# Supplementary material for: Preoperative immune checkpoint inhibition and cryoablation in early-stage breast cancer
Source: iScience. 2024 Jan 12;27(2):108880. doi: 10.1016/j.isci.2024.108880 (PMC10850740; doi:10.1016/j.isci.2024.108880)
Supplement: Data S1. Metadata file for TCR clone abundance tables provided in the supplement [file mmc2.zip › 16-495-5TF_TCRB.tsv]

nucleotide	aminoAcid	count (templates/reads)	frequencyCount (%)	cdr3Length	vMaxResolved	vFamilyName	vGeneName	vGeneAllele	vFamilyTies	vGeneNameTies	vGeneAlleleTies	dMaxResolved	dFamilyName	dGeneName	dGeneAllele	dFamilyTies	dGeneNameTies	dGeneAlleleTies	jMaxResolved	jFamilyName	jGeneName	jGeneAllele	jFamilyTies	jGeneNameTies	jGeneAlleleTies	vDeletion	n1Insertion	d5Deletion	d3Deletion	n2Insertion	jDeletion	vIndex	n1Index	dIndex	n2Index	jIndex	estimatedNumberGenomes	sequenceStatus	cloneResolved	vOrphon	dOrphon	jOrphon	vFunction	dFunction	jFunction	fractionNucleated	vAlignLength	vAlignSubstitutionCount	vAlignSubstitutionIndexes
ATCCAGCCCTCAGAACCCAGGGACTCAGCTGTGTACTTCTGTGCCAGCAGCCGAGACGACAGCGTCTACGAGCAGTACTTCGGGCCG	CASSRDDSVYEQYF	18	0.013382899628252789	42	TCRBV12	TCRBV12				TCRBV12-03/12-04,TCRBV12-04		TCRBD01-01*01	TCRBD01	TCRBD01-01	01				TCRBJ02-07*01	TCRBJ02	TCRBJ02-07	01				6	3	2	5	7	3	39	50	57	62	65	18	In	VDJ
CAGCCTGCAGAGCTTGGGGACTCGGCCGTGTATCTCTGTGCCAGCAGCTTAGCCTCGGAAGTAGTCGGCGAGCAGTACTTCGGGCCG	CASSLASEVVGEQYF	9	0.006691449814126394	45	TCRBV11-03*01	TCRBV11	TCRBV11-03	01								TCRBD01,TCRBD02	TCRBD01-01,TCRBD02-01		TCRBJ02-07*01	TCRBJ02	TCRBJ02-07	01				1	9	1	8	4	6	36	52	56	59	68	9	In	VDJ
GTGACCAGTGCCCATCCTGAAGACAGCAGCTTCTACATCTGCAGTGCTAGTAAGGGACTAGCTCAGAGTGAGCAGTTCTTCGGGCCA	CSASKGLAQSEQFF	4	0.002973977695167286	42	TCRBV20-01*04	TCRBV20	TCRBV20-01	04				TCRBD02-01	TCRBD02	TCRBD02-01				01,02	TCRBJ02-01*01	TCRBJ02	TCRBJ02-01	01				2	6	0	7	2	9	39	51	53	62	68	4	In	VDJ
GAGCACCTTGGAGCTGGGGGACTCGGCCCTTTATCTTTGCGCCAGCAGCCTATAGCGGGAACGGGGAATGAGCAGTTCTTCGGGCCA		3	0.0022304832713754648	44	TCRBV05-01*01	TCRBV05	TCRBV05-01	01				TCRBD02-01*02	TCRBD02	TCRBD02-01	02				TCRBJ02-01*01	TCRBJ02	TCRBJ02-01	01				4	6	5	3	3	7	37	49	52	60	66	3	Out	VDJ
AAGATCCAGCCTGCAGAGCTTGGGGACTCGGCCGTGTATCTCTGTGCCAGCAGCTTGGGGGTGAACACTGAAGCTTTCTTTGGACAA	CASSLGVNTEAFF	3	0.0022304832713754648	39	TCRBV11-03*01	TCRBV11	TCRBV11-03	01								TCRBD01,TCRBD02	TCRBD01-01,TCRBD02-01		TCRBJ01-01*01	TCRBJ01	TCRBJ01-01	01				3	0	6	1	0	0	42	-1	56	-1	61	3	In	VDJ
GAGATCCAGGCTACGAAGCTTGAGGATTCAGCAGTGTATTTTTGTGCCAGCAGCCATACAGGTTCATATGGCTACACCTTCGGTTCG	CASSHTGSYGYTF	1	7.434944237918215E-4	39	TCRBV16-01*01	TCRBV16	TCRBV16-01	01				TCRBD01-01*01	TCRBD01	TCRBD01-01	01				TCRBJ01-02*01	TCRBJ01	TCRBJ01-02	01				3	4	3	4	1	5	42	56	57	62	66	1	In	VDJ
GTGACCAGTGCCCATCCTGAAGACAGCAGCTTCTACATCTGCAGTGCTAGAGGGACAGGTGACTCCTACGAGCAGTACTTCGGGCCG	CSARGTGDSYEQYF	7	0.0052044609665427505	42	TCRBV20	TCRBV20				TCRBV20-01,TCRBV20-or09_02		TCRBD01-01*01	TCRBD01	TCRBD01-01	01				TCRBJ02-07*01	TCRBJ02	TCRBJ02-07	01				1	3	1	4	0	0	39	-1	52	59	62	7	In	VDJ
GTGACCAGTGCCCATCCTGAAGACAGCAGCTTCTACATCTGCAGTGCTAGGGAGGGATCGGCGAGCACTGAAGCTTTCTTTGGACAA	CSAREGSASTEAFF	4	0.002973977695167286	42	TCRBV20	TCRBV20				TCRBV20-01,TCRBV20-or09_02		TCRBD02-01*02	TCRBD02	TCRBD02-01	02				TCRBJ01-01*01	TCRBJ01	TCRBJ01-01	01				3	9	10	0	0	4	39	-1	50	56	65	4	In	VDJ
TGGAGCTGGGGGACTCGGCCCTTTATCTTTGCGCCCTAGAGGGTGAAGTATAGCGGGAGCGATCCCTACGAGCAGTACTTCGGGCCG		1	7.434944237918215E-4	52	TCRBV05-01*01	TCRBV05	TCRBV05-01	01				TCRBD02-01*02	TCRBD02	TCRBD02-01	02				TCRBJ02-07*01	TCRBJ02	TCRBJ02-07	01				10	5	5	2	15	2	29	35	50	59	64	1	Out	VDJ
GTGAGCAACATGAGCCCTGAAGACAGCAGCATATATCTCTGCAGCGTTGTGGTGGAGTCTGGGGCCAACGTCCTGACTTTCGGGGCC	CSVVVESGANVLTF	7	0.0052044609665427505	42	TCRBV29-01	TCRBV29	TCRBV29-01				01,02	TCRBD02-01*02	TCRBD02	TCRBD02-01	02				TCRBJ02-06*01	TCRBJ02	TCRBJ02-06	01				4	0	10	2	4	1	39	49	53	-1	57	7	In	VDJ
AACGCCTTGGAGCTGGACGACTCGGCCCTGTATCTCTGTGCCAGCAGCTTGGTGGTAGCGGGACAAGAGACCCAGTACTTCGGGCCA	CASSLVVAGQETQYF	1	7.434944237918215E-4	45	TCRBV05-04*01	TCRBV05	TCRBV05-04	01				TCRBD02-01*02	TCRBD02	TCRBD02-01	02				TCRBJ02-05*01	TCRBJ02	TCRBJ02-05	01				0	0	5	3	3	2	36	52	55	-1	63	1	In	VDJ
CTGACAGTGACCAGTGCCCATCCTGAAGACAGCAGCTTCTACATCTGCAGTGCTAGAGATACGGAGACTGAAGCTTTCTTTGGACAA	CSARDTETEAFF	6	0.0044609665427509295	36	TCRBV20	TCRBV20				TCRBV20-01,TCRBV20-or09_02		TCRBD02-01*02	TCRBD02	TCRBD02-01	02				TCRBJ01-01*01	TCRBJ01	TCRBJ01-01	01				0	0	10	2	3	5	45	59	62	-1	66	6	In	VDJ
ACCAGTGCCCATCCTGAAGACAGCAGCTTCTACATCTGCAGTGCTGGGACTAGCGCTAGGGACACAGATACGCAGTATTTTGGCCCA	CSAGTSARDTDTQYF	1	7.434944237918215E-4	45	TCRBV20	TCRBV20				TCRBV20-01,TCRBV20-or09_02		TCRBD02-01	TCRBD02	TCRBD02-01				01,02	TCRBJ02-03*01	TCRBJ02	TCRBJ02-03	01				5	7	0	6	0	2	36	-1	45	55	62	1	In	VDJ
CTGAATGTGAACGCCTTGGAGCTGGACGACTCGGCCCTGTATCTCTGTGCCAGCAGCCCCGCCAACACTGAAGCTTTCTTTGGACAA	CASSPANTEAFF	1	7.434944237918215E-4	36	TCRBV05-04*01	TCRBV05	TCRBV05-04	01								TCRBD01,TCRBD02	TCRBD01-01,TCRBD02-01		TCRBJ01-01*01	TCRBJ01	TCRBJ01-01	01				4	1	10	0	3	2	45	57	60	62	63	1	In	VDJ
GAGTCCGCCAGCACCAACCAGACATCTATGTACCTCTGTGCCAGCGCATCCGGACTAGCTCCACCCTACGAGCAGTACTTCGGGCCG	CASASGLAPPYEQYF	1	7.434944237918215E-4	45	TCRBV28-01*01	TCRBV28	TCRBV28-01	01				TCRBD02-01	TCRBD02	TCRBD02-01				01,02	TCRBJ02-07*01	TCRBJ02	TCRBJ02-07	01				8	5	1	7	6	2	36	45	51	59	64	1	In	VDJ
CTGAGCTCTCTGGAGCTGGGGGACTCAGCTTTGTATTTCTGTGCCAGCAGCGTACAAACAGGAAACACTGAAGCTTTCTTTGGACAA	CASSVQTGNTEAFF	3	0.0022304832713754648	42	TCRBV09-01*01	TCRBV09	TCRBV09-01	01				TCRBD01-01*01	TCRBD01	TCRBD01-01	01				TCRBJ01-01*01	TCRBJ01	TCRBJ01-01	01				1	1	3	4	3	2	39	54	57	62	63	3	In	VDJ
GTCCGCTACCAGCTCCCAGACATCTGTGTACTTCTGTGCCATCAGTGACCGCCGGACAGGGCTTCCTATGGCTACACCTTCGGTTCG		5	0.0037174721189591076	47	TCRBV10-03*01	TCRBV10	TCRBV10-03	01				TCRBD01-01*01	TCRBD01	TCRBD01-01	01				TCRBJ01-02*01	TCRBJ01	TCRBJ01-02	01				3	4	1	3	5	4	34	48	53	61	65	5	Out	VDJ
CACGCCCTGCAGCCAGAAGACTCAGCCCTGTATCTCTGCGCCAGCAGCCAAGGAGGGACAGGACCCTACGAGCAGTACTTCGGGCCG	CASSQGGTGPYEQYF	4	0.002973977695167286	45	TCRBV04-01*01	TCRBV04	TCRBV04-01	01				TCRBD01-01*01	TCRBD01	TCRBD01-01	01				TCRBJ02-07*01	TCRBJ02	TCRBJ02-07	01				1	2	0	4	2	2	36	52	54	62	64	4	In	VDJ
ACATCGGCCCAAAAGAACCCGACAGCTTTCTATCTCTGTGCCAGTAGTATCGCACAGGATCCCAGCCACGAGCAGTACTTCGGGCCG	CASSIAQDPSHEQYF	2	0.001486988847583643	45	TCRBV19-01*01	TCRBV19	TCRBV19-01	01				TCRBD01-01*01	TCRBD01	TCRBD01-01	01				TCRBJ02-07*01	TCRBJ02	TCRBJ02-07	01				3	9	3	4	3	5	36	50	53	58	67	2	In	VDJ
CTCAAGATCCAGCCTGCAGAGCTTGGGGACTCGGCCATGTATCTCTGTGCCAGCAGCTTAAAGAACAATGAGCAGTTCTTCGGGCCA	CASSLKNNEQFF	2	0.001486988847583643	36	TCRBV11-01*01	TCRBV11	TCRBV11-01	01								TCRBD01,TCRBD02	TCRBD01-01,TCRBD02-01		TCRBJ02-01*01	TCRBJ02	TCRBJ02-01	01				2	0	2	8	2	5	45	60	62	-1	64	2	In	VDJ
CACATCAATTCCCTGGAGCTTGGTGACTCTGCTGTGTATTTCTGTGCCAGCAGCCTTCGAGGTAACTATGGCTACACCTTCGGTTCG	CASSLRGNYGYTF	1	7.434944237918215E-4	39	TCRBV03-01/03-02*01	TCRBV03	TCRBV03-01/03-02	01				TCRBD02-01*02	TCRBD02	TCRBD02-01	02				TCRBJ01-02*01	TCRBJ01	TCRBJ01-02	01				4	0	11	1	3	1	42	55	58	-1	62	1	In	VDJ
TACCAGCTCCCAGACATCTGTGTACTTCTGTGCCATCAGTCACATCCACTGTTACAAAGTCGGGCCAACGTCCTGACTTTCGGGGCC		1	7.434944237918215E-4	53	TCRBV10-03*01	TCRBV10	TCRBV10-03	01								TCRBD01,TCRBD02	TCRBD01-01,TCRBD02-01		TCRBJ02-06*01	TCRBJ02	TCRBJ02-06	01				5	17	3	6	1	5	28	40	41	44	61	1	Out	VDJ
ACAGTGACCAGTGCCCATCCTGAAGACAGCAGCTTCTACATCTGCAGTGCGAGCCCAGGGGAACAAGAGACCCAGTACTTCGGGCCA	CSASPGEQETQYF	4	0.002973977695167286	39	TCRBV20	TCRBV20				TCRBV20-01,TCRBV20-or09_02		TCRBD01-01*01	TCRBD01	TCRBD01-01	01				TCRBJ02-05*01	TCRBJ02	TCRBJ02-05	01				6	2	4	2	5	2	42	50	55	61	63	4	In	VDJ
CTGCAGCCAGAAGACTCGGCCCTGTATCTCTGCGCCAGCAGCCAAGATTCCAGGGAGGCGGTTTCCGGTGGCTACACCTTCGGTTCG	CASSQDSREAVSGGYTF	1	7.434944237918215E-4	51	TCRBV04-03*01	TCRBV04	TCRBV04-03	01				TCRBD02-01*02	TCRBD02	TCRBD02-01	02				TCRBJ01-02*01	TCRBJ01	TCRBJ01-02	01				0	10	9	1	5	7	30	47	52	58	68	1	In	VDJ
ATCCAGGCTACGAAGCTTGAGGATTCAGCAGTGTATTTTTGTGCCAGCAGCCATCCCGCCAGCACAGATACGCAGTATTTTGGCCCA	CASSHPASTDTQYF	4	0.002973977695167286	42	TCRBV16-01*01	TCRBV16	TCRBV16-01	01								TCRBD01,TCRBD02	TCRBD01-01,TCRBD02-01		TCRBJ02-03*01	TCRBJ02	TCRBJ02-03	01				3	1	10	0	4	0	39	53	57	59	60	4	In	VDJ
CACTCTCAAGATCCAGCCTGCAGAGCTTGGGGACTCGGCCGTGTATCTCTGTGCCAGCAGCTTTGAGAAAAACTGTTTTTTGGCAGT		2	0.001486988847583643	32	TCRBV11-03*01	TCRBV11	TCRBV11-03	01								TCRBD01,TCRBD02	TCRBD01-01,TCRBD02-01		TCRBJ01-04*01	TCRBJ01	TCRBJ01-04	01				3	0	2	8	1	8	49	63	64	-1	66	2	Out	VDJ
ATCCGGTCCACAAAGCTGGAGGACTCAGCCATGTACTTCTGTGCCAGCAGTGATTCGTATAGCAATCAGCCCCAGCATTTTGGTGAT	CASSDSYSNQPQHF	1	7.434944237918215E-4	42	TCRBV02-01	TCRBV02	TCRBV02-01				01,03	TCRBD02-01	TCRBD02	TCRBD02-01				01,02	TCRBJ01-05*01	TCRBJ01	TCRBJ01-05	01				3	0	5	9	4	0	39	53	57	-1	59	1	In	VDJ
CTGACTGTGAGCAACATGAGCCCTGAAGACAGCAGCATATATCTCTGCAGCGCTCAGGTATCTCCCTACGAGCAGTACTTCGGGCCG	CSAQVSPYEQYF	1	7.434944237918215E-4	36	TCRBV29-01*03	TCRBV29	TCRBV29-01	03				TCRBD01-01*01	TCRBD01	TCRBD01-01	01				TCRBJ02-07*01	TCRBJ02	TCRBJ02-07	01				6	6	4	4	1	2	45	53	54	58	64	1	In	VDJ
ATCCAGCCCTCAGAACCCAGGGACTCAGCTGTGTACTTCTGTGCCAGCAGCCGAGACGACAGCGTCTACGAGCAGTACTTCGGGCCA	CASSRDDSVYEQYF	1	7.434944237918215E-4	42	TCRBV12	TCRBV12				TCRBV12-03/12-04,TCRBV12-04		TCRBD01-01*01	TCRBD01	TCRBD01-01	01				TCRBJ02-05*01	TCRBJ02	TCRBJ02-05	01				6	10	2	5	7	11	39	50	57	62	72	1	In	VDJ
ACTGTGACATCGGCCCAAAAGAACCCGACAGCTTTCTATCTCTGTGCCAGTAGTATCAGCGCTTCCACTGAAGCTTTCTTTGGACAA	CASSISASTEAFF	1	7.434944237918215E-4	39	TCRBV19-01*01	TCRBV19	TCRBV19-01	01				TCRBD02-01	TCRBD02	TCRBD02-01				01,02	TCRBJ01-01*01	TCRBJ01	TCRBJ01-01	01				3	4	6	6	1	4	42	56	57	61	65	1	In	VDJ
TCCACGGAGTCAGGGGACACAGCACTGTATTTCTGTGCCAGCAGAGGTGAACTAGCTACAATTCGCACTGAAGCTTTCTTTGGACAA	CASRGELATIRTEAFF	1	7.434944237918215E-4	48	TCRBV21-01*01	TCRBV21	TCRBV21-01	01				TCRBD02-01	TCRBD02	TCRBD02-01				01,02	TCRBJ01-01*01	TCRBJ01	TCRBJ01-01	01				6	9	3	7	6	4	33	44	50	56	65	1	In	VDJ
ACAGTGACCAGTGCCCATCCTGAAGACAGCAGCTTCTACATCTGCAGTGCTAGAGGCGGGACGAACTATGGCTACACCTTCGGTTCG	CSARGGTNYGYTF	1	7.434944237918215E-4	39	TCRBV20	TCRBV20				TCRBV20-01,TCRBV20-or09_02		TCRBD02-01*02	TCRBD02	TCRBD02-01	02				TCRBJ01-02*01	TCRBJ01	TCRBJ01-02	01				1	2	7	3	0	2	42	-1	55	61	63	1	In	VDJ
AGCACCTTGGAGCTGGGGGACTCGGCCCTTTATCTTTGCGCCAGCAGCTTGGAAGGGACTAGGATCTACGAGCAGTACTTCGGGCCG	CASSLEGTRIYEQYF	1	7.434944237918215E-4	45	TCRBV05-01*01	TCRBV05	TCRBV05-01	01				TCRBD02-01	TCRBD02	TCRBD02-01				01,02	TCRBJ02-07*01	TCRBJ02	TCRBJ02-07	01				0	3	0	8	2	3	36	52	54	62	65	1	In	VDJ
NNNNTGTCGGCTGCTCCCTCCCAGACATCTGTGTACTTCTGTGCCAGCAGAGGGACAGCCCTTTCCTACGAGCAGTACTTCGGGCCG	CASRGTALSYEQYF	1	7.434944237918215E-4	42	TCRBV06-05*01	TCRBV06	TCRBV06-05	01				TCRBD01-01*01	TCRBD01	TCRBD01-01	01				TCRBJ02-07*01	TCRBJ02	TCRBJ02-07	01				6	5	0	5	1	1	39	50	51	58	63	1	In	VDJ
GCAGAGCTTGGGGACTCGGCCGTGTATCTCTGTGCCAGCAGCTTAGGTTCTAGGGTAGCGGCCTCCTACGAGCAGTACTTCGGGCCG	CASSLGSRVAASYEQYF	2	0.001486988847583643	51	TCRBV11-03*01	TCRBV11	TCRBV11-03	01				TCRBD02-01	TCRBD02	TCRBD02-01				01,02	TCRBJ02-07*01	TCRBJ02	TCRBJ02-07	01				1	1	5	5	9	0	30	46	55	61	62	2	In	VDJ
AACCTTCACCTACACGCCCTGCAGCCAGAAGACTCAGCCCTGTATCTCTGCGCCAGCAGCCAAGGTAACGGAGCTTTCTTTGGACAA	CASSQGNGAFF	2	0.001486988847583643	33	TCRBV04-01*01	TCRBV04	TCRBV04-01	01				TCRBD02-01	TCRBD02	TCRBD02-01				01,02	TCRBJ01-01*01	TCRBJ01	TCRBJ01-01	01				1	0	8	5	4	10	48	64	68	-1	71	2	In	VDJ
NNNNTGTCGGCTGCTCCCTCCCAGACATCTGTGTACTTCTGTGCCAGCAGTCCGGAAACTGAGGGGGGCGAGCAGTACTTCGGGCCG	CASSPETEGGEQYF	4	0.002973977695167286	42	TCRBV06-05*01	TCRBV06	TCRBV06-05	01								TCRBD01,TCRBD02	TCRBD01-01,TCRBD02-01		TCRBJ02-07*01	TCRBJ02	TCRBJ02-07	01				5	1	5	1	10	6	39	51	61	67	68	4	In	VDJ
CCAGTGCCCATCCTGAAGACAGCAGCTTCTACATCTGCAGTGCTAGTTGACGAGCGGGAGCGGGGAGAGACCCAGTACTTCGGGCCA		1	7.434944237918215E-4	46	TCRBV20-01*04	TCRBV20	TCRBV20-01	04				TCRBD02-01*02	TCRBD02	TCRBD02-01	02				TCRBJ02-05*01	TCRBJ02	TCRBJ02-05	01				2	5	6	2	5	4	35	47	52	60	65	1	Out	VDJ
NNNNTGTCGGCTGCTCCCTCCCAGACATCTGTGTACTTCTGTGCCAGCAGTCCAGGGTCCTCTGGAAACACCATATATTTTGGAGAG	CASSPGSSGNTIYF	1	7.434944237918215E-4	42	TCRBV06-05*01	TCRBV06	TCRBV06-05	01				TCRBD01-01*01	TCRBD01	TCRBD01-01	01				TCRBJ01-03*01	TCRBJ01	TCRBJ01-03	01				5	2	4	3	1	0	39	51	52	57	59	1	In	VDJ
ATCCAGCCTGCAGAGCTTGGGGACTCGGCCATGTATCTCTGTGCCAGCAGCTCCCGTTTGGGGAACACTGAAGCTTTCTTTGGACAA	CASSSRLGNTEAFF	1	7.434944237918215E-4	42	TCRBV11-01*01	TCRBV11	TCRBV11-01	01								TCRBD01,TCRBD02	TCRBD01-01,TCRBD02-01		TCRBJ01-01*01	TCRBJ01	TCRBJ01-01	01				4	0	0	9	7	1	39	52	59	-1	62	1	In	VDJ
CGCTCACCAGGCCTGGGGGACGCAGCCATGTACCTGTGTGCCACCAGCCCAGAGGGACGGAGCACAGATACGCAGTATTTTGGCCCA	CATSPEGRSTDTQYF	1	7.434944237918215E-4	45	TCRBV15-01*02	TCRBV15	TCRBV15-01	02								TCRBD01,TCRBD02	TCRBD01-01,TCRBD02-01		TCRBJ02-03*01	TCRBJ02	TCRBJ02-03	01				5	2	0	7	5	0	36	48	53	58	60	1	In	VDJ
TCGGCTGCTCCCTCCCAGACATCTGTGTACTTCTGTGCCAGCAGTTACTCGACCGTTGGGCTGAACACTGAAGCTTTCTTTGGACAA	CASSYSTVGLNTEAFF	4	0.002973977695167286	48	TCRBV06-05*01	TCRBV06	TCRBV06-05	01				TCRBD01-01*01	TCRBD01	TCRBD01-01	01				TCRBJ01-01*01	TCRBJ01	TCRBJ01-01	01				0	0	8	0	7	0	33	50	57	-1	61	4	In	VDJ
TGAAGATCCGGTCCACAAAGCTGGAGGACTCAGCCATGTACTTCTGTGCCAGCAGACGACAGGGGAATTGGCTACACCTTCGGTTCG		1	7.434944237918215E-4	37	TCRBV02-01	TCRBV02	TCRBV02-01				01,03	TCRBD01-01*01	TCRBD01	TCRBD01-01	01				TCRBJ01-02*01	TCRBJ01	TCRBJ01-02	01				6	3	2	2	2	7	44	55	57	65	68	1	Out	VDJ
TGGAGTCCGCCAGCACCAACCAGACATCTATGTACCTCTGTGCCAGCAGTTTATCGACAGCCGGGGGATGGCTACACCTTCGGTTCG		1	7.434944237918215E-4	43	TCRBV28-01*01	TCRBV28	TCRBV28-01	01				TCRBD02-01*01	TCRBD02	TCRBD02-01	01				TCRBJ01-02*01	TCRBJ01	TCRBJ01-02	01				1	0	8	2	7	6	38	54	61	-1	67	1	Out	VDJ
TTGGAGCTGGGGGACTCGGCCCTTTATCTTTGCGCCAGCAGCCCCGAGACTAGCGGGAGGGCAATCAATGAGCAGTTCTTCGGGCCA	CASSPETSGRAINEQFF	1	7.434944237918215E-4	51	TCRBV05-01*01	TCRBV05	TCRBV05-01	01				TCRBD02-01*02	TCRBD02	TCRBD02-01	02				TCRBJ02-01*01	TCRBJ02	TCRBJ02-01	01				4	4	2	0	5	6	30	42	47	61	65	1	In	VDJ
CTGGAGTCTGCTGCCTCCTCCCAGACATCTGTATATTTCTGCGCCAGCAGTGAAGGTAGTCGTAACAGAACGCAGTATTTTGGCCCA	CASSEGSRNRTQYF	3	0.0022304832713754648	42	TCRBV10-01*01	TCRBV10	TCRBV10-01	01				TCRBD01-01*01	TCRBD01	TCRBD01-01	01				TCRBJ02-03*01	TCRBJ02	TCRBJ02-03	01				3	1	3	5	11	9	39	53	64	68	69	3	In	VDJ
ATCCGGTCCACAAAGCTGGAGGACTCAGCCATGTACTTCTGTGCCAGCAGCGGACAGGGGGCGTCCGGGGAGCTGTTTTTTGGAGAA	CASSGQGASGELFF	2	0.001486988847583643	42	TCRBV02-01	TCRBV02	TCRBV02-01				01,03	TCRBD01-01*01	TCRBD01	TCRBD01-01	01				TCRBJ02-02*01	TCRBJ02	TCRBJ02-02	01				6	2	1	0	1	6	39	50	51	62	64	2	In	VDJ
CCAGCAGGTAGTGCGAGGAGATTCGGCAGCTTATTTCTGTGCCAGCTCACTCCCCGGCCTAGGGACACTGAAGCTTTCTTTGGACAA		1	7.434944237918215E-4	44	TCRBV18-01*01	TCRBV18	TCRBV18-01	01								TCRBD01,TCRBD02	TCRBD01-01,TCRBD02-01		TCRBJ01-01*01	TCRBJ01	TCRBJ01-01	01				4	0	5	3	10	3	37	50	60	-1	64	1	Out	VDJ
CTCACTCTGGAGTCCGCTACCAGCTCCCAGACATCTGTGTACTTCTGTGCCATCAGTGAGTGGAGAGGGGAAGCTTTCTTTGGACAA	CAISEWRGEAFF	1	7.434944237918215E-4	36	TCRBV10-03*01	TCRBV10	TCRBV10-03	01				TCRBD02-01*02	TCRBD02	TCRBD02-01	02				TCRBJ01-01*01	TCRBJ01	TCRBJ01-01	01				1	0	11	0	3	8	45	61	64	-1	69	1	In	VDJ
CTTCACATCAATTCCCTGGAGCTTGGTGACTCTGCTGTGTATTTCTGTGCCAGCAGCCGGGACTCTCATCGCTACACCTTCGGTTCG	CASSRDSHRYTF	2	0.001486988847583643	36	TCRBV03-01/03-02*01	TCRBV03	TCRBV03-01/03-02	01				TCRBD02-01	TCRBD02	TCRBD02-01				01,02	TCRBJ01-02*01	TCRBJ01	TCRBJ01-02	01				4	6	0	10	0	9	45	-1	58	64	70	2	In	VDJ
AATGTGAGCACCTTGGAGCTGGGGGACTCGGCCCTTTATCTTTGCGCCAGCAGCCCGCGGACAGCTAACGAGCAGTACTTCGGGCCG	CASSPRTANEQYF	1	7.434944237918215E-4	39	TCRBV05-01*01	TCRBV05	TCRBV05-01	01				TCRBD01-01*01	TCRBD01	TCRBD01-01	01				TCRBJ02-07*01	TCRBJ02	TCRBJ02-07	01				4	3	1	5	4	5	42	54	58	64	67	1	In	VDJ
TCTCTGGAGCTGGGGGACTCAGCTTTGTATTTCTGTGCCAGCAGCCCGGAAACGGGGGGCTCTGGAAACACCATATATTTTGGAGAG	CASSPETGGSGNTIYF	3	0.0022304832713754648	48	TCRBV09-01*01	TCRBV09	TCRBV09-01	01				TCRBD02-01*01	TCRBD02	TCRBD02-01	01				TCRBJ01-03*01	TCRBJ01	TCRBJ01-03	01				4	0	8	1	7	0	33	45	52	-1	59	3	In	VDJ
ATCCAGCCCTCAGAACCCAGGGACTCAGCTGTGTACTTCTGTGCCAGCAGTTTGGCGGACACAAGCGGGACCCAGTACTTCGGGCCA	CASSLADTSGTQYF	1	7.434944237918215E-4	42	TCRBV12	TCRBV12				TCRBV12-03/12-04,TCRBV12-04						TCRBD01,TCRBD02	TCRBD01-01,TCRBD02-01		TCRBJ02-05*01	TCRBJ02	TCRBJ02-05	01				3	7	1	6	3	7	39	53	56	61	68	1	In	VDJ
CACATCAATTCCCTGGAGCTTGGTGACTCTGCTGTGTATTTCTGTGCCAGCAGCCAAGATCCTACAGATACGCAGTATTTTGGCCCA	CASSQDPTDTQYF	2	0.001486988847583643	39	TCRBV03-01/03-02*01	TCRBV03	TCRBV03-01/03-02	01				TCRBD02-01	TCRBD02	TCRBD02-01				01,02	TCRBJ02-03*01	TCRBJ02	TCRBJ02-03	01				0	0	4	10	2	3	42	59	61	-1	63	2	In	VDJ
TCGGCTGCTCCCTCCCAGACATCTGTGTACTTCTGTGCCAGCAGTTACACGATACTAGGACGCACCGGGGAGCTGTTTTTTGGAGAA	CASSYTILGRTGELFF	2	0.001486988847583643	48	TCRBV06-05*01	TCRBV06	TCRBV06-05	01				TCRBD02-01	TCRBD02	TCRBD02-01				01,02	TCRBJ02-02*01	TCRBJ02	TCRBJ02-02	01				2	4	3	8	5	4	33	48	53	58	62	2	In	VDJ
CTGAATGTGAACGCCTTGTTGCTGGGGGACTCGGCCCTCTATCTCTGTGCCAGCAGCTCACTGGGGGGGATAGCTTTCTTTGGACAA	CASSSLGGIAFF	2	0.001486988847583643	36	TCRBV05-06*01	TCRBV05	TCRBV05-06	01				TCRBD02-01*01	TCRBD02	TCRBD02-01	01				TCRBJ01-01*01	TCRBJ01	TCRBJ01-01	01				3	2	9	0	4	10	45	58	62	69	71	2	In	VDJ
ATCCGGTCCACAAAGCTGGAGGACTCAGCCATGTACTTCTGTGCCAGCAACGGACAGCTATTGAACACTGAAGCTTTCTTTGGACAA	CASNGQLLNTEAFF	1	7.434944237918215E-4	42	TCRBV02-01	TCRBV02	TCRBV02-01				01,03	TCRBD01-01*01	TCRBD01	TCRBD01-01	01				TCRBJ01-01*01	TCRBJ01	TCRBJ01-01	01				7	4	1	5	2	0	39	49	51	57	61	1	In	VDJ
GACATCCGCTCACCAGGCCTGGGGGACGCAGCCATGTACCTGTGTGCCACCAGCCACATCGGGGGGGAGACCCAGTACTTCGGGCCA	CATSHIGGETQYF	1	7.434944237918215E-4	39	TCRBV15-01*02	TCRBV15	TCRBV15-01	02				TCRBD02-01*01	TCRBD02	TCRBD02-01	01				TCRBJ02-05*01	TCRBJ02	TCRBJ02-05	01				5	0	8	1	5	5	42	54	59	-1	66	1	In	VDJ
ACTGTGACATCGGCCCAAAAGAACCCGACAGCTTTCTATCTCTGTGCCAGTAAGGAAGGGGGCGGGAATACGCAGTATTTTGGCCCA	CASKEGGGNTQYF	1	7.434944237918215E-4	39	TCRBV19-01*01	TCRBV19	TCRBV19-01	01				TCRBD01-01*01	TCRBD01	TCRBD01-01	01				TCRBJ02-03*01	TCRBJ02	TCRBJ02-03	01				7	4	5	0	4	7	42	52	56	63	67	1	In	VDJ
AATGTGAACGCCTTGGAGCTGGACGACTCGGCCCTGTATCTCTGTGCCAGCAGTAGGGGAGTCACCGGGGAGCTGTTTTTTGGAGAA	CASSRGVTGELFF	1	7.434944237918215E-4	39	TCRBV05-04*01	TCRBV05	TCRBV05-04	01								TCRBD01,TCRBD02	TCRBD01-01,TCRBD02-01		TCRBJ02-02*01	TCRBJ02	TCRBJ02-02	01				5	3	5	2	1	4	42	53	54	59	62	1	In	VDJ
CGCACAGAGCAGGGGGACTCGGCCATGTATCTCTGTGCCAGCAGCCCTGGGACTAGCGGGAACACCGGGGAGCTGTTTTTTGGAGAA	CASSPGTSGNTGELFF	2	0.001486988847583643	48	TCRBV07-09*01	TCRBV07	TCRBV07-09	01				TCRBD02-01	TCRBD02	TCRBD02-01				01,02	TCRBJ02-02*01	TCRBJ02	TCRBJ02-02	01				5	0	0	5	3	1	33	45	48	-1	59	2	In	VDJ
ATCCAGCCCTCAGAACCCAGGGACTCAGCTGTGTACTTCTGTGCCAGCAGCCAAGACGACAGCGTCTACGAGCAGTACTTCGGGCCG	CASSQDDSVYEQYF	1	7.434944237918215E-4	42	TCRBV12	TCRBV12				TCRBV12-03/12-04,TCRBV12-04		TCRBD01-01*01	TCRBD01	TCRBD01-01	01				TCRBJ02-07*01	TCRBJ02	TCRBJ02-07	01				6	3	2	5	7	3	39	50	57	62	65	1	In	VDJ
GAGCAGGAGGACTCCGCCGTGTATCTCTGTGCCAGCAGCTTTGCGCGGACAGAATCCTCTGGGGCCAACGTCCTGACTTTCGGGGCC	CASSFARTESSGANVLTF	1	7.434944237918215E-4	54	TCRBV07-08*01	TCRBV07	TCRBV07-08	01				TCRBD01-01*01	TCRBD01	TCRBD01-01	01				TCRBJ02-06*01	TCRBJ02	TCRBJ02-06	01				3	4	1	5	5	0	27	41	46	52	56	1	In	VDJ
CAGCCTGCAGAGCTTGGGGACTCGGCCGTGTATCTCTGTGCCAGCAGTTTAAGGGGCCCGGCCTACAATGAGCAGTTCTTCGGGCCA	CASSLRGPAYNEQFF	5	0.0037174721189591076	45	TCRBV11-03*01	TCRBV11	TCRBV11-03	01				TCRBD01-01*01	TCRBD01	TCRBD01-01	01				TCRBJ02-01*01	TCRBJ02	TCRBJ02-01	01				2	5	5	2	0	2	36	-1	51	56	61	5	In	VDJ
GAGTCGCCCAGCCCCAACCAGACCTCTCTGTACTTCTGTGCCAGCAGACAAGCCGGGACAAGTAACACTGAAGCTTTCTTTGGACAA	CASRQAGTSNTEAFF	1	7.434944237918215E-4	45	TCRBV27-01*01	TCRBV27	TCRBV27-01	01				TCRBD01-01*01	TCRBD01	TCRBD01-01	01				TCRBJ01-01*01	TCRBJ01	TCRBJ01-01	01				6	3	0	6	7	2	36	47	54	60	63	1	In	VDJ
CTGAAGATCCGGTCCACAAAGCTGGAGGACTCAGCCATGTACTTCTGTGCCAGCAGTTTAGAGCATTCACCCCTCCACTTTGGGAAT	CASSLEHSPLHF	2	0.001486988847583643	36	TCRBV02-01	TCRBV02	TCRBV02-01				01,03	TCRBD02-01	TCRBD02	TCRBD02-01				01,02	TCRBJ01-06*01	TCRBJ01	TCRBJ01-06	01				5	3	5	8	1	8	45	57	58	61	64	2	In	VDJ
AGCTCCTTCTCAGTGACTCTGGCTTCTATCTCTGTGACCCAAGGGCAGGGCCTAAGCTCCTATAATTCACCCCTCCACTTTGGGAAT		2	0.001486988847583643	49	TCRBV30-01	TCRBV30	TCRBV30-01				01,05	TCRBD01-01*01	TCRBD01	TCRBD01-01	01				TCRBJ01-06*01	TCRBJ01	TCRBJ01-06	01				10	6	4	3	9	0	32	36	45	50	56	2	Out	VDJ
GTGACATCGGCCCAAAAGAACCCGACAGCTTTCTATCTCTGTGCCAGTAGTATTCTTGGACTAGAAGAGACCCAGTACTTCGGGCCA	CASSILGLEETQYF	2	0.001486988847583643	42	TCRBV19-01*01	TCRBV19	TCRBV19-01	01				TCRBD02-01	TCRBD02	TCRBD02-01				01,02	TCRBJ02-05*01	TCRBJ02	TCRBJ02-05	01				3	0	1	8	4	3	39	53	57	-1	64	2	In	VDJ
GGGGACACAGCACTGTATTTCTGTGCCAGCAACAAAGGTTTCCGGGACAGGGCTTCATATAGCAATCAGCCCCAGCATTTTGGTGAT	CASNKGFRDRASYSNQPQHF	1	7.434944237918215E-4	60	TCRBV21-01*01	TCRBV21	TCRBV21-01	01				TCRBD01-01*01	TCRBD01	TCRBD01-01	01				TCRBJ01-05*01	TCRBJ01	TCRBJ01-05	01				1	7	0	3	6	0	21	37	43	52	59	1	In	VDJ
ACATCGGCCCAAAAGAACCCGACAGCTTTCTATCTCTGTGCCAGTAGGGATAGCGGGACAGTCTCCTACGAGCAGTACTTCGGGCCG	CASRDSGTVSYEQYF	2	0.001486988847583643	45	TCRBV19-01*01	TCRBV19	TCRBV19-01	01				TCRBD02-01*02	TCRBD02	TCRBD02-01	02				TCRBJ02-07*01	TCRBJ02	TCRBJ02-07	01				6	4	5	3	3	0	36	47	50	58	62	2	In	VDJ
AAGATCCAGCGCACAGAGCAGGGGGACTCGGCCATGTATCTCTGTGCCAGCAGACTGCTCACAGGGGCTGAGCAGTTCTTCGGGCCA	CASRLLTGAEQFF	1	7.434944237918215E-4	39	TCRBV07-09*01	TCRBV07	TCRBV07-09	01				TCRBD01-01*01	TCRBD01	TCRBD01-01	01				TCRBJ02-01*01	TCRBJ02	TCRBJ02-01	01				6	1	3	2	7	9	42	53	60	67	68	1	In	VDJ
NNNNNNNTGTCGGCTGCTCCCTCCCAAACATCTGTGTACTTCTGTGCCAGCAGTTACAATTCGGGGGATGAGCAGTTCTTCGGGCCA	CASSYNSGDEQFF	5	0.0037174721189591076	39	TCRBV06-02/06-03*01	TCRBV06	TCRBV06-02/06-03	01				TCRBD02-01*01	TCRBD02	TCRBD02-01	01				TCRBJ02-01*01	TCRBJ02	TCRBJ02-01	01				2	0	8	2	4	8	42	57	61	-1	67	5	In	VDJ
TCGGCCCAAAAGAACCCGACAGCTTTCTATCTCTGTGCCAGTATGGCGACTAGCGGGAGCCGGTACAATGAGCAGTTCTTCGGGCCA	CASMATSGSRYNEQFF	2	0.001486988847583643	48	TCRBV19-01*01	TCRBV19	TCRBV19-01	01				TCRBD02-01*02	TCRBD02	TCRBD02-01	02				TCRBJ02-01*01	TCRBJ02	TCRBJ02-01	01				7	4	2	2	4	4	33	43	47	59	63	2	In	VDJ
GCCCTGCAGCCAGAAGACTCAGCCCTGTATCTCTGCGCCAGCAGCCAAGTAGACTTGGTGAGCTACAATGAGCAGTTCTTCGGGCCA	CASSQVDLVSYNEQFF	4	0.002973977695167286	48	TCRBV04-01*01	TCRBV04	TCRBV04-01	01				TCRBD02-01	TCRBD02	TCRBD02-01				01,02	TCRBJ02-01*01	TCRBJ02	TCRBJ02-01	01				1	7	2	10	2	3	33	49	51	55	62	4	In	VDJ
CTGACAGTGACCAGTGCCCATCCTGAAGACAGCAGCTTCTACATCTGCAGTGCTAGAGAGGGTGATACTGAAGCTTTCTTTGGACAA	CSAREGDTEAFF	2	0.001486988847583643	36	TCRBV20	TCRBV20				TCRBV20-01,TCRBV20-or09_02						TCRBD01,TCRBD02	TCRBD01-01,TCRBD02-01		TCRBJ01-01*01	TCRBJ01	TCRBJ01-01	01				0	4	0	9	0	5	45	-1	59	62	66	2	In	VDJ
CTGGAGTCCGCCAGCACCAACCAGACATCTATGTACCTCTGTGCCAGCAGTTTTCTTACACAGAACACTGAAGCTTTCTTTGGACAA	CASSFLTQNTEAFF	1	7.434944237918215E-4	42	TCRBV28-01*01	TCRBV28	TCRBV28-01	01				TCRBD01-01*01	TCRBD01	TCRBD01-01	01				TCRBJ01-01*01	TCRBJ01	TCRBJ01-01	01				3	2	3	6	4	1	39	53	57	60	62	1	In	VDJ
GAGTCGCCCAGCCCCAACCAGACCTCTCTGTACTTCTGTGCCAGCAGTTTGCAGGGAGGAGGGAATCAGCCCCAGCATTTTGGTGAT	CASSLQGGGNQPQHF	3	0.0022304832713754648	45	TCRBV27-01*01	TCRBV27	TCRBV27-01	01				TCRBD02-01*02	TCRBD02	TCRBD02-01	02				TCRBJ01-05*01	TCRBJ01	TCRBJ01-05	01				3	4	9	1	3	4	36	50	53	59	63	3	In	VDJ
TCCGCCAGCACCAACCAGACATCTATGTACCTCTGTGCCAGCAGGGGGGATTTCGGACAGGAGAGCTATGGCTACACCTTCGGTTCG	CASRGDFGQESYGYTF	1	7.434944237918215E-4	48	TCRBV28-01*01	TCRBV28	TCRBV28-01	01				TCRBD01-01*01	TCRBD01	TCRBD01-01	01				TCRBJ01-02*01	TCRBJ01	TCRBJ01-02	01				6	4	1	4	10	4	33	44	54	61	65	1	In	VDJ
ACGGAGTCAGGGGACACAGCACTGTATTTCTGTGCCAGCAGCAAAAAGATGACTAGCGGGAGGGCCAATGAGCAGTTCTTCGGGCCA	CASSKKMTSGRANEQFF	1	7.434944237918215E-4	51	TCRBV21-01*01	TCRBV21	TCRBV21-01	01				TCRBD02-01*02	TCRBD02	TCRBD02-01	02				TCRBJ02-01*01	TCRBJ02	TCRBJ02-01	01				2	1	2	0	5	6	30	45	50	64	65	1	In	VDJ
ATCCGCTCACCAGGCCTGGGGGACGCAGCCATGTACCTGTGTGCCACCAGCAGAGATCGCCTCACAGATACGCAGTATTTTGGCCCA	CATSRDRLTDTQYF	1	7.434944237918215E-4	42	TCRBV15-01*02	TCRBV15	TCRBV15-01	02								TCRBD01,TCRBD02	TCRBD01-01,TCRBD02-01		TCRBJ02-03*01	TCRBJ02	TCRBJ02-03	01				0	2	10	0	2	2	39	56	58	60	62	1	In	VDJ
AGCTCCTTGGAGCTGGGGGACTCAGCCCTGTACTTCTGTGCCAGCAGCTTAAGGGCTAGCGGTTCCTACGAGCAGTACTTCGGGCCG	CASSLRASGSYEQYF	1	7.434944237918215E-4	45	TCRBV13-01*01	TCRBV13	TCRBV13-01	01				TCRBD02-01	TCRBD02	TCRBD02-01				01,02	TCRBJ02-07*01	TCRBJ02	TCRBJ02-07	01				2	1	4	5	4	1	36	51	55	62	63	1	In	VDJ
CACCTACACGCCCTGCAGCCAGAAGACTCAGCCCTGTATCTCTGCGCCAGCAGCCCCGGGACTGGAAACACCATATATTTTGGAGAG	CASSPGTGNTIYF	1	7.434944237918215E-4	39	TCRBV04-01*01	TCRBV04	TCRBV04-01	01				TCRBD02-01*02	TCRBD02	TCRBD02-01	02				TCRBJ01-03*01	TCRBJ01	TCRBJ01-03	01				4	0	8	3	1	2	42	55	56	-1	61	1	In	VDJ
CTGACAGTGACCAGTGCCCATCCTGAAGACAGCAGCTTCTACATCTGCAGTGCTAGAGATCCCCCAGATACGCAGTATTTTGGCCCA	CSARDPPDTQYF	1	7.434944237918215E-4	36	TCRBV20	TCRBV20				TCRBV20-01,TCRBV20-or09_02									TCRBJ02-03*01	TCRBJ02	TCRBJ02-03	01				0	5	0	0	0	4	45	-1	-1	59	64	1	In	VJ
GAGTCCGCTACCAGCTCCCAGACATCTGTGTACTTCTGTGCCATCAGTGAACAACTAGCTTCCGCCGGGGAGCTGTTTTTTGGAGAA	CAISEQLASAGELFF	1	7.434944237918215E-4	45	TCRBV10-03*01	TCRBV10	TCRBV10-03	01				TCRBD02-01	TCRBD02	TCRBD02-01				01,02	TCRBJ02-02*01	TCRBJ02	TCRBJ02-02	01				3	5	3	7	3	6	36	50	53	59	64	1	In	VDJ
AGCACCTTGGAGCTGGGGGACTCGGCCCTTTATCTTTGCGCCAGCAGCTTGGAGGGGAGGACAAACACTGAAGCTTTCTTTGGACAA	CASSLEGRTNTEAFF	1	7.434944237918215E-4	45	TCRBV05-01*01	TCRBV05	TCRBV05-01	01				TCRBD02-01*02	TCRBD02	TCRBD02-01	02				TCRBJ01-01*01	TCRBJ01	TCRBJ01-01	01				0	3	9	1	2	2	36	52	54	60	63	1	In	VDJ
ACTGTGACATCGGCCCAAAAGAACCCGACAGCTTTCTATCTCTGTGCCAGTACCCGGGACTCCTATCAGCCCCAGCATTTTGGTGAT	CASTRDSYQPQHF	3	0.0022304832713754648	39	TCRBV19-01*01	TCRBV19	TCRBV19-01	01				TCRBD02-01	TCRBD02	TCRBD02-01				01,02	TCRBJ01-05*01	TCRBJ01	TCRBJ01-05	01				7	3	0	10	3	5	42	52	55	61	64	3	In	VDJ
CTCCTTCTCAGTGACTCTGGCTTCTATCTCTGTGCCTGGAGTGGGGACACTTGGACTGGCCATGGAAACACCATATATTTTGGAGAG	CAWSGDTWTGHGNTIYF	2	0.001486988847583643	51	TCRBV30-01*01	TCRBV30	TCRBV30-01	01				TCRBD01-01*01	TCRBD01	TCRBD01-01	01				TCRBJ01-03*01	TCRBJ01	TCRBJ01-03	01				1	13	0	6	0	3	30	-1	43	49	62	2	In	VDJ
TCTGCTGTGTATTTCTGTGCCAGCAGACCCATCCGAACCCTCGGAAGCGCTAGCGGGAGTTTATACAATGAGCAGTTCTTCGGGCCA	CASRPIRTLGSASGSLYNEQFF	1	7.434944237918215E-4	66	TCRBV03-01/03-02*01	TCRBV03	TCRBV03-01/03-02	01				TCRBD02-01*02	TCRBD02	TCRBD02-01	02				TCRBJ02-01*01	TCRBJ02	TCRBJ02-01	01				6	4	4	2	23	4	15	26	49	59	63	1	In	VDJ
NNNNNNNTGTCGGCTGCTCCCTCCCAAACATCTGTGTACTTCTGTGCCAGCTTGATCGCGGGGCAAGAGACCCAGTACTTCGGGCCA	CASLIAGQETQYF	4	0.002973977695167286	39	TCRBV06	TCRBV06				TCRBV06-02/06-03,TCRBV06-02		TCRBD02-01*01	TCRBD02	TCRBD02-01	01				TCRBJ02-05*01	TCRBJ02	TCRBJ02-05	01				8	0	7	3	6	2	42	51	57	-1	63	4	In	VDJ
NTGAAGATCCAGCCCTCAGAACCCAGGGACTCAGCTGTGTACTTCTGTGCCAGCAGTTTAAGCGGGAGGGTTCCGTATTTTGGCCCA	CASSLSGRVPYF	1	7.434944237918215E-4	36	TCRBV12-03/12-04*01	TCRBV12	TCRBV12-03/12-04	01				TCRBD02-01*02	TCRBD02	TCRBD02-01	02				TCRBJ02-03*01	TCRBJ02	TCRBJ02-03	01				2	4	6	0	0	14	45	-1	60	70	74	1	In	VDJ
CGGTCCACAAAGCTGGAGGACTCAGCCATGTACTTCTGTGCCAGCAGTGAATTTGGGACAGGGGCATTTGAAGCTTTCTTTGGACAA	CASSEFGTGAFEAFF	2	0.001486988847583643	45	TCRBV02-01	TCRBV02	TCRBV02-01				01,03	TCRBD01-01*01	TCRBD01	TCRBD01-01	01				TCRBJ01-01*01	TCRBJ01	TCRBJ01-01	01				2	4	0	2	3	7	36	51	54	64	68	2	In	VDJ
AACGCCTTGTTGCTGGGGGACTCGGCCCTCTATCTCTGTGCCAGCAGCCCTGGAGCGGGACGGAACACTGAAGCTTTCTTTGGACAA	CASSPGAGRNTEAFF	1	7.434944237918215E-4	45	TCRBV05-06*01	TCRBV05	TCRBV05-06	01				TCRBD02-01*02	TCRBD02	TCRBD02-01	02				TCRBJ01-01*01	TCRBJ01	TCRBJ01-01	01				4	2	6	3	5	1	36	48	53	60	62	1	In	VDJ
AAGCTCCTTCTCAGTGACTCTGGCTTCTATCTCTGTGCCTGGAGTGTATCCGGCCGGGGCTCCAACACTGAAGCTTTCTTTGGACAA	CAWSVSGRGSNTEAFF	2	0.001486988847583643	48	TCRBV30-01*01	TCRBV30	TCRBV30-01	01								TCRBD01,TCRBD02	TCRBD01-01,TCRBD02-01		TCRBJ01-01*01	TCRBJ01	TCRBJ01-01	01				0	3	7	0	8	2	33	47	55	60	63	2	In	VDJ
CTGGAGTCCGCTACCCGCTCCCAGACATCTGTGTATTTCTGCGCCAGCGCAAGAGGCGACGGAAACACTGAAGCTTTCTTTGGACAA	CASARGDGNTEAFF	2	0.001486988847583643	42	TCRBV10-02*01	TCRBV10	TCRBV10-02	01				TCRBD02-01*02	TCRBD02	TCRBD02-01	02				TCRBJ01-01*01	TCRBJ01	TCRBJ01-01	01				8	7	11	1	4	2	39	48	52	56	63	2	In	VDJ
CGGAGTCAGGGGACACAGCACTGTATTTCTGTGCCAGCAGCAAAGGTCTTACGGGGCAGGGAGAGGGAGACCCAGTACTTCGGGCCA		3	0.0022304832713754648	52	TCRBV21-01*01	TCRBV21	TCRBV21-01	01								TCRBD01,TCRBD02	TCRBD01-01,TCRBD02-01		TCRBJ02-05*01	TCRBJ02	TCRBJ02-05	01				1	5	4	3	11	5	29	45	56	61	66	3	Out	VDJ
GCCCATCCTGAAGACAGCAGCTTCTACATCTGCAGTGCCACGGGACTAGAAGGTCCAAGCCTTCAAGAGACCCAGTACTTCGGGCCA	CSATGLEGPSLQETQYF	1	7.434944237918215E-4	51	TCRBV20	TCRBV20				TCRBV20-01,TCRBV20-or09_02		TCRBD02-01	TCRBD02	TCRBD02-01				01,02	TCRBJ02-05*01	TCRBJ02	TCRBJ02-05	01				6	14	0	8	3	2	30	38	41	49	63	1	In	VDJ
CCTGCAGAGCTTGAGGACTCGGCCGTGTATCTCTGTGCCAGCAGCTTAAAGGGACAGGGGGCTACCGGGGAGCTGTTTTTTGGAGAA	CASSLKGQGATGELFF	1	7.434944237918215E-4	48	TCRBV11	TCRBV11				TCRBV11-02,TCRBV11-03		TCRBD01-01*01	TCRBD01	TCRBD01-01	01				TCRBJ02-02*01	TCRBJ02	TCRBJ02-02	01				2	1	0	0	2	5	33	48	50	62	63	1	In	VDJ
NTGAAGATCCAGCCCTCAGAACCCAGGGACTCAGCTGTGTACTTCTGTGCCAGCAGCTACAGTACAGTTGAAGCTTTCTTTGGACAA	CASSYSTVEAFF	1	7.434944237918215E-4	36	TCRBV12-03/12-04*01	TCRBV12	TCRBV12-03/12-04	01				TCRBD01-01*01	TCRBD01	TCRBD01-01	01				TCRBJ01-01*01	TCRBJ01	TCRBJ01-01	01				6	6	3	5	2	7	45	56	58	62	68	1	In	VDJ
AGTCTGCCATCCCCAACCAGACAGCTCTTTACTTCTGTGCCACCAGTGATTTGGGGACAGGGAATCCACGAGCAGTACTTCGGGCCG		1	7.434944237918215E-4	46	TCRBV24-01*01	TCRBV24	TCRBV24-01	01				TCRBD01-01*01	TCRBD01	TCRBD01-01	01				TCRBJ02-07*01	TCRBJ02	TCRBJ02-07	01				0	5	0	3	0	5	35	-1	53	62	67	1	Out	VDJ
TGGAGCTTGGTGACTCTGCTGTGTATTTCTGTGCCAGCAGCCAAGAAAGGAGCGGGCCCCTCCTACAATGAGCAGTTCTTCGGGCCA		1	7.434944237918215E-4	52	TCRBV03-01/03-02*01	TCRBV03	TCRBV03-01/03-02	01				TCRBD02-01	TCRBD02	TCRBD02-01				01,02	TCRBJ02-01*01	TCRBJ02	TCRBJ02-01	01				0	3	6	4	4	0	29	46	50	56	59	1	Out	VDJ
CCCAGCCCCAACCAGACCTCTCTGTACTTCTGTGCCAGCAGTTTATCTACAGGGTTAGGGTCCGCCGGGGAGCTGTTTTTTGGAGAA	CASSLSTGLGSAGELFF	1	7.434944237918215E-4	51	TCRBV27-01*01	TCRBV27	TCRBV27-01	01				TCRBD01-01*01	TCRBD01	TCRBD01-01	01				TCRBJ02-02*01	TCRBJ02	TCRBJ02-02	01				0	10	3	3	1	6	30	47	48	54	64	1	In	VDJ
GCCCAGCCCCAACCAGACCTCTCTGTACTTCTGTGCCAGCAGTCTACGCGACAGGAGGGGTGTTTGACTGAAGCTTTCTTTGGACAA		1	7.434944237918215E-4	50	TCRBV27-01*01	TCRBV27	TCRBV27-01	01								TCRBD01,TCRBD02	TCRBD01-01,TCRBD02-01		TCRBJ01-01*01	TCRBJ01	TCRBJ01-01	01				5	11	2	4	6	5	31	43	49	55	66	1	Out	VDJ
CCCTCACGTTGGCGTCTGCTGTACCCTCTCAGACATCTGTGTACTTCTGTGCCAGTAGTATGGAACACTGAAGCTTTCTTTGGACAA		1	7.434944237918215E-4	34	TCRBV06-04*01	TCRBV06	TCRBV06-04	01											TCRBJ01-01*01	TCRBJ01	TCRBJ01-01	01				5	3	0	0	0	1	47	-1	-1	59	62	1	Out	VJ
TCCGCCAGCACCAACCAGACATCTATGTATCTCTGTGCCAGCGGCTTCCCCAGGGTGATCTCGAACACTGAAGCTTTCTTTGGACAA	CASGFPRVISNTEAFF	1	7.434944237918215E-4	48	TCRBV28-01*01	TCRBV28	TCRBV28-01	01				TCRBD01-01*01	TCRBD01	TCRBD01-01	01				TCRBJ01-01*01	TCRBJ01	TCRBJ01-01	01				8	7	4	3	8	1	33	42	50	55	62	1	In	VDJ
ATCCAGCCCTCAGAACCCAGGGACTCAGCTGTGTACTTCTGTGCCAGCAGGACAGGGTATAGCAATCAGCCCCAGCATTTTGGTGAT	CASRTGYSNQPQHF	1	7.434944237918215E-4	42	TCRBV12	TCRBV12				TCRBV12-03/12-04,TCRBV12-04		TCRBD01-01*01	TCRBD01	TCRBD01-01	01				TCRBJ01-05*01	TCRBJ01	TCRBJ01-05	01				6	2	2	3	0	0	39	-1	50	57	59	1	In	VDJ
TGACCAGTGCCCATCCTGAAGACAGCAGCTTCTACATCTGCAGTGCTAGTGACCACAGGTAAGTTCTACGAGCAGTACTTCGGGCCG		1	7.434944237918215E-4	43	TCRBV20-01*04	TCRBV20	TCRBV20-01	04				TCRBD01-01*01	TCRBD01	TCRBD01-01	01				TCRBJ02-07*01	TCRBJ02	TCRBJ02-07	01				0	6	3	4	2	3	38	52	54	59	65	1	Out	VDJ
CTTGGAGCTGGACGACTCGGCCCTGTATCTCTGTGCCAGCAGCTTGGAATCCGGCGGGAGCCAGTCCACGAGCAGTACTTCGGGCCG		1	7.434944237918215E-4	50	TCRBV05-04*01	TCRBV05	TCRBV05-04	01				TCRBD02-01*02	TCRBD02	TCRBD02-01	02				TCRBJ02-07*01	TCRBJ02	TCRBJ02-07	01				0	7	7	2	6	5	31	47	53	60	67	1	Out	VDJ
CTGAATGTGAACGCCTTGGAGCTGGACGACTCGGCCCTGTATCTCTGTGCCAGCAGCTTGGACATACACATTCAGTACTTCGGCGCC	CASSLDIHIQYF	1	7.434944237918215E-4	36	TCRBV05-04*01	TCRBV05	TCRBV05-04	01				TCRBD01-01*01	TCRBD01	TCRBD01-01	01				TCRBJ02-04*01	TCRBJ02	TCRBJ02-04	01				0	3	3	6	0	8	45	-1	61	64	67	1	In	VDJ
GCCCAAAAGAACCCGACAGCTTTCTATCTCTGTGCCAGTAGTATAGGCCGGATCCGAAGCTCCTACAATGAGCAGTTCTTCGGGCCA	CASSIGRIRSSYNEQFF	3	0.0022304832713754648	51	TCRBV19-01*01	TCRBV19	TCRBV19-01	01								TCRBD01,TCRBD02	TCRBD01-01,TCRBD02-01		TCRBJ02-01*01	TCRBJ02	TCRBJ02-01	01				1	7	1	8	3	0	30	46	49	52	59	3	In	VDJ
CTCTGGAGTCCGCTACCAGCTCCCAGACATCTGTGTACTTCTGTGCCCTCCCGGGCTTTTACCTACAATGAGCAGTTCTTCGGGCCA		1	7.434944237918215E-4	40	TCRBV10-03*01	TCRBV10	TCRBV10-03	01								TCRBD01,TCRBD02	TCRBD01-01,TCRBD02-01		TCRBJ02-01*01	TCRBJ02	TCRBJ02-01	01				11	5	8	0	5	2	41	47	52	56	61	1	Out	VDJ
GAGTCCGCCAGCACCAACCAGACATCTATGTACCTCTGTGCCAGCAGACCAACTAGCGGGGAATACAATGAGCAGTTCTTCGGGCCA	CASRPTSGEYNEQFF	1	7.434944237918215E-4	45	TCRBV28-01*01	TCRBV28	TCRBV28-01	01				TCRBD02-01*01	TCRBD02	TCRBD02-01	01				TCRBJ02-01*01	TCRBJ02	TCRBJ02-01	01				6	2	3	3	4	4	36	47	51	61	63	1	In	VDJ
AATGTGAGCACCTTGGAGCTGGGGGACTCGGCCCTTTATCTTTGCGCCAGCAGCCTGGGCTCCACCGGGGAGCTGTTTTTTGGAGAA	CASSLGSTGELFF	1	7.434944237918215E-4	39	TCRBV05-01*01	TCRBV05	TCRBV05-01	01								TCRBD01,TCRBD02	TCRBD01-01,TCRBD02-01		TCRBJ02-02*01	TCRBJ02	TCRBJ02-02	01				0	2	10	0	0	4	42	-1	58	60	62	1	In	VDJ
GCCTTGGAGCTGGGGGACTCGGCCCTGTATCTCTGTGCCAGAAGCTTGCACAGGTTCCTGAACACCGGGGAGCTGTTTTTTGGAGAA	CARSLHRFLNTGELFF	1	7.434944237918215E-4	48	TCRBV05-03	TCRBV05	TCRBV05-03				01,02	TCRBD01-01*01	TCRBD01	TCRBD01-01	01				TCRBJ02-02*01	TCRBJ02	TCRBJ02-02	01				1	5	3	4	1	1	33	48	49	54	59	1	In	VDJ
ATCCGGTCCACAAAGCTGGAGGACTCAGCCATGTACTTCTGTGCCAGCAAAACACAAATAGGGAGTCAGCCCCAGCATTTTGGTGAT	CASKTQIGSQPQHF	2	0.001486988847583643	42	TCRBV02-01	TCRBV02	TCRBV02-01				01,03	TCRBD02-01*02	TCRBD02	TCRBD02-01	02				TCRBJ01-05*01	TCRBJ01	TCRBJ01-05	01				7	0	9	2	11	6	39	49	60	-1	65	2	In	VDJ
ACCAGTGCCCATCCTGAAGACAGCAGCTTCTACATCTGCAGTGTTGACGATTGGACCCCGGGGAACTATGGCTACACCTTCGGTTCG	CSVDDWTPGNYGYTF	2	0.001486988847583643	45	TCRBV20	TCRBV20				TCRBV20-01,TCRBV20-or09_02		TCRBD02-01*01	TCRBD02	TCRBD02-01	01				TCRBJ01-02*01	TCRBJ01	TCRBJ01-02	01				7	0	8	3	15	2	36	43	58	-1	63	2	In	VDJ
AATTCCCTGGAGCTTGGTGACTCTGCTGTGTATTTCTGTGCCAGCAGCCAAGGGACTAGCGGGACCTACGAGCAGTACTTCGGGCCG	CASSQGTSGTYEQYF	2	0.001486988847583643	45	TCRBV03-01/03-02*01	TCRBV03	TCRBV03-01/03-02	01				TCRBD02-01*02	TCRBD02	TCRBD02-01	02				TCRBJ02-07*01	TCRBJ02	TCRBJ02-07	01				1	0	1	3	0	2	36	-1	52	-1	64	2	In	VDJ
GTGACCAGTGCCCATCCTGAAGACAGCAGCTTCTACATCTGCAGTGCTAGGAGTACTCCTCGCACAGATACGCAGTATTTTGGCCCA	CSARSTPRTDTQYF	2	0.001486988847583643	42	TCRBV20	TCRBV20				TCRBV20-01,TCRBV20-or09_02		TCRBD02-01	TCRBD02	TCRBD02-01				01,02	TCRBJ02-03*01	TCRBJ02	TCRBJ02-03	01				3	4	3	10	4	1	39	50	54	57	61	2	In	VDJ
TCCCTGGAGCTTGGTGACTCTGCTGTGTATTTCTGTGCCAGCAGCCTACGTAAGGGTGGGAACACCGGGGAGCTGTTTTTTGGAGAA	CASSLRKGGNTGELFF	1	7.434944237918215E-4	48	TCRBV03-01/03-02*01	TCRBV03	TCRBV03-01/03-02	01								TCRBD01,TCRBD02	TCRBD01-01,TCRBD02-01		TCRBJ02-02*01	TCRBJ02	TCRBJ02-02	01				4	3	5	3	6	1	33	46	52	56	59	1	In	VDJ
GAGTCGCCCAGCCCCAACCAGACCTCTCTGTACTTCTGTGCCAGCAGCCAGTCGGGACTAGCGGCTTACGAGCAGTACTTCGGGCCG	CASSQSGLAAYEQYF	1	7.434944237918215E-4	45	TCRBV27-01*01	TCRBV27	TCRBV27-01	01				TCRBD02-01	TCRBD02	TCRBD02-01				01,02	TCRBJ02-07*01	TCRBJ02	TCRBJ02-07	01				6	2	0	5	6	4	36	47	53	64	66	1	In	VDJ
TGACAGTGACCAGTGCCCATCCTGAAGACAGCAGCTTCTACATCTGCAGTGCTCTCCGGGACTATAAACGAGCAGTACTTCGGGCCG		1	7.434944237918215E-4	37	TCRBV20	TCRBV20				TCRBV20-01,TCRBV20-or09_02		TCRBD02-01	TCRBD02	TCRBD02-01				01,02	TCRBJ02-07*01	TCRBJ02	TCRBJ02-07	01				5	3	0	9	4	5	44	53	57	64	67	1	Out	VDJ
GAGTCTGCCATCCCCAACCAGACAGCTCTTTACTTCTGTGCCCAGTAAATCAGGTACTCTGGGGCCAACGTCCTGACTTTCGGGGCC	CAQ*IRYSGANVLTF	1	7.434944237918215E-4	45	TCRBV24-01*01	TCRBV24	TCRBV24-01	01				TCRBD01-01*01	TCRBD01	TCRBD01-01	01				TCRBJ02-06*01	TCRBJ02	TCRBJ02-06	01				12	2	4	4	8	0	36	42	50	54	56	1	Stop	VDJ
CTCAGAACCCAGGGACTCAGCTGTGTACTTCTGTGCCAGCAGTCTCCGGGACAGCCTCGACCGGGAGACATTCAGTACTTCGGCGCC		2	0.001486988847583643	50	TCRBV12	TCRBV12				TCRBV12-03/12-04,TCRBV12-04		TCRBD01-01*01	TCRBD01	TCRBD01-01	01				TCRBJ02-04*01	TCRBJ02	TCRBJ02-04	01				5	13	0	5	4	8	31	43	47	54	67	2	Out	VDJ
ATCCTGGAGTCGCCCAGCCCCAACCAGACCTCTCTGTACTTCTGTGCCAGCAGTTTACGAGTTCTCAATGAGCAGTTCTTCGGGCCA	CASSLRVLNEQFF	1	7.434944237918215E-4	39	TCRBV27-01*01	TCRBV27	TCRBV27-01	01				TCRBD02-01*02	TCRBD02	TCRBD02-01	02				TCRBJ02-01*01	TCRBJ02	TCRBJ02-01	01				2	4	11	2	1	6	42	57	58	61	65	1	In	VDJ
CCAGAAGACTCAGCCCTGTATCTCTGCGCCAGCAGACGGACCGGGACTAGCGGGAGAAAGAGGGGGGAGACCCAGTACTTCGGGCCA	CASRRTGTSGRKRGETQYF	2	0.001486988847583643	57	TCRBV04-01*01	TCRBV04	TCRBV04-01	01				TCRBD02-01*02	TCRBD02	TCRBD02-01	02				TCRBJ02-05*01	TCRBJ02	TCRBJ02-05	01				6	10	0	2	7	5	24	35	42	56	66	2	In	VDJ
CTGGAGTCCGCCAGCACCAACCAGACATCTATGTACCTCTGTGCCAGCAGTCCGACAGGGAAAGGCACTGAAGCTTTCTTTGGACAA	CASSPTGKGTEAFF	1	7.434944237918215E-4	42	TCRBV28-01*01	TCRBV28	TCRBV28-01	01				TCRBD01-01*01	TCRBD01	TCRBD01-01	01				TCRBJ01-01*01	TCRBJ01	TCRBJ01-01	01				5	5	2	3	2	4	39	51	53	60	65	1	In	VDJ
TCGGCTGCTCCCTCCCAGACATCTGTGTACTTCTGTGCCAGCAGTGAAGCAGGCGAGGGGGCAAGAGAAAAACTGTTTTTTGGCAGT	CASSEAGEGAREKLFF	1	7.434944237918215E-4	48	TCRBV06-01*01	TCRBV06	TCRBV06-01	01				TCRBD01-01*01	TCRBD01	TCRBD01-01	01				TCRBJ01-04*01	TCRBJ01	TCRBJ01-04	01				0	4	5	0	5	8	33	50	55	62	66	1	In	VDJ
CCCAACCAGACAGCTCTTTACTTCTGTGCCACCAGTGATGGAATCCTGCCTGCGGAGAAACCTAACTATGGCTACACCTTCGGTTCG	CATSDGILPAEKPNYGYTF	1	7.434944237918215E-4	57	TCRBV24-01*01	TCRBV24	TCRBV24-01	01				TCRBD02-01	TCRBD02	TCRBD02-01				01,02	TCRBJ01-02*01	TCRBJ01	TCRBJ01-02	01				3	6	7	5	12	0	24	39	51	55	61	1	In	VDJ
AGCACCTTGGAGCTGGGGGACTCGGCCCTTTATCTTTGCGCCAGCAGCCCGGAGGGAGGGAGCGGAAACACCATATATTTTGGAGAG	CASSPEGGSGNTIYF	2	0.001486988847583643	45	TCRBV05-01*01	TCRBV05	TCRBV05-01	01				TCRBD02-01*02	TCRBD02	TCRBD02-01	02				TCRBJ01-03*01	TCRBJ01	TCRBJ01-03	01				4	3	9	0	5	4	36	48	53	60	63	2	In	VDJ
NTGTCGGCTGCTCCCTCCCAGACATCTGTGTACTTCTGTGCCAGCAGATCACAGGGTTGGAGCACAGATACGCAGTATTTTGGCCCA	CASRSQGWSTDTQYF	1	7.434944237918215E-4	45	TCRBV06-05*01	TCRBV06	TCRBV06-05	01				TCRBD01-01*01	TCRBD01	TCRBD01-01	01				TCRBJ02-03*01	TCRBJ02	TCRBJ02-03	01				6	4	3	3	3	0	36	47	50	56	60	1	In	VDJ
CACGGAGTCAGGGGACACAGCACTGTATTTCTGTGCCAGTAAGGGCCTTAACGAAGGATTTACACCGGGGAGCTGTTTTTTGGAGAA		1	7.434944237918215E-4	50	TCRBV21-01*01	TCRBV21	TCRBV21-01	01								TCRBD01,TCRBD02	TCRBD01-01,TCRBD02-01		TCRBJ02-02*01	TCRBJ02	TCRBJ02-02	01				9	16	5	3	2	3	31	39	41	45	61	1	Out	VDJ
AGCTCTCTGGAGCTGGGGGACTCAGCTTTGTATTTCTGTGCCAGCAGCCCGCGGGTCAGAAAGAACACTGAAGCTTTCTTTGGACAA	CASSPRVRKNTEAFF	1	7.434944237918215E-4	45	TCRBV09-01*01	TCRBV09	TCRBV09-01	01				TCRBD02-01	TCRBD02	TCRBD02-01				01,02	TCRBJ01-01*01	TCRBJ01	TCRBJ01-01	01				4	7	7	4	2	1	36	48	50	55	62	1	In	VDJ
AGGCTGGAGTTGGCTGCTCCCTCCCAGACATCTGTGTACTTCTGTGCCAGCAGTTACGAGCCAGATTATGGCTACACCTTCGGTTCG	CASSYEPDYGYTF	2	0.001486988847583643	39	TCRBV06-06*01	TCRBV06	TCRBV06-06	01								TCRBD01,TCRBD02	TCRBD01-01,TCRBD02-01		TCRBJ01-02*01	TCRBJ01	TCRBJ01-02	01				2	2	4	5	4	5	42	57	61	64	66	2	In	VDJ
CATCCTGAAGACAGCAGCTTCTACATCTGCAGTGCTGGCCGAAGTACTGGACTAGCGGGATTCTACAATGAGCAGTTCTTCGGGCCA	CSAGRSTGLAGFYNEQFF	1	7.434944237918215E-4	54	TCRBV20	TCRBV20				TCRBV20-01,TCRBV20-or09_02		TCRBD02-01*02	TCRBD02	TCRBD02-01	02				TCRBJ02-01*01	TCRBJ02	TCRBJ02-01	01				5	2	1	3	12	3	27	36	48	60	62	1	In	VDJ
CTCAAGATCCAGCCTGCAGAGCTTGAGGACTCGGCCGTGTATCTCTGTGCCAGCAGCTTACAGGGGAGGGAGCTGTTTTTTGGAGAA	CASSLQGRELFF	1	7.434944237918215E-4	36	TCRBV11	TCRBV11				TCRBV11-02,TCRBV11-03		TCRBD01-01*01	TCRBD01	TCRBD01-01	01				TCRBJ02-02*01	TCRBJ02	TCRBJ02-02	01				2	1	4	2	0	9	45	-1	60	66	67	1	In	VDJ
ACTCTGAAGATCCAGCGCACAGAGCAGGGGGACTCGGCCATGTATCTCTGTGCCAGCAGCTCCTCAATTGAAGCTTTCTTTGGACAA	CASSSSIEAFF	1	7.434944237918215E-4	33	TCRBV07-09*01	TCRBV07	TCRBV07-09	01								TCRBD01,TCRBD02	TCRBD01-01,TCRBD02-01		TCRBJ01-01*01	TCRBJ01	TCRBJ01-01	01				4	2	4	6	3	7	48	61	64	66	68	1	In	VDJ
ACTGTGACATCGGCCCAAAAGAACCCGACAGCTTTCTATCTCTGTGCCAGTAACACTGGGGTCTGGCAGCCCCAGCATTTTGGTGAT	CASNTGVWQPQHF	5	0.0037174721189591076	39	TCRBV19-01*01	TCRBV19	TCRBV19-01	01								TCRBD01,TCRBD02	TCRBD01-01,TCRBD02-01		TCRBJ01-05*01	TCRBJ01	TCRBJ01-05	01				7	5	6	2	5	7	42	52	57	61	66	5	In	VDJ
CAACTCTGACTGTGAGCAACATGAGCCCTGAAGACAGCAGCATATATCTCTGCAGCGTTGAGGGGGCAGCCCCAGCATTTTGGTGAT		1	7.434944237918215E-4	31	TCRBV29-01*01	TCRBV29	TCRBV29-01	01								TCRBD01,TCRBD02	TCRBD01-01,TCRBD02-01		TCRBJ01-05*01	TCRBJ01	TCRBJ01-05	01				3	0	6	1	0	7	50	-1	61	-1	66	1	Out	VDJ
CTAGAGTCTGCCATCCCCAACCAGACAGCTCTTTACTTCTGTGCCACCAGTGGGCGGACAGTCACTTATGGCTACACCTTCGGTTCG	CATSGRTVTYGYTF	1	7.434944237918215E-4	42	TCRBV24-01*01	TCRBV24	TCRBV24-01	01				TCRBD01-01*01	TCRBD01	TCRBD01-01	01				TCRBJ01-02*01	TCRBJ01	TCRBJ01-02	01				5	5	1	5	3	5	39	52	55	61	66	1	In	VDJ
CGTCTGCTGTACCCTCTCAGACATCTGTGTACTTCTGTGCCGGGAAGGGGAGAGGGACACACTAACTATGGCTACACCTTCGGTTCG		4	0.002973977695167286	46	TCRBV06-04*01	TCRBV06	TCRBV06-04	01				TCRBD01-01*01	TCRBD01	TCRBD01-01	01				TCRBJ01-02*01	TCRBJ01	TCRBJ01-02	01				11	2	0	6	12	0	35	41	53	59	61	4	Out	VDJ
CTGAAGATCCGGTCCACAAAGCTGGAGGACTCAGCCATGTACTTCTGTGCCAGCTCTTACGCAGATAATGAGCAGTTCTTCGGGCCA	CASSYADNEQFF	2	0.001486988847583643	36	TCRBV02-01	TCRBV02	TCRBV02-01				01,03	TCRBD01-01*01	TCRBD01	TCRBD01-01	01				TCRBJ02-01*01	TCRBJ02	TCRBJ02-01	01				8	2	4	5	7	7	45	54	61	64	66	2	In	VDJ
CGCACAGAGCAGGAGGACTCGGCCGTGTATCTCTGTGCCAGCAGCTTATTCCCGGGAGGAGTAGTCAATGAGCAGTTCTTCGGGCCA	CASSLFPGGVVNEQFF	2	0.001486988847583643	48	TCRBV07-02	TCRBV07	TCRBV07-02				01,02	TCRBD02-01*02	TCRBD02	TCRBD02-01	02				TCRBJ02-01*01	TCRBJ02	TCRBJ02-01	01				2	6	8	1	4	6	33	48	52	59	65	2	In	VDJ
ACCTTGGAGCTGGGGGACTCGGCCCTTTATCTTTGCGCCAGCAGCCCTCTTAGCGGGAGGTGGTACAATGAGCAGTTCTTCGGGCCA	CASSPLSGRWYNEQFF	1	7.434944237918215E-4	48	TCRBV05-01*01	TCRBV05	TCRBV05-01	01				TCRBD02-01*02	TCRBD02	TCRBD02-01	02				TCRBJ02-01*01	TCRBJ02	TCRBJ02-01	01				4	3	5	1	5	4	33	45	50	60	63	1	In	VDJ
CACGGAGTCAGGGGACACAGCACTGTATTTCTGTGCCAGCAGCAAAGGGGTCAGGGTGGGCCCTACAATGAGCAGTTCTTCGGGCCA		1	7.434944237918215E-4	50	TCRBV21-01*01	TCRBV21	TCRBV21-01	01				TCRBD01-01*01	TCRBD01	TCRBD01-01	01				TCRBJ02-01*01	TCRBJ02	TCRBJ02-01	01				1	5	4	3	4	2	31	47	51	56	61	1	Out	VDJ
CCTGCAGAGCTTGGGGACTCGGCCGTGTATCTCTGTGCCAGCAGCTTCGGGACTAGCGGGAGGCAAGAGACCCAGTACTTCGGGCCA	CASSFGTSGRQETQYF	1	7.434944237918215E-4	48	TCRBV11-03*01	TCRBV11	TCRBV11-03	01				TCRBD02-01*02	TCRBD02	TCRBD02-01	02				TCRBJ02-05*01	TCRBJ02	TCRBJ02-05	01				3	0	0	1	1	2	33	47	48	-1	63	1	In	VDJ
GTGAGCACCTTGGAGCTGGGGGACTCGGCCCTTTATCTTTGCGCCAGCAGCTTGGCGGTGTCTAATTCACCCCTCCACTTTGGGAAT	CASSLAVSNSPLHF	1	7.434944237918215E-4	42	TCRBV05-01*01	TCRBV05	TCRBV05-01	01				TCRBD02-01	TCRBD02	TCRBD02-01				01,02	TCRBJ01-06*01	TCRBJ01	TCRBJ01-06	01				0	4	8	5	0	6	39	-1	55	58	62	1	In	VDJ
CTGACAGTGACCAGTGCCCATCCTGAAGACAGCAGCTTCTACATCTGCAGTGCTAGAGCGGGGGACTATGGCTACACCTTCGGTTCG	CSARAGDYGYTF	1	7.434944237918215E-4	36	TCRBV20	TCRBV20				TCRBV20-01,TCRBV20-or09_02		TCRBD02-01*01	TCRBD02	TCRBD02-01	01				TCRBJ01-02*01	TCRBJ01	TCRBJ01-02	01				1	0	8	2	0	3	45	-1	58	-1	64	1	In	VDJ
GAGTCGCCCAGCCCCAACCAGACCTCTCTGTACTTCTGTGCCAGCAGTTTTACAGGGGCCCAAATGTACGAGCAGTACTTCGGGCCG	CASSFTGAQMYEQYF	1	7.434944237918215E-4	45	TCRBV27-01*01	TCRBV27	TCRBV27-01	01				TCRBD01-01*01	TCRBD01	TCRBD01-01	01				TCRBJ02-07*01	TCRBJ02	TCRBJ02-07	01				3	8	3	2	1	4	36	50	51	58	66	1	In	VDJ
NTGTCGGCTGCTCCCTCCCAAACATCTGTGTACTTCTGTGCCAGCAGAGGGGGACTAGCGGGAAGCCACGAGCAGTACTTCGGGCCG	CASRGGLAGSHEQYF	1	7.434944237918215E-4	45	TCRBV06	TCRBV06				TCRBV06-02/06-03,TCRBV06-02		TCRBD02-01*02	TCRBD02	TCRBD02-01	02				TCRBJ02-07*01	TCRBJ02	TCRBJ02-07	01				6	4	0	3	3	5	36	47	50	63	67	1	In	VDJ
TTGGCGTCTGCTGTACCCTCTCAGACATCTGTGTACTTCTGTGCCAGCAGTGAGCTAGCGGGATCGGAGACCCAGTACTTCGGGCCA	CASSELAGSETQYF	1	7.434944237918215E-4	42	TCRBV06-04*01	TCRBV06	TCRBV06-04	01				TCRBD02-01*02	TCRBD02	TCRBD02-01	02				TCRBJ02-05*01	TCRBJ02	TCRBJ02-05	01				3	3	4	3	1	5	39	53	54	63	66	1	In	VDJ
GTTGGCTGCTCCCTCCCAGACATCTGTGTACTTCTGTGCCAGCAGTAACTAGCGGGAGTTTGCACAGATACGCAGTATTTTGGCCCA		1	7.434944237918215E-4	47	TCRBV06-06*01	TCRBV06	TCRBV06-06	01				TCRBD02-01*02	TCRBD02	TCRBD02-01	02				TCRBJ02-03*01	TCRBJ02	TCRBJ02-03	01				1	3	6	2	0	1	34	-1	50	58	61	1	Out	VDJ
TCGGCTGCTCCCTCCCAGACATCTGTGTACTTCTGTGCCAGCACCCGAGGGTGGGCAGGGGACACCGGGGAGCTGTTTTTTGGAGAA	CASTRGWAGDTGELFF	1	7.434944237918215E-4	48	TCRBV06	TCRBV06				TCRBV06-01,TCRBV06-05		TCRBD01-01*01	TCRBD01	TCRBD01-01	01				TCRBJ02-02*01	TCRBJ02	TCRBJ02-02	01				7	0	4	2	12	3	33	43	55	-1	61	1	In	VDJ
AGCAACATGAGCCCTGAAGACAGCAGCATATATCTCTGCAGCGTAGACCCGGGGGGGGCGAACACCGGGGAGCTGTTTTTTGGAGAA	CSVDPGGANTGELFF	1	7.434944237918215E-4	45	TCRBV29-01	TCRBV29	TCRBV29-01				01,02	TCRBD02-01*01	TCRBD02	TCRBD02-01	01				TCRBJ02-02*01	TCRBJ02	TCRBJ02-02	01				6	1	8	0	5	0	36	44	49	57	58	1	In	VDJ
TCCGCCAGCACCAACCAGACATCTATGTACCTCTGTGCCAGCGGCTTCCCCAGGGTGATCTCGAACACTGAAGCTTTCTTTGGACAA	CASGFPRVISNTEAFF	1	7.434944237918215E-4	48	TCRBV28-01*01	TCRBV28	TCRBV28-01	01				TCRBD01-01*01	TCRBD01	TCRBD01-01	01				TCRBJ01-01*01	TCRBJ01	TCRBJ01-01	01				8	7	4	3	8	1	33	42	50	55	62	1	In	VDJ
TCCCTGTCCCTAGAGTCTGCCATCCCCAACCAGACAGCTCTTTACTTCTGTGCCACCAGTGACGGGACACGACCTTTCTTTGGACAA	CATSDGTRPFF	1	7.434944237918215E-4	33	TCRBV24-01*01	TCRBV24	TCRBV24-01	01				TCRBD01-01*01	TCRBD01	TCRBD01-01	01				TCRBJ01-01*01	TCRBJ01	TCRBJ01-01	01				4	4	0	6	1	12	48	62	63	69	73	1	In	VDJ
CTGAAGATCCAGCGCACAGAGCAGGGGGACTCGGCCATGTATCTCTGTGCCAGCAGCTCCCGAGGGTATGGCTACACCTTCGGTTCG	CASSSRGYGYTF	2	0.001486988847583643	36	TCRBV07-09*01	TCRBV07	TCRBV07-09	01				TCRBD02-01*02	TCRBD02	TCRBD02-01	02				TCRBJ01-02*01	TCRBJ01	TCRBJ01-02	01				4	0	11	0	3	5	45	58	61	-1	66	2	In	VDJ
TGGAGCTGGGGGACTCGGCCCTGTATCTCTGTGCCAGAAGCTTGGCGCAGGGGATCTAGCTCTGGAAACACCATATATTTTGGAGAG		1	7.434944237918215E-4	52	TCRBV05-03	TCRBV05	TCRBV05-03				01,02	TCRBD01-01*01	TCRBD01	TCRBD01-01	01				TCRBJ01-03*01	TCRBJ01	TCRBJ01-03	01				0	6	4	2	2	0	29	45	47	53	59	1	Out	VDJ
AGTTCTAAGAAGCTCCTTCTCAGTGACTCTGGCTTCTATCTCTGTGCCTGGAGTAGACAGGGTGGGAACATTCAGTACTTCGGCGCC	CAWSRQGGNIQYF	1	7.434944237918215E-4	39	TCRBV30-01*01	TCRBV30	TCRBV30-01	01				TCRBD01-01*01	TCRBD01	TCRBD01-01	01				TCRBJ02-04*01	TCRBJ02	TCRBJ02-04	01				2	4	2	3	1	7	42	54	55	62	66	1	In	VDJ
GTGACCAGTGCCCATCCTGAAGACAGCAGCTTCTACATCTGCAGTGCCTGGCTAGCGGAGATGTACAATGAGCAGTTCTTCGGGCCA	CSAWLAEMYNEQFF	1	7.434944237918215E-4	42	TCRBV20	TCRBV20				TCRBV20-01,TCRBV20-or09_02		TCRBD02-01	TCRBD02	TCRBD02-01				01,02	TCRBJ02-01*01	TCRBJ02	TCRBJ02-01	01				6	5	4	5	4	4	39	47	51	58	63	1	In	VDJ
CGCACAGAGCAGGAGGACTCCGCCGTGTATCTCTGTGCCAGCAGCTTAGATGTTAGCGGGATCTACAATGAGCAGTTCTTCGGGCCA	CASSLDVSGIYNEQFF	1	7.434944237918215E-4	48	TCRBV07-08*01	TCRBV07	TCRBV07-08	01				TCRBD02-01*02	TCRBD02	TCRBD02-01	02				TCRBJ02-01*01	TCRBJ02	TCRBJ02-01	01				1	1	5	3	4	3	33	49	53	61	62	1	In	VDJ
CGGCCCAAAAGAACCCGACAGCTTTCTATCTCTGTGCCAGTTCCCCGGGCTAGCGGGAGCTCCTACAATGAGCAGTTCTTCGGGCCA		2	0.001486988847583643	49	TCRBV19-01*01	TCRBV19	TCRBV19-01	01				TCRBD02-01*02	TCRBD02	TCRBD02-01	02				TCRBJ02-01*01	TCRBJ02	TCRBJ02-01	01				8	0	4	2	8	0	32	41	49	-1	59	2	Out	VDJ
NTGTCGGCTGCTCCCTCCCAGACATCTGTGTACTTCTGTGCCAGCAGTGAAGATGTGGGAGGGCCTGATACGCAGTATTTTGGCCCA	CASSEDVGGPDTQYF	5	0.0037174721189591076	45	TCRBV06-01*01	TCRBV06	TCRBV06-01	01				TCRBD02-01*02	TCRBD02	TCRBD02-01	02				TCRBJ02-03*01	TCRBJ02	TCRBJ02-03	01				1	3	9	0	4	6	36	52	56	63	66	5	In	VDJ
ATCCGGTCCACAAAGCTGGAGGACTCAGCCATGTACTTCTGTGCCAGCAGCCAACAGGAGACCTACACTGAAGCTTTCTTTGGACAA	CASSQQETYTEAFF	1	7.434944237918215E-4	42	TCRBV02-01	TCRBV02	TCRBV02-01				01,03	TCRBD01-01*01	TCRBD01	TCRBD01-01	01				TCRBJ01-01*01	TCRBJ01	TCRBJ01-01	01				6	6	3	4	3	3	39	50	53	58	64	1	In	VDJ
ACCAGTGCCCATCCTGAAGACAGCAGCTTCTACATCTGCAGTGCTAGGGGGCCCCCGGCCATGAACACTGAAGCTTTCTTTGGACAA	CSARGPPAMNTEAFF	1	7.434944237918215E-4	45	TCRBV20	TCRBV20				TCRBV20-01,TCRBV20-or09_02		TCRBD01-01*01	TCRBD01	TCRBD01-01	01				TCRBJ01-01*01	TCRBJ01	TCRBJ01-01	01				3	9	7	0	0	0	36	-1	47	52	61	1	In	VDJ
AAGATCCAGCGCACAGAGCGGGGGGACTCAGCCGTGTATCTCTGTGCCAGCAGCCAATCGGACGGCTACGAGCAGTACTTCGGGCCG	CASSQSDGYEQYF	2	0.001486988847583643	39	TCRBV07-03*01	TCRBV07	TCRBV07-03	01								TCRBD01,TCRBD02	TCRBD01-01,TCRBD02-01		TCRBJ02-07*01	TCRBJ02	TCRBJ02-07	01				5	2	1	7	5	3	42	54	59	63	65	2	In	VDJ
ATCCTGGAGTCGCCCAGCCCCAACCAGACCTCTCTGTACTTCTGTGCCAGCAGTTCAGGGCGCGGGAACGAGCAGTACTTCGGGCCG	CASSSGRGNEQYF	1	7.434944237918215E-4	39	TCRBV27-01*01	TCRBV27	TCRBV27-01	01				TCRBD02-01*02	TCRBD02	TCRBD02-01	02				TCRBJ02-07*01	TCRBJ02	TCRBJ02-07	01				4	0	7	3	6	5	42	55	61	-1	67	1	In	VDJ
CTGGAGCTTGGTGACTCTGCTGTGTATTTCTGTGCCAGCAGCCGTCGCGTTCCCATTTCATACAATTCACCCCTCCACTTTGGGAAC	CASSRRVPISYNSPLHF	1	7.434944237918215E-4	51	TCRBV03-01/03-02*01	TCRBV03	TCRBV03-01/03-02	01				TCRBD02-01	TCRBD02	TCRBD02-01				01,02	TCRBJ01-06*02	TCRBJ01	TCRBJ01-06	02				4	14	7	6	3	7	30	43	46	49	63	1	In	VDJ
NTGTCGGCTGCTCCCTCCCAGACATCTGTGTACTTCTGTGCCAGCAGTGAAAGTCAAGGGCAGGGAAGGACCCAGTACTTCGGGCCA	CASSESQGQGRTQYF	3	0.0022304832713754648	45	TCRBV06-01*01	TCRBV06	TCRBV06-01	01				TCRBD01-01*01	TCRBD01	TCRBD01-01	01				TCRBJ02-05*01	TCRBJ02	TCRBJ02-05	01				2	3	4	3	9	7	36	51	60	65	68	3	In	VDJ
ACCTTGGAGCTGGGGGACTCGGCCCTTTATCTTTGCGCCAGCAGCTTGCGGTCTAGCGGGAGAATAGATACGCAGTATTTTGGCCCA	CASSLRSSGRIDTQYF	1	7.434944237918215E-4	48	TCRBV05-01*01	TCRBV05	TCRBV05-01	01				TCRBD02-01*02	TCRBD02	TCRBD02-01	02				TCRBJ02-03*01	TCRBJ02	TCRBJ02-03	01				1	3	4	2	4	5	33	48	52	62	65	1	In	VDJ
CACGGAGTCAGGGGACACAGCACTGTATTTCTGTGCCAGCAGCAAAGAGGTCTAGCGGGGGACGCAGATACGCAGTATTTTGGCCCA		1	7.434944237918215E-4	50	TCRBV21-01*01	TCRBV21	TCRBV21-01	01				TCRBD02-01*01	TCRBD02	TCRBD02-01	01				TCRBJ02-03*01	TCRBJ02	TCRBJ02-03	01				1	3	4	2	4	4	31	47	51	61	64	1	Out	VDJ
NNNNNNNTGTCGGCTGCTCCCTCCCAGACATCTGTGTACTTCTGTGCCAGCAGTGGACAGGGGAACACTGAAGCTTTCTTTGGACAA	CASSGQGNTEAFF	3	0.0022304832713754648	39	TCRBV06	TCRBV06				TCRBV06-01,TCRBV06-05		TCRBD01-01*01	TCRBD01	TCRBD01-01	01				TCRBJ01-01*01	TCRBJ01	TCRBJ01-01	01				4	0	2	3	0	1	42	-1	55	-1	62	3	In	VDJ
CAGCCTGCAGAGCTTGAGGACTCGGCCGTGTATCTCTGTGCCAGCAGCTTGACAGGGTGGGGTAATGAAAAACTGTTTTTTGGCAGT	CASSLTGWGNEKLFF	1	7.434944237918215E-4	45	TCRBV11	TCRBV11				TCRBV11-02,TCRBV11-03		TCRBD01-01*01	TCRBD01	TCRBD01-01	01				TCRBJ01-04*01	TCRBJ01	TCRBJ01-04	01				3	5	2	3	0	4	36	-1	50	57	62	1	In	VDJ
ACCAGTGCCCATCCTGAAGACAGCAGCTTCTACATCTGCAGTGCCGGGGAATTACAGGGCTGGGATCAGCCCCAGCATTTTGGTGAT	CSAGELQGWDQPQHF	1	7.434944237918215E-4	45	TCRBV20	TCRBV20				TCRBV20-01,TCRBV20-or09_02		TCRBD01-01*01	TCRBD01	TCRBD01-01	01				TCRBJ01-05*01	TCRBJ01	TCRBJ01-05	01				6	5	3	3	9	5	36	44	53	59	64	1	In	VDJ
GTCGGCTGCTCCCTCCCAGACATCTGTGTACTTCTGTGCCAGCAGTTACTATTAGGCCTAGTTATGGGGGAGCAGTACTTCGGGCCG		1	7.434944237918215E-4	47	TCRBV06-05*01	TCRBV06	TCRBV06-05	01								TCRBD01,TCRBD02	TCRBD01-01,TCRBD02-01		TCRBJ02-07*01	TCRBJ02	TCRBJ02-07	01				1	0	6	2	15	7	34	50	65	-1	69	1	Out	VDJ
ACTGTGACATCGGCCCAAAAGAACCCGACAGCTTTCTATCTCTGTGCCAGTAGTGATGGCAGCTCCTACGAGCAGTACTTCGGGCCG	CASSDGSSYEQYF	2	0.001486988847583643	39	TCRBV19-01*01	TCRBV19	TCRBV19-01	01				TCRBD01-01*01	TCRBD01	TCRBD01-01	01				TCRBJ02-07*01	TCRBJ02	TCRBJ02-07	01				5	0	4	5	5	0	42	54	59	-1	62	2	In	VDJ
CACAGAGCAGCGGGACTCGGCCATGTATCGCTGTGCCAGCAGACGTACTTCCGATACAGGGACTCCTACGAGCAGTACTTCGGGCCG		1	7.434944237918215E-4	50	TCRBV07-06*01	TCRBV07	TCRBV07-06	01				TCRBD01-01*01	TCRBD01	TCRBD01-01	01				TCRBJ02-07*01	TCRBJ02	TCRBJ02-07	01				6	1	3	3	13	0	31	42	55	61	62	1	Out	VDJ
CACGCCCTGCAGCCAGAAGACTCAGCCCTGTATCTCTGCGCCAGCAGCCAGGGCCCGACAGGGCCCTACGAGCAGTACTTCGGGCCG	CASSQGPTGPYEQYF	5	0.0037174721189591076	45	TCRBV04-01*01	TCRBV04	TCRBV04-01	01				TCRBD01-01*01	TCRBD01	TCRBD01-01	01				TCRBJ02-07*01	TCRBJ02	TCRBJ02-07	01				3	1	2	3	6	2	36	50	56	63	64	5	In	VDJ
CATCCTGAAGACAGCAGCTTCTACATCTGCAGTGCTAGAGAGAGTGGGGTTACAGGGGGATCCCCCTACGAGCAGTACTTCGGGCCG	CSARESGVTGGSPYEQYF	2	0.001486988847583643	54	TCRBV20	TCRBV20				TCRBV20-01,TCRBV20-or09_02		TCRBD01-01*01	TCRBD01	TCRBD01-01	01				TCRBJ02-07*01	TCRBJ02	TCRBJ02-07	01				0	5	3	1	10	2	27	41	51	59	64	2	In	VDJ
GCCTTGGAGCTGGACGACTCGGCCCTGTATCTCTGTGCCAGCGGGATCGATAGCGGGAGGGCTACCTACGAGCAGTACTTCGGGCCG	CASGIDSGRATYEQYF	1	7.434944237918215E-4	48	TCRBV05-04*01	TCRBV05	TCRBV05-04	01				TCRBD02-01*02	TCRBD02	TCRBD02-01	02				TCRBJ02-07*01	TCRBJ02	TCRBJ02-07	01				7	3	5	0	8	2	33	42	50	61	64	1	In	VDJ
CAGGTAGTGCGAGGAGATTCGGCAGCTTATTTCTGTGCCAGCTCACCACTACCGGACAGTTTTTCACAAGAGCAGTACTTCGGGCCG	CASSPLPDSFSQEQYF	1	7.434944237918215E-4	48	TCRBV18-01*01	TCRBV18	TCRBV18-01	01				TCRBD01-01*01	TCRBD01	TCRBD01-01	01				TCRBJ02-07*01	TCRBJ02	TCRBJ02-07	01				1	10	1	5	4	7	33	49	53	59	69	1	In	VDJ
GCCAGGCCCTCACATACCTCTCAGTACCTCTGTGCCAGCAGTGAATACGGCTCGAGCTCTGGGGCCAACGTCCTGACTTTCGGGGCC	CASSEYGSSSGANVLTF	1	7.434944237918215E-4	51	TCRBV25-01*01	TCRBV25	TCRBV25-01	01								TCRBD01,TCRBD02	TCRBD01-01,TCRBD02-01		TCRBJ02-06*01	TCRBJ02	TCRBJ02-06	01				0	5	9	0	1	0	30	47	48	51	56	1	In	VDJ
ACTCTGACGATCCAGCGCACAGAGCAGCGGGACTCGGCCATGTATCGCTGTGCCAGCAGCTCTAGAAATGAGCAGTTCTTCGGGCCA	CASSSRNEQFF	1	7.434944237918215E-4	33	TCRBV07-06*01	TCRBV07	TCRBV07-06	01				TCRBD02-01	TCRBD02	TCRBD02-01				01,02	TCRBJ02-01*01	TCRBJ02	TCRBJ02-01	01				4	1	4	8	0	7	48	-1	61	65	66	1	In	VDJ
CCCTCAGAACCCAGGGACTCAGCTGTGTACTTCTGTGCCAGCAGCGAATCCGAGGAGAGCAACACCGGGGAGCTGTTTTTTGGAGAA	CASSESEESNTGELFF	1	7.434944237918215E-4	48	TCRBV12	TCRBV12				TCRBV12-03/12-04,TCRBV12-04		TCRBD02-01*02	TCRBD02	TCRBD02-01	02				TCRBJ02-02*01	TCRBJ02	TCRBJ02-02	01				6	3	10	2	9	2	33	44	53	57	60	1	In	VDJ
CTGAGCTCTCTGGAGCTGGGGGACTCAGCTTTGTATTTCTGTGCCAGCAGCGTAACAGGGATGAACACTGAAGCTTTCTTTGGACAA	CASSVTGMNTEAFF	1	7.434944237918215E-4	42	TCRBV09-01*01	TCRBV09	TCRBV09-01	01				TCRBD01-01*01	TCRBD01	TCRBD01-01	01				TCRBJ01-01*01	TCRBJ01	TCRBJ01-01	01				1	1	3	3	0	0	39	-1	54	60	61	1	In	VDJ
ACTGTGAGCAACATGAGCCCTGAAGACAGCAGCATATATCTCTGCAGCGTTCGACGGACAGCGAACACTGAAGCTTTCTTTGGACAA	CSVRRTANTEAFF	1	7.434944237918215E-4	39	TCRBV29-01	TCRBV29	TCRBV29-01				01,02	TCRBD01-01*01	TCRBD01	TCRBD01-01	01				TCRBJ01-01*01	TCRBJ01	TCRBJ01-01	01				5	1	1	5	4	1	42	51	55	61	62	1	In	VDJ
AACATGAGCCCTGAAGACAGCAGCATATATCTCTGCAGCGTTGCTTGGGGGGACAGGGTGAGCACAGATACGCAGTATTTTGGCCCA	CSVAWGDRVSTDTQYF	1	7.434944237918215E-4	48	TCRBV29-01	TCRBV29	TCRBV29-01				01,02	TCRBD01-01*01	TCRBD01	TCRBD01-01	01				TCRBJ02-03*01	TCRBJ02	TCRBJ02-03	01				4	2	0	3	6	0	33	43	49	58	60	1	In	VDJ
GCTCCCTCCCAGACATCTGTGTACTTCTGTGCCAGCAGGTGGGGACTAGCGGGAGGGCGGACCACCGGGGAGCTGTTTTTTGGAGAA	CASRWGLAGGRTTGELFF	1	7.434944237918215E-4	54	TCRBV06	TCRBV06				TCRBV06-01,TCRBV06-05,TCRBV06-06		TCRBD02-01*02	TCRBD02	TCRBD02-01	02				TCRBJ02-02*01	TCRBJ02	TCRBJ02-02	01				6	5	0	0	3	4	27	38	41	57	62	1	In	VDJ
CACGCCCTGCAGCCAGAAGACTCAGCCCTGTATCTCTGCGCCAGCAGCCAACTCTTGACAGGTAACACTGAAGCTTTCTTTGGACAA	CASSQLLTGNTEAFF	1	7.434944237918215E-4	45	TCRBV04-01*01	TCRBV04	TCRBV04-01	01				TCRBD01-01*01	TCRBD01	TCRBD01-01	01				TCRBJ01-01*01	TCRBJ01	TCRBJ01-01	01				2	1	2	4	5	2	36	51	56	62	63	1	In	VDJ
TTGTTGCTGGGGGACTCGGCCCTCTATCTCTGTGCCAGCAGCTTGTTAGGGGGGGCCGAGAGCAATCAGCCCCAGCATTTTGGTGAT	CASSLLGGAESNQPQHF	1	7.434944237918215E-4	51	TCRBV05-06*01	TCRBV05	TCRBV05-06	01				TCRBD02-01*01	TCRBD02	TCRBD02-01	01				TCRBJ01-05*01	TCRBJ01	TCRBJ01-05	01				1	5	9	0	3	1	30	45	48	55	60	1	In	VDJ
CGCACAGAGCAGGGGGACTCGGCCATGTATCTCTGTGCCAGCAGCCCCCCGGTCTGGGGTGCACCCTACGAGCAGTACTTCGGGCCG	CASSPPVWGAPYEQYF	3	0.0022304832713754648	48	TCRBV07-09*01	TCRBV07	TCRBV07-09	01								TCRBD01,TCRBD02	TCRBD01-01,TCRBD02-01		TCRBJ02-07*01	TCRBJ02	TCRBJ02-07	01				5	5	6	2	10	2	33	45	55	59	64	3	In	VDJ
CAGCGCACAGAGCAGGGGGACTCGGCCATGTATCTCTGTGCCAGCAGCGGAGCGGGAGGGCCCCTCAATGAGCAGTTCTTCGGGCCA	CASSGAGGPLNEQFF	1	7.434944237918215E-4	45	TCRBV07-09*01	TCRBV07	TCRBV07-09	01				TCRBD02-01*02	TCRBD02	TCRBD02-01	02				TCRBJ02-01*01	TCRBJ02	TCRBJ02-01	01				5	5	6	0	2	6	36	48	50	60	65	1	In	VDJ
ATGAATGTGAGCACCTTGGAGCTGGGGGACTCGGCCCTTTATCTTTGCGCCAGCAGCCCGGGGACAGGGGAAGCTTTCTTTGGACAA	CASSPGTGEAFF	4	0.002973977695167286	36	TCRBV05-01*01	TCRBV05	TCRBV05-01	01				TCRBD01-01*01	TCRBD01	TCRBD01-01	01				TCRBJ01-01*01	TCRBJ01	TCRBJ01-01	01				4	0	0	3	3	8	45	57	60	-1	69	4	In	VDJ
ACAGAGCAGGAGGACTCGGCCGTGTATCTCTGTGCCAGCAGCTTAGCGCGAATGGGAAACACATTCTACGAGCAGTACTTCGGGCCG	CASSLARMGNTFYEQYF	1	7.434944237918215E-4	51	TCRBV07-02	TCRBV07	TCRBV07-02				01,02					TCRBD01,TCRBD02	TCRBD01-01,TCRBD02-01		TCRBJ02-07*01	TCRBJ02	TCRBJ02-07	01				0	8	0	8	6	3	30	47	53	57	65	1	In	VDJ
CAGCCCTCAGAACCCAGGGACTCAGCTGTGTACTTCTGTGCCAGCAGTTTAGGGGCGGGACCCTCCTACGAGCAGTACTTCGGGCCG	CASSLGAGPSYEQYF	3	0.0022304832713754648	45	TCRBV12	TCRBV12				TCRBV12-03/12-04,TCRBV12-04		TCRBD02-01*02	TCRBD02	TCRBD02-01	02				TCRBJ02-07*01	TCRBJ02	TCRBJ02-07	01				1	2	7	3	2	0	36	52	54	60	62	3	In	VDJ
AGGCTGGAGTTGGCTGCTCCCTCCCAGACATCTGTGTACTTCTGTGCCAGCCTCCCCGGGGCAAACAATGAGCAGTTCTTCGGGCCA	CASLPGANNEQFF	1	7.434944237918215E-4	39	TCRBV06-06	TCRBV06	TCRBV06-06				01,04					TCRBD01,TCRBD02	TCRBD01-01,TCRBD02-01		TCRBJ02-01*01	TCRBJ02	TCRBJ02-01	01				8	2	7	0	6	5	42	51	57	62	64	1	In	VDJ
ATCCGGTCCACAAAGCTGGAGGACTCAGCCATGTACTTCTGTGCCAGCAGCAGGGACAGGGGGCGAGAGACCCAGTACTTCGGGCCA	CASSRDRGRETQYF	2	0.001486988847583643	42	TCRBV02-01	TCRBV02	TCRBV02-01				01,03	TCRBD01-01*01	TCRBD01	TCRBD01-01	01				TCRBJ02-05*01	TCRBJ02	TCRBJ02-05	01				6	1	0	0	2	4	39	50	52	64	65	2	In	VDJ
TCTGAAGATCCAGCGCACAGAGCGGGGGGACTCAGCCGTGTATCTCTGTGCCAGCAGCTTAAGGTAGATACGCAGTATTTTGGCCCA		1	7.434944237918215E-4	35	TCRBV07-03*01	TCRBV07	TCRBV07-03	01								TCRBD01,TCRBD02	TCRBD01-01,TCRBD02-01		TCRBJ02-03*01	TCRBJ02	TCRBJ02-03	01				1	1	0	10	0	5	46	-1	62	64	65	1	Out	VDJ
CTGACAGTGACCAGTGCCCATCCTGAAGACAGCAGCTTCTACATCTGCAGTGCTAGAGACTCGACGGGGGAGCTGTTTTTTGGAGAA	CSARDSTGELFF	2	0.001486988847583643	36	TCRBV20	TCRBV20				TCRBV20-01,TCRBV20-or09_02						TCRBD01,TCRBD02	TCRBD01-01,TCRBD02-01		TCRBJ02-02*01	TCRBJ02	TCRBJ02-02	01				0	1	2	7	3	8	45	59	62	65	66	2	In	VDJ
GTAGTGCGAGGAGATTCGGCAGCTTATTTCTGTGCCAGCTCACCAGGGGTGGGGACTAGCGGTGCCTTCGAGCAGTACTTCGGGCCG	CASSPGVGTSGAFEQYF	1	7.434944237918215E-4	51	TCRBV18-01*01	TCRBV18	TCRBV18-01	01				TCRBD02-01	TCRBD02	TCRBD02-01				01,02	TCRBJ02-07*01	TCRBJ02	TCRBJ02-07	01				2	6	0	5	6	6	30	45	51	62	68	1	In	VDJ
CGGTCCACAAAGCTGGAGGACTCAGCCATGTACTTCTGTGCCAGCGGGGGGGACAGGGGGCTCTCCTACGAGCAGTACTTCGGGCCG	CASGGDRGLSYEQYF	1	7.434944237918215E-4	45	TCRBV02-01	TCRBV02	TCRBV02-01				01,03	TCRBD01-01*01	TCRBD01	TCRBD01-01	01				TCRBJ02-07*01	TCRBJ02	TCRBJ02-07	01				8	1	0	0	4	0	36	45	49	61	62	1	In	VDJ
AGTCTGCCAGGCCCTCACATACCTCTCAGTACCTCTGTGCCAGCAGAAAGACTAGCGGGAGTCTACAATGAGCAGTTCTTCGGGCCA		2	0.001486988847583643	46	TCRBV25-01*01	TCRBV25	TCRBV25-01	01				TCRBD02-01*02	TCRBD02	TCRBD02-01	02				TCRBJ02-01*01	TCRBJ02	TCRBJ02-01	01				6	1	2	2	3	3	35	46	49	61	62	2	Out	VDJ
GACATCCGCTCACCAGGCCTGGGGGACGCAGCCATGTACCTGTGTGCCACCAGCCGCGGGGGGCCGGAGACCCAGTACTTCGGGCCA	CATSRGGPETQYF	1	7.434944237918215E-4	39	TCRBV15-01*02	TCRBV15	TCRBV15-01	02				TCRBD02-01*01	TCRBD02	TCRBD02-01	01				TCRBJ02-05*01	TCRBJ02	TCRBJ02-05	01				5	3	7	1	1	5	42	54	55	63	66	1	In	VDJ
CAGCGCACAGAGCAGGGGGACTCGGCCATGTATCTCTGTGCCAGCAGCTCCCACAGCGGGAGTTCCGGGGAGCTGTTTTTTGGAGAA	CASSSHSGSSGELFF	3	0.0022304832713754648	45	TCRBV07-09*01	TCRBV07	TCRBV07-09	01				TCRBD02-01*02	TCRBD02	TCRBD02-01	02				TCRBJ02-02*01	TCRBJ02	TCRBJ02-02	01				4	2	6	2	5	6	36	49	54	62	64	3	In	VDJ
AAGATCCGGTCCACAAAGCTGGAGGACTCAGCCATGTACTTCTGTGCCAGCAGTGAGGACCGGAACACTGAAGCTTTCTTTGGACAA	CASSEDRNTEAFF	1	7.434944237918215E-4	39	TCRBV02-01	TCRBV02	TCRBV02-01				01,03					TCRBD01,TCRBD02	TCRBD01-01,TCRBD02-01		TCRBJ01-01*01	TCRBJ01	TCRBJ01-01	01				3	2	1	7	0	1	42	-1	56	60	62	1	In	VDJ
ATCCAGCGCACAGAGCAGGGGGACTCGGCCATGTATCTCTGTGCCAGCAGCAGCTGGGACACAAACACTGAAGCTTTCTTTGGACAA	CASSSWDTNTEAFF	1	7.434944237918215E-4	42	TCRBV07-09*01	TCRBV07	TCRBV07-09	01				TCRBD01-01*01	TCRBD01	TCRBD01-01	01				TCRBJ01-01*01	TCRBJ01	TCRBJ01-01	01				5	2	0	6	4	2	39	51	55	61	63	1	In	VDJ
CGCACAGAGCAGGAGGACTCCGCCGTGTATCTCTGTGCCAGCAGCACCCAACCGGGACAGGGGGGAGAGCCCCTCCACTTTGGGAAT	CASSTQPGQGGEPLHF	1	7.434944237918215E-4	48	TCRBV07-08	TCRBV07	TCRBV07-08				01,03	TCRBD01-01*01	TCRBD01	TCRBD01-01	01				TCRBJ01-06*01	TCRBJ01	TCRBJ01-06	01				5	5	0	1	8	13	33	45	53	64	69	1	In	VDJ
AAGATCCAGCGCACAGAGCGGGGGGACTCAGCCGTGTATCTCTGTGTCAGCAGCGGGGGTTCTGAGGTTGGCTACACCTTCGGTTCG	CVSSGGSEVGYTF	1	7.434944237918215E-4	39	TCRBV07-03*01	TCRBV07	TCRBV07-03	01								TCRBD01,TCRBD02	TCRBD01-01,TCRBD02-01		TCRBJ01-02*01	TCRBJ01	TCRBJ01-02	01				5	9	6	1	0	7	42	-1	54	59	68	1	In	VDJ
CAGGTAGTGCGAGGAGATTCGGCAGCTTATTTCTGTGCCAGCTCACCACTAACTGGAAGTGGGGCCAACGTCCTGACTTTCGGGGCC	CASSPLTGSGANVLTF	1	7.434944237918215E-4	48	TCRBV18-01*01	TCRBV18	TCRBV18-01	01								TCRBD01,TCRBD02	TCRBD01-01,TCRBD02-01		TCRBJ02-06*01	TCRBJ02	TCRBJ02-06	01				1	2	1	8	5	3	33	49	54	57	59	1	In	VDJ
AAGATCCAGCGCACAGAGCAGGGGGACTCGGCCATGTATCTCTGTGCCAGCAGCTTAGGGGGGCACAATGAGCAGTTCTTCGGGCCA	CASSLGGHNEQFF	1	7.434944237918215E-4	39	TCRBV07-09*01	TCRBV07	TCRBV07-09	01				TCRBD01-01*01	TCRBD01	TCRBD01-01	01				TCRBJ02-01*01	TCRBJ02	TCRBJ02-01	01				1	0	6	0	0	5	42	-1	58	-1	64	1	In	VDJ
AATGTGAGCACCTTGGAGCTGGGGGACTCGGCCCTTTATCTTTGCGCCAGCAACGCAGGAGTCCAAGAGACCCAGTACTTCGGGCCA	CASNAGVQETQYF	1	7.434944237918215E-4	39	TCRBV05-01*01	TCRBV05	TCRBV05-01	01								TCRBD01,TCRBD02	TCRBD01-01,TCRBD02-01		TCRBJ02-05*01	TCRBJ02	TCRBJ02-05	01				6	3	4	4	3	1	42	52	55	59	62	1	In	VDJ
CTGGAGTCCGCCAGCACCAACCAGACATCTATGTACCTCTGTGCCAGCAGTTTAGGGGGAAACCAAGAGACCCAGTACTTCGGGCCA	CASSLGGNQETQYF	1	7.434944237918215E-4	42	TCRBV28-01*01	TCRBV28	TCRBV28-01	01								TCRBD01,TCRBD02	TCRBD01-01,TCRBD02-01		TCRBJ02-05*01	TCRBJ02	TCRBJ02-05	01				2	2	6	1	0	0	39	-1	54	59	61	1	In	VDJ
CTGGAGTCCGCCAGCACCAACCAGACATCTATGTACCTCTGTGCCAGCAGGATATCAGGAGTAAACACTGAAGCTTTCTTTGGACAA	CASRISGVNTEAFF	5	0.0037174721189591076	42	TCRBV28-01*01	TCRBV28	TCRBV28-01	01								TCRBD01,TCRBD02	TCRBD01-01,TCRBD02-01		TCRBJ01-01*01	TCRBJ01	TCRBJ01-01	01				6	4	4	4	5	2	39	50	55	59	63	5	In	VDJ
AAGATCCAGCCCTCAGAACCCAGGGACTCAGCTGTGTACTTCTGTGCCAGCAGTTTAATCGAGGCTCAGCCCCAGCATTTTGGTGAT	CASSLIEAQPQHF	1	7.434944237918215E-4	39	TCRBV12-03/12-04*01	TCRBV12	TCRBV12-03/12-04	01				TCRBD02-01*02	TCRBD02	TCRBD02-01	02				TCRBJ01-05*01	TCRBJ01	TCRBJ01-05	01				2	1	11	1	3	6	42	57	60	64	65	1	In	VDJ
CTGGAGTCCGCCAGCACCAACCAGACATCTATGTACCTCTGTGCCAGCAGTTGGGACAGGGAGGTACAGCCCCAGCATTTTGGTGAT	CASSWDREVQPQHF	1	7.434944237918215E-4	42	TCRBV28-01*01	TCRBV28	TCRBV28-01	01				TCRBD01-01*01	TCRBD01	TCRBD01-01	01				TCRBJ01-05*01	TCRBJ01	TCRBJ01-05	01				4	5	0	3	0	7	39	-1	52	61	66	1	In	VDJ
ACCCTGCAGCCAGAAGACTCGGCCCTGTATCTCTGCGCCAGCAGCCAAGTTGGTCCTCCCCGAGATTCACCCCTCCACTTTGGGAAT	CASSQVGPPRDSPLHF	1	7.434944237918215E-4	48	TCRBV04-03*01	TCRBV04	TCRBV04-03	01				TCRBD02-01*02	TCRBD02	TCRBD02-01	02				TCRBJ01-06*01	TCRBJ01	TCRBJ01-06	01				1	0	11	2	12	8	33	49	61	-1	64	1	In	VDJ
TTGGCGTCTGCTGTACCCTCTCAGACATCTGTGTACTTCTGTGCCAGCAGTGACTCGCTGAGGAGTAATGGCTACACCTTCGGTTCG	CASSDSLRSNGYTF	2	0.001486988847583643	42	TCRBV06-04*01	TCRBV06	TCRBV06-04	01				TCRBD02-01*02	TCRBD02	TCRBD02-01	02				TCRBJ01-02*01	TCRBJ01	TCRBJ01-02	01				0	2	10	2	5	6	39	56	61	65	67	2	In	VDJ
CCTCAGAACCGGGAGACACGGCACTGTATCTCTGCGCCAGCAGTGGGTTCAGCAGACGAAGTCACGTACGAGCAGTACTTCGGGCCG		1	7.434944237918215E-4	49	TCRBV23-01*01	TCRBV23	TCRBV23-01	01								TCRBD01,TCRBD02	TCRBD01-01,TCRBD02-01		TCRBJ02-07*01	TCRBJ02	TCRBJ02-07	01				5	19	0	9	0	4	32	-1	44	47	66	1	Out	VDJ
CAGCCCTCAGAACCCAGGGACTCAGCTGTGTACTTCTGTGCCAGCAGTTTAGTGGCAGGGGGCTTATACGAGCAGTACTTCGGGCCG	CASSLVAGGLYEQYF	2	0.001486988847583643	45	TCRBV12	TCRBV12				TCRBV12-03/12-04,TCRBV12-04		TCRBD01-01*01	TCRBD01	TCRBD01-01	01				TCRBJ02-07*01	TCRBJ02	TCRBJ02-07	01				1	3	4	0	3	4	36	52	55	63	66	2	In	VDJ
CTGCAGCCAGAAGACTCAGCCCTGTATCTCTGCGCCAGCAGCCAAGAGTGGCTAGCGGGGAGTCCCAATGAGCAGTTCTTCGGGCCA	CASSQEWLAGSPNEQFF	2	0.001486988847583643	51	TCRBV04-01*01	TCRBV04	TCRBV04-01	01				TCRBD02-01*01	TCRBD02	TCRBD02-01	01				TCRBJ02-01*01	TCRBJ02	TCRBJ02-01	01				0	5	4	3	4	6	30	47	51	60	65	2	In	VDJ
TCTGCTGTACCCTCTCAGACATCTGTGTACTTCTGTGCCAGCAGTGTTACCGGGACTAGCGGGACAGATACGCAGTATTTTGGCCCA	CASSVTGTSGTDTQYF	3	0.0022304832713754648	48	TCRBV06-04*01	TCRBV06	TCRBV06-04	01				TCRBD02-01	TCRBD02	TCRBD02-01				01,02	TCRBJ02-03*01	TCRBJ02	TCRBJ02-03	01				4	0	0	4	5	3	33	46	51	-1	63	3	In	VDJ
CGTCTGCTGTACCCTCTCAGACATCTGTGTACTTCTGTGCCAGAAAAAATGAAGGGACAGTAAAATCAGCCCCAGCATTTTGGTGAT		1	7.434944237918215E-4	46	TCRBV06-04*01	TCRBV06	TCRBV06-04	01				TCRBD01-01*01	TCRBD01	TCRBD01-01	01				TCRBJ01-05*01	TCRBJ01	TCRBJ01-05	01				9	3	0	5	10	4	35	43	53	60	63	1	Out	VDJ
CTGATTCTGGAGTCCGCCAGCACCAACCAGACATCTATGTACCTCTGTGCCAGCGACAGGGGTTATTCACCCCTCCACTTTGGGAAT	CASDRGYSPLHF	2	0.001486988847583643	36	TCRBV28-01*01	TCRBV28	TCRBV28-01	01				TCRBD01-01*01	TCRBD01	TCRBD01-01	01				TCRBJ01-06*01	TCRBJ01	TCRBJ01-06	01				8	2	2	2	0	8	45	-1	54	62	64	2	In	VDJ
NACTCTGAAGATCCAGCGCACAGAGCGGGGGGACTCAGCCGTGTATCTCTGTGCCAGCAGCCCACAACCAGCTACACCTTCGGTTCG		1	7.434944237918215E-4	32	TCRBV07-03*01	TCRBV07	TCRBV07-03	01				TCRBD01-01*01	TCRBD01	TCRBD01-01	01				TCRBJ01-02*01	TCRBJ01	TCRBJ01-02	01				5	4	3	6	2	9	49	61	63	66	70	1	Out	VDJ
GAGTCGCCCAGCCCCAACCAGACCTCTCTGTACTTCTGTGCCAGCAGTTTAGATGGAGCGGGGTCCTACGAGCAGTACTTCGGGCCG	CASSLDGAGSYEQYF	1	7.434944237918215E-4	45	TCRBV27-01*01	TCRBV27	TCRBV27-01	01				TCRBD02-01*01	TCRBD02	TCRBD02-01	01				TCRBJ02-07*01	TCRBJ02	TCRBJ02-07	01				2	0	6	3	5	1	36	51	56	-1	63	1	In	VDJ
AATTCCCTGGAGCTTGGTGACTCTGCTGTGTATTTCTGTGCCAGCAGCCCCAGCCTAGCGGGAGGGAACGAGCAGTACTTCGGGCCG	CASSPSLAGGNEQYF	1	7.434944237918215E-4	45	TCRBV03-01/03-02*01	TCRBV03	TCRBV03-01/03-02	01				TCRBD02-01*02	TCRBD02	TCRBD02-01	02				TCRBJ02-07*01	TCRBJ02	TCRBJ02-07	01				4	1	4	0	5	5	36	49	54	66	67	1	In	VDJ
TGACAGTGACCAGTGCCCATCCTGAAGACAGCAGCTTCTACATACGGGGCCAGGGGGCCTAGCACAGATACGCAGTATTTTGGCCCA		1	7.434944237918215E-4	37	TCRBV20	TCRBV20				TCRBV20-01,TCRBV20-or09_02		TCRBD01-01*01	TCRBD01	TCRBD01-01	01				TCRBJ02-03*01	TCRBJ02	TCRBJ02-03	01				15	2	4	0	7	0	44	43	50	58	60	1	Out	VDJ
AAGATCCAGCCTGCAGAGCTTGGGGACTCGGCCGTGTATCTCTGTGCCAGCAGCCGCCGGGGGGTCACTGAAGCTTTCTTTGGACAA	CASSRRGVTEAFF	1	7.434944237918215E-4	39	TCRBV11-03*01	TCRBV11	TCRBV11-03	01				TCRBD02-01*01	TCRBD02	TCRBD02-01	01				TCRBJ01-01*01	TCRBJ01	TCRBJ01-01	01				5	1	8	1	3	4	42	54	57	64	65	1	In	VDJ
ACCTTGGAGCTGGGGGACTCGGCCCTTTATCTTTGCGCCAGCAGCTTGGGAGGGACGGGGGGCGGCTACGAGCAGTACTTCGGGCCG	CASSLGGTGGGYEQYF	1	7.434944237918215E-4	48	TCRBV05-01*01	TCRBV05	TCRBV05-01	01				TCRBD02-01*01	TCRBD02	TCRBD02-01	01				TCRBJ02-07*01	TCRBJ02	TCRBJ02-07	01				0	3	8	1	6	3	33	49	55	62	65	1	In	VDJ
ACTGTGAGCAACATGAGCCCTGAAGACAGCAGCATATATCTCTGCAGCGTGGCCGGGACAGGGAACTACGAGCAGTACTTCGGGCCG	CSVAGTGNYEQYF	1	7.434944237918215E-4	39	TCRBV29-01	TCRBV29	TCRBV29-01				01,02	TCRBD01-01*01	TCRBD01	TCRBD01-01	01				TCRBJ02-07*01	TCRBJ02	TCRBJ02-07	01				6	2	0	3	4	3	42	50	54	63	65	1	In	VDJ
CCGACAGCTTTCTATCTCTGTGCCAGTAGTATTACCGGAGATATAAGGGACCGGCAGGAGCTGGGAAACACCATATATTTTGGAGAG	CASSITGDIRDRQELGNTIYF	1	7.434944237918215E-4	63	TCRBV19-01*01	TCRBV19	TCRBV19-01	01								TCRBD01,TCRBD02	TCRBD01-01,TCRBD02-01		TCRBJ01-03*01	TCRBJ01	TCRBJ01-03	01				3	12	0	7	14	4	18	32	46	51	63	1	In	VDJ
ACTCTGAAGATCCAGCGCACAGAGCAGGGGGACTCGGCCATGTATCTCTGTGCCAGCAGCGCGGACGGGCGGCAGTTCTTCGGGCCA	CASSADGRQFF	1	7.434944237918215E-4	33	TCRBV07-09*01	TCRBV07	TCRBV07-09	01								TCRBD01,TCRBD02	TCRBD01-01,TCRBD02-01		TCRBJ02-01*01	TCRBJ02	TCRBJ02-01	01				5	5	1	7	2	12	48	60	62	66	71	1	In	VDJ
GCCCAAAAGAACCCGACAGCTTTCTATCTCTGTGCCAGTAGTATGGGACTAGCGGGAGTTTTTTACAATGAGCAGTTCTTCGGGCCA	CASSMGLAGVFYNEQFF	4	0.002973977695167286	51	TCRBV19-01*01	TCRBV19	TCRBV19-01	01				TCRBD02-01*02	TCRBD02	TCRBD02-01	02				TCRBJ02-01*01	TCRBJ02	TCRBJ02-01	01				3	5	0	2	0	4	30	-1	44	58	63	4	In	VDJ
AATGTGAACGCCTTGGAGCTGGACGACTCGGCCCTGTATCTCTGTGCCAGCAGCACGGGGACTGTGGATACGCAGTATTTTGGCCCA	CASSTGTVDTQYF	1	7.434944237918215E-4	39	TCRBV05-04*01	TCRBV05	TCRBV05-04	01				TCRBD02-01	TCRBD02	TCRBD02-01				01,02	TCRBJ02-03*01	TCRBJ02	TCRBJ02-03	01				4	3	0	10	3	6	42	54	57	63	66	1	In	VDJ
CCCCTGACCCTGGAGTCTGCCAGGCCCTCACATACCTCTCAGTACCTCTGTGCCAGTGAAGGGCCCACTGAAGCTTTCTTTGGACAA	CASEGPTEAFF	1	7.434944237918215E-4	33	TCRBV25-01*01	TCRBV25	TCRBV25-01	01								TCRBD01,TCRBD02	TCRBD01-01,TCRBD02-01		TCRBJ01-01*01	TCRBJ01	TCRBJ01-01	01				9	2	5	3	3	4	48	56	59	63	65	1	In	VDJ
CACAGAGCAGGAGGACTCCGCCGTGTATCTCTGTGCCAGCAACTTAGCCGGGACAGGGGTTTCGACACTGAAGCTTTCTTTGGACAA		2	0.001486988847583643	50	TCRBV07-08*01	TCRBV07	TCRBV07-08	01				TCRBD01-01*01	TCRBD01	TCRBD01-01	01				TCRBJ01-01*01	TCRBJ01	TCRBJ01-01	01				0	5	0	2	1	3	31	48	49	59	64	2	Out	VDJ
ATCCAGCGCACAGAGCAGGAGGACTCCGCCGTGTATCTCTGTGCCACGAGCTTATTGGGGGGAAATTATGGCTACACCTTCGGTTCG	CATSLLGGNYGYTF	2	0.001486988847583643	42	TCRBV07-08*01	TCRBV07	TCRBV07-08	01				TCRBD02-01*01	TCRBD02	TCRBD02-01	01				TCRBJ01-02*01	TCRBJ01	TCRBJ01-02	01				2	4	9	1	2	5	39	54	56	62	66	2	In	VDJ
AATCTTCACATCAATTCCCTGGAGCTTGGTGACTCTGCTGTGTATTTCTGTGCCAGCAGGGGACTCTACGAGCAGTACTTCGGGCCG	CASRGLYEQYF	2	0.001486988847583643	33	TCRBV03-01/03-02*01	TCRBV03	TCRBV03-01/03-02	01				TCRBD02-01	TCRBD02	TCRBD02-01				01,02	TCRBJ02-07*01	TCRBJ02	TCRBJ02-07	01				6	0	0	10	0	3	48	-1	59	-1	65	2	In	VDJ
GTGACCAGTGCCCATCCTGAAGACAGCAGCTTCTACATCTGCAGTGCTCCTCCGACTAGCGGGTACTACGAGCAGTACTTCGGGCCG	CSAPPTSGYYEQYF	1	7.434944237918215E-4	42	TCRBV20	TCRBV20				TCRBV20-01,TCRBV20-or09_02		TCRBD02-01	TCRBD02	TCRBD02-01				01,02	TCRBJ02-07*01	TCRBJ02	TCRBJ02-07	01				5	2	2	4	5	3	39	48	53	63	65	1	In	VDJ
GAGCAGGGGGACTCGGCCATGTATCTCTGTGCCAGCAGCCTGGGACAGGGCCCCTCTGAGGGGGCCAACGTCCTGACTTTCGGGGCC	CASSLGQGPSEGANVLTF	1	7.434944237918215E-4	54	TCRBV07-09*01	TCRBV07	TCRBV07-09	01				TCRBD01-01*01	TCRBD01	TCRBD01-01	01				TCRBJ02-06*01	TCRBJ02	TCRBJ02-06	01				5	10	0	3	2	4	27	39	41	50	60	1	In	VDJ
NTGAAGATCCAGCCCTCAGAACCCAGGGACTCAGCTGTGTACTTCTGTGCCAGCAGTTTAAGTCCTAGCGGTCTGTTCTTCGGGCCA	CASSLSPSGLFF	2	0.001486988847583643	36	TCRBV12-03/12-04*01	TCRBV12	TCRBV12-03/12-04	01				TCRBD02-01	TCRBD02	TCRBD02-01				01,02	TCRBJ02-01*01	TCRBJ02	TCRBJ02-01	01				2	3	4	5	4	15	45	60	64	71	74	2	In	VDJ
TGGAGCTGGGGGACTCGGCCCTTTATCTTTGCGCCAGCAGCTTGTAGGCCCTAGCGGCTACCGCAGGGTGAGCAGTTCTTCGGGCCA		1	7.434944237918215E-4	52	TCRBV05-01*01	TCRBV05	TCRBV05-01	01				TCRBD02-01	TCRBD02	TCRBD02-01				01,02	TCRBJ02-01*01	TCRBJ02	TCRBJ02-01	01				1	11	4	5	6	9	29	44	50	57	68	1	Out	VDJ
CAGCGCACAGAGCGGGGGGACTCAGCCGTGTATCTCTGTGCCAGCAGCCCTCGACAGGGAATCCTTGATGAGCAGTTCTTCGGGCCA	CASSPRQGILDEQFF	1	7.434944237918215E-4	45	TCRBV07-03*01	TCRBV07	TCRBV07-03	01				TCRBD01-01*01	TCRBD01	TCRBD01-01	01				TCRBJ02-01*01	TCRBJ02	TCRBJ02-01	01				5	8	2	3	4	8	36	48	52	59	67	1	In	VDJ
CAGCCAGAAGACTCGGCCCTGTATCTCTGTGCCAGCAGCCACGTTTTGGTAGTAGCGGGAGGGCCAGATGAGCAGTTCTTCGGGCCA	CASSHVLVVAGGPDEQFF	1	7.434944237918215E-4	54	TCRBV04-02*01	TCRBV04	TCRBV04-02	01				TCRBD02-01*02	TCRBD02	TCRBD02-01	02				TCRBJ02-01*01	TCRBJ02	TCRBJ02-01	01				3	4	5	0	11	8	27	41	52	63	67	1	In	VDJ
ACCAGTGCCCATCCTGAAGACAGCAGCTTCTACATCTGCAGTGCTCGGACTAGCGGGAGAACCGGCAATGAGCAGTTCTTCGGGCCA	CSARTSGRTGNEQFF	1	7.434944237918215E-4	45	TCRBV20	TCRBV20				TCRBV20-01,TCRBV20-or09_02		TCRBD02-01*02	TCRBD02	TCRBD02-01	02				TCRBJ02-01*01	TCRBJ02	TCRBJ02-01	01				5	6	1	2	1	6	36	45	46	59	65	1	In	VDJ
GGCCTGGGGGACGCAGCCATGTACCTGTGTGCCACCAGCAGAGATCAAGGGCAGGGTAAACTTTACAATGAGCAGTTCTTCGGGCCA	CATSRDQGQGKLYNEQFF	1	7.434944237918215E-4	54	TCRBV15-01*02	TCRBV15	TCRBV15-01	02				TCRBD01-01*01	TCRBD01	TCRBD01-01	01				TCRBJ02-01*01	TCRBJ02	TCRBJ02-01	01				0	7	4	3	7	4	27	44	51	56	63	1	In	VDJ
CTGCAGCCAGAAGACTCAGCCCTGTATCTCTGCGCCAGCAGCCAAGTTACGTCTAGCGGACCAGCAAATGAGCAGTTCTTCGGGCCA	CASSQVTSSGPANEQFF	1	7.434944237918215E-4	51	TCRBV04-01*01	TCRBV04	TCRBV04-01	01				TCRBD02-01	TCRBD02	TCRBD02-01				01,02	TCRBJ02-01*01	TCRBJ02	TCRBJ02-01	01				1	7	4	5	6	7	30	46	52	59	66	1	In	VDJ
ACAGAGCAGGGGGACTCGGCCATGTATCTCTGTGCCAGCAGCCCCACTAGTGGGGCGGGAGTTGCAGATACGCAGTATTTTGGCCCA	CASSPTSGAGVADTQYF	1	7.434944237918215E-4	51	TCRBV07-09*01	TCRBV07	TCRBV07-09	01				TCRBD02-01*02	TCRBD02	TCRBD02-01	02				TCRBJ02-03*01	TCRBJ02	TCRBJ02-03	01				5	3	7	2	12	4	30	42	54	61	64	1	In	VDJ
CAATTCCCTGGAGCTTGGTGACTCTGCTGTGTATTTCTGTGCCAGCAGCTAGTTGAGTCCATGCAAGATACGCAGTATTTTGGCCCA		1	7.434944237918215E-4	44	TCRBV03-01/03-02*01	TCRBV03	TCRBV03-01/03-02	01				TCRBD02-01	TCRBD02	TCRBD02-01				01,02	TCRBJ02-03*01	TCRBJ02	TCRBJ02-03	01				5	13	5	8	0	5	37	-1	49	52	65	1	Out	VDJ
GTGACATCGGCCCAAAAGAACCCGACAGCTTTCTATCTCTGTGCCACCAGAGGTGATGGGGGCAATCAGCCCCAGCATTTTGGTGAT	CATRGDGGNQPQHF	1	7.434944237918215E-4	42	TCRBV19-01*01	TCRBV19	TCRBV19-01	01								TCRBD01,TCRBD02	TCRBD01-01,TCRBD02-01		TCRBJ01-05*01	TCRBJ01	TCRBJ01-05	01				10	0	6	2	11	2	39	46	57	-1	61	1	In	VDJ
CGCTCAGGCTGGAGTTGGCTGCTCCCTCCCAGACATCTGTGTACTTCTGTGCCAGCAGTTTCCCTGGACGACTACACCTTCGGTTCG		1	7.434944237918215E-4	34	TCRBV06-06*01	TCRBV06	TCRBV06-06	01								TCRBD01,TCRBD02	TCRBD01-01,TCRBD02-01		TCRBJ01-02*01	TCRBJ01	TCRBJ01-02	01				4	2	1	7	5	10	47	60	65	69	71	1	Out	VDJ
AAGATCCAGCCCTCAGAACCCAGGGACTCAGCTGTGTACTTCTGTGCCAGCAGATCGAGCGACCGCTACGAGCAGTACTTCGGGCCG	CASRSSDRYEQYF	1	7.434944237918215E-4	39	TCRBV12-03/12-04*01	TCRBV12	TCRBV12-03/12-04	01				TCRBD02-01	TCRBD02	TCRBD02-01				01,02	TCRBJ02-07*01	TCRBJ02	TCRBJ02-07	01				6	4	6	6	4	3	42	53	57	61	65	1	In	VDJ
CAGCGCACAGAGCGGGGGGACTCAGCCGTGTATCTCTGTGCCAGCAGCCCCTTTCGTCCCAACACCGGGGAGCTGTTTTTTGGAGAA	CASSPFRPNTGELFF	1	7.434944237918215E-4	45	TCRBV07-03*01	TCRBV07	TCRBV07-03	01				TCRBD02-01	TCRBD02	TCRBD02-01				01,02	TCRBJ02-02*01	TCRBJ02	TCRBJ02-02	01				5	8	4	10	2	2	36	48	50	52	60	1	In	VDJ
NNNNTGTCGGCTGCTCCCTCCCAGACATCTGTGTACTTCTGTGCCAGCAGTGAACAGGCCAGGGCCTACGAGCAGTACTTCGGGCCG	CASSEQARAYEQYF	3	0.0022304832713754648	42	TCRBV06-01*01	TCRBV06	TCRBV06-01	01				TCRBD01-01*01	TCRBD01	TCRBD01-01	01				TCRBJ02-07*01	TCRBJ02	TCRBJ02-07	01				2	0	4	3	5	2	39	54	59	-1	64	3	In	VDJ
CCTGCAGAGCTTGGGGACTCGGCCATGTATCTCTGTGCCAGCAGCCGACTAGCGGGAGGGAGGGCAGATACGCAGTATTTTGGCCCA	CASSRLAGGRADTQYF	3	0.0022304832713754648	48	TCRBV11-01*01	TCRBV11	TCRBV11-01	01				TCRBD02-01*02	TCRBD02	TCRBD02-01	02				TCRBJ02-03*01	TCRBJ02	TCRBJ02-03	01				5	4	2	0	1	4	33	45	46	60	64	3	In	VDJ
ACAAAGCTGGAGGACTCAGCCATGTACTTCTGTGCCAGCAGTGTTTTTTGGGCGGCACTACCCACAGATACGCAGTATTTTGGCCCA	CASSVFWAALPTDTQYF	2	0.001486988847583643	51	TCRBV02-01	TCRBV02	TCRBV02-01				01,03					TCRBD01,TCRBD02	TCRBD01-01,TCRBD02-01		TCRBJ02-03*01	TCRBJ02	TCRBJ02-03	01				4	9	8	0	6	2	30	43	49	53	62	2	In	VDJ
AAGATCCGGTCCACAAAGCTGGAGGACTCAGCCATGTACTTCTGTGCCAGCACGGGACAGGGTGGCGGGGAGCTGTTTTTTGGAGAA	CASTGQGGGELFF	1	7.434944237918215E-4	39	TCRBV02-01	TCRBV02	TCRBV02-01				01,03	TCRBD01-01*01	TCRBD01	TCRBD01-01	01				TCRBJ02-02*01	TCRBJ02	TCRBJ02-02	01				7	3	0	3	1	7	42	52	53	62	65	1	In	VDJ
CGCACAGAGCGGGGGGACTCAGCCGTGTATCTCTGTGCCAGCAGCTCATCGGGACAGAACTTGAACACTGAAGCTTTCTTTGGACAA	CASSSSGQNLNTEAFF	1	7.434944237918215E-4	48	TCRBV07-03*01	TCRBV07	TCRBV07-03	01				TCRBD01-01*01	TCRBD01	TCRBD01-01	01				TCRBJ01-01*01	TCRBJ01	TCRBJ01-01	01				4	4	0	5	4	0	33	46	50	57	61	1	In	VDJ
TTGCTGGGGGACTCGGCCCTGTATCTCTGTGCCAGCAGCTTGGTGGCGGCGGTGAGCTCCTATAATTCACCCCTCCACTTTGGGAAT	CASSLVAAVSSYNSPLHF	1	7.434944237918215E-4	54	TCRBV05-05*01	TCRBV05	TCRBV05-05	01				TCRBD02-01	TCRBD02	TCRBD02-01				01,02	TCRBJ01-06*01	TCRBJ01	TCRBJ01-06	01				0	7	7	5	2	0	27	43	45	49	56	1	In	VDJ
ACCTTGGAGCTGGGGGACTCGGCCCTTTATCTTTGCGCCAGTAGCTTGGGACAGGGGGCGATTCGGTACGAGCAGTACTTCGGGCCG	CASSLGQGAIRYEQYF	1	7.434944237918215E-4	48	TCRBV05-01*01	TCRBV05	TCRBV05-01	01				TCRBD01-01*01	TCRBD01	TCRBD01-01	01				TCRBJ02-07*01	TCRBJ02	TCRBJ02-07	01				0	7	2	0	0	4	33	-1	49	59	66	1	In	VDJ
AGGCCCTCACATACCTCTCAGTACCTCTGTGCCAGCAGTGTTAAGACAGAAAGCGGGAGGGCCCCGGGTGAGCAGTTCTTCGGGCCA	CASSVKTESGRAPGEQFF	1	7.434944237918215E-4	54	TCRBV25-01*01	TCRBV25	TCRBV25-01	01				TCRBD02-01*02	TCRBD02	TCRBD02-01	02				TCRBJ02-01*01	TCRBJ02	TCRBJ02-01	01				4	7	6	0	11	9	27	40	51	61	68	1	In	VDJ
CCCCAACCAGACCTCTCTGTACTTCTGTGCCAGCAGTTTATTTTAGCGGGAGAGTAAGCTTCCTACAATGAGCAGTTCTTCGGGCCA		2	0.001486988847583643	56	TCRBV27-01*01	TCRBV27	TCRBV27-01	01				TCRBD02-01*02	TCRBD02	TCRBD02-01	02				TCRBJ02-01*01	TCRBJ02	TCRBJ02-01	01				1	8	5	2	2	1	25	41	43	52	60	2	Out	VDJ
TCCGCTACCAGCTCCCAGACATCTGTGTACTTCTGTGCCATCAGTGGGGTGGAGACTCTGGGGGGAGATACGCAGTATTTTGGCCCA	CAISGVETLGGDTQYF	1	7.434944237918215E-4	48	TCRBV10-03*01	TCRBV10	TCRBV10-03	01				TCRBD02-01*01	TCRBD02	TCRBD02-01	01				TCRBJ02-03*01	TCRBJ02	TCRBJ02-03	01				4	0	9	1	13	5	33	46	59	-1	65	1	In	VDJ
CTCGGCCCTTTATCTTTGCGCCAGCAGCTTGCGGGGACTAGGCGGGTAACAGGTCGCTAGGCGGGTAATGAGCAGTTCTTCGGGCCA		1	7.434944237918215E-4	65	TCRBV05-01*01	TCRBV05	TCRBV05-01	01				TCRBD02-01	TCRBD02	TCRBD02-01				01,02	TCRBJ02-01*01	TCRBJ02	TCRBJ02-01	01				1	25	0	8	2	7	16	31	33	41	66	1	Out	VDJ
CGCACAGAGCAGGAGGACTCGGCCGTGTATCTCTGTGCCAGCAGCGCTACGACCGGGACTGGATACAATGAGCAGTTCTTCGGGCCA	CASSATTGTGYNEQFF	1	7.434944237918215E-4	48	TCRBV07-02	TCRBV07	TCRBV07-02				01,02	TCRBD02-01	TCRBD02	TCRBD02-01				01,02	TCRBJ02-01*01	TCRBJ02	TCRBJ02-01	01				5	3	0	10	9	4	33	45	54	60	63	1	In	VDJ
GTGACCAGTGCCCATCCTGAAGACAGCAGCTTCTACATCTGCAGTGCCCCCCCAAGCGGCCTAAGGGAGACCCAGTACTTCGGGCCA	CSAPPSGLRETQYF	2	0.001486988847583643	42	TCRBV20	TCRBV20				TCRBV20-01,TCRBV20-or09_02		TCRBD02-01	TCRBD02	TCRBD02-01				01,02	TCRBJ02-05*01	TCRBJ02	TCRBJ02-05	01				6	7	6	5	7	5	39	47	54	59	66	2	In	VDJ
GAGTCAGCTACCAGCTCCCAGACATCTGTGTACTTCTGTGCCATCCGGCGGGAGGGCCGATACGCAGATACGCAGTATTTTGGCCCA	CAIRREGRYADTQYF	1	7.434944237918215E-4	45	TCRBV10-03*01	TCRBV10	TCRBV10-03	01				TCRBD02-01*02	TCRBD02	TCRBD02-01	02				TCRBJ02-03*01	TCRBJ02	TCRBJ02-03	01				8	8	7	0	2	4	36	45	47	56	64	1	In	VDJ
TCCACGGAGTCAGGGGACACAGCACTGTATTTCTGTGCCAGCAGCCACGGTGGAGGGGACCTGAACACTGAAGCTTTCTTTGGACAA	CASSHGGGDLNTEAFF	1	7.434944237918215E-4	48	TCRBV21-01*01	TCRBV21	TCRBV21-01	01				TCRBD02-01*02	TCRBD02	TCRBD02-01	02				TCRBJ01-01*01	TCRBJ01	TCRBJ01-01	01				5	4	10	0	6	0	33	45	51	57	61	1	In	VDJ
TCGCCCAGCCCCAACCAGACCTCTCTGTACTTCTGTGCCAGCAGCCCAGTGCCTCCCCAGGGCAATCAGCCCCAGCATTTTGGTGAT	CASSPVPPQGNQPQHF	3	0.0022304832713754648	48	TCRBV27-01*01	TCRBV27	TCRBV27-01	01				TCRBD01-01*01	TCRBD01	TCRBD01-01	01				TCRBJ01-05*01	TCRBJ01	TCRBJ01-05	01				6	0	4	4	13	2	33	44	57	-1	61	3	In	VDJ
NNNNTGTCGGCTGCTCCCTCCCAGACATCTGTGTACTTCTGTGCCAGCAGTACAAGCGGGAGGGCCTACGAGCAGTACTTCGGGCCG	CASSTSGRAYEQYF	1	7.434944237918215E-4	42	TCRBV06-05*01	TCRBV06	TCRBV06-05	01				TCRBD02-01*02	TCRBD02	TCRBD02-01	02				TCRBJ02-07*01	TCRBJ02	TCRBJ02-07	01				5	0	6	0	3	2	39	51	54	-1	64	1	In	VDJ
GCCCAAAAGAACCCGACAGCTTTCTATCTCTGTGCCAGTAGTTCGCCCCTCACTAGCGGGAGAGCCTACGAGCAGTACTTCGGGCCG	CASSSPLTSGRAYEQYF	1	7.434944237918215E-4	51	TCRBV19-01*01	TCRBV19	TCRBV19-01	01				TCRBD02-01*02	TCRBD02	TCRBD02-01	02				TCRBJ02-07*01	TCRBJ02	TCRBJ02-07	01				5	2	3	2	9	2	30	42	51	62	64	1	In	VDJ
GCTCCCTCCCAGACATCTGTGTACTTCTGTGCCAGCAGCAGGACTAGCGGGAGGGTGTCTGGGGCCAACGTCCTGACTTTCGGGGCC	CASSRTSGRVSGANVLTF	1	7.434944237918215E-4	54	TCRBV06	TCRBV06				TCRBV06-01,TCRBV06-05,TCRBV06-06		TCRBD02-01*02	TCRBD02	TCRBD02-01	02				TCRBJ02-06*01	TCRBJ02	TCRBJ02-06	01				6	2	1	0	2	1	27	38	40	55	57	1	In	VDJ
CTAGAGTCTGCCATCCCCAACCAGACAGCTCTTTACTTCTGTGCCACCAGTGATTCAGGACTAGCCTATGAGCAGTTCTTCGGGCCA	CATSDSGLAYEQFF	1	7.434944237918215E-4	42	TCRBV24-01*01	TCRBV24	TCRBV24-01	01				TCRBD02-01	TCRBD02	TCRBD02-01				01,02	TCRBJ02-01*01	TCRBJ02	TCRBJ02-01	01				2	2	1	7	2	8	39	55	57	65	67	1	In	VDJ
NNNNNNNNNNTGTCGGCTGCTCCCTCCCAGACATCTGTGTACTTCTGTGCCAGCAGGAGGGCTGGCGAGACCCAGTACTTCGGGCCA	CASRRAGETQYF	2	0.001486988847583643	36	TCRBV06-05*01	TCRBV06	TCRBV06-05	01				TCRBD02-01*02	TCRBD02	TCRBD02-01	02				TCRBJ02-05*01	TCRBJ02	TCRBJ02-05	01				6	5	11	0	0	5	45	-1	56	61	66	2	In	VDJ
CGGAGTCAGGGGACACAGCACTGTATTTCTGTGCCAGCAGCAGACTGGTCCATAGCGGTCATCACAGATACGCAGTATTTTGGCCCA		1	7.434944237918215E-4	52	TCRBV21-01*01	TCRBV21	TCRBV21-01	01				TCRBD02-01	TCRBD02	TCRBD02-01				01,02	TCRBJ02-03*01	TCRBJ02	TCRBJ02-03	01				4	4	5	5	10	2	29	42	52	58	62	1	Out	VDJ
NNNNTGTCGGCTGCTCCCTCCCAGACATCTGTGTACTTCTGTGCCAGCAGTGATGGACAGGGTGCCGGGGAGCTGTTTTTTGGAGAA	CASSDGQGAGELFF	1	7.434944237918215E-4	42	TCRBV06-01*01	TCRBV06	TCRBV06-01	01				TCRBD01-01*01	TCRBD01	TCRBD01-01	01				TCRBJ02-02*01	TCRBJ02	TCRBJ02-02	01				3	2	1	3	1	6	39	53	54	62	64	1	In	VDJ
TCCGCTACCAGCTCCCAGACATCTGTGTACTTCTGTGCCATCAGGCCAGGGACTAGCGGGAGTACCGGGGAGCTGTTTTTTGGAGAA	CAIRPGTSGSTGELFF	3	0.0022304832713754648	48	TCRBV10-03*01	TCRBV10	TCRBV10-03	01				TCRBD02-01*02	TCRBD02	TCRBD02-01	02				TCRBJ02-02*01	TCRBJ02	TCRBJ02-02	01				6	1	0	2	4	5	33	44	48	62	63	3	In	VDJ
NNNNNNNNNNTGTCGGCTGCTCCCTCCCAGACATCTGTGTACTTCTGTGCCAGCAGTTACGGGGGGACTGAAGCTTTCTTTGGACAA	CASSYGGTEAFF	2	0.001486988847583643	36	TCRBV06-05*01	TCRBV06	TCRBV06-05	01				TCRBD02-01*01	TCRBD02	TCRBD02-01	01				TCRBJ01-01*01	TCRBJ01	TCRBJ01-01	01				2	0	9	1	0	5	45	-1	60	-1	66	2	In	VDJ
AAGATCCAGCGCACAGAGCAGGGGGACTCGGCCATGTATCTCTGTGCCAGCAGCTTAGGAGGGGGCGATGGCTACACCTTCGGTTCG	CASSLGGGDGYTF	1	7.434944237918215E-4	39	TCRBV07-09*01	TCRBV07	TCRBV07-09	01				TCRBD01-01*01	TCRBD01	TCRBD01-01	01				TCRBJ01-02*01	TCRBJ01	TCRBJ01-02	01				1	1	5	0	1	6	42	58	59	66	67	1	In	VDJ
NNNNNNNTGTCGGCTGCTCCCTCCCAGACATCTGTGTACTTCTGTGCCAGCAGACGAGAGGCTCACAATGAGCAGTTCTTCGGGCCA	CASRREAHNEQFF	1	7.434944237918215E-4	39	TCRBV06-05*01	TCRBV06	TCRBV06-05	01				TCRBD02-01*02	TCRBD02	TCRBD02-01	02				TCRBJ02-01*01	TCRBJ02	TCRBJ02-01	01				6	3	11	1	4	5	42	53	57	61	64	1	In	VDJ
GATCCAGCCTGCAGAGCTTGAGGACTCGGCCGTGTATCTCTGTGCCAGCAGCATACGGGACAGGGCACTGAAGCTTTCTTTGGACAA		1	7.434944237918215E-4	41	TCRBV11	TCRBV11				TCRBV11-02,TCRBV11-03		TCRBD01-01*01	TCRBD01	TCRBD01-01	01				TCRBJ01-01*01	TCRBJ01	TCRBJ01-01	01				5	0	0	3	4	4	40	52	56	-1	65	1	Out	VDJ
AACGCCTTGTTGCTGGGGGACTCGGCCCTCTATCTCTGTGCCAGCAGCTTGGTGGGACAGGGAGATGAAAAACTGTTTTTTGGCAGT	CASSLVGQGDEKLFF	1	7.434944237918215E-4	45	TCRBV05-06*01	TCRBV05	TCRBV05-06	01				TCRBD01-01*01	TCRBD01	TCRBD01-01	01				TCRBJ01-04*01	TCRBJ01	TCRBJ01-04	01				0	2	0	3	1	6	36	52	53	62	64	1	In	VDJ
GTGACATCGGCCCAAAAGAACCCGACAGCTTTCTATCTCTGTGCCAGTAGTACCCTTTCGGTCAGTCCGCCCCAGCATTTTGGTGAT	CASSTLSVSPPQHF	1	7.434944237918215E-4	42	TCRBV19-01*01	TCRBV19	TCRBV19-01	01								TCRBD01,TCRBD02	TCRBD01-01,TCRBD02-01		TCRBJ01-05*01	TCRBJ01	TCRBJ01-05	01				4	3	4	5	10	9	39	52	62	65	68	1	In	VDJ
ACTCTGACAGTGACCAGTGCCCATCCTGAAGACAGCAGCTTCTACATCTGCAGTGAAGGAGCGGGCGAGACCCAGTACTTCGGGCCA	CSEGAGETQYF	1	7.434944237918215E-4	33	TCRBV20-01	TCRBV20	TCRBV20-01				01,04	TCRBD02-01	TCRBD02	TCRBD02-01				01,02	TCRBJ02-05*01	TCRBJ02	TCRBJ02-05	01				7	1	6	4	4	5	48	55	59	65	66	1	In	VDJ
ACAGAGCAGGGGGACTCGGCCATGTATCTCTGTGCCAGCAGCCCAGGACTAGCGGGAGTGGGGCAAGAGACCCAGTACTTCGGGCCA	CASSPGLAGVGQETQYF	1	7.434944237918215E-4	51	TCRBV07-09*01	TCRBV07	TCRBV07-09	01				TCRBD02-01*02	TCRBD02	TCRBD02-01	02				TCRBJ02-05*01	TCRBJ02	TCRBJ02-05	01				5	5	1	2	3	2	30	42	45	58	63	1	In	VDJ
CAGGCTACGAAGCTTGAGGATTCAGCAGTGTATTTTTGTGCCAGCAGCCAATCAACAGGGATGAACACTGAAGCTTTCTTTGGACAA	CASSQSTGMNTEAFF	3	0.0022304832713754648	45	TCRBV16-01*01	TCRBV16	TCRBV16-01	01				TCRBD01-01*01	TCRBD01	TCRBD01-01	01				TCRBJ01-01*01	TCRBJ01	TCRBJ01-01	01				0	1	3	3	1	0	36	53	54	60	61	3	In	VDJ
NNNNTGTCGGCTGCTCCCTCCCAAACATCTGTGTACTTCTGTGCCAGCACGGGGCGGAATAGCAATCAGCCCCAGCATTTTGGTGAT	CASTGRNSNQPQHF	2	0.001486988847583643	42	TCRBV06	TCRBV06				TCRBV06-02/06-03,TCRBV06-02						TCRBD01,TCRBD02	TCRBD01-01,TCRBD02-01		TCRBJ01-05*01	TCRBJ01	TCRBJ01-05	01				7	4	7	0	1	0	39	49	50	55	59	2	In	VDJ
CTGAATGTGAACGCCTTGTTGCTGGGGGACTCGGCCCTGTATCTCTGTGCCAGCAGCTCGTCCGAAAACGAGCAGTACTTCGGGCCG	CASSSSENEQYF	1	7.434944237918215E-4	36	TCRBV05-05*01	TCRBV05	TCRBV05-05	01								TCRBD01,TCRBD02	TCRBD01-01,TCRBD02-01		TCRBJ02-07*01	TCRBJ02	TCRBJ02-07	01				3	2	2	8	5	5	45	58	63	65	67	1	In	VDJ
TCGGCTGCTCCCTCCCAGACATCTGTGTACTTCTGTGCCAGCAGTGAAGCTACGACAGGATTTGGTCACACCATATATTTTGGAGAG	CASSEATTGFGHTIYF	1	7.434944237918215E-4	48	TCRBV06-01*01	TCRBV06	TCRBV06-01	01				TCRBD01-01*01	TCRBD01	TCRBD01-01	01				TCRBJ01-03*01	TCRBJ01	TCRBJ01-03	01				0	8	2	4	3	8	33	50	53	59	67	1	In	VDJ
CCTGCAGAGCTTGGGGACTCGGCCGTGTATCTCTGTGCCAGCAGCCCAAGAGGGACTTTTTCCTACAATGAGCAGTTCTTCGGGCCA	CASSPRGTFSYNEQFF	1	7.434944237918215E-4	48	TCRBV11-03*01	TCRBV11	TCRBV11-03	01				TCRBD02-01	TCRBD02	TCRBD02-01				01,02	TCRBJ02-01*01	TCRBJ02	TCRBJ02-01	01				5	3	0	10	6	1	33	45	51	57	60	1	In	VDJ
TCCACGGAGTCAGGGGACACAGCACTGTATTTCTGTGCCAGCAGCCACGGTGGAGGGGACCTGAATACTGAAGCTTTCTTTGGACAA	CASSHGGGDLNTEAFF	1	7.434944237918215E-4	48	TCRBV21-01*01	TCRBV21	TCRBV21-01	01				TCRBD02-01*02	TCRBD02	TCRBD02-01	02				TCRBJ01-01*01	TCRBJ01	TCRBJ01-01	01				5	9	10	0	6	5	33	45	51	57	66	1	In	VDJ
TGTGGTCGCACTGCAGCAAGAAGACTCAGCTGCGTATCTCTGCACCAGCAGCCCAGTGGCATAGACACTGAAGCTTTCTTTGGACAA		2	0.001486988847583643	41	TCRBV01-01*01	TCRBV01	TCRBV01-01	01								TCRBD01,TCRBD02	TCRBD01-01,TCRBD02-01		TCRBJ01-01*01	TCRBJ01	TCRBJ01-01	01				4	8	4	5	0	3	40	-1	53	56	64	2	Out	VDJ
NTGTCGGCTGCTCCCTCCCAAACATCTGTGTACTTCTGTGCCAGCGGACGGTTCAGGAGCAATAATTCACCCCTCCACTTTGGGAAT	CASGRFRSNNSPLHF	1	7.434944237918215E-4	45	TCRBV06	TCRBV06				TCRBV06-02/06-03,TCRBV06-02						TCRBD01,TCRBD02	TCRBD01-01,TCRBD02-01		TCRBJ01-06*01	TCRBJ01	TCRBJ01-06	01				8	12	1	7	0	5	36	-1	45	49	61	1	In	VDJ
CGTCTGCTGTACCCTCTCAGACATCTGTGTACTTCTGTGCCGGGAAGAGGAGAGGGACACACTAACTATGGCTACACCTTCGGTTCG		1	7.434944237918215E-4	46	TCRBV06-04*01	TCRBV06	TCRBV06-04	01				TCRBD01-01*01	TCRBD01	TCRBD01-01	01				TCRBJ01-02*01	TCRBJ01	TCRBJ01-02	01				11	2	0	6	12	0	35	41	53	59	61	1	Out	VDJ
TGCTCCCTCCCAGACATCTGTGTACTTCTGTGCCAGCGTTTGAACTAGTAGCGGGGGGGGGATTCCCACGAGCAGTACTTCGGGCCG		3	0.0022304832713754648	53	TCRBV06	TCRBV06				TCRBV06-01,TCRBV06-05,TCRBV06-06		TCRBD02-01*01	TCRBD02	TCRBD02-01	01				TCRBJ02-07*01	TCRBJ02	TCRBJ02-07	01				8	8	5	0	11	5	28	37	48	59	67	3	Out	VDJ
GCTGCTCCCTCCCAGACATCTGTGTACTTCTGTGCCAGCAGTTACTACTACCGGGACAAGGGAAAGAACGAGCAGTACTTCGGGCCG	CASSYYYRDKGKNEQYF	1	7.434944237918215E-4	51	TCRBV06	TCRBV06				TCRBV06-05,TCRBV06-06		TCRBD01-01*01	TCRBD01	TCRBD01-01	01				TCRBJ02-07*01	TCRBJ02	TCRBJ02-07	01				1	9	0	6	6	5	30	46	52	58	67	1	In	VDJ
CAGCGCACACAGCAGGAGGACTCCGCCGTGTATCTCTGTGCCAGCAGCTTACCCCCGGGGGATCCCAACGAGCAGTACTTCGGGCCG	CASSLPPGDPNEQYF	2	0.001486988847583643	45	TCRBV07-08*01	TCRBV07	TCRBV07-08	01				TCRBD02-01*01	TCRBD02	TCRBD02-01	01				TCRBJ02-07*01	TCRBJ02	TCRBJ02-07	01				2	6	8	2	4	5	36	51	55	61	67	2	In	VDJ
CTCGGCCCTTTATCTTTGCGCCAGCAGCTTGAGGGGACTAGGCGGGTAACAGGTCGCTAGGCGGGTAATGAGCAGTTCTTCGGGCCA		1	7.434944237918215E-4	65	TCRBV05-01*01	TCRBV05	TCRBV05-01	01				TCRBD02-01	TCRBD02	TCRBD02-01				01,02	TCRBJ02-01*01	TCRBJ02	TCRBJ02-01	01				1	25	0	8	2	7	16	31	33	41	66	1	Out	VDJ
CAGCCTGCAGAACTGGAGGATTCTGGAGTTTATTTCTGTGCCAGCAGCCAGGTCCACTACGGGGGCACTGAAGCTTTCTTTGGACAA	CASSQVHYGGTEAFF	1	7.434944237918215E-4	45	TCRBV14-01*01	TCRBV14	TCRBV14-01	01				TCRBD02-01*01	TCRBD02	TCRBD02-01	01				TCRBJ01-01*01	TCRBJ01	TCRBJ01-01	01				3	0	8	2	9	4	36	50	59	-1	65	1	In	VDJ
GAGCGGGGGGACTCAGCCGTGTATCTCTGTGCCAGCAGCTTAACCAATGCAGGGCCGATCATGAACACTGAAGCTTTCTTTGGACAA	CASSLTNAGPIMNTEAFF	2	0.001486988847583643	54	TCRBV07-03*01	TCRBV07	TCRBV07-03	01				TCRBD01-01*01	TCRBD01	TCRBD01-01	01				TCRBJ01-01*01	TCRBJ01	TCRBJ01-01	01				0	7	4	3	5	0	27	44	49	54	61	2	In	VDJ
ACATCGGCCCAAAAGAACCCGACAGCTTTCTATCTCTGTGCCAGTAGTTCGAGACAGCTGAGAAACACTGAAGCTTTCTTTGGACAA	CASSSRQLRNTEAFF	1	7.434944237918215E-4	45	TCRBV19-01*01	TCRBV19	TCRBV19-01	01				TCRBD01-01*01	TCRBD01	TCRBD01-01	01				TCRBJ01-01*01	TCRBJ01	TCRBJ01-01	01				5	6	2	5	4	2	36	48	52	57	63	1	In	VDJ
CACATCAATTCCCTGGAGCTTGGTGACTCTGCTGTGTATTTCTGTGCCAGCAGTTTGAACAGTTATTCACCCCTCCACTTTGGGAAT	CASSLNSYSPLHF	2	0.001486988847583643	39	TCRBV03-01/03-02*01	TCRBV03	TCRBV03-01/03-02	01				TCRBD01-01*01	TCRBD01	TCRBD01-01	01				TCRBJ01-06*01	TCRBJ01	TCRBJ01-06	01				6	2	3	5	5	8	42	53	58	62	64	2	In	VDJ
CAGCGCACAGAGCAGGGGGACTCGGCCATGTATCTCTGTGCCAGCAGCCCCTGGGGACAGGGGAAGTATGGCTACACCTTCGGTTCG	CASSPWGQGKYGYTF	1	7.434944237918215E-4	45	TCRBV07-09*01	TCRBV07	TCRBV07-09	01				TCRBD01-01*01	TCRBD01	TCRBD01-01	01				TCRBJ01-02*01	TCRBJ01	TCRBJ01-02	01				5	3	0	2	5	5	36	48	53	63	66	1	In	VDJ
CACAAAGCTGGAGGACTCAGCCATGTACTTCTGTGCCAGCAGTATATCACCTTACCGATGAAAGACCATGGCTACACCTTCGGTTCG		1	7.434944237918215E-4	50	TCRBV02-01	TCRBV02	TCRBV02-01				01,03					TCRBD01,TCRBD02	TCRBD01-01,TCRBD02-01		TCRBJ01-02*01	TCRBJ01	TCRBJ01-02	01				5	1	2	7	20	6	31	43	63	66	67	1	Out	VDJ
CCAGCCCTCAGAACCCAGGGACTCAGCTGTGTACTTCTGTGCCAGCTCCCCAGGGGGGGGGCCGCCTACGAGCAGTACTTCGGGCCG		1	7.434944237918215E-4	44	TCRBV12	TCRBV12				TCRBV12-03/12-04,TCRBV12-04						TCRBD01,TCRBD02	TCRBD01-01,TCRBD02-01		TCRBJ02-07*01	TCRBJ02	TCRBJ02-07	01				8	7	4	1	4	2	37	46	50	57	64	1	Out	VDJ
GAGTCCGCCAGCACCAACCAGACATCTATGTACCTCTGTGCCAGCAGACCAACTAGCGGGGAATGCAATGAGCAGTTCTTCGGGCCA	CASRPTSGECNEQFF	1	7.434944237918215E-4	45	TCRBV28-01*01	TCRBV28	TCRBV28-01	01				TCRBD02-01*01	TCRBD02	TCRBD02-01	01				TCRBJ02-01*01	TCRBJ02	TCRBJ02-01	01				6	4	3	3	4	6	36	47	51	61	65	1	In	VDJ
GCCCTGCAGCCAGAAGACTCAGCCCTGTATCTCTGCGCCAGCAGCCCCCGAGAGCGGGAGTTGGGCGGGGAGCTGTTTTTTGGAGAA	CASSPRERELGGELFF	1	7.434944237918215E-4	48	TCRBV04-01*01	TCRBV04	TCRBV04-01	01				TCRBD02-01*02	TCRBD02	TCRBD02-01	02				TCRBJ02-02*01	TCRBJ02	TCRBJ02-02	01				4	5	6	2	6	7	33	46	52	60	65	1	In	VDJ
GCTGCTCCCTCCCAAACATCTGTGTACTTCTGTGCCAGCAGTTACCAGATGGGCGGAGGCGAATATCAGCCCCAGCATTTTGGTGAT	CASSYQMGGGEYQPQHF	1	7.434944237918215E-4	51	TCRBV06-02/06-03*01	TCRBV06	TCRBV06-02/06-03	01				TCRBD02-01*02	TCRBD02	TCRBD02-01	02				TCRBJ01-05*01	TCRBJ01	TCRBJ01-05	01				2	5	10	1	9	5	30	45	54	59	64	1	In	VDJ
GAGTTGGCTGCTCCCTCCCAGACATCTGTGTACTTCTGTGCCAGCAGTGACTCAAGGGGTCTATGGCAGCCCCAGCATTTTGGTGAT	CASSDSRGLWQPQHF	2	0.001486988847583643	45	TCRBV06-06*01	TCRBV06	TCRBV06-06	01				TCRBD01-01*01	TCRBD01	TCRBD01-01	01				TCRBJ01-05*01	TCRBJ01	TCRBJ01-05	01				0	7	5	2	1	7	36	53	54	59	66	2	In	VDJ
NTGTCGGCTGCTCCCTCCCAGACATCTGTGTACTTCTGTGCCAGCAGTGAATCCCTAGCGGAACCCTACGAGCAGTACTTCGGGCCG	CASSESLAEPYEQYF	1	7.434944237918215E-4	45	TCRBV06-01*01	TCRBV06	TCRBV06-01	01				TCRBD02-01	TCRBD02	TCRBD02-01				01,02	TCRBJ02-07*01	TCRBJ02	TCRBJ02-07	01				2	3	4	5	3	2	36	51	54	61	64	1	In	VDJ
CTGATTCTGGAGTCCGCCAGCACCAACCAGACATCTATGTACCTCTGTGCCAGCGACAGGGGTTATTCACCCCTCCACTTTGGGAAC	CASDRGYSPLHF	1	7.434944237918215E-4	36	TCRBV28-01*01	TCRBV28	TCRBV28-01	01				TCRBD01-01*01	TCRBD01	TCRBD01-01	01				TCRBJ01-06*02	TCRBJ01	TCRBJ01-06	02				8	2	2	2	0	8	45	-1	54	62	64	1	In	VDJ
CAGCGCACAGAGCAGGAGGACTCCGCCGTGTATCTCTGTGCCAGCAGCTGAGGGCGGGGGGGCACAGATACGCAGTATTTTGGCCCA	CASS*GRGGTDTQYF	1	7.434944237918215E-4	45	TCRBV07-08	TCRBV07	TCRBV07-08				01,03	TCRBD02-01*01	TCRBD02	TCRBD02-01	01				TCRBJ02-03*01	TCRBJ02	TCRBJ02-03	01				4	0	7	1	4	1	36	49	53	-1	61	1	Stop	VDJ
NNNNTGTCGGCTGCTCCCTCCCAGACATCTGTGTACTTCTGTGCCAGCAGGGCCCCCGGGGGGGACTATGGCTACACCTTCGGTTCG	CASRAPGGDYGYTF	1	7.434944237918215E-4	42	TCRBV06-05*01	TCRBV06	TCRBV06-05	01				TCRBD02-01*01	TCRBD02	TCRBD02-01	01				TCRBJ01-02*01	TCRBJ01	TCRBJ01-02	01				6	0	8	0	6	3	39	50	56	-1	64	1	In	VDJ
CGGCTGCTCCCTCCCAGACATCTGTGTACTTCTGTGCCAGCAAAACCGCCACAGGGGGCTTCTAACTATGGCTACACCTTCGGTTCG		1	7.434944237918215E-4	49	TCRBV06	TCRBV06				TCRBV06-01,TCRBV06-05		TCRBD01-01*01	TCRBD01	TCRBD01-01	01				TCRBJ01-02*01	TCRBJ01	TCRBJ01-02	01				7	2	3	0	8	0	32	42	50	59	61	1	Out	VDJ
AGCTCTCTGGAGCTGGGGGACTCAGCTTTGTATTTCTGTGCCAGCAGCGCACGACAGGGTTGACTGTACGAGCAGTACTTCGGGCCG	CASSARQG*LYEQYF	1	7.434944237918215E-4	45	TCRBV09-01*01	TCRBV09	TCRBV09-01	01				TCRBD01-01*01	TCRBD01	TCRBD01-01	01				TCRBJ02-07*01	TCRBJ02	TCRBJ02-07	01				3	7	2	3	3	4	36	49	52	59	66	1	Stop	VDJ
TGCGAGGAGATTCGGCAGCTTATTTCTGTGCCAGCTCATGTTTGCCGGACGTTTACAAAGTCGGCCAACGTCCTGACTTTCGGGGCC		1	7.434944237918215E-4	55	TCRBV18-01*01	TCRBV18	TCRBV18-01	01								TCRBD01,TCRBD02	TCRBD01-01,TCRBD02-01		TCRBJ02-06*01	TCRBJ02	TCRBJ02-06	01				5	12	1	7	8	6	26	38	46	50	62	1	Out	VDJ
GACATCCGCTCACCAGGCCTGGGGGACGCAGCCATGTACCTGTGTGCCACCAGCAGAGAGGGGGGAGAGACCCAGTACTTCGGGCCA	CATSREGGETQYF	1	7.434944237918215E-4	39	TCRBV15-01*02	TCRBV15	TCRBV15-01	02				TCRBD02-01*01	TCRBD02	TCRBD02-01	01				TCRBJ02-05*01	TCRBJ02	TCRBJ02-05	01				0	0	9	1	0	4	42	-1	59	-1	65	1	In	VDJ
CGGCTGCTCCCTCCCAGACATCTGTGTACTTCTGTGCCAGCAGTTACTCTGATGGGGCGGGACACAGATACGCAGTATTTTGGCCCA		1	7.434944237918215E-4	49	TCRBV06-05*01	TCRBV06	TCRBV06-05	01				TCRBD02-01*02	TCRBD02	TCRBD02-01	02				TCRBJ02-03*01	TCRBJ02	TCRBJ02-03	01				0	0	7	3	7	2	32	49	56	-1	62	1	Out	VDJ
CTGGAGTCCGCTACCCGCTCCCAGACATCTGTGTATTTCTGCGTCAGCGCAAGAGGCGACGGAAACACTGAAGCTTTCTTTGGACAA	CVSARGDGNTEAFF	1	7.434944237918215E-4	42	TCRBV10-02*01	TCRBV10	TCRBV10-02	01				TCRBD02-01*02	TCRBD02	TCRBD02-01	02				TCRBJ01-01*01	TCRBJ01	TCRBJ01-01	01				8	7	11	1	4	2	39	48	52	56	63	1	In	VDJ
NCTCTGAAGATCCGGTCCACAAAGCTGGAGGACTCAGCCATGTACTTCTGTGCCAGCAGTGCCGACTATGGCTACACCTTCGGTTCG	CASSADYGYTF	1	7.434944237918215E-4	33	TCRBV02-01	TCRBV02	TCRBV02-01				01,03	TCRBD02-01	TCRBD02	TCRBD02-01				01,02	TCRBJ01-02*01	TCRBJ01	TCRBJ01-02	01				4	0	8	6	1	3	48	61	62	-1	64	1	In	VDJ
CTGATTCTGGAGTCCGCCAGCACCAACCAGACATCTATGTACCTCTGTGCCAGCAGTTTTGGGAACTATGGCTACACCTTCGGTTCG	CASSFGNYGYTF	1	7.434944237918215E-4	36	TCRBV28-01*01	TCRBV28	TCRBV28-01	01								TCRBD01,TCRBD02	TCRBD01-01,TCRBD02-01		TCRBJ01-02*01	TCRBJ01	TCRBJ01-02	01				3	0	0	9	1	2	45	59	60	-1	63	1	In	VDJ
CACACCCTGCAGCCAGAAGACTCGGCCCTGTATCTCTGCGCCAGCAGCCAAGGGACAGGGATGAACTACGAGCAGTACTTCGGGCCG	CASSQGTGMNYEQYF	1	7.434944237918215E-4	45	TCRBV04-03*01	TCRBV04	TCRBV04-03	01				TCRBD01-01*01	TCRBD01	TCRBD01-01	01				TCRBJ02-07*01	TCRBJ02	TCRBJ02-07	01				1	5	1	3	0	3	36	-1	52	60	65	1	In	VDJ
CATCCCCAACCAGACAGCTCTTTACTTCTGTGCCACCAGTGATTTGAGCGACTAGCGGGAGTAAGGAATGAGCAGTTCTTCGGGCCA		1	7.434944237918215E-4	53	TCRBV24-01*01	TCRBV24	TCRBV24-01	01				TCRBD02-01*02	TCRBD02	TCRBD02-01	02				TCRBJ02-01*01	TCRBJ02	TCRBJ02-01	01				0	5	2	2	3	7	28	46	49	61	66	1	Out	VDJ
ACCTTGGAGCTGGGGGACTCGGCCCTTTATCTTTGCGCCAGCAGCCCCCCCCGAGCGGGGGTGGGAGAGACCCAGTACTTCGGGCCA	CASSPPRAGVGETQYF	1	7.434944237918215E-4	48	TCRBV05-01*01	TCRBV05	TCRBV05-01	01				TCRBD02-01*01	TCRBD02	TCRBD02-01	01				TCRBJ02-05*01	TCRBJ02	TCRBJ02-05	01				4	4	6	2	8	4	33	45	53	61	65	1	In	VDJ
GAGCAGGAGGACTCGGCCGTGTATCTCTGTGCCAGCAGCCAGCCCCCCGGGACTAGCGGGATCCAAGAGACCCAGTACTTCGGGCCA	CASSQPPGTSGIQETQYF	1	7.434944237918215E-4	54	TCRBV07-02	TCRBV07	TCRBV07-02				01,02	TCRBD02-01*02	TCRBD02	TCRBD02-01	02				TCRBJ02-05*01	TCRBJ02	TCRBJ02-05	01				5	1	0	3	9	1	27	39	48	61	62	1	In	VDJ
AGTTCTAAGAAGCTCCTTCTCAGTGACTCTGGCTTCTATCTCTGTGCCTGGAGGGGGCCAAGTGCAAATACGCAGTATTTTGGCCCA	CAWRGPSANTQYF	3	0.0022304832713754648	39	TCRBV30-01*01	TCRBV30	TCRBV30-01	01				TCRBD01-01*01	TCRBD01	TCRBD01-01	01				TCRBJ02-03*01	TCRBJ02	TCRBJ02-03	01				3	9	7	0	0	7	42	-1	53	58	67	3	In	VDJ
TGTGAGCGCCTTGTTGCTGGGGGACTCGGCCCTCTATCTCTGTGCCAGCAGGGTGGACAGGGGAGCACTGAAGCTTTCTTTGGACAA		1	7.434944237918215E-4	41	TCRBV05-06*01	TCRBV05	TCRBV05-06	01				TCRBD01-01*01	TCRBD01	TCRBD01-01	01				TCRBJ01-01*01	TCRBJ01	TCRBJ01-01	01				5	2	1	2	3	4	40	51	54	63	65	1	Out	VDJ
NNNNNNNNNNTGTCGGCTGCTCCCTCCCAGACATCTGTGTACTTCTGTGCCAGCAGTTTCCGAGGGGCGGAACTGTTTTTTGGCAGT	CASSFRGAELFF	1	7.434944237918215E-4	36	TCRBV06-05*01	TCRBV06	TCRBV06-05	01								TCRBD01,TCRBD02	TCRBD01-01,TCRBD02-01		TCRBJ01-04*01	TCRBJ01	TCRBJ01-04	01				4	3	5	2	4	12	45	58	62	67	70	1	In	VDJ
CAGCGCACAGAGCAGGGGGACTCGGCCATGTATCTCTGTGCCAGCAGCTCTAACGACAGGGAGCTCTATGGCTACACCTTCGGTTCG	CASSSNDRELYGYTF	1	7.434944237918215E-4	45	TCRBV07-09*01	TCRBV07	TCRBV07-09	01				TCRBD01-01*01	TCRBD01	TCRBD01-01	01				TCRBJ01-02*01	TCRBJ01	TCRBJ01-02	01				4	4	2	3	5	4	36	49	54	61	65	1	In	VDJ
AGTTCTAAGAAGCTCCTTCTCAGTGACTCTGGCTTCTATCTCTGTGCCTGGGATCGGGACGGGATCTACGAGCAGTACTTCGGGCCG	CAWDRDGIYEQYF	1	7.434944237918215E-4	39	TCRBV30-01*05	TCRBV30	TCRBV30-01	05								TCRBD01,TCRBD02	TCRBD01-01,TCRBD02-01		TCRBJ02-07*01	TCRBJ02	TCRBJ02-07	01				4	5	0	7	3	3	42	52	55	60	65	1	In	VDJ
CTGGAGCTTGGTGACTCTGCTGTGTATTTCTGTGCCAGCAGCGGTAGGTCTCCCATTTGCAAAAAAAACATTCAGTACTTCGGCGCC	CASSGRSPICKKNIQYF	1	7.434944237918215E-4	51	TCRBV03-01/03-02*01	TCRBV03	TCRBV03-01/03-02	01								TCRBD01,TCRBD02	TCRBD01-01,TCRBD02-01		TCRBJ02-04*01	TCRBJ02	TCRBJ02-04	01				5	15	5	4	3	4	30	42	45	48	63	1	In	VDJ
AATGTGAGCACCTTGGAGCTGGGGGACTCGGCCCTTTATCTTTGCGCCAGCAGCCCTTCGATGGCAGATACGCAGTATTTTGGCCCA	CASSPSMADTQYF	1	7.434944237918215E-4	39	TCRBV05-01*01	TCRBV05	TCRBV05-01	01								TCRBD01,TCRBD02	TCRBD01-01,TCRBD02-01		TCRBJ02-03*01	TCRBJ02	TCRBJ02-03	01				4	0	0	10	8	4	42	54	62	-1	64	1	In	VDJ
GAATGTGAACGCCTTGGAGCTGGACGACTCGGCCCTGTATCTCTGTGCCAGCAGTAGGGGAGTCACCGGGGAGCTGTTTTTGGAGAA		1	7.434944237918215E-4	38	TCRBV05-04*01	TCRBV05	TCRBV05-04	01								TCRBD01,TCRBD02	TCRBD01-01,TCRBD02-01		TCRBJ02-02*01	TCRBJ02	TCRBJ02-02	01				5	16	5	2	1	18	43	54	55	60	76	1	Out	VDJ
GCCCTCAGAACCCAGGGACTCAGCTGTGTACTTCTGTGCCAGCAGCGAATCCGAGGAGAGCAACACCGGGGAGCTGTTTTTGGAGAA		1	7.434944237918215E-4	47	TCRBV12	TCRBV12				TCRBV12-03/12-04,TCRBV12-04		TCRBD02-01	TCRBD02	TCRBD02-01				01,02	TCRBJ02-02*01	TCRBJ02	TCRBJ02-02	01				6	5	8	3	21	18	34	45	66	71	76	1	Out	VDJ
CTGCAGCCAGAAGACTCAGCCCTGTATCTCTGCGCCAGCAGCCTGGTTGGACTAGCGGGAGGCACCGGGGAGCTGTTTTTTGGAGAA	CASSLVGLAGGTGELFF	4	0.002973977695167286	51	TCRBV04-01*01	TCRBV04	TCRBV04-01	01				TCRBD02-01*02	TCRBD02	TCRBD02-01	02				TCRBJ02-02*01	TCRBJ02	TCRBJ02-02	01				4	0	1	1	5	4	30	43	48	-1	62	4	In	VDJ
NNNNNCTTGGAGATCCAGTCCACGGAGTCAGGGGACACAGCACTGTATTTCTGTGGCCAACAGGGCCGAGGCTACACCTTCGGTTCG	CGQQGRGYTF	1	7.434944237918215E-4	30	TCRBV21-01*01	TCRBV21	TCRBV21-01	01				TCRBD01-01*01	TCRBD01	TCRBD01-01	01				TCRBJ01-02*01	TCRBJ01	TCRBJ01-02	01				13	4	3	3	4	8	51	55	59	65	69	1	In	VDJ
NNNNTGTCGGCTGCTCCCTCCCAGACATCTGTGTACTTCTGTGCCAGCAGTTACTCGACGGAAGGCTACGAGCAGTACTTCGGGCCG	CASSYSTEGYEQYF	2	0.001486988847583643	42	TCRBV06-05*01	TCRBV06	TCRBV06-05	01								TCRBD01,TCRBD02	TCRBD01-01,TCRBD02-01		TCRBJ02-07*01	TCRBJ02	TCRBJ02-07	01				0	3	1	8	3	3	39	56	59	62	65	2	In	VDJ
GAGTCCGCCAGCACCAACCAGACATCTATGTACCTCTGTGCCAGCAGATCCCGGAGCGGGGGTTTCGGTGGCTACACCTTCGGTTCG	CASRSRSGGFGGYTF	1	7.434944237918215E-4	45	TCRBV28-01*01	TCRBV28	TCRBV28-01	01				TCRBD02-01*01	TCRBD02	TCRBD02-01	01				TCRBJ01-02*01	TCRBJ01	TCRBJ01-02	01				6	6	6	2	7	7	36	47	54	62	68	1	In	VDJ
GGGGACACAGCACTGTATTTCTGTGCCAGCAGCAAAGGTTTCCGGGACAGGGCTTCATATAGCAATCAGCCCCAGCATTTTGGTGAT	CASSKGFRDRASYSNQPQHF	2	0.001486988847583643	60	TCRBV21-01*01	TCRBV21	TCRBV21-01	01				TCRBD01-01*01	TCRBD01	TCRBD01-01	01				TCRBJ01-05*01	TCRBJ01	TCRBJ01-05	01				1	7	0	3	6	0	21	37	43	52	59	2	In	VDJ
CTGAAGATCCAGCGCACAGAGCAGGGGGACTCGGCCATGTATCTCTGTGCCAGCAGCTTGTGGGAGCGTGGCTACACCTTCGGTTCG	CASSLWERGYTF	2	0.001486988847583643	36	TCRBV07-09*01	TCRBV07	TCRBV07-09	01				TCRBD02-01*02	TCRBD02	TCRBD02-01	02				TCRBJ01-02*01	TCRBJ01	TCRBJ01-02	01				3	2	9	2	2	7	45	59	61	66	68	2	In	VDJ
CGGTCCACAAAGCTGGAGGACTCAGCCATGTACTTCTGTGCCAGCAGTGAGCAGGGACAGGGGTCAGACATTCAGTACTTCGGCGCC	CASSEQGQGSDIQYF	3	0.0022304832713754648	45	TCRBV02-01	TCRBV02	TCRBV02-01				01,03	TCRBD01-01*01	TCRBD01	TCRBD01-01	01				TCRBJ02-04*01	TCRBJ02	TCRBJ02-04	01				3	4	0	2	3	8	36	50	53	63	67	3	In	VDJ
TTCCCTGGAGCTTGGTGACTCTGCTGTGTATTTCTGTGCCAGCAGCAAAGGTTGTCCCATCATAATTCACCCCTCCACTTTGGGAAC		1	7.434944237918215E-4	47	TCRBV03-01/03-02*01	TCRBV03	TCRBV03-01/03-02	01				TCRBD01-01*01	TCRBD01	TCRBD01-01	01				TCRBJ01-06*02	TCRBJ01	TCRBJ01-06	02				1	2	4	6	7	5	34	50	57	59	61	1	Out	VDJ
CAATCCTGTCCTCAGAACCGGGAGACACGGCACTGTATCTCTGCGCCAGTCCTGGAGGAGCGGGGCAATGAGCAGTTCTTCGGGCCA		2	0.001486988847583643	40	TCRBV23-01*01	TCRBV23	TCRBV23-01	01				TCRBD02-01*01	TCRBD02	TCRBD02-01	01				TCRBJ02-01*01	TCRBJ02	TCRBJ02-01	01				9	0	6	3	9	6	41	49	58	-1	65	2	Out	VDJ
ACTGTGACATCGGCCCAAAAGAACCCGACAGCTTTCTATCTCTGTGCCAGTAGCCCGCAGGACGCCTTGGGCTACACCTTCGGTTCG	CASSPQDALGYTF	2	0.001486988847583643	39	TCRBV19-01*01	TCRBV19	TCRBV19-01	01								TCRBD01,TCRBD02	TCRBD01-01,TCRBD02-01		TCRBJ01-02*01	TCRBJ01	TCRBJ01-02	01				6	6	1	7	6	8	42	53	59	63	69	2	In	VDJ
TCCACAAAGCTGGAGGACTCAGCCATGTACTTCTGTGCCAGCAGTCAGGCGCCTTACCGATGAAAGAATGGCTACACCTTCGGTTCG	CASSQAPYR*KNGYTF	1	7.434944237918215E-4	48	TCRBV02-01	TCRBV02	TCRBV02-01				01,03	TCRBD01-01*01	TCRBD01	TCRBD01-01	01				TCRBJ01-02*01	TCRBJ01	TCRBJ01-02	01				5	18	4	4	0	6	33	-1	45	49	67	1	Stop	VDJ
CGGCCCAAAAGAACCCGACAGCTTTCTATCTCTGTGCCAGTAGTATTGGGAGCGGGAGGGAAAGAAAACATTCAGTACTTCGGCGCC		1	7.434944237918215E-4	49	TCRBV19-01*01	TCRBV19	TCRBV19-01	01				TCRBD02-01*02	TCRBD02	TCRBD02-01	02				TCRBJ02-04*01	TCRBJ02	TCRBJ02-04	01				3	4	6	0	4	5	32	46	50	60	64	1	Out	VDJ
ACATCGGCCCAAAAGAACCCGACAGCTTTCTATCTCTGTGCCAGTACCGAGGACAGGGGGCTTCACAATGAGCAGTTCTTCGGGCCA	CASTEDRGLHNEQFF	1	7.434944237918215E-4	45	TCRBV19-01*01	TCRBV19	TCRBV19-01	01				TCRBD01-01*01	TCRBD01	TCRBD01-01	01				TCRBJ02-01*01	TCRBJ02	TCRBJ02-01	01				7	3	1	0	4	5	36	46	50	61	64	1	In	VDJ
CTGAGTTCTAAGAAGCTCCTTCTCAGTGACTCTGGCTTCTATCTCTGTGCCTCAATCCTACGCGGCTCTGGCTACACCTTCGGTTCG	CASILRGSGYTF	1	7.434944237918215E-4	36	TCRBV30-01	TCRBV30	TCRBV30-01				01,05	TCRBD02-01	TCRBD02	TCRBD02-01				01,02	TCRBJ01-02*01	TCRBJ01	TCRBJ01-02	01				7	3	7	5	9	7	45	52	61	65	68	1	In	VDJ
TTCATCCTGAGTTCTAAGAAGCTCCTTCTCAGTGACTCTGGCTTCTATCTCTGTGCCTGGAGTTTGGGTGAGCAGTTCTTCGGGCCA	CAWSLGEQFF	1	7.434944237918215E-4	30	TCRBV30-01*01	TCRBV30	TCRBV30-01	01								TCRBD01,TCRBD02	TCRBD01-01,TCRBD02-01		TCRBJ02-01*01	TCRBJ02	TCRBJ02-01	01				2	0	0	9	2	9	51	63	65	-1	68	1	In	VDJ
GGAGTCAGGGGACACAGCACTGTATTTCTGTGCCAGCACCTTGACCCTAATTAAATTCGGGTTGGGGACGAGCAGTACTTCGGGCCG		2	0.001486988847583643	53	TCRBV21-01*01	TCRBV21	TCRBV21-01	01								TCRBD01,TCRBD02	TCRBD01-01,TCRBD02-01		TCRBJ02-07*01	TCRBJ02	TCRBJ02-07	01				7	0	6	2	25	5	28	38	63	-1	67	2	Out	VDJ
CCCTCAGAACCCAGGGACTCAGCTGTGTATTTTTGTGCTAGTGGCCTCCGGCTAGCGGGAGGTTCCTACGAGCAGTACTTCGGGCCG	CASGLRLAGGSYEQYF	1	7.434944237918215E-4	48	TCRBV12-05*01	TCRBV12	TCRBV12-05	01				TCRBD02-01*02	TCRBD02	TCRBD02-01	02				TCRBJ02-07*01	TCRBJ02	TCRBJ02-07	01				6	1	4	1	7	1	33	44	51	62	63	1	In	VDJ
CCCCTCACTCTGGAGTCCGCTACCAGCTCCCAGACATCTGTGTACTTCTGTGCCATCAGCCACACAGCTGGGGGGATCTTCGGGCCG	CAISHTAGGIF	2	0.001486988847583643	33	TCRBV10-03*01	TCRBV10	TCRBV10-03	01				TCRBD02-01*01	TCRBD02	TCRBD02-01	01				TCRBJ02-07*01	TCRBJ02	TCRBJ02-07	01				6	2	9	1	10	15	48	59	69	75	77	2	In	VDJ
CTGGAGTCGCCCAGCCCCAACCAGACCTCTCTGTACTTCTGTGCCAGCGGACCGGCAGGGATAGGAAACACCATATATTTTGGAGAG	CASGPAGIGNTIYF	1	7.434944237918215E-4	42	TCRBV27-01*01	TCRBV27	TCRBV27-01	01				TCRBD01-01*01	TCRBD01	TCRBD01-01	01				TCRBJ01-03*01	TCRBJ01	TCRBJ01-03	01				8	3	4	3	7	4	39	48	55	60	63	1	In	VDJ
CTGCAGCCAGAAGACTCGGCCCTGTATCTCTGCGCCAGCAGCCAAGATAGGGATAGCGGGTACACAGATACGCAGTATTTTGGCCCA	CASSQDRDSGYTDTQYF	1	7.434944237918215E-4	51	TCRBV04-03*01	TCRBV04	TCRBV04-03	01				TCRBD02-01	TCRBD02	TCRBD02-01				01,02	TCRBJ02-03*01	TCRBJ02	TCRBJ02-03	01				0	2	5	4	6	2	30	47	53	60	62	1	In	VDJ
CACACCCTGCAGCCAGAAGACTCGGCCCTGTATCTCTGTGCCAGCAGCCCGGAAGGGACAGCCAACACTGAAGCTTTCTTTGGACAA	CASSPEGTANTEAFF	1	7.434944237918215E-4	45	TCRBV04-02*01	TCRBV04	TCRBV04-02	01				TCRBD01-01*01	TCRBD01	TCRBD01-01	01				TCRBJ01-01*01	TCRBJ01	TCRBJ01-01	01				4	2	0	5	5	2	36	49	54	61	63	1	In	VDJ
GCCTTGTTGCTGGGGGACTCGGCCCTCTATCTCTGTGCCAGCAGCTCCACATGGCCGGGACCCACTTACGAGCAGTACTTCGGGCCG	CASSSTWPGPTYEQYF	1	7.434944237918215E-4	48	TCRBV05-06*01	TCRBV05	TCRBV05-06	01								TCRBD01,TCRBD02	TCRBD01-01,TCRBD02-01		TCRBJ02-07*01	TCRBJ02	TCRBJ02-07	01				3	5	0	7	10	4	33	46	56	61	66	1	In	VDJ
AACGCCTTGGAGCTGGACGACTCGGCCCTGTATCTCTGTGCCAGCAGCTCAGGGGGCTGGAGCTCCTACGAGCAGTACTTCGGGCCG	CASSSGGWSSYEQYF	1	7.434944237918215E-4	45	TCRBV05-04*01	TCRBV05	TCRBV05-04	01				TCRBD01-01*01	TCRBD01	TCRBD01-01	01				TCRBJ02-07*01	TCRBJ02	TCRBJ02-07	01				3	5	4	0	0	0	36	-1	49	57	62	1	In	VDJ
CTGAAGATCCGGTCCACAAAGCTGGAGGACTCAGCCATGTACTTCTGTGCCAGCACGGCTAGCGGGGAGACCCAGTACTTCGGGCCA	CASTASGETQYF	1	7.434944237918215E-4	36	TCRBV02-01	TCRBV02	TCRBV02-01				01,03	TCRBD02-01	TCRBD02	TCRBD02-01				01,02	TCRBJ02-05*01	TCRBJ02	TCRBJ02-05	01				7	0	4	4	3	5	45	55	58	-1	66	1	In	VDJ
CTGGAGTCCGCCAGCACCAACCAGACATCTATGTACCTCTGTGCCAGCAGGGGTGACCGAGGTTACTATGGCTACACCTTCGGTTCG	CASRGDRGYYGYTF	1	7.434944237918215E-4	42	TCRBV28-01*01	TCRBV28	TCRBV28-01	01				TCRBD02-01*02	TCRBD02	TCRBD02-01	02				TCRBJ01-02*01	TCRBJ01	TCRBJ01-02	01				6	2	11	1	8	3	39	50	58	62	64	1	In	VDJ
CTACACGCCCTGCAGCCAGAAGACTCAGCCCTGTATCTCTGCGCCAGCAGCCAAAATCGATTTAACTATGGCTACACCTTCGGTTCG	CASSQNRFNYGYTF	1	7.434944237918215E-4	42	TCRBV04-01*01	TCRBV04	TCRBV04-01	01								TCRBD01,TCRBD02	TCRBD01-01,TCRBD02-01		TCRBJ01-02*01	TCRBJ01	TCRBJ01-02	01				2	2	2	8	4	1	39	54	58	60	62	1	In	VDJ
AATGTGAACGCCTTGTTGCTGGGGGACTCGGCCCTCTATCTCTGTGCCAGCAGCTTGGCTTTCCGGGACGAGCAGTACTTCGGGCCG	CASSLAFRDEQYF	1	7.434944237918215E-4	39	TCRBV05-06*01	TCRBV05	TCRBV05-06	01				TCRBD02-01	TCRBD02	TCRBD02-01				01,02	TCRBJ02-07*01	TCRBJ02	TCRBJ02-07	01				0	0	8	4	5	5	42	58	63	-1	67	1	In	VDJ
AAGATCCAGCCCTCAGAACCCAGGGACTCAGCTGTGTATTTTTGTGCTAGCCGGGACAGGGGGCAGAATGAGCAGTTCTTCGGGCCA	CASRDRGQNEQFF	2	0.001486988847583643	39	TCRBV12-05*01	TCRBV12	TCRBV12-05	01				TCRBD01-01*01	TCRBD01	TCRBD01-01	01				TCRBJ02-01*01	TCRBJ02	TCRBJ02-01	01				9	2	0	0	2	7	42	50	52	64	66	2	In	VDJ
GTGAGCACCTTGGAGCTGGGGGACTCGGCCCTTTATCTTTGCGCCAGCAGCTTGGAAGGACAGGGGTACGAGCAGTACTTCGGGCCG	CASSLEGQGYEQYF	1	7.434944237918215E-4	42	TCRBV05-01*01	TCRBV05	TCRBV05-01	01				TCRBD01-01*01	TCRBD01	TCRBD01-01	01				TCRBJ02-07*01	TCRBJ02	TCRBJ02-07	01				0	0	1	2	2	4	39	55	57	-1	66	1	In	VDJ
NTGTCGGCTGCTCCCTCCCAGACATCTGTGTACTTCTGTGCCAGCAGTTACGGTGGGGCAGGGAGATCACCCCTCCACTTTGGGAAT	CASSYGGAGRSPLHF	1	7.434944237918215E-4	45	TCRBV06-05*01	TCRBV06	TCRBV06-05	01								TCRBD01,TCRBD02	TCRBD01-01,TCRBD02-01		TCRBJ01-06*01	TCRBJ01	TCRBJ01-06	01				2	3	4	3	7	10	36	51	58	63	66	1	In	VDJ
CTGACAGTGACCAGTGCCCATCCTGAAGACAGCAGCTTCTACATCTGCAGTGCTAGCGCGAACTTCTATGGCTACACCTTCGGTTCG	CSASANFYGYTF	1	7.434944237918215E-4	36	TCRBV20	TCRBV20				TCRBV20-01,TCRBV20-or09_02		TCRBD02-01	TCRBD02	TCRBD02-01				01,02	TCRBJ01-02*01	TCRBJ01	TCRBJ01-02	01				3	1	3	10	5	4	45	56	61	64	65	1	In	VDJ
CTAAACCTGAGCTCTCTGGAGCTGGGGGACTCAGCTTTGTATTTCTGTGCCAGCAGCGCCTACGATGCCATTCAGTACTTCGGCGCC	CASSAYDAIQYF	1	7.434944237918215E-4	36	TCRBV09-01*01	TCRBV09	TCRBV09-01	01				TCRBD02-01	TCRBD02	TCRBD02-01				01,02	TCRBJ02-04*01	TCRBJ02	TCRBJ02-04	01				3	6	4	9	1	9	45	58	59	62	68	1	In	VDJ
ATCCAGCCCTCAGAACCCAGGGACTCAGCTGTGTACTTCTGTGCCAGCAGTTTATCTGATTGGAGCGCTGAAGCTTTCTTTGGACAA	CASSLSDWSAEAFF	2	0.001486988847583643	42	TCRBV12	TCRBV12				TCRBV12-03/12-04,TCRBV12-04		TCRBD02-01	TCRBD02	TCRBD02-01				01,02	TCRBJ01-01*01	TCRBJ01	TCRBJ01-01	01				2	0	6	6	9	6	39	54	63	-1	67	2	In	VDJ
ACTCTGACTGTGAGCAACATGAGCCCTGAAGACAGCAGCATATATCTCTGCAGCGTTGAACAGGGCACTGAAGCTTTCTTTGGACAA	CSVEQGTEAFF	3	0.0022304832713754648	33	TCRBV29-01*01	TCRBV29	TCRBV29-01	01				TCRBD01-01*01	TCRBD01	TCRBD01-01	01				TCRBJ01-01*01	TCRBJ01	TCRBJ01-01	01				2	0	4	3	0	4	48	-1	60	-1	65	3	In	VDJ
CTGGAGTCGCCCAGCCCCAACCAGACCTCTCTGTACTTCTGTGCCAGCGCCATCTCCGGGCCGAACACTGAAGCTTTCTTTGGACAA	CASAISGPNTEAFF	2	0.001486988847583643	42	TCRBV27-01*01	TCRBV27	TCRBV27-01	01								TCRBD01,TCRBD02	TCRBD01-01,TCRBD02-01		TCRBJ01-01*01	TCRBJ01	TCRBJ01-01	01				8	1	8	0	9	1	39	48	57	61	62	2	In	VDJ
TCAGAACCCAGGGACTCAGCTGTGTACTTCTGTGCCAGCAGTCAAGGGACAGGGGGAGAAGAATCCTACGAGCAGTACTTCGGGCCG	CASSQGTGGEESYEQYF	2	0.001486988847583643	51	TCRBV12	TCRBV12				TCRBV12-03/12-04,TCRBV12-04		TCRBD01-01*01	TCRBD01	TCRBD01-01	01				TCRBJ02-07*01	TCRBJ02	TCRBJ02-07	01				5	7	0	1	3	1	30	42	45	56	63	2	In	VDJ
CTTGTTGCTGGGGGACTCGGCCCTGTATCTCTGTGCCAGCAACCCGGGACTAGCGGAGCCGCTGACTACGAGCAGTACTTCGGGCCG		1	7.434944237918215E-4	50	TCRBV05-05*01	TCRBV05	TCRBV05-05	01				TCRBD02-01	TCRBD02	TCRBD02-01				01,02	TCRBJ02-07*01	TCRBJ02	TCRBJ02-07	01				6	9	0	5	4	3	31	41	45	56	65	1	Out	VDJ
CAGCGCACAGAGCAGGAGGACTCCGCCGTGTATCTCTGTGCCAGCAGCTTTCAAGCGGCTAGCGGAGAGACCCAGTACTTCGGGCCA	CASSFQAASGETQYF	1	7.434944237918215E-4	45	TCRBV07-08*01	TCRBV07	TCRBV07-08	01				TCRBD02-01	TCRBD02	TCRBD02-01				01,02	TCRBJ02-05*01	TCRBJ02	TCRBJ02-05	01				3	0	4	5	8	4	36	50	58	-1	65	1	In	VDJ
GCCTTGGAGCTGGACGACTCGGCCCTGTATCTCTGTGCCAGCAGCTTGGAACTTCCCCTGCGCACAGATACGCAGTATTTTGGCCCA	CASSLELPLRTDTQYF	1	7.434944237918215E-4	48	TCRBV05-04*01	TCRBV05	TCRBV05-04	01				TCRBD02-01	TCRBD02	TCRBD02-01				01,02	TCRBJ02-03*01	TCRBJ02	TCRBJ02-03	01				0	8	3	10	1	1	33	49	50	53	61	1	In	VDJ
CGCTCACCAGGCCTGGGGGACGCAGCCATGTACCTGTGTGCCACCAGCAGAGAACGAAAGAGCAATCAGCCCCAGCATTTTGGTGAT	CATSRERKSNQPQHF	2	0.001486988847583643	45	TCRBV15-01*02	TCRBV15	TCRBV15-01	02								TCRBD01,TCRBD02	TCRBD01-01,TCRBD02-01		TCRBJ01-05*01	TCRBJ01	TCRBJ01-05	01				0	3	2	8	2	1	36	53	55	57	60	2	In	VDJ
ATCCTGAGTTCTAAGAAGCTCCTTCTCAGTGACTCTGGCTTCTATCTCTGTGCCTGGAAAAACTACAATGAGCAGTTCTTCGGGCCA	CAWKNYNEQFF	1	7.434944237918215E-4	33	TCRBV30-01*01	TCRBV30	TCRBV30-01	01											TCRBJ02-01*01	TCRBJ02	TCRBJ02-01	01				4	4	0	0	0	3	48	-1	-1	58	62	1	In	VJ
CTTGTTGCTGGGGGACTCGGCCCTCTATCTCTGTGCCAGCAGCTCGCCGAGTGAGGGGAGAGCAATCAGCCCCAGCATTTTGGTGAT		1	7.434944237918215E-4	50	TCRBV05-06*01	TCRBV05	TCRBV05-06	01								TCRBD01,TCRBD02	TCRBD01-01,TCRBD02-01		TCRBJ01-05*01	TCRBJ01	TCRBJ01-05	01				3	2	5	2	9	1	31	44	53	58	60	1	Out	VDJ
NACTCTGAAGATCCAGCGCACAGAGCAGGGGGACTCAGCTGTGTATCTCTGTGCCAGCAGCTTGGAAGGGGCATCACCTTCGGTTCG		3	0.0022304832713754648	32	TCRBV07-04*01	TCRBV07	TCRBV07-04	01				TCRBD01-01*01	TCRBD01	TCRBD01-01	01				TCRBJ01-02*01	TCRBJ01	TCRBJ01-02	01				3	3	5	2	3	13	49	63	66	71	74	3	Out	VDJ
AGGATCCAGCAGGTAGTGCGAGGAGATTCGGCAGCTTATTTCTGTGCCAGCTCAACGACGGGGACGGAGACCCAGTACTTCGGGCCA	CASSTTGTETQYF	1	7.434944237918215E-4	39	TCRBV18-01*01	TCRBV18	TCRBV18-01	01								TCRBD01,TCRBD02	TCRBD01-01,TCRBD02-01		TCRBJ02-05*01	TCRBJ02	TCRBJ02-05	01				5	1	0	7	6	5	42	54	60	65	66	1	In	VDJ
CAGCCTGCAGAGCTTGGGGACTCGGCCGTGTATCTCTGTGCCAGCAACAAAAGAAGGGGGGAGAACACTGAAGCTTTCTTTGGACAA	CASNKRRGENTEAFF	1	7.434944237918215E-4	45	TCRBV11-03*01	TCRBV11	TCRBV11-03	01								TCRBD01,TCRBD02	TCRBD01-01,TCRBD02-01		TCRBJ01-01*01	TCRBJ01	TCRBJ01-01	01				7	2	5	1	8	1	36	46	54	60	62	1	In	VDJ
GGAGTCGCCCAGCCCCAACCAGACCTCTCTGTACTTCTGTGCCAGCAGTCCACGGACTAGCATCACTACGAGCAGTACTTCGGGCCG		1	7.434944237918215E-4	44	TCRBV27-01*01	TCRBV27	TCRBV27-01	01				TCRBD02-01	TCRBD02	TCRBD02-01				01,02	TCRBJ02-07*01	TCRBJ02	TCRBJ02-07	01				5	4	1	7	4	3	37	49	53	61	65	1	Out	VDJ
GCCTTGGAGCTGGAGGACTCGGCCCTGTATCTCTGTGCCAGCAGCTTGGTGACCGGACCATTCTACAATGAGCAGTTCTTCGGGCCA	CASSLVTGPFYNEQFF	1	7.434944237918215E-4	48	TCRBV05-08*01	TCRBV05	TCRBV05-08	01								TCRBD01,TCRBD02	TCRBD01-01,TCRBD02-01		TCRBJ02-01*01	TCRBJ02	TCRBJ02-01	01				0	4	1	7	5	3	33	49	54	58	62	1	In	VDJ
GCCCATCCTGAAGACAGCAGCTTCTACATCTGCAGTGCTAGTGGGGTAAGCGGGAGTGGGTCCTACAATGAGCAGTTCTTCGGGCCA	CSASGVSGSGSYNEQFF	1	7.434944237918215E-4	51	TCRBV20-01*04	TCRBV20	TCRBV20-01	04				TCRBD02-01*02	TCRBD02	TCRBD02-01	02				TCRBJ02-01*01	TCRBJ02	TCRBJ02-01	01				1	4	6	2	5	1	30	43	48	56	60	1	In	VDJ
CTGAGGATCCAGCAGGTAGTGCGAGGAGATTCGGCAGCTTATTTCTGTGCCAGCTCACCCAAAACAGATACGCAGTATTTTGGCCCA	CASSPKTDTQYF	1	7.434944237918215E-4	36	TCRBV18-01*01	TCRBV18	TCRBV18-01	01				TCRBD01-01*01	TCRBD01	TCRBD01-01	01				TCRBJ02-03*01	TCRBJ02	TCRBJ02-03	01				3	2	4	6	0	3	45	-1	59	61	63	1	In	VDJ
ATCCAGCCCTCAGAACCCAGGGACTCAGCTGTGTACTTCTGTGCCAGCAGTTTTTCAGGCCGTTCCGGGGAGCTGTTTTTTGGAGAA	CASSFSGRSGELFF	1	7.434944237918215E-4	42	TCRBV12	TCRBV12				TCRBV12-03/12-04,TCRBV12-04		TCRBD01-01*01	TCRBD01	TCRBD01-01	01				TCRBJ02-02*01	TCRBJ02	TCRBJ02-02	01				3	5	4	4	2	6	39	53	55	59	64	1	In	VDJ
ATCCAGCGCACAGAGCAGGAGGACTCCGCCGTGTATCTCTGTGCCAGCAGACGAGGGGTGAGAAACACTGAAGCTTTCTTTGGACAA	CASRRGVRNTEAFF	3	0.0022304832713754648	42	TCRBV07-08*03	TCRBV07	TCRBV07-08	03								TCRBD01,TCRBD02	TCRBD01-01,TCRBD02-01		TCRBJ01-01*01	TCRBJ01	TCRBJ01-01	01				1	5	0	9	0	2	39	-1	55	58	63	3	In	VDJ
CACCTACACACCCTGCAGCCAGAAGACTCGGCCCTGTATCTCTGCGCCAGCAGCCTTTCCAGGACAGGCGAAGCTTTCTTTGGACAA	CASSLSRTGEAFF	1	7.434944237918215E-4	39	TCRBV04-03*01	TCRBV04	TCRBV04-03	01				TCRBD01-01*01	TCRBD01	TCRBD01-01	01				TCRBJ01-01*01	TCRBJ01	TCRBJ01-01	01				4	1	1	4	6	8	42	55	61	68	69	1	In	VDJ
CAGCCTGCAGAACTGGAGGATTCTGGAGTTTATTTCTGTGCCAGCAGCCCCTTGGGAGTTGACGATGAAAAACTGTTTTTTGGCAGT	CASSPLGVDDEKLFF	1	7.434944237918215E-4	45	TCRBV14-01*01	TCRBV14	TCRBV14-01	01				TCRBD02-01*02	TCRBD02	TCRBD02-01	02				TCRBJ01-04*01	TCRBJ01	TCRBJ01-04	01				4	6	9	2	4	6	36	49	53	58	64	1	In	VDJ
ATTCTGGAGTCCGCCAGCACCAACCAGACATCTATGTACCTCTGTGCCAGCAGCCCCGACAGCAATCAGCCCCAGCATTTTGGTGAT	CASSPDSNQPQHF	1	7.434944237918215E-4	39	TCRBV28-01*01	TCRBV28	TCRBV28-01	01								TCRBD01,TCRBD02	TCRBD01-01,TCRBD02-01		TCRBJ01-05*01	TCRBJ01	TCRBJ01-05	01				6	0	2	7	4	1	42	53	57	-1	60	1	In	VDJ
ATTCTGGAGTCCGCCAGCACCAACCAGACATCTATGTACCTCTGTGCCAGCAGACGCCAGGGGGCGCCGGGCTACACCTTCGGTTCG	CASRRQGAPGYTF	1	7.434944237918215E-4	39	TCRBV28-01*01	TCRBV28	TCRBV28-01	01				TCRBD01-01*01	TCRBD01	TCRBD01-01	01				TCRBJ01-02*01	TCRBJ01	TCRBJ01-02	01				6	4	4	0	4	8	42	53	57	65	69	1	In	VDJ
ATCCTGAGGATCCAGCAGGTAGTGCGAGGAGATTCGGCAGCTTATTTCTGTGCCAGCTCAAGCTCCTACGAGCAGTACTTCGGGCCG	CASSSSYEQYF	1	7.434944237918215E-4	33	TCRBV18-01*01	TCRBV18	TCRBV18-01	01								TCRBD01,TCRBD02	TCRBD01-01,TCRBD02-01		TCRBJ02-07*01	TCRBJ02	TCRBJ02-07	01				5	0	5	5	0	0	48	-1	60	-1	62	1	In	VDJ
ACAGTGACCAGTGCCCATCCTGAAGACAGCAGCTTCTACATCTGCAGTGCAGTCCGGGACGAAGACAATGAGCAGTTCTTCGGGCCA	CSAVRDEDNEQFF	1	7.434944237918215E-4	39	TCRBV20	TCRBV20				TCRBV20-01,TCRBV20-or09_02						TCRBD01,TCRBD02	TCRBD01-01,TCRBD02-01		TCRBJ02-01*01	TCRBJ02	TCRBJ02-01	01				6	4	0	7	5	5	42	50	55	60	64	1	In	VDJ
GAGTCTGCCATCCCCAACCAGACAGCTCTTTACTTCTGTGCCACCAGTGATTCGGTACAGAACACCGGGGAGCTGTTTTTTGGAGAA	CATSDSVQNTGELFF	2	0.001486988847583643	45	TCRBV24-01*01	TCRBV24	TCRBV24-01	01								TCRBD01,TCRBD02	TCRBD01-01,TCRBD02-01		TCRBJ02-02*01	TCRBJ02	TCRBJ02-02	01				2	0	3	6	4	1	36	52	56	-1	59	2	In	VDJ
TGACATCGGCCCAAAAGAACCCGACAGCTTTCTATCTCTGTGCCAGTAGTATGAAGGGGCCAGAACACTGAAGCTTTCTTTGGACAA		1	7.434944237918215E-4	43	TCRBV19-01*01	TCRBV19	TCRBV19-01	01				TCRBD01-01*01	TCRBD01	TCRBD01-01	01				TCRBJ01-01*01	TCRBJ01	TCRBJ01-01	01				3	3	5	2	2	1	38	52	54	59	62	1	Out	VDJ
AGGATCCAGCAGGTAGTGCGAGGAGATTCGGCAGCTTATTTCTGTGCCAGCTCACGTGGGGTAGACTATGGCTACACCTTCGGTTCG	CASSRGVDYGYTF	1	7.434944237918215E-4	39	TCRBV18-01*01	TCRBV18	TCRBV18-01	01								TCRBD01,TCRBD02	TCRBD01-01,TCRBD02-01		TCRBJ01-02*01	TCRBJ01	TCRBJ01-02	01				4	3	6	2	2	3	42	55	57	61	64	1	In	VDJ
TCCCTGTCCCTAGAGTCTGCCATCCCCAATCAGACAGCTCTTTACTTCTGTGCCACCAGTGAGTACTACGAGCAGTACTTCGGGCCG	CATSEYYEQYF	1	7.434944237918215E-4	33	TCRBV24-01*01	TCRBV24	TCRBV24-01	01				TCRBD02-01	TCRBD02	TCRBD02-01				01,02	TCRBJ02-07*01	TCRBJ02	TCRBJ02-07	01				4	0	5	9	1	3	48	62	63	-1	65	1	In	VDJ
AGTTCTAAGAAGCTCCTTCTCAGTGACTCTGGCTTCTATCTCTGTGCCTGGAGTGTAGGTTTTAGGGGGAAGCAGTACTTCGGGCCG	CAWSVGFRGKQYF	1	7.434944237918215E-4	39	TCRBV30-01*01	TCRBV30	TCRBV30-01	01				TCRBD01-01*01	TCRBD01	TCRBD01-01	01				TCRBJ02-07*01	TCRBJ02	TCRBJ02-07	01				0	1	5	1	7	8	42	56	63	69	70	1	In	VDJ
GTGAGCACCTTGGAGCTGGGGGACTCGGCCCTTTATCTTTGCGCCAGCAGCTTGCAGGGAGTGGTCAATGAGCAGTTCTTCGGGCCA	CASSLQGVVNEQFF	1	7.434944237918215E-4	42	TCRBV05-01*01	TCRBV05	TCRBV05-01	01								TCRBD01,TCRBD02	TCRBD01-01,TCRBD02-01		TCRBJ02-01*01	TCRBJ02	TCRBJ02-01	01				1	6	4	3	0	6	39	-1	54	59	65	1	In	VDJ
NNNNTGAAGATCCAGCCCTCAGAACCCAGGGACTCAGCTGTGTACTTCTGTGCCAGCTTGCGGAGATATACGCAGTATTTTGGCCCA	CASLRRYTQYF	1	7.434944237918215E-4	33	TCRBV12-03/12-04*01	TCRBV12	TCRBV12-03/12-04	01				TCRBD02-01	TCRBD02	TCRBD02-01				01,02	TCRBJ02-03*01	TCRBJ02	TCRBJ02-03	01				8	4	7	5	2	7	48	57	59	63	67	1	In	VDJ
CCAGCCTGCAGAGCTTGGGGACTCGGCCGTGTATCTCTGTGCCAGCAGCTTAGTAGGGGGCTGGACACTGAAGCTTTCTTTGGACAA		3	0.0022304832713754648	44	TCRBV11-03*01	TCRBV11	TCRBV11-03	01				TCRBD01-01*01	TCRBD01	TCRBD01-01	01				TCRBJ01-01*01	TCRBJ01	TCRBJ01-01	01				1	3	5	0	1	3	37	53	54	61	64	3	Out	VDJ
CTGAATGTGAACGCCTTGGAGCTGGACGACTCGGCCCTGTATCTCTGTGCCAGCAGCGATCAGGAATATGGCTACACCTTCGGTTCG	CASSDQEYGYTF	1	7.434944237918215E-4	36	TCRBV05-04*01	TCRBV05	TCRBV05-04	01				TCRBD01-01*01	TCRBD01	TCRBD01-01	01				TCRBJ01-02*01	TCRBJ01	TCRBJ01-02	01				4	2	4	4	3	5	45	57	60	64	66	1	In	VDJ
AAGATCCAGCGCACAGAGCAGGAGGACTCGGCCGTGTATCTCTGTGCCAGCAGCTCGGACAGGGTGGGCGAGCAGTACTTCGGGCCG	CASSSDRVGEQYF	1	7.434944237918215E-4	39	TCRBV07-02	TCRBV07	TCRBV07-02				01,02	TCRBD01-01*01	TCRBD01	TCRBD01-01	01				TCRBJ02-07*01	TCRBJ02	TCRBJ02-07	01				4	4	1	3	1	6	42	55	56	64	68	1	In	VDJ
ATCCAGCCCTCAGAACCCAGGGACTCAGCTGTGTATTTTTGTGCTAGTGGTTTCTGGGGGGCTTCCTACGAGCAGTACTTCGGGCCG	CASGFWGASYEQYF	1	7.434944237918215E-4	42	TCRBV12-05*01	TCRBV12	TCRBV12-05	01								TCRBD01,TCRBD02	TCRBD01-01,TCRBD02-01		TCRBJ02-07*01	TCRBJ02	TCRBJ02-07	01				3	1	6	0	3	1	39	53	56	62	63	1	In	VDJ
ATCCAGCCCTCAGAACCCAGGGACTCAGCTGTGTACTTCTGTGCCAGCAGCCCAATTAGCGACCTCAATGAGCAGTTCTTCGGGCCA	CASSPISDLNEQFF	1	7.434944237918215E-4	42	TCRBV12	TCRBV12				TCRBV12-03/12-04,TCRBV12-04		TCRBD02-01	TCRBD02	TCRBD02-01				01,02	TCRBJ02-01*01	TCRBJ02	TCRBJ02-01	01				6	4	5	6	6	6	39	50	56	61	65	1	In	VDJ
CGGTCCACAAAGCTGGAGGACTCAGCCATGTACTTCTGTGCCAGCAGTGCCGGGACTCATAGCACAGATACGCAGTATTTTGGCCCA	CASSAGTHSTDTQYF	1	7.434944237918215E-4	45	TCRBV02-01	TCRBV02	TCRBV02-01				01,03	TCRBD02-01	TCRBD02	TCRBD02-01				01,02	TCRBJ02-03*01	TCRBJ02	TCRBJ02-03	01				4	3	0	10	2	0	36	49	51	57	60	1	In	VDJ
GCACCTTGGAGCTGGGGGACTCGGCCCTTTATCTTTGCGCCAGCAGCTTGACTGCGAGAGGACACCGGGGAGCTGTTTTTTGGAGAA		1	7.434944237918215E-4	46	TCRBV05-01*01	TCRBV05	TCRBV05-01	01				TCRBD02-01*02	TCRBD02	TCRBD02-01	02				TCRBJ02-02*01	TCRBJ02	TCRBJ02-02	01				1	0	11	1	7	3	35	50	57	-1	61	1	Out	VDJ
GAGTCGCCCAGCCCCAACCAGACCTCTCTGTACTTCTGTGCCAGCAGCTCAACCGGGGTGCACACCGGGGAGCTGTTTTTTGGAGAA	CASSSTGVHTGELFF	1	7.434944237918215E-4	45	TCRBV27-01*01	TCRBV27	TCRBV27-01	01				TCRBD02-01*01	TCRBD02	TCRBD02-01	01				TCRBJ02-02*01	TCRBJ02	TCRBJ02-02	01				6	3	8	3	6	3	36	47	53	58	61	1	In	VDJ
AAGAAGCTCCTTCTCAGTGACTCTGGCTTCTATCTCTGTGCCTGGAGTGTACGGGGGCCATTAAACACTGAAGCTTTCTTTGGACAA	CAWSVRGPLNTEAFF	1	7.434944237918215E-4	45	TCRBV30-01*01	TCRBV30	TCRBV30-01	01								TCRBD01,TCRBD02	TCRBD01-01,TCRBD02-01		TCRBJ01-01*01	TCRBJ01	TCRBJ01-01	01				0	5	6	0	2	2	36	50	52	58	63	1	In	VDJ
AGCCTTGAGATCCAGGCTACGAAGCTTGAGGATTCAGCAGTGTATTTTTGTGCCAGCAGCCAATCAAGGGAACTGTTTTTTGGCAGT	CASSQSRELFF	1	7.434944237918215E-4	33	TCRBV16-01*01	TCRBV16	TCRBV16-01	01								TCRBD01,TCRBD02	TCRBD01-01,TCRBD02-01		TCRBJ01-04*01	TCRBJ01	TCRBJ01-04	01				0	0	5	3	1	12	48	65	66	-1	70	1	In	VDJ
GTGAGCACCTTGGAGCTGGGGGACTCGGCCCTTTATCTTTGCGCCAGCAGCCCGGGGGACTGGGACTATGGCTACACCTTCGGTTCG	CASSPGDWDYGYTF	1	7.434944237918215E-4	42	TCRBV05-01*01	TCRBV05	TCRBV05-01	01				TCRBD02-01	TCRBD02	TCRBD02-01				01,02	TCRBJ01-02*01	TCRBJ01	TCRBJ01-02	01				4	3	0	10	4	3	39	51	55	61	64	1	In	VDJ
GGCTGGAGTCGGCTGCTCCCTCCCAGACATCTGTGTACTTCTGTGCCAGCACTCCCACTAGCGGGAGGAGAGCAGTACTTCGGGCCG		1	7.434944237918215E-4	40	TCRBV06-01*01	TCRBV06	TCRBV06-01	01				TCRBD02-01*02	TCRBD02	TCRBD02-01	02				TCRBJ02-07*01	TCRBJ02	TCRBJ02-07	01				7	1	3	1	5	7	41	51	56	68	69	1	Out	VDJ
CAGCGCACAGAGCAGGAGGACTCCGCCGTGTATCTCTGTGCCAGCAGCTTAGCAGCTAGCGGGAGCACTGAGCAGTTCTTCGGGCCA	CASSLAASGSTEQFF	2	0.001486988847583643	45	TCRBV07-08*01	TCRBV07	TCRBV07-08	01				TCRBD02-01*02	TCRBD02	TCRBD02-01	02				TCRBJ02-01*01	TCRBJ02	TCRBJ02-01	01				0	3	4	2	2	9	36	53	55	65	68	2	In	VDJ
NCTCTGAAGATCCGGTCCACAAAGCTGGAGGACTCAGCCATGTACTTCTGTGCCAGCAGTGTCAATCAAGAGCAGTTCTTCGGGCCA	CASSVNQEQFF	3	0.0022304832713754648	33	TCRBV02-01	TCRBV02	TCRBV02-01				01,03	TCRBD01-01*01	TCRBD01	TCRBD01-01	01				TCRBJ02-01*01	TCRBJ02	TCRBJ02-01	01				4	5	4	6	1	10	48	61	62	64	69	3	In	VDJ
GTGAGCACCTTGGAGCTGGGGGACTCGGCCCTTTATCTTTGCGCCAGCAGCTTGTCTGCAATCACCGGGGAGCTGTTTTTTGGAGAA	CASSLSAITGELFF	1	7.434944237918215E-4	42	TCRBV05-01*01	TCRBV05	TCRBV05-01	01								TCRBD01,TCRBD02	TCRBD01-01,TCRBD02-01		TCRBJ02-02*01	TCRBJ02	TCRBJ02-02	01				1	2	4	6	4	4	39	54	58	60	62	1	In	VDJ
CACCTACACGCCCTGCAGCCAGAAGACTCAGCCCTGTATCTCTGCGCCAGCAGCCAACCGGTGAGCGGAGAGCTGTTTTTTGGAGAA	CASSQPVSGELFF	1	7.434944237918215E-4	39	TCRBV04-01*01	TCRBV04	TCRBV04-01	01				TCRBD02-01	TCRBD02	TCRBD02-01				01,02	TCRBJ02-02*01	TCRBJ02	TCRBJ02-02	01				2	1	6	5	6	11	42	57	63	68	69	1	In	VDJ
ACTCTGGAGTCCGCTACCAGCTCCCAGACATCTGTGTACTTCTGTGCCATCAAGAGTGCAACTAATGAAAAACTGTTTTTTGGCAGT	CAIKSATNEKLFF	1	7.434944237918215E-4	39	TCRBV10-03*01	TCRBV10	TCRBV10-03	01				TCRBD02-01*02	TCRBD02	TCRBD02-01	02				TCRBJ01-04*01	TCRBJ01	TCRBJ01-04	01				7	2	11	2	1	0	42	52	53	56	58	1	In	VDJ
TCGGCCCAAAAGAACCCGACAGCTTTCTATCTCTGTGCCAGTAGTAAGATAGCCGGGACAGGGACTCAGCCCCAGCATTTTGGTGAT	CASSKIAGTGTQPQHF	1	7.434944237918215E-4	48	TCRBV19-01*01	TCRBV19	TCRBV19-01	01				TCRBD01-01*01	TCRBD01	TCRBD01-01	01				TCRBJ01-05*01	TCRBJ01	TCRBJ01-05	01				4	2	0	3	8	6	33	46	54	63	65	1	In	VDJ
TCCCTGGAGCTTGGTGACTCTGCTGTGTATTTCTGTGCCAGCAGCCAAGAAGGCAGTAAGTTCAATCAGCCCCAGCATTTTGGTGAT	CASSQEGSKFNQPQHF	1	7.434944237918215E-4	48	TCRBV03-01/03-02*01	TCRBV03	TCRBV03-01/03-02	01								TCRBD01,TCRBD02	TCRBD01-01,TCRBD02-01		TCRBJ01-05*01	TCRBJ01	TCRBJ01-05	01				0	6	4	5	3	3	33	50	53	56	62	1	In	VDJ
CTGAGTTCTAAGAAGCTCCTTCTCAGTGACTCTGGCTTCTATCTCTGTGCCTGGGAGCGGGGGGCGGATGGCTACACCTTCGGTTCG	CAWERGADGYTF	1	7.434944237918215E-4	36	TCRBV30-01*05	TCRBV30	TCRBV30-01	05				TCRBD02-01*01	TCRBD02	TCRBD02-01	01				TCRBJ01-02*01	TCRBJ01	TCRBJ01-02	01				4	3	6	1	0	6	45	-1	55	64	67	1	In	VDJ
CAGCGGGACTCGGCCATGTATCGCTGTGCCAGCAGCCCAGGGCCGGTCGTGGGCGAGCCTTTCTCCTACGAGCAGTACTTCGGGCCG	CASSPGPVVGEPFSYEQYF	1	7.434944237918215E-4	57	TCRBV07-06*01	TCRBV07	TCRBV07-06	01				TCRBD01-01*01	TCRBD01	TCRBD01-01	01				TCRBJ02-07*01	TCRBJ02	TCRBJ02-07	01				5	20	4	3	1	0	24	36	37	42	62	1	In	VDJ
ACATCGGCCCAAAAGAACCCGACAGCTTTCTATCTCTGTGCCAGTAGTATAGGGACTAGCGGGAGCAATGAGCAGTTCTTCGGGCCA	CASSIGTSGSNEQFF	1	7.434944237918215E-4	45	TCRBV19-01*01	TCRBV19	TCRBV19-01	01				TCRBD02-01*02	TCRBD02	TCRBD02-01	02				TCRBJ02-01*01	TCRBJ02	TCRBJ02-01	01				1	0	1	2	0	6	36	-1	52	-1	65	1	In	VDJ
GAGCTCTCTGGAGCTGGGGGACTCAGCTTTGTATTTCTGTGCCCCCCCCTGGACAGGGGGACCTACAATGAGCAGTTCTTCGGGCCA		1	7.434944237918215E-4	44	TCRBV09-01*01	TCRBV09	TCRBV09-01	01				TCRBD01-01*01	TCRBD01	TCRBD01-01	01				TCRBJ02-01*01	TCRBJ02	TCRBJ02-01	01				10	1	1	1	7	2	37	43	50	60	61	1	Out	VDJ
ATCCGCTCACCAGGCCTGGGGGACGCAGCCATGTACCTGTGTGCCACCAGCAGAGTATCAGGAGGAGAGACCCAGTACTTCGGGCCA	CATSRVSGGETQYF	1	7.434944237918215E-4	42	TCRBV15-01*02	TCRBV15	TCRBV15-01	02				TCRBD02-01*02	TCRBD02	TCRBD02-01	02				TCRBJ02-05*01	TCRBJ02	TCRBJ02-05	01				1	0	10	1	5	4	39	55	60	-1	65	1	In	VDJ
CAACTCTGACTGTGAGCAACATGAGCCCTGAAGACAGCAGCATATATCTCTGCAGCGTTGAAGGAAGAGACCCAGTACTTCGGGCCA		1	7.434944237918215E-4	31	TCRBV29-01*01	TCRBV29	TCRBV29-01	01											TCRBJ02-05*01	TCRBJ02	TCRBJ02-05	01				1	1	0	0	0	3	50	-1	-1	63	64	1	Out	VJ
TTGGCGTCTGCTGTACCCTCTCAGACATCTGTGTACTTCTGTGCCAGCAGTGACGGACTAGAGTCCGGGGAGCTGTTTTTTGGAGAA	CASSDGLESGELFF	1	7.434944237918215E-4	42	TCRBV06-04*01	TCRBV06	TCRBV06-04	01				TCRBD02-01	TCRBD02	TCRBD02-01				01,02	TCRBJ02-02*01	TCRBJ02	TCRBJ02-02	01				2	3	1	8	0	6	39	-1	54	61	64	1	In	VDJ
CAGGTAGTGCGAGGAGATTCGGCAGCTTATTTCTGTGCCAGCTCACGTGATGGTCGGGGATCGAACACTGAAGCTTTCTTTGGACAA	CASSRDGRGSNTEAFF	1	7.434944237918215E-4	48	TCRBV18-01*01	TCRBV18	TCRBV18-01	01				TCRBD02-01*01	TCRBD02	TCRBD02-01	01				TCRBJ01-01*01	TCRBJ01	TCRBJ01-01	01				4	3	8	3	8	1	33	46	54	59	62	1	In	VDJ
ATCCAGCCCTCAGAACCCAGGGACTCAGCTGTGTACTTCTGTGCCAGCAGTTTAGGGGCAGGGAGCACGGAAGCTTTCTTTGGACAA	CASSLGAGSTEAFF	1	7.434944237918215E-4	42	TCRBV12	TCRBV12				TCRBV12-03/12-04,TCRBV12-04						TCRBD01,TCRBD02	TCRBD01-01,TCRBD02-01		TCRBJ01-01*01	TCRBJ01	TCRBJ01-01	01				1	6	4	3	3	8	39	55	58	63	69	1	In	VDJ
AATCCTGTCCTCAGAACCGGGAGACACGGCACTGTATCTCTGCGCCAGCGGGAACAGGGTGGGAATCAGCCCCAGCATTTTGGTGAT		2	0.001486988847583643	41	TCRBV23-01*01	TCRBV23	TCRBV23-01	01				TCRBD01-01*01	TCRBD01	TCRBD01-01	01				TCRBJ01-05*01	TCRBJ01	TCRBJ01-05	01				8	4	3	3	4	4	40	49	53	59	63	2	Out	VDJ
AAGATCCGGTCCACAAAGCTGGAGGACTCAGCCATGTACTTCTGTGCCAGCAGTGAATACAGGGGAGACACCATATATTTTGGAGAG	CASSEYRGDTIYF	2	0.001486988847583643	39	TCRBV02-01	TCRBV02	TCRBV02-01				01,03	TCRBD01-01*01	TCRBD01	TCRBD01-01	01				TCRBJ01-03*01	TCRBJ01	TCRBJ01-03	01				2	2	3	2	1	8	42	57	58	65	67	2	In	VDJ
GCAGAGCTTGGGGACTCGGCCGTGTATCTCTGTGCCAGCAGCTTGGGTATGGCTAGCTTCTCCTACAATGAGCAGTTCTTCGGGCCA	CASSLGMASFSYNEQFF	1	7.434944237918215E-4	51	TCRBV11-03*01	TCRBV11	TCRBV11-03	01				TCRBD02-01	TCRBD02	TCRBD02-01				01,02	TCRBJ02-01*01	TCRBJ02	TCRBJ02-01	01				3	2	4	7	8	0	30	44	52	57	59	1	In	VDJ
GATTCGGCAGCTTATTTCTGTGCCAGCTCACCACTACCCATATCTGGGACAGGGAAGGATAAGAACACTGAAGCTTTCTTTGGACAA	CASSPLPISGTGKDKNTEAFF	1	7.434944237918215E-4	63	TCRBV18-01*01	TCRBV18	TCRBV18-01	01				TCRBD01-01*01	TCRBD01	TCRBD01-01	01				TCRBJ01-01*01	TCRBJ01	TCRBJ01-01	01				1	8	0	3	11	1	18	34	45	54	62	1	In	VDJ
NNNNNNNTGTCGGCTGCTCCCTCCCAGACATCTGTGTACTTCTGTGCCAGCAGTTACGAGCCAGATTATGGCTACACCTTCGGTTCG	CASSYEPDYGYTF	1	7.434944237918215E-4	39	TCRBV06-05*01	TCRBV06	TCRBV06-05	01								TCRBD01,TCRBD02	TCRBD01-01,TCRBD02-01		TCRBJ01-02*01	TCRBJ01	TCRBJ01-02	01				2	2	4	5	4	5	42	57	61	64	66	1	In	VDJ
GTGACCAGTGCCCATCCTGAAGACAGCAGCTTCTACATCTGCAGTGCTAGGGCCGGGACAGGGGGAAGACAGCAGTTCTTCGGGCCA	CSARAGTGGRQQFF	1	7.434944237918215E-4	42	TCRBV20	TCRBV20				TCRBV20-01,TCRBV20-or09_02		TCRBD01-01*01	TCRBD01	TCRBD01-01	01				TCRBJ02-01*01	TCRBJ02	TCRBJ02-01	01				3	5	0	1	4	11	39	50	54	65	70	1	In	VDJ
TCTGCCATCCCCAACCAGACAGCTCTTTACTTCTGTGCCACCAGTGATTTTCGACTAGCGGGTGGCGATACGCAGTATTTTGGCCCA	CATSDFRLAGGDTQYF	1	7.434944237918215E-4	48	TCRBV24-01*01	TCRBV24	TCRBV24-01	01				TCRBD02-01	TCRBD02	TCRBD02-01				01,02	TCRBJ02-03*01	TCRBJ02	TCRBJ02-03	01				1	4	2	4	2	6	33	50	52	62	66	1	In	VDJ
CCTTGGAGCTGGGGGACTCGGCCCTTTATCTTTGCGCCAGCAGCTTTACGGGACAGGGCAGGGAACACTGAAGCTTTCTTTGGACAA		1	7.434944237918215E-4	49	TCRBV05-01*01	TCRBV05	TCRBV05-01	01				TCRBD01-01*01	TCRBD01	TCRBD01-01	01				TCRBJ01-01*01	TCRBJ01	TCRBJ01-01	01				2	4	0	3	3	1	32	46	49	58	62	1	Out	VDJ
GAGTCCGCCAGCACCAACCAGACATCTATGTACCTCTGTGCCAGCAGTATTTGGACAGGGGGCTTGGAAAAACTGTTTTTTGGCAGT	CASSIWTGGLEKLFF	1	7.434944237918215E-4	45	TCRBV28-01*01	TCRBV28	TCRBV28-01	01				TCRBD01-01*01	TCRBD01	TCRBD01-01	01				TCRBJ01-04*01	TCRBJ01	TCRBJ01-04	01				5	3	1	0	4	8	36	48	52	63	66	1	In	VDJ
NCTCTGAAGATCCGGTCCACAAAGCTGGAGGACTCAGCCATGTACTTCTGTGCCAGCAGCTATAGCGGAGAGCAGTACTTCGGGCCG	CASSYSGEQYF	1	7.434944237918215E-4	33	TCRBV02-01	TCRBV02	TCRBV02-01				01,03	TCRBD02-01	TCRBD02	TCRBD02-01				01,02	TCRBJ02-07*01	TCRBJ02	TCRBJ02-07	01				6	1	5	5	3	7	48	59	62	68	69	1	In	VDJ
ACATCAATTCCCTGGAGCTTGGTGACTCTGCTGTGTATTTCTGTGCCAGCAGCCCGGGACGAGGACAGGGTACAGTACTTCGGGCCG		1	7.434944237918215E-4	40	TCRBV03-01/03-02*01	TCRBV03	TCRBV03-01/03-02	01				TCRBD01-01*01	TCRBD01	TCRBD01-01	01				TCRBJ02-07*01	TCRBJ02	TCRBJ02-07	01				4	2	1	3	8	10	41	54	62	70	72	1	Out	VDJ
CAGAACTGGAGGATTCTGGAGTTTATTTCTGTGCCAGCAGCATGAGGACTAGCGGGAGACCTCTACAATGAGCAGTTCTTCGGGCCA		1	7.434944237918215E-4	52	TCRBV14-01*01	TCRBV14	TCRBV14-01	01				TCRBD02-01*02	TCRBD02	TCRBD02-01	02				TCRBJ02-01*01	TCRBJ02	TCRBJ02-01	01				5	4	1	2	4	3	29	41	45	58	62	1	Out	VDJ
ATTCTGGAGTCCGCCAGCACCAACCAGACATCTATGTACCTCTGTGCCAGCAGTGCGCAATACGGAGATACGCAGTATTTTGGCCCA	CASSAQYGDTQYF	1	7.434944237918215E-4	39	TCRBV28-01*01	TCRBV28	TCRBV28-01	01				TCRBD02-01	TCRBD02	TCRBD02-01				01,02	TCRBJ02-03*01	TCRBJ02	TCRBJ02-03	01				5	8	7	6	0	5	42	-1	54	57	65	1	In	VDJ
CGCACAGAGCAGCGGGACTCGGCCATGTATCGCTGTGCCAGCAGCCTCCACTAGCGGAGGGACCCAGATACGCAGTATTTTGGCCCA	CASSLH*RRDPDTQYF	1	7.434944237918215E-4	48	TCRBV07-06*01	TCRBV07	TCRBV07-06	01				TCRBD02-01	TCRBD02	TCRBD02-01				01,02	TCRBJ02-03*01	TCRBJ02	TCRBJ02-03	01				5	7	3	5	4	4	33	45	49	57	64	1	Stop	VDJ
AGCACCTTGGAGCTGGGGGACTCGGCCCTTTATCTTTGCGCCAGCAGCTCAACAGGGGGCGCGACAGATACGCAGTATTTTGGCCCA	CASSSTGGATDTQYF	1	7.434944237918215E-4	45	TCRBV05-01*01	TCRBV05	TCRBV05-01	01				TCRBD01-01*01	TCRBD01	TCRBD01-01	01				TCRBJ02-03*01	TCRBJ02	TCRBJ02-03	01				3	3	3	0	2	3	36	49	51	60	63	1	In	VDJ
NNNNNNNTGTCGGCTGCTCCCTCCCAGACATCTGTGTACTTCTGTGCCAGCAGTCTATCTAGCAGCGGGGAGCTGTTTTTTGGAGAA	CASSLSSSGELFF	1	7.434944237918215E-4	39	TCRBV06-05*01	TCRBV06	TCRBV06-05	01				TCRBD02-01	TCRBD02	TCRBD02-01				01,02	TCRBJ02-02*01	TCRBJ02	TCRBJ02-02	01				5	2	4	7	4	7	42	54	58	63	65	1	In	VDJ
CTGGAGTCAGCTACCCGCTCCCAGACATCTGTGTATTTCTGCGCCAGCGCAAGAGGCGACGGAAACACTGAAGCTTTCTTTGGACAA	CASARGDGNTEAFF	1	7.434944237918215E-4	42	TCRBV10-02*01	TCRBV10	TCRBV10-02	01				TCRBD02-01*02	TCRBD02	TCRBD02-01	02				TCRBJ01-01*01	TCRBJ01	TCRBJ01-01	01				8	7	11	1	4	2	39	48	52	56	63	1	In	VDJ
GTGAACGCCTTGTTGCTGGGGGACTCGGCCCTCTATCTCTGTGCCAGCAGCTTTTACAGAATCGGGGGCGAGCAGTACTTCGGGCCG	CASSFYRIGGEQYF	1	7.434944237918215E-4	42	TCRBV05-06*01	TCRBV05	TCRBV05-06	01				TCRBD02-01*01	TCRBD02	TCRBD02-01	01				TCRBJ02-07*01	TCRBJ02	TCRBJ02-07	01				2	0	8	2	9	6	39	53	62	-1	68	1	In	VDJ
CTGAGGATCCAGCAGGTAGTGCGAGGAGATTCGGCAGCTTATTTCTGTGCCAGCTCACCGGATCGCTACGAGCAGTACTTCGGGCCG	CASSPDRYEQYF	1	7.434944237918215E-4	36	TCRBV18-01*01	TCRBV18	TCRBV18-01	01								TCRBD01,TCRBD02	TCRBD01-01,TCRBD02-01		TCRBJ02-07*01	TCRBJ02	TCRBJ02-07	01				3	3	1	8	0	3	45	-1	59	62	65	1	In	VDJ
GTGACATCGGCCCAAAAGAACCCGACAGCTTTCTATCTCTGTGCCAGTAGTTCCCTAGCGGACAGCTTTGAGCAGTTCTTCGGGCCA	CASSSLADSFEQFF	1	7.434944237918215E-4	42	TCRBV19-01*01	TCRBV19	TCRBV19-01	01				TCRBD02-01	TCRBD02	TCRBD02-01				01,02	TCRBJ02-01*01	TCRBJ02	TCRBJ02-01	01				5	7	4	5	3	9	39	51	54	61	68	1	In	VDJ
GCCTTGGAGCTGGACGACTCGGCCCTGTATCTCTGTGCCAGCAGCTTGGGAGGGGGGGGAGCCTACAATGAGCAGTTCTTCGGGCCA	CASSLGGGGAYNEQFF	1	7.434944237918215E-4	48	TCRBV05-04*01	TCRBV05	TCRBV05-04	01				TCRBD02-01*01	TCRBD02	TCRBD02-01	01				TCRBJ02-01*01	TCRBJ02	TCRBJ02-01	01				0	3	9	0	2	2	33	49	51	58	61	1	In	VDJ
TCTGCCATCCCCAATCAGACAGCTCTTTACTTCTGTGCCACCAGTGATAAGGGCCGGGGATACACCGGGGAGCTGTTTTTTGGAGAA	CATSDKGRGYTGELFF	1	7.434944237918215E-4	48	TCRBV24-01*01	TCRBV24	TCRBV24-01	01				TCRBD02-01*01	TCRBD02	TCRBD02-01	01				TCRBJ02-02*01	TCRBJ02	TCRBJ02-02	01				3	2	8	3	6	3	33	48	54	59	61	1	In	VDJ
TCGGCTGCTCCCTCCCAGACATCTGTGTACTTCTGTGCCAGCATCCCTCGAGGGCGCGAACAAACCGGGGAGCTGTTTTTTGGAGAA	CASIPRGREQTGELFF	2	0.001486988847583643	48	TCRBV06	TCRBV06				TCRBV06-01,TCRBV06-05		TCRBD02-01*02	TCRBD02	TCRBD02-01	02				TCRBJ02-02*01	TCRBJ02	TCRBJ02-02	01				7	9	11	0	6	5	33	43	49	54	63	2	In	VDJ
CTGGAGTCCGCCAGCACCAACCAGACATCTATGTACCTCTGTGCCAGCAGCCCGGGCCTCTCTGGAAACACCATATATTTTGGAGAG	CASSPGLSGNTIYF	1	7.434944237918215E-4	42	TCRBV28-01*01	TCRBV28	TCRBV28-01	01								TCRBD01,TCRBD02	TCRBD01-01,TCRBD02-01		TCRBJ01-03*01	TCRBJ01	TCRBJ01-03	01				6	2	8	0	3	0	39	50	53	57	59	1	In	VDJ
CGCACAGAGCAGGAGGACTCGGCCGTGTATCTCTGTGCCAGCAGCCCTCGACAGGGAAGGTCCTACAATGAGCAGTTCTTCGGGCCA	CASSPRQGRSYNEQFF	1	7.434944237918215E-4	48	TCRBV07-02	TCRBV07	TCRBV07-02				01,02	TCRBD01-01*01	TCRBD01	TCRBD01-01	01				TCRBJ02-01*01	TCRBJ02	TCRBJ02-01	01				5	4	2	3	4	1	33	45	49	56	60	1	In	VDJ
GTAGTGCGAGGAGATTCGGCAGCTTATTTCTGTGCCAGCTCACCTTTATACCAGCGGGATCCGGGAGATACGCAGTATTTTGGCCCA	CASSPLYQRDPGDTQYF	1	7.434944237918215E-4	51	TCRBV18-01*01	TCRBV18	TCRBV18-01	01				TCRBD02-01*02	TCRBD02	TCRBD02-01	02				TCRBJ02-03*01	TCRBJ02	TCRBJ02-03	01				3	6	6	3	8	5	30	44	52	59	65	1	In	VDJ
CTGTCCTCAGAACCGGGAGACACGGCACTGTATCTCTGCGCCAGCAGTCAAATGACCCTTGGGCTGGGGCCCCAGCATTTTGGTGAT	CASSQMTLGLGPQHF	2	0.001486988847583643	45	TCRBV23-01*01	TCRBV23	TCRBV23-01	01				TCRBD01-01*01	TCRBD01	TCRBD01-01	01				TCRBJ01-05*01	TCRBJ01	TCRBJ01-05	01				2	4	8	0	9	9	36	51	60	64	68	2	In	VDJ
CTGAGCTCTCTGGAGCTGGGGGACTCAGCTTTGTATTTCTGTGCCAGCAGCGTAGGGGCGTTAGGCGAGACCCAGTACTTCGGGCCA	CASSVGALGETQYF	1	7.434944237918215E-4	42	TCRBV09-01*01	TCRBV09	TCRBV09-01	01				TCRBD01-01*01	TCRBD01	TCRBD01-01	01				TCRBJ02-05*01	TCRBJ02	TCRBJ02-05	01				0	7	8	0	0	5	39	-1	55	59	66	1	In	VDJ
GCTGTACCCTCTCAGACATCTGTGTACTTCTGTGCCACCTATAAACCATACTAGCGGACATACACCGGGGAGCTGTTTTTTGGAGAA	CATYKPY*RTYTGELFF	1	7.434944237918215E-4	51	TCRBV06-04*01	TCRBV06	TCRBV06-04	01				TCRBD02-01	TCRBD02	TCRBD02-01				01,02	TCRBJ02-02*01	TCRBJ02	TCRBJ02-02	01				10	4	3	5	12	3	30	37	49	57	61	1	Stop	VDJ
AGCTCTCTGGAGCTGGGGGACTCAGCTTTGTATTTCTGTGCCAGCAGCCCAAACCCCTCAATGAACACTGAAGCTTTCTTTGGACAA	CASSPNPSMNTEAFF	1	7.434944237918215E-4	45	TCRBV09-01*01	TCRBV09	TCRBV09-01	01								TCRBD01,TCRBD02	TCRBD01-01,TCRBD02-01		TCRBJ01-01*01	TCRBJ01	TCRBJ01-01	01				4	7	3	7	4	0	36	48	52	54	61	1	In	VDJ
AGCACCTTGGAGCTGGGGGACTCGGCCCTTTATCTTTGCGCCAGCAGCTTGAGTGGGGGCTCTGATCAGCCCCAGCATTTTGGTGAT	CASSLSGGSDQPQHF	1	7.434944237918215E-4	45	TCRBV05-01*01	TCRBV05	TCRBV05-01	01				TCRBD01-01*01	TCRBD01	TCRBD01-01	01				TCRBJ01-05*01	TCRBJ01	TCRBJ01-05	01				1	4	6	0	3	5	36	51	54	60	64	1	In	VDJ
GTGAGCACCTTGGAGCTGGGGGACTCGGCCCTTTATCTTTGCGCCAGCACACTAACGGGTTCTATCGCCGAGCAGTACTTCGGGCCG	CASTLTGSIAEQYF	1	7.434944237918215E-4	42	TCRBV05-01*01	TCRBV05	TCRBV05-01	01				TCRBD02-01	TCRBD02	TCRBD02-01				01,02	TCRBJ02-07*01	TCRBJ02	TCRBJ02-07	01				6	14	3	9	1	6	39	49	50	54	68	1	In	VDJ
GGCTGCTCCCTCCCAGACATCTGTGTACTTCTGTGCCAGCAGTTACTCCCTGGCGGGAGGGAATCCTACGAGCAGTACTTCGGGCCG		1	7.434944237918215E-4	50	TCRBV06	TCRBV06				TCRBV06-05,TCRBV06-06		TCRBD02-01*02	TCRBD02	TCRBD02-01	02				TCRBJ02-07*01	TCRBJ02	TCRBJ02-07	01				0	2	7	0	4	1	31	48	52	61	63	1	Out	VDJ
NTGTCGGCTGCTCCCTCCCAGACATCTGTGTACTTCTGTGCCAGCAGTCCTATGACTAGTATACCCTACGAGCAGTACTTCGGGCCG	CASSPMTSIPYEQYF	1	7.434944237918215E-4	45	TCRBV06-05*01	TCRBV06	TCRBV06-05	01				TCRBD02-01	TCRBD02	TCRBD02-01				01,02	TCRBJ02-07*01	TCRBJ02	TCRBJ02-07	01				5	5	2	8	5	2	36	48	53	59	64	1	In	VDJ
ACTCTGGAGTCCGCTACCAGCTCCCAGACATTTGTGTACTTCTGTGCCATCAGGGCGGAGGGGATGGATGAGCAGTTCTTCGGGCCA	CAIRAEGMDEQFF	1	7.434944237918215E-4	39	TCRBV10-03*01	TCRBV10	TCRBV10-03	01				TCRBD02-01*02	TCRBD02	TCRBD02-01	02				TCRBJ02-01*01	TCRBJ02	TCRBJ02-01	01				6	5	10	0	3	8	42	53	56	62	67	1	In	VDJ
GCAGGAGGACTCGGCCGTGTATCTCTGTGCCAGCAGCCCTCGGGGGCTAGCGGGAGTTTCCCCTACAATGAGCAGTTCTTCGGGCCA		1	7.434944237918215E-4	56	TCRBV07-02	TCRBV07	TCRBV07-02				01,02	TCRBD02-01*02	TCRBD02	TCRBD02-01	02				TCRBJ02-01*01	TCRBJ02	TCRBJ02-01	01				5	5	4	2	9	2	25	37	46	56	61	1	Out	VDJ
TCCACAAAGCTGGAGGACTCAGCCATGTACTTCTGTGCCACCGAAGGGGGGAGCGTAACCGAACAAGAGACCCAGTACTTCGGGCCA	CATEGGSVTEQETQYF	1	7.434944237918215E-4	48	TCRBV02-01	TCRBV02	TCRBV02-01				01,03					TCRBD01,TCRBD02	TCRBD01-01,TCRBD02-01		TCRBJ02-05*01	TCRBJ02	TCRBJ02-05	01				10	13	5	1	4	2	33	40	44	50	63	1	In	VDJ
NNNNNNNTGTCGGCTGCTCCCTCCCAGACATCTGTGTACTTCTGTGCCAGCAGCCTTACAGGGGGAGTTGAAGCTTTCTTTGGACAA	CASSLTGGVEAFF	1	7.434944237918215E-4	39	TCRBV06-05*01	TCRBV06	TCRBV06-05	01				TCRBD01-01*01	TCRBD01	TCRBD01-01	01				TCRBJ01-01*01	TCRBJ01	TCRBJ01-01	01				6	3	3	1	4	7	42	53	57	65	68	1	In	VDJ
ACATCGGCCCAAAAGAACCCGACAGCTTTCTATCTCTGTGCCAGTAGTATCGCCGGCACTGGAGGATATGGCTACACCTTCGGTTCG	CASSIAGTGGYGYTF	3	0.0022304832713754648	45	TCRBV19-01*01	TCRBV19	TCRBV19-01	01				TCRBD02-01*02	TCRBD02	TCRBD02-01	02				TCRBJ01-02*01	TCRBJ01	TCRBJ01-02	01				3	1	10	1	10	5	36	50	60	65	66	3	In	VDJ
ATGAGCCCTGAAGACAGCAGCATATATCTCTGCAGCGTTGAAGATCGAACTAGCGGGAGGTTTACCTACGAGCAGTACTTCGGGCCG	CSVEDRTSGRFTYEQYF	2	0.001486988847583643	51	TCRBV29-01	TCRBV29	TCRBV29-01				01,02	TCRBD02-01*02	TCRBD02	TCRBD02-01	02				TCRBJ02-07*01	TCRBJ02	TCRBJ02-07	01				0	4	3	1	4	2	30	44	48	60	64	2	In	VDJ
GTGACCAGTGCCCATCCTGAAGACAGCAGCTTCTACATCTGCAGTGCTAGAGATTACGGGACTGACTACGAGCAGTACTTCGGGCCG	CSARDYGTDYEQYF	1	7.434944237918215E-4	42	TCRBV20	TCRBV20				TCRBV20-01,TCRBV20-or09_02		TCRBD02-01	TCRBD02	TCRBD02-01				01,02	TCRBJ02-07*01	TCRBJ02	TCRBJ02-07	01				0	2	0	10	4	3	39	53	57	63	65	1	In	VDJ
CGCACAGAGCAGGGGGACTCGGCCATGTATCTCTGTGCCACCGTAGGTGGGTCCGCGTTGGGGGCCAACGTCCTGACTTTCGGGGCC	CATVGGSALGANVLTF	2	0.001486988847583643	48	TCRBV07-09	TCRBV07	TCRBV07-09				01,05,06					TCRBD01,TCRBD02	TCRBD01-01,TCRBD02-01		TCRBJ02-06*01	TCRBJ02	TCRBJ02-06	01				10	9	0	9	8	4	33	40	48	51	60	2	In	VDJ
GCACCTTGGAGCTGGGGGACTCGGCCCTTTATCTTTGCGCCAGCAGCTTCGACTAGCGGCTCCTACAATGAGCAGTTCTTCGGGCCA		1	7.434944237918215E-4	46	TCRBV05-01*01	TCRBV05	TCRBV05-01	01				TCRBD02-01	TCRBD02	TCRBD02-01				01,02	TCRBJ02-01*01	TCRBJ02	TCRBJ02-01	01				2	0	2	5	1	0	35	49	50	-1	59	1	Out	VDJ
ATCCAGCCTGCAGAGCTTGGGGACTCGGCCGTGTATCTCTGTGCCAGCAGCGTTAAGCGGGAGTTAGATACGCAGTATTTTGGCCCA	CASSVKRELDTQYF	1	7.434944237918215E-4	42	TCRBV11-03*01	TCRBV11	TCRBV11-03	01				TCRBD02-01*02	TCRBD02	TCRBD02-01	02				TCRBJ02-03*01	TCRBJ02	TCRBJ02-03	01				5	2	6	2	4	5	39	51	55	63	65	1	In	VDJ
CGGTCCACAAAGCTGGAGGACTCAGCCATGTACTTCTGTGCCAGCCGAAGGTTTGGGGTAGGCACAGATACGCAGTATTTTGGCCCA	CASRRFGVGTDTQYF	1	7.434944237918215E-4	45	TCRBV02-01	TCRBV02	TCRBV02-01				01,03					TCRBD01,TCRBD02	TCRBD01-01,TCRBD02-01		TCRBJ02-03*01	TCRBJ02	TCRBJ02-03	01				8	3	6	2	9	1	36	45	54	58	61	1	In	VDJ
CAGCACCAACCAGACATCTATGTACCTCTGTGCCAGCAAGGAAAATAATGCGGGAGAGAAAGCACAGATACGCAGTATTTTGGCCCA		1	7.434944237918215E-4	53	TCRBV28-01*01	TCRBV28	TCRBV28-01	01				TCRBD02-01*02	TCRBD02	TCRBD02-01	02				TCRBJ02-03*01	TCRBJ02	TCRBJ02-03	01				7	4	7	2	11	0	28	38	49	56	60	1	Out	VDJ
ACAGTGACCAGTGCCCATCCTGAAGACAGCAGCTTCTACATCTGCAGTGCTAGATCCCAGGGGGCAACTGAAGCTTTCTTTGGACAA	CSARSQGATEAFF	2	0.001486988847583643	39	TCRBV20	TCRBV20				TCRBV20-01,TCRBV20-or09_02		TCRBD01-01*01	TCRBD01	TCRBD01-01	01				TCRBJ01-01*01	TCRBJ01	TCRBJ01-01	01				2	1	4	0	3	5	42	54	57	65	66	2	In	VDJ
GTAGTGCGAGGAGATTCGGCAGCTTATTTCTGTGCCAGCTCACCTGGGTTGCGCACCGCAACTAATGAAAAACTGTTTTTTGGCAGT	CASSPGLRTATNEKLFF	1	7.434944237918215E-4	51	TCRBV18-01*01	TCRBV18	TCRBV18-01	01								TCRBD01,TCRBD02	TCRBD01-01,TCRBD02-01		TCRBJ01-04*01	TCRBJ01	TCRBJ01-04	01				3	10	0	9	1	0	30	44	45	48	58	1	In	VDJ
GTGACCAGTGCCCATCCTGAAGACAGCAGCTTCTACATCTGCAGTGCTAGTCGCGGGAGGGCGAGTTACGAGCAGTACTTCGGGCCG	CSASRGRASYEQYF	1	7.434944237918215E-4	42	TCRBV20-01*04	TCRBV20	TCRBV20-01	04				TCRBD02-01*02	TCRBD02	TCRBD02-01	02				TCRBJ02-07*01	TCRBJ02	TCRBJ02-07	01				2	5	7	0	1	4	39	51	52	61	66	1	In	VDJ
CGCACAGAGCAGGGGGACTCGGCCATGTATCTCTGTGCCAGCAGCCCGAGCCTCACTAGCGGGAGAGATGAGCAGTTCTTCGGGCCA	CASSPSLTSGRDEQFF	1	7.434944237918215E-4	48	TCRBV07-09*01	TCRBV07	TCRBV07-09	01				TCRBD02-01*02	TCRBD02	TCRBD02-01	02				TCRBJ02-01*01	TCRBJ02	TCRBJ02-01	01				5	2	3	2	9	8	33	45	54	65	67	1	In	VDJ
TCGGCCCAAAAGAACCCGACAGCTTTCTATCTCTGTGCCAGTAGTAACCCCTTCCGCGGTGGGGACACTGAAGCTTTCTTTGGACAA	CASSNPFRGGDTEAFF	1	7.434944237918215E-4	48	TCRBV19-01*01	TCRBV19	TCRBV19-01	01								TCRBD01,TCRBD02	TCRBD01-01,TCRBD02-01		TCRBJ01-01*01	TCRBJ01	TCRBJ01-01	01				4	0	6	2	14	3	33	46	60	-1	64	1	In	VDJ
AGCACCTTGGAGCTGGGGGACTCGGCCCTTTATCTTTGCGCCAGCAGCCCCTCAGGGATAGTAGTATCACCCCTCCACTTTGGGAAT	CASSPSGIVVSPLHF	1	7.434944237918215E-4	45	TCRBV05-01*01	TCRBV05	TCRBV05-01	01				TCRBD01-01*01	TCRBD01	TCRBD01-01	01				TCRBJ01-06*01	TCRBJ01	TCRBJ01-06	01				4	9	4	3	4	10	36	48	52	57	66	1	In	VDJ
ATTCCCTGGAGCTTGGTGACTCTGCTGTGTATTTCTGTGCCAGCAGCCAAGATACGAGGGGGACCCTATGGCTACACCTTCGGTTCG		1	7.434944237918215E-4	46	TCRBV03-01/03-02*01	TCRBV03	TCRBV03-01/03-02	01				TCRBD01-01*01	TCRBD01	TCRBD01-01	01				TCRBJ01-02*01	TCRBJ01	TCRBJ01-02	01				0	3	5	1	4	4	35	52	56	62	65	1	Out	VDJ
CGGTCCACAAAGCTGGAGGACTCAGCCATGTACTTCTGTGCCAGCAGCTATTTCGACTCCTTTGAGGGTGAGCAGTTCTTCGGGCCA	CASSYFDSFEGEQFF	1	7.434944237918215E-4	45	TCRBV02-01	TCRBV02	TCRBV02-01				01,03	TCRBD02-01*02	TCRBD02	TCRBD02-01	02				TCRBJ02-01*01	TCRBJ02	TCRBJ02-01	01				6	0	11	0	16	9	36	47	63	-1	68	1	In	VDJ
AGCTCTCTGGAGCTGGGGGACTCAGCTTTGTATTTCTGTGCCAGCAGCGCCAGGACTAGCGGGGATGAGACCCAGTACTTCGGGCCA	CASSARTSGDETQYF	1	7.434944237918215E-4	45	TCRBV09-01*01	TCRBV09	TCRBV09-01	01				TCRBD02-01*01	TCRBD02	TCRBD02-01	01				TCRBJ02-05*01	TCRBJ02	TCRBJ02-05	01				3	2	1	3	3	5	36	49	52	64	66	1	In	VDJ
CAAAAGAACCCGACAGCTTTCTATCTCTGTGCCAGTAGTATTTGGGGTCGACAGGGGAGAGGGAACACTGAAGCTTTCTTTGGACAA	CASSIWGRQGRGNTEAFF	1	7.434944237918215E-4	54	TCRBV19-01*01	TCRBV19	TCRBV19-01	01				TCRBD01-01*01	TCRBD01	TCRBD01-01	01				TCRBJ01-01*01	TCRBJ01	TCRBJ01-01	01				3	5	2	2	8	1	27	41	49	57	62	1	In	VDJ
NTGTCGGCTGCTCCCTCCCAGACATCTGTGTACTTCTGTGCCAGCCTCCAAGGGACAGGCTATAATTCACCCCTCCACTTTGGGAAT	CASLQGTGYNSPLHF	1	7.434944237918215E-4	45	TCRBV06-05*01	TCRBV06	TCRBV06-05	01				TCRBD01-01*01	TCRBD01	TCRBD01-01	01				TCRBJ01-06*01	TCRBJ01	TCRBJ01-06	01				8	0	0	4	6	3	36	45	51	-1	59	1	In	VDJ
GTCAGCTACCCGCTCCCAGACATCTGTGTATTTCTGCGCCGGAACAATACCGGGACAGGGGGGCTTGAAGAGCAGTACTTCGGGCCG		1	7.434944237918215E-4	47	TCRBV10-02*01	TCRBV10	TCRBV10-02	01				TCRBD01-01*01	TCRBD01	TCRBD01-01	01				TCRBJ02-07*01	TCRBJ02	TCRBJ02-07	01				11	7	0	1	11	7	34	40	51	62	69	1	Out	VDJ
AGCACCTTGGAGCTGGGGGACTCGGCCCTTTATCTTTGCGCCAGCAGCCCCACCGGGGATGTTGGAAACACCATATATTTTGGAGAG	CASSPTGDVGNTIYF	1	7.434944237918215E-4	45	TCRBV05-01*01	TCRBV05	TCRBV05-01	01				TCRBD02-01*01	TCRBD02	TCRBD02-01	01				TCRBJ01-03*01	TCRBJ01	TCRBJ01-03	01				4	4	8	3	5	3	36	48	53	58	62	1	In	VDJ
CAGCACCAACCAGACATCTATGTACCTCTGTGCCAGCAGTTTCCCCCCGAAACAGGGGAAACGGGAAACACCATATATTTTGGAGAG		1	7.434944237918215E-4	53	TCRBV28-01*01	TCRBV28	TCRBV28-01	01				TCRBD01-01*01	TCRBD01	TCRBD01-01	01				TCRBJ01-03*01	TCRBJ01	TCRBJ01-03	01				3	5	3	2	9	4	28	42	51	58	63	1	Out	VDJ
CTACACGCCCTGCAGCCAGAAGACTCAGCCCTGTATCTCTGCGCCAGCAGCGGGTTAGTCTCCTACAATGAGCAGTTCTTCGGGCCA	CASSGLVSYNEQFF	1	7.434944237918215E-4	42	TCRBV04-01*01	TCRBV04	TCRBV04-01	01								TCRBD01,TCRBD02	TCRBD01-01,TCRBD02-01		TCRBJ02-01*01	TCRBJ02	TCRBJ02-01	01				5	5	0	9	0	0	39	-1	51	54	59	1	In	VDJ
CTGACTGTGAGCAACATGAGCCCTGAAGACAGCAGCATATATCTCTGCAGCGGGGCTAGCGGATACAATGAGCAGTTCTTCGGGCCA	CSGASGYNEQFF	2	0.001486988847583643	36	TCRBV29-01	TCRBV29	TCRBV29-01				01,02,03	TCRBD02-01	TCRBD02	TCRBD02-01				01,02	TCRBJ02-01*01	TCRBJ02	TCRBJ02-01	01				7	1	4	5	3	4	45	52	55	62	63	2	In	VDJ
GAGCTGGGGGACTCAGCTTTGTATTTCTGTGCCAGCAGCGTAGTAGGGGGGACAGGAGGTTCCCCAGATACGCAGTATTTTGGCCCA	CASSVVGGTGGSPDTQYF	1	7.434944237918215E-4	54	TCRBV09-01*01	TCRBV09	TCRBV09-01	01				TCRBD01-01*01	TCRBD01	TCRBD01-01	01				TCRBJ02-03*01	TCRBJ02	TCRBJ02-03	01				0	8	0	4	5	4	27	43	48	56	64	1	In	VDJ
ACAGAGCAGGAGGACTCCGCCGTGTATCTCTGTGCCAGCAGCTTATCTGCGGGAACCGCTAGCACAGATACGCAGTATTTTGGCCCA	CASSLSAGTASTDTQYF	1	7.434944237918215E-4	51	TCRBV07-08*01	TCRBV07	TCRBV07-08	01				TCRBD02-01*02	TCRBD02	TCRBD02-01	02				TCRBJ02-03*01	TCRBJ02	TCRBJ02-03	01				2	6	7	3	3	0	30	45	48	54	60	1	In	VDJ
AACGCCTTGGAGCTGGAGGACTCGGCCCTGTATCTCTGTGCCAGCAGCCCAAAGGGGACAGGGTTCCAGCCCCAGCATTTTGGTGAT	CASSPKGTGFQPQHF	1	7.434944237918215E-4	45	TCRBV05-08*01	TCRBV05	TCRBV05-08	01				TCRBD01-01*01	TCRBD01	TCRBD01-01	01				TCRBJ01-05*01	TCRBJ01	TCRBJ01-05	01				4	3	0	3	6	7	36	48	54	63	66	1	In	VDJ
AGCAACATGAGCCCTGAAGACAGCAGCATATATCTCTGCAGCGTCCTCCCCCCAGAGGCGGGATTCTACGAGCAGTACTTTGGGCCG	CSVLPPEAGFYEQYF	1	7.434944237918215E-4	45	TCRBV29-01	TCRBV29	TCRBV29-01				01,02	TCRBD02-01*02	TCRBD02	TCRBD02-01	02				TCRBJ02-07	TCRBJ02	TCRBJ02-07				01,02	6	18	7	3	13	19	36	44	57	63	81	1	In	VDJ
ACAGTGACCAGTGCCCATCCTGAAGACAGCAGCTTCTACATCTGCAGTGCCCTGAACAGGGCGCGCTACGAGCAGTACTTCGGGCCG	CSALNRARYEQYF	1	7.434944237918215E-4	39	TCRBV20	TCRBV20				TCRBV20-01,TCRBV20-or09_02		TCRBD01-01*01	TCRBD01	TCRBD01-01	01				TCRBJ02-07*01	TCRBJ02	TCRBJ02-07	01				6	4	3	3	5	3	42	50	55	61	65	1	In	VDJ
CAGCCCTCAGAACCCAGGGACTCAGCTGTGTACTTCTGTGCCAGCAGCCAGGGACTAGCGGGAGCCTACGAGCAGTACTTCGGGCCG	CASSQGLAGAYEQYF	1	7.434944237918215E-4	45	TCRBV12	TCRBV12				TCRBV12-03/12-04,TCRBV12-04		TCRBD02-01*02	TCRBD02	TCRBD02-01	02				TCRBJ02-07*01	TCRBJ02	TCRBJ02-07	01				6	0	0	2	3	2	36	47	50	-1	64	1	In	VDJ
CTCCTTGGAGCTGGGGGACTCAGCCCTGTACTTCTGTGCCAGCAGACCCGGGACTTCAGCTCCTACAATGAGCAGTTCTTCGGGCCA		1	7.434944237918215E-4	47	TCRBV13-01*01	TCRBV13	TCRBV13-01	01				TCRBD02-01	TCRBD02	TCRBD02-01				01,02	TCRBJ02-01*01	TCRBJ02	TCRBJ02-01	01				6	4	0	10	4	0	34	45	49	55	59	1	Out	VDJ
CCGCCAGCACCAACCAGACATCTATGTACCTCTGTGCCAGCAGCTGGGCAGTCCGGGGGGGAGGCAGATACGCAGTATTTTGGCCCA		1	7.434944237918215E-4	49	TCRBV28-01*01	TCRBV28	TCRBV28-01	01				TCRBD02-01*01	TCRBD02	TCRBD02-01	01				TCRBJ02-03*01	TCRBJ02	TCRBJ02-03	01				6	3	8	0	10	4	32	43	53	61	64	1	Out	VDJ
GAACCCAGGGACTCAGCTGTGTACTTCTGTGCCAGCATTCCAGTCCGGGACTAGCATCCGTGCACAGATACGCAGTATTTTGGCCCA	CASIPVRD*HPCTDTQYF	1	7.434944237918215E-4	54	TCRBV12	TCRBV12				TCRBV12-03/12-04,TCRBV12-04		TCRBD02-01	TCRBD02	TCRBD02-01				01,02	TCRBJ02-03*01	TCRBJ02	TCRBJ02-03	01				7	6	0	7	9	1	27	37	46	55	61	1	Stop	VDJ
AAGATCCAGCCCTCAGAACCCAGGGACTCAGCTGTGTACTTCTGTGCCAGCAGTTTCAGGGGGCCCGGGGAGCTGTTTTTTGGAGAA	CASSFRGPGELFF	1	7.434944237918215E-4	39	TCRBV12-03/12-04*01	TCRBV12	TCRBV12-03/12-04	01				TCRBD01-01*01	TCRBD01	TCRBD01-01	01				TCRBJ02-02*01	TCRBJ02	TCRBJ02-02	01				3	0	4	0	0	6	42	-1	56	-1	64	1	In	VDJ
TGCCATCCCCAACCAGACAGCTCTTTACTTCTGTGCCACCAGTGATTTCTCACAGGGTCTGTGAACACTGAAGCTTTCTTTGGACAA		1	7.434944237918215E-4	50	TCRBV24-01*01	TCRBV24	TCRBV24-01	01				TCRBD01-01*01	TCRBD01	TCRBD01-01	01				TCRBJ01-01*01	TCRBJ01	TCRBJ01-01	01				1	4	3	3	3	0	31	48	51	57	61	1	Out	VDJ
CGCACAGAGCAGCGGGACTCGGCCATGTATCGCTGTGCCAGCAGCTTTAGACAGGGCTTGGGAGATGAAAAACTGTTTTTTGGCAGT	CASSFRQGLGDEKLFF	2	0.001486988847583643	48	TCRBV07-06*01	TCRBV07	TCRBV07-06	01				TCRBD01-01*01	TCRBD01	TCRBD01-01	01				TCRBJ01-04*01	TCRBJ01	TCRBJ01-04	01				3	8	2	3	2	6	33	47	49	56	64	2	In	VDJ
NNNNTGTCGGCTGCTCCCTCCCAAACATCTGTGTACTTCTGTGCCAGCAGTTACGACGGGGGGTCCGACGAGCAGTACGTCGGGCCG	CASSYDGGSDEQYV	2	0.001486988847583643	42	TCRBV06-02/06-03*01	TCRBV06	TCRBV06-02/06-03	01				TCRBD02-01*01	TCRBD02	TCRBD02-01	01				TCRBJ02-07*02	TCRBJ02	TCRBJ02-07	02				2	4	8	1	2	5	39	54	56	63	67	2	In	VDJ
NNNNTGTCGGCTGCTCCCTCCCAGACATCTGTGTACTTCTGTGCCAGCAGTGAAAGTTGGCTTCACAATGAGCAGTTCTTCGGGCCA	CASSESWLHNEQFF	1	7.434944237918215E-4	42	TCRBV06-01*01	TCRBV06	TCRBV06-01	01				TCRBD01-01*01	TCRBD01	TCRBD01-01	01				TCRBJ02-01*01	TCRBJ02	TCRBJ02-01	01				2	3	9	0	4	5	39	54	58	61	64	1	In	VDJ
NTGTCGGCTGCTCCCTCCCAGACATCTGTGTACTTCTGTGCCAGCAGGGGACTAGCGGTTATGTCGGATACGCAGTATTTTGGCCCA	CASRGLAVMSDTQYF	1	7.434944237918215E-4	45	TCRBV06-05*01	TCRBV06	TCRBV06-05	01				TCRBD02-01	TCRBD02	TCRBD02-01				01,02	TCRBJ02-03*01	TCRBJ02	TCRBJ02-03	01				6	8	0	5	0	6	36	-1	47	58	66	1	In	VDJ
GAGCTGGGGGACTCAGCCCTGTACTTCTGTGCCAGCAGCTTAGGCCCGACCGACGATCGTTCTAACTATGGCTACACCTTCGGTTCG	CASSLGPTDDRSNYGYTF	1	7.434944237918215E-4	54	TCRBV13-01*01	TCRBV13	TCRBV13-01	01								TCRBD01,TCRBD02	TCRBD01-01,TCRBD02-01		TCRBJ01-02*01	TCRBJ01	TCRBJ01-02	01				0	11	2	7	3	0	27	44	47	50	61	1	In	VDJ
AATGTGAGCACCTTGGAGCTGGGGGACTCGGCCCTTTATCTTTGCGCCAGCAGCGCTTCATCCGGGACGGTGCAGTTCTTCGGGCCA	CASSASSGTVQFF	2	0.001486988847583643	39	TCRBV05-01*01	TCRBV05	TCRBV05-01	01								TCRBD01,TCRBD02	TCRBD01-01,TCRBD02-01		TCRBJ02-01*01	TCRBJ02	TCRBJ02-01	01				4	3	0	7	9	12	42	54	63	68	71	2	In	VDJ
GCCAGGCCCTCACATACCTCTCAGTACCTCTGTGCCAGCAGTGAATCAGCTAGCGGGAGGGCCAGAGATGAGCAGTTCTTCGGGCCA	CASSESASGRARDEQFF	1	7.434944237918215E-4	51	TCRBV25-01*01	TCRBV25	TCRBV25-01	01				TCRBD02-01*02	TCRBD02	TCRBD02-01	02				TCRBJ02-01*01	TCRBJ02	TCRBJ02-01	01				1	6	4	0	3	8	30	46	49	61	67	1	In	VDJ
ATCCAGCCTGCAGAGCTTGGGGACTCGGCCGTGTATCTCTGTGCCAGCGGTGCGAGAGGGGGCACAGATACGCAGTATTTTGGCCCA	CASGARGGTDTQYF	1	7.434944237918215E-4	42	TCRBV11-03*01	TCRBV11	TCRBV11-03	01								TCRBD01,TCRBD02	TCRBD01-01,TCRBD02-01		TCRBJ02-03*01	TCRBJ02	TCRBJ02-03	01				8	0	5	2	8	1	39	48	56	-1	61	1	In	VDJ
TCCAGTCCACGGAGTCAGGGGACACAGCACTGTATTTCTGTGCCAGCAGCGGCCGGGACAGGGTACACTGAAGCTTTCTTTGGACAA		1	7.434944237918215E-4	43	TCRBV21-01*01	TCRBV21	TCRBV21-01	01				TCRBD01-01*01	TCRBD01	TCRBD01-01	01				TCRBJ01-01*01	TCRBJ01	TCRBJ01-01	01				5	1	0	3	4	3	38	50	54	63	64	1	Out	VDJ
GCACTGCAGCAAGAAGACTCAGCTGCGTATCTCTGCACCAGCAGCCAAGATCAGGGGCATAGCAATCAGCCCCAGCATTTTGGTGAT	CTSSQDQGHSNQPQHF	2	0.001486988847583643	48	TCRBV01-01*01	TCRBV01	TCRBV01-01	01				TCRBD01-01*01	TCRBD01	TCRBD01-01	01				TCRBJ01-05*01	TCRBJ01	TCRBJ01-05	01				0	2	4	2	1	0	33	50	51	57	59	2	In	VDJ
TCCACGGAGTCAGGGGACACAGCACTGTATTTCTGTGCCAGCAGTTGACAGGGGGCCGAGGGTGGGTGCGGCTACACCTTCGGTTCG	CASS*QGAEGGCGYTF	1	7.434944237918215E-4	48	TCRBV21-01*01	TCRBV21	TCRBV21-01	01				TCRBD01-01*01	TCRBD01	TCRBD01-01	01				TCRBJ01-02*01	TCRBJ01	TCRBJ01-02	01				6	13	2	0	2	8	33	44	46	56	69	1	Stop	VDJ
GAGTCGGCTGCTCCCTCCCAGACATCTGTGTACTTCTGTGCCAGCAGCGACAGGGGGCTAGGTTACAATGAGCAGTTCTTCGGGCCA	CASSDRGLGYNEQFF	1	7.434944237918215E-4	45	TCRBV06-01*01	TCRBV06	TCRBV06-01	01				TCRBD01-01*01	TCRBD01	TCRBD01-01	01				TCRBJ02-01*01	TCRBJ02	TCRBJ02-01	01				6	5	2	0	1	4	36	47	48	58	63	1	In	VDJ
TTGGAGCTGGGGGACTCGGCCCTTTATCTTTGCGCCAGCAGCTATACGGCTAGCGGGACCAACTACAATGAGCAGTTCTTCGGGCCA	CASSYTASGTNYNEQFF	1	7.434944237918215E-4	51	TCRBV05-01*01	TCRBV05	TCRBV05-01	01				TCRBD02-01*02	TCRBD02	TCRBD02-01	02				TCRBJ02-01*01	TCRBJ02	TCRBJ02-01	01				3	4	4	3	6	3	30	43	49	58	62	1	In	VDJ
CGCACAGAGCAGGAGGACTCCGCCGTGTATCTCTGTGCCAGCAGCTTAAAGCAGGACTACGGGGGGGAGACCCAGTACTTCGGGCCA	CASSLKQDYGGETQYF	1	7.434944237918215E-4	48	TCRBV07-08*01	TCRBV07	TCRBV07-08	01				TCRBD02-01*01	TCRBD02	TCRBD02-01	01				TCRBJ02-05*01	TCRBJ02	TCRBJ02-05	01				2	0	8	1	11	5	33	48	59	-1	66	1	In	VDJ
CTGTCCCTAGAGTCTGCCATCCCCAACCAGACAGCTCTTTACTTCTGTGCCACCAGTGATGGTGACAGGAAAGCTTTCTTTGGACAA	CATSDGDRKAFF	1	7.434944237918215E-4	36	TCRBV24-01*01	TCRBV24	TCRBV24-01	01				TCRBD01-01*01	TCRBD01	TCRBD01-01	01				TCRBJ01-01*01	TCRBJ01	TCRBJ01-01	01				3	1	2	4	3	9	45	60	63	69	70	1	In	VDJ
CAAGATCCAGCCTGCAGAGCAGGGGGACTCGGCCGTGTATGTCTGTGCAAGTCGCTGAGGAGAGGGGGGGAGCAGTACTTCGGGCCG		1	7.434944237918215E-4	38	TCRBV12-02*01	TCRBV12	TCRBV12-02	01								TCRBD01,TCRBD02	TCRBD01-01,TCRBD02-01		TCRBJ02-07*01	TCRBJ02	TCRBJ02-07	01				4	1	5	1	6	7	43	56	62	68	69	1	Out	VDJ
CAGCCTGCAGAACTGGAGGATTCTGGAGTTTATTTCTGTGCCAGCAGCCAACCCGGAGGGGGGGCCTACGAGCAGTACTTCGGGCCG	CASSQPGGGAYEQYF	1	7.434944237918215E-4	45	TCRBV14-01*01	TCRBV14	TCRBV14-01	01				TCRBD02-01*01	TCRBD02	TCRBD02-01	01				TCRBJ02-07*01	TCRBJ02	TCRBJ02-07	01				2	0	9	0	6	2	36	51	57	-1	64	1	In	VDJ
TCCCTGATTCTGGAGTCCGCCAGCACCAACCAGACATCTATGTACCTCTGTGCCAGCAGCTATACCTACGAGCAGTACTTCGGGCCG	CASSYTYEQYF	1	7.434944237918215E-4	33	TCRBV28-01*01	TCRBV28	TCRBV28-01	01				TCRBD02-01	TCRBD02	TCRBD02-01				01,02	TCRBJ02-07*01	TCRBJ02	TCRBJ02-07	01				6	2	4	9	0	2	48	-1	59	62	64	1	In	VDJ
ATCAATTCCCTGGAGCTTGGTGACTCTGCTGTGTATTTCTGTGCCAGCAGCCAAGGGATGGGGGCTACTGGCTACACCTTCGGTTCG	CASSQGMGATGYTF	2	0.001486988847583643	42	TCRBV03-01/03-02*01	TCRBV03	TCRBV03-01/03-02	01				TCRBD01-01*01	TCRBD01	TCRBD01-01	01				TCRBJ01-02*01	TCRBJ01	TCRBJ01-02	01				1	3	6	0	4	7	39	55	59	65	68	2	In	VDJ
CTCCCAAACATCTGTGTACTTCTGTGCCAGCGAGGACTGGGGCGGAACAAGCCCAAGACTGGGTCGGGGGAGCAGTACTTCGGGCCG		1	7.434944237918215E-4	59	TCRBV06	TCRBV06				TCRBV06-02/06-03,TCRBV06-02						TCRBD01,TCRBD02	TCRBD01-01,TCRBD02-01		TCRBJ02-07*01	TCRBJ02	TCRBJ02-07	01				8	26	7	0	7	7	22	31	38	43	69	1	Out	VDJ
CGCACTGCAGCAAGAAGACTCAGCTGCGTATCTCTGCACCAGCAGCATCGGAACTAGCACCGAGCCGGGGAGCTGTTTTTTGGAGAA		1	7.434944237918215E-4	47	TCRBV01-01*01	TCRBV01	TCRBV01-01	01				TCRBD02-01	TCRBD02	TCRBD02-01				01,02	TCRBJ02-02*01	TCRBJ02	TCRBJ02-02	01				5	6	3	7	6	6	34	46	52	58	64	1	Out	VDJ
CTGGAGCTTGGTGACTCTGCTGTGTATTTCTGTGCCAGCAGCGAGGGACTAGCGGGAGTAGGCACCGGGGAGCTGTTTTTTGGAGAA	CASSEGLAGVGTGELFF	1	7.434944237918215E-4	51	TCRBV03-01/03-02*01	TCRBV03	TCRBV03-01/03-02	01				TCRBD02-01*02	TCRBD02	TCRBD02-01	02				TCRBJ02-02*01	TCRBJ02	TCRBJ02-02	01				5	4	0	2	2	4	30	42	44	58	62	1	In	VDJ
NTGTCGGCTGCTCCCTCCCAAACATCTGTGTACTTCTGTGCCAGCAGGGGTAAGACAGGGTTGAACACTGAAGCTTTCTTTGGACAA	CASRGKTGLNTEAFF	1	7.434944237918215E-4	45	TCRBV06	TCRBV06				TCRBV06-02/06-03,TCRBV06-02		TCRBD01-01*01	TCRBD01	TCRBD01-01	01				TCRBJ01-01*01	TCRBJ01	TCRBJ01-01	01				6	1	2	3	6	0	36	47	53	60	61	1	In	VDJ
CCCTCAGAACCCAGGGACTCAGCTGTGTACTTCTGTGCCAGCAGTCCCTCGCCAGGGGTGGGGAACACTGAAGCTTTCTTTGGACAA	CASSPSPGVGNTEAFF	1	7.434944237918215E-4	48	TCRBV12	TCRBV12				TCRBV12-03/12-04,TCRBV12-04		TCRBD01-01*01	TCRBD01	TCRBD01-01	01				TCRBJ01-01*01	TCRBJ01	TCRBJ01-01	01				5	4	4	2	7	1	33	45	52	58	62	1	In	VDJ
CTGGAGTCCGCCAGCACCAACCAGACATCTATGTACCTCTGTGCCAGCAGAAAACAGGGGGGAGATGAAAAACTGTTTTTTGGCAGT	CASRKQGGDEKLFF	1	7.434944237918215E-4	42	TCRBV28-01*01	TCRBV28	TCRBV28-01	01				TCRBD01-01*01	TCRBD01	TCRBD01-01	01				TCRBJ01-04*01	TCRBJ01	TCRBJ01-04	01				6	3	3	1	3	6	39	50	53	61	64	1	In	VDJ
GTGCAGCCTGCAGAACTGGAGGATTCTGGAGTTTATTTCTGTGCCAGCAGCCGCTTTGCAACTAATGAAAAACTGTTTTTTGGCAGT	CASSRFATNEKLFF	1	7.434944237918215E-4	42	TCRBV14-01*01	TCRBV14	TCRBV14-01	01								TCRBD01,TCRBD02	TCRBD01-01,TCRBD02-01		TCRBJ01-04*01	TCRBJ01	TCRBJ01-04	01				4	4	10	0	0	0	39	-1	52	54	58	1	In	VDJ
TCCCTGGAGCTTGGTGACTCTGCTGTGTATTTCTGTGCCAGCAGCCAAGCACAGGGAGGCAAAATCCACGAGCAGTACTTCGGGCCG	CASSQAQGGKIHEQYF	1	7.434944237918215E-4	48	TCRBV03-01/03-02*01	TCRBV03	TCRBV03-01/03-02	01								TCRBD01,TCRBD02	TCRBD01-01,TCRBD02-01		TCRBJ02-07*01	TCRBJ02	TCRBJ02-07	01				1	11	3	3	1	5	33	49	50	56	67	1	In	VDJ
NNTGTCGGCTGCTCCCTCCCAGACATCTGTGTACTTCTGTGCCAGCAGTCACTGGGGAGGGCCACAGAGACCCAGTACTTCGGGCCA		1	7.434944237918215E-4	44	TCRBV06-05*01	TCRBV06	TCRBV06-05	01				TCRBD02-01*02	TCRBD02	TCRBD02-01	02				TCRBJ02-05*01	TCRBJ02	TCRBJ02-05	01				1	4	9	0	1	4	37	53	54	61	65	1	Out	VDJ
TTGTTGCTGGGGGACTCGGCCCTCTATCTCTGTGCCAGCAGCTTGGAGTCATGGCTAGCGGCCACAGATACGCAGTATTTTGGCCCA	CASSLESWLAATDTQYF	1	7.434944237918215E-4	51	TCRBV05-06*01	TCRBV05	TCRBV05-06	01				TCRBD02-01	TCRBD02	TCRBD02-01				01,02	TCRBJ02-03*01	TCRBJ02	TCRBJ02-03	01				0	1	4	5	8	2	30	46	54	61	62	1	In	VDJ
GCTGCTCCCTCCCAAACATCTGTGTACTTCTGTGCCAGCAGCCGCCGACAGGGCGGTATGGGAGGCGGGGAGCTGTTTTTTGGAGAA	CASSRRQGGMGGGELFF	1	7.434944237918215E-4	51	TCRBV06-02*02	TCRBV06	TCRBV06-02	02				TCRBD01-01*01	TCRBD01	TCRBD01-01	01				TCRBJ02-02*01	TCRBJ02	TCRBJ02-02	01				2	12	2	3	3	7	30	43	46	53	65	1	In	VDJ
AAGATCCAGCCTGCAGAGCTTGAGGACTCGGCCGTGTATCTCTGTGCCAGCAGCCCGGACCGAGGAACTGAAGCTTTCTTTGGACAA	CASSPDRGTEAFF	1	7.434944237918215E-4	39	TCRBV11	TCRBV11				TCRBV11-02,TCRBV11-03						TCRBD01,TCRBD02	TCRBD01-01,TCRBD02-01		TCRBJ01-01*01	TCRBJ01	TCRBJ01-01	01				5	6	1	7	2	5	42	54	56	60	66	1	In	VDJ
CAGGTAGTGCGAGGAGATTCGGCAGCTTATTTCTGTGCCAGCTCACCTTTAGGGACTAGCGGGTTCTACGAGCAGTACTTCGGGCCG	CASSPLGTSGFYEQYF	1	7.434944237918215E-4	48	TCRBV18-01*01	TCRBV18	TCRBV18-01	01				TCRBD02-01	TCRBD02	TCRBD02-01				01,02	TCRBJ02-07*01	TCRBJ02	TCRBJ02-07	01				3	2	0	4	4	3	33	47	51	63	65	1	In	VDJ
ACTCTGACTGTGAGCAACATGAGCCCTGAAGACAGCAGCATATATCTCTGCAGCGTTGATACGGCCTACGAGCAGTACTTCGGGCCG	CSVDTAYEQYF	1	7.434944237918215E-4	33	TCRBV29-01*01	TCRBV29	TCRBV29-01	01				TCRBD02-01	TCRBD02	TCRBD02-01				01,02	TCRBJ02-07*01	TCRBJ02	TCRBJ02-07	01				3	0	8	5	2	2	48	59	61	-1	64	1	In	VDJ
TCTCTGGAGCTGGGGGACTCAGCTTTGTATTTCTGTGCCAGCAGCGTAGCCGGACAGGGGGCGGGGAATGAGCAGTTCTTCGGGCCA	CASSVAGQGAGNEQFF	2	0.001486988847583643	48	TCRBV09-01*01	TCRBV09	TCRBV09-01	01				TCRBD01-01*01	TCRBD01	TCRBD01-01	01				TCRBJ02-01*01	TCRBJ02	TCRBJ02-01	01				0	4	1	0	2	7	33	49	51	62	66	2	In	VDJ
AACCAGACAGCTCTTTACTTCTGTGCCACCAGTGACCAGACTAGCGGGAGGGCCGGAAGCTCCTACAATGAGCAGTTCTTCGGGCCA	CATSDQTSGRAGSSYNEQFF	2	0.001486988847583643	60	TCRBV24-01*01	TCRBV24	TCRBV24-01	01				TCRBD02-01*02	TCRBD02	TCRBD02-01	02				TCRBJ02-01*01	TCRBJ02	TCRBJ02-01	01				4	7	2	0	3	0	21	35	38	52	59	2	In	VDJ
TTGGCGTCTGCTGTACCCTCTCAGACATCTGTGTACTTCTGTGCCAGCAGTGACAGGGGTAGCACAGATACGCAGTATTTTGGCCCA	CASSDRGSTDTQYF	2	0.001486988847583643	42	TCRBV06-04*01	TCRBV06	TCRBV06-04	01				TCRBD01-01*01	TCRBD01	TCRBD01-01	01				TCRBJ02-03*01	TCRBJ02	TCRBJ02-03	01				2	1	5	2	0	0	39	-1	54	59	60	2	In	VDJ
GCAGGGGGACTCGGCCGTGTATGTCTGTGCAAGTCGCTTTTAGAGCGGGAGTTGAATTATCGCACCGGGGAGCTGTTTTTTGGAGAA		1	7.434944237918215E-4	56	TCRBV12-02*01	TCRBV12	TCRBV12-02	01				TCRBD02-01*02	TCRBD02	TCRBD02-01	02				TCRBJ02-02*01	TCRBJ02	TCRBJ02-02	01				3	11	6	2	4	4	25	39	43	51	62	1	Out	VDJ
ACTCTGAAGATCCAGCGCACAGAGCAGGGGGACTCGGCCATGTATCTCTGTGCCAGCAGCGGAAGCTTAGAAGCTTTCTTTGGACAA	CASSGSLEAFF	4	0.002973977695167286	33	TCRBV07-09*01	TCRBV07	TCRBV07-09	01								TCRBD01,TCRBD02	TCRBD01-01,TCRBD02-01		TCRBJ01-01*01	TCRBJ01	TCRBJ01-01	01				5	6	1	8	0	8	48	-1	60	63	69	4	In	VDJ
GAGTCCGCTAGCACCAACCAGACATCTATGTACCTCTGTGCCAGCAGACCGACTAGCGTCATCTCCTACGAGCAGTACTTCGGGCCG	CASRPTSVISYEQYF	1	7.434944237918215E-4	45	TCRBV28-01*01	TCRBV28	TCRBV28-01	01				TCRBD02-01	TCRBD02	TCRBD02-01				01,02	TCRBJ02-07*01	TCRBJ02	TCRBJ02-07	01				6	4	2	6	3	0	36	47	50	58	62	1	In	VDJ
ACAAAGCTGGAGGACTCAGCCATGTACTTCTGTGCCAGCAGTTACTCCGGGACTAGGGGCGTTTACAATGAGCAGTTCTTCGGGCCA	CASSYSGTRGVYNEQFF	1	7.434944237918215E-4	51	TCRBV02-01	TCRBV02	TCRBV02-01				01,03	TCRBD02-01	TCRBD02	TCRBD02-01				01,02	TCRBJ02-01*01	TCRBJ02	TCRBJ02-01	01				5	7	0	8	6	4	30	42	48	56	63	1	In	VDJ
NNNNTGTCGGCTGCTCCCTCCCAGACATCTGTGTACTTCTGTGCCAGCAGTGATGTACAGGGCAGTCAGCCCCAGCATTTTGGTGAT	CASSDVQGSQPQHF	1	7.434944237918215E-4	42	TCRBV06-01*01	TCRBV06	TCRBV06-01	01				TCRBD01-01*01	TCRBD01	TCRBD01-01	01				TCRBJ01-05*01	TCRBJ01	TCRBJ01-05	01				3	3	3	3	3	6	39	53	56	62	65	1	In	VDJ
TCCTGTCCTCAGAACCGGGAGACACGGCACTGTATCTCTGCGCCAGCAGTCACCCGGACAGTCTCCTACGAGCAGTACTTCGGGCCG		1	7.434944237918215E-4	43	TCRBV23-01*01	TCRBV23	TCRBV23-01	01				TCRBD01-01*01	TCRBD01	TCRBD01-01	01				TCRBJ02-07*01	TCRBJ02	TCRBJ02-07	01				3	1	1	5	3	0	38	52	55	61	62	1	Out	VDJ
CTGATCCTGGAGTCGCCCAGCCCCAACCAGACCTCTCTGTACTTCTGTGCCAGCAGTAGGGGTAAGGATGAGCAGTTCTTCGGGCCA	CASSRGKDEQFF	1	7.434944237918215E-4	36	TCRBV27-01*01	TCRBV27	TCRBV27-01	01				TCRBD01-01*01	TCRBD01	TCRBD01-01	01				TCRBJ02-01*01	TCRBJ02	TCRBJ02-01	01				5	5	5	2	0	8	45	-1	57	62	67	1	In	VDJ
GCTACCAGCTCCCAGACATCTGTGTACTTCTGTGCCATCAGTAATCAAGGTGGGGGACTAGCCCTCAATGAGCAGTTCTTCGGGCCA	CAISNQGGGLALNEQFF	1	7.434944237918215E-4	51	TCRBV10-03*01	TCRBV10	TCRBV10-03	01				TCRBD02-01	TCRBD02	TCRBD02-01				01,02	TCRBJ02-01*01	TCRBJ02	TCRBJ02-01	01				5	3	0	7	11	6	30	42	53	62	65	1	In	VDJ
NNNNNNNTGTCGGCTGCTCCCTCCCAGACATCTGTGTACTTCTGTGCCAGCTCGGTCGACCTCTATCAGCCCCAGCATTTTGGTGAT	CASSVDLYQPQHF	1	7.434944237918215E-4	39	TCRBV06-05*01	TCRBV06	TCRBV06-05	01								TCRBD01,TCRBD02	TCRBD01-01,TCRBD02-01		TCRBJ01-05*01	TCRBJ01	TCRBJ01-05	01				8	4	2	7	6	5	42	51	57	60	64	1	In	VDJ
CTCACTGTGACATCGGCCCAAAAGAACCCGACAGCTTTCTATCTCTGTGCCACCAGACGAGCTAACTATGGCTACACCTTCGGTTCG	CATRRANYGYTF	2	0.001486988847583643	36	TCRBV19-01*01	TCRBV19	TCRBV19-01	01								TCRBD01,TCRBD02	TCRBD01-01,TCRBD02-01		TCRBJ01-02*01	TCRBJ01	TCRBJ01-02	01				10	3	2	7	3	0	45	52	55	58	61	2	In	VDJ
TCTGACTGTGAGCAACATGAGCCCTGAAGACAGCAGCATATATCTCTGCAGCGCCGATAGGGGGGGAGTCTGCAGTACTTCGGGCCG		1	7.434944237918215E-4	35	TCRBV29-01*03	TCRBV29	TCRBV29-01	03				TCRBD02-01*01	TCRBD02	TCRBD02-01	01				TCRBJ02-07*01	TCRBJ02	TCRBJ02-07	01				6	5	9	0	5	9	46	54	59	66	71	1	Out	VDJ
AGTGCCCATCCTGAAGACAGCAGCTTCTACATCTGCAGTGCTAGAGATGGGGGCAGGCCCTCTGGAAACACCATATATTTTGGAGAG	CSARDGGRPSGNTIYF	1	7.434944237918215E-4	48	TCRBV20	TCRBV20				TCRBV20-01,TCRBV20-or09_02		TCRBD01-01*01	TCRBD01	TCRBD01-01	01				TCRBJ01-03*01	TCRBJ01	TCRBJ01-03	01				0	5	6	0	1	0	33	47	48	54	59	1	In	VDJ
CGGTCCACAAAGCTGGAGGACTCAGCCATGTACTTCTGTGCCAGCACCCAGACTAGCGGGAGAGGCAATGAGCAGTTCTTCGGGCCA	CASTQTSGRGNEQFF	2	0.001486988847583643	45	TCRBV02-01	TCRBV02	TCRBV02-01				01,03	TCRBD02-01*02	TCRBD02	TCRBD02-01	02				TCRBJ02-01*01	TCRBJ02	TCRBJ02-01	01				7	3	2	2	4	6	36	46	50	62	65	2	In	VDJ
GAGCTTGAGGACTCGGCCGTGTATCTCTGTGCCAGCAGCTTAGTGGGTCTAGCGGGGGTTCTCTACAATGAGCAGTTCTTCGGGCCA	CASSLVGLAGVLYNEQFF	2	0.001486988847583643	54	TCRBV11-02	TCRBV11	TCRBV11-02				01,03	TCRBD02-01*01	TCRBD02	TCRBD02-01	01				TCRBJ02-01*01	TCRBJ02	TCRBJ02-01	01				1	4	4	2	5	3	27	43	48	58	62	2	In	VDJ
AGTGCCCATCCTGAAGACAGCAGCTTCTACATCTGCAGTGCTAGAGAACTATTCCTAGCGGGAGAAGAGACCCAGTACTTCGGGCCA	CSARELFLAGEETQYF	1	7.434944237918215E-4	48	TCRBV20	TCRBV20				TCRBV20-01,TCRBV20-or09_02		TCRBD02-01*02	TCRBD02	TCRBD02-01	02				TCRBJ02-05*01	TCRBJ02	TCRBJ02-05	01				0	0	4	2	7	3	33	47	54	-1	64	1	In	VDJ
NNNNNNNTGTCGGCTGCTCCCTCCCAAACATCTGTGTACTTCTGTGCCAGCAGTTACGTGTACCAAGAGACCCAGTACTTCGGGCCA	CASSYVYQETQYF	1	7.434944237918215E-4	39	TCRBV06-02/06-03*01	TCRBV06	TCRBV06-02/06-03	01											TCRBJ02-05*01	TCRBJ02	TCRBJ02-05	01				2	4	0	0	0	0	42	-1	-1	57	61	1	In	VJ
GCTGCTCCCTCCCAGACATCTGTGTACTTCTGTGCCAGCAGTTTCCAACCCTTGACATACAACACCGGGGAGCTGTTTTTTGGAGAA	CASSFQPLTYNTGELFF	2	0.001486988847583643	51	TCRBV06	TCRBV06				TCRBV06-05,TCRBV06-06		TCRBD01-01*01	TCRBD01	TCRBD01-01	01				TCRBJ02-02*01	TCRBJ02	TCRBJ02-02	01				4	3	2	6	10	2	30	43	53	57	60	2	In	VDJ
AAGATCCAGCCCTCAGAACCCAGGGACTCAGCTGTGTACTTCTGTGCCAGCAGTTTCAGGGGGCCCGAGGAGCTGTTTTTTGGAGAA	CASSFRGPEELFF	1	7.434944237918215E-4	39	TCRBV12-03/12-04*01	TCRBV12	TCRBV12-03/12-04	01				TCRBD01-01*01	TCRBD01	TCRBD01-01	01				TCRBJ02-02*01	TCRBJ02	TCRBJ02-02	01				3	4	4	0	0	10	42	-1	56	64	68	1	In	VDJ
CAGCAGGTAGTGCGAGGAGATTCGGCAGCTTATTTCTGTGCCAGCTCACCGCTCCTTACCATGAACACTGAAGCTTTCTTTGGACAA	CASSPLLTMNTEAFF	3	0.0022304832713754648	45	TCRBV18-01*01	TCRBV18	TCRBV18-01	01								TCRBD01,TCRBD02	TCRBD01-01,TCRBD02-01		TCRBJ01-01*01	TCRBJ01	TCRBJ01-01	01				3	2	3	7	7	0	36	50	57	59	61	3	In	VDJ
AACCTGAGCTCTCTGGAGCTGGGGGACTCAGCTTTGTATTTCTGTGCCAGCAGCGTAGGGGCCGATTCACCCCTCCACTTTGGGAAT	CASSVGADSPLHF	1	7.434944237918215E-4	39	TCRBV09-01*01	TCRBV09	TCRBV09-01	01				TCRBD01-01*01	TCRBD01	TCRBD01-01	01				TCRBJ01-06*01	TCRBJ01	TCRBJ01-06	01				0	2	8	0	0	8	42	-1	58	62	64	1	In	VDJ
NNNNNNNTGTCGGCTGCTCCCTCCCAGACATCTGTGTACTTCTGTGCCAGCAGTGCGGGGACACTTTATGGCTACACCTTCGGTTCG	CASSAGTLYGYTF	1	7.434944237918215E-4	39	TCRBV06	TCRBV06				TCRBV06-01,TCRBV06-05		TCRBD01-01*01	TCRBD01	TCRBD01-01	01				TCRBJ01-02*01	TCRBJ01	TCRBJ01-02	01				4	3	0	6	2	5	42	55	57	63	66	1	In	VDJ
ATCCGGTCCACAAAGCTGGAGGACTCAGCCATGTACTTCTGTGCCAGCAATGAGAGGGACCATTACAATGAGCAGTTCTTCGGGCCA	CASNERDHYNEQFF	1	7.434944237918215E-4	42	TCRBV02-01	TCRBV02	TCRBV02-01				01,03					TCRBD01,TCRBD02	TCRBD01-01,TCRBD02-01		TCRBJ02-01*01	TCRBJ02	TCRBJ02-01	01				3	3	0	7	2	4	39	53	55	60	63	1	In	VDJ
AGCCAGAAGACTCGGCCCTGTATCTCTGCGCCAGCAGCCAAGAGGGGGAGGGACCTCAGTGGGGACACTGAAGCTTTCTTTGGACAA		1	7.434944237918215E-4	55	TCRBV04-03*01	TCRBV04	TCRBV04-03	01				TCRBD02-01*02	TCRBD02	TCRBD02-01	02				TCRBJ01-01*01	TCRBJ01	TCRBJ01-01	01				0	12	9	0	2	3	26	43	45	52	64	1	Out	VDJ
CGTCTGCTGTACCCTCTCAGACATCTGTGTACTTCTGTGCCAGCAGCCACCACCGGGACTAGCGCCTACGAGCAGTACTTCGGGCCG		2	0.001486988847583643	46	TCRBV06-04*01	TCRBV06	TCRBV06-04	01				TCRBD02-01	TCRBD02	TCRBD02-01				01,02	TCRBJ02-07*01	TCRBJ02	TCRBJ02-07	01				6	0	0	6	8	2	35	46	54	-1	64	2	Out	VDJ
CTGACAGTGACCAGTGCCCATCCTGAAGACAGCAGCTTCTACATCTGCAGTGCTAGACGAGGGGAAGAGACCCAGTACTTCGGGCCA	CSARRGEETQYF	2	0.001486988847583643	36	TCRBV20	TCRBV20				TCRBV20-01,TCRBV20-or09_02						TCRBD01,TCRBD02	TCRBD01-01,TCRBD02-01		TCRBJ02-05*01	TCRBJ02	TCRBJ02-05	01				2	0	5	2	2	3	45	57	59	-1	64	2	In	VDJ
CTGCAGCCAGAAGACTCGGCCCTGTATCTCTGCGCCAGCAGCCAAGATCGCGCGGGAGTGGGCACAGATACGCAGTATTTTGGCCCA	CASSQDRAGVGTDTQYF	1	7.434944237918215E-4	51	TCRBV04-03*01	TCRBV04	TCRBV04-03	01				TCRBD02-01*02	TCRBD02	TCRBD02-01	02				TCRBJ02-03*01	TCRBJ02	TCRBJ02-03	01				0	3	7	2	4	1	30	47	51	58	61	1	In	VDJ
CTGGAGTCCGCCAGCACCAACCAGACATCTATGTACCTCTGTGCCAGCAGTTCGCCGACAGTGTGGAAAAAAGCTTTCTTTGGACAA	CASSSPTVWKKAFF	1	7.434944237918215E-4	42	TCRBV28-01*01	TCRBV28	TCRBV28-01	01				TCRBD01-01*01	TCRBD01	TCRBD01-01	01				TCRBJ01-01*01	TCRBJ01	TCRBJ01-01	01				4	9	2	5	4	9	39	52	56	61	70	1	In	VDJ
CCTGTCCTCAGAACCAGGAGACACGGCACTGTATCTCTGCGCCAGCAGTCGCTTTAAGAGGGTTCCTACGAGCAGTACTTCGGGCCG		1	7.434944237918215E-4	44	TCRBV23-01*01	TCRBV23	TCRBV23-01	01				TCRBD02-01*02	TCRBD02	TCRBD02-01	02				TCRBJ02-07*01	TCRBJ02	TCRBJ02-07	01				4	1	11	0	7	1	37	50	57	62	63	1	Out	VDJ
AACCTGAGCTCTCTGGAGCTGGGGGACTCAGCTTTGTATTTCTGTGCCAGCAGTCCGGAGGGTCCATACGAGCAGTACTTCGGGCCG	CASSPEGPYEQYF	2	0.001486988847583643	39	TCRBV09-01*01	TCRBV09	TCRBV09-01	01				TCRBD02-01*02	TCRBD02	TCRBD02-01	02				TCRBJ02-07*01	TCRBJ02	TCRBJ02-07	01				5	4	10	0	3	4	42	53	56	62	66	2	In	VDJ
AATTCCCTGGAGCTTGGTGACTCTGCTGTGTATTTCTGTGCCAGCAGCCAAGATGGTGGTTTCGGGGAGACCCAGTACTTCGGGCCA	CASSQDGGFGETQYF	1	7.434944237918215E-4	45	TCRBV03-01/03-02*01	TCRBV03	TCRBV03-01/03-02	01				TCRBD02-01	TCRBD02	TCRBD02-01				01,02	TCRBJ02-05*01	TCRBJ02	TCRBJ02-05	01				0	0	8	4	9	5	36	53	62	-1	66	1	In	VDJ
NTGAAGATCCAGCCCTCAGAACCCAGGGACTCAGCTGTGTACTTCTGTGCCAGCAGTTTTGGGAGTCAGACCCAGTACTTCGGGCCA	CASSFGSQTQYF	1	7.434944237918215E-4	36	TCRBV12-03/12-04*01	TCRBV12	TCRBV12-03/12-04	01				TCRBD02-01*02	TCRBD02	TCRBD02-01	02				TCRBJ02-05*01	TCRBJ02	TCRBJ02-05	01				3	2	9	2	1	6	45	59	60	65	67	1	In	VDJ
ATCCAGCGCACAGAGCGGGGGGACTCAGCCGTGTATCTCTGTGCCAGCAGAGGTACACCGAACACCGGGGAGCTGTTTTTTGGAGAA	CASRGTPNTGELFF	1	7.434944237918215E-4	42	TCRBV07-03*01	TCRBV07	TCRBV07-03	01								TCRBD01,TCRBD02	TCRBD01-01,TCRBD02-01		TCRBJ02-02*01	TCRBJ02	TCRBJ02-02	01				6	1	3	6	4	0	39	50	54	57	58	1	In	VDJ
NNNNTGTCGGCTGCTCCCTCCCAAACATCTGTGTACTTCTGTGCCAGCAGTTCCGGGGTATCCATCCAGCCCCAGCATTTTGGTGAT	CASSSGVSIQPQHF	1	7.434944237918215E-4	42	TCRBV06-02/06-03*01	TCRBV06	TCRBV06-02/06-03	01				TCRBD02-01*01	TCRBD02	TCRBD02-01	01				TCRBJ01-05*01	TCRBJ01	TCRBJ01-05	01				4	8	8	3	1	7	39	52	53	58	66	1	In	VDJ
TGACCAGTGCCCATCCTGAAGACAGCAGCTTCTACATCTGCAGTGCTTAAAAGGTGCGGGAGGGAGGAGACCCAGTACTTCGGGCCA		2	0.001486988847583643	43	TCRBV20	TCRBV20				TCRBV20-01,TCRBV20-or09_02		TCRBD02-01*02	TCRBD02	TCRBD02-01	02				TCRBJ02-05*01	TCRBJ02	TCRBJ02-05	01				5	2	7	0	8	5	38	47	55	64	66	2	Out	VDJ
AATTCCCTGGAGCTTGGTGACTCTGCTGTGTATTTCTGTGCCAGCAGCCAAGATTTGGGACTAGCTATTACGCAGTATTTTGGCCCA	CASSQDLGLAITQYF	1	7.434944237918215E-4	45	TCRBV03-01/03-02*01	TCRBV03	TCRBV03-01/03-02	01				TCRBD02-01	TCRBD02	TCRBD02-01				01,02	TCRBJ02-03*01	TCRBJ02	TCRBJ02-03	01				0	3	0	7	3	8	36	53	56	65	68	1	In	VDJ
CGCACAGAGCAGGAGGACTCGGCCGTGTATCTCTGTGCCAGCAGCCGATATCCGCGGGGACAGACAGATACGCAGTATTTTGGCCCA	CASSRYPRGQTDTQYF	1	7.434944237918215E-4	48	TCRBV07	TCRBV07				TCRBV07-02,TCRBV07-08		TCRBD01-01*01	TCRBD01	TCRBD01-01	01				TCRBJ02-03*01	TCRBJ02	TCRBJ02-03	01				5	0	0	5	11	3	33	45	56	-1	63	1	In	VDJ
AAGAAGCTCCTTCTCAGTGACTCTGGCTTCTATCTCTGTGCCTGGAGTGTCCGAACCGAAGGGGGTACTGAAGCTTTCTTTGGACAA	CAWSVRTEGGTEAFF	1	7.434944237918215E-4	45	TCRBV30-01*01	TCRBV30	TCRBV30-01	01				TCRBD01-01*01	TCRBD01	TCRBD01-01	01				TCRBJ01-01*01	TCRBJ01	TCRBJ01-01	01				0	1	5	1	9	5	36	50	59	65	66	1	In	VDJ
NTGTCGGCTGCTCCCTCCCAGACATCTGTGTACTTCTGTGCCAGCACTGTGGGTACAGGGACGGACACTGAAGCTTTCTTTGGACAA	CASTVGTGTDTEAFF	1	7.434944237918215E-4	45	TCRBV06-05*01	TCRBV06	TCRBV06-05	01				TCRBD01-01*01	TCRBD01	TCRBD01-01	01				TCRBJ01-01*01	TCRBJ01	TCRBJ01-01	01				7	4	3	3	8	3	36	46	54	60	64	1	In	VDJ
CAGCGCACAGAGCAGGGGGACTCGGCCATGTATCTCTGTGCCAGCAGCTCGCCGGGCCTTTCCTACAATGAGCAGTTCTTCGGGCCA	CASSSPGLSYNEQFF	1	7.434944237918215E-4	45	TCRBV07-09*01	TCRBV07	TCRBV07-09	01								TCRBD01,TCRBD02	TCRBD01-01,TCRBD02-01		TCRBJ02-01*01	TCRBJ02	TCRBJ02-01	01				4	3	8	0	4	1	36	49	53	57	60	1	In	VDJ
ATCCAGCGCACAGAGCAGGAGGACTCGGCCGTGTATCTCTGTGCCAGCAGCTTCACAGGGGGCAGCTATGGCTACACCTTCGGTTCG	CASSFTGGSYGYTF	1	7.434944237918215E-4	42	TCRBV07-02	TCRBV07	TCRBV07-02				01,02	TCRBD01-01*01	TCRBD01	TCRBD01-01	01				TCRBJ01-02*01	TCRBJ01	TCRBJ01-02	01				3	2	3	0	1	4	39	53	54	63	65	1	In	VDJ
ACAGAGCGGGGGGACTCAGCCGTGTATCTCTGTGCCAGCAGCTTAAGTCCAGGGGGCAATATGTAGTACGAGCAGTACTTCGGGCCG	CASSLSPGGNM*YEQYF	1	7.434944237918215E-4	51	TCRBV07-03*01	TCRBV07	TCRBV07-03	01				TCRBD01-01*01	TCRBD01	TCRBD01-01	01				TCRBJ02-07*01	TCRBJ02	TCRBJ02-07	01				1	9	4	0	3	4	30	46	49	57	66	1	Stop	VDJ
CAGGCCCTCACATACCTCTCAGTACCTCTGTGCCAGCAGTGAATAACTTCCGGACAGGCAGAGACCTACGAGCAGTACTTCGGGCCG		1	7.434944237918215E-4	53	TCRBV25-01*01	TCRBV25	TCRBV25-01	01				TCRBD01-01*01	TCRBD01	TCRBD01-01	01				TCRBJ02-07*01	TCRBJ02	TCRBJ02-07	01				0	6	1	4	6	2	28	45	51	58	64	1	Out	VDJ
CCAGGCCTGGGGGACGCAGCCATGTACCTGTGTGCCACCAGCAGAGATCTGACTAGCGGGAGGGGATACGAGCAGTACTTCGGGCCG	CATSRDLTSGRGYEQYF	1	7.434944237918215E-4	51	TCRBV15-01*02	TCRBV15	TCRBV15-01	02				TCRBD02-01*02	TCRBD02	TCRBD02-01	02				TCRBJ02-07*01	TCRBJ02	TCRBJ02-07	01				0	2	2	0	3	4	30	47	50	64	66	1	In	VDJ
CTCTCTGGAGCTGGGGGACTCAGCTTTGTATTTCTGTGCCAGCAGCCCGGAAACGGGGGCTCTGGAAACACCATATATTTTGGAGAG		1	7.434944237918215E-4	47	TCRBV09-01*01	TCRBV09	TCRBV09-01	01				TCRBD02-01*01	TCRBD02	TCRBD02-01	01				TCRBJ01-03*01	TCRBJ01	TCRBJ01-03	01				4	0	8	2	7	0	34	46	53	-1	59	1	Out	VDJ
GTGAGCACCTTGGAGCTGGGGGACTCGGCCCTTTATCTTTGCGCCAGCGCTAGGGGAGGCAGCACAGATACGCAGTATTTTGGCCCA	CASARGGSTDTQYF	1	7.434944237918215E-4	42	TCRBV05-01*01	TCRBV05	TCRBV05-01	01				TCRBD02-01*02	TCRBD02	TCRBD02-01	02				TCRBJ02-03*01	TCRBJ02	TCRBJ02-03	01				7	1	9	1	5	0	39	48	53	59	60	1	In	VDJ
GCTCCCTCCCAGACATCTGTGTACTTCTGTGCCAGCAGTTATTCATCCCCCCGGGACTACTTCGCCTACGAGCAGTACTTCGGGCCG	CASSYSSPRDYFAYEQYF	1	7.434944237918215E-4	54	TCRBV06	TCRBV06				TCRBV06-05,TCRBV06-06,TCRBV06-09		TCRBD02-01	TCRBD02	TCRBD02-01				01,02	TCRBJ02-07*01	TCRBJ02	TCRBJ02-07	01				3	5	0	9	11	2	27	41	52	59	64	1	In	VDJ
GTGACCAGTGCCCATCCTGAAGACAGCAGCTTCTACATCTGCAGTGCTAGTGAACTAGGGATCGTCGATGAGCAGTTCTTCGGGCCA	CSASELGIVDEQFF	1	7.434944237918215E-4	42	TCRBV20-01*04	TCRBV20	TCRBV20-01	04				TCRBD02-01	TCRBD02	TCRBD02-01				01,02	TCRBJ02-01*01	TCRBJ02	TCRBJ02-01	01				0	9	3	8	0	8	39	-1	53	58	67	1	In	VDJ
ACTGTGACATCGGCCCAAAAGAACCCGACAGCTTTCTATCTCTGTGCCAGTAGTAGGGACCGAGATCAGCCCCAGCATTTTGGTGAT	CASSRDRDQPQHF	1	7.434944237918215E-4	39	TCRBV19-01*01	TCRBV19	TCRBV19-01	01								TCRBD01,TCRBD02	TCRBD01-01,TCRBD02-01		TCRBJ01-05*01	TCRBJ01	TCRBJ01-05	01				4	4	0	7	0	5	42	-1	55	60	64	1	In	VDJ
TCCTCACTCTGGAGTCCGCTACCAGCTCCCAGACATCTGTGTACTTCTGTGCCATCAGCCACACAGCTGGGGGGGATCTTCGGGCCG		1	7.434944237918215E-4	34	TCRBV10-03*01	TCRBV10	TCRBV10-03	01				TCRBD02-01*01	TCRBD02	TCRBD02-01	01				TCRBJ02-07*01	TCRBJ02	TCRBJ02-07	01				6	2	9	0	10	15	47	58	68	75	77	1	Out	VDJ
ATCCAGCGCACAGAGCAGGGGGACTCGGCCATGTATCTCTGTGCCAGCAGCGGCGGGACTAGGTCCTACGAGCAGTACTTCGGGCCG	CASSGGTRSYEQYF	1	7.434944237918215E-4	42	TCRBV07-09*01	TCRBV07	TCRBV07-09	01				TCRBD02-01	TCRBD02	TCRBD02-01				01,02	TCRBJ02-07*01	TCRBJ02	TCRBJ02-07	01				5	1	0	8	3	1	39	51	54	62	63	1	In	VDJ
AATGTGAACGCCTTGGAGTTGGACGACTCGGCCCTGTATCTCTGTGCCGCCAAGGGGGGGGCTACCTACGAGCAGTACTTCGGGCCG	CAAKGGATYEQYF	1	7.434944237918215E-4	39	TCRBV05-04*01	TCRBV05	TCRBV05-04	01				TCRBD02-01*01	TCRBD02	TCRBD02-01	01				TCRBJ02-07*01	TCRBJ02	TCRBJ02-07	01				10	4	9	0	5	2	42	48	53	60	64	1	In	VDJ
TGCCCATCCTGAAGACAGCAGCTTCTACATCTGCAGTGCTAGAAGGGTTGTAGGGCTCTTACCTACAATGAGCAGTTCTTCGGGCCA		1	7.434944237918215E-4	50	TCRBV20	TCRBV20				TCRBV20-01,TCRBV20-or09_02						TCRBD01,TCRBD02	TCRBD01-01,TCRBD02-01		TCRBJ02-01*01	TCRBJ02	TCRBJ02-01	01				2	14	5	3	0	2	31	-1	43	47	61	1	Out	VDJ
TTGGCTGCTCCCTCCCAGACATCTGTGTACTTCTGTGCCAGCAGTCACGGACAACACCTTAGCACAGATACGCAGTATTTTGGCCCA	CASSHGQHLSTDTQYF	1	7.434944237918215E-4	48	TCRBV06-06*04	TCRBV06	TCRBV06-06	04				TCRBD01-01*01	TCRBD01	TCRBD01-01	01				TCRBJ02-03*01	TCRBJ02	TCRBJ02-03	01				4	7	1	6	2	0	33	46	48	53	60	1	In	VDJ
GAGATCCAGTCCACGGAGTCAGGGGACACAGCACTGTATTTCTGTGCCAGCAGCAAAGGCGAAGGGAGGTACTACACCTTCGGTTCG	CASSKGEGRYYTF	2	0.001486988847583643	39	TCRBV21-01*01	TCRBV21	TCRBV21-01	01				TCRBD02-01*02	TCRBD02	TCRBD02-01	02				TCRBJ01-02*01	TCRBJ01	TCRBJ01-02	01				1	2	9	1	5	10	42	58	63	69	71	2	In	VDJ
ATCCAGCCCTCAGAACCCAGGGACTCAGCTGTGTACTTCTGTGCCAGCAGGCCGACAGGCGCCAACACTGAAGCTTTCTTTGGACAA	CASRPTGANTEAFF	2	0.001486988847583643	42	TCRBV12	TCRBV12				TCRBV12-03/12-04,TCRBV12-04		TCRBD01-01*01	TCRBD01	TCRBD01-01	01				TCRBJ01-01*01	TCRBJ01	TCRBJ01-01	01				6	4	2	4	3	2	39	50	53	59	63	2	In	VDJ
CAAAAGAACCCGACAGCTTTCTATCTCTGTGCCAGTAGTACAGGGACTAGCGGGCCCGACTCCTACAATGAGCAGTTCTTCGGGCCA	CASSTGTSGPDSYNEQFF	1	7.434944237918215E-4	54	TCRBV19-01*01	TCRBV19	TCRBV19-01	01				TCRBD02-01	TCRBD02	TCRBD02-01				01,02	TCRBJ02-01*01	TCRBJ02	TCRBJ02-01	01				4	5	0	4	2	0	27	40	42	54	59	1	In	VDJ
CTTGACATCCGCTCACCAGGCCTGGGGGACGCAGCCATGTACCTGTGTGCCACCAGCAGAGGGTGGGAGACCCAGTACTTCGGGCCA	CATSRGWETQYF	1	7.434944237918215E-4	36	TCRBV15-01*02	TCRBV15	TCRBV15-01	02								TCRBD01,TCRBD02	TCRBD01-01,TCRBD02-01		TCRBJ02-05*01	TCRBJ02	TCRBJ02-05	01				1	3	0	10	0	5	45	-1	61	63	66	1	In	VDJ
AGCACCTTGGAGCTGGGGGACTCGGCCCTTTATCTTTGCGCCAGCAGCTTGCCTAGCGGGAGGGGAGAGACCCAGTACTTCGGGCCA	CASSLPSGRGETQYF	1	7.434944237918215E-4	45	TCRBV05-01*01	TCRBV05	TCRBV05-01	01				TCRBD02-01*02	TCRBD02	TCRBD02-01	02				TCRBJ02-05*01	TCRBJ02	TCRBJ02-05	01				1	1	4	0	1	4	36	51	52	64	65	1	In	VDJ
GAGTCGCCCAGCCCCAACCAGACCTCTCTGTACTTCTGTGCCAGCAGTTTATCGACGGGGATACAGGAGACCCAGTACTTCGGGCCA	CASSLSTGIQETQYF	1	7.434944237918215E-4	45	TCRBV27-01*01	TCRBV27	TCRBV27-01	01				TCRBD02-01*01	TCRBD02	TCRBD02-01	01				TCRBJ02-05*01	TCRBJ02	TCRBJ02-05	01				0	6	8	3	2	5	36	53	55	60	66	1	In	VDJ
GAGTCCGCCAGCACCAACCAGACATCTATGTACCTCTGTGCCAGCAGTTTCTCAGCGGGAGTGGGCCACGAGCAGTACTTCGGGCCG	CASSFSAGVGHEQYF	1	7.434944237918215E-4	45	TCRBV28-01*01	TCRBV28	TCRBV28-01	01				TCRBD02-01*02	TCRBD02	TCRBD02-01	02				TCRBJ02-07*01	TCRBJ02	TCRBJ02-07	01				3	6	6	2	3	5	36	50	53	61	67	1	In	VDJ
CCCTCAGAACCCAGGGACTCAGCTGTGTACTTCTGTGCCAGCAGTTTAGCTAGGGTCTTAAGGGGCGGGGAGCTGTTTTTTGGAGAA	CASSLARVLRGGELFF	1	7.434944237918215E-4	48	TCRBV12	TCRBV12				TCRBV12-03/12-04,TCRBV12-04		TCRBD01-01*01	TCRBD01	TCRBD01-01	01				TCRBJ02-02*01	TCRBJ02	TCRBJ02-02	01				0	0	5	2	10	7	33	50	60	-1	65	1	In	VDJ
GCTCACCAGGCCTGGGGGACACAGCCATGTACCTGTGTGCCACCAGCAGCGTGACAAAGTCGGGCCAACGTCCTGACTTTCGGGGCC		1	7.434944237918215E-4	46	TCRBV15-01*01	TCRBV15	TCRBV15-01	01				TCRBD01-01*01	TCRBD01	TCRBD01-01	01				TCRBJ02-06*01	TCRBJ02	TCRBJ02-06	01				3	5	2	6	3	5	35	49	52	56	61	1	Out	VDJ
ACTGTGACATCGGCCCAAAAGAACCCGACAGCTTTCTATCTCTGTGCCAGTAGTATTCAGGGTGGCCCTGAAGCTTTCTTTGGACAA	CASSIQGGPEAFF	1	7.434944237918215E-4	39	TCRBV19-01*01	TCRBV19	TCRBV19-01	01				TCRBD01-01*01	TCRBD01	TCRBD01-01	01				TCRBJ01-01*01	TCRBJ01	TCRBJ01-01	01				3	5	4	3	1	6	42	56	57	62	67	1	In	VDJ
ATTCTGGAGTCCGCCAGCACCAACCAGACATCTATGTACCTCTGTGCCAGCAGTGGCAGGGGACGAGAGACCCAGTACTTCGGGCCA	CASSGRGRETQYF	1	7.434944237918215E-4	39	TCRBV28-01*01	TCRBV28	TCRBV28-01	01				TCRBD01-01*01	TCRBD01	TCRBD01-01	01				TCRBJ02-05*01	TCRBJ02	TCRBJ02-05	01				5	3	4	2	2	4	42	54	56	62	65	1	In	VDJ
CAGCCTGCAGAGCTTGGGGACTCGGCCGTGTATCTCTGTGCCAGCAGCTCCGGGACAGCGGGCCAAGAGACCCAGTACTTCGGGCCA	CASSSGTAGQETQYF	1	7.434944237918215E-4	45	TCRBV11-03*01	TCRBV11	TCRBV11-03	01				TCRBD01-01*01	TCRBD01	TCRBD01-01	01				TCRBJ02-05*01	TCRBJ02	TCRBJ02-05	01				4	4	0	5	2	1	36	49	51	58	62	1	In	VDJ
AATGTGAACGCCTTGGAGCTGGACGACTCGGCCCTGTATCTCTGTGCCGCCAAGGGGGGGGCTACCTACGAGCAGTACTTCGGGCCG	CAAKGGATYEQYF	1	7.434944237918215E-4	39	TCRBV05-04*01	TCRBV05	TCRBV05-04	01				TCRBD02-01*01	TCRBD02	TCRBD02-01	01				TCRBJ02-07*01	TCRBJ02	TCRBJ02-07	01				10	4	9	0	5	2	42	48	53	60	64	1	In	VDJ
ATCCAGCCCTCAGAACCCAGGGACTCAGCTGTGTACTTCTGTGCCAGCAGTCAACAGGGGTCCACCGGGGAGCTGTTTTTTGGAGAA	CASSQQGSTGELFF	1	7.434944237918215E-4	42	TCRBV12	TCRBV12				TCRBV12-03/12-04,TCRBV12-04		TCRBD01-01*01	TCRBD01	TCRBD01-01	01				TCRBJ02-02*01	TCRBJ02	TCRBJ02-02	01				5	2	3	2	2	4	39	51	53	60	62	1	In	VDJ
CTGAGTTCTAAGAAGCTCCTTCTCAGTGACTCTGGCTTCTATCTCTGTGCCTCGGGACTAGCGATCTCCGAGCAGTACTTCGGGCCG	CASGLAISEQYF	1	7.434944237918215E-4	36	TCRBV30-01*05	TCRBV30	TCRBV30-01	05				TCRBD02-01	TCRBD02	TCRBD02-01				01,02	TCRBJ02-07*01	TCRBJ02	TCRBJ02-07	01				2	5	4	6	0	6	45	-1	57	63	68	1	In	VDJ
CCTGCAGCCAGAAGACTCGGCCCTGTATCTCTGTGCCAGCAGCCAGATGACTAGCGGGAGTCTGGGGACGAGCAGTACTTCGGGCCG		1	7.434944237918215E-4	50	TCRBV04-02*01	TCRBV04	TCRBV04-02	01				TCRBD02-01*02	TCRBD02	TCRBD02-01	02				TCRBJ02-07*01	TCRBJ02	TCRBJ02-07	01				3	7	2	2	3	5	31	45	48	60	67	1	Out	VDJ
AATGTGAGCACCTTGGAGCTGGGGGACTCGGCCCTTTATCTTTGCGCCAGCAGCTTGTTCCCTCTCAACGAGCAGTACTTCGGGCCG	CASSLFPLNEQYF	1	7.434944237918215E-4	39	TCRBV05-01*01	TCRBV05	TCRBV05-01	01								TCRBD01,TCRBD02	TCRBD01-01,TCRBD02-01		TCRBJ02-07*01	TCRBJ02	TCRBJ02-07	01				1	0	4	6	8	5	42	57	65	-1	67	1	In	VDJ
ATCCAGCCCTCAGAACCCAGGGACTCAGCTGTGTACTTCTGTGCCAGCACGCAGCAGGGGGGGGCCGGGGAGCTGTTTTTTGGAGAA	CASTQQGGAGELFF	2	0.001486988847583643	42	TCRBV12	TCRBV12				TCRBV12-03/12-04,TCRBV12-04						TCRBD01,TCRBD02	TCRBD01-01,TCRBD02-01		TCRBJ02-02*01	TCRBJ02	TCRBJ02-02	01				7	3	4	1	5	6	39	49	54	61	64	2	In	VDJ
GCAGCCATGTACCTGTGTGCCACCAGCAGAGATAAGGGCGGTTGGGCTAGCGGGAGAAGGTTCCAAGAGACCCAGTACTTCGGGCCA	CATSRDKGGWASGRRFQETQYF	1	7.434944237918215E-4	66	TCRBV15-01*02	TCRBV15	TCRBV15-01	02				TCRBD02-01*02	TCRBD02	TCRBD02-01	02				TCRBJ02-05*01	TCRBJ02	TCRBJ02-05	01				0	6	4	2	14	1	15	32	46	56	62	1	In	VDJ
ATCCCCAACCAGACAGCTCTTTACTTCTGTGCCACCAGTGATCCGGACTTGACTAGCGGGGACTACAATGAGCAGTTCTTCGGGCCA	CATSDPDLTSGDYNEQFF	1	7.434944237918215E-4	54	TCRBV24-01*01	TCRBV24	TCRBV24-01	01				TCRBD02-01*01	TCRBD02	TCRBD02-01	01				TCRBJ02-01*01	TCRBJ02	TCRBJ02-01	01				3	1	2	3	8	3	27	42	50	61	62	1	In	VDJ
CTTCACCTACACGCCCTGCAGCCAGAAGACTCAGCCCTGTATCTCTGCGCCAGCAGCCAAGGATTAGCTGGGGCTTTCTTTGGACAA	CASSQGLAGAFF	1	7.434944237918215E-4	36	TCRBV04-01*01	TCRBV04	TCRBV04-01	01				TCRBD02-01	TCRBD02	TCRBD02-01				01,02	TCRBJ01-01*01	TCRBJ01	TCRBJ01-01	01				1	4	5	7	3	11	45	61	64	68	72	1	In	VDJ
GCCAGCACCAACCAGACATCTATGTACCTCTGTGCCAGCAGTTTATGGACAGGGGCAAGGAGCAATCAGCCCCAGCATTTTGGTGAT	CASSLWTGARSNQPQHF	1	7.434944237918215E-4	51	TCRBV28-01*01	TCRBV28	TCRBV28-01	01				TCRBD01-01*01	TCRBD01	TCRBD01-01	01				TCRBJ01-05*01	TCRBJ01	TCRBJ01-05	01				0	5	2	2	0	1	30	-1	47	55	60	1	In	VDJ
CTTGGAGATCCAGTCCACGGAGTCAGGGGACACAGCACTGTATTTCTGTGCCAGCAGCAAAGACAGGTTGGCTACACCTTCGGTTCG		1	7.434944237918215E-4	35	TCRBV21-01*01	TCRBV21	TCRBV21-01	01				TCRBD01-01*01	TCRBD01	TCRBD01-01	01				TCRBJ01-02*01	TCRBJ01	TCRBJ01-02	01				1	1	3	4	0	7	46	-1	62	67	68	1	Out	VDJ
CCTGCAGAGCTTGGGGACTCGGCCGTGTATCTCTGTGCCAGCAGCGTGGGACTAGCGGGAGGGCGGAATGAGCAGTTCTTCGGGCCA	CASSVGLAGGRNEQFF	1	7.434944237918215E-4	48	TCRBV11-03*01	TCRBV11	TCRBV11-03	01				TCRBD02-01*02	TCRBD02	TCRBD02-01	02				TCRBJ02-01*01	TCRBJ02	TCRBJ02-01	01				5	3	0	0	2	7	33	45	47	63	66	1	In	VDJ
AGCACCTTGGAGCTGGGGGACTCGGCCCTTTATCTTTGCGCCAGCAGCCGCTCTAGTGGGAGCCCAGATACGCAGTATTTTGGCCCA	CASSRSSGSPDTQYF	1	7.434944237918215E-4	45	TCRBV05-01*01	TCRBV05	TCRBV05-01	01				TCRBD02-01*02	TCRBD02	TCRBD02-01	02				TCRBJ02-03*01	TCRBJ02	TCRBJ02-03	01				4	2	9	2	9	4	36	48	57	62	64	1	In	VDJ
AACCTGAGCTCTCTGGAGCTGGGGGACTCAGCTTTGTATTTCTGTGCCAGCAGCGTAGACCTGGGCGGGGAGCTGTTTTTTGGAGAA	CASSVDLGGELFF	1	7.434944237918215E-4	39	TCRBV09-01*01	TCRBV09	TCRBV09-01	01								TCRBD01,TCRBD02	TCRBD01-01,TCRBD02-01		TCRBJ02-02*01	TCRBJ02	TCRBJ02-02	01				0	0	0	9	4	7	42	58	62	-1	65	1	In	VDJ
GCCTGCAGAGCAGGGGGACTCGGCCGTGTATGTCTGTGCAAGTCGAACTAGCGGGAGTTATCGTAATGCGAGCAGTACTTCGGGCCG		1	7.434944237918215E-4	47	TCRBV12-02*01	TCRBV12	TCRBV12-02	01				TCRBD02-01*02	TCRBD02	TCRBD02-01	02				TCRBJ02-07*01	TCRBJ02	TCRBJ02-07	01				6	11	3	2	1	6	34	45	46	57	68	1	Out	VDJ
GTGAGCACCTTGGAGCTGGGGGACTCGGCCCTTTATCTTTGCGCCGGACGTCCTTAGCGGGAGACGGGTGAGCAGTTCTTCGGGCCA	CAGRP*RETGEQFF	1	7.434944237918215E-4	42	TCRBV05-01*01	TCRBV05	TCRBV05-01	01				TCRBD02-01*02	TCRBD02	TCRBD02-01	02				TCRBJ02-01*01	TCRBJ02	TCRBJ02-01	01				10	5	5	2	9	9	39	45	54	63	68	1	Stop	VDJ
AACGCCTTGGAGCTGGACGACTCGGCCCTGTATCTCTGTGCCAGCAGCTTGATGGTGGGGTCTGCAGATACGCAGTATTTTGGCCCA	CASSLMVGSADTQYF	1	7.434944237918215E-4	45	TCRBV05-04*01	TCRBV05	TCRBV05-04	01								TCRBD01,TCRBD02	TCRBD01-01,TCRBD02-01		TCRBJ02-03*01	TCRBJ02	TCRBJ02-03	01				1	4	6	2	5	4	36	51	56	60	64	1	In	VDJ
CAGCGCACAGAGCAGGGGGACTCGGCCATGTATCTCTGTGCCAGCAGCTTAGGGGTCGGAGACACCGGGGAGCTGTTTTTTGGAGAA	CASSLGVGDTGELFF	1	7.434944237918215E-4	45	TCRBV07-09*01	TCRBV07	TCRBV07-09	01				TCRBD02-01*02	TCRBD02	TCRBD02-01	02				TCRBJ02-02*01	TCRBJ02	TCRBJ02-02	01				1	0	10	2	5	3	36	52	57	-1	61	1	In	VDJ
ACTCTGACTGTGAGCAACATGAGCCCTGAAGACAGCAGCATATATCTCTGCAGCGCCGCTGACAGGACTGGCGGCACCTTCGGTTCG	CSAADRTGGTF	1	7.434944237918215E-4	33	TCRBV29-01*03	TCRBV29	TCRBV29-01	03				TCRBD01-01*01	TCRBD01	TCRBD01-01	01				TCRBJ01-02*01	TCRBJ01	TCRBJ01-02	01				6	8	2	4	4	13	48	56	60	66	74	1	In	VDJ
ACATCGGCCCAAAAGAACCCGACAGCTTTCTATCTCTGTGCCAGTAGTATAGACGTGGGAGGGCCCTACGAGCAGTACTTCGGGCCG	CASSIDVGGPYEQYF	1	7.434944237918215E-4	45	TCRBV19-01*01	TCRBV19	TCRBV19-01	01				TCRBD02-01*02	TCRBD02	TCRBD02-01	02				TCRBJ02-07*01	TCRBJ02	TCRBJ02-07	01				0	1	9	0	3	2	36	53	56	63	64	1	In	VDJ
AGCACCTTGGAGCTGGGGGACTCGGCCCTTTATCTTTGCGCCAGCAGCTTGGGAAACTCTGGGGCCAACGTCCTGACTTTCGGGGCC	CASSLGNSGANVLTF	1	7.434944237918215E-4	45	TCRBV05-01*01	TCRBV05	TCRBV05-01	01								TCRBD01,TCRBD02	TCRBD01-01,TCRBD02-01		TCRBJ02-06*01	TCRBJ02	TCRBJ02-06	01				0	2	2	8	0	0	36	-1	52	54	56	1	In	VDJ
CTGATTCTGGAGTCCGCCAGCACCAACCAGACATCTATGTACCTCTGTGCCAGCAGTCCCAGACAGGGAGTCCAGCATTTTGGTGAT	CASSPRQGVQHF	1	7.434944237918215E-4	36	TCRBV28-01*01	TCRBV28	TCRBV28-01	01				TCRBD01-01*01	TCRBD01	TCRBD01-01	01				TCRBJ01-05*01	TCRBJ01	TCRBJ01-05	01				5	3	2	3	4	12	45	57	61	68	71	1	In	VDJ
CTGAATGTGAACGCCTTGGAGCTGGACGACTCGGCCCTGTATCTCTGTGCCAGCAGCCCGGATGGCTTGGAGCAGTTCTTCGGGCCA	CASSPDGLEQFF	1	7.434944237918215E-4	36	TCRBV05-04*01	TCRBV05	TCRBV05-04	01								TCRBD01,TCRBD02	TCRBD01-01,TCRBD02-01		TCRBJ02-01*01	TCRBJ02	TCRBJ02-01	01				4	7	1	8	2	10	45	57	59	62	69	1	In	VDJ
CAGCAGGTAGTGCGAGGAGATTCGGCAGCTTATTTCTGTGCCAGCTCACCACCGTCAGGGCGCACCGGGGAGCTGTTTTTTGGAGAA	CASSPPSGRTGELFF	1	7.434944237918215E-4	45	TCRBV18-01*01	TCRBV18	TCRBV18-01	01				TCRBD01-01*01	TCRBD01	TCRBD01-01	01				TCRBJ02-02*01	TCRBJ02	TCRBJ02-02	01				0	2	4	3	2	4	36	53	55	60	62	1	In	VDJ
GCCTTGTTGCTGGGGGACTCGGCCCTGTATCTCTGTGCCAGCAGCACCCCTTCGACAGGGAGTTATGAAAAACTGTTTTTTGGCAGT	CASSTPSTGSYEKLFF	2	0.001486988847583643	48	TCRBV05-05*01	TCRBV05	TCRBV05-05	01				TCRBD01-01*01	TCRBD01	TCRBD01-01	01				TCRBJ01-04*01	TCRBJ01	TCRBJ01-04	01				4	4	2	3	8	6	33	45	53	60	64	2	In	VDJ
ATCCAGCAGGTAGTGCGAGGAGATTTGGCAGCTTATTTCTGTGCCAGCTCACCCGGGACAGACCTTTATGGCTACACCTTCGGTTCG	CASSPGTDLYGYTF	1	7.434944237918215E-4	42	TCRBV18-01*01	TCRBV18	TCRBV18-01	01				TCRBD01-01*01	TCRBD01	TCRBD01-01	01				TCRBJ01-02*01	TCRBJ01	TCRBJ01-02	01				3	5	0	5	1	5	39	53	54	61	66	1	In	VDJ
AGTTCTAAGAAGCTCCTTCTCAGTGACTCTGGCTTCTATCTCTGTGCCTGGAGTGCTACAGACAGCACTGAGCAGTTCTTCGGGCCA	CAWSATDSTEQFF	2	0.001486988847583643	39	TCRBV30-01*01	TCRBV30	TCRBV30-01	01				TCRBD01-01*01	TCRBD01	TCRBD01-01	01				TCRBJ02-01*01	TCRBJ02	TCRBJ02-01	01				1	3	2	5	5	9	42	55	60	65	68	2	In	VDJ
GCGTCTGCTGTACCCTCTCAGACATCTGTGTACTTCTGTGCCAGCAGTGACTCTAGCGGGAGTTACAATGAGCAGTTCTTCGGGCCA	CASSDSSGSYNEQFF	1	7.434944237918215E-4	45	TCRBV06-04*01	TCRBV06	TCRBV06-04	01				TCRBD02-01*02	TCRBD02	TCRBD02-01	02				TCRBJ02-01*01	TCRBJ02	TCRBJ02-01	01				0	1	5	2	0	4	36	-1	53	62	63	1	In	VDJ
GTGACCAGTGCCCATCCTGAAGACAGCAGCTTCTACATCTGCAGTGCTCGAGCCCAGCGGGGAAACAATGAGCAGTTCTTCGGGCCA	CSARAQRGNNEQFF	1	7.434944237918215E-4	42	TCRBV20	TCRBV20				TCRBV20-01,TCRBV20-or09_02		TCRBD02-01*01	TCRBD02	TCRBD02-01	01				TCRBJ02-01*01	TCRBJ02	TCRBJ02-01	01				1	2	6	3	3	5	39	52	55	62	64	1	In	VDJ
AAGATCCGGTCCACAAAGCTGGAGGACTCAGCCATGTACTTCTGTGCCAGCAGTGTAAAACGGGGCGAGACCCAGTACTTCGGGCCA	CASSVKRGETQYF	1	7.434944237918215E-4	39	TCRBV02-01	TCRBV02	TCRBV02-01				01,03					TCRBD01,TCRBD02	TCRBD01-01,TCRBD02-01		TCRBJ02-05*01	TCRBJ02	TCRBJ02-05	01				4	0	7	0	6	5	42	55	61	-1	66	1	In	VDJ
CTGACAGTGACCAGTGCCCATCCTGAAGACAGCAGCTTCTACATCTGCAGTGCTAGGCAGCCGAACACTGAAGCTTTCTTTGGACAA	CSARQPNTEAFF	1	7.434944237918215E-4	36	TCRBV20	TCRBV20				TCRBV20-01,TCRBV20-or09_02						TCRBD01,TCRBD02	TCRBD01-01,TCRBD02-01		TCRBJ01-01*01	TCRBJ01	TCRBJ01-01	01				3	2	4	5	1	1	45	56	57	60	62	1	In	VDJ
AGATCCAGTCCACGGAGTCAGGGGACACAGCACTGTATTTCTGTGCCTCCACGAGGGGACAGTGGCTACGAGCAGTACTTCGGGCCG		1	7.434944237918215E-4	40	TCRBV21-01*01	TCRBV21	TCRBV21-01	01				TCRBD01-01*01	TCRBD01	TCRBD01-01	01				TCRBJ02-07*01	TCRBJ02	TCRBJ02-07	01				11	3	0	5	8	3	41	47	55	62	65	1	Out	VDJ
CTGGAGTCAGCTACCCGCTCCCAGACATCTGTGTATTTCTGCGCCAGCAGCCTTGACAGGGTTTCCTACGAGCAGTACTTCGGGCCG	CASSLDRVSYEQYF	1	7.434944237918215E-4	42	TCRBV10-02*01	TCRBV10	TCRBV10-02	01				TCRBD01-01*01	TCRBD01	TCRBD01-01	01				TCRBJ02-07*01	TCRBJ02	TCRBJ02-07	01				6	2	2	3	4	1	39	50	54	61	63	1	In	VDJ
CAGACATCTATGTACCTCTGTGCCAGCAGTTGGGATCGCTCCCTAGGACAGGGGATACTCCACCAGGACATTCAGTACTTCGGCGCC	CASSWDRSLGQGILHQDIQYF	1	7.434944237918215E-4	63	TCRBV28-01*01	TCRBV28	TCRBV28-01	01				TCRBD01-01*01	TCRBD01	TCRBD01-01	01				TCRBJ02-04*01	TCRBJ02	TCRBJ02-04	01				4	13	1	2	14	8	18	31	45	54	67	1	In	VDJ
ACCAGTGCCCATCCTGAAGACAGCAGCTTCTACATCTGCAGTGCTAAAAGGACTAGCGGCCCTTACAATGAGCAGTTCTTCGGGCCA	CSAKRTSGPYNEQFF	1	7.434944237918215E-4	45	TCRBV20	TCRBV20				TCRBV20-01,TCRBV20-or09_02		TCRBD02-01	TCRBD02	TCRBD02-01				01,02	TCRBJ02-01*01	TCRBJ02	TCRBJ02-01	01				4	4	1	5	3	4	36	46	49	59	63	1	In	VDJ
CAGCCCTCAGAACCCAGGGACTCAGCTGTGTACTTCTGTGCCAGCAGTTTGGGCCTTTCTAGCACAGATACGCAGTATTTTGGCCCA	CASSLGLSSTDTQYF	1	7.434944237918215E-4	45	TCRBV12	TCRBV12				TCRBV12-03/12-04,TCRBV12-04		TCRBD01-01*01	TCRBD01	TCRBD01-01	01				TCRBJ02-03*01	TCRBJ02	TCRBJ02-03	01				3	6	8	0	0	0	36	-1	50	54	60	1	In	VDJ
ACCTTGGAGCTGGGGGACTCGGCCCTTTATCTTTGCGCCAGCAGCTTGGCTGCTAGCGGGAGCACAGATACGCAGTATTTTGGCCCA	CASSLAASGSTDTQYF	1	7.434944237918215E-4	48	TCRBV05-01*01	TCRBV05	TCRBV05-01	01				TCRBD02-01	TCRBD02	TCRBD02-01				01,02	TCRBJ02-03*01	TCRBJ02	TCRBJ02-03	01				0	0	4	4	3	0	33	49	52	-1	60	1	In	VDJ
AATTCCCTGGAGCTTGGTGACTCTGCTGTGTATTTCTGTGCCAGCAGCCATAGCGGGGGGAGCAATCAGCCCCAGCATTTTGGTGAT	CASSHSGGSNQPQHF	1	7.434944237918215E-4	45	TCRBV03-01/03-02*01	TCRBV03	TCRBV03-01/03-02	01				TCRBD02-01*01	TCRBD02	TCRBD02-01	01				TCRBJ01-05*01	TCRBJ01	TCRBJ01-05	01				3	0	5	1	0	1	36	-1	50	-1	60	1	In	VDJ
GTGACATCGGCCCAAAAGAACCCGACAGCTTTCTATCTCTGTGCCAGTAGTATCGGACCGTTTAACTATGGCTACACCTTCGGTTCG	CASSIGPFNYGYTF	1	7.434944237918215E-4	42	TCRBV19-01*01	TCRBV19	TCRBV19-01	01								TCRBD01,TCRBD02	TCRBD01-01,TCRBD02-01		TCRBJ01-02*01	TCRBJ01	TCRBJ01-02	01				3	4	1	7	1	1	39	53	54	58	62	1	In	VDJ
GCGCACAGAGCGGGGGGACTCAGCCGTGTATCTCTGTGCCAGCAGCTCGGCGAAGATCAGATCTCCTACGAGCAGTACTTCGGGCCG		1	7.434944237918215E-4	47	TCRBV07-03*01	TCRBV07	TCRBV07-03	01								TCRBD01,TCRBD02	TCRBD01-01,TCRBD02-01		TCRBJ02-07*01	TCRBJ02	TCRBJ02-07	01				4	2	4	5	10	0	34	47	57	60	62	1	Out	VDJ
CTGAAGATCCAGCGCACAGAGCAGGGGGACTCGGCCATGTATCTCTGTGCCAGCAGCTTGGGGGCATACGAGCAGTACTTCGGGCCG	CASSLGAYEQYF	1	7.434944237918215E-4	36	TCRBV07-09*01	TCRBV07	TCRBV07-09	01				TCRBD01-01*01	TCRBD01	TCRBD01-01	01				TCRBJ02-07*01	TCRBJ02	TCRBJ02-07	01				3	1	6	0	0	4	45	-1	59	65	66	1	In	VDJ
AAGAAGCTCCTTCTCAGTGACTCTGGCTTCTATCTCTGTGCCTGGACTAGCGGGGGTCACTCCTACAATGAGCAGTTCTTCGGGCCA	CAWTSGGHSYNEQFF	1	7.434944237918215E-4	45	TCRBV30-01*01	TCRBV30	TCRBV30-01	01				TCRBD02-01*01	TCRBD02	TCRBD02-01	01				TCRBJ02-01*01	TCRBJ02	TCRBJ02-01	01				4	3	4	2	0	0	36	-1	46	56	59	1	In	VDJ
CGGTCCACAAAGCTGGAGGACTCAGCCATGTACTTCTGTGCCAGCAGTCACCGGGACAAGAACACAGATACGCAGTATTTTGGCCCA	CASSHRDKNTDTQYF	1	7.434944237918215E-4	45	TCRBV02-01	TCRBV02	TCRBV02-01				01,03	TCRBD01-01*01	TCRBD01	TCRBD01-01	01				TCRBJ02-03*01	TCRBJ02	TCRBJ02-03	01				5	4	0	6	4	2	36	48	52	58	62	1	In	VDJ
TAAGAAGCTCCTTCTCAGTGACTCTGGCTTCTATCTCTGTGCCTGGAGGGACAGGGTGATTAGTATCAGCTCCAGCATTTTGGTGAT		1	7.434944237918215E-4	44	TCRBV30-01*01	TCRBV30	TCRBV30-01	01				TCRBD01-01*01	TCRBD01	TCRBD01-01	01				TCRBJ01-05*01	TCRBJ01	TCRBJ01-05	01				3	15	1	3	0	12	37	-1	48	56	71	1	Out	VDJ
NNNNTGAAGATCCAGCCCTCAGAACCCAGGGACTCAGCTGTGTACTTCTGTGCCAGCAGTTTAGGGGAGGGCTACACCTTCGGTTCG	CASSLGEGYTF	1	7.434944237918215E-4	33	TCRBV12-03/12-04*01	TCRBV12	TCRBV12-03/12-04	01				TCRBD02-01*02	TCRBD02	TCRBD02-01	02				TCRBJ01-02*01	TCRBJ01	TCRBJ01-02	01				1	0	9	2	0	8	48	-1	64	-1	69	1	In	VDJ
AACGCCTTGGAGCTGGACGACTCGGCCCTGTATCTCTGTGCCAGCAGCTCCCCCCCCGGCGGTTACAATGAGCAGTTCTTCGGGCCA	CASSSPPGGYNEQFF	1	7.434944237918215E-4	45	TCRBV05-04*01	TCRBV05	TCRBV05-04	01				TCRBD02-01	TCRBD02	TCRBD02-01				01,02	TCRBJ02-01*01	TCRBJ02	TCRBJ02-01	01				3	1	7	5	9	4	36	49	58	62	63	1	In	VDJ
TCGGCCCAAAAGAACCCGACAGCTTTCTATCTCTGTGCCAGTTCAGGGCTAGCGGGATATGGAACAGATACGCAGTATTTTGGCCCA	CASSGLAGYGTDTQYF	1	7.434944237918215E-4	48	TCRBV19-01*01	TCRBV19	TCRBV19-01	01				TCRBD02-01*02	TCRBD02	TCRBD02-01	02				TCRBJ02-03*01	TCRBJ02	TCRBJ02-03	01				8	6	4	3	6	3	33	42	48	57	63	1	In	VDJ
ATTCTGGAGTCCGCCAGCACCAACCAGACATCTATGTACCTCTGTGCCAGCAGTTTTTACGGGGGTACTGAAGCTTTCTTTGGACAA	CASSFYGGTEAFF	1	7.434944237918215E-4	39	TCRBV28-01*01	TCRBV28	TCRBV28-01	01				TCRBD02-01*01	TCRBD02	TCRBD02-01	01				TCRBJ01-01*01	TCRBJ01	TCRBJ01-01	01				3	1	8	2	3	5	42	56	59	65	66	1	In	VDJ
TGGAGCTGGACGACTCGGCCCTGTATCTCTGTGCCAGCAGCTCTAGCCGACAGGGAGGTCCCAAATCAGCCCCAGCATTTTGGTGAT		1	7.434944237918215E-4	52	TCRBV05-04*01	TCRBV05	TCRBV05-04	01				TCRBD01-01*01	TCRBD01	TCRBD01-01	01				TCRBJ01-05*01	TCRBJ01	TCRBJ01-05	01				3	8	2	3	6	4	29	42	48	55	63	1	Out	VDJ
GCCCCAACCAGACCTCTCTGTACTTCTGTGCCAGTCGAGAGACTGGGACAAACAGATTTCGGTAATTCACCCCTCCACTTTGGGAAT		1	7.434944237918215E-4	55	TCRBV27-01*01	TCRBV27	TCRBV27-01	01				TCRBD01-01*01	TCRBD01	TCRBD01-01	01				TCRBJ01-06*01	TCRBJ01	TCRBJ01-06	01				9	12	0	6	10	6	26	34	44	50	62	1	Out	VDJ
AGCAACATGAGCCCTGAAGACAGCAGCATATATCTCTGCAGCGTTGAAGAGGACGAGGGGGTGGGTTATGGCTACACCTTCGGTTCG	CSVEEDEGVGYGYTF	2	0.001486988847583643	45	TCRBV29-01	TCRBV29	TCRBV29-01				01,02	TCRBD01-01*01	TCRBD01	TCRBD01-01	01				TCRBJ01-02*01	TCRBJ01	TCRBJ01-02	01				0	5	5	1	5	5	36	50	55	61	66	2	In	VDJ
CCCAAAAGAACCCGACAGCTTTCTATCTCTGTGCCAGTAGAATAGCGGGGACGGCGGGCCGCTAACTATGGCTACACCTTCGGTTCG		1	7.434944237918215E-4	52	TCRBV19-01*01	TCRBV19	TCRBV19-01	01								TCRBD01,TCRBD02	TCRBD01-01,TCRBD02-01		TCRBJ01-02*01	TCRBJ01	TCRBJ01-02	01				1	9	0	7	2	0	29	45	47	52	61	1	Out	VDJ
CACACCCTGCAGCCAGAAGACTCGGCCCTGTATCTCTGCGCCAGCAGCCAAGGGACAGGGGTGAACTACGAGCAGTACTTCGGGCCG	CASSQGTGVNYEQYF	1	7.434944237918215E-4	45	TCRBV04-03*01	TCRBV04	TCRBV04-03	01				TCRBD01-01*01	TCRBD01	TCRBD01-01	01				TCRBJ02-07*01	TCRBJ02	TCRBJ02-07	01				1	4	1	2	0	3	36	-1	52	61	65	1	In	VDJ
GAGCTGAATGTGAACGCCTTGTTGCTGGGGGACTCGGCCCTCTATCTCTGTGCCAGCAGCTTGGCGGAGACCCAGTACTTCGGGCCA	CASSLAETQYF	1	7.434944237918215E-4	33	TCRBV05-06*01	TCRBV05	TCRBV05-06	01				TCRBD02-01	TCRBD02	TCRBD02-01				01,02	TCRBJ02-05*01	TCRBJ02	TCRBJ02-05	01				0	0	8	6	0	5	48	-1	64	-1	66	1	In	VDJ
AGCACCTTGGAGCTGGGGGACTCGGCCCTTTATCTTTGCGCCAGCAGCTTGGTTGGCGGGCTCTCCTACGAGCAGTACTTCGGGCCG	CASSLVGGLSYEQYF	1	7.434944237918215E-4	45	TCRBV05-01*01	TCRBV05	TCRBV05-01	01				TCRBD02-01	TCRBD02	TCRBD02-01				01,02	TCRBJ02-07*01	TCRBJ02	TCRBJ02-07	01				0	2	7	4	3	0	36	52	55	60	62	1	In	VDJ
GACATCGGCCCAAAAGAACCCGACAGCTTTCTATCTCTGTGCCAGTAGTACCCCTCTTCTCCAAACGATGAGCAGTTCTTCGGGCCA		1	7.434944237918215E-4	44	TCRBV19-01*01	TCRBV19	TCRBV19-01	01								TCRBD01,TCRBD02	TCRBD01-01,TCRBD02-01		TCRBJ02-01*01	TCRBJ02	TCRBJ02-01	01				4	1	3	7	14	8	37	50	64	66	67	1	Out	VDJ
CAGCCTGCAGAGCTTGGGGACTCGGCCGTGTATCTCTGTGCCAGCAGCTCTAGGACTAGCGGCTACAATGAGCAGTTCTTCGGGCCA	CASSSRTSGYNEQFF	1	7.434944237918215E-4	45	TCRBV11-03*01	TCRBV11	TCRBV11-03	01				TCRBD02-01	TCRBD02	TCRBD02-01				01,02	TCRBJ02-01*01	TCRBJ02	TCRBJ02-01	01				4	0	1	5	3	3	36	49	52	-1	62	1	In	VDJ
CTCAAGATCCAGCCTGCAGAGCTTGGGGACTCGGCCGTGTATCTCTGTGCCAGCAGCCCCCGACAGCTCGAGCAGTTCTTCGGGCCA	CASSPRQLEQFF	1	7.434944237918215E-4	36	TCRBV11-03*01	TCRBV11	TCRBV11-03	01				TCRBD01-01*01	TCRBD01	TCRBD01-01	01				TCRBJ02-01*01	TCRBJ02	TCRBJ02-01	01				5	3	2	5	4	10	45	57	61	66	69	1	In	VDJ
CGTCTGCTGTACCCTCTCAGACATCTGTGTACTTCTGTGCCAGCAGTGATGGGGGAAGGGGGCGATTCACCCCTCCACTTTGGGAAT		1	7.434944237918215E-4	46	TCRBV06-04*01	TCRBV06	TCRBV06-04	01				TCRBD01-01*01	TCRBD01	TCRBD01-01	01				TCRBJ01-06*01	TCRBJ01	TCRBJ01-06	01				3	1	5	0	7	8	35	49	56	63	64	1	Out	VDJ
CTACACGCCCTGCAGCCAGAAGACTCAGCCCTGTATCTCTGCGCCAGCAGCCAAGATAGAGGTTACACTGAAGCTTTCTTTGGACAA	CASSQDRGYTEAFF	1	7.434944237918215E-4	42	TCRBV04-01*01	TCRBV04	TCRBV04-01	01				TCRBD02-01*02	TCRBD02	TCRBD02-01	02				TCRBJ01-01*01	TCRBJ01	TCRBJ01-01	01				0	2	11	1	2	3	39	56	58	62	64	1	In	VDJ
GAGTGCCTTGGAGCTGGGGGACTCGGCCCTGTATCTCTGTGCCAGAAGCGAATGGGGGAAAGGCAGGATGGCTACACCTTCGGTTCG		1	7.434944237918215E-4	44	TCRBV05-03	TCRBV05	TCRBV05-03				01,02					TCRBD01,TCRBD02	TCRBD01-01,TCRBD02-01		TCRBJ01-02*01	TCRBJ01	TCRBJ01-02	01				4	9	6	1	4	6	37	49	53	58	67	1	Out	VDJ
GCCCAAAAGAACCCGACAGTTTTCTATCTCTGTGCCAGTAGGGTCTAGCGGGAGGGCCCAGCCAACTTCGAGCAGTACTTCGGGCCG	CASRV*REGPANFEQYF	1	7.434944237918215E-4	51	TCRBV19-01*01	TCRBV19	TCRBV19-01	01				TCRBD02-01*02	TCRBD02	TCRBD02-01	02				TCRBJ02-07*01	TCRBJ02	TCRBJ02-07	01				6	12	4	0	3	6	30	41	44	56	68	1	Stop	VDJ
AAGATCCAGCGCACAGAGCGGGGGGACTCAGCCGTGTATCTCTGTGCCAGCAGCTTAAGCCGGGGAAATACGCAGTATTTTGGCCCA	CASSLSRGNTQYF	1	7.434944237918215E-4	39	TCRBV07-03*01	TCRBV07	TCRBV07-03	01				TCRBD02-01*01	TCRBD02	TCRBD02-01	01				TCRBJ02-03*01	TCRBJ02	TCRBJ02-03	01				1	2	8	3	2	7	42	58	60	65	67	1	In	VDJ
NNNNTGTCGGCTGCTCCCTCCCAGACATCTGTGTACTTCTGTGCCAGCAGTGATCATTGGGAAAACACTGAAGCTTTCTTTGGACAA	CASSDHWENTEAFF	1	7.434944237918215E-4	42	TCRBV06-01*01	TCRBV06	TCRBV06-01	01								TCRBD01,TCRBD02	TCRBD01-01,TCRBD02-01		TCRBJ01-01*01	TCRBJ01	TCRBJ01-01	01				3	1	0	8	5	2	39	53	58	62	63	1	In	VDJ
CACATCAATTCCCTGGAGCTTGGTGACTCTGCTGTGTATTTCTGTGCCAGCAGCCAACAGGGAGGTGAAAAACTGTTTTTTGGCAGT	CASSQQGGEKLFF	1	7.434944237918215E-4	39	TCRBV03-01/03-02*01	TCRBV03	TCRBV03-01/03-02	01				TCRBD02-01*02	TCRBD02	TCRBD02-01	02				TCRBJ01-04*01	TCRBJ01	TCRBJ01-04	01				2	0	9	1	2	7	42	57	59	-1	65	1	In	VDJ
ACAGTGACCAGTGCCCATCCTGAAGACAGCAGCTTCTACATCTGCAGTGCTAGGTACCGGGTCAATCAGCCCCAGCATTTTGGTGAT	CSARYRVNQPQHF	1	7.434944237918215E-4	39	TCRBV20	TCRBV20				TCRBV20-01,TCRBV20-or09_02		TCRBD02-01	TCRBD02	TCRBD02-01				01,02	TCRBJ01-05*01	TCRBJ01	TCRBJ01-05	01				3	1	8	4	4	3	42	53	57	61	62	1	In	VDJ
CCTGGGGGACGCAGCCATGTACCTGTGTGCCACCAGCAGAGATGCAGGGAAGAGGACCAGGGGCATTCACCCCTCCACTTTGGGAAT		1	7.434944237918215E-4	56	TCRBV15-01*02	TCRBV15	TCRBV15-01	02				TCRBD01-01*01	TCRBD01	TCRBD01-01	01				TCRBJ01-06*01	TCRBJ01	TCRBJ01-06	01				0	1	4	2	15	8	25	42	57	63	64	1	Out	VDJ
GTAGTGCGAGGAGATTCGGCAGCTTATTTCTGTGCCAGCTCACTCAGTGCCCGTTGGCTAGCGGGCGATGAGCAGTTCTTCGGGCCA	CASSLSARWLAGDEQFF	1	7.434944237918215E-4	51	TCRBV18-01*01	TCRBV18	TCRBV18-01	01				TCRBD02-01	TCRBD02	TCRBD02-01				01,02	TCRBJ02-01*01	TCRBJ02	TCRBJ02-01	01				4	2	4	4	14	8	30	43	57	65	67	1	In	VDJ
CCTAGAGTCTGCCATCCCCAACCAGACAGCTCTTTACTTCTGTGCCACCAGTGATTTGCGGGGAACACTGAAGCTTTCTTTGGACAA		1	7.434944237918215E-4	41	TCRBV24-01*01	TCRBV24	TCRBV24-01	01				TCRBD02-01	TCRBD02	TCRBD02-01				01,02	TCRBJ01-01*01	TCRBJ01	TCRBJ01-01	01				0	0	8	4	0	1	40	-1	58	-1	62	1	Out	VDJ
ACTGTGAGCAACATGAGCCCTGAAGACAGCAGCATATATCTCTGCAGCGCTCAGGACAGAAAGAACACTGAAGCTTTCTTTGGACAA	CSAQDRKNTEAFF	1	7.434944237918215E-4	39	TCRBV29-01*03	TCRBV29	TCRBV29-01	03				TCRBD01-01*01	TCRBD01	TCRBD01-01	01				TCRBJ01-01*01	TCRBJ01	TCRBJ01-01	01				6	3	1	5	3	1	42	50	53	59	62	1	In	VDJ
AGTTCTAAGAAGCTCCTTCTCAGTGACTCTGGCTTCTATCTCTGTGCCCTCCGGACCCTTAATAATTCACCCCTCCACTTTGGGAAT	CALRTLNNSPLHF	1	7.434944237918215E-4	39	TCRBV30-01	TCRBV30	TCRBV30-01				01,05					TCRBD01,TCRBD02	TCRBD01-01,TCRBD02-01		TCRBJ01-06*01	TCRBJ01	TCRBJ01-06	01				8	5	1	7	4	5	42	48	52	56	61	1	In	VDJ
CCCTCAGAACCCAGGGACTCAGCTGTGTACTTCTGTGCCAGCAGTCCCAGGGACAGGGCGTCCAATTCACCCCTCCACTTTGGGAAT	CASSPRDRASNSPLHF	1	7.434944237918215E-4	48	TCRBV12	TCRBV12				TCRBV12-03/12-04,TCRBV12-04		TCRBD01-01*01	TCRBD01	TCRBD01-01	01				TCRBJ01-06*01	TCRBJ01	TCRBJ01-06	01				5	5	0	3	4	7	33	45	49	58	63	1	In	VDJ
AGTTCTAAGAAGCTCCTTCTCAGTGACTCTGGCTTCTATCTCTGTGCCTGGGGGACCGCACCCAGGGGCGAGCAGTACTTCGGGCCG	CAWGTAPRGEQYF	1	7.434944237918215E-4	39	TCRBV30-01*05	TCRBV30	TCRBV30-01	05				TCRBD01-01*01	TCRBD01	TCRBD01-01	01				TCRBJ02-07*01	TCRBJ02	TCRBJ02-07	01				3	0	4	2	9	6	42	53	62	-1	68	1	In	VDJ
TTGGCGTCTGCTGTACCCTCTCAGACATCTGTGTACTTCTGTGCCAGCAGTGACTCTAGCGGGAGCAATGAGCAGTTCTTCGGGCCA	CASSDSSGSNEQFF	1	7.434944237918215E-4	42	TCRBV06-04*01	TCRBV06	TCRBV06-04	01				TCRBD02-01*02	TCRBD02	TCRBD02-01	02				TCRBJ02-01*01	TCRBJ02	TCRBJ02-01	01				0	0	5	2	0	6	39	-1	56	-1	65	1	In	VDJ
AGCTCTCTGGAGCTGGGGGACTCAGCTTTGTATTTCTGTGCCAGCAGCGTAGATGGAGAACAGTACAATGAGCAGTTCTTCGGGCCA	CASSVDGEQYNEQFF	1	7.434944237918215E-4	45	TCRBV09-01*01	TCRBV09	TCRBV09-01	01								TCRBD01,TCRBD02	TCRBD01-01,TCRBD02-01		TCRBJ02-01*01	TCRBJ02	TCRBJ02-01	01				0	0	3	5	7	4	36	52	59	-1	63	1	In	VDJ
NTGTCGGCTGCTCCCTCCCAGACATCTGTGTACTTCTGTGCCAGCAGTGAATCTAGCGGGAGTCCAGATACGCAGTATTTTGGCCCA	CASSESSGSPDTQYF	1	7.434944237918215E-4	45	TCRBV06-01*01	TCRBV06	TCRBV06-01	01				TCRBD02-01*02	TCRBD02	TCRBD02-01	02				TCRBJ02-03*01	TCRBJ02	TCRBJ02-03	01				2	2	4	2	1	4	36	51	52	62	64	1	In	VDJ
ACTGTGAGCAACATGAGCCCTGAAGACAGCAGCATATATCTCTGCAGCGCCCTGGTGGGAATGAACACTGAAGCTTTCTTTGGACAA	CSALVGMNTEAFF	1	7.434944237918215E-4	39	TCRBV29-01*03	TCRBV29	TCRBV29-01	03								TCRBD01,TCRBD02	TCRBD01-01,TCRBD02-01		TCRBJ01-01*01	TCRBJ01	TCRBJ01-01	01				6	1	0	8	6	0	42	50	56	60	61	1	In	VDJ
AGTGCCCATCCTGAAGACAGCAGCTTCTACATCTGCAGTGCTAGAGATGGGGGACAGAACTATAATTCACCCCTCCACTTTGGGAAT	CSARDGGQNYNSPLHF	1	7.434944237918215E-4	48	TCRBV20	TCRBV20				TCRBV20-01,TCRBV20-or09_02		TCRBD01-01*01	TCRBD01	TCRBD01-01	01				TCRBJ01-06*01	TCRBJ01	TCRBJ01-06	01				0	2	0	5	3	3	33	47	50	57	59	1	In	VDJ
AGTTCTAAGAAGCTCCTTCTCAGTGACTCTGGCTTCTATCTCTGTGCCTGGAGCGCAGGGATCCTGAAAGTGCAGTACTTCGGGCCG	CAWSAGILKVQYF	1	7.434944237918215E-4	39	TCRBV30-01*01	TCRBV30	TCRBV30-01	01				TCRBD01-01*01	TCRBD01	TCRBD01-01	01				TCRBJ02-07*01	TCRBJ02	TCRBJ02-07	01				3	11	4	3	2	9	42	53	55	60	71	1	In	VDJ
GGGGGACTCAGCTTTGTATTTCTGTGCCAGCAGCGTAGAGGGGGGGGCTCAGAGGGAGGCTCCCCCTACGAGCAGTACTTCGGGCCG		1	7.434944237918215E-4	59	TCRBV09-01*01	TCRBV09	TCRBV09-01	01				TCRBD02-01*01	TCRBD02	TCRBD02-01	01				TCRBJ02-07*01	TCRBJ02	TCRBJ02-07	01				0	18	9	0	1	2	22	38	39	46	64	1	Out	VDJ
TTGGAGCTGGGGGACTCGGCCCTTTATCTTTGCGCCAGCAGCTCAACGACGGGATTCTCTGGGGCCAACGTCCTGACTTTCGGGGCC	CASSSTTGFSGANVLTF	1	7.434944237918215E-4	51	TCRBV05-01*01	TCRBV05	TCRBV05-01	01				TCRBD02-01*02	TCRBD02	TCRBD02-01	02				TCRBJ02-06*01	TCRBJ02	TCRBJ02-06	01				3	2	8	3	6	0	30	43	49	54	56	1	In	VDJ
GCTGCTCCCTCCCAAACATCTGTGTACTTCTGTGCCAGCAAAACGGACAGGGGGCGCATCCGGTACACTGAAGCTTTCTTTGGACAA	CASKTDRGRIRYTEAFF	1	7.434944237918215E-4	51	TCRBV06	TCRBV06				TCRBV06-02/06-03,TCRBV06-02		TCRBD01-01*01	TCRBD01	TCRBD01-01	01				TCRBJ01-01*01	TCRBJ01	TCRBJ01-01	01				7	9	1	0	4	3	30	40	44	55	64	1	In	VDJ
AAGATCCAGCCCTCAGAACCCAGGGACTCAGCTGTGTACTTCTGTGCCAGCACCCCTTCTTTGAACACTGAAGCTTTCTTTGGACAA	CASTPSLNTEAFF	1	7.434944237918215E-4	39	TCRBV12-03/12-04*01	TCRBV12	TCRBV12-03/12-04	01				TCRBD02-01	TCRBD02	TCRBD02-01				01,02	TCRBJ01-01*01	TCRBJ01	TCRBJ01-01	01				7	4	4	10	3	0	42	52	55	57	61	1	In	VDJ
NTGTCGGCTGCTCCCTCCCAGACATCTGTGTACTTCTGTGCCAGCAGTGAAGGCGGGAGGGATAATTCACCCCTCCACTTTGGGAAT	CASSEGGRDNSPLHF	1	7.434944237918215E-4	45	TCRBV06-01*01	TCRBV06	TCRBV06-01	01				TCRBD02-01*02	TCRBD02	TCRBD02-01	02				TCRBJ01-06*01	TCRBJ01	TCRBJ01-06	01				1	0	7	0	0	5	36	-1	52	-1	61	1	In	VDJ
CTCTCACTGTGACATCGGCCCAAAAGAACCCGACAGCTTTCTATCAAGGTTGAAGAAGGGAAAAAGGCCGGCTACACCTTCGGTTCG		1	7.434944237918215E-4	34	TCRBV19-01*01	TCRBV19	TCRBV19-01	01								TCRBD01,TCRBD02	TCRBD01-01,TCRBD02-01		TCRBJ01-02*01	TCRBJ01	TCRBJ01-02	01				19	8	0	8	12	8	47	45	57	61	69	1	Out	VDJ
GTGAGCACCTTGGAGCTGGGGGACTCGGCCCTTTATCTTTGCGCCAGCAGCTTCCGGGACATCTCCTACGAGCAGTACTTCGGGCCG	CASSFRDISYEQYF	1	7.434944237918215E-4	42	TCRBV05-01*01	TCRBV05	TCRBV05-01	01				TCRBD01-01*01	TCRBD01	TCRBD01-01	01				TCRBJ02-07*01	TCRBJ02	TCRBJ02-07	01				2	1	0	6	2	0	39	53	55	61	62	1	In	VDJ
ATGAGCTCCTTGGAGCTGGGGGACTCAGCCCTGTACTTCTGTGCCAGCAGCTTAAAAGCGGAATCCTACGAGCAGTACTTCGGGCCG	CASSLKAESYEQYF	1	7.434944237918215E-4	42	TCRBV13-01*01	TCRBV13	TCRBV13-01	01				TCRBD02-01	TCRBD02	TCRBD02-01				01,02	TCRBJ02-07*01	TCRBJ02	TCRBJ02-07	01				2	2	6	5	2	1	39	54	56	61	63	1	In	VDJ
CCACGGAGTCAGGGGACACAGCACTGTATTTATGTGCCAGCAGTGATTCCTTAGCTACACTTTTCTGAGACCCAGTACTTCGGGCCA		1	7.434944237918215E-4	49	TCRBV21-01*01	TCRBV21	TCRBV21-01	01				TCRBD02-01	TCRBD02	TCRBD02-01				01,02	TCRBJ02-05*01	TCRBJ02	TCRBJ02-05	01				6	11	5	7	8	5	32	43	51	55	66	1	Out	VDJ
CCCTCACGTTGGCGTCTGCTGTACCCTCTCAGACATCTGTGTACTTCTGTGCCAGTCGGAATCACCGGGGAGCTGTTTTTTGGAGAA		1	7.434944237918215E-4	34	TCRBV06-04*01	TCRBV06	TCRBV06-04	01								TCRBD01,TCRBD02	TCRBD01-01,TCRBD02-01		TCRBJ02-02*01	TCRBJ02	TCRBJ02-02	01				9	2	1	8	2	4	47	55	57	60	62	1	Out	VDJ
CGGTCCACAAAGCTGGAGGACTCAGCCATGTACTTCTGTGCCAGCAGTGAAGGCGTACCGAACACCGGGGAGCTGTTTTTTGGAGAA	CASSEGVPNTGELFF	1	7.434944237918215E-4	45	TCRBV02-01	TCRBV02	TCRBV02-01				01,03	TCRBD02-01	TCRBD02	TCRBD02-01				01,02	TCRBJ02-02*01	TCRBJ02	TCRBJ02-02	01				1	3	7	6	0	0	36	-1	52	55	58	1	In	VDJ
GTTCTAAGAAGCTCCTTCTCAGTGACTCTGGCTTCTATCTCTGTGCCGGCTTACGGGGACCTTAATGAAAAACTGTTTTTTGGCAGT		1	7.434944237918215E-4	40	TCRBV30-01	TCRBV30	TCRBV30-01				01,05					TCRBD01,TCRBD02	TCRBD01-01,TCRBD02-01		TCRBJ01-04*01	TCRBJ01	TCRBJ01-04	01				8	2	0	7	8	4	41	47	55	60	62	1	Out	VDJ
GATCCAGTCCACGGAGTCAGGGGACACAGCACTGTATTTCTGTGCCAGCAGCAAACCTCGGCGAACTATGGCTACACCTTCGGTTCG		1	7.434944237918215E-4	41	TCRBV21-01*01	TCRBV21	TCRBV21-01	01								TCRBD01,TCRBD02	TCRBD01-01,TCRBD02-01		TCRBJ01-02*01	TCRBJ01	TCRBJ01-02	01				2	1	9	0	4	2	40	55	59	62	63	1	Out	VDJ
ACAGTGACCAGTGCCCATCCTGAAGACAGCAGCTTCTACATCTGCAGTGCTAGGGGCCCTAGAGACTACGAGCAGTACTTCGGGCCG	CSARGPRDYEQYF	1	7.434944237918215E-4	39	TCRBV20	TCRBV20				TCRBV20-01,TCRBV20-or09_02						TCRBD01,TCRBD02	TCRBD01-01,TCRBD02-01		TCRBJ02-07*01	TCRBJ02	TCRBJ02-07	01				3	8	8	0	0	3	42	-1	53	57	65	1	In	VDJ
CTGACAGTGACCAGTGCCCATCCTGAAGACAGCAGCTTCTACATCTGCAGTGCTAGGAGACCCACTAATGAGCAGTTCTTCGGGCCA	CSARRPTNEQFF	1	7.434944237918215E-4	36	TCRBV20	TCRBV20				TCRBV20-01,TCRBV20-or09_02						TCRBD01,TCRBD02	TCRBD01-01,TCRBD02-01		TCRBJ02-01*01	TCRBJ02	TCRBJ02-01	01				3	5	2	7	2	7	45	56	58	61	66	1	In	VDJ
NTGTCGGCTGCTCCCTCCCAGACATCTGTGTACTTCTGTGCCAGCAGCTATAGGGGACACCCGAACACTGAAGCTTTCTTTGGACAA	CASSYRGHPNTEAFF	1	7.434944237918215E-4	45	TCRBV06-05*01	TCRBV06	TCRBV06-05	01				TCRBD01-01*01	TCRBD01	TCRBD01-01	01				TCRBJ01-01*01	TCRBJ01	TCRBJ01-01	01				6	3	0	6	6	1	36	47	53	59	62	1	In	VDJ
GTGAACGCCTTGGAGCTGGAGGACTCGGCCCTGTATCTCTGTGCCAGCAGCCCGTTGGGTGTCAACACTGAAGCTTTCTTTGGACAA	CASSPLGVNTEAFF	1	7.434944237918215E-4	42	TCRBV05-08*01	TCRBV05	TCRBV05-08	01								TCRBD01,TCRBD02	TCRBD01-01,TCRBD02-01		TCRBJ01-01*01	TCRBJ01	TCRBJ01-01	01				4	4	0	9	5	2	39	51	56	59	63	1	In	VDJ
CAGCCCCAACCAGACCTCTCTGTACTTCTGTGCCAGCAGTTTAACGGGACAGGGGCGCTGACCAACTATGGCTACACCTTCGGTTCG		1	7.434944237918215E-4	53	TCRBV27-01*01	TCRBV27	TCRBV27-01	01				TCRBD01-01*01	TCRBD01	TCRBD01-01	01				TCRBJ01-02*01	TCRBJ01	TCRBJ01-02	01				2	8	0	2	2	2	28	43	45	55	63	1	Out	VDJ
ACTGTGACATCGGCCCAAAAGAACCCGACAGCTTTCTATCTCTGTGCCAGTAAAGATAATTTCAGGGACGAGCAGTACTTCGGGCCG	CASKDNFRDEQYF	1	7.434944237918215E-4	39	TCRBV19-01*01	TCRBV19	TCRBV19-01	01				TCRBD01-01*01	TCRBD01	TCRBD01-01	01				TCRBJ02-07*01	TCRBJ02	TCRBJ02-07	01				7	0	4	3	10	5	42	52	62	-1	67	1	In	VDJ
TCTGACTGTGAGCAACATGAGCCCTGAAGACAGCAGCATATATCTCTGCAGCAGAGTGGAAGGGAAGGCACCATATATTTTGGAGAG		1	7.434944237918215E-4	35	TCRBV29-01	TCRBV29	TCRBV29-01				01,02,03					TCRBD01,TCRBD02	TCRBD01-01,TCRBD02-01		TCRBJ01-03*01	TCRBJ01	TCRBJ01-03	01				8	3	0	8	9	9	46	52	61	65	68	1	Out	VDJ
TGCAGCCTGCAGAACTGGAGGATTCTGGAGTTTATTTCTGTGCCAGCAGCCAATTTCGGGTCGGGCCCCCGACCGTTCTTCGGGCCA		1	7.434944237918215E-4	43	TCRBV14-01*01	TCRBV14	TCRBV14-01	01								TCRBD01,TCRBD02	TCRBD01-01,TCRBD02-01		TCRBJ02-01*01	TCRBJ02	TCRBJ02-01	01				2	8	8	0	9	15	38	53	62	66	74	1	Out	VDJ
AAGATCCGGTCCACAAAGCTGGAGGACTCAGCCATGTACTTCTGTGCCAGCAGTGGACCCGAGTGGGGTGAGCAGTTCTTCGGGCCA	CASSGPEWGEQFF	2	0.001486988847583643	39	TCRBV02-01	TCRBV02	TCRBV02-01				01,03					TCRBD01,TCRBD02	TCRBD01-01,TCRBD02-01		TCRBJ02-01*01	TCRBJ02	TCRBJ02-01	01				4	0	6	2	9	9	42	55	64	-1	68	2	In	VDJ
NTGAAGATCCAGCCCTCAGAACCCAGGGACTCAGCTGTGTACTTCTGTGCCAGCAGGGACGCCAACAATGAGCAGTTCTTCGGGCCA	CASRDANNEQFF	1	7.434944237918215E-4	36	TCRBV12-03/12-04*01	TCRBV12	TCRBV12-03/12-04	01								TCRBD01,TCRBD02	TCRBD01-01,TCRBD02-01		TCRBJ02-01*01	TCRBJ02	TCRBJ02-01	01				6	4	1	7	0	5	45	-1	56	60	64	1	In	VDJ
GGAGTCAGGGGACACAGCACTGTATTTCTGTGCCAGCAGCAAAGTTTTAGCGGGAGGGCCGATTCAGATACGCAGTATTTTGGCCCA		1	7.434944237918215E-4	53	TCRBV21-01*01	TCRBV21	TCRBV21-01	01				TCRBD02-01*02	TCRBD02	TCRBD02-01	02				TCRBJ02-03*01	TCRBJ02	TCRBJ02-03	01				1	6	5	0	3	4	28	44	47	58	64	1	Out	VDJ
AAGATCCAGCCCTCAGAACCCAGGGACTCAGCTGTGTACTTCTGTGCCAGCAGTTTAGCAGATGGGGGTGGCTACACCTTCGGTTCG	CASSLADGGGYTF	1	7.434944237918215E-4	39	TCRBV12-03/12-04*01	TCRBV12	TCRBV12-03/12-04	01								TCRBD01,TCRBD02	TCRBD01-01,TCRBD02-01		TCRBJ01-02*01	TCRBJ01	TCRBJ01-02	01				0	0	6	1	4	7	42	59	63	-1	68	1	In	VDJ
AATTCCCTGGAGCTTGGTGACTCTGCTGTGTATTTCTGTGCCAGCAGCCAAGATGCAAACCCTTCCTACGAGCAGTACTTCGGGCCG	CASSQDANPSYEQYF	1	7.434944237918215E-4	45	TCRBV03-01/03-02*01	TCRBV03	TCRBV03-01/03-02	01								TCRBD01,TCRBD02	TCRBD01-01,TCRBD02-01		TCRBJ02-07*01	TCRBJ02	TCRBJ02-07	01				0	3	3	7	5	1	36	53	58	60	63	1	In	VDJ
GGTAGTGCGAGGAGATTCGGCAGCTTATTTCTGTGCCAGCTCACCACCCTCAAAAGGGTTTCGAAAAACATTCAGTACTTCGGCGCC		2	0.001486988847583643	50	TCRBV18-01*01	TCRBV18	TCRBV18-01	01								TCRBD01,TCRBD02	TCRBD01-01,TCRBD02-01		TCRBJ02-04*01	TCRBJ02	TCRBJ02-04	01				0	5	5	3	6	4	31	48	54	58	63	2	Out	VDJ
ACTGTGACATCGGCCCAAAAGAACCCGACAGCTTTCTATCTCTGTGCCAGTAGCCCGGACGTTACCTATGAGCAGTTCTTCGGGCCA	CASSPDVTYEQFF	1	7.434944237918215E-4	39	TCRBV19-01*01	TCRBV19	TCRBV19-01	01								TCRBD01,TCRBD02	TCRBD01-01,TCRBD02-01		TCRBJ02-01*01	TCRBJ02	TCRBJ02-01	01				6	7	1	7	3	8	42	53	56	60	67	1	In	VDJ
NTGTCGGCTGCTCCCTCCCAGACATCTGTGTACTTCTGTGCCAGCAGTCAGCAGTCGTATAGCACAGATACGCAGTATTTTGGCCCA	CASSQQSYSTDTQYF	1	7.434944237918215E-4	45	TCRBV06-05*01	TCRBV06	TCRBV06-05	01								TCRBD01,TCRBD02	TCRBD01-01,TCRBD02-01		TCRBJ02-03*01	TCRBJ02	TCRBJ02-03	01				5	9	4	5	0	0	36	-1	48	51	60	1	In	VDJ
GTTGCTGGGGGACTCGGCCCTCTATCTCTGTGCCAGCAGGCGAGGGGCCAATTCGTTGTCGCTAATGAAAAACTGTTTTTTGGCAGT		1	7.434944237918215E-4	53	TCRBV05-06*01	TCRBV05	TCRBV05-06	01								TCRBD01,TCRBD02	TCRBD01-01,TCRBD02-01		TCRBJ01-04*01	TCRBJ01	TCRBJ01-04	01				5	14	5	2	3	3	28	39	42	47	61	1	Out	VDJ
CCCTGGAGCTTGGTGACTCTGCTGTGTATTTCTGTGCCAGCAGCAACTAGGATCTTTTGGCATCATCAGCCCCAGCATTTTGGTGAT		1	7.434944237918215E-4	49	TCRBV03-01/03-02*01	TCRBV03	TCRBV03-01/03-02	01				TCRBD02-01	TCRBD02	TCRBD02-01				01,02	TCRBJ01-05*01	TCRBJ01	TCRBJ01-05	01				5	14	3	8	1	5	32	44	45	50	64	1	Out	VDJ
NTGTCGGCTGCTCCCTCCCAGACATCTGTGTACTTCTGTGCCAGCAGTGAAGAAGCTAGCGGGAGATACGAGCAGTACTTCGGGCCG	CASSEEASGRYEQYF	1	7.434944237918215E-4	45	TCRBV06-01*01	TCRBV06	TCRBV06-01	01				TCRBD02-01*02	TCRBD02	TCRBD02-01	02				TCRBJ02-07*01	TCRBJ02	TCRBJ02-07	01				1	1	4	2	3	4	36	52	55	65	66	1	In	VDJ
CTGGAGCTGGGGGACTCAGCTTTGTATTTCTGTGCCAGCAGCGTAGGGGGCACGGCTACGACAGGAAACACCATATATTTTGGAGAG	CASSVGGTATTGNTIYF	2	0.001486988847583643	51	TCRBV09-01*01	TCRBV09	TCRBV09-01	01				TCRBD01-01*01	TCRBD01	TCRBD01-01	01				TCRBJ01-03*01	TCRBJ01	TCRBJ01-03	01				0	12	7	0	0	4	30	-1	46	51	63	2	In	VDJ
ACTGTGACATCGGCCCAAAAGAACCCGACAGCTTTCTATCTCTGTGCCAGTAGTATAGCCGGGACAGGAGAAGCTTTCTTTGGACAA	CASSIAGTGEAFF	1	7.434944237918215E-4	39	TCRBV19-01*01	TCRBV19	TCRBV19-01	01				TCRBD01-01*01	TCRBD01	TCRBD01-01	01				TCRBJ01-01*01	TCRBJ01	TCRBJ01-01	01				1	1	0	4	2	8	42	58	60	68	69	1	In	VDJ
NNNNNNNTGTCGGCTGCTCCCTCCCAGACATCTGTGTACTTCTGTGCCAGCAGTGACAGGGGAACTTCACCCCTCCACTTTGGGAAT	CASSDRGTSPLHF	1	7.434944237918215E-4	39	TCRBV06-01*01	TCRBV06	TCRBV06-01	01				TCRBD01-01*01	TCRBD01	TCRBD01-01	01				TCRBJ01-06*01	TCRBJ01	TCRBJ01-06	01				3	3	4	2	0	9	42	-1	56	62	65	1	In	VDJ
CACACCCTGCAGCCAGAAGACTCGGCCCTGTATCTCTGCGCCAGCAGCCAAGATCGGGGGGCGCTCTATGGCTACACCTTCGGTTCG	CASSQDRGALYGYTF	1	7.434944237918215E-4	45	TCRBV04-03*01	TCRBV04	TCRBV04-03	01				TCRBD02-01*01	TCRBD02	TCRBD02-01	01				TCRBJ01-02*01	TCRBJ01	TCRBJ01-02	01				0	4	8	1	1	4	36	53	54	61	65	1	In	VDJ
ACCCTGCAGCCAGAAGACTCGGCCCTGTATCTCTGTGCCAGCAGCCAAGAAAAGCGGGAATACACCGGGGAGCTGTTTTTTGGAGAA	CASSQEKREYTGELFF	1	7.434944237918215E-4	48	TCRBV04-02*01	TCRBV04	TCRBV04-02	01				TCRBD02-01*02	TCRBD02	TCRBD02-01	02				TCRBJ02-02*01	TCRBJ02	TCRBJ02-02	01				0	2	6	3	2	3	33	50	52	59	61	1	In	VDJ
CAGCCTGCAGAACTGGAGGATTCTGGAGTTTATTTCTGTGCCAGCAGCCAAGAAAGGGGGGCCGGTGAAAAACTGTTTTTTGGCAGT	CASSQERGAGEKLFF	1	7.434944237918215E-4	45	TCRBV14-01*01	TCRBV14	TCRBV14-01	01								TCRBD01,TCRBD02	TCRBD01-01,TCRBD02-01		TCRBJ01-04*01	TCRBJ01	TCRBJ01-04	01				0	5	5	1	1	7	36	53	54	60	65	1	In	VDJ
TCTGCTGTACCCTCTCAGACATCTGTGTACTTCTGTGCCAGCAGTGACTCATGGGACGGGGCCAATTCACCCCTCCACTTTGGGAAT	CASSDSWDGANSPLHF	2	0.001486988847583643	48	TCRBV06-04*01	TCRBV06	TCRBV06-04	01								TCRBD01,TCRBD02	TCRBD01-01,TCRBD02-01		TCRBJ01-06*01	TCRBJ01	TCRBJ01-06	01				0	6	0	7	2	7	33	50	52	57	63	2	In	VDJ
AAGATCCGGTCCACAAAGCTGGAGGACTCAGCCATGTACTTCTGTGCCAGCAGTAGCGGAGGATTTTACGAGCAGTACTTCGGGCCG	CASSSGGFYEQYF	1	7.434944237918215E-4	39	TCRBV02-01	TCRBV02	TCRBV02-01				01,03	TCRBD02-01	TCRBD02	TCRBD02-01				01,02	TCRBJ02-07*01	TCRBJ02	TCRBJ02-07	01				5	7	6	5	0	4	42	-1	54	59	66	1	In	VDJ
GAGTCCGCCAGCACCAACCAGACATCTATGTACCTCTGTGCCAGCAGTTTATACGGACGCGACACCGGGGAGCTGTTTTTTGGAGAA	CASSLYGRDTGELFF	1	7.434944237918215E-4	45	TCRBV28-01*01	TCRBV28	TCRBV28-01	01								TCRBD01,TCRBD02	TCRBD01-01,TCRBD02-01		TCRBJ02-02*01	TCRBJ02	TCRBJ02-02	01				1	3	1	7	2	3	36	52	54	58	61	1	In	VDJ
AAGATCCAGCCCTCAGAACCCAGGGACTCAGCTGTGTACTTCTGTGCCAGCAGAAAAACAGGGGATTCACCCCTCCACTTTGGGAAT	CASRKTGDSPLHF	2	0.001486988847583643	39	TCRBV12-03/12-04*01	TCRBV12	TCRBV12-03/12-04	01				TCRBD01-01*01	TCRBD01	TCRBD01-01	01				TCRBJ01-06*01	TCRBJ01	TCRBJ01-06	01				6	0	3	2	4	8	42	53	57	-1	64	2	In	VDJ
CGCACAGAGCAGGAGGACTCGGCCGTGTATCTCTGTGCCAGCAGCTCAAGCACAGGGAGCTCTGGAAACACCATATATTTTGGAGAG	CASSSSTGSSGNTIYF	1	7.434944237918215E-4	48	TCRBV07-02	TCRBV07	TCRBV07-02				01,02	TCRBD01-01*01	TCRBD01	TCRBD01-01	01				TCRBJ01-03*01	TCRBJ01	TCRBJ01-03	01				4	2	3	3	5	0	33	46	51	57	59	1	In	VDJ
CCAGAAGACTCGGCCCTGTATCTCTGCGCCAGCAGCCAGGGGACTAGCGGGAGTGAGCTGATCACAGATACGCAGTATTTTGGCCCA	CASSQGTSGSELITDTQYF	1	7.434944237918215E-4	57	TCRBV04-03*01	TCRBV04	TCRBV04-03	01				TCRBD02-01*02	TCRBD02	TCRBD02-01	02				TCRBJ02-03*01	TCRBJ02	TCRBJ02-03	01				3	9	0	2	1	2	24	38	39	53	62	1	In	VDJ
TCCACTCTGACAGTGACCAGTGCCCATCCTGAAGACAGCAGCTTCTACATCTGCAGTGCTACCTTTGGGGGCTACACCTTCGGTTCG	CSATFGGYTF	2	0.001486988847583643	30	TCRBV20-01	TCRBV20	TCRBV20-01				01,04					TCRBD01,TCRBD02	TCRBD01-01,TCRBD02-01		TCRBJ01-02*01	TCRBJ01	TCRBJ01-02	01				4	0	0	9	5	8	51	61	66	-1	69	2	In	VDJ
GTGACCAGTGCCCATCCTGAAGACAGCAGCTTCTACATCTGCAGTGCACTAAATAGCTGGGACGCCTACGAGCAGTACTTCGGGCCG	CSALNSWDAYEQYF	1	7.434944237918215E-4	42	TCRBV20	TCRBV20				TCRBV20-01,TCRBV20-or09_02						TCRBD01,TCRBD02	TCRBD01-01,TCRBD02-01		TCRBJ02-07*01	TCRBJ02	TCRBJ02-07	01				6	1	0	7	11	2	39	47	58	63	64	1	In	VDJ
CTACACGCCCTGCAGCCAGAAGACTCAGCCCTGTATCTCTGCGCCAGCAGCCAGGCGGACAGTACCTACGAGCAGTACTTCGGGCCG	CASSQADSTYEQYF	1	7.434944237918215E-4	42	TCRBV04-01*01	TCRBV04	TCRBV04-01	01				TCRBD01-01*01	TCRBD01	TCRBD01-01	01				TCRBJ02-07*01	TCRBJ02	TCRBJ02-07	01				3	2	1	5	3	2	39	53	56	62	64	1	In	VDJ
TCTCTGGAGCTGGGGGACTCAGCTTTGTATTTCTGTGCCAGCAGCTCTAGTGAGGGGGGCTCTGGAAACACCATATATTTTGGAGAG	CASSSSEGGSGNTIYF	1	7.434944237918215E-4	48	TCRBV09-01*01	TCRBV09	TCRBV09-01	01								TCRBD01,TCRBD02	TCRBD01-01,TCRBD02-01		TCRBJ01-03*01	TCRBJ01	TCRBJ01-03	01				4	1	5	1	7	0	33	45	52	58	59	1	In	VDJ
CAGCGCACAGAGCAGGGGGACTCGGCCATGTATCTCTGTGCCAGCAGCCCCGCCGGGACAGGGGGCGGTGAGCAGTTCTTCGGGCCA	CASSPAGTGGGEQFF	1	7.434944237918215E-4	45	TCRBV07-09*01	TCRBV07	TCRBV07-09	01				TCRBD01-01*01	TCRBD01	TCRBD01-01	01				TCRBJ02-01*01	TCRBJ02	TCRBJ02-01	01				5	2	0	0	6	9	36	48	54	66	68	1	In	VDJ
NCTCTCACTGTGACATCGGCCCAAAAGAACCCGACAGCTTTCTATCTCTGTGCCAGTAGTATAAGTAATGAGCAGTTCTTCGGGCCA	CASSISNEQFF	1	7.434944237918215E-4	33	TCRBV19-01*01	TCRBV19	TCRBV19-01	01								TCRBD01,TCRBD02	TCRBD01-01,TCRBD02-01		TCRBJ02-01*01	TCRBJ02	TCRBJ02-01	01				2	1	5	5	0	7	48	-1	63	65	66	1	In	VDJ
CGGTCCACAAAGCTGGAGGACTCAGCCATGTACTTCTGTGCCAGCATGCTCCTAGCGGGAGTGACCGGGGAGCTGTTTTTTGGAGAA	CASMLLAGVTGELFF	1	7.434944237918215E-4	45	TCRBV02-01	TCRBV02	TCRBV02-01				01,03	TCRBD02-01*02	TCRBD02	TCRBD02-01	02				TCRBJ02-02*01	TCRBJ02	TCRBJ02-02	01				7	2	4	2	5	5	36	46	51	61	63	1	In	VDJ
GGAGTCAGGGGACACAGCACTGTATTTCTGTGCCAGCAGCAAAGAGAGGAGCCCTGACAGTGCCAAGAGACCCAGTACTTCGGGCCA		1	7.434944237918215E-4	53	TCRBV21-01*01	TCRBV21	TCRBV21-01	01				TCRBD01-01*01	TCRBD01	TCRBD01-01	01				TCRBJ02-05*01	TCRBJ02	TCRBJ02-05	01				1	2	2	5	11	1	28	44	55	60	62	1	Out	VDJ
ACAGTGACCAGTGCCCATCCTGAAGACAGCAGCTTCTACATCTGCAGTGCAAGTGCGGGACAGGGAGGGCGAGCTTTCTTTGGACAA	CSASAGQGGRAFF	1	7.434944237918215E-4	39	TCRBV20-01*04	TCRBV20	TCRBV20-01	04				TCRBD01-01*01	TCRBD01	TCRBD01-01	01				TCRBJ01-01*01	TCRBJ01	TCRBJ01-01	01				1	6	0	3	1	10	42	55	56	65	71	1	In	VDJ
CAGCGCACAGAGCAGGGGGACTCGGCCATGTATCTCTGTGCCAGCAGCTTATCCCGTCAGGGGGTATGGGAGCAGTACTTCGGGCCG	CASSLSRQGVWEQYF	1	7.434944237918215E-4	45	TCRBV07-09*01	TCRBV07	TCRBV07-09	01				TCRBD01-01*01	TCRBD01	TCRBD01-01	01				TCRBJ02-07*01	TCRBJ02	TCRBJ02-07	01				2	5	4	1	6	7	36	51	57	64	69	1	In	VDJ
GAGTCCGCCAGCACCAACCAGACATCTATGTACCTCTGTGCCAGCAGTTTTGTGGATAGCCGTTCCTACGAGCAGTACTTCGGGCCG	CASSFVDSRSYEQYF	1	7.434944237918215E-4	45	TCRBV28-01*01	TCRBV28	TCRBV28-01	01				TCRBD02-01	TCRBD02	TCRBD02-01				01,02	TCRBJ02-07*01	TCRBJ02	TCRBJ02-07	01				3	3	5	7	6	1	36	50	56	60	63	1	In	VDJ
TAGTGCGAGGAGATTCGGCAGCTTATTTCTGTGCCAGCTCACCAAGGTCTACCCCACAGTAGAGATTCACCCCTCCACTTTGGGAAT		1	7.434944237918215E-4	52	TCRBV18-01*01	TCRBV18	TCRBV18-01	01				TCRBD01-01*01	TCRBD01	TCRBD01-01	01				TCRBJ01-06*01	TCRBJ01	TCRBJ01-06	01				2	5	3	5	11	8	29	44	55	59	64	1	Out	VDJ
GATCCGGTCCACAAAGCTGGAGGACTCAGCCATGTACTTCTGTGCCAGCAGTGAAAGGGCTTTAACTATGGCTACACCTTCGGTTCG		1	7.434944237918215E-4	41	TCRBV02-01	TCRBV02	TCRBV02-01				01,03					TCRBD01,TCRBD02	TCRBD01-01,TCRBD02-01		TCRBJ01-02*01	TCRBJ01	TCRBJ01-02	01				2	3	5	3	0	1	40	-1	55	59	62	1	Out	VDJ
AAGATCCAGCCCTCAGAACCCAGGGACTCAGCTGTGTACTTCTGTGCCAGCAGGGGGGCACCGGGATATGGCTACACCTTCGGTTCG	CASRGAPGYGYTF	1	7.434944237918215E-4	39	TCRBV12-03/12-04*01	TCRBV12	TCRBV12-03/12-04	01				TCRBD01-01*01	TCRBD01	TCRBD01-01	01				TCRBJ01-02*01	TCRBJ01	TCRBJ01-02	01				6	7	6	0	0	5	42	-1	53	59	66	1	In	VDJ
CCTTGTCCACTCTGACAGTGACCAGTGCCCATCCTGAAGACAGCAGCTTCCGTGTAGAGGGCACGGGATGAGCAGTTCTTCGGGCCA		1	7.434944237918215E-4	25	TCRBV20-01	TCRBV20	TCRBV20-01				01,04	TCRBD02-01*02	TCRBD02	TCRBD02-01	02				TCRBJ02-01*01	TCRBJ02	TCRBJ02-01	01				20	6	11	0	6	8	56	50	56	61	67	1	Out	VDJ
TCGGCCCAAAAGAACCCGACAGCTTTCTATCTCTGTGCCAGTAGCCACTTAGCGGACGGGACCTACAATGAGCAGTTCTTCGGGCCA	CASSHLADGTYNEQFF	1	7.434944237918215E-4	48	TCRBV19-01*01	TCRBV19	TCRBV19-01	01				TCRBD02-01	TCRBD02	TCRBD02-01				01,02	TCRBJ02-01*01	TCRBJ02	TCRBJ02-01	01				6	6	5	5	5	2	33	44	49	55	61	1	In	VDJ
GCCCTCAGAACCCAGGGACTCAGCTGTGTATTTTTGTGCTAGCTCGACCCTGCGGGAGGTCGATACAATGAGCAGTTCTTCGGGCCA		1	7.434944237918215E-4	47	TCRBV12-05*01	TCRBV12	TCRBV12-05	01				TCRBD02-01*02	TCRBD02	TCRBD02-01	02				TCRBJ02-01*01	TCRBJ02	TCRBJ02-01	01				9	4	7	1	9	4	34	42	51	59	63	1	Out	VDJ
GAGTCGGCTGCTCCCTCCCAGACATCTGTGTACTTCTGTGCCAGCACCATATCCGGGACACGATACAATGAGCAGTTCTTCGGGCCA	CASTISGTRYNEQFF	1	7.434944237918215E-4	45	TCRBV06-01*01	TCRBV06	TCRBV06-01	01				TCRBD01-01*01	TCRBD01	TCRBD01-01	01				TCRBJ02-01*01	TCRBJ02	TCRBJ02-01	01				7	3	0	6	8	4	36	46	54	60	63	1	In	VDJ
NTGTCGGCTGCTCCCTCCCAGACATCTGTGTACTTCTGTGCCAGCAGCCCCAGGACTCCACCCGGGGGTGAGCAGTACTTCGGGCCG	CASSPRTPPGGEQYF	1	7.434944237918215E-4	45	TCRBV06-05*01	TCRBV06	TCRBV06-05	01				TCRBD02-01*01	TCRBD02	TCRBD02-01	01				TCRBJ02-07*01	TCRBJ02	TCRBJ02-07	01				6	1	8	2	15	7	36	47	62	68	69	1	In	VDJ
GGGACTCGGCCATGTATCGCTGTGCCAGCAGCTTAGCGGTGGGACTAGCGGGAGGGAACGACCTACAATGAGCAGTTCTTCGGGCCA		1	7.434944237918215E-4	61	TCRBV07-06*01	TCRBV07	TCRBV07-06	01				TCRBD02-01*02	TCRBD02	TCRBD02-01	02				TCRBJ02-01*01	TCRBJ02	TCRBJ02-01	01				0	5	0	0	3	2	20	37	40	56	61	1	Out	VDJ
ACTGTGACATCGGCCCAAAAGAACCCGACAGCTTTCTATCTCTGTGCCAGTAGTATCGGACAGAACAATGAGCAGTTCTTCGGGCCA	CASSIGQNNEQFF	1	7.434944237918215E-4	39	TCRBV19-01*01	TCRBV19	TCRBV19-01	01				TCRBD01-01*01	TCRBD01	TCRBD01-01	01				TCRBJ02-01*01	TCRBJ02	TCRBJ02-01	01				3	1	1	5	1	5	42	56	57	63	64	1	In	VDJ
CACGCCCTGCAGCCAGAAGACTCAGCCCTGTATCTCTGCGCCAGCAGCCAAGATTGGGTTTCCCAAGAGACCCAGTACTTCGGGCCA	CASSQDWVSQETQYF	1	7.434944237918215E-4	45	TCRBV04-01*01	TCRBV04	TCRBV04-01	01								TCRBD01,TCRBD02	TCRBD01-01,TCRBD02-01		TCRBJ02-05*01	TCRBJ02	TCRBJ02-05	01				0	4	0	9	2	1	36	53	55	58	62	1	In	VDJ
ACCCTGCAGCCAGAAGACTCGGCCCTGTATCTCTGTGCCAGCAGCCAAGATCGGGCTAGCGGGAGTGATACGCAGTATTTTGGCCCA	CASSQDRASGSDTQYF	1	7.434944237918215E-4	48	TCRBV04-02*01	TCRBV04	TCRBV04-02	01				TCRBD02-01*02	TCRBD02	TCRBD02-01	02				TCRBJ02-03*01	TCRBJ02	TCRBJ02-03	01				0	1	4	2	5	6	33	50	55	65	66	1	In	VDJ
ACAGTGACCAGTGCCCATCCTGAAGACAGCAGCTTCTACATCTGCAGTGCTTCTACGGGGTCCCACACTGAAGCTTTCTTTGGACAA	CSASTGSHTEAFF	1	7.434944237918215E-4	39	TCRBV20	TCRBV20				TCRBV20-01,TCRBV20-or09_02		TCRBD02-01*01	TCRBD02	TCRBD02-01	01				TCRBJ01-01*01	TCRBJ01	TCRBJ01-01	01				5	4	8	3	4	3	42	51	55	60	64	1	In	VDJ
AGTCCACGGAGTCAGGGGACACAGCACTGTATTTCTGTGCCAGCAGCAAAGGGGACAGGGGGTCATGAAAAACTGTTTTTTGGCAGT		1	7.434944237918215E-4	46	TCRBV21-01*01	TCRBV21	TCRBV21-01	01				TCRBD01-01*01	TCRBD01	TCRBD01-01	01				TCRBJ01-04*01	TCRBJ01	TCRBJ01-04	01				1	2	0	1	0	6	35	-1	51	62	64	1	Out	VDJ
CTACACGCCCTGCAGCCAGAAGACTCAGCCCTGTATCTCTGCGCCAGCAGCCAAGACGGTCAAGTTCTGGCCCAGCATTTTGGTGAT	CASSQDGQVLAQHF	1	7.434944237918215E-4	42	TCRBV04-01*01	TCRBV04	TCRBV04-01	01				TCRBD02-01	TCRBD02	TCRBD02-01				01,02	TCRBJ01-05*01	TCRBJ01	TCRBJ01-05	01				0	11	8	5	0	11	39	-1	56	59	70	1	In	VDJ
AGCTGGGGGACTCAGCTTTGTATTTCTGTGCCAGCAGATGCCCTCGGACAGCCGAAGAGCTCCTACAATGAGCAGTTCTTCGGGCCA		1	7.434944237918215E-4	55	TCRBV09-01*01	TCRBV09	TCRBV09-01	01				TCRBD01-01*01	TCRBD01	TCRBD01-01	01				TCRBJ02-01*01	TCRBJ02	TCRBJ02-01	01				5	8	1	5	8	0	26	37	45	51	59	1	Out	VDJ
AGTGCCCATCCTGAAGACAGCAGCTTCTACATCTGCAGTGCTAGAGATAAGACTAGCGGGAGAGCCCGAGCAGAATTCTTCGGGCCA	CSARDKTSGRARAEFF	1	7.434944237918215E-4	48	TCRBV20	TCRBV20				TCRBV20-01,TCRBV20-or09_02		TCRBD02-01*02	TCRBD02	TCRBD02-01	02				TCRBJ02-01*01	TCRBJ02	TCRBJ02-01	01				0	13	2	2	3	16	33	47	50	62	75	1	In	VDJ
CTCACTCTGGAGTCCGCTGCCCGCTCCCAGACATCTGTGTATTTCTGCGCCAGTACCGGGAGTACTGATACGCAGTATTTTGGCCCA	CASTGSTDTQYF	1	7.434944237918215E-4	36	TCRBV10-02*01	TCRBV10	TCRBV10-02	01				TCRBD02-01*02	TCRBD02	TCRBD02-01	02				TCRBJ02-03*01	TCRBJ02	TCRBJ02-03	01				9	4	8	2	3	6	45	53	56	62	66	1	In	VDJ
CACACCCTGCAGCCAGAAGACTCGGCCCTGTATCTCTGCGCCAGCAGCCCGACAGGGGATGCCGCCGATACGCAGTATTTTGGCCCA	CASSPTGDAADTQYF	1	7.434944237918215E-4	45	TCRBV04-03*01	TCRBV04	TCRBV04-03	01				TCRBD01-01*01	TCRBD01	TCRBD01-01	01				TCRBJ02-03*01	TCRBJ02	TCRBJ02-03	01				4	8	2	2	1	6	36	49	50	58	66	1	In	VDJ
ACTCTGGAGTCTGCTGCCTCCTCCCAGACATCTGTATATTTCTGCGCCAGCAGTGACCCCTCCACAGATACGCAGTATTTTGGCCCA	CASSDPSTDTQYF	1	7.434944237918215E-4	39	TCRBV10-01*01	TCRBV10	TCRBV10-01	01				TCRBD02-01	TCRBD02	TCRBD02-01				01,02	TCRBJ02-03*01	TCRBJ02	TCRBJ02-03	01				3	1	4	10	3	2	42	56	59	61	62	1	In	VDJ
AAGATCCAGCCCTCAGAACCCAGGGACTCAGCTGTGTACTTCTGTGCCAGCAGCGATGACATGGGGTATGAAGCTTTCTTTGGACAA	CASSDDMGYEAFF	2	0.001486988847583643	39	TCRBV12-03/12-04*01	TCRBV12	TCRBV12-03/12-04	01								TCRBD01,TCRBD02	TCRBD01-01,TCRBD02-01		TCRBJ01-01*01	TCRBJ01	TCRBJ01-01	01				6	7	2	6	4	7	42	53	57	61	68	2	In	VDJ
AGCTCTCTGGAGCTGGGGGACTCAGCTTTGTATTTCTGTGCCAGCAGCGTAGGGGCAGTAAACGGAAACACCATATATTTTGGAGAG	CASSVGAVNGNTIYF	1	7.434944237918215E-4	45	TCRBV09-01*01	TCRBV09	TCRBV09-01	01				TCRBD01-01*01	TCRBD01	TCRBD01-01	01				TCRBJ01-03*01	TCRBJ01	TCRBJ01-03	01				0	7	8	0	0	4	36	-1	52	56	63	1	In	VDJ
TGTGTACTTCTGTGCCAGGCCTAAACCTCGGCGCACCGGACAGGAATCGTAATAAAGGCTGGGGCCAACGTCCTGACTTTCGGGGCC		1	7.434944237918215E-4	71					TCRBV12,TCRBV06	TCRBV12-03/12-04,TCRBV12-04,TCRBV06-01,TCRBV06-02/06-03,TCRBV06-02,TCRBV06-04,TCRBV06-05,TCRBV06-06		TCRBD01-01*01	TCRBD01	TCRBD01-01	01				TCRBJ02-06*01	TCRBJ02	TCRBJ02-06	01				9	14	1	4	19	2	10	18	37	44	58	1	Out	VDJ
CTACACACCCTGCAGCCAGAAGACTCGGCCCTGTATCTCTGCGCCAGCAGTCCAACTCTCGGGAACAATGAGCAGTTCTTCGGGCCA	CASSPTLGNNEQFF	1	7.434944237918215E-4	42	TCRBV04-03*01	TCRBV04	TCRBV04-03	01				TCRBD02-01*02	TCRBD02	TCRBD02-01	02				TCRBJ02-01*01	TCRBJ02	TCRBJ02-01	01				6	0	8	3	9	5	39	50	59	-1	64	1	In	VDJ
GCGTCTGCTGTACCCTCTCAGACATCTGTGTACTTCTGTGCCAGCAGTGCAGGCGCGGGAAGCAACAATGAGCAGTTCTTCGGGCCA	CASSAGAGSNNEQFF	2	0.001486988847583643	45	TCRBV06-04*01	TCRBV06	TCRBV06-04	01				TCRBD02-01*02	TCRBD02	TCRBD02-01	02				TCRBJ02-01*01	TCRBJ02	TCRBJ02-01	01				4	4	7	3	5	5	36	49	54	60	64	2	In	VDJ
ATCCAGCCCTCAGAACCCAGGGACTCAGCTGTGTACTTCTGTGCCAGCAGTTACAGAACTAGCACAGATACGCAGTATTTTGGCCCA	CASSYRTSTDTQYF	1	7.434944237918215E-4	42	TCRBV12	TCRBV12				TCRBV12-03/12-04,TCRBV12-04		TCRBD01-01*01	TCRBD01	TCRBD01-01	01				TCRBJ02-03*01	TCRBJ02	TCRBJ02-03	01				4	4	3	5	0	0	39	-1	52	56	60	1	In	VDJ
TCGGCTGCTCCCTCCCAGACATCTGTGTACTTCTGTGCCAGCAGTTACTCTCCGGGACAGGGGGCGGAGAAACTGTTTTTTGGCAGT	CASSYSPGQGAEKLFF	1	7.434944237918215E-4	48	TCRBV06-05*01	TCRBV06	TCRBV06-05	01				TCRBD01-01*01	TCRBD01	TCRBD01-01	01				TCRBJ01-04*01	TCRBJ01	TCRBJ01-04	01				0	4	0	0	3	11	33	50	53	65	69	1	In	VDJ
CTGGAGTCCGCCAGCACCAACCAGACATCTATGTACCTCTGTGCCAGCACAACGACAGGGAGGGCTGAAAAACTGTTTTTTGGCAGT	CASTTTGRAEKLFF	1	7.434944237918215E-4	42	TCRBV28-01*01	TCRBV28	TCRBV28-01	01								TCRBD01,TCRBD02	TCRBD01-01,TCRBD02-01		TCRBJ01-04*01	TCRBJ01	TCRBJ01-04	01				7	5	2	3	4	7	39	49	53	60	65	1	In	VDJ
TCTAAGAAGCTCCTTCTCAGTGACTCTGGCTTCTATCTCTGTGCCTGGAGTGTTCAAGTTGGGGCCAACGTCCTGACTTTCGGGGCC	CAWSVQVGANVLTF	1	7.434944237918215E-4	42	TCRBV30-01*01	TCRBV30	TCRBV30-01	01								TCRBD01,TCRBD02	TCRBD01-01,TCRBD02-01		TCRBJ02-06*01	TCRBJ02	TCRBJ02-06	01				0	3	4	6	1	3	39	53	54	56	59	1	In	VDJ
GTGAACGCCTTGTTGCTGGGGGACTCGGCCCTGTATCTCTGTGCCAGCAGCTCCACTTTGTATCAAGAGACCCAGTACTTCGGGCCA	CASSSTLYQETQYF	1	7.434944237918215E-4	42	TCRBV05-05*01	TCRBV05	TCRBV05-05	01				TCRBD02-01	TCRBD02	TCRBD02-01				01,02	TCRBJ02-05*01	TCRBJ02	TCRBJ02-05	01				3	6	3	10	2	2	39	52	54	57	63	1	In	VDJ
TCGCCCAGCCCCAACCAGACCTCTCTGTACTTCTGTGCCAGCAGTTTATACCGGCCTTTGGGCACAGATACGCAGTATTTTGGCCCA	CASSLYRPLGTDTQYF	1	7.434944237918215E-4	48	TCRBV27-01*01	TCRBV27	TCRBV27-01	01								TCRBD01,TCRBD02	TCRBD01-01,TCRBD02-01		TCRBJ02-03*01	TCRBJ02	TCRBJ02-03	01				1	6	9	0	3	1	33	49	52	55	61	1	In	VDJ
ATCCAGCCCTCAGAACCCAGGGACTCAGCTGTGTACTTCTGTGCCAGCAGTACCTACAAGAACACCGGGGAGCTGTTTTTTGGAGAA	CASSTYKNTGELFF	1	7.434944237918215E-4	42	TCRBV12	TCRBV12				TCRBV12-03/12-04,TCRBV12-04						TCRBD01,TCRBD02	TCRBD01-01,TCRBD02-01		TCRBJ02-02*01	TCRBJ02	TCRBJ02-02	01				5	1	3	6	4	1	39	51	55	58	59	1	In	VDJ
AGTTCTAAGAAGCTCCTTCTCAGTGACTCTGGCTTCTATCTCTGTGCCTGGAGTGTGTTTGGGAACACTGAAGCTTTCTTTGGACAA	CAWSVFGNTEAFF	1	7.434944237918215E-4	39	TCRBV30-01*01	TCRBV30	TCRBV30-01	01								TCRBD01,TCRBD02	TCRBD01-01,TCRBD02-01		TCRBJ01-01*01	TCRBJ01	TCRBJ01-01	01				0	0	0	10	4	1	42	56	60	-1	62	1	In	VDJ
ATCCGCTCACCAGGCCTGGGGGACGCAGCCATGTACCTGTGTGCCACCAGCAGAGATGTCACTAATGAAAAACTGTTTTTTGGCAGT	CATSRDVTNEKLFF	1	7.434944237918215E-4	42	TCRBV15-01*02	TCRBV15	TCRBV15-01	02											TCRBJ01-04*01	TCRBJ01	TCRBJ01-04	01				0	4	0	0	0	2	39	-1	-1	56	60	1	In	VJ
CGCACAGAGCAGGAGGACTCCGCCGTGTATCTCTGTGCCAGCAGCTTAAAGGAGACTGCAACTAATGAAAAACTGTTTTTTGGCAGT	CASSLKETATNEKLFF	1	7.434944237918215E-4	48	TCRBV07-08*01	TCRBV07	TCRBV07-08	01				TCRBD02-01	TCRBD02	TCRBD02-01				01,02	TCRBJ01-04*01	TCRBJ01	TCRBJ01-04	01				2	1	2	10	5	0	33	48	53	57	58	1	In	VDJ
AAGATCCAGCGCACAGAGCAGGGGGACTCGGCCATGTATCTCTGTGCCAGCAACACCCCAGCGACCAATGAGCAGTTCTTCGGGCCA	CASNTPATNEQFF	1	7.434944237918215E-4	39	TCRBV07-09	TCRBV07	TCRBV07-09				01,05,06	TCRBD02-01	TCRBD02	TCRBD02-01				01,02	TCRBJ02-01*01	TCRBJ02	TCRBJ02-01	01				7	2	6	6	7	6	42	52	59	63	65	1	In	VDJ
ATTCCCTGGAGCTTGGTGACTCTGCTGTGTATTTCTGTGCCAGCAGCCACATCAACAGGGAAGGCAGGGACCCAGTACTTCGGGCCA		1	7.434944237918215E-4	46	TCRBV03-01/03-02*01	TCRBV03	TCRBV03-01/03-02	01				TCRBD01-01*01	TCRBD01	TCRBD01-01	01				TCRBJ02-05*01	TCRBJ02	TCRBJ02-05	01				3	8	3	3	5	7	35	49	54	60	68	1	Out	VDJ
CGGCCCAAAAGAACCCGACAGCTTTCTATCTCTGTGCCAGTAGCGGAGGAGTGGGACTAGCGTAATTATACGCAGTATTTTGGCCCA		1	7.434944237918215E-4	49	TCRBV19-01*01	TCRBV19	TCRBV19-01	01				TCRBD02-01	TCRBD02	TCRBD02-01				01,02	TCRBJ02-03*01	TCRBJ02	TCRBJ02-03	01				6	5	0	6	9	7	32	43	52	62	67	1	Out	VDJ
ATCCAGCAGGTAGTGCGAGGAGATTCGGCAGCTTATTTCTGTGCCAGCTCACTTAAGGCACAGTCCGGGGAGCTGTTTTTTGGAGAA	CASSLKAQSGELFF	1	7.434944237918215E-4	42	TCRBV18-01*01	TCRBV18	TCRBV18-01	01				TCRBD01-01*01	TCRBD01	TCRBD01-01	01				TCRBJ02-02*01	TCRBJ02	TCRBJ02-02	01				4	1	3	5	7	6	39	52	59	63	64	1	In	VDJ
NNNNNNNTGTCGGCTGCTCCCTCCCAGACATCTGTGTACTTCTGTGCCAGCAGTTACGGAAGGGACTATGGCTACACCTTCGGTTCG	CASSYGRDYGYTF	1	7.434944237918215E-4	39	TCRBV06-05*01	TCRBV06	TCRBV06-05	01								TCRBD01,TCRBD02	TCRBD01-01,TCRBD02-01		TCRBJ01-02*01	TCRBJ01	TCRBJ01-02	01				2	0	5	3	3	3	42	57	60	-1	64	1	In	VDJ
NNNNNNNTGTCGGCTGCTCCCTCCCAAACATCTGTGTACTTCTGTGCCAGCAGTTCGGGCCGATACAATGAGCAGTTCTTCGGGCCA	CASSSGRYNEQFF	1	7.434944237918215E-4	39	TCRBV06-02/06-03*01	TCRBV06	TCRBV06-02/06-03	01								TCRBD01,TCRBD02	TCRBD01-01,TCRBD02-01		TCRBJ02-01*01	TCRBJ02	TCRBJ02-01	01				4	3	8	0	1	4	42	55	56	60	63	1	In	VDJ
AGGATCCAGCAGGTAGTGCGAGGAGATTCGGCAGCTTATTTCTGTGCCAGCTCAGCGACAAGTGGCGATACGCAGTATTTTGGCCCA	CASSATSGDTQYF	1	7.434944237918215E-4	39	TCRBV18-01*01	TCRBV18	TCRBV18-01	01				TCRBD01-01*01	TCRBD01	TCRBD01-01	01				TCRBJ02-03*01	TCRBJ02	TCRBJ02-03	01				5	6	2	6	2	6	42	54	56	60	66	1	In	VDJ
ATCCGGTCCACAAAGCTGGAGGACTCAGCCATGTACTTCTGTGCCAGCAGTGTCCCTTGGGGGGGCTCTGAAGCTTTCTTTGGACAA	CASSVPWGGSEAFF	1	7.434944237918215E-4	42	TCRBV02-01	TCRBV02	TCRBV02-01				01,03	TCRBD02-01*01	TCRBD02	TCRBD02-01	01				TCRBJ01-01*01	TCRBJ01	TCRBJ01-01	01				4	2	9	0	6	6	39	52	58	65	67	1	In	VDJ
CAGAGCAGCGGGACTCAGCCATGTATCGCTGTGCTAGCAGCCAGAGGCAGCCGGGACTAGCGGGGCTACGAGCAGTACTTCGGGCCG		1	7.434944237918215E-4	52	TCRBV07-07*01	TCRBV07	TCRBV07-07	01				TCRBD02-01*01	TCRBD02	TCRBD02-01	01				TCRBJ02-07*01	TCRBJ02	TCRBJ02-07	01				5	0	0	3	11	3	29	41	52	-1	65	1	Out	VDJ
GCCCATCCTGAAGACAGCAGCTTCTACATCTGCAGTGCTAGAAAGCCTTTAGCGGGTTCCTCCTACAATGAGCAGTTCTTCGGGCCA	CSARKPLAGSSYNEQFF	1	7.434944237918215E-4	51	TCRBV20	TCRBV20				TCRBV20-01,TCRBV20-or09_02		TCRBD02-01	TCRBD02	TCRBD02-01				01,02	TCRBJ02-01*01	TCRBJ02	TCRBJ02-01	01				2	3	5	4	7	0	30	42	49	56	59	1	In	VDJ
CCACGGAGTCAGGGGACACAGCACTGTATTTATGTGCCAACAGTGATTCCTTAGCTACACTTTTCTGAGACCCAGTACTTCGGGCCA		1	7.434944237918215E-4	49	TCRBV21-01*01	TCRBV21	TCRBV21-01	01				TCRBD02-01	TCRBD02	TCRBD02-01				01,02	TCRBJ02-05*01	TCRBJ02	TCRBJ02-05	01				6	11	5	7	8	5	32	43	51	55	66	1	Out	VDJ
CACACCCTGCAGCCAGAAGACTCGGCCCTGTATCTCTGCGCCAGCGGACTAGCGGGAGAGGGAGCAGAGACCCAGTACTTCGGGCCA	CASGLAGEGAETQYF	1	7.434944237918215E-4	45	TCRBV04-03*01	TCRBV04	TCRBV04-03	01				TCRBD02-01*02	TCRBD02	TCRBD02-01	02				TCRBJ02-05*01	TCRBJ02	TCRBJ02-05	01				8	7	1	2	0	4	36	-1	45	58	65	1	In	VDJ
TCTCTGGAGCTGGGGGACTCAGCTTTGTATTTCTGTGCCAGCAGCGAAGGGACTAGCGGGATACAAGAGACCCAGTACTTCGGGCCA	CASSEGTSGIQETQYF	1	7.434944237918215E-4	48	TCRBV09-01*01	TCRBV09	TCRBV09-01	01				TCRBD02-01*02	TCRBD02	TCRBD02-01	02				TCRBJ02-05*01	TCRBJ02	TCRBJ02-05	01				3	2	0	3	2	2	33	46	48	61	63	1	In	VDJ
NNNNNNNTGTCGGCTGCTCCCTCCCAGACATCTGTGTACTTCTGTGCCAGCAGTGGACAGGAATCAGATACGCAGTATTTTGGCCCA	CASSGQESDTQYF	1	7.434944237918215E-4	39	TCRBV06	TCRBV06				TCRBV06-01,TCRBV06-05		TCRBD01-01*01	TCRBD01	TCRBD01-01	01				TCRBJ02-03*01	TCRBJ02	TCRBJ02-03	01				4	3	2	4	0	4	42	-1	55	61	64	1	In	VDJ
CTGGAGTCGCCCAGCCCCAACCAGACCTCTCTGTACTTCTGTGCCAGCAGTTTCGGACGCGGCACAGATACGCAGTATTTTGGCCCA	CASSFGRGTDTQYF	1	7.434944237918215E-4	42	TCRBV27-01*01	TCRBV27	TCRBV27-01	01								TCRBD01,TCRBD02	TCRBD01-01,TCRBD02-01		TCRBJ02-03*01	TCRBJ02	TCRBJ02-03	01				3	3	1	7	1	1	39	53	54	58	61	1	In	VDJ
GCCTTGGAGCTGGACGACTCGGCCCTGTATCTCTGTGCCAGCAGTCCCCGTGGGGGGGCAAACACAGATACGCAGTATTTTGGCCCA	CASSPRGGANTDTQYF	1	7.434944237918215E-4	48	TCRBV05-04*01	TCRBV05	TCRBV05-04	01				TCRBD02-01*01	TCRBD02	TCRBD02-01	01				TCRBJ02-03*01	TCRBJ02	TCRBJ02-03	01				5	4	9	0	7	2	33	44	51	58	62	1	In	VDJ
NNNNNNNTGTCGGCTGCTCCCTCCCAGACATCTGTGTACTTCTGTGCCAGCAGTTACTCTGGGGGATTGGGAGCTTTCTTTGGACAA	CASSYSGGLGAFF	1	7.434944237918215E-4	39	TCRBV06-05*01	TCRBV06	TCRBV06-05	01								TCRBD01,TCRBD02	TCRBD01-01,TCRBD02-01		TCRBJ01-01*01	TCRBJ01	TCRBJ01-01	01				0	6	6	1	1	10	42	59	60	65	71	1	In	VDJ
AAGGTGCAGCCTGCAGAACTGGAGGATTCTGGAGTTTATTTCTGTGCCAGCAGCCAAGTGAGGGGGGGACGAGCTTTCTTTGGACAA	CASSQVRGGRAFF	2	0.001486988847583643	39	TCRBV14-01*01	TCRBV14	TCRBV14-01	01				TCRBD02-01*01	TCRBD02	TCRBD02-01	01				TCRBJ01-01*01	TCRBJ01	TCRBJ01-01	01				1	3	9	0	3	10	42	58	61	68	71	2	In	VDJ
NNNNTGTCGGCTGCTCCCTCCCAAACATCTGTGTACTTCTGTGCCAGCAGTTACAGCTCTGGGGCCAACGTCCTGACTTTCGGGGCC	CASSYSSGANVLTF	1	7.434944237918215E-4	42	TCRBV06-02/06-03*01	TCRBV06	TCRBV06-02/06-03	01								TCRBD01,TCRBD02	TCRBD01-01,TCRBD02-01		TCRBJ02-06*01	TCRBJ02	TCRBJ02-06	01				2	0	5	5	0	0	39	-1	54	-1	56	1	In	VDJ
ACAGTGACCAGTGCCCATCCTGAAGACAGCAGCTTCTACATCTGCAGTGCCATTGACGGAGGGGCCAACGTCCTGACTTTCGGGGCC	CSAIDGGANVLTF	1	7.434944237918215E-4	39	TCRBV20	TCRBV20				TCRBV20-01,TCRBV20-or09_02						TCRBD01,TCRBD02	TCRBD01-01,TCRBD02-01		TCRBJ02-06*01	TCRBJ02	TCRBJ02-06	01				6	0	1	8	7	4	42	50	57	-1	60	1	In	VDJ
TCGGCTGCTCCCTCCCAAACATCTGTGTACTTCTGTGCCAGCAGTTACTCAGGGACAGGGATCTACAATGAGCAGTTCTTCGGGCCA	CASSYSGTGIYNEQFF	1	7.434944237918215E-4	48	TCRBV06-02/06-03*01	TCRBV06	TCRBV06-02/06-03	01				TCRBD01-01*01	TCRBD01	TCRBD01-01	01				TCRBJ02-01*01	TCRBJ02	TCRBJ02-01	01				0	2	0	3	1	3	33	50	51	60	62	1	In	VDJ
CTGGAGTCGCCCAGCCCCAACCAGACCTCTCTGTACTTCTGTGCCAGCAGGGGACTAGCGCCGGCAGATACGCAGTATTTTGGCCCA	CASRGLAPADTQYF	1	7.434944237918215E-4	42	TCRBV27-01*01	TCRBV27	TCRBV27-01	01				TCRBD02-01	TCRBD02	TCRBD02-01				01,02	TCRBJ02-03*01	TCRBJ02	TCRBJ02-03	01				6	4	0	6	0	4	39	-1	50	60	64	1	In	VDJ
ACCTTGGAGCTGGGGGACTCGGCCCTTTATCTTTGCGCCAGCAGCTTGGGACAGGGGGCGATTCGGTACGAGCAGTACTTCGGGCCG	CASSLGQGAIRYEQYF	1	7.434944237918215E-4	48	TCRBV05-01*01	TCRBV05	TCRBV05-01	01				TCRBD01-01*01	TCRBD01	TCRBD01-01	01				TCRBJ02-07*01	TCRBJ02	TCRBJ02-07	01				0	7	2	0	0	4	33	-1	49	59	66	1	In	VDJ
TTCCCTGGAGCTTGGTGACTCTGCTGTGTATTTCTGTGCCAGCAGCCAAGAAGTGCGAGCTCTGGAAACACCATATATTTTGGAGAG		1	7.434944237918215E-4	47	TCRBV03-01/03-02*01	TCRBV03	TCRBV03-01/03-02	01				TCRBD02-01	TCRBD02	TCRBD02-01				01,02	TCRBJ01-03*01	TCRBJ01	TCRBJ01-03	01				0	2	7	6	3	0	34	51	54	57	59	1	Out	VDJ
GTTGGCGTCTGCTGTACCCTCTCAGACATCTGTGTACTTCTGTGCCAGCAGTGACTCACTAGCACAGATACGCAGTATTTTGGCCCA		1	7.434944237918215E-4	41	TCRBV06-04*01	TCRBV06	TCRBV06-04	01				TCRBD02-01	TCRBD02	TCRBD02-01				01,02	TCRBJ02-03*01	TCRBJ02	TCRBJ02-03	01				0	0	3	10	0	0	40	-1	57	-1	60	1	Out	VDJ
NNNNNNNNNNTGTCGGCTGCTCCCTCCCAGACATCTGTGTACTTCTGTGCCAGCAGGGACCCGAACACTGAAGCTTTCTTTGGACAA	CASRDPNTEAFF	1	7.434944237918215E-4	36	TCRBV06-05*01	TCRBV06	TCRBV06-05	01								TCRBD01,TCRBD02	TCRBD01-01,TCRBD02-01		TCRBJ01-01*01	TCRBJ01	TCRBJ01-01	01				6	2	1	7	0	1	45	-1	56	60	62	1	In	VDJ
ACTCTGACAGTGACCAGTGCCCATCCTGAAGACAGCAGCTTCTACATCTGCAGTGCCGCCCGAAGTCTCGAGCAGTACTTCGGGCCG	CSAARSLEQYF	1	7.434944237918215E-4	33	TCRBV20-01	TCRBV20	TCRBV20-01				01,04					TCRBD01,TCRBD02	TCRBD01-01,TCRBD02-01		TCRBJ02-07*01	TCRBJ02	TCRBJ02-07	01				6	5	2	8	5	6	48	56	61	63	68	1	In	VDJ
CTGTCCCTAGAGTCTGCCATCCCCAACCAGACAGCTCTTTACTTCTGTGCCACCAGTGAAGGGGGTTATGAGCAGTTCTTCGGGCCA	CATSEGGYEQFF	2	0.001486988847583643	36	TCRBV24-01*01	TCRBV24	TCRBV24-01	01				TCRBD01-01*01	TCRBD01	TCRBD01-01	01				TCRBJ02-01*01	TCRBJ02	TCRBJ02-01	01				4	2	5	1	0	8	45	-1	59	65	67	2	In	VDJ
AGCACCTTGGAGCTGGGGGACTCGGCCCTTTATCTTTGCGCCAGCAGCTTGGACTCTACCCATGGGGATGAGCAGTTCTTCGGGCCA	CASSLDSTHGDEQFF	1	7.434944237918215E-4	45	TCRBV05-01*01	TCRBV05	TCRBV05-01	01								TCRBD01,TCRBD02	TCRBD01-01,TCRBD02-01		TCRBJ02-01*01	TCRBJ02	TCRBJ02-01	01				0	0	6	2	11	8	36	52	63	-1	67	1	In	VDJ
TTGGAGCTGGGGGACTCGGCCCTTTATCTTTGCGCCAGCAGAAAGGGACGTCCCGGGCGGGAGGGGAATGAGCAGTTCTTCGGGCCA	CASRKGRPGREGNEQFF	1	7.434944237918215E-4	51	TCRBV05-01*01	TCRBV05	TCRBV05-01	01				TCRBD02-01*02	TCRBD02	TCRBD02-01	02				TCRBJ02-01*01	TCRBJ02	TCRBJ02-01	01				5	1	7	0	15	7	30	41	56	65	66	1	In	VDJ
CTGGAGTCGCCCAGCCCCAACCAGACCTCTCTGTACTTCTGTGCCAGCAGTTACCCCTCGGCCTACAATGAGCAGTTCTTCGGGCCA	CASSYPSAYNEQFF	1	7.434944237918215E-4	42	TCRBV27-01*01	TCRBV27	TCRBV27-01	01				TCRBD02-01	TCRBD02	TCRBD02-01				01,02	TCRBJ02-01*01	TCRBJ02	TCRBJ02-01	01				4	0	8	5	6	2	39	52	58	-1	61	1	In	VDJ
GTCCTCAGAACCGGGAGACACGGCACTGTATCTCTGCGCCAGCAGTCGGCGGAAGACAGGGGGCAAAATGAGCAGTTCTTCGGGCCA		1	7.434944237918215E-4	47	TCRBV23-01*01	TCRBV23	TCRBV23-01	01				TCRBD01-01*01	TCRBD01	TCRBD01-01	01				TCRBJ02-01*01	TCRBJ02	TCRBJ02-01	01				4	2	2	0	7	7	34	47	54	64	66	1	Out	VDJ
CCAGTGCCCATCCTGAAGACAGCAGCTTCTACATCTGCAGTGCTAGATTTCGGGCTAGATCATCGCTGGGAGCAGTTCTTCGGGCCA		2	0.001486988847583643	46	TCRBV20	TCRBV20				TCRBV20-01,TCRBV20-or09_02						TCRBD01,TCRBD02	TCRBD01-01,TCRBD02-01		TCRBJ02-01*01	TCRBJ02	TCRBJ02-01	01				2	14	8	0	4	10	35	47	51	55	69	2	Out	VDJ
CAGCGCACAGAGCAGCGGGACTCGGCCATGTATCGCTGTGCCAGCAGCTGGGTAGCGGGAGGGGGAGAGACCCAGTACTTCGGGCCA	CASSWVAGGGETQYF	1	7.434944237918215E-4	45	TCRBV07-06*01	TCRBV07	TCRBV07-06	01				TCRBD02-01*02	TCRBD02	TCRBD02-01	02				TCRBJ02-05*01	TCRBJ02	TCRBJ02-05	01				4	2	5	0	3	4	36	49	52	63	65	1	In	VDJ
GACATCCGCTCACCAGGCCTGGGGGACGCAGCCATGTACCTGTGTGCCACCAGCAGCTTGGCCGGAGAGACCCAGTACTTCGGGCCA	CATSSLAGETQYF	1	7.434944237918215E-4	39	TCRBV15-01*02	TCRBV15	TCRBV15-01	02								TCRBD01,TCRBD02	TCRBD01-01,TCRBD02-01		TCRBJ02-05*01	TCRBJ02	TCRBJ02-05	01				3	3	9	0	3	4	42	56	59	62	65	1	In	VDJ
ACTCTGGAGTCCGCTACCAGCTCCCAGACATCTGTGTACTTCTGTGCCATCAGAACAGGGGTTAATTCACCCCTCCACTTTGGGAAT	CAIRTGVNSPLHF	1	7.434944237918215E-4	39	TCRBV10-03*01	TCRBV10	TCRBV10-03	01				TCRBD01-01*01	TCRBD01	TCRBD01-01	01				TCRBJ01-06*01	TCRBJ01	TCRBJ01-06	01				6	1	3	2	1	6	42	53	54	61	62	1	In	VDJ
CAGCGCACAGAGCGGGGGGACTCAGCCGTGTATCTCTGTGCCAGCAGCTTAATAGCGGGAGTAGGGTACGAGCAGTACTTCGGGCCG	CASSLIAGVGYEQYF	1	7.434944237918215E-4	45	TCRBV07-03*01	TCRBV07	TCRBV07-03	01				TCRBD02-01*02	TCRBD02	TCRBD02-01	02				TCRBJ02-07*01	TCRBJ02	TCRBJ02-07	01				1	5	5	2	0	4	36	-1	52	61	66	1	In	VDJ
TTGGCGTCTGCTGTACCCTCTCAGACATCTGTGTACTTCTGTGCCAGCAGTGACTCGACTAGCGGGAATGAGCAGTTCTTCGGGCCA	CASSDSTSGNEQFF	1	7.434944237918215E-4	42	TCRBV06-04*01	TCRBV06	TCRBV06-04	01				TCRBD02-01	TCRBD02	TCRBD02-01				01,02	TCRBJ02-01*01	TCRBJ02	TCRBJ02-01	01				0	0	2	4	0	7	39	-1	56	-1	66	1	In	VDJ
CCTCAGAACCGGGAGACACGGCACTGTATCTCTGCGCCAGCAGTCAGTCCCGGGACAGGGGACACCGGGGAGCTGTTTTTTGGAGAA		2	0.001486988847583643	49	TCRBV23-01*01	TCRBV23	TCRBV23-01	01				TCRBD01-01*01	TCRBD01	TCRBD01-01	01				TCRBJ02-02*01	TCRBJ02	TCRBJ02-02	01				3	0	0	2	5	3	32	46	51	-1	61	2	Out	VDJ
GAGCTTGAGGACTCGGCCGTGTATCTCTGTGCCAGCAGCTCCCGCCCCAGGGGGGCACTGTCGATCTACGAGCAGTACTTCGGGCCG	CASSSRPRGALSIYEQYF	1	7.434944237918215E-4	54	TCRBV11-02	TCRBV11	TCRBV11-02				01,03	TCRBD01-01*01	TCRBD01	TCRBD01-01	01				TCRBJ02-07*01	TCRBJ02	TCRBJ02-07	01				4	11	4	1	7	3	27	40	47	54	65	1	In	VDJ
NTGTCGGCTGCTCCCTCCCAGACATCTGTGTACTTCTGTGCCAGCAGTGAAAGTCAAGGGCAGGGAAGGACCCAGTACTTCGGGCCG	CASSESQGQGRTQYF	1	7.434944237918215E-4	45	TCRBV06-01*01	TCRBV06	TCRBV06-01	01				TCRBD01-01*01	TCRBD01	TCRBD01-01	01				TCRBJ02-07*01	TCRBJ02	TCRBJ02-07	01				2	7	4	3	9	10	36	51	60	65	72	1	In	VDJ
TTGTTGCTGGGGGACTCGGCCCTGTATCTCTGTGCCAGCAGCTGGTTTTTTAGCCCCAGGGGAAAAGAGACCCAGTACTTCGGGCCA	CASSWFFSPRGKETQYF	1	7.434944237918215E-4	51	TCRBV05-05*01	TCRBV05	TCRBV05-05	01				TCRBD01-01*01	TCRBD01	TCRBD01-01	01				TCRBJ02-05*01	TCRBJ02	TCRBJ02-05	01				3	2	4	2	13	3	30	43	56	62	64	1	In	VDJ
CTGAGGATCCAGCAGGTAGTGCGAGGAGATTCGGCAGCTTATTTCTGTGCCAGCTCACCTCAAACCGGGGAGCTGTTTTTTGGAGAA	CASSPQTGELFF	1	7.434944237918215E-4	36	TCRBV18-01*01	TCRBV18	TCRBV18-01	01				TCRBD01-01*01	TCRBD01	TCRBD01-01	01				TCRBJ02-02*01	TCRBJ02	TCRBJ02-02	01				3	1	4	6	1	5	45	59	60	62	63	1	In	VDJ
GCTGCTCCCTCCCAGACATCTGTGTACTTCTGTGCCAGCAGTCCGACTACAGGGGGGCCTGGGTTCACTGAAGCTTTCTTTGGACAA	CASSPTTGGPGFTEAFF	1	7.434944237918215E-4	51	TCRBV06-06*04	TCRBV06	TCRBV06-06	04				TCRBD01-01*01	TCRBD01	TCRBD01-01	01				TCRBJ01-01*01	TCRBJ01	TCRBJ01-01	01				4	9	3	1	5	4	30	43	48	56	65	1	In	VDJ
NNNNTGTCGGCTGCTCCCTCCCAAACATCTGTGTACTTCTGTGCCAGCCTCCCCGCCTAGGGCTTCTACGAGCAGTACTTCGGGCCG	CASLPA*GFYEQYF	1	7.434944237918215E-4	42	TCRBV06	TCRBV06				TCRBV06-02/06-03,TCRBV06-02						TCRBD01,TCRBD02	TCRBD01-01,TCRBD02-01		TCRBJ02-07*01	TCRBJ02	TCRBJ02-07	01				8	3	5	3	10	3	39	48	58	62	65	1	Stop	VDJ
CGGTCCACAAAGCTGGAGGACTCAGCCATGTACTTCTGTGCCGGCAGTGAAGGCGTACCGAACACCGGGGAGCTGTTTTTTGGAGAA	CAGSEGVPNTGELFF	1	7.434944237918215E-4	45	TCRBV02-01	TCRBV02	TCRBV02-01				01,03	TCRBD02-01	TCRBD02	TCRBD02-01				01,02	TCRBJ02-02*01	TCRBJ02	TCRBJ02-02	01				1	3	7	6	0	0	36	-1	52	55	58	1	In	VDJ
CAGCGCACAGAGCAGCGGGACTCGGCCATGTATCGCTGTGCCAGCAGCCCCTGGACAGGACCTAATGAAAAACTGTTTTTTGGCAGT	CASSPWTGPNEKLFF	1	7.434944237918215E-4	45	TCRBV07-06*01	TCRBV07	TCRBV07-06	01				TCRBD01-01*01	TCRBD01	TCRBD01-01	01				TCRBJ01-04*01	TCRBJ01	TCRBJ01-04	01				5	2	1	4	4	3	36	48	52	59	61	1	In	VDJ
ATTCTGGAGTCCGCCAGCACCAACCAGACATCTATGTACCTCTGTGCCAGCAGTTTATCCAGGGGGGATGGCTACACCTTCGGTTCG	CASSLSRGDGYTF	1	7.434944237918215E-4	39	TCRBV28-01*01	TCRBV28	TCRBV28-01	01				TCRBD01-01*01	TCRBD01	TCRBD01-01	01				TCRBJ01-02*01	TCRBJ01	TCRBJ01-02	01				1	1	4	1	1	6	42	58	59	66	67	1	In	VDJ
GTCGGCTGCTCCCTCCCAAACATCTGTGTACTTCTGTGCCAGCAGCCGACTAGCGGGGGCGTCTCCTACGAGCAGTACTTCGGGCCG		1	7.434944237918215E-4	47	TCRBV06-02*02	TCRBV06	TCRBV06-02	02				TCRBD02-01*01	TCRBD02	TCRBD02-01	01				TCRBJ02-07*01	TCRBJ02	TCRBJ02-07	01				2	3	2	2	0	0	34	-1	47	59	62	1	Out	VDJ
AAGATCCAGCGCACAGAGCAGGAGGACTCCGCCGTGTATCTCTGTGCCAGTAGAAGTAGCGGGAGAAATGAGCAGTTCTTCGGGCCA	CASRSSGRNEQFF	1	7.434944237918215E-4	39	TCRBV07-08	TCRBV07	TCRBV07-08				01,03	TCRBD02-01*02	TCRBD02	TCRBD02-01	02				TCRBJ02-01*01	TCRBJ02	TCRBJ02-01	01				9	1	5	2	6	7	42	50	56	65	66	1	In	VDJ
ATGAGCTCCTTGGAGCTGGGGGACTCAGCCCTGTACTTCTGTGCCAGCAGCTTAAAAGCGGAATCCTACGAGCAGTACTTCGGGCCA	CASSLKAESYEQYF	1	7.434944237918215E-4	42	TCRBV13-01*01	TCRBV13	TCRBV13-01	01				TCRBD02-01	TCRBD02	TCRBD02-01				01,02	TCRBJ02-05*01	TCRBJ02	TCRBJ02-05	01				2	11	6	5	2	11	39	54	56	61	72	1	In	VDJ
CCTGCAGAGCTTGAGGACTCGGCCGTGTATCTCTGTGCCAGCAGCCATGACCGGGACAGGGAGGCCGGGGAGCTGTTTTTTGGAGAA	CASSHDRDREAGELFF	1	7.434944237918215E-4	48	TCRBV11	TCRBV11				TCRBV11-02,TCRBV11-03		TCRBD01-01*01	TCRBD01	TCRBD01-01	01				TCRBJ02-02*01	TCRBJ02	TCRBJ02-02	01				5	3	0	3	7	6	33	45	52	61	64	1	In	VDJ
TCGCCCAGCCCCAACCAGACCTCTCTGTACTTCTGTGCCAGCAGTTTATATCCGACAGGGGGCGGTCAGCCCCAGCATTTTGGTGAT	CASSLYPTGGGQPQHF	1	7.434944237918215E-4	48	TCRBV27-01*01	TCRBV27	TCRBV27-01	01				TCRBD01-01*01	TCRBD01	TCRBD01-01	01				TCRBJ01-05*01	TCRBJ01	TCRBJ01-05	01				1	2	2	0	4	6	33	49	53	63	65	1	In	VDJ
GAACGCCTTGGAGCTGGACGACTCGGCCCTGTATCTCTGTGCCAGCAGCTCCCCCCCGGCGGTTACAATGAGCAGTTCTTCGGGCCA		1	7.434944237918215E-4	44	TCRBV05-04*01	TCRBV05	TCRBV05-04	01				TCRBD02-01	TCRBD02	TCRBD02-01				01,02	TCRBJ02-01*01	TCRBJ02	TCRBJ02-01	01				3	1	7	5	8	4	37	50	58	62	63	1	Out	VDJ
CTGACGTTTCAGCGCACAGAGTAGGGGGACTCGGCCATGTATCTCTGTGCCAGCAGCTTGTGGGAGCGTGGCTACACCTTCGGTTCG	CASSLWERGYTF	1	7.434944237918215E-4	36	TCRBV07-09*01	TCRBV07	TCRBV07-09	01				TCRBD02-01*02	TCRBD02	TCRBD02-01	02				TCRBJ01-02*01	TCRBJ01	TCRBJ01-02	01				3	2	9	2	2	7	45	59	61	66	68	1	In	VDJ
ACTCTGGAGTCCGCTACCAGCTCCCAGACATCTGTGTACTTCTGTGCCATCAGTGACAGCCGGATTTACGAGCAGTACTTCGGGCCG	CAISDSRIYEQYF	1	7.434944237918215E-4	39	TCRBV10-03*01	TCRBV10	TCRBV10-03	01								TCRBD01,TCRBD02	TCRBD01-01,TCRBD02-01		TCRBJ02-07*01	TCRBJ02	TCRBJ02-07	01				3	2	1	8	5	4	42	56	61	64	66	1	In	VDJ
ACATCGGCCCAAAAGAACCCGACAGCTTTCTATCTCTGTGCCAGTAGTGCCCTCCGAGACAACTCCTACGAGCAGTACTTCGGGCCG	CASSALRDNSYEQYF	1	7.434944237918215E-4	45	TCRBV19-01*01	TCRBV19	TCRBV19-01	01				TCRBD01-01*01	TCRBD01	TCRBD01-01	01				TCRBJ02-07*01	TCRBJ02	TCRBJ02-07	01				5	1	2	6	9	0	36	48	57	61	62	1	In	VDJ
GAGGATTCTGGAGTTTATTTCTGTGCCAGCAGCCAAGATTGAGGAGGACTAGCGGGAGTTTAATCCTACGAGCAGTACTTCGGGCCG	CASSQD*GGLAGV*SYEQYF	1	7.434944237918215E-4	60	TCRBV14-01*01	TCRBV14	TCRBV14-01	01				TCRBD02-01*02	TCRBD02	TCRBD02-01	02				TCRBJ02-07*01	TCRBJ02	TCRBJ02-07	01				0	5	1	2	7	1	21	38	45	58	63	1	Stop	VDJ
NNNNNNNNNTGTCTGCTGCTTCCTCCCAGACATCTGTATATTTCTGCGCCAGCAGGCTAGACGGTCAATGAGCAGTTCTTCGGGCCA		1	7.434944237918215E-4	37	TCRBV10-01	TCRBV10	TCRBV10-01				01,03	TCRBD02-01	TCRBD02	TCRBD02-01				01,02	TCRBJ02-01*01	TCRBJ02	TCRBJ02-01	01				6	5	4	8	1	6	44	55	56	60	65	1	Out	VDJ
CAGCCAGAAGACTCAGCCCTGTATCTCTGCGCCAGCAGCCAAGTAAATCTGGGCCTTTTGGTAAACACTGAAGCTTTCTTTGGACAA	CASSQVNLGLLVNTEAFF	1	7.434944237918215E-4	54	TCRBV04-01*01	TCRBV04	TCRBV04-01	01				TCRBD01-01*01	TCRBD01	TCRBD01-01	01				TCRBJ01-01*01	TCRBJ01	TCRBJ01-01	01				1	9	8	0	7	2	27	43	50	54	63	1	In	VDJ
AGGCTGGAGTCGGCTGCTCCCTCCCAGACATCTGTGTACTTCTGTGCCAGCAGTTACGAGCCAGATTATGGCTACACCTTCGGTTCG	CASSYEPDYGYTF	2	0.001486988847583643	39	TCRBV06	TCRBV06				TCRBV06-01,TCRBV06-06						TCRBD01,TCRBD02	TCRBD01-01,TCRBD02-01		TCRBJ01-02*01	TCRBJ01	TCRBJ01-02	01				5	2	4	5	7	5	42	54	61	64	66	2	In	VDJ
CACCTTGGAGCTGGGGGACTCGGCCCTTTATCTTTGCGCCACCCCGGGACAGGGGCCGTCACTAACTATGGCTACACCTTCGGTTCG		1	7.434944237918215E-4	47	TCRBV05-01*01	TCRBV05	TCRBV05-01	01				TCRBD01-01*01	TCRBD01	TCRBD01-01	01				TCRBJ01-02*01	TCRBJ01	TCRBJ01-02	01				9	6	0	2	4	0	34	41	45	55	61	1	Out	VDJ
AGCACCTTGGAGCTGGGGGACTCGGCCCTTTATCTTTGCGCCAGCAGCGACCTTGGGCTTTGGGACACTGAAGCTTTCTTTGGACAA	CASSDLGLWDTEAFF	2	0.001486988847583643	45	TCRBV05-01*01	TCRBV05	TCRBV05-01	01				TCRBD01-01*01	TCRBD01	TCRBD01-01	01				TCRBJ01-01*01	TCRBJ01	TCRBJ01-01	01				4	6	8	0	6	3	36	48	54	58	64	2	In	VDJ
ATCAATTCCCTGGAGCTTGGTGACTCTGCTGTGTATTTCTGTGCCAGCAGCCAAACCTACAGCAATTCACCCCTCCACTTTGGGAAT	CASSQTYSNSPLHF	1	7.434944237918215E-4	42	TCRBV03-01/03-02*01	TCRBV03	TCRBV03-01/03-02	01				TCRBD01-01*01	TCRBD01	TCRBD01-01	01				TCRBJ01-06*01	TCRBJ01	TCRBJ01-06	01				2	1	3	5	4	7	39	54	58	62	63	1	In	VDJ
AGCACCTTGGAGCTGGGGGACTCGGCCCTTTATCTTTGCGCCAGCAGCTTGGCCTTCGGGGTTCGGACTGAAGCTTTCTTTGGACAA	CASSLAFGVRTEAFF	1	7.434944237918215E-4	45	TCRBV05-01*01	TCRBV05	TCRBV05-01	01				TCRBD02-01*01	TCRBD02	TCRBD02-01	01				TCRBJ01-01*01	TCRBJ01	TCRBJ01-01	01				0	5	8	3	4	5	36	52	56	61	66	1	In	VDJ
ATTCCCTGGAGCTTGGTGACTCTGCTGTGTATTTCTGTGCCAGCAGCACGTTTTTTCCCATATAATTCACCCCTCCACTTTGGGAAC		1	7.434944237918215E-4	46	TCRBV03-01/03-02*01	TCRBV03	TCRBV03-01/03-02	01								TCRBD01,TCRBD02	TCRBD01-01,TCRBD02-01		TCRBJ01-06*02	TCRBJ01	TCRBJ01-06	02				5	11	3	7	0	4	35	-1	47	49	60	1	Out	VDJ
CGCTCACCAGGCCTGGGGGACGCAGCCATGTACCTGTGTGCCACCAGCAGAGGCCCGGGGGGTACGGAGACCCAGTACTTCGGGCCA	CATSRGPGGTETQYF	1	7.434944237918215E-4	45	TCRBV15-01*02	TCRBV15	TCRBV15-01	02				TCRBD02-01*01	TCRBD02	TCRBD02-01	01				TCRBJ02-05*01	TCRBJ02	TCRBJ02-05	01				1	4	8	1	3	5	36	52	55	62	66	1	In	VDJ
CACACCCTGCAGCCAGAAGACTCGGCCCTGTATCTCTGCGCCAGCAGCCATCGGGACAGGGGGCCAGAGACCCAGTACTTCGGGCCA	CASSHRDRGPETQYF	1	7.434944237918215E-4	45	TCRBV04-03*01	TCRBV04	TCRBV04-03	01				TCRBD01-01*01	TCRBD01	TCRBD01-01	01				TCRBJ02-05*01	TCRBJ02	TCRBJ02-05	01				3	1	0	0	2	4	36	50	52	64	65	1	In	VDJ
CACACCCTGCAGCCAGAAGACTCGGCCCTGTATCTCTGTGCCAGCAGCCGGGACAGGGCAGCCAAAAACATTCAGTACTTCGGCGCC	CASSRDRAAKNIQYF	1	7.434944237918215E-4	45	TCRBV04-02*01	TCRBV04	TCRBV04-02	01				TCRBD01-01*01	TCRBD01	TCRBD01-01	01				TCRBJ02-04*01	TCRBJ02	TCRBJ02-04	01				4	1	0	3	0	0	36	-1	49	58	59	1	In	VDJ
GCCCAAAAGAACCCGACAGCTTTCTATCTCTGTGCCAGTAGTACCCCCGGGACTAGCGGGTACAAGGGGACCCAGTACTTCGGGCCA	CASSTPGTSGYKGTQYF	1	7.434944237918215E-4	51	TCRBV19-01*01	TCRBV19	TCRBV19-01	01				TCRBD02-01	TCRBD02	TCRBD02-01				01,02	TCRBJ02-05*01	TCRBJ02	TCRBJ02-05	01				4	8	0	4	5	7	30	43	48	60	68	1	In	VDJ
CTACACACCCTGCAGCCAGAAGACTCGGCCCTGTATCTCTGTGCCAGCAGCCAGGCCACAGAGGGTGAAAAACTGTTTTTTGGCAGT	CASSQATEGEKLFF	1	7.434944237918215E-4	42	TCRBV04-02*01	TCRBV04	TCRBV04-02	01				TCRBD02-01*02	TCRBD02	TCRBD02-01	02				TCRBJ01-04*01	TCRBJ01	TCRBJ01-04	01				3	0	11	0	7	7	39	53	60	-1	65	1	In	VDJ
CTACACGCCCTGCAGCCAGAAGACTCAGCCCTGTATCTCTGCGCCAGCAGCTCCATGACAAAAACTTACGAGCAGTACTTCGGGCCG	CASSSMTKTYEQYF	1	7.434944237918215E-4	42	TCRBV04-01*01	TCRBV04	TCRBV04-01	01				TCRBD01-01*01	TCRBD01	TCRBD01-01	01				TCRBJ02-07*01	TCRBJ02	TCRBJ02-07	01				5	6	2	6	5	4	39	51	56	60	66	1	In	VDJ
NNNNNNNTGTCGGCTGCTCCCTCCCAGACATCTGTGTACTTCTGTGCCAGCCAGGGGGTCCCCATCTATGGCTACACCTTCGGTTCG	CASQGVPIYGYTF	1	7.434944237918215E-4	39	TCRBV06-05*01	TCRBV06	TCRBV06-05	01				TCRBD01-01*01	TCRBD01	TCRBD01-01	01				TCRBJ01-02*01	TCRBJ01	TCRBJ01-02	01				8	7	4	1	0	4	42	-1	51	58	65	1	In	VDJ
CCTGCAGAGCTTGGGGACTCGGCCGTGTATCTCTGTGCCAGCAGTTTACAGAGGGGTGCTGGGGCCAACGTCCTGACTTTCGGGGCC	CASSLQRGAGANVLTF	1	7.434944237918215E-4	48	TCRBV11-03*01	TCRBV11	TCRBV11-03	01								TCRBD01,TCRBD02	TCRBD01-01,TCRBD02-01		TCRBJ02-06*01	TCRBJ02	TCRBJ02-06	01				2	2	5	2	3	2	33	48	51	56	58	1	In	VDJ
CTGCAGCCAGAAGACTCAGCCCTGTATCTCTGCGCCAGCAGCCAAGAGGGGGCACAGGGCTCCTACAATGAGCAGTTCTTCGGGCCA	CASSQEGAQGSYNEQFF	1	7.434944237918215E-4	51	TCRBV04-01*01	TCRBV04	TCRBV04-01	01				TCRBD01-01*01	TCRBD01	TCRBD01-01	01				TCRBJ02-01*01	TCRBJ02	TCRBJ02-01	01				0	0	3	3	6	0	30	47	53	-1	59	1	In	VDJ
AGCCCTCAGAACCCAGGGACTCAGCTGTGTACTTCTGTGCCAGCAGTCCGGGACTAGCGGGTCGGGGAGACCCAGTACTTCGGGCCA		1	7.434944237918215E-4	46	TCRBV12	TCRBV12				TCRBV12-03/12-04,TCRBV12-04		TCRBD02-01	TCRBD02	TCRBD02-01				01,02	TCRBJ02-05*01	TCRBJ02	TCRBJ02-05	01				5	5	0	4	2	5	35	47	49	61	66	1	Out	VDJ
GAGCTTGGGGACTCGGCCGTGTATCTCTGTGCCAGCAGCTCCTTCCCGGGACTAGCGGGAGTGTTAGAGACCCAGTACTTCGGGCCA	CASSSFPGLAGVLETQYF	1	7.434944237918215E-4	54	TCRBV11-03*01	TCRBV11	TCRBV11-03	01				TCRBD02-01*02	TCRBD02	TCRBD02-01	02				TCRBJ02-05*01	TCRBJ02	TCRBJ02-05	01				4	4	0	2	7	4	27	40	47	61	65	1	In	VDJ
ATCCTGAGTTCTAAGAAGCTCCTTCTCAGTGACTCTGGCTTCTATCTCTGTGCCTGGAGCCTTAGCAGTGAGCAGTTCTTCGGGCCA	CAWSLSSEQFF	1	7.434944237918215E-4	33	TCRBV30-01*01	TCRBV30	TCRBV30-01	01				TCRBD02-01	TCRBD02	TCRBD02-01				01,02	TCRBJ02-01*01	TCRBJ02	TCRBJ02-01	01				3	2	5	7	3	9	48	59	62	66	68	1	In	VDJ
ACCAGTGCCCATCCTGAAGACAGCAGCTTCTACATCTGCAGTGCTAGAGATCCTAGCGGGAGTCTCAATGAGCAGTTCTTCGGGCCA	CSARDPSGSLNEQFF	1	7.434944237918215E-4	45	TCRBV20	TCRBV20				TCRBV20-01,TCRBV20-or09_02		TCRBD02-01*02	TCRBD02	TCRBD02-01	02				TCRBJ02-01*01	TCRBJ02	TCRBJ02-01	01				0	3	4	2	2	6	36	50	52	62	65	1	In	VDJ
AGTGCCCATCCTGAAGACAGCAGCTTCTACATCTGCAGTGCTAGAGATCAATCAGGGAGTGGCAATCAGCCCCAGCATTTTGGTGAT	CSARDQSGSGNQPQHF	1	7.434944237918215E-4	48	TCRBV20	TCRBV20				TCRBV20-01,TCRBV20-or09_02						TCRBD01,TCRBD02	TCRBD01-01,TCRBD02-01		TCRBJ01-05*01	TCRBJ01	TCRBJ01-05	01				0	4	4	3	5	2	33	47	52	57	61	1	In	VDJ
AGCTCTCTGGAGCTGGGGGACTCAGCTTTGTATTTCTGTGCCAGCAGCACTCTAGCGGGAGACAAAAACATTCAGTACTTCGGCGCC	CASSTLAGDKNIQYF	1	7.434944237918215E-4	45	TCRBV09-01*01	TCRBV09	TCRBV09-01	01				TCRBD02-01*02	TCRBD02	TCRBD02-01	02				TCRBJ02-04*01	TCRBJ02	TCRBJ02-04	01				4	1	4	2	3	3	36	48	51	61	62	1	In	VDJ
CTGGAGTCGCCCAGCCCCAACCAGACCTCTCTGTACTTCTGTGCCAGCAGTTCCACGGATTACGGCGCTGAAGCTTTCTTTGGACAA	CASSSTDYGAEAFF	1	7.434944237918215E-4	42	TCRBV27-01*01	TCRBV27	TCRBV27-01	01								TCRBD01,TCRBD02	TCRBD01-01,TCRBD02-01		TCRBJ01-01*01	TCRBJ01	TCRBJ01-01	01				4	8	1	8	4	6	39	52	56	59	67	1	In	VDJ
ACAGAGCAGGAGGACTCGGCCGTGTATCTCTGTGCCAGCAGCTTAGTTGGGGCAGGGGGCTGGGGCACTGAAGCTTTCTTTGGACAA	CASSLVGAGGWGTEAFF	1	7.434944237918215E-4	51	TCRBV07-02	TCRBV07	TCRBV07-02				01,02	TCRBD01-01*01	TCRBD01	TCRBD01-01	01				TCRBJ01-01*01	TCRBJ01	TCRBJ01-01	01				1	5	4	0	6	4	30	46	52	60	65	1	In	VDJ
AGGCTGGAGTTGGCTGCTCCCTCCCAGACATCTGTGTACTTCTGTGCCAGCAGTTACGGAAGGGACTATGGCTACACCTTCGGTTCG	CASSYGRDYGYTF	1	7.434944237918215E-4	39	TCRBV06-06*01	TCRBV06	TCRBV06-06	01								TCRBD01,TCRBD02	TCRBD01-01,TCRBD02-01		TCRBJ01-02*01	TCRBJ01	TCRBJ01-02	01				2	0	5	3	3	3	42	57	60	-1	64	1	In	VDJ
CACGCCCTGCAGCCAGAAGACTCAGCCCTGTATCTCTGCGCCAGCAGCCGAGGGACTAGCGGATACAATGAGCAGTTCTTCGGGCCA	CASSRGTSGYNEQFF	1	7.434944237918215E-4	45	TCRBV04-01*01	TCRBV04	TCRBV04-01	01				TCRBD02-01	TCRBD02	TCRBD02-01				01,02	TCRBJ02-01*01	TCRBJ02	TCRBJ02-01	01				4	1	0	5	2	4	36	49	51	62	63	1	In	VDJ
GAACCCAGGGACTCAGCTGTGTATTTTTGTGCTAGTGGTTTGGTAAAAGGTATCGGGGGTAAGAACACTGAAGCTTTCTTTGGACAA	CASGLVKGIGGKNTEAFF	1	7.434944237918215E-4	54	TCRBV12-05*01	TCRBV12	TCRBV12-05	01				TCRBD02-01*01	TCRBD02	TCRBD02-01	01				TCRBJ01-01*01	TCRBJ01	TCRBJ01-01	01				0	3	8	2	9	1	27	44	53	59	62	1	In	VDJ
CCTGGAGTCGCCCAGCCCCAACCAGACCTCTCTGTACTTCTGTGCCAGCAGTTTAGGAGGGTCGCAGATACGCAGTATTTTGGCCCA		1	7.434944237918215E-4	41	TCRBV27-01*01	TCRBV27	TCRBV27-01	01				TCRBD02-01*02	TCRBD02	TCRBD02-01	02				TCRBJ02-03*01	TCRBJ02	TCRBJ02-03	01				2	3	10	0	0	4	40	-1	55	61	64	1	Out	VDJ
ACAGTGACCAGTGCCCATCCTGAAGACAGCAGCTTCTACATCTGCAGTGCTAGCTCAACTAGCGATTACGAGCAGTACTTCGGGCCG	CSASSTSDYEQYF	1	7.434944237918215E-4	39	TCRBV20	TCRBV20				TCRBV20-01,TCRBV20-or09_02		TCRBD02-01	TCRBD02	TCRBD02-01				01,02	TCRBJ02-07*01	TCRBJ02	TCRBJ02-07	01				3	2	3	6	4	4	42	53	57	64	66	1	In	VDJ
ATCCAGCCTGCAGAGCTTGGGGACTCGGCCGTGTATCTCTGTGCCAGCAGCTCCGGGACTAGCTTCTACGAGCAGTACTTCGGGCCG	CASSSGTSFYEQYF	1	7.434944237918215E-4	42	TCRBV11-03*01	TCRBV11	TCRBV11-03	01				TCRBD02-01	TCRBD02	TCRBD02-01				01,02	TCRBJ02-07*01	TCRBJ02	TCRBJ02-07	01				4	2	0	7	2	3	39	52	54	63	65	1	In	VDJ
GGAGTCAGCTACCCGCTCCCAGACATCTGTGTATTTCTGCGCCAGCAGTGAAAAGGGGTCAGCCAAGAGACCCAGTACTTCGGGCCA		1	7.434944237918215E-4	44	TCRBV10-02*01	TCRBV10	TCRBV10-02	01				TCRBD01-01*01	TCRBD01	TCRBD01-01	01				TCRBJ02-05*01	TCRBJ02	TCRBJ02-05	01				3	4	5	2	2	1	37	51	53	58	62	1	Out	VDJ
ACTCTGGAGTCCGCTACCAGCTCCCAGACATCTGTGTACTTCTGTGCCATCAGTCAGACAGGGTACAGTGAAGCTTTCTTTGGACAA	CAISQTGYSEAFF	1	7.434944237918215E-4	39	TCRBV10-03*01	TCRBV10	TCRBV10-03	01				TCRBD01-01*01	TCRBD01	TCRBD01-01	01				TCRBJ01-01*01	TCRBJ01	TCRBJ01-01	01				5	5	2	3	2	7	42	54	56	63	68	1	In	VDJ
ATTCTGGAGTCCGCCAGCACCAACCAGACATCTATGTACCTCTGTGCCAGCGGGGACGGTTATAATTCACCCCTCCACTTTGGGAAT	CASGDGYNSPLHF	1	7.434944237918215E-4	39	TCRBV28-01*01	TCRBV28	TCRBV28-01	01								TCRBD01,TCRBD02	TCRBD01-01,TCRBD02-01		TCRBJ01-06*01	TCRBJ01	TCRBJ01-06	01				8	3	0	7	1	4	42	51	52	57	60	1	In	VDJ
GACATCTATGTACCTCTGTGCCAGCAGCTGGGACAGGGGCTTGGGAGCTAGCGGGAGGTAGGGGCCTACGAGCAGTACTTCGGGCCG		1	7.434944237918215E-4	65	TCRBV28-01*01	TCRBV28	TCRBV28-01	01				TCRBD02-01*02	TCRBD02	TCRBD02-01	02				TCRBJ02-07*01	TCRBJ02	TCRBJ02-07	01				6	6	4	1	8	2	16	39	47	58	64	1	Out	VDDJ
CTGAGCTCTCTGGAGCTGGGGGACTCAGCTTTGTATTTCTGTGCCAGCAGCGAGTCAGGAGCTACGGATGAGCAGTTCTTCGGGCCA	CASSESGATDEQFF	1	7.434944237918215E-4	42	TCRBV09-01*01	TCRBV09	TCRBV09-01	01								TCRBD01,TCRBD02	TCRBD01-01,TCRBD02-01		TCRBJ02-01*01	TCRBJ02	TCRBJ02-01	01				3	8	4	4	3	8	39	52	55	59	67	1	In	VDJ
AAGAACCCGACAGCTTTCTATCTCTGTGCCAGTAGTATAGGGAGGGGACAGTACCGTGCAACTAATGAAAAACTGTTTTTTGGCAGT	CASSIGRGQYRATNEKLFF	1	7.434944237918215E-4	57	TCRBV19-01*01	TCRBV19	TCRBV19-01	01				TCRBD01-01*01	TCRBD01	TCRBD01-01	01				TCRBJ01-04*01	TCRBJ01	TCRBJ01-04	01				1	7	0	5	4	0	24	40	44	51	58	1	In	VDJ
AGCACCAACCAGACATCTATGTACCTCTGTGCCAGCAGTTCAGGGTACTTCCGGGGTTCAATTAACTATGGCTACACCTTCGGTTCG	CASSSGYFRGSINYGYTF	1	7.434944237918215E-4	54	TCRBV28-01*01	TCRBV28	TCRBV28-01	01								TCRBD01,TCRBD02	TCRBD01-01,TCRBD02-01		TCRBJ01-02*01	TCRBJ01	TCRBJ01-02	01				4	17	4	3	0	1	27	-1	40	45	62	1	In	VDJ
AACGCCTTGGAGCTGGACGACTCGGCCCTGTATCTCTGTGCCAGCAGCTTGGAGGATAGCTCCTACAATGAGCAGTTCTTCGGGCCA	CASSLEDSSYNEQFF	1	7.434944237918215E-4	45	TCRBV05-04*01	TCRBV05	TCRBV05-04	01								TCRBD01,TCRBD02	TCRBD01-01,TCRBD02-01		TCRBJ02-01*01	TCRBJ02	TCRBJ02-01	01				0	3	1	8	1	0	36	52	53	56	59	1	In	VDJ
CTTGGAGATCCAGTCCACGGAGTCAGGGGACACAGCACTGTATTTCTGTGCCAGCACACAATTCGCACTGAAGCTTTCTTTGGACAA		1	7.434944237918215E-4	35	TCRBV21-01*01	TCRBV21	TCRBV21-01	01				TCRBD01-01*01	TCRBD01	TCRBD01-01	01				TCRBJ01-01*01	TCRBJ01	TCRBJ01-01	01				7	5	3	6	1	4	46	56	57	60	65	1	Out	VDJ
GAGTCGCCCAGCCCCAACCAGACCTCTCTGTACTTCTGTGCCAGCAGTTCCCGGACTAGCGGGAGTAACGAGCAGTACTTCGGGCCG	CASSSRTSGSNEQYF	1	7.434944237918215E-4	45	TCRBV27-01*01	TCRBV27	TCRBV27-01	01				TCRBD02-01*02	TCRBD02	TCRBD02-01	02				TCRBJ02-07*01	TCRBJ02	TCRBJ02-07	01				4	2	1	2	3	5	36	49	52	65	67	1	In	VDJ
GTGAGCACCTTGGAGCTGGGGGACTCGGCCCTTTATCTTTGCGCCAGCAGCTTGGAGAGGGTTAAAACTGAAGCTTTCTTTGGACAA	CASSLERVKTEAFF	1	7.434944237918215E-4	42	TCRBV05-01*01	TCRBV05	TCRBV05-01	01				TCRBD02-01*02	TCRBD02	TCRBD02-01	02				TCRBJ01-01*01	TCRBJ01	TCRBJ01-01	01				0	5	11	0	1	5	39	55	56	61	66	1	In	VDJ
AGGCCTGGGGGACGCAGCCATGTACCTGTGTGCCACCAGCAGAGATGTAGGAGCCAGGGCTAGGAGAGCGGCTACACCTTCGGTTCG		1	7.434944237918215E-4	53	TCRBV15-01*02	TCRBV15	TCRBV15-01	02				TCRBD01-01*01	TCRBD01	TCRBD01-01	01				TCRBJ01-02*01	TCRBJ01	TCRBJ01-02	01				0	10	4	3	9	8	28	45	54	59	69	1	Out	VDJ
GCTGGAGGACTCGGCCCTGTATCTCTGTGCCAGCAGCTTGTTTGGGTAGCGGATTAAAGCTCCTACAATGAGCAGTTCTTCGGGCCA		1	7.434944237918215E-4	56	TCRBV05-08*01	TCRBV05	TCRBV05-08	01				TCRBD02-01	TCRBD02	TCRBD02-01				01,02	TCRBJ02-01*01	TCRBJ02	TCRBJ02-01	01				1	7	5	5	6	0	25	40	46	52	59	1	Out	VDJ
GTGACATCGGCCCAAAAGAACCCGACAGCTTTCTATCTCTGTGCCAGTAGTATTCTCGGGACGCCGGAGACCCAGTACTTCGGGCCA	CASSILGTPETQYF	1	7.434944237918215E-4	42	TCRBV19-01*01	TCRBV19	TCRBV19-01	01								TCRBD01,TCRBD02	TCRBD01-01,TCRBD02-01		TCRBJ02-05*01	TCRBJ02	TCRBJ02-05	01				3	4	0	7	4	5	39	53	57	62	66	1	In	VDJ
GCTACGAAGCTTGAGGATTCAGCAGTGTATTTTTGTGCCAGCAGCCAATTCCCAGGGGCAGGACATCAGCCCCAGCATTTTGGTGAT	CASSQFPGAGHQPQHF	1	7.434944237918215E-4	48	TCRBV16-01*01	TCRBV16	TCRBV16-01	01				TCRBD01-01*01	TCRBD01	TCRBD01-01	01				TCRBJ01-05*01	TCRBJ01	TCRBJ01-05	01				1	6	4	2	3	5	33	49	52	58	64	1	In	VDJ
TTCCCTGGAGCTTGGTGACTCTGCTGTGTATTTCTGTGCCAGCAGCGATGCATGTCCCATTTCGACAATGAGCAGTTCTTCGGGCCA		1	7.434944237918215E-4	47	TCRBV03-01/03-02*01	TCRBV03	TCRBV03-01/03-02	01								TCRBD01,TCRBD02	TCRBD01-01,TCRBD02-01		TCRBJ02-01*01	TCRBJ02	TCRBJ02-01	01				5	16	2	8	0	5	34	-1	46	48	64	1	Out	VDJ
GTGACCAGTGCCCATCCTGAAGACAGCAGCTTCTACATCTGCAGTGCCAGAAGGACTGTGAACACCGGGGAGCTGTTTTTTGGAGAA	CSARRTVNTGELFF	1	7.434944237918215E-4	42	TCRBV20	TCRBV20				TCRBV20-01,TCRBV20-or09_02		TCRBD02-01	TCRBD02	TCRBD02-01				01,02	TCRBJ02-02*01	TCRBJ02	TCRBJ02-02	01				2	2	1	10	1	1	39	51	52	57	59	1	In	VDJ
ATCCGGTCCACAAAGCTGGAGGACTCAGCCATGTACTTCTGTGCCAGCAGGTCCGGGACTTCGTTCTCTGGCTACACCTTCGGTTCG	CASRSGTSFSGYTF	1	7.434944237918215E-4	42	TCRBV02-01	TCRBV02	TCRBV02-01				01,03	TCRBD02-01	TCRBD02	TCRBD02-01				01,02	TCRBJ01-02*01	TCRBJ01	TCRBJ01-02	01				6	8	0	10	4	7	39	50	54	60	68	1	In	VDJ
CAGCCAGAAGACTCAGCCCTGTATCTCTGCGCCAGCAGCCAAGATCAAAGCGGGAGGACGGCCTCCTACGAGCAGTACTTCGGGCCG	CASSQDQSGRTASYEQYF	1	7.434944237918215E-4	54	TCRBV04-01*01	TCRBV04	TCRBV04-01	01				TCRBD02-01*02	TCRBD02	TCRBD02-01	02				TCRBJ02-07*01	TCRBJ02	TCRBJ02-07	01				0	5	6	1	4	0	27	44	48	57	62	1	In	VDJ
ACCCTGCAGCCAGAAGACTCGGCCCTGTATCTCTGCGCCAGCAGCCCGCGGACTAGCGGGAGAGGCGATGAGCAGTTCTTCGGGCCA	CASSPRTSGRGDEQFF	1	7.434944237918215E-4	48	TCRBV04-03*01	TCRBV04	TCRBV04-03	01				TCRBD02-01*02	TCRBD02	TCRBD02-01	02				TCRBJ02-01*01	TCRBJ02	TCRBJ02-01	01				4	5	1	2	3	8	33	46	49	62	67	1	In	VDJ
AACGCCTTGTTGCTGGGGGACTCGGCCCTCTATCTCTGTGCCAGCAGCACACTAGCGGGAGGTAGAGAGACCCAGTACTTCGGGCCA	CASSTLAGGRETQYF	1	7.434944237918215E-4	45	TCRBV05-06*01	TCRBV05	TCRBV05-06	01				TCRBD02-01*02	TCRBD02	TCRBD02-01	02				TCRBJ02-05*01	TCRBJ02	TCRBJ02-05	01				4	3	3	1	2	4	36	48	50	62	65	1	In	VDJ
CTGACAGTGACCAGTGCCCATCCTGAAGACAGCAGCTTCTACATCTGCAGTGCTAGAGGACAGGAAGAGACCCAGTACTTCGGGCCA	CSARGQEETQYF	1	7.434944237918215E-4	36	TCRBV20	TCRBV20				TCRBV20-01,TCRBV20-or09_02		TCRBD01-01*01	TCRBD01	TCRBD01-01	01				TCRBJ02-05*01	TCRBJ02	TCRBJ02-05	01				1	0	2	4	0	3	45	-1	58	-1	64	1	In	VDJ
GCAGAGCTTGGGGACTCGGCCGTGTATCTCTGTGCCAGCAGCCACACCGATCGGTGGCGGCCCCAAGAGACCCAGTACTTCGGGCCA	CASSHTDRWRPQETQYF	1	7.434944237918215E-4	51	TCRBV11-03*01	TCRBV11	TCRBV11-03	01				TCRBD02-01	TCRBD02	TCRBD02-01				01,02	TCRBJ02-05*01	TCRBJ02	TCRBJ02-05	01				5	2	7	5	14	1	30	42	56	60	62	1	In	VDJ
GTGAGCACCTTGGAGCTGGGGGACTCGGCCCTTTATCTTTGCGCCAGCAGCTTGGCCGGGGTTAATTCACCCCTCCACTTTGGGAAT	CASSLAGVNSPLHF	1	7.434944237918215E-4	42	TCRBV05-01*01	TCRBV05	TCRBV05-01	01				TCRBD02-01*01	TCRBD02	TCRBD02-01	01				TCRBJ01-06*01	TCRBJ01	TCRBJ01-06	01				0	1	8	3	1	6	39	55	56	61	62	1	In	VDJ
CTGGAGTCCGCCAGCACCAACCAGACATCTATGTACCTCTGTGCCAGCGGACAGGGGGCGTTGAACACTGAAGCTTTCTTTGGACAA	CASGQGALNTEAFF	1	7.434944237918215E-4	42	TCRBV28-01*01	TCRBV28	TCRBV28-01	01				TCRBD01-01*01	TCRBD01	TCRBD01-01	01				TCRBJ01-01*01	TCRBJ01	TCRBJ01-01	01				8	2	1	0	0	0	39	-1	48	59	61	1	In	VDJ
GTGAGCACCTTGGAGCTGGGGGACTCGGCCCTTTATCTTTGCGCCAGCAGTTCCGTAGGAGCCAACACTGAAGCTTTCTTTGGACAA	CASSSVGANTEAFF	1	7.434944237918215E-4	42	TCRBV05-01*01	TCRBV05	TCRBV05-01	01				TCRBD02-01*02	TCRBD02	TCRBD02-01	02				TCRBJ01-01*01	TCRBJ01	TCRBJ01-01	01				5	2	10	2	7	2	39	50	57	61	63	1	In	VDJ
ATCCGGTCCACAAAGCTGGAGGACTCAGCCATGTACTTCTGTGCCAGCAGGGATGCCGGGACTAGCGGGTCGCAGTTCTTCGGGCCA	CASRDAGTSGSQFF	1	7.434944237918215E-4	42	TCRBV02-01	TCRBV02	TCRBV02-01				01,03	TCRBD02-01	TCRBD02	TCRBD02-01				01,02	TCRBJ02-01*01	TCRBJ02	TCRBJ02-01	01				6	2	0	4	7	12	39	50	57	69	71	1	In	VDJ
ATCCGGTCCACAAAGCTGGAGGACTCAGCCATGTACTTCTGTGCCAGCAGTGGGACGGGAGTCACAGATACGCAGTATTTTGGCCCA	CASSGTGVTDTQYF	1	7.434944237918215E-4	42	TCRBV02-01	TCRBV02	TCRBV02-01				01,03	TCRBD02-01*02	TCRBD02	TCRBD02-01	02				TCRBJ02-03*01	TCRBJ02	TCRBJ02-03	01				4	1	8	2	3	2	39	52	55	61	62	1	In	VDJ
GTGACCAGTGCCCATCCTGAAGACAGCAGCTTCTACATCTGCAGTGCTCCCTCCCAGAACGTTGGGGCTGAAGCTTTCTTTGGACAA	CSAPSQNVGAEAFF	1	7.434944237918215E-4	42	TCRBV20	TCRBV20				TCRBV20-01,TCRBV20-or09_02						TCRBD01,TCRBD02	TCRBD01-01,TCRBD02-01		TCRBJ01-01*01	TCRBJ01	TCRBJ01-01	01				5	0	6	2	15	6	39	48	63	-1	67	1	In	VDJ
ACCAGTGCCCATCCTGAAGACAGCAGCTTCTACATCTGCAGTGCTAGATGGGGTCGGAGGGAGAACACTGAAGCTTTCTTTGGACAA	CSARWGRRENTEAFF	1	7.434944237918215E-4	45	TCRBV20	TCRBV20				TCRBV20-01,TCRBV20-or09_02		TCRBD02-01*02	TCRBD02	TCRBD02-01	02				TCRBJ01-01*01	TCRBJ01	TCRBJ01-01	01				2	1	10	0	7	1	36	48	55	61	62	1	In	VDJ
GTGAGCAACATGAGCCCTGAAGACAGCAGCATATATCTCTGCAGCGTTGTGGACAATCAAGGCAATCAGCCCCAGCATTTTGGTGAT	CSVVDNQGNQPQHF	1	7.434944237918215E-4	42	TCRBV29-01	TCRBV29	TCRBV29-01				01,02	TCRBD01-01*01	TCRBD01	TCRBD01-01	01				TCRBJ01-05*01	TCRBJ01	TCRBJ01-05	01				4	6	1	6	1	2	39	49	50	55	61	1	In	VDJ
CTGAGTTCTAAGAAGCTCCTTCTCAGTGACTCTGGCTTCTATCTCTGTGCCTGAAGTCACAGGTCCGACGAGCAGTACTTCGGGCCG	CA*SHRSDEQYF	1	7.434944237918215E-4	36	TCRBV30-01*01	TCRBV30	TCRBV30-01	01				TCRBD01-01*01	TCRBD01	TCRBD01-01	01				TCRBJ02-07*01	TCRBJ02	TCRBJ02-07	01				2	4	3	4	1	5	45	57	58	63	67	1	Stop	VDJ
GTGACCAGTGCCCATCCTGAAGACAGCAGCTTCTACATCTGCAATGCTAGTAAGAGACTAGCTCAGAGTGAGCAGTTCTTCGGGCCA	CNASKRLAQSEQFF	1	7.434944237918215E-4	42	TCRBV20-01*04	TCRBV20	TCRBV20-01	04				TCRBD02-01	TCRBD02	TCRBD02-01				01,02	TCRBJ02-01*01	TCRBJ02	TCRBJ02-01	01				2	6	2	7	4	9	39	51	55	62	68	1	In	VDJ
GCGTCTGCTGTACCCTCTCAGACATCTGTGTACTTCTGTGCCAGCCGACCGACTAGCATCGACACCGGGGAGCTGTTTTTTGGAGAA	CASRPTSIDTGELFF	1	7.434944237918215E-4	45	TCRBV06-04*01	TCRBV06	TCRBV06-04	01				TCRBD02-01	TCRBD02	TCRBD02-01				01,02	TCRBJ02-02*01	TCRBJ02	TCRBJ02-02	01				8	4	2	7	5	3	36	45	50	57	61	1	In	VDJ
ACGCCTTGGAGCTGGAGGACTCGGCCCTGTATCTCTGTGCCAGCAGCTTGGCCGGGAAGAATGTACTATGGCTACACCTTCGGTTCG		1	7.434944237918215E-4	46	TCRBV05-08*01	TCRBV05	TCRBV05-08	01				TCRBD02-01*02	TCRBD02	TCRBD02-01	02				TCRBJ01-02*01	TCRBJ01	TCRBJ01-02	01				0	7	8	3	1	3	35	51	52	57	64	1	Out	VDJ
CAGCGCACAGAGCAGGAGGACTCCGCCGTGTATCTCTGTGCCAGCAGCCCGCGGACAGGCGTTAACTATGGCTACACCTTCGGTTCG	CASSPRTGVNYGYTF	1	7.434944237918215E-4	45	TCRBV07-08*03	TCRBV07	TCRBV07-08	03				TCRBD01-01*01	TCRBD01	TCRBD01-01	01				TCRBJ01-02*01	TCRBJ01	TCRBJ01-02	01				4	3	1	4	3	1	36	49	52	59	62	1	In	VDJ
TCCACTCTGACAGTGACCAGTGCCCATCCTGAAGACAGCAGCTTCTACATCTGCAGTGCTAGATGGACCGAGCAGTACTTCGGGCCG	CSARWTEQYF	1	7.434944237918215E-4	30	TCRBV20-01*01	TCRBV20	TCRBV20-01	01								TCRBD01,TCRBD02	TCRBD01-01,TCRBD02-01		TCRBJ02-07*01	TCRBJ02	TCRBJ02-07	01				2	0	1	7	1	6	51	63	64	-1	68	1	In	VDJ
ATTCTGGAGTCCGCCAGCACCAACCAGACATCTATGTACCTCTGTGCCAGCTTTACTAGCGGGGGCTACGAGCAGTACTTCGGGCCG	CASFTSGGYEQYF	1	7.434944237918215E-4	39	TCRBV28-01*01	TCRBV28	TCRBV28-01	01				TCRBD02-01*01	TCRBD02	TCRBD02-01	01				TCRBJ02-07*01	TCRBJ02	TCRBJ02-07	01				8	0	3	2	3	3	42	51	54	-1	65	1	In	VDJ
CTGACAGTGACCAGTGCCCATCCTGAAGACAGCAGCTTCTACATCTGCAGTGCTAGAGATCAGGCGGAAGAGCAGTACTTCGGGCCG	CSARDQAEEQYF	1	7.434944237918215E-4	36	TCRBV20	TCRBV20				TCRBV20-01,TCRBV20-or09_02						TCRBD01,TCRBD02	TCRBD01-01,TCRBD02-01		TCRBJ02-07*01	TCRBJ02	TCRBJ02-07	01				0	5	4	4	1	7	45	59	60	64	69	1	In	VDJ
AATGTGAACGCCTTGGAGCTGGACGACTCGGCCCTGTATCTCTGTGCCAGCAGCTTGACAGGCCAAGAGACCCAGTACTTCGGGCCA	CASSLTGQETQYF	1	7.434944237918215E-4	39	TCRBV05-04*01	TCRBV05	TCRBV05-04	01				TCRBD01-01*01	TCRBD01	TCRBD01-01	01				TCRBJ02-05*01	TCRBJ02	TCRBJ02-05	01				1	0	3	4	0	1	42	-1	57	-1	62	1	In	VDJ
AAGATCCGGTCCACAAAGCTGGAGGACTCAGCCATGTACTTCTGTGCCAGCAGTGAAGGAGGGTTGGTGCGACTGTTTTTTGGCAGT	CASSEGGLVRLFF	1	7.434944237918215E-4	39	TCRBV02-01	TCRBV02	TCRBV02-01				01,03	TCRBD02-01*02	TCRBD02	TCRBD02-01	02				TCRBJ01-04*01	TCRBJ01	TCRBJ01-04	01				1	8	11	0	0	13	42	-1	58	63	71	1	In	VDJ
ATCCTGGAGTCGCCCAGCCCCAACCAGACCTCTCTGTACTTCTGTGCCAGCAGTTTAGGTCTCTCGAGGCCCCAGCATTTTGGTGAT	CASSLGLSRPQHF	1	7.434944237918215E-4	39	TCRBV27-01*01	TCRBV27	TCRBV27-01	01				TCRBD02-01*02	TCRBD02	TCRBD02-01	02				TCRBJ01-05*01	TCRBJ01	TCRBJ01-05	01				2	0	11	2	8	9	42	57	65	-1	68	1	In	VDJ
GAGTCCGCCAGCACCAACCAGACATCTATGTACCTCTGTGCCAGCAGTTTCTTCCAAGACCTGAACTATGGCTACACCTTCGGTTCG	CASSFFQDLNYGYTF	1	7.434944237918215E-4	45	TCRBV28-01*01	TCRBV28	TCRBV28-01	01								TCRBD01,TCRBD02	TCRBD01-01,TCRBD02-01		TCRBJ01-02*01	TCRBJ01	TCRBJ01-02	01				3	3	2	7	7	2	36	50	57	60	63	1	In	VDJ
NNNNNACCCTGAAGATCCAGCGCACAGAGCAGGGGGACTCGGCCATGTATCTCTGTGCCAGCGGGAAACACCATATATTTTGGAGAG		1	7.434944237918215E-4	28	TCRBV07-09	TCRBV07	TCRBV07-09				01,05,06								TCRBJ01-03*01	TCRBJ01	TCRBJ01-03	01				8	1	0	0	0	4	53	-1	-1	62	63	1	Out	VJ
CTGAGTTCTAAGAAGCTCCTTCTCAGTGACTCTGGCTTCTATCTCTGTGCCTGGAAGGAGGGGTACAATGAGCAGTTCTTCGGGCCA	CAWKEGYNEQFF	1	7.434944237918215E-4	36	TCRBV30-01*01	TCRBV30	TCRBV30-01	01				TCRBD02-01*02	TCRBD02	TCRBD02-01	02				TCRBJ02-01*01	TCRBJ02	TCRBJ02-01	01				4	1	10	0	1	4	45	55	56	62	63	1	In	VDJ
GGAGTCGCCCAGCCCCAACCAGATCTCTCTGTACTTCTGTGCCAGCAGTGACAGGGTCCCAGCACAGATACGCAGTATTTTGGCCCA		1	7.434944237918215E-4	44	TCRBV27-01*01	TCRBV27	TCRBV27-01	01				TCRBD01-01*01	TCRBD01	TCRBD01-01	01				TCRBJ02-03*01	TCRBJ02	TCRBJ02-03	01				5	4	2	3	0	0	37	-1	49	56	60	1	Out	VDJ
ACAGAGCAGGAGGACTCGGCCGTGTATCTCTGTGCCAGCAGCCTAAATCTAGCGGGAGCGGGCACCGGGGAGCTGTTTTTTGGAGAA	CASSLNLAGAGTGELFF	1	7.434944237918215E-4	51	TCRBV07-02	TCRBV07	TCRBV07-02				01,02	TCRBD02-01*02	TCRBD02	TCRBD02-01	02				TCRBJ02-02*01	TCRBJ02	TCRBJ02-02	01				5	4	4	2	6	4	30	42	48	58	62	1	In	VDJ
AGATGAATGTGAGTGCCTTGGAGCTGGGGGACTCGGCCCTGTATCTCTGTGCCAGAAGTCCCGGGGGGACGGGCTTTCTTTGGACAA		1	7.434944237918215E-4	34	TCRBV05-03	TCRBV05	TCRBV05-03				01,02	TCRBD02-01*01	TCRBD02	TCRBD02-01	01				TCRBJ01-01*01	TCRBJ01	TCRBJ01-01	01				5	4	8	1	3	11	47	58	61	68	72	1	Out	VDJ
ACTGTGAGCAACATGAGCCCTGAAGACAGCAGCATATATCTCTGCAGCGGCCGGGACAGGCTCCTCACTGAAGCTTTCTTTGGACAA	CSGRDRLLTEAFF	1	7.434944237918215E-4	39	TCRBV29-01	TCRBV29	TCRBV29-01				01,02,03	TCRBD01-01*01	TCRBD01	TCRBD01-01	01				TCRBJ01-01*01	TCRBJ01	TCRBJ01-01	01				7	5	0	4	3	4	42	49	52	60	65	1	In	VDJ
TCCGCTACCAGCTCCCAGACATCTGTGTACTTCTGTGCCATCAGTGAGTCGATGGGGGGATGGAATGAAAAACTGTTTTTTGGCAGT	CAISESMGGWNEKLFF	1	7.434944237918215E-4	48	TCRBV10-03*01	TCRBV10	TCRBV10-03	01				TCRBD02-01*01	TCRBD02	TCRBD02-01	01				TCRBJ01-04*01	TCRBJ01	TCRBJ01-04	01				0	4	9	1	3	5	33	50	53	59	63	1	In	VDJ
AGTTCTAAGAAGCTCCTTCTCAGTGACTCTGGCTTCTATCTCTGTGCCTGGAGTCAGGGGAATAATTCACCCCTCCACTTTGGGAAT	CAWSQGNNSPLHF	1	7.434944237918215E-4	39	TCRBV30-01*01	TCRBV30	TCRBV30-01	01				TCRBD01-01*01	TCRBD01	TCRBD01-01	01				TCRBJ01-06*01	TCRBJ01	TCRBJ01-06	01				2	1	4	2	0	5	42	-1	54	60	61	1	In	VDJ
GCTGGGGGACTCAGCTTTGTATTTCTGTGCCAGCAGCGTAAAGGTGGGCAGGGGGCAGGGTTTATCTATGGCTACACCTTCGGTTCG		1	7.434944237918215E-4	56	TCRBV09-01*01	TCRBV09	TCRBV09-01	01				TCRBD01-01*01	TCRBD01	TCRBD01-01	01				TCRBJ01-02*01	TCRBJ01	TCRBJ01-02	01				1	9	4	0	8	4	25	40	48	56	65	1	Out	VDJ
GTGAGCAACATGAGCCCTGAAGACAGCAGCATATATCTCTGCAGCGTTGAAGGGGGAGTAGTAGGATATGGCTACACCTTCGGTTCG	CSVEGGVVGYGYTF	1	7.434944237918215E-4	42	TCRBV29-01	TCRBV29	TCRBV29-01				01,02	TCRBD02-01*02	TCRBD02	TCRBD02-01	02				TCRBJ01-02*01	TCRBJ01	TCRBJ01-02	01				1	8	9	2	1	5	39	52	53	58	66	1	In	VDJ
CCACGGAGTCAGGGGACACAGCACTGTATTTCTGTGCCAGCAGCAAAGTAATAGGCCCGTCAAGTCCCCGAGCAGTACTTCGGGCCG		1	7.434944237918215E-4	49	TCRBV21-01*01	TCRBV21	TCRBV21-01	01								TCRBD01,TCRBD02	TCRBD01-01,TCRBD02-01		TCRBJ02-07*01	TCRBJ02	TCRBJ02-07	01				1	13	5	4	4	6	32	48	52	55	68	1	Out	VDJ
AACGCCTTGGAGCTGGAGGACTCGGCCCTGTATCTCTGTGCCAGCAGCCGAGGGACTAGCGGTCAAGAGACCCAGTACTTCGGGCCA	CASSRGTSGQETQYF	1	7.434944237918215E-4	45	TCRBV05-08*01	TCRBV05	TCRBV05-08	01				TCRBD02-01	TCRBD02	TCRBD02-01				01,02	TCRBJ02-05*01	TCRBJ02	TCRBJ02-05	01				4	1	0	5	3	2	36	48	51	62	63	1	In	VDJ
CCTGCAGAGCTTGGGGACTCGGCCATGTATCTCTGTGCCAGCAGCCCTACCCCGGACAGCAGAGGGGGGGAGCTGTTTTTTGGAGAA	CASSPTPDSRGGELFF	1	7.434944237918215E-4	48	TCRBV11-01*01	TCRBV11	TCRBV11-01	01				TCRBD01-01*01	TCRBD01	TCRBD01-01	01				TCRBJ02-02*01	TCRBJ02	TCRBJ02-02	01				5	7	1	5	8	8	33	45	53	59	66	1	In	VDJ
TCGGCTGCTCCCTCCCAGACATCTGTGTACTTCTGTGCCAGCAGTGAACGATCAGGGGGGATGAACACTGAAGCTTTCTTTGGACAA	CASSERSGGMNTEAFF	1	7.434944237918215E-4	48	TCRBV06-01*01	TCRBV06	TCRBV06-01	01				TCRBD01-01*01	TCRBD01	TCRBD01-01	01				TCRBJ01-01*01	TCRBJ01	TCRBJ01-01	01				2	2	4	1	4	0	33	48	52	59	61	1	In	VDJ
ATCCAGCGCACAGAGCAGGGGGACTCGGCCATGTATCTCTGTGCCAGCAGCGGAACACAGGGACATCAGCCCCAGCATTTTGGTGAT	CASSGTQGHQPQHF	1	7.434944237918215E-4	42	TCRBV07-09*01	TCRBV07	TCRBV07-09	01				TCRBD01-01*01	TCRBD01	TCRBD01-01	01				TCRBJ01-05*01	TCRBJ01	TCRBJ01-05	01				5	2	3	3	5	5	39	51	56	62	64	1	In	VDJ
ACCTTGGAGCTGGGGGACTCGGCCCTTTATCTTTGCGCCAGCAGCTTGGCTTTCGCGGAGACTAACTATGGCTACACCTTCGGTTCG	CASSLAFAETNYGYTF	1	7.434944237918215E-4	48	TCRBV05-01*01	TCRBV05	TCRBV05-01	01				TCRBD02-01	TCRBD02	TCRBD02-01				01,02	TCRBJ01-02*01	TCRBJ01	TCRBJ01-02	01				0	3	7	5	5	0	33	49	54	58	61	1	In	VDJ
ATCCGGTCCACAAAGCTGGAGGACTCAGCCATGTACTTCTGTGCCAGCAGAGCCGGGACAGGGAACTATGGCTACACCTTCGGTTCG	CASRAGTGNYGYTF	1	7.434944237918215E-4	42	TCRBV02-01	TCRBV02	TCRBV02-01				01,03	TCRBD01-01*01	TCRBD01	TCRBD01-01	01				TCRBJ01-02*01	TCRBJ01	TCRBJ01-02	01				6	0	0	3	4	2	39	50	54	-1	63	1	In	VDJ
NNNNNNNNNNTGTCGGCTGCTCCCTCCCAGACATCTGTGTACTTCTGTGCCAGCAGCTGGACCTACGGGGGCTACACCTTCGGTTCG	CASSWTYGGYTF	1	7.434944237918215E-4	36	TCRBV06-05*01	TCRBV06	TCRBV06-05	01								TCRBD01,TCRBD02	TCRBD01-01,TCRBD02-01		TCRBJ01-02*01	TCRBJ01	TCRBJ01-02	01				6	7	1	7	2	8	45	56	58	62	69	1	In	VDJ
AACATGAGCCCTGAAGACAGCAGCATATATCTCTGCAGCGTTGAGGATGCTTTCCGTAAAGGCTACAATGAGCAGTTCTTCGGGCCA	CSVEDAFRKGYNEQFF	1	7.434944237918215E-4	48	TCRBV29-01	TCRBV29	TCRBV29-01				01,02					TCRBD01,TCRBD02	TCRBD01-01,TCRBD02-01		TCRBJ02-01*01	TCRBJ02	TCRBJ02-01	01				3	15	1	8	0	3	33	-1	44	47	62	1	In	VDJ
CAGCCTGCAGAGCTTGAGGACTCGGCCGTGTATCTCTGTGCCGCGGCCCTAGGGGGAGAAGATCCCTACGAGCAGTACTTCGGGCCG	CAAALGGEDPYEQYF	1	7.434944237918215E-4	45	TCRBV11	TCRBV11				TCRBV11-02,TCRBV11-03		TCRBD01-01*01	TCRBD01	TCRBD01-01	01				TCRBJ02-07*01	TCRBJ02	TCRBJ02-07	01				11	8	5	1	8	2	36	42	50	56	64	1	In	VDJ
CAGTGCCCATCCTGAAGACAGCAGCTTCTACATCTGCAGTGCTAGTTCTTAGCGGGAGAATGGAACGACGAGCAGTACTTCGGGCCG		1	7.434944237918215E-4	47	TCRBV20-01*04	TCRBV20	TCRBV20-01	04				TCRBD02-01*02	TCRBD02	TCRBD02-01	02				TCRBJ02-07*01	TCRBJ02	TCRBJ02-07	01				2	9	5	2	3	5	34	46	49	58	67	1	Out	VDJ
GTGACCAGTGCCCATCCTGAAGACAGCAGCTTCTACATCTGCAGTGCTAGACCCTTGTCTTCCGTTGAGACCCAGTACTTCGGGCCA	CSARPLSSVETQYF	1	7.434944237918215E-4	42	TCRBV20	TCRBV20				TCRBV20-01,TCRBV20-or09_02		TCRBD02-01	TCRBD02	TCRBD02-01				01,02	TCRBJ02-05*01	TCRBJ02	TCRBJ02-05	01				2	11	4	10	2	5	39	51	53	55	66	1	In	VDJ
AAGATCCGGTCCACAAAGCTGGAGGACTCAGCCATGTACTTCTGTGCCAGCAGTGACCAGGGGTCCAAGACCCAGTACTTCGGGCCA	CASSDQGSKTQYF	1	7.434944237918215E-4	39	TCRBV02-01	TCRBV02	TCRBV02-01				01,03	TCRBD01-01*01	TCRBD01	TCRBD01-01	01				TCRBJ02-05*01	TCRBJ02	TCRBJ02-05	01				3	4	4	2	1	6	42	56	57	63	67	1	In	VDJ
ACCAGTGCCCATCCTGAAGACAGCAGCTTCTACATCTGCAGTGCTAGAGACGGAGGACAGGCGAACACTGAAGCTTTCTTTGGACAA	CSARDGGQANTEAFF	1	7.434944237918215E-4	45	TCRBV20	TCRBV20				TCRBV20-01,TCRBV20-or09_02		TCRBD01-01*01	TCRBD01	TCRBD01-01	01				TCRBJ01-01*01	TCRBJ01	TCRBJ01-01	01				0	1	1	4	4	1	36	50	54	61	62	1	In	VDJ
ACCTTGGAGCTGGGGGACTCGGCCCTTTATCTTTGCGCCAGCAGCCCTCAGGGAAGCTCCTATAATTCACCCCTCCACTTTGGGAAT	CASSPQGSSYNSPLHF	1	7.434944237918215E-4	48	TCRBV05-01*01	TCRBV05	TCRBV05-01	01				TCRBD01-01*01	TCRBD01	TCRBD01-01	01				TCRBJ01-06*01	TCRBJ01	TCRBJ01-06	01				4	3	4	3	3	0	33	45	48	53	56	1	In	VDJ
CAGCCCTCAGAACCCAGGGACTCAGCTGTGTACTTCTGTGCCAGCAGTTTTTCGGGAAGGAGCTCCTACGAGCAGTACTTCGGGCCG	CASSFSGRSSYEQYF	1	7.434944237918215E-4	45	TCRBV12	TCRBV12				TCRBV12-03/12-04,TCRBV12-04		TCRBD02-01*02	TCRBD02	TCRBD02-01	02				TCRBJ02-07*01	TCRBJ02	TCRBJ02-07	01				3	5	8	3	2	0	36	50	52	57	62	1	In	VDJ
ACTCTGACAGTGACCAGTGCCCATCCTGAAGACAGCAGCTTCTACATCTGCAGTACGGGACAAACCTACGAGCAGTACTTCGGGCCG	CSTGQTYEQYF	1	7.434944237918215E-4	33	TCRBV20-01	TCRBV20	TCRBV20-01				01,04	TCRBD01-01*01	TCRBD01	TCRBD01-01	01				TCRBJ02-07*01	TCRBJ02	TCRBJ02-07	01				8	2	0	6	2	2	48	54	56	62	64	1	In	VDJ
TCGGCTGCTCCCTCCCAGACATCTGTGTACTTCTGTGCCAGCAGTTACTGAGGCGGGAGGCCACTGATCGGGCAGTTCTTCGGGCCA	CASSY*GGRPLIGQFF	1	7.434944237918215E-4	48	TCRBV06-05*01	TCRBV06	TCRBV06-05	01				TCRBD02-01*02	TCRBD02	TCRBD02-01	02				TCRBJ02-01*01	TCRBJ02	TCRBJ02-01	01				1	11	7	1	3	12	33	49	52	60	71	1	Stop	VDJ
TGACAGTGACCAGTGCCCATCCTGAAGACAGCAGCTTCTACATCTGCAGTGCTCAAAGACTAGTTCTGCGAGCAGTTCTTCGGGCCA		1	7.434944237918215E-4	37	TCRBV20	TCRBV20				TCRBV20-01,TCRBV20-or09_02		TCRBD02-01	TCRBD02	TCRBD02-01				01,02	TCRBJ02-01*01	TCRBJ02	TCRBJ02-01	01				5	6	2	8	4	10	44	53	57	63	69	1	Out	VDJ
TGCCTTGGAGCTGGGGGACTCGGCCCTGTATCTCTGTGCCAGAAGCTTGGCCAGGGTGGGGACAATCAGCCCCAGCATTTTGGTGAT		1	7.434944237918215E-4	47	TCRBV05-03	TCRBV05	TCRBV05-03				01,02	TCRBD01-01*01	TCRBD01	TCRBD01-01	01				TCRBJ01-05*01	TCRBJ01	TCRBJ01-05	01				0	6	4	3	1	3	34	50	51	56	62	1	Out	VDJ
CGGTCCACAAAGCTGGAGGACTCAGCCATGTACTTCTGTGCCAGCTTGGGACGGCGTAGGGGCCAAGAGACCCAGTACTTCGGGCCA	CASLGRRRGQETQYF	1	7.434944237918215E-4	45	TCRBV02-01	TCRBV02	TCRBV02-01				01,03					TCRBD01,TCRBD02	TCRBD01-01,TCRBD02-01		TCRBJ02-05*01	TCRBJ02	TCRBJ02-05	01				8	10	0	7	2	1	36	45	47	52	62	1	In	VDJ
ACACACCCTGCAGCCAGAAGACTCGGCCCTGTATCTCTGCGCCAGCAGCCAAGACGGGCAGCCTCCTACGAGCAGTACTTCGGGCCG		1	7.434944237918215E-4	44	TCRBV04-03*01	TCRBV04	TCRBV04-03	01								TCRBD01,TCRBD02	TCRBD01-01,TCRBD02-01		TCRBJ02-07*01	TCRBJ02	TCRBJ02-07	01				0	3	8	0	1	0	37	54	55	59	62	1	Out	VDJ
ATCCAGCGCACAGAGCAGGGGGACTCGGCCATGTATCTCTGTGCCAGCAGCTCTAGCGGGTCCCAAGAGACCCAGTACTTCGGGCCA	CASSSSGSQETQYF	1	7.434944237918215E-4	42	TCRBV07-09*01	TCRBV07	TCRBV07-09	01				TCRBD02-01	TCRBD02	TCRBD02-01				01,02	TCRBJ02-05*01	TCRBJ02	TCRBJ02-05	01				4	2	4	4	0	1	39	-1	52	60	62	1	In	VDJ
CAGCCTGCAGAGCTTGGGGACTCGGCCATGTATCTCTGTGCCAGCAGCTTAGGGGACGGAAGATATGAAAAACTGTTTTTTGGCAGT	CASSLGDGRYEKLFF	1	7.434944237918215E-4	45	TCRBV11-01*01	TCRBV11	TCRBV11-01	01								TCRBD01,TCRBD02	TCRBD01-01,TCRBD02-01		TCRBJ01-04*01	TCRBJ01	TCRBJ01-04	01				1	7	0	7	0	6	36	-1	52	57	64	1	In	VDJ
GAGTCGCCCAGCCCCAACCAGACCTCTCTGTACTTCTGTGCCAGCAGCCGCCGGGACAGGGGTTCTGGGCCCCAGCATTTTGGTGAT	CASSRRDRGSGPQHF	1	7.434944237918215E-4	45	TCRBV27-01*01	TCRBV27	TCRBV27-01	01				TCRBD01-01*01	TCRBD01	TCRBD01-01	01				TCRBJ01-05*01	TCRBJ01	TCRBJ01-05	01				6	6	0	2	5	9	36	47	52	62	68	1	In	VDJ
CTACACGCCCTGCAGCCAGAAGACTCAGCCCTGTATCTCTGCGCCAGCAGCCAAGAGGAGCGGAACTATGGCTACACCTTCGGTTCG	CASSQEERNYGYTF	1	7.434944237918215E-4	42	TCRBV04-01*01	TCRBV04	TCRBV04-01	01				TCRBD02-01	TCRBD02	TCRBD02-01				01,02	TCRBJ01-02*01	TCRBJ01	TCRBJ01-02	01				0	0	6	5	2	2	39	56	58	-1	63	1	In	VDJ
ATCCTGGAGTCGCCCAGCCCCAACCAGACCTCTCTGTACTTCTGTGCCAGCAGTTTGGGCCGAGTCAATGAGCAGTTCTTCGGGCCA	CASSLGRVNEQFF	1	7.434944237918215E-4	39	TCRBV27-01*01	TCRBV27	TCRBV27-01	01				TCRBD01-01*01	TCRBD01	TCRBD01-01	01				TCRBJ02-01*01	TCRBJ02	TCRBJ02-01	01				3	5	8	0	0	6	42	-1	56	60	65	1	In	VDJ
GAGCAGGAGGACTCGGCCGTGTATCTCTGTGCCAGCAGCTTGAGGGGACTAGCGGGAGGGTCCTACAATGAGCAGTTCTTCGGGCCA	CASSLRGLAGGSYNEQFF	1	7.434944237918215E-4	54	TCRBV07-02	TCRBV07	TCRBV07-02				01,02	TCRBD02-01*02	TCRBD02	TCRBD02-01	02				TCRBJ02-01*01	TCRBJ02	TCRBJ02-01	01				3	0	0	0	3	1	27	41	44	-1	60	1	In	VDJ
CCCAGGGACTCAGCTGTGTATTTTTGTGCTAGTGGTTTGGGGGCCCCATCCGACAGTGGGGGCAATCAGCCCCAGCATTTTGGTGAT	CASGLGAPSDSGGNQPQHF	1	7.434944237918215E-4	57	TCRBV12-05*01	TCRBV12	TCRBV12-05	01				TCRBD01-01*01	TCRBD01	TCRBD01-01	01				TCRBJ01-05*01	TCRBJ01	TCRBJ01-05	01				1	5	2	5	11	2	24	40	51	56	61	1	In	VDJ
CCAGGCCCTCACATACCTCTCAGTACCTCTGTGCCAGCAGTTGGGGAGGCTGGACAAAGTCGGGCCAACGTCCTGACTTTCGGGGCC		1	7.434944237918215E-4	52	TCRBV25-01*01	TCRBV25	TCRBV25-01	01				TCRBD02-01*02	TCRBD02	TCRBD02-01	02				TCRBJ02-06*01	TCRBJ02	TCRBJ02-06	01				5	12	9	1	2	5	29	41	43	49	61	1	Out	VDJ
ATCCAGCCTGCAGAGCTTGGGGACTCGGCCGTGTATCTCTGTGCCAGCAGCTCTAGGCTAGCCAAAAACATTCAGTACTTCGGCGCC	CASSSRLAKNIQYF	1	7.434944237918215E-4	42	TCRBV11-03*01	TCRBV11	TCRBV11-03	01				TCRBD02-01	TCRBD02	TCRBD02-01				01,02	TCRBJ02-04*01	TCRBJ02	TCRBJ02-04	01				4	3	4	8	0	0	39	-1	52	56	59	1	In	VDJ
CTGCAGCAAGAAGACTCAGCTGCGTATCTCTGCACCAGCAGCCAAATCGCGGGACCCTGCTCCTACAATGAGCAGTTCTTCGGGCCA	CTSSQIAGPCSYNEQFF	1	7.434944237918215E-4	51	TCRBV01-01*01	TCRBV01	TCRBV01-01	01				TCRBD02-01*02	TCRBD02	TCRBD02-01	02				TCRBJ02-01*01	TCRBJ02	TCRBJ02-01	01				2	5	7	3	3	0	30	45	48	54	59	1	In	VDJ
ACCGGGAGACACGGCACTGTATCTCTGCGCCAGCAGTCTCGGGATAGCGGGAACATTTGCCAAGAAGAGACCCAGTACTTCGGGCCA		1	7.434944237918215E-4	56	TCRBV23-01*01	TCRBV23	TCRBV23-01	01				TCRBD02-01*02	TCRBD02	TCRBD02-01	02				TCRBJ02-05*01	TCRBJ02	TCRBJ02-05	01				4	12	5	3	6	3	25	38	44	52	64	1	Out	VDJ
AGCACCTTGGAGCTGGGGGACTCGGCCCTTTATCTTTGCGCCAGCAGCTTGCTTGGGGGAGAAGGAGATACGCAGTATTTTGGCCCA	CASSLLGGEGDTQYF	1	7.434944237918215E-4	45	TCRBV05-01*01	TCRBV05	TCRBV05-01	01								TCRBD01,TCRBD02	TCRBD01-01,TCRBD02-01		TCRBJ02-03*01	TCRBJ02	TCRBJ02-03	01				1	6	6	1	3	5	36	51	54	59	65	1	In	VDJ
ACGTTGGCGTCTGCTGTACCCTCTCAGACATCTGTGTACTTCTGTGCCAGCAGTGACGGGAGCACAGATACGCAGTATTTTGGCCCA	CASSDGSTDTQYF	1	7.434944237918215E-4	39	TCRBV06-04*01	TCRBV06	TCRBV06-04	01								TCRBD01,TCRBD02	TCRBD01-01,TCRBD02-01		TCRBJ02-03*01	TCRBJ02	TCRBJ02-03	01				2	0	0	9	0	0	42	-1	57	-1	60	1	In	VDJ
CAGAGCTTGGGGACTCGGCCGTGTATCTCTGTGCCAGCAGCTTAGTGGTTCGAAGGTGGAGATAATGAAAAACTGTTTTTTGGCAGT		1	7.434944237918215E-4	52	TCRBV11-03*01	TCRBV11	TCRBV11-03	01				TCRBD02-01*02	TCRBD02	TCRBD02-01	02				TCRBJ01-04*01	TCRBJ01	TCRBJ01-04	01				1	1	10	2	12	4	29	45	57	61	62	1	Out	VDJ
CTTGGAGATCCAGTCCACGGAGTCAGGGGACACAGCACTGTATTTCTGTGCCAGCAGCAAAGGGGCTGTGGCTACACCTTCGGTTCG		1	7.434944237918215E-4	35	TCRBV21-01*01	TCRBV21	TCRBV21-01	01				TCRBD01-01*01	TCRBD01	TCRBD01-01	01				TCRBJ01-02*01	TCRBJ01	TCRBJ01-02	01				1	2	8	0	0	7	46	-1	62	66	68	1	Out	VDJ
GTGACATCGGCCCAAAAGAACCCGACAGCTTTCTATCTCTGTGCCAGTAGCCGGAAGGCCCCTACCTATGGCTACACCTTCGGTTCG	CASSRKAPTYGYTF	1	7.434944237918215E-4	42	TCRBV19-01*01	TCRBV19	TCRBV19-01	01								TCRBD01,TCRBD02	TCRBD01-01,TCRBD02-01		TCRBJ01-02*01	TCRBJ01	TCRBJ01-02	01				6	10	1	8	2	4	39	50	52	55	65	1	In	VDJ
CGCACAGAGCAGGGGGACTCGGCCATGTATCTCTGTGCCAGCAGCGCCCACTACAACGTCTATTACAATGAGCAGTTCTTCGGGCCA	CASSAHYNVYYNEQFF	1	7.434944237918215E-4	48	TCRBV07-09*01	TCRBV07	TCRBV07-09	01				TCRBD02-01	TCRBD02	TCRBD02-01				01,02	TCRBJ02-01*01	TCRBJ02	TCRBJ02-01	01				5	10	3	9	4	4	33	45	49	53	63	1	In	VDJ
AAGATCCGGTCCACAAAGCTGGAGGACTCAGCCATGTACTTCTGTGCCAGCAGTTGGGACAGGGACAACGAGCAGTACTTCGGGCCG	CASSWDRDNEQYF	1	7.434944237918215E-4	39	TCRBV02-01	TCRBV02	TCRBV02-01				01,03	TCRBD01-01*01	TCRBD01	TCRBD01-01	01				TCRBJ02-07*01	TCRBJ02	TCRBJ02-07	01				5	3	0	3	1	5	42	54	55	64	67	1	In	VDJ
GCTCCCTCCCAAACATCTGTGTACTTCTGTGCCAGCAGTTACTCCGGGACACCCGACTCTGGGGCCAACGTCCTGACTTTCGGGGCC	CASSYSGTPDSGANVLTF	1	7.434944237918215E-4	54	TCRBV06-02/06-03*01	TCRBV06	TCRBV06-02/06-03	01				TCRBD01-01*01	TCRBD01	TCRBD01-01	01				TCRBJ02-06*01	TCRBJ02	TCRBJ02-06	01				0	5	0	6	1	0	27	44	45	51	56	1	In	VDJ
GTGAACGCCTTGTTGCTGGGGGACTCGGCCCTCTATCTCTGTGCCAGCAGCTCGCAGGGGGCGATAGAGACCCAGTACTTCGGGCCA	CASSSQGAIETQYF	1	7.434944237918215E-4	42	TCRBV05-06*01	TCRBV05	TCRBV05-06	01				TCRBD01-01*01	TCRBD01	TCRBD01-01	01				TCRBJ02-05*01	TCRBJ02	TCRBJ02-05	01				3	3	4	0	2	4	39	52	54	62	65	1	In	VDJ
AACGCCTTGGAGCTGGACGACTCGGCCCTGTATCTCTGTGCCAGCAGCTTGGTGAGCGGGAACACAGATACGCAGTATTTTGGCCCA	CASSLVSGNTDTQYF	1	7.434944237918215E-4	45	TCRBV05-04*01	TCRBV05	TCRBV05-04	01				TCRBD02-01*02	TCRBD02	TCRBD02-01	02				TCRBJ02-03*01	TCRBJ02	TCRBJ02-03	01				0	1	6	3	2	2	36	52	54	61	62	1	In	VDJ
AGTCCACGGAGTCAGGGGACACAGCACTGTATTTCTGTGCCAGCCCCAGAATGAGGATCGGGCACCGGGGAGCTGTTTTTTGGAGAA		1	7.434944237918215E-4	46	TCRBV21-01*01	TCRBV21	TCRBV21-01	01				TCRBD02-01	TCRBD02	TCRBD02-01				01,02	TCRBJ02-02*01	TCRBJ02	TCRBJ02-02	01				8	0	8	4	14	4	35	44	58	-1	62	1	Out	VDJ
ATCCAGCCCTCAGAACCCAGGGACTCAGCTGTGTACTTCTGTGCCAGCAGTTTATCTGATTGGAGCGCTGAAGCCTTCTTTGGACAA	CASSLSDWSAEAFF	1	7.434944237918215E-4	42	TCRBV12	TCRBV12				TCRBV12-03/12-04,TCRBV12-04		TCRBD02-01	TCRBD02	TCRBD02-01				01,02	TCRBJ01-01*01	TCRBJ01	TCRBJ01-01	01				2	8	6	6	9	14	39	54	63	67	75	1	In	VDJ
ACAGTGACCAGTGCCCATCCTGAAGACAGCAGCTTCTACATCTGCAGTGCTCTAGACAGGGGGCGGTACGAGCAGTACTTCGGGCCG	CSALDRGRYEQYF	1	7.434944237918215E-4	39	TCRBV20	TCRBV20				TCRBV20-01,TCRBV20-or09_02		TCRBD01-01*01	TCRBD01	TCRBD01-01	01				TCRBJ02-07*01	TCRBJ02	TCRBJ02-07	01				5	2	2	0	3	4	42	51	54	64	66	1	In	VDJ
CTCACTCTGGAGTCCGCTACCCGCTCCCAGACATCTGTGTATTTCTGCGCCAGCAGTGTAGGGGTCTACGAGCAGTACTTCGGGCCG	CASSVGVYEQYF	1	7.434944237918215E-4	36	TCRBV10-02*01	TCRBV10	TCRBV10-02	01				TCRBD01-01*01	TCRBD01	TCRBD01-01	01				TCRBJ02-07*01	TCRBJ02	TCRBJ02-07	01				4	1	5	2	1	3	45	58	59	64	65	1	In	VDJ
CTGGGGGACTCAGCTTTGTATTTCTGTGCCTATAGTTAGGAAAGGGGGTGAACTAGCGGGGGAGCCTACGAGCAGTACTTCGGGCCG	CAYS*ERG*TSGGAYEQYF	1	7.434944237918215E-4	57	TCRBV09-01*01	TCRBV09	TCRBV09-01	01				TCRBD02-01*01	TCRBD02	TCRBD02-01	01				TCRBJ02-07*01	TCRBJ02	TCRBJ02-07	01				10	2	3	2	21	2	24	30	51	62	64	1	Stop	VDJ
AAGATCCAGCCCTCAGAACCCAGGGACTCAGCTGTGTACTTCTGTGCCAGCAGTTTGAGGTCCTACTACGAGCAGTACTTCGGGCCG	CASSLRSYYEQYF	1	7.434944237918215E-4	39	TCRBV12-03/12-04*01	TCRBV12	TCRBV12-03/12-04	01				TCRBD02-01*02	TCRBD02	TCRBD02-01	02				TCRBJ02-07*01	TCRBJ02	TCRBJ02-07	01				3	5	11	1	0	3	42	-1	56	60	65	1	In	VDJ
AAGATCCAGCGCACAGAGCGGGGGGACTCAGCCGTGTATCTCTGTGCCAGCAGCTTTCGAGTGGAAGAGACCCAGTACTTCGGGCCA	CASSFRVEETQYF	1	7.434944237918215E-4	39	TCRBV07-03*01	TCRBV07	TCRBV07-03	01				TCRBD02-01*02	TCRBD02	TCRBD02-01	02				TCRBJ02-05*01	TCRBJ02	TCRBJ02-05	01				3	3	11	2	2	3	42	56	58	61	64	1	In	VDJ
CCTGCAGCCAGAAGACTCGGCCCTGTATCTCTGCGCCAGCAGCCTCGCCCGGTTGCGGGAGTCGGTAAGACCCAGTACTTCGGGCCA		1	7.434944237918215E-4	50	TCRBV04-03*01	TCRBV04	TCRBV04-03	01				TCRBD02-01*02	TCRBD02	TCRBD02-01	02				TCRBJ02-05*01	TCRBJ02	TCRBJ02-05	01				4	6	7	2	10	6	31	44	54	61	67	1	Out	VDJ
TTGGAGCTGGGGGACTCAGCCCTGTACTTCTGTGCCAGCAGCCCCCGATCACGCGGGAGGGCCCCGGATACGCAGTATTTTGGCCCA	CASSPRSRGRAPDTQYF	1	7.434944237918215E-4	51	TCRBV13-01*01	TCRBV13	TCRBV13-01	01				TCRBD02-01*02	TCRBD02	TCRBD02-01	02				TCRBJ02-03*01	TCRBJ02	TCRBJ02-03	01				5	5	7	0	10	6	30	42	52	61	66	1	In	VDJ
GAGCAGGGGGACTCGGCCATGTATCTCTGTGCCAGCAGCTCGATAGGACTAGCGGGAGGAATCACAGATACGCAGTATTTTGGCCCA	CASSSIGLAGGITDTQYF	1	7.434944237918215E-4	54	TCRBV07-09*01	TCRBV07	TCRBV07-09	01				TCRBD02-01*02	TCRBD02	TCRBD02-01	02				TCRBJ02-03*01	TCRBJ02	TCRBJ02-03	01				4	3	1	1	5	2	27	40	45	59	62	1	In	VDJ
TCCGCCAGCACCAACCAGACATCTATGTACCTCTGTGCCAGCAGTTTCTATTTTGGGACAGACTCCTACGAGCAGTACTTCGGGCCG	CASSFYFGTDSYEQYF	1	7.434944237918215E-4	48	TCRBV28-01*01	TCRBV28	TCRBV28-01	01				TCRBD01-01*01	TCRBD01	TCRBD01-01	01				TCRBJ02-07*01	TCRBJ02	TCRBJ02-07	01				3	1	0	5	7	0	33	47	54	61	62	1	In	VDJ
GTCCGCTACCCGCTCCCAGACATCTGTGTATTTCTGCGCCGGAACAATACCGGGACAGGGGGGCTTGAAGAGCAGTACTTCGGGCCG		1	7.434944237918215E-4	47	TCRBV10-02*01	TCRBV10	TCRBV10-02	01				TCRBD01-01*01	TCRBD01	TCRBD01-01	01				TCRBJ02-07*01	TCRBJ02	TCRBJ02-07	01				11	7	0	1	11	7	34	40	51	62	69	1	Out	VDJ
GAAGACTCGGCCCTGTATCTCTGCGCCAGCAGCCAAGAAGCCAGGGGCCTAGCCCTAATGGGGATGGAAGGGCAGTTCTTCGGGCCA	CASSQEARGLALMGMEGQFF	1	7.434944237918215E-4	60	TCRBV04-03*01	TCRBV04	TCRBV04-03	01				TCRBD01-01*01	TCRBD01	TCRBD01-01	01				TCRBJ02-01*01	TCRBJ02	TCRBJ02-01	01				0	24	4	2	3	12	21	38	41	47	71	1	In	VDJ
GTGAGCACCTTGGAGCTGGGGGACTCGGCCCTTTATCTTTGCGCCAGCAGCTTGAGCGGGCACTACAATGAGCAGTTCTTCGGGCCA	CASSLSGHYNEQFF	1	7.434944237918215E-4	42	TCRBV05-01*01	TCRBV05	TCRBV05-01	01				TCRBD02-01	TCRBD02	TCRBD02-01				01,02	TCRBJ02-01*01	TCRBJ02	TCRBJ02-01	01				1	2	6	4	0	3	39	-1	54	60	62	1	In	VDJ
NNNNTGTCGGCTGCTCCCTCCCAGACATCTGTGTACTTCTGTGCCAGCAGGTATGGGCAGGAATACAATGAGCAGTTCTTCGGGCCA	CASRYGQEYNEQFF	1	7.434944237918215E-4	42	TCRBV06-05*01	TCRBV06	TCRBV06-05	01				TCRBD01-01*01	TCRBD01	TCRBD01-01	01				TCRBJ02-01*01	TCRBJ02	TCRBJ02-01	01				6	2	4	4	7	4	39	50	57	61	63	1	In	VDJ
TCGGCTGCTCCCTCCCAGACATCTGTGTACTTCTGTGCCAGCAGTGACTGGGGAGATATTATGAACACTGAAGCTTTCTTTGGACAA	CASSDWGDIMNTEAFF	1	7.434944237918215E-4	48	TCRBV06-01*01	TCRBV06	TCRBV06-01	01				TCRBD02-01*02	TCRBD02	TCRBD02-01	02				TCRBJ01-01*01	TCRBJ01	TCRBJ01-01	01				3	6	9	2	3	0	33	47	50	55	61	1	In	VDJ
GAAGATCCAGCGCACAGAGCAGGGGGACTCGGCCATGTATCTCTGTGCCAGCAGCTTAGGGAGAACACTGAAGCTTTCTTTGGACAA		1	7.434944237918215E-4	38	TCRBV07-09*01	TCRBV07	TCRBV07-09	01								TCRBD01,TCRBD02	TCRBD01-01,TCRBD02-01		TCRBJ01-01*01	TCRBJ01	TCRBJ01-01	01				1	0	1	8	0	1	43	-1	59	-1	62	1	Out	VDJ
CGCACAGAGCAGGGGGACTCGGCCATGTATCTCTGTGCCAGCAGCTTATCGACGGGAGTCTCCTACAATGAGCAGTTCTTCGGGCCA	CASSLSTGVSYNEQFF	1	7.434944237918215E-4	48	TCRBV07-09*01	TCRBV07	TCRBV07-09	01				TCRBD02-01*02	TCRBD02	TCRBD02-01	02				TCRBJ02-01*01	TCRBJ02	TCRBJ02-01	01				2	1	8	2	4	0	33	48	52	58	59	1	In	VDJ
ATCCGGTCCACAAAGCTGGAGGACTCAGCCATGTACTTCTGTGCCAGCAAGTCCGGGACAGGTCCCAACGAGCAGTACTTCGGGCCG	CASKSGTGPNEQYF	1	7.434944237918215E-4	42	TCRBV02-01	TCRBV02	TCRBV02-01				01,03	TCRBD01-01*01	TCRBD01	TCRBD01-01	01				TCRBJ02-07*01	TCRBJ02	TCRBJ02-07	01				7	5	0	4	5	5	39	49	54	62	67	1	In	VDJ
CAGCCAGAAGACTCGGCCCTGTATCTCTGTGCCAGCAGCCAAGAATTACTCGCGGGGTCTAGCACAGATACGCAGTATTTTGGCCCA	CASSQELLAGSSTDTQYF	1	7.434944237918215E-4	54	TCRBV04-02*01	TCRBV04	TCRBV04-02	01				TCRBD02-01*01	TCRBD02	TCRBD02-01	01				TCRBJ02-03*01	TCRBJ02	TCRBJ02-03	01				0	3	7	3	7	0	27	44	51	57	60	1	In	VDJ
CGCCAGCACCAACCAGACATCTATGTACCTCTGTGCCAGCAGTGCATCCGGGGGGGTGAGAGCACAGATACGCAGTATTTTGGCCCA		1	7.434944237918215E-4	50	TCRBV28-01*01	TCRBV28	TCRBV28-01	01				TCRBD02-01*01	TCRBD02	TCRBD02-01	01				TCRBJ02-03*01	TCRBJ02	TCRBJ02-03	01				5	4	8	0	5	0	31	43	48	56	60	1	Out	VDJ
AGATCCAGCGCACAGAGCGGGGGGACTCAGCCGTGTATCTCTGTGCCAGCGTCCCTGGGACGGGAAGAGACCCAGTACTTCGGGCCA		1	7.434944237918215E-4	40	TCRBV07-03*01	TCRBV07	TCRBV07-03	01								TCRBD01,TCRBD02	TCRBD01-01,TCRBD02-01		TCRBJ02-05*01	TCRBJ02	TCRBJ02-05	01				8	3	0	7	6	3	41	50	56	61	64	1	Out	VDJ
ACAGTGACCAGTGCCCATCCTGAAGACAGCAGCTTCTACATCTGCAGTGCTCGAGGCAGGGCCTCGGATACGCAGTATTTTGGCCCA	CSARGRASDTQYF	1	7.434944237918215E-4	39	TCRBV20	TCRBV20				TCRBV20-01,TCRBV20-or09_02		TCRBD01-01*01	TCRBD01	TCRBD01-01	01				TCRBJ02-03*01	TCRBJ02	TCRBJ02-03	01				1	5	4	3	1	6	42	55	56	61	66	1	In	VDJ
ATCCTGAGGATCCAGCAGGTAGTGCGAGGAGATTCGGCAGCTTATTTCTGTGCCAGCTCAACGGCCCATGGGGCTTTCTTTGGACAA	CASSTAHGAFF	1	7.434944237918215E-4	33	TCRBV18-01*01	TCRBV18	TCRBV18-01	01								TCRBD01,TCRBD02	TCRBD01-01,TCRBD02-01		TCRBJ01-01*01	TCRBJ01	TCRBJ01-01	01				5	0	0	9	9	11	48	60	69	-1	72	1	In	VDJ
CACCTACACACCCTGCAGCCAGAAGACTCGGCCCTGTATCTCTGCGCCAGCAGCGCAGGACAGCATGAAAAACTGTTTTTTGGCAGT	CASSAGQHEKLFF	1	7.434944237918215E-4	39	TCRBV04-03*01	TCRBV04	TCRBV04-03	01				TCRBD01-01*01	TCRBD01	TCRBD01-01	01				TCRBJ01-04*01	TCRBJ01	TCRBJ01-04	01				5	1	1	5	3	6	42	54	57	63	64	1	In	VDJ
CTGAAGATCCAGCGCACAGAGCAGGGGGACTCGGCCATGTATCTCTGTGCCAGCAGCTCCCGAGGGTATGGTTACACCTTCGGTTCG	CASSSRGYGYTF	1	7.434944237918215E-4	36	TCRBV07-09*01	TCRBV07	TCRBV07-09	01				TCRBD02-01*02	TCRBD02	TCRBD02-01	02				TCRBJ01-02*01	TCRBJ01	TCRBJ01-02	01				4	6	11	0	3	11	45	58	61	66	72	1	In	VDJ
CAGCCCTCAGAACCCAGGGACTCAGCTGTGTACTTCTGTGCCAGCAGACCCGGGGACTTGAGCTCCTACGAGCAGTACTTCGGGCCG	CASRPGDLSSYEQYF	1	7.434944237918215E-4	45	TCRBV12	TCRBV12				TCRBV12-03/12-04,TCRBV12-04		TCRBD02-01	TCRBD02	TCRBD02-01				01,02	TCRBJ02-07*01	TCRBJ02	TCRBJ02-07	01				6	4	0	10	5	0	36	47	52	58	62	1	In	VDJ
GCCTTGTTGCTGGGGGACTCGGCCCTCTATCTCTGTGCCAGCAGCATCGGGCCGCCGTCTGGGGCCAACGTCCTGACTTTCGGGGCC	CASSIGPPSGANVLTF	1	7.434944237918215E-4	48	TCRBV05-06*01	TCRBV05	TCRBV05-06	01								TCRBD01,TCRBD02	TCRBD01-01,TCRBD02-01		TCRBJ02-06*01	TCRBJ02	TCRBJ02-06	01				4	5	8	0	3	1	33	45	48	52	57	1	In	VDJ
NNCTCAACTCTGACTGTGAGCAACATGAGCCCTGAAGACAGCAGCATATATCTCTGCAGCGTTGGTAAGGAGCAGTTCTTCGGGCCA	CSVGKEQFF	1	7.434944237918215E-4	27	TCRBV29-01*01	TCRBV29	TCRBV29-01	01								TCRBD01,TCRBD02	TCRBD01-01,TCRBD02-01		TCRBJ02-01*01	TCRBJ02	TCRBJ02-01	01				4	0	5	5	3	10	54	64	67	-1	69	1	In	VDJ
GTAGTGCGAGGAGATTCGGCAGCTTATTTCTGTGCCAGCTTAGAAACTCACCCGGGAATAGGGCACACTGAAGCTTTCTTTGGACAA	CASLETHPGIGHTEAFF	1	7.434944237918215E-4	51	TCRBV18-01*01	TCRBV18	TCRBV18-01	01				TCRBD02-01*02	TCRBD02	TCRBD02-01	02				TCRBJ01-01*01	TCRBJ01	TCRBJ01-01	01				7	7	8	3	12	3	30	40	52	57	64	1	In	VDJ
GTGCAGCCTGCAGAACTGGAGGATTCTGGAGTTTATTTCTGTGCCAGCAGCCGCCACAGGGTGAACACTGAAGCTTTCTTTGGACAA	CASSRHRVNTEAFF	1	7.434944237918215E-4	42	TCRBV14-01*01	TCRBV14	TCRBV14-01	01				TCRBD01-01*01	TCRBD01	TCRBD01-01	01				TCRBJ01-01*01	TCRBJ01	TCRBJ01-01	01				4	0	3	3	3	0	39	52	55	-1	61	1	In	VDJ
CTGACGATCCAGCGCACAGAGCAGGAGGACTCGGCCGTGTATCTCTGTGCCAGCAGCTACGGTCCCTACGAGCAGTACTTCGGGCCG	CASSYGPYEQYF	1	7.434944237918215E-4	36	TCRBV07-02	TCRBV07	TCRBV07-02				01,02	TCRBD02-01	TCRBD02	TCRBD02-01				01,02	TCRBJ02-07*01	TCRBJ02	TCRBJ02-07	01				4	2	8	5	1	2	45	58	59	62	64	1	In	VDJ
TCTCTGGAGCTGGGGGACTCAGCTTTGTATTTCTGTGCCAGCAGCCTCGGTCCAGCGGGAGGTGACAATGAGCAGTTCTTCGGGCCA	CASSLGPAGGDNEQFF	1	7.434944237918215E-4	48	TCRBV09-01*01	TCRBV09	TCRBV09-01	01				TCRBD02-01*02	TCRBD02	TCRBD02-01	02				TCRBJ02-01*01	TCRBJ02	TCRBJ02-01	01				4	2	6	1	8	5	33	45	53	62	64	1	In	VDJ
GACATCCGCTCACCAGGCTTGGGGGACGCAGCCATGTACCTGTGTGCCACCAGCAGCTTGGCCGGAGAGACCCAGTACTTCGGGCCA	CATSSLAGETQYF	1	7.434944237918215E-4	39	TCRBV15-01*02	TCRBV15	TCRBV15-01	02								TCRBD01,TCRBD02	TCRBD01-01,TCRBD02-01		TCRBJ02-05*01	TCRBJ02	TCRBJ02-05	01				3	3	9	0	3	4	42	56	59	62	65	1	In	VDJ
CAGCGCACAGAGCAGGGGGACTCGGCCATGTATCTCTGTGCCAGCTCCCTCCTGGAGGGGGTTGGCCATACGCAGTATTTTGGCCCA	CASSLLEGVGHTQYF	1	7.434944237918215E-4	45	TCRBV07-09	TCRBV07	TCRBV07-09				01,05,06					TCRBD01,TCRBD02	TCRBD01-01,TCRBD02-01		TCRBJ02-03*01	TCRBJ02	TCRBJ02-03	01				8	6	5	1	10	7	36	45	55	61	67	1	In	VDJ
GATCCAGCCCTCAGAACCCAGGGACTCAGCTGTGTATTTTTGTGCTAGTGGGACAGACTGGAAAATCAGCCCCAGCATTTTGGTGAT		1	7.434944237918215E-4	41	TCRBV12-05*01	TCRBV12	TCRBV12-05	01				TCRBD01-01*01	TCRBD01	TCRBD01-01	01				TCRBJ01-05*01	TCRBJ01	TCRBJ01-05	01				6	7	2	5	0	4	40	-1	51	56	63	1	Out	VDJ
GTAGTGCGAGGAGATTCGGCAGCTTATTTCTGTGCCAGCTCACCGAAGAAGGTTTTATCCTATAATTCACCCCTCCACTTTGGGAAT	CASSPKKVLSYNSPLHF	1	7.434944237918215E-4	51	TCRBV18-01*01	TCRBV18	TCRBV18-01	01								TCRBD01,TCRBD02	TCRBD01-01,TCRBD02-01		TCRBJ01-06*01	TCRBJ01	TCRBJ01-06	01				3	5	5	4	5	1	30	44	49	52	57	1	In	VDJ
GCTACCAGCTCCCAGACATCTGTGTACTTCTGTGCCATCAGTCTAACTAGCGGGAGGGCCAGAACTTACGAGCAGTACTTCGGGCCG	CAISLTSGRARTYEQYF	1	7.434944237918215E-4	51	TCRBV10-03*01	TCRBV10	TCRBV10-03	01				TCRBD02-01*02	TCRBD02	TCRBD02-01	02				TCRBJ02-07*01	TCRBJ02	TCRBJ02-07	01				5	8	3	0	3	4	30	42	45	58	66	1	In	VDJ
AACATGAGCCCTGAAGACAGCAGCATATATCTCTGCAGCGTTGCCGAGGAGTCGGGACCCTCGTTCTACGAGCAGTACTTCGGGCCG	CSVAEESGPSFYEQYF	1	7.434944237918215E-4	48	TCRBV29-01	TCRBV29	TCRBV29-01				01,02					TCRBD01,TCRBD02	TCRBD01-01,TCRBD02-01		TCRBJ02-07*01	TCRBJ02	TCRBJ02-07	01				4	7	0	7	10	3	33	43	53	58	65	1	In	VDJ
GTGACATCGGCCCAAAAGAACCCGACAGCTTTCTATCTCTGTGCCACTGCGGGACTAGCGGGAGGCCGTGGGCAGTTCTTCGGGCCA	CATAGLAGGRGQFF	1	7.434944237918215E-4	42	TCRBV19-01*01	TCRBV19	TCRBV19-01	01				TCRBD02-01*02	TCRBD02	TCRBD02-01	02				TCRBJ02-01*01	TCRBJ02	TCRBJ02-01	01				10	6	0	1	4	12	39	46	50	65	71	1	In	VDJ
NTGTCGGCTGCTCCCTCCCAGACATCTGTGTACTTCTGTGCCAGCAGTGAAAGTCAAGGGCAGGGAAGGACCTAGTACTTCGGGCCA	CASSESQGQGRT*YF	1	7.434944237918215E-4	45	TCRBV06-01*01	TCRBV06	TCRBV06-01	01				TCRBD01-01*01	TCRBD01	TCRBD01-01	01				TCRBJ02-05*01	TCRBJ02	TCRBJ02-05	01				2	8	4	3	9	12	36	51	60	65	73	1	Stop	VDJ
ATCCTGGAGTCGCCCAGCCCCAACCAGACCTCTCTGTACTTCTGTGCCAGCAAGGGGGCGGGAGCAGATACGCAGTATTTTGGCCCA	CASKGAGADTQYF	1	7.434944237918215E-4	39	TCRBV27-01*01	TCRBV27	TCRBV27-01	01								TCRBD01,TCRBD02	TCRBD01-01,TCRBD02-01		TCRBJ02-03*01	TCRBJ02	TCRBJ02-03	01				7	5	5	0	0	4	42	-1	52	59	64	1	In	VDJ
AACGCCTTGGAGCTGGACGACTCGGCCCTGTATCTCTGTGCCAGCAGCTTGGTGGGACGGAGAACCGGGGAGCTGTTTTTTGGAGAA	CASSLVGRRTGELFF	1	7.434944237918215E-4	45	TCRBV05-04*01	TCRBV05	TCRBV05-04	01								TCRBD01,TCRBD02	TCRBD01-01,TCRBD02-01		TCRBJ02-02*01	TCRBJ02	TCRBJ02-02	01				0	5	0	7	1	5	36	52	53	58	63	1	In	VDJ
NNNNNCTCTCACTGTGACATCGGCCCAAAAGAACCCGACAGCTTTCTATCTCTGTGCCAGTAAACCGGGGAGCTGTTTTTTGGAGAA		1	7.434944237918215E-4	29	TCRBV19-01*01	TCRBV19	TCRBV19-01	01											TCRBJ02-02*01	TCRBJ02	TCRBJ02-02	01				7	1	0	0	0	5	52	-1	-1	62	63	1	Out	VJ
GCGTCTGCTGTACCCTCTCAGACATCTGTGTACTTCTGTGCCAGCAGTCCGGGACAGGGGGAAGTCACTGAAGCTTTCTTTGGACAA	CASSPGQGEVTEAFF	1	7.434944237918215E-4	45	TCRBV06-04*01	TCRBV06	TCRBV06-04	01				TCRBD01-01*01	TCRBD01	TCRBD01-01	01				TCRBJ01-01*01	TCRBJ01	TCRBJ01-01	01				5	4	0	1	2	4	36	48	50	61	65	1	In	VDJ
NNNNNNNNNNNNNTGTCGGCTGCTCCCTCCCAGACATCTGTGTACTTCTGTGCCAGCAGGTCCAACACTGAAGCTTTCTTTGGACAA	CASRSNTEAFF	1	7.434944237918215E-4	33	TCRBV06-05*01	TCRBV06	TCRBV06-05	01											TCRBJ01-01*01	TCRBJ01	TCRBJ01-01	01				6	4	0	0	0	2	48	-1	-1	59	63	1	In	VJ
AATGTGAACGCCTTGGAGCTGGAGGACTCGGCCCTGTATCTCTGTGCCAGCAGCTCCACAGGGCGGCAGCCCCAGCATTTTGGTGAT	CASSSTGRQPQHF	1	7.434944237918215E-4	39	TCRBV05-08*01	TCRBV05	TCRBV05-08	01				TCRBD01-01*01	TCRBD01	TCRBD01-01	01				TCRBJ01-05*01	TCRBJ01	TCRBJ01-05	01				3	3	3	3	2	7	42	55	57	63	66	1	In	VDJ
CTGATTCTGGAGTCCGCCAGCACCAACCAGACATCTATGTACCTCTGTGCCAGCAGTTTGGGAAACTATGGCTACACCTTCGGTTCG	CASSLGNYGYTF	1	7.434944237918215E-4	36	TCRBV28-01*01	TCRBV28	TCRBV28-01	01								TCRBD01,TCRBD02	TCRBD01-01,TCRBD02-01		TCRBJ01-02*01	TCRBJ01	TCRBJ01-02	01				3	0	0	8	0	2	45	-1	59	-1	63	1	In	VDJ
AGTGCCCATCCTGAAGACAGCAGCTTCTACATCTGCAGTGCTACAGGTGGCGGGAGGGCGTCGGGGGAGACCCAGTACTTCGGGCCA	CSATGGGRASGETQYF	1	7.434944237918215E-4	48	TCRBV20	TCRBV20				TCRBV20-01,TCRBV20-or09_02		TCRBD02-01*02	TCRBD02	TCRBD02-01	02				TCRBJ02-05*01	TCRBJ02	TCRBJ02-05	01				4	8	7	0	6	5	33	43	49	58	66	1	In	VDJ
TCTGGAGTCCGCCAGCACCAACCAGACATCTATGTACCTCTGTGCCAGCAGTCGGGGGTTAGCACAGATACGCAGTATTTTGGCCCA		1	7.434944237918215E-4	41	TCRBV28-01*01	TCRBV28	TCRBV28-01	01				TCRBD02-01*01	TCRBD02	TCRBD02-01	01				TCRBJ02-03*01	TCRBJ02	TCRBJ02-03	01				5	2	8	2	0	0	40	-1	52	58	60	1	Out	VDJ
NTGTCGGCTGCTCCCTCCCAGACATCTGTGTACTTCTGTGCCAGCAGTTACTCGTCGCAGGGGGCTAATGGCTACACCTTCGGTTCG	CASSYSSQGANGYTF	1	7.434944237918215E-4	45	TCRBV06-05*01	TCRBV06	TCRBV06-05	01				TCRBD01-01*01	TCRBD01	TCRBD01-01	01				TCRBJ01-02*01	TCRBJ01	TCRBJ01-02	01				0	2	4	0	4	6	36	53	57	65	67	1	In	VDJ
CCTTGTTGCTGGGGGACTCGGCCCTCTATCTCTGTGCCAGCAACCGGGGGCCAAGATAGTCGGACCTACGAGCAGTACTTCGGGCCG		1	7.434944237918215E-4	49	TCRBV05-06*01	TCRBV05	TCRBV05-06	01								TCRBD01,TCRBD02	TCRBD01-01,TCRBD02-01		TCRBJ02-07*01	TCRBJ02	TCRBJ02-07	01				6	13	6	0	3	2	32	42	45	51	64	1	Out	VDJ
CTACACACCCTGCAGCCAGAAGACTCGGCCCTGTATCTCTGTGCCAGCAGGCTGGAATTGTCCGGCAATGAGCAGTTCTTCGGGCCA	CASRLELSGNEQFF	1	7.434944237918215E-4	42	TCRBV04-02*01	TCRBV04	TCRBV04-02	01								TCRBD01,TCRBD02	TCRBD01-01,TCRBD02-01		TCRBJ02-01*01	TCRBJ02	TCRBJ02-01	01				6	9	1	8	3	6	39	50	53	56	65	1	In	VDJ
AGTTCTAAGAAGCTCCTTCTCAGTGACTCTGGCTTCTATCTCTGTGCCTGGAGTTCCAGGCGCCCCTACGAGCAGTACTTCGGGCCG	CAWSSRRPYEQYF	1	7.434944237918215E-4	39	TCRBV30-01*01	TCRBV30	TCRBV30-01	01				TCRBD01-01*01	TCRBD01	TCRBD01-01	01				TCRBJ02-07*01	TCRBJ02	TCRBJ02-07	01				2	4	4	4	2	2	42	54	56	60	64	1	In	VDJ
GAGTTGGCTGCTCCCTCCCAGACATCTGTGTACTTCTGTGCCAGCAGGAGGACAAGCACTAGCACAGATACGCAGTATTTTGGCCCA	CASRRTSTSTDTQYF	1	7.434944237918215E-4	45	TCRBV06-06	TCRBV06	TCRBV06-06				01,04	TCRBD01-01*01	TCRBD01	TCRBD01-01	01				TCRBJ02-03*01	TCRBJ02	TCRBJ02-03	01				6	6	1	6	2	0	36	47	49	54	60	1	In	VDJ
AGGCTGGAGTTGGCTGCTCCCTCCCAGACATCTGTGTACTTCTGTGCCAGCAGTGACACCACAGCGGCTGAAGCTTTCTTTGGACAA	CASSDTTAAEAFF	1	7.434944237918215E-4	39	TCRBV06-06	TCRBV06	TCRBV06-06				01,04	TCRBD02-01	TCRBD02	TCRBD02-01				01,02	TCRBJ01-01*01	TCRBJ01	TCRBJ01-01	01				5	0	6	5	8	6	42	54	62	-1	67	1	In	VDJ
NNNNNNNNNNNNNNNNTGTCGGCTGCTCCCTCCCAGACATCTGTGTACTTCTGTGCCAGCAACAGTGGGGAGCAGTTCTTCGGGCCA	CASNSGEQFF	1	7.434944237918215E-4	30	TCRBV06-05*01	TCRBV06	TCRBV06-05	01				TCRBD01-01*01	TCRBD01	TCRBD01-01	01				TCRBJ02-01*01	TCRBJ02	TCRBJ02-01	01				7	4	3	5	0	10	51	-1	61	65	69	1	In	VDJ
GAGTCCGCTACCAGCTCCCAGACATCTGTGTACTTCTGTGCCATCCGGCGGGAGGGCCGATACGCAGATACGCAGTATTTTGGCCCA	CAIRREGRYADTQYF	1	7.434944237918215E-4	45	TCRBV10-03*01	TCRBV10	TCRBV10-03	01				TCRBD02-01*02	TCRBD02	TCRBD02-01	02				TCRBJ02-03*01	TCRBJ02	TCRBJ02-03	01				8	8	7	0	2	4	36	45	47	56	64	1	In	VDJ
AACGCCTTGGAGCTGGACGACTCGGCCCTGTATCTCTGTGCCAGCAGCTCTACTAGCGCGAACACCGGGGAGCTGTTTTTTGGAGAA	CASSSTSANTGELFF	1	7.434944237918215E-4	45	TCRBV05-04*01	TCRBV05	TCRBV05-04	01				TCRBD02-01	TCRBD02	TCRBD02-01				01,02	TCRBJ02-02*01	TCRBJ02	TCRBJ02-02	01				3	0	3	6	2	0	36	49	51	-1	58	1	In	VDJ
CACCTACACGCCCTGCAGCCAGAAGACTCAGCCCTGTATCTCTGCGCCAGCAGCCAAGATCTGTGGAGGGGAGCTTTCTTTGGACAA	CASSQDLWRGAFF	1	7.434944237918215E-4	39	TCRBV04-01*01	TCRBV04	TCRBV04-01	01				TCRBD02-01*02	TCRBD02	TCRBD02-01	02				TCRBJ01-01*01	TCRBJ01	TCRBJ01-01	01				0	1	10	0	5	10	42	59	64	70	71	1	In	VDJ
NTGTCGGCTGCTCCCTCCCAGACATCTGTGTACTTCTGTGCCAGCAGTTCGAGGAATGGGGCTAATCAGCCCCAGCATTTTGGTGAT	CASSSRNGANQPQHF	1	7.434944237918215E-4	45	TCRBV06-05*01	TCRBV06	TCRBV06-05	01				TCRBD01-01*01	TCRBD01	TCRBD01-01	01				TCRBJ01-05*01	TCRBJ01	TCRBJ01-05	01				4	1	7	0	8	4	36	49	57	62	63	1	In	VDJ
ATCCAGCGCACAGAGCAGGGGGACTCGGCCATGTATCTCTGTGCCAGCAGCTTAGCGCTGGGCTCTACGGAGCAGTACTTCGGGCCG	CASSLALGSTEQYF	1	7.434944237918215E-4	42	TCRBV07-09*01	TCRBV07	TCRBV07-09	01				TCRBD01-01*01	TCRBD01	TCRBD01-01	01				TCRBJ02-07*01	TCRBJ02	TCRBJ02-07	01				0	6	8	0	3	7	39	56	59	63	69	1	In	VDJ
NNNNNNNTGTCGGCTGCTCCCTCCCAGACATCTGTGTACTTCTGTGCCAGCAGTTACTCGCCCAATTCACCCCTCCACTTTGGGAAT	CASSYSPNSPLHF	1	7.434944237918215E-4	39	TCRBV06-05*01	TCRBV06	TCRBV06-05	01								TCRBD01,TCRBD02	TCRBD01-01,TCRBD02-01		TCRBJ01-06*01	TCRBJ01	TCRBJ01-06	01				0	2	10	0	0	7	42	-1	59	61	63	1	In	VDJ
TGAGCACCTTGGAGCTGGGGGACTCGGCCCTTTATCTTTGCGCCAGCAGCTTGGGACAGGTCCTCCTACGAGCAGTACTTCGGGCCG		1	7.434944237918215E-4	43	TCRBV05-01*01	TCRBV05	TCRBV05-01	01				TCRBD01-01*01	TCRBD01	TCRBD01-01	01				TCRBJ02-07*01	TCRBJ02	TCRBJ02-07	01				0	2	2	4	0	0	38	-1	54	60	62	1	Out	VDJ
CTGTGAGCAACATGAGCCCTGAAGACAGCAGCATATATCTCTGCAGCGTTGAGTTTGCGGAATCCCTACGAGCAGTACTTCGGGCCG		1	7.434944237918215E-4	40	TCRBV29-01	TCRBV29	TCRBV29-01				01,02	TCRBD02-01	TCRBD02	TCRBD02-01				01,02	TCRBJ02-07*01	TCRBJ02	TCRBJ02-07	01				3	4	7	5	4	2	41	52	56	60	64	1	Out	VDJ
AGTTCTAAGAAGCTCCTTCTCAGTGACTCTGGCTTCTATCTCTGTGCCTGGAGTGTACGCAGGGTGAATGAGCAGTTCTTCGGGCCA	CAWSVRRVNEQFF	1	7.434944237918215E-4	39	TCRBV30-01*01	TCRBV30	TCRBV30-01	01				TCRBD01-01*01	TCRBD01	TCRBD01-01	01				TCRBJ02-01*01	TCRBJ02	TCRBJ02-01	01				0	2	4	3	3	7	42	56	59	64	66	1	In	VDJ
GCAGGTAGTGCGAGGAGATTCGGCAGCTTATTTCTGTGCCAGCTCACCACCGCCAAGGACGGCGACAATGAGCAGTTCTTCGGGCCA		1	7.434944237918215E-4	47	TCRBV18-01*01	TCRBV18	TCRBV18-01	01								TCRBD01,TCRBD02	TCRBD01-01,TCRBD02-01		TCRBJ02-01*01	TCRBJ02	TCRBJ02-01	01				0	4	1	7	5	5	34	51	56	60	64	1	Out	VDJ
CGCACAGAGCAGGAGGACTCGGCCGTGTATCTCTGTGCCAGCAGCTTAGAGCCTAGCCTGAGCACAGATACGCAGTATTTTGGCCCA	CASSLEPSLSTDTQYF	1	7.434944237918215E-4	48	TCRBV07-02	TCRBV07	TCRBV07-02				01,02	TCRBD02-01	TCRBD02	TCRBD02-01				01,02	TCRBJ02-03*01	TCRBJ02	TCRBJ02-03	01				1	3	4	7	3	0	33	49	52	57	60	1	In	VDJ
CCCTCCCAAACATCTGTGTACTTCTGTGCCAGCAGTTACGTCGTGCCCCATGAGGACCTCTACACCGGGGAGCTGTTTTTTGGAGAA	CASSYVVPHEDLYTGELFF	1	7.434944237918215E-4	57	TCRBV06-02/06-03*01	TCRBV06	TCRBV06-02/06-03	01								TCRBD01,TCRBD02	TCRBD01-01,TCRBD02-01		TCRBJ02-02*01	TCRBJ02	TCRBJ02-02	01				2	4	1	7	14	3	24	39	53	57	61	1	In	VDJ
ACCCTGCAGCCAGAAGACTCGGCCCTGTATCTCTGCGCCAGCAGCCAAGTGGTAGCGGGGAACACCGGGGAGCTGTTTTTTGGAGAA	CASSQVVAGNTGELFF	1	7.434944237918215E-4	48	TCRBV04-03*01	TCRBV04	TCRBV04-03	01				TCRBD02-01	TCRBD02	TCRBD02-01				01,02	TCRBJ02-02*01	TCRBJ02	TCRBJ02-02	01				1	0	5	4	3	1	33	49	52	-1	59	1	In	VDJ
CTGGAGTCCGCCAGCACCAACCAGACATCTATGTACCTCTGTGCCAGCAGCTCCGGGACAGGGTACACTGAAGCTTTCTTTGGACAA	CASSSGTGYTEAFF	1	7.434944237918215E-4	42	TCRBV28-01*01	TCRBV28	TCRBV28-01	01				TCRBD01-01*01	TCRBD01	TCRBD01-01	01				TCRBJ01-01*01	TCRBJ01	TCRBJ01-01	01				6	1	0	3	4	3	39	50	54	63	64	1	In	VDJ
NNNNNNNTGTCGGCTGCTCCCTCCCAGACATCTGTGTACTTCTGTGCCAGCAGTGATTCGGATGCCTACGAGCAGTACTTCGGGCCG	CASSDSDAYEQYF	1	7.434944237918215E-4	39	TCRBV06-01*01	TCRBV06	TCRBV06-01	01								TCRBD01,TCRBD02	TCRBD01-01,TCRBD02-01		TCRBJ02-07*01	TCRBJ02	TCRBJ02-07	01				3	2	1	8	3	2	42	56	59	62	64	1	In	VDJ
CAGCGCACAGAGCAGGGGGACTCGGCCATGTATCTCTGTGCCAGCAGCCGGCGGACCACCTCTGGAAACACCATATATTTTGGAGAG	CASSRRTTSGNTIYF	1	7.434944237918215E-4	45	TCRBV07-09*01	TCRBV07	TCRBV07-09	01								TCRBD01,TCRBD02	TCRBD01-01,TCRBD02-01		TCRBJ01-03*01	TCRBJ01	TCRBJ01-03	01				5	3	1	7	4	0	36	48	52	56	59	1	In	VDJ
GGGACTCAGCTGTGTATTTTTGTGCTAGTGGTTTGGTCTTCTAGCGGGAGAGGGACAGTAGCCAAAAACATTCAGTACTTCGGCGCC		1	7.434944237918215E-4	61	TCRBV12-05*01	TCRBV12	TCRBV12-05	01				TCRBD02-01*02	TCRBD02	TCRBD02-01	02				TCRBJ02-04*01	TCRBJ02	TCRBJ02-04	01				0	9	4	2	3	0	20	37	40	50	59	1	Out	VDJ
CTGGAGCTTGGTGACTCTGCTGTGTATTTCTGTGCCAGCAGCCAAGACCTAGCGGGAGCTCTCTACAATGAGCAGTTCTTCGGGCCA	CASSQDLAGALYNEQFF	1	7.434944237918215E-4	51	TCRBV03-01/03-02*01	TCRBV03	TCRBV03-01/03-02	01				TCRBD02-01*02	TCRBD02	TCRBD02-01	02				TCRBJ02-01*01	TCRBJ02	TCRBJ02-01	01				0	4	4	2	1	3	30	47	48	58	62	1	In	VDJ
NNNNNNNTGTCGGCTGCTCCCTCCCAAACATCTGTGTACTTCTGTGCCAGCAGTGGGGGTTCCACAGATACGCAGTATTTTGGCCCA	CASSGGSTDTQYF	1	7.434944237918215E-4	39	TCRBV06-02/06-03*01	TCRBV06	TCRBV06-02/06-03	01								TCRBD01,TCRBD02	TCRBD01-01,TCRBD02-01		TCRBJ02-03*01	TCRBJ02	TCRBJ02-03	01				5	3	6	1	0	2	42	-1	54	59	62	1	In	VDJ
GTGAACGCCTTGGAGCTGGAGGACTCGGCCCTGTATCTCTGTGCCAGCAGCGGCGCAGGGGGGGCAGATACGCAGTATTTTGGCCCA	CASSGAGGADTQYF	1	7.434944237918215E-4	42	TCRBV05-08*01	TCRBV05	TCRBV05-08	01								TCRBD01,TCRBD02	TCRBD01-01,TCRBD02-01		TCRBJ02-03*01	TCRBJ02	TCRBJ02-03	01				4	2	4	1	4	4	39	51	55	62	64	1	In	VDJ
CTGACAGTGACCAGTGCCCATCCTGAAGACAGCAGCTTCTACATCTGCAGTGCTCGGCGTCGGGACACTGAAGCTTTCTTTGGACAA	CSARRRDTEAFF	1	7.434944237918215E-4	36	TCRBV20	TCRBV20				TCRBV20-01,TCRBV20-or09_02		TCRBD02-01	TCRBD02	TCRBD02-01				01,02	TCRBJ01-01*01	TCRBJ01	TCRBJ01-01	01				5	0	8	4	6	3	45	54	60	-1	64	1	In	VDJ
GGGGGACTCAGCTTTGTATTTCTGTGCCAGCAGCGTTTAACGGGGGGGGCCACCGGTTGATTTAATGAAAAACTGTTTTTTGGCAGT		1	7.434944237918215E-4	59	TCRBV09-01*01	TCRBV09	TCRBV09-01	01				TCRBD02-01*01	TCRBD02	TCRBD02-01	01				TCRBJ01-04*01	TCRBJ01	TCRBJ01-04	01				2	14	8	0	4	4	22	36	40	48	62	1	Out	VDJ
CTGGAGTCTGCTGCCTCCTCCCAGACATCTGTATATTTCTGCGCCAGCAGTGAGCCCCGACAGGGTAATGGCTACACCTTCGGTTCG	CASSEPRQGNGYTF	1	7.434944237918215E-4	42	TCRBV10-01*01	TCRBV10	TCRBV10-01	01				TCRBD01-01*01	TCRBD01	TCRBD01-01	01				TCRBJ01-02*01	TCRBJ01	TCRBJ01-02	01				2	2	2	3	4	6	39	54	58	65	67	1	In	VDJ
AGTGCCCATCCTGAAGACAGCAGCTTCTACATCTGCAGTGCCGTGGGCCTAGCGGGAGTAATTTCGCGCGAGCAGTACTTCGGGCCG	CSAVGLAGVISREQYF	1	7.434944237918215E-4	48	TCRBV20	TCRBV20				TCRBV20-01,TCRBV20-or09_02		TCRBD02-01*02	TCRBD02	TCRBD02-01	02				TCRBJ02-07*01	TCRBJ02	TCRBJ02-07	01				6	10	4	2	7	6	33	41	48	58	68	1	In	VDJ
ACCAGTGCCCATCCTGAAGACAGCAGCTTCTACATCTGCAGTGCAACTACCGGGACAGTCTCTGGAAACACCATATATTTTGGAGAG	CSATTGTVSGNTIYF	1	7.434944237918215E-4	45	TCRBV20	TCRBV20				TCRBV20-01,TCRBV20-or09_02		TCRBD01-01*01	TCRBD01	TCRBD01-01	01				TCRBJ01-03*01	TCRBJ01	TCRBJ01-03	01				6	1	0	5	7	0	36	44	51	58	59	1	In	VDJ
TGCCCATCCTGAAGACAGCAGCTTCTACATCTGCAGTGCAACCCCCGGGACTAGCGGGAGTTCTACAATGAGCAGTTCTTCGGGCCA		1	7.434944237918215E-4	50	TCRBV20	TCRBV20				TCRBV20-01,TCRBV20-or09_02		TCRBD02-01*02	TCRBD02	TCRBD02-01	02				TCRBJ02-01*01	TCRBJ02	TCRBJ02-01	01				6	2	0	2	7	3	31	39	46	60	62	1	Out	VDJ
CCTCAGAACCGGGAGACACGGCACTGTATCTCTGCTCCAGCAGTCAGTCCCGGGACAGGGGACACCGGGGAGCTGTTTTTTGGAGAA		1	7.434944237918215E-4	49	TCRBV23-01*01	TCRBV23	TCRBV23-01	01				TCRBD01-01*01	TCRBD01	TCRBD01-01	01				TCRBJ02-02*01	TCRBJ02	TCRBJ02-02	01				3	0	0	2	5	3	32	46	51	-1	61	1	Out	VDJ
AGCTCTCTGGAGCTGGGGGACTCAGCTTTGTATTTCTGTGCCAGCAGCGTAGCTGCTAGCGGGAGTGATACGCAGTATTTTGGCCCA	CASSVAASGSDTQYF	1	7.434944237918215E-4	45	TCRBV09-01*01	TCRBV09	TCRBV09-01	01				TCRBD02-01*02	TCRBD02	TCRBD02-01	02				TCRBJ02-03*01	TCRBJ02	TCRBJ02-03	01				0	1	4	2	3	6	36	52	55	65	66	1	In	VDJ
GAGCAGGAGGACTCGGCCGTGTATCTCTGTGCCAGCAGCGTTAGGAGCGGGACAGGGGGCGCCCGGGATGGCTACACCTTCGGTTCG	CASSVRSGTGGARDGYTF	1	7.434944237918215E-4	54	TCRBV07-02	TCRBV07	TCRBV07-02				01,02	TCRBD01-01*01	TCRBD01	TCRBD01-01	01				TCRBJ01-02*01	TCRBJ01	TCRBJ01-02	01				5	7	0	0	9	6	27	39	48	60	67	1	In	VDJ
AGGCTGGAGTTGGCTGCTCCCTCCCAGACATCTGTGTACTTCTGTGCCAGCAGTTATACTTGGTACACTGAAGCTTTCTTTGGACAA	CASSYTWYTEAFF	1	7.434944237918215E-4	39	TCRBV06-06*01	TCRBV06	TCRBV06-06	01				TCRBD02-01	TCRBD02	TCRBD02-01				01,02	TCRBJ01-01*01	TCRBJ01	TCRBJ01-01	01				3	4	3	10	1	3	42	56	57	60	64	1	In	VDJ
CTGGAGTCTGCCAGGCCCTCACATACCTCTCAGTACCTCTGTGCCAGCAGTGGGGATAAGGGCTCCTACGAGCAGTACTTCGGGCCG	CASSGDKGSYEQYF	1	7.434944237918215E-4	42	TCRBV25-01*01	TCRBV25	TCRBV25-01	01								TCRBD01,TCRBD02	TCRBD01-01,TCRBD02-01		TCRBJ02-07*01	TCRBJ02	TCRBJ02-07	01				4	6	0	8	0	0	39	-1	52	56	62	1	In	VDJ
CAGCCTGCAGAGCTTGAGGACTCGGCCGTGTATCTCTGTGCCAGCAGCTTTAGCGGGAGGGCCGCAGATACGCAGTATTTTGGCCCA	CASSFSGRAADTQYF	1	7.434944237918215E-4	45	TCRBV11	TCRBV11				TCRBV11-02,TCRBV11-03		TCRBD02-01*02	TCRBD02	TCRBD02-01	02				TCRBJ02-03*01	TCRBJ02	TCRBJ02-03	01				3	3	5	0	0	4	36	-1	50	61	64	1	In	VDJ
CAGGTAGTGCGAGGAGATTCGGCAGCTTATTTCTGTGCCAGCTCATCAGGACAGGGGTCAACTAATGAAAAACTGTTTTTTGGCAGT	CASSSGQGSTNEKLFF	1	7.434944237918215E-4	48	TCRBV18-01*01	TCRBV18	TCRBV18-01	01				TCRBD01-01*01	TCRBD01	TCRBD01-01	01				TCRBJ01-04*01	TCRBJ01	TCRBJ01-04	01				5	1	1	2	3	0	33	45	48	57	58	1	In	VDJ
ACCTTGGAGCTGGGGGACTCGGCCCTTTATCTTTGCGCCAGTAGCTTGGCTTTCGCGGAGACTAACTATGGCTACACCTTCGGTTCG	CASSLAFAETNYGYTF	1	7.434944237918215E-4	48	TCRBV05-01*01	TCRBV05	TCRBV05-01	01				TCRBD02-01	TCRBD02	TCRBD02-01				01,02	TCRBJ01-02*01	TCRBJ01	TCRBJ01-02	01				0	3	7	5	5	0	33	49	54	58	61	1	In	VDJ
CCTTGTTGCTGGGGGACTCGGCCCTCTATCTCTGTGCCAGTAACCGGGGGCCAAGATAGTCGGACCTACGAGCAGTACTTCGGGCCG		1	7.434944237918215E-4	49	TCRBV05-06*01	TCRBV05	TCRBV05-06	01								TCRBD01,TCRBD02	TCRBD01-01,TCRBD02-01		TCRBJ02-07*01	TCRBJ02	TCRBJ02-07	01				8	13	6	0	5	2	32	40	45	51	64	1	Out	VDJ
GAGTCAGCTGCTCCCTCCCAGACATCTGTGTACTTCTGTGCCAGCAGTGAAGCGCTAGCGGGAGCAGATACGCAGTATTTTGGCCCA	CASSEALAGADTQYF	1	7.434944237918215E-4	45	TCRBV06-01*01	TCRBV06	TCRBV06-01	01				TCRBD02-01*02	TCRBD02	TCRBD02-01	02				TCRBJ02-03*01	TCRBJ02	TCRBJ02-03	01				0	0	4	2	1	4	36	53	54	-1	64	1	In	VDJ
GAGCAGGGGGACTCGGCCATGTATCTCTGTGCCAGCAGCTCGATAGGACTGGCGGGAGGAATCACAGATACGCAGTATTTTGGCCCA	CASSSIGLAGGITDTQYF	1	7.434944237918215E-4	54	TCRBV07-09*01	TCRBV07	TCRBV07-09	01				TCRBD02-01*02	TCRBD02	TCRBD02-01	02				TCRBJ02-03*01	TCRBJ02	TCRBJ02-03	01				4	3	7	1	11	2	27	40	51	59	62	1	In	VDJ
AAGGTGCAGCCTGCAGAACTGGAGGATTCTGGAGTTTATTTCTGTGCCAGCGGCCAAGTGAGGGGGGGACGAGCTTTCTTTGGACAA	CASGQVRGGRAFF	1	7.434944237918215E-4	39	TCRBV14-01*01	TCRBV14	TCRBV14-01	01				TCRBD02-01*01	TCRBD02	TCRBD02-01	01				TCRBJ01-01*01	TCRBJ01	TCRBJ01-01	01				1	3	9	0	3	10	42	58	61	68	71	1	In	VDJ
NNNNNNNTGTCGGCTGCTCCCTCCCAAACATCTGTGTACTTCTGTGCCAGCCAACGTAACATGAACACTGAAGCTTTCTTTGGACAA	CASQRNMNTEAFF	1	7.434944237918215E-4	39	TCRBV06	TCRBV06				TCRBV06-02/06-03,TCRBV06-02		TCRBD01-01*01	TCRBD01	TCRBD01-01	01				TCRBJ01-01*01	TCRBJ01	TCRBJ01-01	01				8	0	3	6	7	0	42	51	58	-1	61	1	In	VDJ
NNTGTCGGCTGCTCCCTCCCAGACATCTGTGTACTTCTGTGCCGGCCCGGGACAGGGGGTCGTCTACTTCCCCAGCATTTTGGTGAT		1	7.434944237918215E-4	44	TCRBV06-05*01	TCRBV06	TCRBV06-05	01				TCRBD01-01*01	TCRBD01	TCRBD01-01	01				TCRBJ01-05*01	TCRBJ01	TCRBJ01-05	01				11	10	0	1	5	10	37	43	48	59	69	1	Out	VDJ
CTGCTCCCTCCCAGACATCTGTGTACTTCTGTGCCAGCGTTTGAACTAGTAGCGGGGGGGGATTCCCACGAGCAGTACTTCGGGCCG		1	7.434944237918215E-4	52	TCRBV06	TCRBV06				TCRBV06-01,TCRBV06-05,TCRBV06-06		TCRBD02-01*01	TCRBD02	TCRBD02-01	01				TCRBJ02-07*01	TCRBJ02	TCRBJ02-07	01				8	7	5	0	11	5	29	38	49	60	67	1	Out	VDJ
GGCCCAAAAGAACCCGACAGCTTTCTATCTCTGTGCCAGTAGTATGGGACTAGCGGGAGTTTTTACAATGAGCAGTTCTTCGGGCCA		1	7.434944237918215E-4	50	TCRBV19-01*01	TCRBV19	TCRBV19-01	01				TCRBD02-01*02	TCRBD02	TCRBD02-01	02				TCRBJ02-01*01	TCRBJ02	TCRBJ02-01	01				3	4	0	2	0	4	31	-1	45	59	63	1	Out	VDJ
NNNNNNNNNNNNNTGTCGGCTGCTCCCTCCCAAACATCTGTGTACTTCTGTGCCAGCAGTTACTCAGGGGAGCAGTTCTTCGGGCCA	CASSYSGEQFF	1	7.434944237918215E-4	33	TCRBV06-02/06-03*01	TCRBV06	TCRBV06-02/06-03	01								TCRBD01,TCRBD02	TCRBD01-01,TCRBD02-01		TCRBJ02-01*01	TCRBJ02	TCRBJ02-01	01				0	0	5	3	0	10	48	-1	65	-1	69	1	In	VDJ
ATCCAGCGCACAGAGCGGGGGGACTCAGCCGTGTATCTCTGTGCCAGCAGCTCGGGACAGACCACAGATACGCAGTATTTTGGCCCA	CASSSGQTTDTQYF	1	7.434944237918215E-4	42	TCRBV07-03*01	TCRBV07	TCRBV07-03	01				TCRBD01-01*01	TCRBD01	TCRBD01-01	01				TCRBJ02-03*01	TCRBJ02	TCRBJ02-03	01				4	2	0	5	1	2	39	52	53	60	62	1	In	VDJ
AGTTCTAAGAAGCTCCTTCTCAGTGACTCTGGCTTCTATCTCTGTGCCTGGAGTGAGGGGGGAGACTATGGCTACACCTTCGGTTCG	CAWSEGGDYGYTF	1	7.434944237918215E-4	39	TCRBV30-01*01	TCRBV30	TCRBV30-01	01								TCRBD01,TCRBD02	TCRBD01-01,TCRBD02-01		TCRBJ01-02*01	TCRBJ01	TCRBJ01-02	01				1	3	5	1	0	3	42	-1	55	61	64	1	In	VDJ
NNNNNNNTGTCGGCTGCTCCCTCCCAGACATCTGTGTACTTCTGTGCCAGCAGCTCCGGGATCTTGGGTGAGCAGTTCTTCGGGCCA	CASSSGILGEQFF	1	7.434944237918215E-4	39	TCRBV06-05*01	TCRBV06	TCRBV06-05	01				TCRBD02-01*02	TCRBD02	TCRBD02-01	02				TCRBJ02-01*01	TCRBJ02	TCRBJ02-01	01				6	7	8	3	3	9	42	53	56	61	68	1	In	VDJ
NNNNNNNNNNTGTCGGCTGCTCCCTCCCAAACATCTGTGTACTTCTGTGCCAGCAGTTACTCTCCCGATACGCAGTATTTTGGCCCA	CASSYSPDTQYF	1	7.434944237918215E-4	36	TCRBV06-02/06-03*01	TCRBV06	TCRBV06-02/06-03	01											TCRBJ02-03*01	TCRBJ02	TCRBJ02-03	01				0	4	0	0	0	6	45	-1	-1	62	66	1	In	VJ
TCCGCCAGCACCAACCAGACATCTATGTACCTCTGTGCCAGCAGTACCTGGACTAGCGGTCTCACCGGGGAGCTGTTTTTTGGAGAA	CASSTWTSGLTGELFF	1	7.434944237918215E-4	48	TCRBV28-01*01	TCRBV28	TCRBV28-01	01				TCRBD02-01	TCRBD02	TCRBD02-01				01,02	TCRBJ02-02*01	TCRBJ02	TCRBJ02-02	01				5	3	1	5	4	4	33	45	49	59	62	1	In	VDJ
[truncated: 2 more columns]
