# Supplementary material for: Preoperative immune checkpoint inhibition and cryoablation in early-stage breast cancer
Source: iScience. 2024 Jan 12;27(2):108880. doi: 10.1016/j.isci.2024.108880 (PMC10850740; doi:10.1016/j.isci.2024.108880)
Supplement: Data S1. Metadata file for TCR clone abundance tables provided in the supplement [file mmc2.zip › 16-495-5TG_TCRB.tsv]

nucleotide	aminoAcid	count (templates/reads)	frequencyCount (%)	cdr3Length	vMaxResolved	vFamilyName	vGeneName	vGeneAllele	vFamilyTies	vGeneNameTies	vGeneAlleleTies	dMaxResolved	dFamilyName	dGeneName	dGeneAllele	dFamilyTies	dGeneNameTies	dGeneAlleleTies	jMaxResolved	jFamilyName	jGeneName	jGeneAllele	jFamilyTies	jGeneNameTies	jGeneAlleleTies	vDeletion	n1Insertion	d5Deletion	d3Deletion	n2Insertion	jDeletion	vIndex	n1Index	dIndex	n2Index	jIndex	estimatedNumberGenomes	sequenceStatus	cloneResolved	vOrphon	dOrphon	jOrphon	vFunction	dFunction	jFunction	fractionNucleated	vAlignLength	vAlignSubstitutionCount	vAlignSubstitutionIndexes
ATCCAGCCCTCAGAACCCAGGGACTCAGCTGTGTACTTCTGTGCCAGCAGCCGAGACGACAGCGTCTACGAGCAGTACTTCGGGCCG	CASSRDDSVYEQYF	38	0.019133937562940583	42	TCRBV12	TCRBV12				TCRBV12-03/12-04,TCRBV12-04		TCRBD01-01*01	TCRBD01	TCRBD01-01	01				TCRBJ02-07*01	TCRBJ02	TCRBJ02-07	01				6	3	2	5	7	3	39	50	57	62	65	38	In	VDJ
CAGCCTGCAGAGCTTGGGGACTCGGCCGTGTATCTCTGTGCCAGCAGCTTAGCCTCGGAAGTAGTCGGCGAGCAGTACTTCGGGCCG	CASSLASEVVGEQYF	8	0.004028197381671702	45	TCRBV11-03*01	TCRBV11	TCRBV11-03	01								TCRBD01,TCRBD02	TCRBD01-01,TCRBD02-01		TCRBJ02-07*01	TCRBJ02	TCRBJ02-07	01				1	9	1	8	4	6	36	52	56	59	68	8	In	VDJ
GTGACCAGTGCCCATCCTGAAGACAGCAGCTTCTACATCTGCAGTGCTAGAGGGACAGGTGACTCCTACGAGCAGTACTTCGGGCCG	CSARGTGDSYEQYF	13	0.006545820745216516	42	TCRBV20	TCRBV20				TCRBV20-01,TCRBV20-or09_02		TCRBD01-01*01	TCRBD01	TCRBD01-01	01				TCRBJ02-07*01	TCRBJ02	TCRBJ02-07	01				1	3	1	4	0	0	39	-1	52	59	62	13	In	VDJ
ACTGTGACATCGGCCCAAAAGAACCCGACAGCTTTCTATCTCTGTGCCAGTACCCGGGACTCCTATCAGCCCCAGCATTTTGGTGAT	CASTRDSYQPQHF	5	0.0025176233635448137	39	TCRBV19-01*01	TCRBV19	TCRBV19-01	01				TCRBD02-01	TCRBD02	TCRBD02-01				01,02	TCRBJ01-05*01	TCRBJ01	TCRBJ01-05	01				7	3	0	10	3	5	42	52	55	61	64	5	In	VDJ
CACGCCCTGCAGCCAGAAGACTCAGCCCTGTATCTCTGCGCCAGCAGCCAAGGAGGGACAGGACCCTACGAGCAGTACTTCGGGCCG	CASSQGGTGPYEQYF	6	0.0030211480362537764	45	TCRBV04-01*01	TCRBV04	TCRBV04-01	01				TCRBD01-01*01	TCRBD01	TCRBD01-01	01				TCRBJ02-07*01	TCRBJ02	TCRBJ02-07	01				1	2	0	4	2	2	36	52	54	62	64	6	In	VDJ
CGCACAGAGCAGGAGGACTCCGCCGTGTATCTCTGTGCCAGCAGCTTAGATGTTAGCGGGATCTACAATGAGCAGTTCTTCGGGCCA	CASSLDVSGIYNEQFF	9	0.004531722054380665	48	TCRBV07-08*01	TCRBV07	TCRBV07-08	01				TCRBD02-01*02	TCRBD02	TCRBD02-01	02				TCRBJ02-01*01	TCRBJ02	TCRBJ02-01	01				1	1	5	3	4	3	33	49	53	61	62	9	In	VDJ
TCGGCCCAAAAGAACCCGACAGCTTTCTATCTCTGTGCCAGTAGTAACCCCTTCCGCGGTGGGGACACTGAAGCTTTCTTTGGACAA	CASSNPFRGGDTEAFF	5	0.0025176233635448137	48	TCRBV19-01*01	TCRBV19	TCRBV19-01	01								TCRBD01,TCRBD02	TCRBD01-01,TCRBD02-01		TCRBJ01-01*01	TCRBJ01	TCRBJ01-01	01				4	0	6	2	14	3	33	46	60	-1	64	5	In	VDJ
CAGCCTGCAGAGCTTGGGGACTCGGCCGTGTATCTCTGTGCCAGCAGTTTAAGGGGCCCGGCCTACAATGAGCAGTTCTTCGGGCCA	CASSLRGPAYNEQFF	7	0.003524672708962739	45	TCRBV11-03*01	TCRBV11	TCRBV11-03	01				TCRBD01-01*01	TCRBD01	TCRBD01-01	01				TCRBJ02-01*01	TCRBJ02	TCRBJ02-01	01				2	5	5	2	0	2	36	-1	51	56	61	7	In	VDJ
TGGGGGACTCGGCCCTTTATCTTTGCGCCAGCAGCACAAGACAGCCCTCCCCCGCGGGACTAGCAGGGCGAGCAGTACTTCGGGCCG		5	0.0025176233635448137	58	TCRBV05-01*01	TCRBV05	TCRBV05-01	01				TCRBD02-01	TCRBD02	TCRBD02-01				01,02	TCRBJ02-07*01	TCRBJ02	TCRBJ02-07	01				4	4	0	7	20	6	23	35	55	64	68	5	Out	VDJ
CACAGAGCAGCGGGACTCGGCCATGTATCGCTGTGCCAGCAGACGTACTTCCGATACAGGGACTCCTACGAGCAGTACTTCGGGCCG		5	0.0025176233635448137	50	TCRBV07-06*01	TCRBV07	TCRBV07-06	01				TCRBD01-01*01	TCRBD01	TCRBD01-01	01				TCRBJ02-07*01	TCRBJ02	TCRBJ02-07	01				6	1	3	3	13	0	31	42	55	61	62	5	Out	VDJ
CCAGCCTGCAGAGCTTGGGGACTCGGCCGTGTATCTCTGTGCCAGCAGCTTAGTAGGGGGCTGGACACTGAAGCTTTCTTTGGACAA		3	0.0015105740181268882	44	TCRBV11-03*01	TCRBV11	TCRBV11-03	01				TCRBD01-01*01	TCRBD01	TCRBD01-01	01				TCRBJ01-01*01	TCRBJ01	TCRBJ01-01	01				1	3	5	0	1	3	37	53	54	61	64	3	Out	VDJ
CTGACAGTGACCAGTGCCCATCCTGAAGACAGCAGCTTCTACATCTGCAGTGCTAGAGATACGGAGACTGAAGCTTTCTTTGGACAA	CSARDTETEAFF	8	0.004028197381671702	36	TCRBV20	TCRBV20				TCRBV20-01,TCRBV20-or09_02		TCRBD02-01*02	TCRBD02	TCRBD02-01	02				TCRBJ01-01*01	TCRBJ01	TCRBJ01-01	01				0	0	10	2	3	5	45	59	62	-1	66	8	In	VDJ
CCTGCAGAGCTTGGGGACTCGGCCATGTATCTCTGTGCCAGCAGCCGACTAGCGGGAGGGAGGGCAGATACGCAGTATTTTGGCCCA	CASSRLAGGRADTQYF	5	0.0025176233635448137	48	TCRBV11-01*01	TCRBV11	TCRBV11-01	01				TCRBD02-01*02	TCRBD02	TCRBD02-01	02				TCRBJ02-03*01	TCRBJ02	TCRBJ02-03	01				5	4	2	0	1	4	33	45	46	60	64	5	In	VDJ
ACAAAGCTGGAGGACTCAGCCATGTACTTCTGTGCCAGCAGTGAAGACGCGCGGGGAGGGGATCAGTACGAGCAGTACTTCGGGCCG	CASSEDARGGDQYEQYF	6	0.0030211480362537764	51	TCRBV02-01	TCRBV02	TCRBV02-01				01,03	TCRBD02-01*02	TCRBD02	TCRBD02-01	02				TCRBJ02-07*01	TCRBJ02	TCRBJ02-07	01				1	6	9	0	7	4	30	46	53	60	66	6	In	VDJ
GGAGTCAGGGGACACAGCACTGTATTTCTGTGCCAGCACCTTGACCCTAATTAAATTCGGGTTGGGGACGAGCAGTACTTCGGGCCG		6	0.0030211480362537764	53	TCRBV21-01*01	TCRBV21	TCRBV21-01	01								TCRBD01,TCRBD02	TCRBD01-01,TCRBD02-01		TCRBJ02-07*01	TCRBJ02	TCRBJ02-07	01				7	0	6	2	25	5	28	38	63	-1	67	6	Out	VDJ
CAGCGCACAGAGCAGGGGGACTCGGCCATGTATCTCTGTGCCAGCAAAACCCGACAGGGTGGGAGAAATGAGCAGTTCTTCGGGCCA	CASKTRQGGRNEQFF	5	0.0025176233635448137	45	TCRBV07-09	TCRBV07	TCRBV07-09				01,05,06	TCRBD01-01*01	TCRBD01	TCRBD01-01	01				TCRBJ02-01*01	TCRBJ02	TCRBJ02-01	01				7	7	2	3	6	7	36	46	52	59	66	5	In	VDJ
GAGCAGGAGGACTCCGCCGTGTATCTCTGTGCCAGCAGCTTTGCGCGGACAGAATCCTCTGGGGCCAACGTCCTGACTTTCGGGGCC	CASSFARTESSGANVLTF	4	0.002014098690835851	54	TCRBV07-08*01	TCRBV07	TCRBV07-08	01				TCRBD01-01*01	TCRBD01	TCRBD01-01	01				TCRBJ02-06*01	TCRBJ02	TCRBJ02-06	01				3	4	1	5	5	0	27	41	46	52	56	4	In	VDJ
TCCAGCCCTCAGAACCCAGGGACTCAGCTGTGTACTTCTGTGCCAGCAGCTCATAGCGGGAGAAGGGAGACCCAGTACTTCGGGCCA		5	0.0025176233635448137	43	TCRBV12	TCRBV12				TCRBV12-03/12-04,TCRBV12-04		TCRBD02-01*02	TCRBD02	TCRBD02-01	02				TCRBJ02-05*01	TCRBJ02	TCRBJ02-05	01				6	4	5	2	4	5	38	49	53	62	66	5	Out	VDJ
NNNNNNNTGAAGATCCAGCCCTCAGAACCCAGGGACTCAGCTGTGTACTTCTGTGCCAGCAGTCGGGATACGCAGTATTTTGGCCCA	CASSRDTQYF	1	5.035246727089627E-4	30	TCRBV12-03/12-04*01	TCRBV12	TCRBV12-03/12-04	01				TCRBD02-01	TCRBD02	TCRBD02-01				01,02	TCRBJ02-03*01	TCRBJ02	TCRBJ02-03	01				5	0	8	5	0	6	51	-1	63	-1	66	1	In	VDJ
TTGTTGCTGGGGGACTCGGCCCTGTATCTCTGTGCCAGCTTTAGAACTGTCTCGCACAAAGTCGGGAACGTCCTGACTTTCGGGGCC	CASFRTVSHKVGNVLTF	1	5.035246727089627E-4	51	TCRBV05-05*01	TCRBV05	TCRBV05-05	01				TCRBD02-01	TCRBD02	TCRBD02-01				01,02	TCRBJ02-06*01	TCRBJ02	TCRBJ02-06	01				7	0	8	4	23	10	30	39	62	-1	66	1	In	VDJ
GAGCACCTTGGAGCTGGGGGACTCGGCCCTTTATCTTTGCGCCAGCAGCCTATAGCGGGAACGGGGAATGAGCAGTTCTTCGGGCCA		4	0.002014098690835851	44	TCRBV05-01*01	TCRBV05	TCRBV05-01	01				TCRBD02-01*02	TCRBD02	TCRBD02-01	02				TCRBJ02-01*01	TCRBJ02	TCRBJ02-01	01				4	6	5	3	3	7	37	49	52	60	66	4	Out	VDJ
ACTGTGACATCGGCCCAAAAGAACCCGACAGCTTTCTATCTCTGTGCCAGTAACACTGGGGTCTGGCAGCCCCAGCATTTTGGTGAT	CASNTGVWQPQHF	5	0.0025176233635448137	39	TCRBV19-01*01	TCRBV19	TCRBV19-01	01								TCRBD01,TCRBD02	TCRBD01-01,TCRBD02-01		TCRBJ01-05*01	TCRBJ01	TCRBJ01-05	01				7	5	6	2	5	7	42	52	57	61	66	5	In	VDJ
ATCAATTCCCTGGAGCTTGGTGACTCTGCTGTGTATTTCTGTGCCAGCAGCCCCTCACACTCTGGAAACACCATATATTTTGGAGAG	CASSPSHSGNTIYF	1	5.035246727089627E-4	42	TCRBV03-01/03-02*01	TCRBV03	TCRBV03-01/03-02	01				TCRBD01-01*01	TCRBD01	TCRBD01-01	01				TCRBJ01-03*01	TCRBJ01	TCRBJ01-03	01				4	0	3	6	4	0	39	52	56	-1	59	1	In	VDJ
AAGATCCGGTCCACAAAGCTGGAGGACTCAGCCATGTACTTCTGTGCCAGCAAGGCACAGCCGAACACTGAAGCTTTCTTTGGACAA	CASKAQPNTEAFF	1	5.035246727089627E-4	39	TCRBV02-01	TCRBV02	TCRBV02-01				01,03	TCRBD01-01*01	TCRBD01	TCRBD01-01	01				TCRBJ01-01*01	TCRBJ01	TCRBJ01-01	01				7	2	3	5	4	1	42	52	56	60	62	1	In	VDJ
AGAACCCAGGGACTCAGCTGTGTATTTTTGTGCTAGTGGTTTGGTAATCATGTAGCGGGAGCATACAATGAGCAGTTCTTCGGGCCA		5	0.0025176233635448137	53	TCRBV12-05*01	TCRBV12	TCRBV12-05	01				TCRBD02-01*02	TCRBD02	TCRBD02-01	02				TCRBJ02-01*01	TCRBJ02	TCRBJ02-01	01				0	2	5	2	7	4	28	45	52	61	63	5	Out	VDJ
CCAGCACCAACCAGACATCTATGTACCTCTGTGCCAGCAGCCCCTAGCGGGAGAGGAGAGAGCACCGGGGAGCTGTTTTTTGGAGAA		1	5.035246727089627E-4	52	TCRBV28-01*01	TCRBV28	TCRBV28-01	01				TCRBD02-01*02	TCRBD02	TCRBD02-01	02				TCRBJ02-02*01	TCRBJ02	TCRBJ02-02	01				6	9	4	2	3	4	29	40	43	53	62	1	Out	VDJ
GTGAACGCCTTGTTGCTGGGGGACTCGGCCCTGTATCTCTGTGCCAGCAGCTCGGAGTGGGGGGCAGACACCATATATTTTGGAGAG	CASSSEWGADTIYF	1	5.035246727089627E-4	42	TCRBV05-05*01	TCRBV05	TCRBV05-05	01								TCRBD01,TCRBD02	TCRBD01-01,TCRBD02-01		TCRBJ01-03*01	TCRBJ01	TCRBJ01-03	01				3	2	6	0	7	8	39	52	59	65	67	1	In	VDJ
GCCCAAAAGAACCCGACAGCTTTCTATCTCTGTGCCAGTAGTATAGGCCGGATCCGAAGCTCCTACAATGAGCAGTTCTTCGGGCCA	CASSIGRIRSSYNEQFF	7	0.003524672708962739	51	TCRBV19-01*01	TCRBV19	TCRBV19-01	01								TCRBD01,TCRBD02	TCRBD01-01,TCRBD02-01		TCRBJ02-01*01	TCRBJ02	TCRBJ02-01	01				1	7	1	8	3	0	30	46	49	52	59	7	In	VDJ
CTGCAGCCAGAAGACTCAGCCCTGTATCTCTGCGCCAGCAGCCTGGTTGGACTAGCGGGAGGCACCGGGGAGCTGTTTTTTGGAGAA	CASSLVGLAGGTGELFF	6	0.0030211480362537764	51	TCRBV04-01*01	TCRBV04	TCRBV04-01	01				TCRBD02-01*02	TCRBD02	TCRBD02-01	02				TCRBJ02-02*01	TCRBJ02	TCRBJ02-02	01				4	0	1	1	5	4	30	43	48	-1	62	6	In	VDJ
AAGAAGCTCCTTCTCAGTGACTCTGGCTTCTATCTCTGTGCCTGGAGTGTACTTCCAGGGAACAATTCACCCCTCCACTTTGGGAAT	CAWSVLPGNNSPLHF	1	5.035246727089627E-4	45	TCRBV30-01*01	TCRBV30	TCRBV30-01	01				TCRBD01-01*01	TCRBD01	TCRBD01-01	01				TCRBJ01-06*01	TCRBJ01	TCRBJ01-06	01				0	3	4	3	5	7	36	50	55	60	63	1	In	VDJ
TCTCTGGAGCTGGGGGACTCAGCTTTGTATTTCTGTGCCAGCAGCTCTAGTGAGGGGGGCTCTGGAAACACCATATATTTTGGAGAG	CASSSSEGGSGNTIYF	4	0.002014098690835851	48	TCRBV09-01*01	TCRBV09	TCRBV09-01	01								TCRBD01,TCRBD02	TCRBD01-01,TCRBD02-01		TCRBJ01-03*01	TCRBJ01	TCRBJ01-03	01				4	1	5	1	7	0	33	45	52	58	59	4	In	VDJ
NNNNTGTCGGCTGCTCCCTCCCAGACATCTGTGTACTTCTGTGCCAGCTTACGACTAGCGGGGTACAATGAGCAGTTCTTCGGGCCA	CASLRLAGYNEQFF	2	0.0010070493454179255	42	TCRBV06-05*01	TCRBV06	TCRBV06-05	01				TCRBD02-01*01	TCRBD02	TCRBD02-01	01				TCRBJ02-01*01	TCRBJ02	TCRBJ02-01	01				8	0	2	3	4	4	39	48	52	-1	63	2	In	VDJ
GCCAGCACCAACCAGACATCTATGTACCTCTGTGCCAGCAGTTTATGGCCGAGTAGCGAAGCCTACAATGAGCAGTTCTTCGGGCCA	CASSLWPSSEAYNEQFF	1	5.035246727089627E-4	51	TCRBV28-01*01	TCRBV28	TCRBV28-01	01				TCRBD02-01	TCRBD02	TCRBD02-01				01,02	TCRBJ02-01*01	TCRBJ02	TCRBJ02-01	01				0	3	5	6	6	2	30	47	53	58	61	1	In	VDJ
AGAGCAGGAGGACTCGGCCGTGTATCTCTGTGCCAGCAGCCCCGAATACTCCGGGACACCGAACAAGAGACCCAGTACTTCGGGCCA		1	5.035246727089627E-4	53	TCRBV07-02	TCRBV07	TCRBV07-02				01,02	TCRBD01-01*01	TCRBD01	TCRBD01-01	01				TCRBJ02-05*01	TCRBJ02	TCRBJ02-05	01				5	5	0	6	12	2	28	40	52	58	63	1	Out	VDJ
AGCTCCTTCTCAGTGACTCTGGCTTCTATCTCTGTGCCTGGAGTGTTCGTCTCGGGGGGTGGCGATCAGCCCCAGCATTTTGGTGAT		1	5.035246727089627E-4	49	TCRBV30-01*01	TCRBV30	TCRBV30-01	01				TCRBD02-01*01	TCRBD02	TCRBD02-01	01				TCRBJ01-05*01	TCRBJ01	TCRBJ01-05	01				0	5	8	1	6	5	32	46	52	59	64	1	Out	VDJ
CTGAAGATCCGGTCCACAAAGCTGGAGGACTCAGCCATGTACTTCTGTGCCAGCGCAACAGGGAATCAGCCCCAGCATTTTGGTGAT	CASATGNQPQHF	1	5.035246727089627E-4	36	TCRBV02-01	TCRBV02	TCRBV02-01				01,03	TCRBD01-01*01	TCRBD01	TCRBD01-01	01				TCRBJ01-05*01	TCRBJ01	TCRBJ01-05	01				8	0	3	3	3	4	45	54	57	-1	63	1	In	VDJ
GCCTTGTTGCTGGGGGACTCGGCCCTCTATCTCTGTGCCAGCAGCTTGCAGCCCTCTGATTGGACCGGGGAGCTGTTTTTTGGAGAA	CASSLQPSDWTGELFF	1	5.035246727089627E-4	48	TCRBV05-06*01	TCRBV05	TCRBV05-06	01								TCRBD01,TCRBD02	TCRBD01-01,TCRBD02-01		TCRBJ02-02*01	TCRBJ02	TCRBJ02-02	01				1	12	4	5	0	5	33	-1	48	51	63	1	In	VDJ
CTGGAGTCCGCCAGCACCAACCAGACATCTATGTACCTCTGTGCCAGCAGGATATCAGGAGTAAACACTGAAGCTTTCTTTGGACAA	CASRISGVNTEAFF	2	0.0010070493454179255	42	TCRBV28-01*01	TCRBV28	TCRBV28-01	01								TCRBD01,TCRBD02	TCRBD01-01,TCRBD02-01		TCRBJ01-01*01	TCRBJ01	TCRBJ01-01	01				6	4	4	4	5	2	39	50	55	59	63	2	In	VDJ
ATCCAGCCTGCAGAGCTTGGGGACTCGGCCGTGTATCTCTGTGCCAGCAGCCCCAGAGAGGCAGACTATGGCTACACCTTCGGTTCG	CASSPREADYGYTF	2	0.0010070493454179255	42	TCRBV11-03*01	TCRBV11	TCRBV11-03	01				TCRBD02-01*02	TCRBD02	TCRBD02-01	02				TCRBJ01-02*01	TCRBJ01	TCRBJ01-02	01				5	3	11	1	6	3	39	51	57	61	64	2	In	VDJ
GTGACCAGTGCCCATCCTGAAGACAGCAGCTTCTACATCTGCAGTGCTAGTGTGGTTCAGGGCGGGAGCGGCTACACCTTCGGTTCG	CSASVVQGGSGYTF	1	5.035246727089627E-4	42	TCRBV20-01*04	TCRBV20	TCRBV20-01	04				TCRBD02-01*02	TCRBD02	TCRBD02-01	02				TCRBJ01-02*01	TCRBJ01	TCRBJ01-02	01				1	1	7	2	9	8	39	52	61	68	69	1	In	VDJ
CTGGAGTCCGCCAGCACCAACCAGACATCTATGTACCTCTGTGCCAGCAGTCAGGGTTTCTCTGGAAACACCATATATTTTGGAGAG	CASSQGFSGNTIYF	1	5.035246727089627E-4	42	TCRBV28-01*01	TCRBV28	TCRBV28-01	01				TCRBD01-01*01	TCRBD01	TCRBD01-01	01				TCRBJ01-03*01	TCRBJ01	TCRBJ01-03	01				5	3	4	3	0	0	39	-1	51	56	59	1	In	VDJ
CGGTCCACAAAGCTGGAGGACTCAGCCATGTACTTCTGTGCCAGCAGTGAGCAGGGACAGGGGTCAGACATTCAGTACTTCGGCGCC	CASSEQGQGSDIQYF	8	0.004028197381671702	45	TCRBV02-01	TCRBV02	TCRBV02-01				01,03	TCRBD01-01*01	TCRBD01	TCRBD01-01	01				TCRBJ02-04*01	TCRBJ02	TCRBJ02-04	01				3	4	0	2	3	8	36	50	53	63	67	8	In	VDJ
TCCGCCAGCACCAACCAGACATCTATGTACCTCTGTGCCAGCAGTGGGTCGACTAGCGGGAGCCAAGAGACCCAGTACTTCGGGCCA	CASSGSTSGSQETQYF	1	5.035246727089627E-4	48	TCRBV28-01*01	TCRBV28	TCRBV28-01	01				TCRBD02-01*02	TCRBD02	TCRBD02-01	02				TCRBJ02-05*01	TCRBJ02	TCRBJ02-05	01				5	0	2	2	5	1	33	45	50	-1	62	1	In	VDJ
GAGTCGCCCAGCCCCAACCAGACCTCTCTGTACTTCTGTGCCAGCAGATTTACGGGACTCCGCACAGATACGCAGTATTTTGGCCCA	CASRFTGLRTDTQYF	2	0.0010070493454179255	45	TCRBV27-01*01	TCRBV27	TCRBV27-01	01				TCRBD02-01	TCRBD02	TCRBD02-01				01,02	TCRBJ02-03*01	TCRBJ02	TCRBJ02-03	01				6	2	0	10	6	1	36	47	53	59	61	2	In	VDJ
TCCACGGAGTCAGGGGACACAGCACTGTATTTCTGTGCCAGCAGAATGCCCATACACACAATTCGCACTGAAGCTTTCTTTGGACAA	CASRMPIHTIRTEAFF	1	5.035246727089627E-4	48	TCRBV21-01*01	TCRBV21	TCRBV21-01	01				TCRBD01-01*01	TCRBD01	TCRBD01-01	01				TCRBJ01-01*01	TCRBJ01	TCRBJ01-01	01				6	9	3	6	9	4	33	44	53	56	65	1	In	VDJ
GAGCTTGGGGACTCGGCCGTGTATCTCTGTGCCAGCAGCACTCGGGTACAGGGGGCCTCAGCTAACTATGGCTACACCTTCGGTTCG	CASSTRVQGASANYGYTF	1	5.035246727089627E-4	54	TCRBV11-03*01	TCRBV11	TCRBV11-03	01				TCRBD01-01*01	TCRBD01	TCRBD01-01	01				TCRBJ01-02*01	TCRBJ01	TCRBJ01-02	01				5	5	3	0	8	0	27	39	47	56	61	1	In	VDJ
CTCACTCTGGAGTCCGCTACCCGCTCCCAGACATCTGTGTATTTCTGCGCCAGCAGTGTAGGGGTCTACGAGCAGTACTTCGGGCCG	CASSVGVYEQYF	2	0.0010070493454179255	36	TCRBV10-02*01	TCRBV10	TCRBV10-02	01				TCRBD01-01*01	TCRBD01	TCRBD01-01	01				TCRBJ02-07*01	TCRBJ02	TCRBJ02-07	01				4	1	5	2	1	3	45	58	59	64	65	2	In	VDJ
ATCCAGCCCTCAGAACCCAGGGACTCAGCTGTGTACTTCTGTGCCAGCAGTTTAGCGCGCGTCTACAATGAGCAGTTCTTCGGGCCA	CASSLARVYNEQFF	2	0.0010070493454179255	42	TCRBV12	TCRBV12				TCRBV12-03/12-04,TCRBV12-04		TCRBD02-01	TCRBD02	TCRBD02-01				01,02	TCRBJ02-01*01	TCRBJ02	TCRBJ02-01	01				0	3	7	6	0	3	39	-1	56	59	62	2	In	VDJ
GATCCTGGAGTCGCCCAGCCCCAACCAGACCTCTCTGTACTTCTGTGCCAGCAGTTTACGAGACTTAACGAGCAGTACTTCGGGCCG		1	5.035246727089627E-4	38	TCRBV27-01*01	TCRBV27	TCRBV27-01	01				TCRBD02-01	TCRBD02	TCRBD02-01				01,02	TCRBJ02-07*01	TCRBJ02	TCRBJ02-07	01				2	2	2	10	3	5	43	58	61	65	67	1	Out	VDJ
TACTAGCACCAGCCAGACCTCTGTACCTCTGTGGCAGTCCGAGTTATAATAGCACAAAGTCGGGCCAACGTCCTGACTTTCGGGGCC		1	5.035246727089627E-4	52	TCRBV08-01*01	TCRBV08	TCRBV08-01	01				TCRBD02-01	TCRBD02	TCRBD02-01				01,02	TCRBJ02-06*01	TCRBJ02	TCRBJ02-06	01				5	8	5	7	11	5	29	38	49	53	61	1	Out	VDJ
CTACACGCCCTGCAGCCAGAAGACTCAGCCCTGTATCTCTGCGCCAGCAGCCAAGGGCTCTCCTACAATGAGCAGTTCTTCGGGCCA	CASSQGLSYNEQFF	1	5.035246727089627E-4	42	TCRBV04-01*01	TCRBV04	TCRBV04-01	01				TCRBD01-01*01	TCRBD01	TCRBD01-01	01				TCRBJ02-01*01	TCRBJ02	TCRBJ02-01	01				1	1	9	0	0	0	39	-1	55	58	59	1	In	VDJ
GTGACCAGTGCCCATCCTGAAGACAGCAGCTTCTACATCTGCAGTGCTCCTAGACTAGTAAGGGAAGAGACCCAGTACTTCGGGCCA	CSAPRLVREETQYF	1	5.035246727089627E-4	42	TCRBV20	TCRBV20				TCRBV20-01,TCRBV20-or09_02		TCRBD02-01	TCRBD02	TCRBD02-01				01,02	TCRBJ02-05*01	TCRBJ02	TCRBJ02-05	01				5	6	2	8	4	3	39	48	52	58	64	1	In	VDJ
CCCAGCCCCAACCAGACCTCTCTGTACTTCTGTGCCAGCAGTTTATCTACAGGGTTAGGGTCCGCCGGGGAGCTGTTTTTTGGAGAA	CASSLSTGLGSAGELFF	1	5.035246727089627E-4	51	TCRBV27-01*01	TCRBV27	TCRBV27-01	01				TCRBD01-01*01	TCRBD01	TCRBD01-01	01				TCRBJ02-02*01	TCRBJ02	TCRBJ02-02	01				0	10	3	3	1	6	30	47	48	54	64	1	In	VDJ
ATCCAGCGCACAGAGCAGGAGGACTCGGCCGTGTATCTCTGTGCCAGCAGCTTGACCAGGGGAATTAGTGAAGCTTTCTTTGGACAA	CASSLTRGISEAFF	1	5.035246727089627E-4	42	TCRBV07-02	TCRBV07	TCRBV07-02				01,02	TCRBD01-01*01	TCRBD01	TCRBD01-01	01				TCRBJ01-01*01	TCRBJ01	TCRBJ01-01	01				3	6	4	2	3	7	39	53	56	62	68	1	In	VDJ
AGGATCCAGCAGGTAGTGCGAGGAGATTCGGCAGCTTATTTCTGTGCCAGCTCACCAAGGGACAACTATGGCTACACCTTCGGTTCG	CASSPRDNYGYTF	1	5.035246727089627E-4	39	TCRBV18-01*01	TCRBV18	TCRBV18-01	01								TCRBD01,TCRBD02	TCRBD01-01,TCRBD02-01		TCRBJ01-02*01	TCRBJ01	TCRBJ01-02	01				2	0	0	7	1	2	42	57	58	-1	63	1	In	VDJ
CAGTCCACGGAGTCAGGGGACACAGCACTGTATTTCTGTGCCAGCAGCAAAGCGTCCTAACATCTCTACGAGCAGTACTTCGGGCCG	CASSKAS*HLYEQYF	2	0.0010070493454179255	45	TCRBV21-01*01	TCRBV21	TCRBV21-01	01								TCRBD01,TCRBD02	TCRBD01-01,TCRBD02-01		TCRBJ02-07*01	TCRBJ02	TCRBJ02-07	01				0	3	3	6	6	3	36	53	59	62	65	2	Stop	VDJ
AAGACTCGGCCCTGTATCTCTGCGCCAGCAGCCAAGACTTAAGGCGGGACAGGGGTCTCTGGGGCCAACGTCCTGACTTTCGGGGCC		3	0.0015105740181268882	61	TCRBV04-03*01	TCRBV04	TCRBV04-03	01				TCRBD01-01*01	TCRBD01	TCRBD01-01	01				TCRBJ02-06*01	TCRBJ02	TCRBJ02-06	01				0	1	0	2	8	0	20	37	45	55	56	3	Out	VDJ
CTGGAGTCCGCCAGCACCAACCAGACATCTATGTACCTCTGTGCCAGCAGTTTATTCCTCCGGCGGGAGTTGCAGTATTTTGGCCCA	CASSLFLRRELQYF	1	5.035246727089627E-4	42	TCRBV28-01*01	TCRBV28	TCRBV28-01	01				TCRBD02-01*02	TCRBD02	TCRBD02-01	02				TCRBJ02-03*01	TCRBJ02	TCRBJ02-03	01				1	2	7	2	7	11	39	55	62	69	71	1	In	VDJ
ACCAGTGCCCATCCTGAAGACAGCAGCTTCTACATCTGCAGTGCTGGGACTAGCGCTAGGGACACAGATACGCAGTATTTTGGCCCA	CSAGTSARDTDTQYF	4	0.002014098690835851	45	TCRBV20	TCRBV20				TCRBV20-01,TCRBV20-or09_02		TCRBD02-01	TCRBD02	TCRBD02-01				01,02	TCRBJ02-03*01	TCRBJ02	TCRBJ02-03	01				5	7	0	6	0	2	36	-1	45	55	62	4	In	VDJ
NNNNTGTCGGCTGCTCCCTCCCAGACATCTGTGTACTTCTGTGCCAGCAGTTACTCACGAATCACCGGGGAGCTGTTTTTTGGAGAA	CASSYSRITGELFF	2	0.0010070493454179255	42	TCRBV06-05*01	TCRBV06	TCRBV06-05	01								TCRBD01,TCRBD02	TCRBD01-01,TCRBD02-01		TCRBJ02-02*01	TCRBJ02	TCRBJ02-02	01				0	2	2	8	2	4	39	56	58	60	62	2	In	VDJ
CCTGTCCTCAGAACCGGGAGACACGGCACTGTATCTCTGCGCCAGCAGTCAACTTCTGGGGATAATTCACCCCTCCACTTTGGGAAT		1	5.035246727089627E-4	44	TCRBV23-01*01	TCRBV23	TCRBV23-01	01								TCRBD01,TCRBD02	TCRBD01-01,TCRBD02-01		TCRBJ01-06*01	TCRBJ01	TCRBJ01-06	01				2	0	6	2	5	5	37	52	57	-1	61	1	Out	VDJ
GAGTCCGCCAGCACCAACCAGACATCTATGTACCTCTGTGCCAGCAGTTTTGTGGATAGCCGTTCCTACGAGCAGTACTTCGGGCCG	CASSFVDSRSYEQYF	2	0.0010070493454179255	45	TCRBV28-01*01	TCRBV28	TCRBV28-01	01				TCRBD02-01	TCRBD02	TCRBD02-01				01,02	TCRBJ02-07*01	TCRBJ02	TCRBJ02-07	01				3	3	5	7	6	1	36	50	56	60	63	2	In	VDJ
GTGACATCGGCCCAAAAGAACCCGACAGCTTTCTATCTCTGTGCCAGTAGTGGGGGGACAGACAACTACGAGCAGTACTTCGGGCCG	CASSGGTDNYEQYF	1	5.035246727089627E-4	42	TCRBV19-01*01	TCRBV19	TCRBV19-01	01				TCRBD01-01*01	TCRBD01	TCRBD01-01	01				TCRBJ02-07*01	TCRBJ02	TCRBJ02-07	01				5	4	0	5	3	3	39	51	54	61	65	1	In	VDJ
GACATCCGCTCACCAGGCCTGGGGGACGCAGCCATGTACCTGTGTGCCACCAGCAGCTTGGCCGGAGAGACCCAGTACTTCGGGCCA	CATSSLAGETQYF	3	0.0015105740181268882	39	TCRBV15-01*02	TCRBV15	TCRBV15-01	02								TCRBD01,TCRBD02	TCRBD01-01,TCRBD02-01		TCRBJ02-05*01	TCRBJ02	TCRBJ02-05	01				3	3	9	0	3	4	42	56	59	62	65	3	In	VDJ
TGGAGTCCGCTACCAGCTCCCAGACATCTGTGTACTTCTGTGCCTCCAAAGGCGTCGGGTAGCACAGATACGCAGTATTTTGGCCCA		1	5.035246727089627E-4	43	TCRBV10-03*01	TCRBV10	TCRBV10-03	01				TCRBD02-01	TCRBD02	TCRBD02-01				01,02	TCRBJ02-03*01	TCRBJ02	TCRBJ02-03	01				11	1	8	4	11	0	38	44	55	59	60	1	Out	VDJ
GTGACATCGGCCCAAAAGAACCCGACAGCTTTCTATCTCTGTGCCAGTAGTATATGGGGGTTGGACACTGAAGCTTTCTTTGGACAA	CASSIWGLDTEAFF	1	5.035246727089627E-4	42	TCRBV19-01*01	TCRBV19	TCRBV19-01	01								TCRBD01,TCRBD02	TCRBD01-01,TCRBD02-01		TCRBJ01-01*01	TCRBJ01	TCRBJ01-01	01				2	4	6	1	1	3	39	54	55	60	64	1	In	VDJ
AAGATCCAGCCTGCAGAGCTTGGGGACTCGGCCGTGTATCTCTGTGCCAGCAGCTTGGGGGTGAACACTGAAGCTTTCTTTGGACAA	CASSLGVNTEAFF	1	5.035246727089627E-4	39	TCRBV11-03*01	TCRBV11	TCRBV11-03	01								TCRBD01,TCRBD02	TCRBD01-01,TCRBD02-01		TCRBJ01-01*01	TCRBJ01	TCRBJ01-01	01				3	0	6	1	0	0	42	-1	56	-1	61	1	In	VDJ
AACGCCTTGGAGCTGGAGGACTCGGCCCTGTATCTCTGTGCCAGCAGCGGCAAACAGGGGGTCGGTCAGCCCCAGCATTTTGGTGAT	CASSGKQGVGQPQHF	1	5.035246727089627E-4	45	TCRBV05-08*01	TCRBV05	TCRBV05-08	01				TCRBD01-01*01	TCRBD01	TCRBD01-01	01				TCRBJ01-05*01	TCRBJ01	TCRBJ01-05	01				4	4	3	1	5	6	36	48	53	61	65	1	In	VDJ
TCTGACTGTGAGCAACATGAGCCCTGAAGACAGCAGCATATATCTCTGCAGCGTTGTCGAGGGAGCTATGGCTACACCTTCGGTTCG		1	5.035246727089627E-4	35	TCRBV29-01	TCRBV29	TCRBV29-01				01,02	TCRBD02-01*02	TCRBD02	TCRBD02-01	02				TCRBJ01-02*01	TCRBJ01	TCRBJ01-02	01				4	0	9	2	4	4	46	56	60	-1	65	1	Out	VDJ
ACTCTCAAGATCCAGCCTGCAGAGCTTGGGGACTCGGCCGTGTATCTCTGTGCCAGCAGCTTTGGTGGCGAGCAGTACTTCGGGCCG	CASSFGGEQYF	1	5.035246727089627E-4	33	TCRBV11-03*01	TCRBV11	TCRBV11-03	01								TCRBD01,TCRBD02	TCRBD01-01,TCRBD02-01		TCRBJ02-07*01	TCRBJ02	TCRBJ02-07	01				3	3	0	10	1	6	48	62	63	65	68	1	In	VDJ
AGCTCCTTGGAGCTGGGGGACTCAGCCCTGTACTTCTGTGCCAGCAGCTTAAGGGCTAGCGGTTCCTACGAGCAGTACTTCGGGCCG	CASSLRASGSYEQYF	2	0.0010070493454179255	45	TCRBV13-01*01	TCRBV13	TCRBV13-01	01				TCRBD02-01	TCRBD02	TCRBD02-01				01,02	TCRBJ02-07*01	TCRBJ02	TCRBJ02-07	01				2	1	4	5	4	1	36	51	55	62	63	2	In	VDJ
AGCTCTCTGGAGCTGGGGGACTCAGCTTTGTATTTCTGTGCCAGCAGCGTAAATAGCGGGAGCTCCTACGAGCAGTACTTCGGGCCG	CASSVNSGSSYEQYF	1	5.035246727089627E-4	45	TCRBV09-01*01	TCRBV09	TCRBV09-01	01				TCRBD02-01*02	TCRBD02	TCRBD02-01	02				TCRBJ02-07*01	TCRBJ02	TCRBJ02-07	01				1	0	5	2	2	0	36	51	53	-1	62	1	In	VDJ
TCTCCCTGATTCTGGAGTCCGCCAGCACCAACCAGACATCTATGTACCTCTGTGCCAGCAGGGAACTACGAGCAGTACTTCGGGCCG		1	5.035246727089627E-4	31	TCRBV28-01*01	TCRBV28	TCRBV28-01	01								TCRBD01,TCRBD02	TCRBD01-01,TCRBD02-01		TCRBJ02-07*01	TCRBJ02	TCRBJ02-07	01				6	1	1	8	0	3	50	-1	61	64	65	1	Out	VDJ
NTGTCGGCTGCTCCCTCCCAGACATCTGTGTACTTCTGTGCCAGCAGTGAAAGTCAAGGGCAGGGAAGGACCCAGTACTTCGGGCCA	CASSESQGQGRTQYF	4	0.002014098690835851	45	TCRBV06-01*01	TCRBV06	TCRBV06-01	01				TCRBD01-01*01	TCRBD01	TCRBD01-01	01				TCRBJ02-05*01	TCRBJ02	TCRBJ02-05	01				2	3	4	3	9	7	36	51	60	65	68	4	In	VDJ
CCCTCAGAACCCAGGGACTCAGCTGTGTACTTCTGTGCCAGCAGTTTAGACAGATGGACGATGAACACTGAAGCTTTCTTTGGACAA	CASSLDRWTMNTEAFF	2	0.0010070493454179255	48	TCRBV12	TCRBV12				TCRBV12-03/12-04,TCRBV12-04						TCRBD01,TCRBD02	TCRBD01-01,TCRBD02-01		TCRBJ01-01*01	TCRBJ01	TCRBJ01-01	01				1	2	1	7	6	0	33	49	55	59	61	2	In	VDJ
AGGTAGTGCGAGGAGATTCGGCAGCTTATTTCTGTGCCAGCTCATTTGACTGGGACATTTGAGACCTATGGCTACACCTTCGGTTCG		1	5.035246727089627E-4	49	TCRBV18-01*01	TCRBV18	TCRBV18-01	01				TCRBD01-01*01	TCRBD01	TCRBD01-01	01				TCRBJ01-02*01	TCRBJ01	TCRBJ01-02	01				5	8	0	6	7	4	32	44	51	57	65	1	Out	VDJ
ACTGTGAGCAACATGAGCCCTGAAGACAGCAGCATATATCTCTGCAGCGTTTCTTCCCCAGAAGGGAACGAGCAGTACTTCGGGCCG	CSVSSPEGNEQYF	1	5.035246727089627E-4	39	TCRBV29-01	TCRBV29	TCRBV29-01				01,02					TCRBD01,TCRBD02	TCRBD01-01,TCRBD02-01		TCRBJ02-07*01	TCRBJ02	TCRBJ02-07	01				5	0	0	8	12	5	42	51	63	-1	67	1	In	VDJ
CCTGCAGAGCTTGGGGACTCGGCCGTGTATCTCTGTGCCAGCAGCTTGGGGACTAGCGGAATATACAATGAGCAGTTCTTCGGGCCA	CASSLGTSGIYNEQFF	2	0.0010070493454179255	48	TCRBV11-03*01	TCRBV11	TCRBV11-03	01				TCRBD02-01	TCRBD02	TCRBD02-01				01,02	TCRBJ02-01*01	TCRBJ02	TCRBJ02-01	01				3	4	0	5	1	4	33	47	48	59	63	2	In	VDJ
AGTGCCCATCCTGAAGACAGCAGCTTCTACATCTGCAGTGCTAGAATAACTAGCGGAGCACCTCAAGAGACCCAGTACTTCGGGCCA	CSARITSGAPQETQYF	1	5.035246727089627E-4	48	TCRBV20	TCRBV20				TCRBV20-01,TCRBV20-or09_02		TCRBD02-01	TCRBD02	TCRBD02-01				01,02	TCRBJ02-05*01	TCRBJ02	TCRBJ02-05	01				2	7	3	5	3	2	33	45	48	56	63	1	In	VDJ
ATCCGCTCACCAGGCCTAGGGGACGCAGCCATGTACCTGTGTGCCACCAGCAGAGATTTCGGGGGTACTGAAGCTTTCTTTGGACAA	CATSRDFGGTEAFF	1	5.035246727089627E-4	42	TCRBV15-01*02	TCRBV15	TCRBV15-01	02				TCRBD02-01*01	TCRBD02	TCRBD02-01	01				TCRBJ01-01*01	TCRBJ01	TCRBJ01-01	01				0	1	8	2	3	5	39	56	59	65	66	1	In	VDJ
ATCCGGTCCACAAAGCTGGAGGACTCAGCCATGTACTTCTGTGCCAGCAAACCGGGACAGCCTCCCTATGGCTACACCTTCGGTTCG	CASKPGQPPYGYTF	1	5.035246727089627E-4	42	TCRBV02-01	TCRBV02	TCRBV02-01				01,03	TCRBD01-01*01	TCRBD01	TCRBD01-01	01				TCRBJ01-02*01	TCRBJ01	TCRBJ01-02	01				7	5	0	5	4	4	39	49	53	60	65	1	In	VDJ
NNNNTGAAGATCCAGCCCTCAGAACCCAGGGACTCAGCTGTGTACTTCTGTGCCAGCGGCTTCCCTTGGGAGCAGTACTTCGGGCCG	CASGFPWEQYF	2	0.0010070493454179255	33	TCRBV12-03/12-04*01	TCRBV12	TCRBV12-03/12-04	01				TCRBD01-01*01	TCRBD01	TCRBD01-01	01				TCRBJ02-07*01	TCRBJ02	TCRBJ02-07	01				8	9	9	0	0	7	48	-1	57	60	69	2	In	VDJ
AACCCGACAGCTTTCTATCTCTGTGCCAGTAGTGACCGGGGGCCGGGACAGGGAACTAGCGAGAGGAACGAGCAGTACTTCGGGCCG	CASSDRGPGQGTSERNEQYF	1	5.035246727089627E-4	60	TCRBV19-01*01	TCRBV19	TCRBV19-01	01				TCRBD01-01*01	TCRBD01	TCRBD01-01	01				TCRBJ02-07*01	TCRBJ02	TCRBJ02-07	01				5	14	0	3	11	5	21	33	44	53	67	1	In	VDJ
GGGACACAGCACTGTATTTCTGTGCCAGCAGCAAAGAGCTTTGCCGGGACAGATAACTCTGGGGCCAACGTCCTGACTTTCGGGGCC		1	5.035246727089627E-4	61	TCRBV21-01*01	TCRBV21	TCRBV21-01	01				TCRBD01-01*01	TCRBD01	TCRBD01-01	01				TCRBJ02-06*01	TCRBJ02	TCRBJ02-06	01				1	4	0	5	9	0	20	36	45	52	56	1	Out	VDJ
CTGAAGATCCGGTCCACAAAGCTGGAGGACTCAGCCATGTACTTCTGTGCCAGCAGTGATTTCACAGATACGCAGTATTTTGGCCCA	CASSDFTDTQYF	5	0.0025176233635448137	36	TCRBV02-01	TCRBV02	TCRBV02-01				01,03								TCRBJ02-03*01	TCRBJ02	TCRBJ02-03	01				3	3	0	0	0	2	45	-1	-1	59	62	5	In	VJ
TTGGCGTCTGCTGTACCCTCTCAGACATCTGTGTACTTCTGTGCCAGCAGTGACGGACTAGAGTCCGGGGAGCTGTTTTTTGGAGAA	CASSDGLESGELFF	1	5.035246727089627E-4	42	TCRBV06-04*01	TCRBV06	TCRBV06-04	01				TCRBD02-01	TCRBD02	TCRBD02-01				01,02	TCRBJ02-02*01	TCRBJ02	TCRBJ02-02	01				2	3	1	8	0	6	39	-1	54	61	64	1	In	VDJ
TCGCCCAGCCCCAACCAGACCTCTCTGTACTTCTGTGCCAGCGGCCCCGATCCCTGGCGAGGGACCGGGGAGCTGTTTTTTGGAGAA	CASGPDPWRGTGELFF	1	5.035246727089627E-4	48	TCRBV27-01*01	TCRBV27	TCRBV27-01	01				TCRBD02-01*02	TCRBD02	TCRBD02-01	02				TCRBJ02-02*01	TCRBJ02	TCRBJ02-02	01				8	0	11	0	16	5	33	42	58	-1	63	1	In	VDJ
GTGAACGCCTTGGAGCTGGACGACTCGGCCCTGTATCTCTGTGCCAGCAGCTTGCAGGGGCGCCACACTGAAGCTTTCTTTGGACAA	CASSLQGRHTEAFF	1	5.035246727089627E-4	42	TCRBV05-04*01	TCRBV05	TCRBV05-04	01				TCRBD01-01*01	TCRBD01	TCRBD01-01	01				TCRBJ01-01*01	TCRBJ01	TCRBJ01-01	01				1	4	4	2	0	3	39	-1	54	60	64	1	In	VDJ
AGCACCTTGGAGCTGGGGGACTCGGCCCTTTATCTTTGCGCCAGCAGCTCAACCAGCGGCCGTAATTCACCCCTCCACTTTGGGAAT	CASSSTSGRNSPLHF	1	5.035246727089627E-4	45	TCRBV05-01*01	TCRBV05	TCRBV05-01	01				TCRBD02-01	TCRBD02	TCRBD02-01				01,02	TCRBJ01-06*01	TCRBJ01	TCRBJ01-06	01				3	3	6	5	5	6	36	49	54	59	62	1	In	VDJ
ATCCAGCCTGCAGAGCTTGGGGACTCGGCCGTGTATCTCTGTGCCAGCAGCTTGGAAGGGGCAAATTCACCCCTCCACTTTGGGAAT	CASSLEGANSPLHF	1	5.035246727089627E-4	42	TCRBV11-03*01	TCRBV11	TCRBV11-03	01				TCRBD01-01*01	TCRBD01	TCRBD01-01	01				TCRBJ01-06*01	TCRBJ01	TCRBJ01-06	01				3	2	5	2	3	7	39	53	56	61	63	1	In	VDJ
TCGGCTGCTCCCTCCCAGACATCTGTGTACTTCTGTGCCAGCATCCCTCGAGGGCGCGAACAAACCGGGGAGCTGTTTTTTGGAGAA	CASIPRGREQTGELFF	2	0.0010070493454179255	48	TCRBV06	TCRBV06				TCRBV06-01,TCRBV06-05		TCRBD02-01*02	TCRBD02	TCRBD02-01	02				TCRBJ02-02*01	TCRBJ02	TCRBJ02-02	01				7	9	11	0	6	5	33	43	49	54	63	2	In	VDJ
NNNNTGTCGGCTGCTCCCTCCCAAACATCTGTGTACTTCTGTGCCAGCCTCCCCGCCTAGGGCTTCTACGAGCAGTACTTCGGGCCG	CASLPA*GFYEQYF	2	0.0010070493454179255	42	TCRBV06	TCRBV06				TCRBV06-02/06-03,TCRBV06-02						TCRBD01,TCRBD02	TCRBD01-01,TCRBD02-01		TCRBJ02-07*01	TCRBJ02	TCRBJ02-07	01				8	3	5	3	10	3	39	48	58	62	65	2	Stop	VDJ
CTCACTCTGGAGTCCGCTACCAGCTCCCAGACATCTGTGTACTTCTGTGCCACCCACGGACAGACCTACGAGCAGTACTTCGGGCCG	CATHGQTYEQYF	1	5.035246727089627E-4	36	TCRBV10-03*01	TCRBV10	TCRBV10-03	01				TCRBD01-01*01	TCRBD01	TCRBD01-01	01				TCRBJ02-07*01	TCRBJ02	TCRBJ02-07	01				10	1	1	5	5	2	45	52	57	63	64	1	In	VDJ
AAGATCCGGTCCACAAAGCTGGAGGACTCAGCCATGTACTTCTGTGCCAGCAGCGGACAGGGGATGAATGAGCAGTTCTTCGGGCCA	CASSGQGMNEQFF	1	5.035246727089627E-4	39	TCRBV02-01	TCRBV02	TCRBV02-01				01,03	TCRBD01-01*01	TCRBD01	TCRBD01-01	01				TCRBJ02-01*01	TCRBJ02	TCRBJ02-01	01				6	3	1	2	1	7	42	53	54	63	66	1	In	VDJ
GAGTCCGCCAGCACCAACCAGACATCTATGTACCTCTGTGCCAGCAGCCTCACTAGCGCGACCTCCTACGAGCAGTACTTCGGGCCG	CASSLTSATSYEQYF	1	5.035246727089627E-4	45	TCRBV28-01*01	TCRBV28	TCRBV28-01	01				TCRBD02-01	TCRBD02	TCRBD02-01				01,02	TCRBJ02-07*01	TCRBJ02	TCRBJ02-07	01				6	4	3	6	4	0	36	47	51	58	62	1	In	VDJ
TCTAAGAAGCTCCTTCTCAGTGACTCTGGCTTCTATCTCTGTGCCTGGAGTGTACTCGGTGGGAACACTGAAGCTTTCTTTGGACAA	CAWSVLGGNTEAFF	2	0.0010070493454179255	42	TCRBV30-01*01	TCRBV30	TCRBV30-01	01				TCRBD02-01	TCRBD02	TCRBD02-01				01,02	TCRBJ01-01*01	TCRBJ01	TCRBJ01-01	01				0	6	3	10	0	1	39	-1	53	56	62	2	In	VDJ
CAGGTAGTGCGAGGAGATTCGGCAGCTTATTTCTGTGCCAGCTCGCCCCGGGACAGGGGATCGAACACTGAAGCTTTCTTTGGACAA	CASSPRDRGSNTEAFF	2	0.0010070493454179255	48	TCRBV18-01*01	TCRBV18	TCRBV18-01	01				TCRBD01-01*01	TCRBD01	TCRBD01-01	01				TCRBJ01-01*01	TCRBJ01	TCRBJ01-01	01				6	3	0	2	5	1	33	44	49	59	62	2	In	VDJ
CTGATTCTGGAGTCCGCCAGCACCAACCAGACATCTATGTACCTCTGTGCCAGCAGCCTCCAGAACACTGAAGCTTTCTTTGGACAA	CASSLQNTEAFF	2	0.0010070493454179255	36	TCRBV28-01*01	TCRBV28	TCRBV28-01	01								TCRBD01,TCRBD02	TCRBD01-01,TCRBD02-01		TCRBJ01-01*01	TCRBJ01	TCRBJ01-01	01				6	0	4	6	4	1	45	56	60	-1	62	2	In	VDJ
GTGAGCACCTTGGAGCTGGGGGACTCGGCCCTTTATCTTTGCGCCAGCAGCAACGAACAGGTGAAAACTGAAGCTTTCTTTGGACAA	CASSNEQVKTEAFF	1	5.035246727089627E-4	42	TCRBV05-01*01	TCRBV05	TCRBV05-01	01				TCRBD01-01*01	TCRBD01	TCRBD01-01	01				TCRBJ01-01*01	TCRBJ01	TCRBJ01-01	01				4	5	3	4	5	5	39	51	56	61	66	1	In	VDJ
CGCACAGAGCAGGAGGACTCGGCCGTGTATCTCTGTGCCAGCAGCTTGCCGGGACGGCAAACTAACTATGGCTACACCTTCGGTTCG	CASSLPGRQTNYGYTF	1	5.035246727089627E-4	48	TCRBV07-02	TCRBV07	TCRBV07-02				01,02					TCRBD01,TCRBD02	TCRBD01-01,TCRBD02-01		TCRBJ01-02*01	TCRBJ01	TCRBJ01-02	01				3	6	0	7	3	0	33	47	50	55	61	1	In	VDJ
TGAGTTCTAAGAAGCTCCTTCTCAGTGACTCTGGCTTCTATCTCTGTGCCTGGAGTGAACAGCTCCTACGAGCAGTACTTCGGGCCG		1	5.035246727089627E-4	37	TCRBV30-01*01	TCRBV30	TCRBV30-01	01				TCRBD01-01*01	TCRBD01	TCRBD01-01	01				TCRBJ02-07*01	TCRBJ02	TCRBJ02-07	01				1	0	3	5	1	0	44	57	58	-1	62	1	Out	VDJ
CTAGAGTCTGCCATCCCCAACCAGACAGCTCTTTACTTCTGTGCCACCAGTGATTCAGGACTAGCCTATGAGCAGTTCTTCGGGCCA	CATSDSGLAYEQFF	2	0.0010070493454179255	42	TCRBV24-01*01	TCRBV24	TCRBV24-01	01				TCRBD02-01	TCRBD02	TCRBD02-01				01,02	TCRBJ02-01*01	TCRBJ02	TCRBJ02-01	01				2	2	1	7	2	8	39	55	57	65	67	2	In	VDJ
CTGGAGTCAGCTACCCGCTCCCAGACATCTGTGTATTTCTGCGCCAGCAGTGTTCAAGGGAACACCGGGGAGCTGTTTTTTGGAGAA	CASSVQGNTGELFF	1	5.035246727089627E-4	42	TCRBV10-02*01	TCRBV10	TCRBV10-02	01								TCRBD01,TCRBD02	TCRBD01-01,TCRBD02-01		TCRBJ02-02*01	TCRBJ02	TCRBJ02-02	01				4	0	5	4	4	1	39	52	56	-1	59	1	In	VDJ
NTGAAGATCCAGCCCTCAGAACCCAGGGACTCAGCTGTGTACTTCTGTGCCAGCAGTTCCCAGGGTTCACCCCTCCACTTTGGGAAT	CASSSQGSPLHF	2	0.0010070493454179255	36	TCRBV12-03/12-04*01	TCRBV12	TCRBV12-03/12-04	01				TCRBD01-01*01	TCRBD01	TCRBD01-01	01				TCRBJ01-06*01	TCRBJ01	TCRBJ01-06	01				4	0	4	3	2	9	45	58	60	-1	65	2	In	VDJ
ATCCAGCGCACAGAGCAGGAGGACTCCGCCGTGTATCTCTGTGCCACGAGCTTATTGGGGGGAAATTATGGCTACACCTTCGGTTCG	CATSLLGGNYGYTF	2	0.0010070493454179255	42	TCRBV07-08*01	TCRBV07	TCRBV07-08	01				TCRBD02-01*01	TCRBD02	TCRBD02-01	01				TCRBJ01-02*01	TCRBJ01	TCRBJ01-02	01				2	4	9	1	2	5	39	54	56	62	66	2	In	VDJ
GTGAACGCCTTGTTGCTGGGGGACTCGGCCCTCTATCTCTGTGCCAGCAGCTTGCTCGGGGCGAACTATGGCTACACCTTCGGTTCG	CASSLLGANYGYTF	1	5.035246727089627E-4	42	TCRBV05-06*01	TCRBV05	TCRBV05-06	01								TCRBD01,TCRBD02	TCRBD01-01,TCRBD02-01		TCRBJ01-02*01	TCRBJ01	TCRBJ01-02	01				1	1	7	0	3	2	39	54	57	62	63	1	In	VDJ
NNNNTGTCGGCTGCTCCCTCCCAGACATCTGTGTACTTCTGTGCCAGCAGTGAAGGGGGGACCCGTGTGGGCTACACCTTCGGTTCG	CASSEGGTRVGYTF	1	5.035246727089627E-4	42	TCRBV06-01*01	TCRBV06	TCRBV06-01	01								TCRBD01,TCRBD02	TCRBD01-01,TCRBD02-01		TCRBJ01-02*01	TCRBJ01	TCRBJ01-02	01				1	7	0	7	2	8	39	55	57	62	69	1	In	VDJ
CAGCCCTCAGAACCCAGGGACTCAGCTGTGTACTTCTGTGCCAGCAGACCCGGGGACTTGAGCTCCTACGAGCAGTACTTCGGGCCG	CASRPGDLSSYEQYF	2	0.0010070493454179255	45	TCRBV12	TCRBV12				TCRBV12-03/12-04,TCRBV12-04		TCRBD02-01	TCRBD02	TCRBD02-01				01,02	TCRBJ02-07*01	TCRBJ02	TCRBJ02-07	01				6	4	0	10	5	0	36	47	52	58	62	2	In	VDJ
CAGCCTGCAGAGCTTGGGGACTCGGCCGTGTATCTCTGTGCCAGCAGCTTAGCGGGGGTCTCTGGAAACACCATATATTTTGGAGAG	CASSLAGVSGNTIYF	3	0.0015105740181268882	45	TCRBV11-03*01	TCRBV11	TCRBV11-03	01				TCRBD02-01*01	TCRBD02	TCRBD02-01	01				TCRBJ01-03*01	TCRBJ01	TCRBJ01-03	01				1	1	8	2	0	0	36	-1	52	58	59	3	In	VDJ
GAATGTGAGTGCCTTGGAGCTGGGGGACTCGGCCCTGTATCTCTGTGCCGGTGGAGCATGCAGACCAATGAGCAGTTCTTCGGGCCA		1	5.035246727089627E-4	38	TCRBV05-03	TCRBV05	TCRBV05-03				01,02	TCRBD02-01*02	TCRBD02	TCRBD02-01	02				TCRBJ02-01*01	TCRBJ02	TCRBJ02-01	01				10	9	10	2	3	6	43	49	52	56	65	1	Out	VDJ
TCTGCCATCCCCAACCAGACAGCTCTTTACTTCTGTGCCACCAGTGACCTCGAAGGGGGCGGTTACAATGAGCAGTTCTTCGGGCCA	CATSDLEGGGYNEQFF	1	5.035246727089627E-4	48	TCRBV24-01*01	TCRBV24	TCRBV24-01	01				TCRBD01-01*01	TCRBD01	TCRBD01-01	01				TCRBJ02-01*01	TCRBJ02	TCRBJ02-01	01				4	3	5	0	6	4	33	47	53	60	63	1	In	VDJ
AATTCCCTGGAGCTTGGTGACTCTGCTGTGTATTTCTGTGCCAGCAGCCAAGATTTGGGACTAGCTATTACGCAGTATTTTGGCCCA	CASSQDLGLAITQYF	1	5.035246727089627E-4	45	TCRBV03-01/03-02*01	TCRBV03	TCRBV03-01/03-02	01				TCRBD02-01	TCRBD02	TCRBD02-01				01,02	TCRBJ02-03*01	TCRBJ02	TCRBJ02-03	01				0	3	0	7	3	8	36	53	56	65	68	1	In	VDJ
CAGCAGGTAGTGCGAGGAGATTCGGCAGCTTATTTCTGTGCCAGCTCACCGGCTAGCGGGACTAGAGGGGAGCTGTTTTTTGGAGAA	CASSPASGTRGELFF	1	5.035246727089627E-4	45	TCRBV18-01*01	TCRBV18	TCRBV18-01	01				TCRBD02-01*02	TCRBD02	TCRBD02-01	02				TCRBJ02-02*01	TCRBJ02	TCRBJ02-02	01				3	5	4	3	2	8	36	50	52	61	66	1	In	VDJ
TTGGGGACTCGGCCGTGTATCTCTATGCCAGCAGCCACATTGAAGTTTGAACAGGGCTCCTATAATTCACCCCTCCACTTTGGGAAT		1	5.035246727089627E-4	58	TCRBV11-03*01	TCRBV11	TCRBV11-03	01				TCRBD01-01*01	TCRBD01	TCRBD01-01	01				TCRBJ01-06*01	TCRBJ01	TCRBJ01-06	01				5	0	3	3	15	0	23	35	50	-1	56	1	Out	VDJ
AGCCCTCAGAACCCAGGGACTCAGCTGTGTACTTCTGTGCCAGCAGTTTGAGGAAGGGGCGGGAATTATGGCTACACCTTCGGTTCG		1	5.035246727089627E-4	46	TCRBV12	TCRBV12				TCRBV12-03/12-04,TCRBV12-04		TCRBD02-01*02	TCRBD02	TCRBD02-01	02				TCRBJ01-02*01	TCRBJ01	TCRBJ01-02	01				3	2	7	3	9	5	35	49	58	64	66	1	Out	VDJ
GTCCTCAGAACCGGGAGACACGGCACTGTATCTCTGCGCCAGCACGAACCCTGACAGGGGCGCTGTTACGAGCAGTACTTCGGGCCG		1	5.035246727089627E-4	47	TCRBV23-01*01	TCRBV23	TCRBV23-01	01				TCRBD01-01*01	TCRBD01	TCRBD01-01	01				TCRBJ02-07*01	TCRBJ02	TCRBJ02-07	01				7	6	2	2	8	4	34	44	52	60	66	1	Out	VDJ
GAGTCCGCCAGCACCAACCAGACATCTATGTACCTCTGTGCCAGCAGCCCTACCCAGGGCAGGGTCTACGAGCAGTACTTCGGGCCG	CASSPTQGRVYEQYF	3	0.0015105740181268882	45	TCRBV28-01*01	TCRBV28	TCRBV28-01	01				TCRBD01-01*01	TCRBD01	TCRBD01-01	01				TCRBJ02-07*01	TCRBJ02	TCRBJ02-07	01				6	6	4	3	7	3	36	47	54	59	65	3	In	VDJ
GTGACCAGTGCCCATCCTGAAGACAGCAGCTTCTACATCTGCAGTGCTAGAGATGGGACTAGCCTAGACGAGCAGTACTTCGGGCCG	CSARDGTSLDEQYF	1	5.035246727089627E-4	42	TCRBV20	TCRBV20				TCRBV20-01,TCRBV20-or09_02		TCRBD02-01	TCRBD02	TCRBD02-01				01,02	TCRBJ02-07*01	TCRBJ02	TCRBJ02-07	01				0	4	0	7	1	5	39	53	54	63	67	1	In	VDJ
TCTCTGGAGCTGGGGGACTCAGCTTTGTATTTCTGTGCCAGCAGCTCTAGTGAGGGGGACTCTGGAAACACCATATATTTTGGAGAG	CASSSSEGDSGNTIYF	1	5.035246727089627E-4	48	TCRBV09-01*01	TCRBV09	TCRBV09-01	01				TCRBD01-01*01	TCRBD01	TCRBD01-01	01				TCRBJ01-03*01	TCRBJ01	TCRBJ01-03	01				4	1	5	1	7	0	33	45	52	58	59	1	In	VDJ
ACTCTGAAGATCCAGCGCACAGAGCAGCGGGACTCGGCCATGTATCGCTGTGCCAGCAGCTCTAGAAATGAGCAGTTCTTCGGGCCA	CASSSRNEQFF	1	5.035246727089627E-4	33	TCRBV07-06*01	TCRBV07	TCRBV07-06	01				TCRBD02-01	TCRBD02	TCRBD02-01				01,02	TCRBJ02-01*01	TCRBJ02	TCRBJ02-01	01				4	1	4	8	0	7	48	-1	61	65	66	1	In	VDJ
CTGAGGATCCAGCAGGTAGTGCGAGGAGATTCGGCAGCTTATTTCTGTGCCAGCTCCCCCGGGGAGGAGACCCAGTACTTCGGGCCA	CASSPGEETQYF	1	5.035246727089627E-4	36	TCRBV18-01*01	TCRBV18	TCRBV18-01	01				TCRBD02-01	TCRBD02	TCRBD02-01				01,02	TCRBJ02-05*01	TCRBJ02	TCRBJ02-05	01				6	2	8	3	3	5	45	56	59	64	66	1	In	VDJ
TTGGAGCTGGGGGACTCAGCCCTGTACTTCTGTGCCAGCAGCCCCCGATCACGCGGGAGGGCCCCGGATACGCAGTATTTTGGCCCA	CASSPRSRGRAPDTQYF	2	0.0010070493454179255	51	TCRBV13-01*01	TCRBV13	TCRBV13-01	01				TCRBD02-01*02	TCRBD02	TCRBD02-01	02				TCRBJ02-03*01	TCRBJ02	TCRBJ02-03	01				5	5	7	0	10	6	30	42	52	61	66	2	In	VDJ
AATGTGAACGCCTTGTTGCTGGGGGACTCGGCCCTGTATCTCTGTGCCAGCAGCTTGTGGAGGACAGATACGCAGTATTTTGGCCCA	CASSLWRTDTQYF	3	0.0015105740181268882	39	TCRBV05-05*01	TCRBV05	TCRBV05-05	01				TCRBD02-01*02	TCRBD02	TCRBD02-01	02				TCRBJ02-03*01	TCRBJ02	TCRBJ02-03	01				1	0	10	1	1	3	42	57	58	-1	63	3	In	VDJ
CGCTCACCAGGCCTGGGGGACGCAGCCATGTACCTGTGTGCCACCAGCCCAGAGGGACGGAGCACAGATACGCAGTATTTTGGCCCA	CATSPEGRSTDTQYF	5	0.0025176233635448137	45	TCRBV15-01*02	TCRBV15	TCRBV15-01	02								TCRBD01,TCRBD02	TCRBD01-01,TCRBD02-01		TCRBJ02-03*01	TCRBJ02	TCRBJ02-03	01				5	2	0	7	5	0	36	48	53	58	60	5	In	VDJ
CCCAGCCCCAACCAGACCTCTCTGTACTTCTGTGCCAGCAGTCAAAAAGGACTAGCGGTTTCCACAGATACGCAGTATTTTGGCCCA	CASSQKGLAVSTDTQYF	1	5.035246727089627E-4	51	TCRBV27-01*01	TCRBV27	TCRBV27-01	01				TCRBD02-01	TCRBD02	TCRBD02-01				01,02	TCRBJ02-03*01	TCRBJ02	TCRBJ02-03	01				5	4	1	5	6	2	30	42	48	58	62	1	In	VDJ
AAGCTCCTTCTCAGTGACTCTGGCTTCTATCTCTGTGCCTGGAGTAGAACGGGAGGGCCCTGGGTGGAAGAGCTGTTTTTTGGAGAA	CAWSRTGGPWVEELFF	2	0.0010070493454179255	48	TCRBV30-01*01	TCRBV30	TCRBV30-01	01				TCRBD02-01*02	TCRBD02	TCRBD02-01	02				TCRBJ02-02*01	TCRBJ02	TCRBJ02-02	01				2	12	8	0	4	11	33	45	49	57	69	2	In	VDJ
GTGACATCGGCCCAAAAGAACCCGACAGCTTTCTATCTCTGTGCCAGTAGTATTTGGGGTCTGGACACTGAAGCTTTCTTTGGACAA	CASSIWGLDTEAFF	2	0.0010070493454179255	42	TCRBV19-01*01	TCRBV19	TCRBV19-01	01								TCRBD01,TCRBD02	TCRBD01-01,TCRBD02-01		TCRBJ01-01*01	TCRBJ01	TCRBJ01-01	01				3	5	6	2	2	3	39	53	55	59	64	2	In	VDJ
CTGGAGTCCGCCAGCACCAACCAGACATCTATGTACCTCTGTGCCAGCAGTCGGACAGTTCAAGGACAGCCCCAGCATTTTGGTGAT	CASSRTVQGQPQHF	2	0.0010070493454179255	42	TCRBV28-01*01	TCRBV28	TCRBV28-01	01				TCRBD01-01*01	TCRBD01	TCRBD01-01	01				TCRBJ01-05*01	TCRBJ01	TCRBJ01-05	01				5	8	1	5	1	7	39	51	52	58	66	2	In	VDJ
CTACACACCCTGCAGCCAGAAGACTCGGCCCTGTATCTCTGCGCCAGCAGCCAAGGGGCGGACGGTTCGCCCCTCCACTTTGGGAAT	CASSQGADGSPLHF	1	5.035246727089627E-4	42	TCRBV04-03*01	TCRBV04	TCRBV04-03	01								TCRBD01,TCRBD02	TCRBD01-01,TCRBD02-01		TCRBJ01-06*01	TCRBJ01	TCRBJ01-06	01				1	6	1	7	4	13	39	55	59	63	69	1	In	VDJ
CTCACTGTGACATCGGCCCAAAAGAACCCGACAGCTTTCTATCTCTGTGCCAGTAGTCGGGACAGTTACGAGCAGTACTTCGGGCCG	CASSRDSYEQYF	2	0.0010070493454179255	36	TCRBV19-01*01	TCRBV19	TCRBV19-01	01				TCRBD01-01*01	TCRBD01	TCRBD01-01	01				TCRBJ02-07*01	TCRBJ02	TCRBJ02-07	01				5	1	0	5	1	4	45	57	58	65	66	2	In	VDJ
GAGTCCGCCAGCACCAACCAGACATCTATGTACCTCTGTGCCAGCAGTTCCCCCGGGGGTTGGGTGCACGAGCAGTACTTCGGGCCG	CASSSPGGWVHEQYF	2	0.0010070493454179255	45	TCRBV28-01*01	TCRBV28	TCRBV28-01	01				TCRBD02-01*01	TCRBD02	TCRBD02-01	01				TCRBJ02-07*01	TCRBJ02	TCRBJ02-07	01				4	8	8	2	4	5	36	49	53	59	67	2	In	VDJ
CACTGTGACATCGGCCCAAAAGAACCCGACAGCTTTCTATCTCTTAAGTGGGGGGACTAGCGTCAGAGAGAGCAGTACTTCGGGCCG		1	5.035246727089627E-4	38	TCRBV19-01*01	TCRBV19	TCRBV19-01	01				TCRBD02-01	TCRBD02	TCRBD02-01				01,02	TCRBJ02-07*01	TCRBJ02	TCRBJ02-07	01				16	7	0	6	8	7	43	44	52	62	69	1	Out	VDJ
GCGTCTGCTGTACCCTCTCAGACATCTGTGTACTTCTGTGCCAGCAGTGCAGGCGCGGGAAGCAACAATGAGCAGTTCTTCGGGCCA	CASSAGAGSNNEQFF	2	0.0010070493454179255	45	TCRBV06-04*01	TCRBV06	TCRBV06-04	01				TCRBD02-01*02	TCRBD02	TCRBD02-01	02				TCRBJ02-01*01	TCRBJ02	TCRBJ02-01	01				4	4	7	3	5	5	36	49	54	60	64	2	In	VDJ
CTGGAGTCCGCTACCAGCTCCCAGACATCTGTGTACTTCTGTGCCATCAGTGCAAGTACGAACGCCGGGGAGCTGTTTTTTGGAGAA	CAISASTNAGELFF	1	5.035246727089627E-4	42	TCRBV10-03*01	TCRBV10	TCRBV10-03	01								TCRBD01,TCRBD02	TCRBD01-01,TCRBD02-01		TCRBJ02-02*01	TCRBJ02	TCRBJ02-02	01				4	3	2	8	7	6	39	52	59	61	64	1	In	VDJ
GGAGTCAGCTGCTCCCTCCCAGACATCTGTATACTTCTGTGCCAGCAGGTACCCAGCGGGGCGGACACTGAAGCTTTCTTTGGACAA		1	5.035246727089627E-4	44	TCRBV06-09*01	TCRBV06	TCRBV06-09	01				TCRBD02-01*01	TCRBD02	TCRBD02-01	01				TCRBJ01-01*01	TCRBJ01	TCRBJ01-01	01				6	3	6	3	6	3	37	48	54	61	64	1	Out	VDJ
AATCCTGTCCTCAGAACCGGGAGACACGGCACTGTATCTCTGCGCCAGCGGGAACAGGGTGGGAATCAGCCCCAGCATTTTGGTGAT		1	5.035246727089627E-4	41	TCRBV23-01*01	TCRBV23	TCRBV23-01	01				TCRBD01-01*01	TCRBD01	TCRBD01-01	01				TCRBJ01-05*01	TCRBJ01	TCRBJ01-05	01				8	4	3	3	4	4	40	49	53	59	63	1	Out	VDJ
ACTCTGGAGTCCGCTACCAGCTCCCAGACATCTGTGTACTTCTGTGCCATCAGAACAGGGGTTAATTCACCCCTCCACTTTGGGAAT	CAIRTGVNSPLHF	3	0.0015105740181268882	39	TCRBV10-03*01	TCRBV10	TCRBV10-03	01				TCRBD01-01*01	TCRBD01	TCRBD01-01	01				TCRBJ01-06*01	TCRBJ01	TCRBJ01-06	01				6	1	3	2	1	6	42	53	54	61	62	3	In	VDJ
CTGGAGTCAGCTACCAGCTCCCAGACATCTGTGTACTTCTGTGCCATAGCCTTGGGGGACGGCGGATCACCCCTCCACTTTGGGAAT	CAIALGDGGSPLHF	1	5.035246727089627E-4	42	TCRBV10-03*01	TCRBV10	TCRBV10-03	01								TCRBD01,TCRBD02	TCRBD01-01,TCRBD02-01		TCRBJ01-06*01	TCRBJ01	TCRBJ01-06	01				9	6	0	7	8	10	39	47	55	60	66	1	In	VDJ
AACATGAGCCCTGAAGACAGCAGCATATATCTCTGCAGCGTTGCCGAGGAGTCGGGACCCTCGTTCTACGAGCAGTACTTCGGGCCG	CSVAEESGPSFYEQYF	2	0.0010070493454179255	48	TCRBV29-01	TCRBV29	TCRBV29-01				01,02					TCRBD01,TCRBD02	TCRBD01-01,TCRBD02-01		TCRBJ02-07*01	TCRBJ02	TCRBJ02-07	01				4	7	0	7	10	3	33	43	53	58	65	2	In	VDJ
CGCACAGAGCAGGGGGACTCGGCCATGTATCTCTGTGCCAGCAGCCCCCCGGTCTGGGGTGCACCCTACGAGCAGTACTTCGGGCCG	CASSPPVWGAPYEQYF	3	0.0015105740181268882	48	TCRBV07-09*01	TCRBV07	TCRBV07-09	01								TCRBD01,TCRBD02	TCRBD01-01,TCRBD02-01		TCRBJ02-07*01	TCRBJ02	TCRBJ02-07	01				5	5	6	2	10	2	33	45	55	59	64	3	In	VDJ
AGTTCTAAGAAGCTCCTTCTCAGTGACTCTGGCTTCTATCTCTGTGCCTGGAGTGTAGGTTTTAGGGGGAAGCAGTACTTCGGGCCG	CAWSVGFRGKQYF	1	5.035246727089627E-4	39	TCRBV30-01*01	TCRBV30	TCRBV30-01	01				TCRBD01-01*01	TCRBD01	TCRBD01-01	01				TCRBJ02-07*01	TCRBJ02	TCRBJ02-07	01				0	1	5	1	7	8	42	56	63	69	70	1	In	VDJ
CTGAATGTGAACGCCTTGGAGCTGGACGACTCGGCCCTGTATCTCTGTGCCAGCAGCTTGCAGCTTGGGTGGCAGTTCTTCGGGCCA	CASSLQLGWQFF	2	0.0010070493454179255	36	TCRBV05-04*01	TCRBV05	TCRBV05-04	01								TCRBD01,TCRBD02	TCRBD01-01,TCRBD02-01		TCRBJ02-01*01	TCRBJ02	TCRBJ02-01	01				1	2	0	9	6	12	45	60	66	69	71	2	In	VDJ
CAGCGCACAGAGCGGGGGGACTCAGCCGTGTATCTCTGTGCCAGCAGCCGTAGGACAGGGATGTACAATGAGCAGTTCTTCGGGCCA	CASSRRTGMYNEQFF	1	5.035246727089627E-4	45	TCRBV07-03*01	TCRBV07	TCRBV07-03	01				TCRBD01-01*01	TCRBD01	TCRBD01-01	01				TCRBJ02-01*01	TCRBJ02	TCRBJ02-01	01				5	3	1	3	4	4	36	48	52	60	63	1	In	VDJ
AGCAACATGAGCCCTGAAGACAGCAGCATATATCTCTGCAGCGTTGTGAACCCGGATCTAACCTACAATGAGCAGTTCTTCGGGCCA	CSVVNPDLTYNEQFF	2	0.0010070493454179255	45	TCRBV29-01	TCRBV29	TCRBV29-01				01,02					TCRBD01,TCRBD02	TCRBD01-01,TCRBD02-01		TCRBJ02-01*01	TCRBJ02	TCRBJ02-01	01				4	5	1	8	7	2	36	46	53	56	61	2	In	VDJ
GAGCTGGGGGACTCAGCCCTGTACTTCTGTGCCAGCAGCCACAGGACTAGCGGGAGATTTGTGAGAGAGACCCAGTACTTCGGGCCA	CASSHRTSGRFVRETQYF	1	5.035246727089627E-4	54	TCRBV13-01*01	TCRBV13	TCRBV13-01	01				TCRBD02-01*02	TCRBD02	TCRBD02-01	02				TCRBJ02-05*01	TCRBJ02	TCRBJ02-05	01				5	9	1	2	4	4	27	39	43	56	65	1	In	VDJ
AATGTGAGCACCTTGGAGCTGGGGGACTCGGCCCTTTATCTTTGCGCCAGCAGCTTGGGATCCGGGGAGATGCAGTATTTTGGCCCA	CASSLGSGEMQYF	3	0.0015105740181268882	39	TCRBV05-01*01	TCRBV05	TCRBV05-01	01				TCRBD02-01	TCRBD02	TCRBD02-01				01,02	TCRBJ02-03*01	TCRBJ02	TCRBJ02-03	01				0	4	8	3	4	11	42	58	62	67	71	3	In	VDJ
AAGATCCAGCCCTCAGAACCCAGGGACTCAGCTGTGTACTTCTGTGCCAGCAGTTTAGGCCCTCGGGATACGCAGTATTTTGGCCCA	CASSLGPRDTQYF	2	0.0010070493454179255	39	TCRBV12-03/12-04*01	TCRBV12	TCRBV12-03/12-04	01				TCRBD02-01	TCRBD02	TCRBD02-01				01,02	TCRBJ02-03*01	TCRBJ02	TCRBJ02-03	01				1	0	8	5	5	6	42	58	63	-1	66	2	In	VDJ
CTTCACATCAATTCCCTGGAGCTTGGTGACTCTGCTGTGTATTTCTGTGCCAGCAGCCAAGTGGAGGATACGCAGTATTTTGGCCCA	CASSQVEDTQYF	1	5.035246727089627E-4	36	TCRBV03-01/03-02*01	TCRBV03	TCRBV03-01/03-02	01				TCRBD02-01*02	TCRBD02	TCRBD02-01	02				TCRBJ02-03*01	TCRBJ02	TCRBJ02-03	01				1	0	10	2	1	6	45	61	62	-1	66	1	In	VDJ
CAGCCCCAACCAGACCTCTCTGTACTTCTGTGCCAGCAGTTTATTAGTCGGGGGGCAGGGGGCACAGATACGCAGTATTTTGGCCCA		1	5.035246727089627E-4	53	TCRBV27-01*01	TCRBV27	TCRBV27-01	01				TCRBD02-01*01	TCRBD02	TCRBD02-01	01				TCRBJ02-03*01	TCRBJ02	TCRBJ02-03	01				1	6	8	1	4	1	28	44	48	55	61	1	Out	VDJ
CCTCAGAACCGGGAGACACGGCACTGTATCTCTGCGCCAGCAGTCAGTCCCGGGACAGGGGACACCGGGGAGCTGTTTTTTGGAGAA		3	0.0015105740181268882	49	TCRBV23-01*01	TCRBV23	TCRBV23-01	01				TCRBD01-01*01	TCRBD01	TCRBD01-01	01				TCRBJ02-02*01	TCRBJ02	TCRBJ02-02	01				3	0	0	2	5	3	32	46	51	-1	61	3	Out	VDJ
TTGGCGTCTGCTGTACCCTCTCAGACATCTGTGTACTTCTGTGCCAGCAGTGAGGGACAGGACACCGGGGAGCTGTTTTTTGGAGAA	CASSEGQDTGELFF	1	5.035246727089627E-4	42	TCRBV06-04*01	TCRBV06	TCRBV06-04	01				TCRBD01-01*01	TCRBD01	TCRBD01-01	01				TCRBJ02-02*01	TCRBJ02	TCRBJ02-02	01				3	0	0	4	0	3	39	-1	53	-1	61	1	In	VDJ
CTGAATGTGAACGCCTTGGAGCTGGAGGACTCGGCCCTGTATCTCTGTGCCAGCAGCCCGGTGTACGAAAAACTGTTTTTTGGCAGT	CASSPVYEKLFF	1	5.035246727089627E-4	36	TCRBV05-08*01	TCRBV05	TCRBV05-08	01				TCRBD02-01	TCRBD02	TCRBD02-01				01,02	TCRBJ01-04*01	TCRBJ01	TCRBJ01-04	01				4	5	8	5	1	8	45	57	58	61	66	1	In	VDJ
CCTGCAGAGCTTGAGGACTCGGCCGTGTATCTCTGTGCCAGCAGTGGGTTGGGACTAGCGGGAGTTGGCGAGCAGTACTTCGGGCCG	CASSGLGLAGVGEQYF	1	5.035246727089627E-4	48	TCRBV11	TCRBV11				TCRBV11-02,TCRBV11-03		TCRBD02-01*02	TCRBD02	TCRBD02-01	02				TCRBJ02-07*01	TCRBJ02	TCRBJ02-07	01				6	4	0	2	6	6	33	44	50	64	68	1	In	VDJ
GAACCGGGAGACACGGCACTGTATCTCTGCGCCAGCAGTCACTAGAAGCGGGAGTCGACCGGCTCCTACGAGCAGTACTTCGGGCCG	CASSH*KRESTGSYEQYF	1	5.035246727089627E-4	54	TCRBV23-01*01	TCRBV23	TCRBV23-01	01				TCRBD02-01*02	TCRBD02	TCRBD02-01	02				TCRBJ02-07*01	TCRBJ02	TCRBJ02-07	01				3	8	6	2	5	0	27	41	46	54	62	1	Stop	VDJ
AAAAGAACCCGACAGCTTTCTATCTCTGTGCCAGTAGTGTTTCGGTAGGCTAGCGGGAGGGCCGTCTATGAGCAGTTCTTCGGGCCA		1	5.035246727089627E-4	55	TCRBV19-01*01	TCRBV19	TCRBV19-01	01				TCRBD02-01*02	TCRBD02	TCRBD02-01	02				TCRBJ02-01*01	TCRBJ02	TCRBJ02-01	01				5	6	4	0	11	8	26	38	49	61	67	1	Out	VDJ
CAGCGCACAGAGCAGCGGGACTCGGCCATGTATCGCTGTGCCAGCAGCTTAGGGGGACTTTACTACAATGAGCAGTTCTTCGGGCCA	CASSLGGLYYNEQFF	2	0.0010070493454179255	45	TCRBV07-06*01	TCRBV07	TCRBV07-06	01				TCRBD02-01	TCRBD02	TCRBD02-01				01,02	TCRBJ02-01*01	TCRBJ02	TCRBJ02-01	01				1	3	0	10	1	3	36	52	53	59	62	2	In	VDJ
AAGATCCAGCCCTCAGAACCCAGGGACTCAGCTGTGTACTTCTGTGCCAGCAGCCAGAACAGGTGGGAGACCCAGTACTTCGGGCCA	CASSQNRWETQYF	2	0.0010070493454179255	39	TCRBV12-03/12-04*01	TCRBV12	TCRBV12-03/12-04	01				TCRBD01-01*01	TCRBD01	TCRBD01-01	01				TCRBJ02-05*01	TCRBJ02	TCRBJ02-05	01				6	3	3	4	5	5	42	53	58	63	66	2	In	VDJ
GACATCCGCTCACCAGGCCTGGGGGACGCAGCCATGTACCTGTGTGCCACCAGCCACATCGGGGGGGAGACCCAGTACTTCGGGCCA	CATSHIGGETQYF	1	5.035246727089627E-4	39	TCRBV15-01*02	TCRBV15	TCRBV15-01	02				TCRBD02-01*01	TCRBD02	TCRBD02-01	01				TCRBJ02-05*01	TCRBJ02	TCRBJ02-05	01				5	0	8	1	5	5	42	54	59	-1	66	1	In	VDJ
CTGGAGTCCGCCAGCACCAACCAGACATCTATGTACCTCTGTGCCAGCGCCTTGGCGGGAGTCCGCGATACGCAGTATTTTGGCCCA	CASALAGVRDTQYF	3	0.0015105740181268882	42	TCRBV28-01*01	TCRBV28	TCRBV28-01	01				TCRBD02-01*02	TCRBD02	TCRBD02-01	02				TCRBJ02-03*01	TCRBJ02	TCRBJ02-03	01				8	5	7	2	6	6	39	48	54	61	66	3	In	VDJ
GCCCATCCTGAAGACAGCAGCTTCTACATCTGCAGTGCTAGAGATCTCGGGAGCGGGATTAGCACAGATACGCAGTATTTTGGCCCA	CSARDLGSGISTDTQYF	2	0.0010070493454179255	51	TCRBV20	TCRBV20				TCRBV20-01,TCRBV20-or09_02		TCRBD02-01*02	TCRBD02	TCRBD02-01	02				TCRBJ02-03*01	TCRBJ02	TCRBJ02-03	01				0	2	6	3	7	0	30	44	51	58	60	2	In	VDJ
CACAGAGCAGGAGGACTCCGCCGTGTATCTCTGTGCCAGCAACTTAGCCGGGACAGGGGTTTCGACACTGAAGCTTTCTTTGGACAA		2	0.0010070493454179255	50	TCRBV07-08*01	TCRBV07	TCRBV07-08	01				TCRBD01-01*01	TCRBD01	TCRBD01-01	01				TCRBJ01-01*01	TCRBJ01	TCRBJ01-01	01				0	5	0	2	1	3	31	48	49	59	64	2	Out	VDJ
CACACCCTGCAGCCAGAAGACTCGGCCCTGTATCTCTGCGCCAGCAGCCAGGACAGGGCGGTTAATCAGCCCCAGCATTTTGGTGAT	CASSQDRAVNQPQHF	1	5.035246727089627E-4	45	TCRBV04-03*01	TCRBV04	TCRBV04-03	01				TCRBD01-01*01	TCRBD01	TCRBD01-01	01				TCRBJ01-05*01	TCRBJ01	TCRBJ01-05	01				3	5	1	3	0	4	36	-1	50	58	63	1	In	VDJ
TTGGAGCTGGGGGACTCGGCCCTGTATCTCTGTGCCAGAAGTTTGGGATAACAGGACCGACATAATTCACCCCTCCACTTTGGGAAT	CARSLG*QDRHNSPLHF	2	0.0010070493454179255	51	TCRBV05-03	TCRBV05	TCRBV05-03				01,02	TCRBD01-01*01	TCRBD01	TCRBD01-01	01				TCRBJ01-06*01	TCRBJ01	TCRBJ01-06	01				0	6	3	4	4	5	30	46	50	55	61	2	Stop	VDJ
GCTCCCTCCCAGACATCTGTGTACTTCTGTGCCAGCAGTGAAGGACGGGACAGGGGATGGGGTCTCGGAGGCTACACCTTCGGTTCG	CASSEGRDRGWGLGGYTF	2	0.0010070493454179255	54	TCRBV06-01*01	TCRBV06	TCRBV06-01	01				TCRBD01-01*01	TCRBD01	TCRBD01-01	01				TCRBJ01-02*01	TCRBJ01	TCRBJ01-02	01				1	13	0	2	3	8	27	43	46	56	69	2	In	VDJ
AAGATCCGGTCCACAAAGCTGGAGGACTCAGCCATGTACTTCTGTGCCAGCAGTGAAGCGCGAGTTCACGAGCAGTACTTCGGGCCG	CASSEARVHEQYF	1	5.035246727089627E-4	39	TCRBV02-01	TCRBV02	TCRBV02-01				01,03	TCRBD02-01	TCRBD02	TCRBD02-01				01,02	TCRBJ02-07*01	TCRBJ02	TCRBJ02-07	01				0	5	7	6	0	5	42	-1	59	62	67	1	In	VDJ
TCAGGGGACACAGCACTGTATTTCTGTGCCAGCAGCACCTCAAAGGGGCAACAGGGGGCATCTGGAAACACCATATATTTTGGAGAG	CASSTSKGQQGASGNTIYF	1	5.035246727089627E-4	57	TCRBV21-01*01	TCRBV21	TCRBV21-01	01				TCRBD01-01*01	TCRBD01	TCRBD01-01	01				TCRBJ01-03*01	TCRBJ01	TCRBJ01-03	01				4	1	3	0	13	1	24	37	50	59	60	1	In	VDJ
TTGTTGCTGGGGGACTCGGCCCTGTATCTCTGTGCCAGCAGCTTTAGGGGCAGGACAGGGGGCTGGGATGAGCAGTTCTTCGGGCCA	CASSFRGRTGGWDEQFF	1	5.035246727089627E-4	51	TCRBV05-05*01	TCRBV05	TCRBV05-05	01				TCRBD01-01*01	TCRBD01	TCRBD01-01	01				TCRBJ02-01*01	TCRBJ02	TCRBJ02-01	01				2	4	1	0	8	8	30	44	52	63	67	1	In	VDJ
GAGCTTGGGGACTCGGCCATGTATCTCTGTGCCAGCAGCTTAAGGTCGGTTCGAGGGGGCTCCTACAATGAGCAGTTCTTCGGGCCA	CASSLRSVRGGSYNEQFF	1	5.035246727089627E-4	54	TCRBV11	TCRBV11				TCRBV11-01,TCRBV11-03		TCRBD01-01*01	TCRBD01	TCRBD01-01	01				TCRBJ02-01*01	TCRBJ02	TCRBJ02-01	01				2	0	5	1	11	0	27	42	53	-1	59	1	In	VDJ
ACTCTGAAGATCCAGCGCACAGAGCAGGGGGACTCGGCCATGTATCTCTGTGCCAGCAGCGGAAGCTTAGAAGCTTTCTTTGGACAA	CASSGSLEAFF	3	0.0015105740181268882	33	TCRBV07-09*01	TCRBV07	TCRBV07-09	01								TCRBD01,TCRBD02	TCRBD01-01,TCRBD02-01		TCRBJ01-01*01	TCRBJ01	TCRBJ01-01	01				5	6	1	8	0	8	48	-1	60	63	69	3	In	VDJ
AAGCTGGAGGACTCAGCCATGTACTTCTGTGCCAGCAGTGAAATCCATGAACTCACTAAGGGGGGTGAAAAACTGTTTTTTGGCAGT	CASSEIHELTKGGEKLFF	1	5.035246727089627E-4	54	TCRBV02-01	TCRBV02	TCRBV02-01				01,03					TCRBD01,TCRBD02	TCRBD01-01,TCRBD02-01		TCRBJ01-04*01	TCRBJ01	TCRBJ01-04	01				2	1	5	1	16	7	27	42	58	64	65	1	In	VDJ
CAGCCTGCAGAGCTTGAGGACTCGGCCGTGTATCTCTGTGCCAGCAGCTTATCCTCCGGGGGAGGATACGAGCAGTACTTCGGGCCG	CASSLSSGGGYEQYF	2	0.0010070493454179255	45	TCRBV11	TCRBV11				TCRBV11-02,TCRBV11-03		TCRBD02-01	TCRBD02	TCRBD02-01				01,02	TCRBJ02-07*01	TCRBJ02	TCRBJ02-07	01				2	4	8	2	5	4	36	51	56	62	66	2	In	VDJ
NCTCTGAAGATCCGGTCCACAAAGCTGGAGGACTCAGCCATGTACTTCTGTGCCAGCAGCTATAGCGGAGAGCAGTACTTCGGGCCG	CASSYSGEQYF	3	0.0015105740181268882	33	TCRBV02-01	TCRBV02	TCRBV02-01				01,03	TCRBD02-01	TCRBD02	TCRBD02-01				01,02	TCRBJ02-07*01	TCRBJ02	TCRBJ02-07	01				6	1	5	5	3	7	48	59	62	68	69	3	In	VDJ
ATCCAGCAGGTAGTGCGAGGAGATTCGGCAGCTTATTTCTGTGCCAGCTCCAGGACAGGGGGCAAGAATGAGCAGTTCTTCGGGCCA	CASSRTGGKNEQFF	1	5.035246727089627E-4	42	TCRBV18-01*01	TCRBV18	TCRBV18-01	01				TCRBD01-01*01	TCRBD01	TCRBD01-01	01				TCRBJ02-01*01	TCRBJ02	TCRBJ02-01	01				6	3	1	0	2	7	39	50	52	63	66	1	In	VDJ
GAGTCGCCCAGCCCCAACCAGACCTCTCTGTACTTCTGTGCCAGCAGAGATATAGCGGGAGGTTACAATGAGCAGTTCTTCGGGCCA	CASRDIAGGYNEQFF	1	5.035246727089627E-4	45	TCRBV27-01*01	TCRBV27	TCRBV27-01	01				TCRBD02-01*02	TCRBD02	TCRBD02-01	02				TCRBJ02-01*01	TCRBJ02	TCRBJ02-01	01				6	1	5	1	5	4	36	47	52	62	63	1	In	VDJ
GGAGTCGCCCAGCCCCAACCAGACCTCTCTGTACTTCTGTGCCAGCAGTTTTTTCCGGGGGGGAAGGGAGAGCAGTTCTTCGGGCCA		1	5.035246727089627E-4	44	TCRBV27-01*01	TCRBV27	TCRBV27-01	01				TCRBD02-01*01	TCRBD02	TCRBD02-01	01				TCRBJ02-01*01	TCRBJ02	TCRBJ02-01	01				3	6	8	0	4	10	37	51	55	63	69	1	Out	VDJ
TCCCTGGAGCTTGGTGACTCTGCTGTGTATTTCTGTGCCAGCAGCCGGCCCGGGACAGCACCTCAAGAGACCCAGTACTTCGGGCCA	CASSRPGTAPQETQYF	1	5.035246727089627E-4	48	TCRBV03-01/03-02*01	TCRBV03	TCRBV03-01/03-02	01				TCRBD01-01*01	TCRBD01	TCRBD01-01	01				TCRBJ02-05*01	TCRBJ02	TCRBJ02-05	01				4	5	0	5	5	2	33	46	51	58	63	1	In	VDJ
CCTGTCCCTAGAGTCTGCCATCCCCAACCAGACAGCTCTTTACTTCTGTGCCAATTACTCCGCACAGATACGCAGTATTTTGGCCCA		1	5.035246727089627E-4	35	TCRBV24-01*01	TCRBV24	TCRBV24-01	01				TCRBD02-01	TCRBD02	TCRBD02-01				01,02	TCRBJ02-03*01	TCRBJ02	TCRBJ02-03	01				11	2	3	10	3	1	46	53	56	59	61	1	Out	VDJ
GTGACCAGTGCCCATCCTGAAGACAGCAGCTTCTACATCTGCCGGATAGACAGTCGGGTGGTGAACACTGAAGCTTTCTTTGGACAA	CRIDSRVVNTEAFF	1	5.035246727089627E-4	42	TCRBV20	TCRBV20				TCRBV20-01,TCRBV20-or09_02		TCRBD01-01*01	TCRBD01	TCRBD01-01	01				TCRBJ01-01*01	TCRBJ01	TCRBJ01-01	01				11	8	2	5	6	0	39	42	48	53	61	1	In	VDJ
CTCACTGTGACATCGGCCCAAAAGAACCCGACAGCTTTCTATCTCTGTGCCAGCGGGGCCATGAATCAGCCCCAGCATTTTGGTGAT	CASGAMNQPQHF	1	5.035246727089627E-4	36	TCRBV19-01*01	TCRBV19	TCRBV19-01	01								TCRBD01,TCRBD02	TCRBD01-01,TCRBD02-01		TCRBJ01-05*01	TCRBJ01	TCRBJ01-05	01				9	4	7	0	1	4	45	53	54	59	63	1	In	VDJ
GACATCCGCTCACCAGGCCTGGGGGACGCAGCCATGTACCTGTGTGCCACCAGCAGAGGAGTAGGGCAGCCCCAGCATTTTGGTGAT	CATSRGVGQPQHF	1	5.035246727089627E-4	39	TCRBV15-01*02	TCRBV15	TCRBV15-01	02								TCRBD01,TCRBD02	TCRBD01-01,TCRBD02-01		TCRBJ01-05*01	TCRBJ01	TCRBJ01-05	01				1	0	5	3	4	7	42	58	62	-1	66	1	In	VDJ
CTGGAGCTTGGTGACTCTGCTGTGTATTTCTGTGCCAGCAGCCGCCATGGGGCAGGGGATAATAATTCACCCCTCCACTTTGGGAAT	CASSRHGAGDNNSPLHF	1	5.035246727089627E-4	51	TCRBV03-01/03-02*01	TCRBV03	TCRBV03-01/03-02	01				TCRBD01-01*01	TCRBD01	TCRBD01-01	01				TCRBJ01-06*01	TCRBJ01	TCRBJ01-06	01				4	3	4	2	9	5	30	43	52	58	61	1	In	VDJ
AGGCTGGAGTTGGCTGCTCTCTCCCAGACATCTGTGTACTTCTGTGCCAGCAGTTACGAGCCAGATTATGGCTACACCTTCGGTTCG	CASSYEPDYGYTF	1	5.035246727089627E-4	39	TCRBV06-06*01	TCRBV06	TCRBV06-06	01								TCRBD01,TCRBD02	TCRBD01-01,TCRBD02-01		TCRBJ01-02*01	TCRBJ01	TCRBJ01-02	01				2	2	4	5	4	5	42	57	61	64	66	1	In	VDJ
CCTGGAGTCTGCCAGGCCCTCACATACCTCTCAGTACCTCTGTGCCAGCCCAGGCGGGGTGAAGACTATGGCTACACCTTCGGTTCG		1	5.035246727089627E-4	41	TCRBV25-01*01	TCRBV25	TCRBV25-01	01				TCRBD02-01*01	TCRBD02	TCRBD02-01	01				TCRBJ01-02*01	TCRBJ01	TCRBJ01-02	01				8	5	7	3	4	3	40	49	53	59	64	1	Out	VDJ
ACATCGGCCCAAAAGAACCCGACAGCTTTCTATCTCTGTGCCAGTAGTTTGGCGATATTTGGGTCCTACGAGCAGTACTTCGGGCCG	CASSLAIFGSYEQYF	1	5.035246727089627E-4	45	TCRBV19-01*01	TCRBV19	TCRBV19-01	01								TCRBD01,TCRBD02	TCRBD01-01,TCRBD02-01		TCRBJ02-07*01	TCRBJ02	TCRBJ02-07	01				5	0	0	9	12	1	36	48	60	-1	63	1	In	VDJ
ATTCTGGAGTCCGCCAGCACCAACCAGACATCTATGTACCTCTGTGCCAGCAGTACGGGACAGTCCTACGAGCAGTACTTCGGGCCG	CASSTGQSYEQYF	2	0.0010070493454179255	39	TCRBV28-01*01	TCRBV28	TCRBV28-01	01				TCRBD01-01*01	TCRBD01	TCRBD01-01	01				TCRBJ02-07*01	TCRBJ02	TCRBJ02-07	01				5	0	0	5	2	1	42	54	56	-1	63	2	In	VDJ
ACAGAGCAGGAGGACTCGGCCGTGTATCTCTGTGCCAGCAGCTTAGTGAACGCCAGACTATCAGGAAACACCATATATTTTGGAGAG	CASSLVNARLSGNTIYF	2	0.0010070493454179255	51	TCRBV07-02	TCRBV07	TCRBV07-02				01,02	TCRBD02-01	TCRBD02	TCRBD02-01				01,02	TCRBJ01-03*01	TCRBJ01	TCRBJ01-03	01				1	3	2	9	9	4	30	46	55	60	63	2	In	VDJ
CGGCCCAAAAGAACCCGACAGCTTTCTATCTCTGTGCCAGTAGTATTGGGAGCGGGAGGGAAAGAAAACATTCAGTACTTCGGCGCC		1	5.035246727089627E-4	49	TCRBV19-01*01	TCRBV19	TCRBV19-01	01				TCRBD02-01*02	TCRBD02	TCRBD02-01	02				TCRBJ02-04*01	TCRBJ02	TCRBJ02-04	01				3	4	6	0	4	5	32	46	50	60	64	1	Out	VDJ
TCTCTGGAGCTGGGGGACTCAGCTTTGTATTTCTGTGCCAGCAGCGCATCCGGGACTAGCGGGAGAACTGAGCAGTTCTTCGGGCCA	CASSASGTSGRTEQFF	1	5.035246727089627E-4	48	TCRBV09-01*01	TCRBV09	TCRBV09-01	01				TCRBD02-01*02	TCRBD02	TCRBD02-01	02				TCRBJ02-01*01	TCRBJ02	TCRBJ02-01	01				3	3	0	2	5	9	33	46	51	65	68	1	In	VDJ
AATTCCCTGGAGCTTGGTGACTCTGCTGTGTATTTCTGTGCCAGCAGCCTGCTCCTAGCGGGAGTCGATGAGCAGTTCTTCGGGCCA	CASSLLLAGVDEQFF	1	5.035246727089627E-4	45	TCRBV03-01/03-02*01	TCRBV03	TCRBV03-01/03-02	01				TCRBD02-01*02	TCRBD02	TCRBD02-01	02				TCRBJ02-01*01	TCRBJ02	TCRBJ02-01	01				4	3	4	2	5	8	36	49	54	64	67	1	In	VDJ
GCCTTGGAGCTGGACGACTCGGCCCTGTATCTCTGTGCCAGCAGCCAGGGACTAGCGGGAGGTTTCAATGAGCAGTTCTTCGGGCCA	CASSQGLAGGFNEQFF	2	0.0010070493454179255	48	TCRBV05-04*01	TCRBV05	TCRBV05-04	01				TCRBD02-01*02	TCRBD02	TCRBD02-01	02				TCRBJ02-01*01	TCRBJ02	TCRBJ02-01	01				4	3	0	1	2	6	33	45	47	62	65	2	In	VDJ
ACTCTGACTGTGAGCAACATGAGCCCTGAAGACAGCAGCATATATCTCTGCAGCGTTGAACAGGGCACTGAAGCTTTCTTTGGACAA	CSVEQGTEAFF	3	0.0015105740181268882	33	TCRBV29-01*01	TCRBV29	TCRBV29-01	01				TCRBD01-01*01	TCRBD01	TCRBD01-01	01				TCRBJ01-01*01	TCRBJ01	TCRBJ01-01	01				2	0	4	3	0	4	48	-1	60	-1	65	3	In	VDJ
ATCCTGTCCTCAGAACCGGGAGACACGGCACTGTATCTCTGCGCCAGCAGTCAATCAGGGTTGAACACTGAAGCTTTCTTTGGACAA	CASSQSGLNTEAFF	1	5.035246727089627E-4	42	TCRBV23-01*01	TCRBV23	TCRBV23-01	01								TCRBD01,TCRBD02	TCRBD01-01,TCRBD02-01		TCRBJ01-01*01	TCRBJ01	TCRBJ01-01	01				0	1	5	3	0	0	39	-1	56	60	61	1	In	VDJ
NNNNNNNNNNTGTCGGCTGCTCCCTCCCAGACATCTGTGTACTTCTGTGCCAGCAGTTACGGGAACACTGAAGCTTTCTTTGGACAA	CASSYGNTEAFF	1	5.035246727089627E-4	36	TCRBV06-05*01	TCRBV06	TCRBV06-05	01								TCRBD01,TCRBD02	TCRBD01-01,TCRBD02-01		TCRBJ01-01*01	TCRBJ01	TCRBJ01-01	01				2	0	0	10	0	1	45	-1	60	-1	62	1	In	VDJ
ATCGGCCCAAAAGAACCCGACAGCTTTCTATCTCTGTGCCAGTAGTATGTTCCACAAGGGGTAGAGCAGCCCCAGCATTTTGGTGAT		1	5.035246727089627E-4	47	TCRBV19-01*01	TCRBV19	TCRBV19-01	01				TCRBD01-01*01	TCRBD01	TCRBD01-01	01				TCRBJ01-05*01	TCRBJ01	TCRBJ01-05	01				3	5	5	2	8	7	34	48	56	61	66	1	Out	VDJ
CAGCGCACAGAGCAGGAGGACTCGGCCGTGTATCTCTGTGCCAGCAGCACACGGACAGGGGCGGAGTATGGCTACACCTTCGGTTCG	CASSTRTGAEYGYTF	1	5.035246727089627E-4	45	TCRBV07-02	TCRBV07	TCRBV07-02				01,02	TCRBD01-01*01	TCRBD01	TCRBD01-01	01				TCRBJ01-02*01	TCRBJ01	TCRBJ01-02	01				5	5	1	2	4	5	36	48	52	61	66	1	In	VDJ
AGGCTGGAGTTGGCTGCTCCCTCCCAGACATCTGTGTACTTCTGTGCCAGCAGTTACGGAAGGGACTATGGCTACACCTTCGGTTCG	CASSYGRDYGYTF	1	5.035246727089627E-4	39	TCRBV06-06*01	TCRBV06	TCRBV06-06	01								TCRBD01,TCRBD02	TCRBD01-01,TCRBD02-01		TCRBJ01-02*01	TCRBJ01	TCRBJ01-02	01				2	0	5	3	3	3	42	57	60	-1	64	1	In	VDJ
NNTGTCGGCTGCTCCCTCCCAGACATCTGTGTACTTCTGTGCCAGCAGTCCCGGACAGGGTGAGACTATGGCTACACCTTCGGTTCG		1	5.035246727089627E-4	44	TCRBV06-05*01	TCRBV06	TCRBV06-05	01				TCRBD01-01*01	TCRBD01	TCRBD01-01	01				TCRBJ01-02*01	TCRBJ01	TCRBJ01-02	01				5	4	1	3	3	3	37	49	52	60	64	1	Out	VDJ
GAGCTGAATGTGAACGCCTTGTTGCTGGGGGACTCGGCCCTGTATCTCTGTGCCAGCAGCTTGGGGACAGGGCTGTACTTCGGGCCG	CASSLGTGLYF	3	0.0015105740181268882	33	TCRBV05-05*01	TCRBV05	TCRBV05-05	01				TCRBD01-01*01	TCRBD01	TCRBD01-01	01				TCRBJ02-07*01	TCRBJ02	TCRBJ02-07	01				0	2	1	3	0	12	48	-1	64	72	74	3	In	VDJ
AGTGCCCATCCTGAAGACAGCAGCTTCTACATCTGCAGTGCCGTGGGCCTAGCGGGAGTAATTTCGCGCGAGCAGTACTTCGGGCCG	CSAVGLAGVISREQYF	4	0.002014098690835851	48	TCRBV20	TCRBV20				TCRBV20-01,TCRBV20-or09_02		TCRBD02-01*02	TCRBD02	TCRBD02-01	02				TCRBJ02-07*01	TCRBJ02	TCRBJ02-07	01				6	10	4	2	7	6	33	41	48	58	68	4	In	VDJ
AAGATCCAGCGCACAGAGCAGGAGGACTCCGCCGTGTATCTCTGTGCCAGCAGGGCGACAGGGTCCTACGAGCAGTACTTCGGGCCG	CASRATGSYEQYF	2	0.0010070493454179255	39	TCRBV07-08	TCRBV07	TCRBV07-08				01,03	TCRBD01-01*01	TCRBD01	TCRBD01-01	01				TCRBJ02-07*01	TCRBJ02	TCRBJ02-07	01				6	0	2	3	3	1	42	53	56	-1	63	2	In	VDJ
CAGCCAGAAGACTCGGCCCTGTATCTCTGTGCCAGCAGCCAAGACCGACAGGGGCGCTCAGTTGGAAACACCATATATTTTGGAGAG	CASSQDRQGRSVGNTIYF	1	5.035246727089627E-4	54	TCRBV04-02*01	TCRBV04	TCRBV04-02	01				TCRBD01-01*01	TCRBD01	TCRBD01-01	01				TCRBJ01-03*01	TCRBJ01	TCRBJ01-03	01				0	8	2	2	2	3	27	44	46	54	62	1	In	VDJ
AAGATCCAGCGCACAGAGCAGGAGGACTCGGCCGTGTATCTCTGTGCCAGCAGCTTAGATCGCCCGAATGAGCAGTTCTTCGGGCCA	CASSLDRPNEQFF	2	0.0010070493454179255	39	TCRBV07-02	TCRBV07	TCRBV07-02				01,02					TCRBD01,TCRBD02	TCRBD01-01,TCRBD02-01		TCRBJ02-01*01	TCRBJ02	TCRBJ02-01	01				1	3	10	0	3	7	42	58	61	63	66	2	In	VDJ
CCCTGGAGCTTGGTGACTCTGCTGTGTATTTCTGTGCCAGCAGCGGGTTGCGTCCCATTTCGTTTAGACGAGCAGTACTTCGGGCCA		1	5.035246727089627E-4	49	TCRBV03-01/03-02*01	TCRBV03	TCRBV03-01/03-02	01								TCRBD01,TCRBD02	TCRBD01-01,TCRBD02-01		TCRBJ02-05*01	TCRBJ02	TCRBJ02-05	01				5	25	0	9	0	11	32	-1	44	47	72	1	Out	VDJ
CAGCCTGCAGAACTGGAGGATTCTGGAGTTTATTTCTGTGCCAGCAGCCAAGATTTCGTGCTCAGAGATACGCAGTATTTTGGCCCA	CASSQDFVLRDTQYF	1	5.035246727089627E-4	45	TCRBV14-01*01	TCRBV14	TCRBV14-01	01				TCRBD01-01*01	TCRBD01	TCRBD01-01	01				TCRBJ02-03*01	TCRBJ02	TCRBJ02-03	01				0	0	4	5	9	5	36	53	62	-1	65	1	In	VDJ
GAGTCCGCTACCAGCTCCCAGACATCTGTGTACTTCTGTGCCATCCGGCGGGAGGGCCGATACGCAGATACGCAGTATTTTGGCCCA	CAIRREGRYADTQYF	2	0.0010070493454179255	45	TCRBV10-03*01	TCRBV10	TCRBV10-03	01				TCRBD02-01*02	TCRBD02	TCRBD02-01	02				TCRBJ02-03*01	TCRBJ02	TCRBJ02-03	01				8	8	7	0	2	4	36	45	47	56	64	2	In	VDJ
TCCTGAGGATCCAGCAGGTAGTGCGAGGAGATTCGGCAGCTTATTTCTGTGCCAGCTCAGGGCACAGATACGCAGTATTTTGGCCCA		1	5.035246727089627E-4	34	TCRBV18-01*01	TCRBV18	TCRBV18-01	01								TCRBD01,TCRBD02	TCRBD01-01,TCRBD02-01		TCRBJ02-03*01	TCRBJ02	TCRBJ02-03	01				5	0	0	10	0	1	47	-1	59	-1	61	1	Out	VDJ
ATCCAGCCCTCAGAACCCAGGGACTCAGCTGTGTACTTCTGTGCCAGCAGTCAACAGGGGTCCACCGGGGAGCTGTTTTTTGGAGAA	CASSQQGSTGELFF	3	0.0015105740181268882	42	TCRBV12	TCRBV12				TCRBV12-03/12-04,TCRBV12-04		TCRBD01-01*01	TCRBD01	TCRBD01-01	01				TCRBJ02-02*01	TCRBJ02	TCRBJ02-02	01				5	2	3	2	2	4	39	51	53	60	62	3	In	VDJ
NNNNTGTCGGCTGCTCCCTCCCAGACATCTGTGTACTTCTGTGCCAGCAGTGTAGCAGGGTACGGCTATGGCTACACCTTCGGTTCG	CASSVAGYGYGYTF	1	5.035246727089627E-4	42	TCRBV06-01*01	TCRBV06	TCRBV06-01	01								TCRBD01,TCRBD02	TCRBD01-01,TCRBD02-01		TCRBJ01-02*01	TCRBJ01	TCRBJ01-02	01				0	5	5	3	0	4	39	-1	56	60	65	1	In	VDJ
TGAGCTCTCTGGAGCTGGGGGACTCAGCTTTGTATTTCTGTGCCAGCAGCGACTAGGGACTAGCGGGGCGAGCAGTACTTCGGGCCG		1	5.035246727089627E-4	43	TCRBV09-01*01	TCRBV09	TCRBV09-01	01				TCRBD02-01*01	TCRBD02	TCRBD02-01	01				TCRBJ02-07*01	TCRBJ02	TCRBJ02-07	01				3	0	0	3	4	6	38	51	55	-1	68	1	Out	VDJ
NTGTCGGCTGCTCCCTCCCAGACATCTGTGTACTTCTGTGCCAGCAGCCCAAGCTTATTACATTCCTACGAGCAGTACTTCGGGCCG	CASSPSLLHSYEQYF	1	5.035246727089627E-4	45	TCRBV06-05*01	TCRBV06	TCRBV06-05	01								TCRBD01,TCRBD02	TCRBD01-01,TCRBD02-01		TCRBJ02-07*01	TCRBJ02	TCRBJ02-07	01				6	1	3	6	12	1	36	47	59	62	63	1	In	VDJ
CCCTCAGAACCCAGGGACTCAGCTGTGTATTTTTGTGCTAGTGGTTGGGACCCGGGACAGGGGTCCTACGAGCAGTACTTCGGGCCG	CASGWDPGQGSYEQYF	1	5.035246727089627E-4	48	TCRBV12-05*01	TCRBV12	TCRBV12-05	01				TCRBD01-01*01	TCRBD01	TCRBD01-01	01				TCRBJ02-07*01	TCRBJ02	TCRBJ02-07	01				4	0	0	2	7	1	33	46	53	-1	63	1	In	VDJ
CGCACAGAGCAGGAGGACTCCGCCGTGTATCTCTGTGCCAGCAGCTTGGGAGGGAGGGCCTTCGGTGAGACCCAGTACTTCGGGCCA	CASSLGGRAFGETQYF	3	0.0015105740181268882	48	TCRBV07-08*01	TCRBV07	TCRBV07-08	01				TCRBD02-01*02	TCRBD02	TCRBD02-01	02				TCRBJ02-05*01	TCRBJ02	TCRBJ02-05	01				3	12	9	0	0	5	33	-1	47	54	66	3	In	VDJ
NTGTCGGCTGCTCCCTCCCAGACATCTGTGTACTTCTGTGCCAGCAGTGAAGATGTGGGAGGGCCTGATACGCAGTATTTTGGCCCA	CASSEDVGGPDTQYF	5	0.0025176233635448137	45	TCRBV06-01*01	TCRBV06	TCRBV06-01	01				TCRBD02-01*02	TCRBD02	TCRBD02-01	02				TCRBJ02-03*01	TCRBJ02	TCRBJ02-03	01				1	3	9	0	4	6	36	52	56	63	66	5	In	VDJ
TCGGCCCAAAAGAACCCGACAGCTTTCTATCTCTGTGCCAGTAGTACCCCACAGGGGGCGTACACCGGGGAGCTGTTTTTTGGAGAA	CASSTPQGAYTGELFF	3	0.0015105740181268882	48	TCRBV19-01*01	TCRBV19	TCRBV19-01	01				TCRBD01-01*01	TCRBD01	TCRBD01-01	01				TCRBJ02-02*01	TCRBJ02	TCRBJ02-02	01				4	2	3	0	4	3	33	46	50	59	61	3	In	VDJ
NTGAAGATCCAGCCCTCAGAACCCAGGGACTCAGCTGTGTACTTCTGTGCCAGCAGTTTCAGGGGATCTGAAGCTTTCTTTGGACAA	CASSFRGSEAFF	2	0.0010070493454179255	36	TCRBV12-03/12-04*01	TCRBV12	TCRBV12-03/12-04	01				TCRBD01-01*01	TCRBD01	TCRBD01-01	01				TCRBJ01-01*01	TCRBJ01	TCRBJ01-01	01				3	2	4	2	0	6	45	-1	59	65	67	2	In	VDJ
ATCCGGTCCACAAAGCTGGAGGACTCAGCCATGTACTTCTGTGCCAGCAGAATACAGGGCCCGGGGACTGAAGCTTTCTTTGGACAA	CASRIQGPGTEAFF	1	5.035246727089627E-4	42	TCRBV02-01	TCRBV02	TCRBV02-01				01,03	TCRBD01-01*01	TCRBD01	TCRBD01-01	01				TCRBJ01-01*01	TCRBJ01	TCRBJ01-01	01				6	7	3	3	3	5	39	50	53	59	66	1	In	VDJ
GAGCTGGACGACTCGGCCCTGTATCTCTGTGCCAGCAGGGGAGTCCTAGGAACCGAGACAGGGAACACTGAAGCTTTCTTTGGACAA	CASRGVLGTETGNTEAFF	1	5.035246727089627E-4	54	TCRBV05-04*01	TCRBV05	TCRBV05-04	01				TCRBD01-01*01	TCRBD01	TCRBD01-01	01				TCRBJ01-01*01	TCRBJ01	TCRBJ01-01	01				5	0	2	4	18	1	27	38	56	-1	62	1	In	VDJ
CAGCCTGCAGAGCTTGAGGACTCGGCCGTGTATCTCTGTGCCAGCAGCTTGGGGGGGTCCTTTGATTCACCCCTCCACTTTGGGAAT	CASSLGGSFDSPLHF	2	0.0010070493454179255	45	TCRBV11	TCRBV11				TCRBV11-02,TCRBV11-03		TCRBD02-01*01	TCRBD02	TCRBD02-01	01				TCRBJ01-06*01	TCRBJ01	TCRBJ01-06	01				3	7	9	0	0	8	36	-1	50	57	64	2	In	VDJ
AGTGCCCATCCTGAAGACAGCAGCTTCTACATCTGCAGCCCGAGAGGATTGGAGGCTCCAGACCTCTACGAGCAGTACTTCGGGCCG	CSPRGLEAPDLYEQYF	1	5.035246727089627E-4	48	TCRBV20	TCRBV20				TCRBV20-01,TCRBV20-or09_02		TCRBD02-01*02	TCRBD02	TCRBD02-01	02				TCRBJ02-07*01	TCRBJ02	TCRBJ02-07	01				9	10	10	1	12	3	33	38	50	55	65	1	In	VDJ
GCCTTGTTGCTGGGGGACTCGGCCCTCTATCTCTGTGCCAGCAGCATCGGGCCGCCGTCTGGGGCCAACGTCCTGACTTTCGGGGCC	CASSIGPPSGANVLTF	2	0.0010070493454179255	48	TCRBV05-06*01	TCRBV05	TCRBV05-06	01								TCRBD01,TCRBD02	TCRBD01-01,TCRBD02-01		TCRBJ02-06*01	TCRBJ02	TCRBJ02-06	01				4	5	8	0	3	1	33	45	48	52	57	2	In	VDJ
CGCTCCCAGACATCTGTGTATTTCTGCGCCAGCCACACGACCATATTGGACAGCGACTCTGGGGCCAACGTCCTGACTTTCGGGGCC	CASHTTILDSDSGANVLTF	1	5.035246727089627E-4	57	TCRBV10-02*01	TCRBV10	TCRBV10-02	01				TCRBD01-01*01	TCRBD01	TCRBD01-01	01				TCRBJ02-06*01	TCRBJ02	TCRBJ02-06	01				8	3	1	5	14	0	24	33	47	53	56	1	In	VDJ
NNNNNNNTGTCGGCTGCTCCCTCCCAAACATCTGTGTACTTCTGTGCCAGCAGCAAGGGAGGGTCCAATGAGCAGTTCTTCGGGCCA	CASSKGGSNEQFF	1	5.035246727089627E-4	39	TCRBV06-02*02	TCRBV06	TCRBV06-02	02				TCRBD02-01*02	TCRBD02	TCRBD02-01	02				TCRBJ02-01*01	TCRBJ02	TCRBJ02-01	01				3	2	9	0	2	6	42	54	56	63	65	1	In	VDJ
TGGAGCTGGGGGACTCAGCTTTGTATTTCTGTGCCAGCAGCGTAGAGCCGGGACTAGCGTAGCACAGATACGCAGTATTTTGGCCCA		1	5.035246727089627E-4	52	TCRBV09-01*01	TCRBV09	TCRBV09-01	01				TCRBD02-01	TCRBD02	TCRBD02-01				01,02	TCRBJ02-03*01	TCRBJ02	TCRBJ02-03	01				0	1	0	6	4	0	29	45	49	59	60	1	Out	VDJ
GGAGATCCAGTCCACGGAGTCAGGGGACACAGCACTGTATTTCTGTGCCAGCCGGACGGAGCCACAGATACGCAGTATTTTGGCCCA		1	5.035246727089627E-4	38	TCRBV21-01*01	TCRBV21	TCRBV21-01	01								TCRBD01,TCRBD02	TCRBD01-01,TCRBD02-01		TCRBJ02-03*01	TCRBJ02	TCRBJ02-03	01				8	5	1	7	1	2	43	52	53	57	62	1	Out	VDJ
GAGCAGGAGGACTCCGCCGTGTATCTCTGTGCCACCGTTCCGGGACAGGGGCGCGGAGTTCATACCGGGGAGCTGTTTTTTGGAGAA	CATVPGQGRGVHTGELFF	2	0.0010070493454179255	54	TCRBV07-08	TCRBV07	TCRBV07-08				01,03	TCRBD01-01*01	TCRBD01	TCRBD01-01	01				TCRBJ02-02*01	TCRBJ02	TCRBJ02-02	01				10	12	0	2	7	5	27	34	41	51	63	2	In	VDJ
ATCCAGCCCTCAGAACCCAGGGACTCAGCTGTGTACTTCTGTGCCAGCAGTTTATCTGATTGGAGCGCTGAAGCTTTCTTTGGACAA	CASSLSDWSAEAFF	2	0.0010070493454179255	42	TCRBV12	TCRBV12				TCRBV12-03/12-04,TCRBV12-04		TCRBD02-01	TCRBD02	TCRBD02-01				01,02	TCRBJ01-01*01	TCRBJ01	TCRBJ01-01	01				2	0	6	6	9	6	39	54	63	-1	67	2	In	VDJ
CACATCAATTCCCTGGAGCTTGGTGACTCTGCTGTGTATTTCTGTGCCAGCAGCCAACAGGGAGGTGAAAAACTGTTTTTTGGCAGT	CASSQQGGEKLFF	3	0.0015105740181268882	39	TCRBV03-01/03-02*01	TCRBV03	TCRBV03-01/03-02	01				TCRBD02-01*02	TCRBD02	TCRBD02-01	02				TCRBJ01-04*01	TCRBJ01	TCRBJ01-04	01				2	0	9	1	2	7	42	57	59	-1	65	3	In	VDJ
ACATCGGCCCAAAAGAACCCGACAGCTTTCTATCTCTGTGCCAGTAATTCCGGGACAGGGAAGGATTCACCCCTCCACTTTGGGAAT	CASNSGTGKDSPLHF	2	0.0010070493454179255	45	TCRBV19-01*01	TCRBV19	TCRBV19-01	01				TCRBD01-01*01	TCRBD01	TCRBD01-01	01				TCRBJ01-06*01	TCRBJ01	TCRBJ01-06	01				7	4	0	3	5	8	36	46	51	60	64	2	In	VDJ
TGAAGATCCGGTCCACAAAGCTGGAGGACTCAGCCATGTACTTCTGTGCCAGCAGACGACAGGGGAATTGGCTACACCTTCGGTTCG		2	0.0010070493454179255	37	TCRBV02-01	TCRBV02	TCRBV02-01				01,03	TCRBD01-01*01	TCRBD01	TCRBD01-01	01				TCRBJ01-02*01	TCRBJ01	TCRBJ01-02	01				6	3	2	2	2	7	44	55	57	65	68	2	Out	VDJ
ACGTTGGCGTCTGCTGTACCCTCTCAGACATCTGTGTACTTCTGTGCCAGCAGTGACTCTGGGGCCAACGTCCTGACTTTCGGGGCC	CASSDSGANVLTF	2	0.0010070493454179255	39	TCRBV06-04*01	TCRBV06	TCRBV06-04	01											TCRBJ02-06*01	TCRBJ02	TCRBJ02-06	01				3	0	0	0	0	0	42	-1	-1	-1	56	2	In	VJ
TTGGCGTCTGCTGTACCCTCTCAGACATCTGTGTACTTCTGTGCCAGCAGTGACTCGACTAGCGGGAATGAGCAGTTCTTCGGGCCA	CASSDSTSGNEQFF	1	5.035246727089627E-4	42	TCRBV06-04*01	TCRBV06	TCRBV06-04	01				TCRBD02-01	TCRBD02	TCRBD02-01				01,02	TCRBJ02-01*01	TCRBJ02	TCRBJ02-01	01				0	0	2	4	0	7	39	-1	56	-1	66	1	In	VDJ
TCTGCTGTACCCTCTCAGACATCTGTGTACTTCTGTGCCAGCAGTGTTACCGGGACTAGCGGGACAGATACGCAGTATTTTGGCCCA	CASSVTGTSGTDTQYF	3	0.0015105740181268882	48	TCRBV06-04*01	TCRBV06	TCRBV06-04	01				TCRBD02-01	TCRBD02	TCRBD02-01				01,02	TCRBJ02-03*01	TCRBJ02	TCRBJ02-03	01				4	0	0	4	5	3	33	46	51	-1	63	3	In	VDJ
ACCTTGGAGCTGGGGGACTCGGCCCTTTATCTTTGCGCCAGCAGCTTGGGAGGGACGAGGTCAACAGATACGCAGTATTTTGGCCCA	CASSLGGTRSTDTQYF	1	5.035246727089627E-4	48	TCRBV05-01*01	TCRBV05	TCRBV05-01	01								TCRBD01,TCRBD02	TCRBD01-01,TCRBD02-01		TCRBJ02-03*01	TCRBJ02	TCRBJ02-03	01				0	7	0	7	2	3	33	49	51	56	63	1	In	VDJ
AATTCCCTGGAGCTTGGTGACTCTGCTGTGTATTTCTGTGCCAGCAGCCAAGATCGGCCAAACACCGGGGAGCTGTTTTTTGGAGAA	CASSQDRPNTGELFF	1	5.035246727089627E-4	45	TCRBV03-01/03-02*01	TCRBV03	TCRBV03-01/03-02	01								TCRBD01,TCRBD02	TCRBD01-01,TCRBD02-01		TCRBJ02-02*01	TCRBJ02	TCRBJ02-02	01				0	2	9	0	2	2	36	53	55	58	60	1	In	VDJ
AATGTGAACGCCTTGTTGCTGGGGGACTCGGCCCTCTATCTCTGTGCCAGCAGCTTGGGAGACGGGACTGAAGCTTTCTTTGGACAA	CASSLGDGTEAFF	1	5.035246727089627E-4	39	TCRBV05-06*01	TCRBV05	TCRBV05-06	01				TCRBD02-01	TCRBD02	TCRBD02-01				01,02	TCRBJ01-01*01	TCRBJ01	TCRBJ01-01	01				0	0	8	4	4	5	42	58	62	-1	66	1	In	VDJ
ATTCTGGAGTCCGCCAGCACCAACCAGACATCTATGTACCTCTGTGCCAGCAGTTTAGGGGGTTACACTGAAGCTTTCTTTGGACAA	CASSLGGYTEAFF	2	0.0010070493454179255	39	TCRBV28-01*01	TCRBV28	TCRBV28-01	01								TCRBD01,TCRBD02	TCRBD01-01,TCRBD02-01		TCRBJ01-01*01	TCRBJ01	TCRBJ01-01	01				2	2	6	1	0	3	42	-1	57	62	64	2	In	VDJ
ACCTTGGAGCTGGGGGACTCGGCCCTTTATCTTTGCGCCAGCAGCTCCGGACAGTTTCTCTCTTACACTGAAGCTTTCTTTGGACAA	CASSSGQFLSYTEAFF	1	5.035246727089627E-4	48	TCRBV05-01*01	TCRBV05	TCRBV05-01	01				TCRBD01-01*01	TCRBD01	TCRBD01-01	01				TCRBJ01-01*01	TCRBJ01	TCRBJ01-01	01				3	10	1	5	2	3	33	46	48	54	64	1	In	VDJ
CTGGAGTCCGCCAGCACCAACCAGACATCTATGTACCTCTGTGCCAGCAGGGGTGACCGAGGTTACTATGGCTACACCTTCGGTTCG	CASRGDRGYYGYTF	1	5.035246727089627E-4	42	TCRBV28-01*01	TCRBV28	TCRBV28-01	01				TCRBD02-01*02	TCRBD02	TCRBD02-01	02				TCRBJ01-02*01	TCRBJ01	TCRBJ01-02	01				6	2	11	1	8	3	39	50	58	62	64	1	In	VDJ
AGTCCACGGAGTCAGGGGACACAGCACTGTATTTCTGTGCCAGCAGCAAAGCGGGACGGAGGACTTGATGGCTACACCTTCGGTTCG		2	0.0010070493454179255	46	TCRBV21-01*01	TCRBV21	TCRBV21-01	01								TCRBD01,TCRBD02	TCRBD01-01,TCRBD02-01		TCRBJ01-02*01	TCRBJ01	TCRBJ01-02	01				0	10	0	7	0	6	35	-1	52	57	67	2	Out	VDJ
CCCCTCACTCTGGAGTCCGCTACCAGCTCCCAGACATCTGTGTACTTCTGTGCCATCGGGCGAATCTACGAGCAGTACTTCGGGCCG	CAIGRIYEQYF	1	5.035246727089627E-4	33	TCRBV10-03*01	TCRBV10	TCRBV10-03	01				TCRBD01-01*01	TCRBD01	TCRBD01-01	01				TCRBJ02-07*01	TCRBJ02	TCRBJ02-07	01				8	4	8	0	0	3	48	-1	57	61	65	1	In	VDJ
GGGGGACTCAGCTTTGTATTTCTGTGCCAGCAGCGTAGAGGGGGGGGCTCAGAGGGAGGCTCCCCCTACGAGCAGTACTTCGGGCCG		2	0.0010070493454179255	59	TCRBV09-01*01	TCRBV09	TCRBV09-01	01				TCRBD02-01*01	TCRBD02	TCRBD02-01	01				TCRBJ02-07*01	TCRBJ02	TCRBJ02-07	01				0	18	9	0	1	2	22	38	39	46	64	2	Out	VDJ
TCACTGTGACATCGGCCCAAAAGAACCCGACAGCTTTCTATCTCTGTGCCAGCCCCGGAGGGCTGTGTAGAACAGTACTTCGGGCCG		2	0.0010070493454179255	37	TCRBV19-01*01	TCRBV19	TCRBV19-01	01				TCRBD02-01*02	TCRBD02	TCRBD02-01	02				TCRBJ02-07*01	TCRBJ02	TCRBJ02-07	01				9	10	10	0	4	10	44	52	56	62	72	2	Out	VDJ
TCTAAGAAGCTCCTTCTCAGTGACTCTGGCTTCTATCTCTGTGCCTGGAGAGAAAAGGCCTCTGGAAACACCATATATTTTGGAGAG	CAWREKASGNTIYF	2	0.0010070493454179255	42	TCRBV30-01*01	TCRBV30	TCRBV30-01	01								TCRBD01,TCRBD02	TCRBD01-01,TCRBD02-01		TCRBJ01-03*01	TCRBJ01	TCRBJ01-03	01				3	1	5	4	5	0	39	50	55	58	59	2	In	VDJ
ATCCAGCGCACAGAGCAGGAGGACTCCGCCGTGTATCTCTGTGCCAGCAGCTTACTCCGGGATGGTGATGAGCAGTTCTTCGGGCCA	CASSLLRDGDEQFF	2	0.0010070493454179255	42	TCRBV07-08*01	TCRBV07	TCRBV07-08	01				TCRBD02-01*02	TCRBD02	TCRBD02-01	02				TCRBJ02-01*01	TCRBJ02	TCRBJ02-01	01				2	5	8	3	3	8	39	54	57	62	67	2	In	VDJ
TCTGCCATCCCCAACCAGACAGCTCTTTACTTCTGTGCCACCAGTGATCGGGACAGGGGCCTTCACAATGAGCAGTTCTTCGGGCCA	CATSDRDRGLHNEQFF	1	5.035246727089627E-4	48	TCRBV24-01*01	TCRBV24	TCRBV24-01	01				TCRBD01-01*01	TCRBD01	TCRBD01-01	01				TCRBJ02-01*01	TCRBJ02	TCRBJ02-01	01				3	5	0	2	1	5	33	48	49	59	64	1	In	VDJ
CCAGTGCCCATCCTGAAGACAGCAGCTTCTACATCTGCAGTGCTAGATTTCGGGCTAGATCATCGCTGGGAGCAGTTCTTCGGGCCA		1	5.035246727089627E-4	46	TCRBV20	TCRBV20				TCRBV20-01,TCRBV20-or09_02						TCRBD01,TCRBD02	TCRBD01-01,TCRBD02-01		TCRBJ02-01*01	TCRBJ02	TCRBJ02-01	01				2	14	8	0	4	10	35	47	51	55	69	1	Out	VDJ
GACATCCGCTCACCAGGCCTGGGGGACGCAGCCATGTACCTGTGTGCCACCTCGGGACTAGCGGGAGAGACCCAGTACTTCGGGCCA	CATSGLAGETQYF	1	5.035246727089627E-4	39	TCRBV15-01*02	TCRBV15	TCRBV15-01	02				TCRBD02-01	TCRBD02	TCRBD02-01				01,02	TCRBJ02-05*01	TCRBJ02	TCRBJ02-05	01				8	0	0	4	2	4	42	51	53	-1	65	1	In	VDJ
CAGCCTGCAGAGCTTGGGGACTCGGCCGTGTATCTCTGTGCCAGCATCAATAGCATGGAGGGGGAAGAGACCCAGTACTTCGGGCCA	CASINSMEGEETQYF	1	5.035246727089627E-4	45	TCRBV11-03*01	TCRBV11	TCRBV11-03	01								TCRBD01,TCRBD02	TCRBD01-01,TCRBD02-01		TCRBJ02-05*01	TCRBJ02	TCRBJ02-05	01				7	0	5	1	12	3	36	46	58	-1	64	1	In	VDJ
NNNNNNNTGTCGGCTGCTCCCTCCCAAACATCTGTGTACTTCTGTGCCAGCTTGATCGCGGGGCAAGAGACCCAGTACTTCGGGCCA	CASLIAGQETQYF	5	0.0025176233635448137	39	TCRBV06	TCRBV06				TCRBV06-02/06-03,TCRBV06-02		TCRBD02-01*01	TCRBD02	TCRBD02-01	01				TCRBJ02-05*01	TCRBJ02	TCRBJ02-05	01				8	0	7	3	6	2	42	51	57	-1	63	5	In	VDJ
CAGCCTGCAGAGCTTGAGGACTCGGCCGTGTATCTCTGTGCCAGCAGCTTTGGACGTCCCGGGAGGGATACGCAGTATTTTGGCCCA	CASSFGRPGRDTQYF	2	0.0010070493454179255	45	TCRBV11	TCRBV11				TCRBV11-02,TCRBV11-03		TCRBD02-01*02	TCRBD02	TCRBD02-01	02				TCRBJ02-03*01	TCRBJ02	TCRBJ02-03	01				3	0	8	1	9	6	36	50	59	-1	66	2	In	VDJ
CTGAGCTCTCTGGAGCTGGGGGACTCAGCTTTGTATTTCTGTGCCAGCAGCGTACAAACAGGAAACACTGAAGCTTTCTTTGGACAA	CASSVQTGNTEAFF	3	0.0015105740181268882	42	TCRBV09-01*01	TCRBV09	TCRBV09-01	01				TCRBD01-01*01	TCRBD01	TCRBD01-01	01				TCRBJ01-01*01	TCRBJ01	TCRBJ01-01	01				1	1	3	4	3	2	39	54	57	62	63	3	In	VDJ
CGGTCCACAAAGCTGGAGGACTCAGCCATGTACTTCTGTGCCAGCAGTGAAGGGGGACAGTCCAATCAGCCCCAGCATTTTGGTGAT	CASSEGGQSNQPQHF	1	5.035246727089627E-4	45	TCRBV02-01	TCRBV02	TCRBV02-01				01,03	TCRBD01-01*01	TCRBD01	TCRBD01-01	01				TCRBJ01-05*01	TCRBJ01	TCRBJ01-05	01				1	2	0	5	1	3	36	52	53	60	62	1	In	VDJ
TCTAAGAAGCTCCTTCTCAGTGACTCTGGCTTCTATCTCTGTGCCTGGAGACACGTGTCGGCGGGTTCACCCCTCCACTTTGGGAAT	CAWRHVSAGSPLHF	1	5.035246727089627E-4	42	TCRBV30-01*01	TCRBV30	TCRBV30-01	01				TCRBD02-01	TCRBD02	TCRBD02-01				01,02	TCRBJ01-06*01	TCRBJ01	TCRBJ01-06	01				3	0	7	4	10	9	39	50	60	-1	65	1	In	VDJ
TGACCAGTGCCCATCCTGAAGACAGCAGCTTCTACATCTGCAGTGCTAAAGCTGAGACAGGGGAACTATGGCTACACCTTCGGTTCG		1	5.035246727089627E-4	43	TCRBV20	TCRBV20				TCRBV20-01,TCRBV20-or09_02		TCRBD01-01*01	TCRBD01	TCRBD01-01	01				TCRBJ01-02*01	TCRBJ01	TCRBJ01-02	01				4	0	2	2	7	2	38	48	55	-1	63	1	Out	VDJ
GTGACCAGTGCCCATCCTGAAGACAGCAGCTTCTACATCTGCAGTGCTAGAGGCGAGACTAGCTCAACCTTTGAGTACTTCGGGCCG	CSARGETSSTFEYF	2	0.0010070493454179255	42	TCRBV20	TCRBV20				TCRBV20-01,TCRBV20-or09_02		TCRBD02-01	TCRBD02	TCRBD02-01				01,02	TCRBJ02-07*01	TCRBJ02	TCRBJ02-07	01				1	10	2	7	4	11	39	52	56	63	73	2	In	VDJ
AAGATCCAGCCTGCAGAGCTTGGGGACTCGGCCGTGTATCTCTGTGCCAGCAGCTTCGGGACATACTACGAGCAGTACTTCGGGCCG	CASSFGTYYEQYF	2	0.0010070493454179255	39	TCRBV11-03*01	TCRBV11	TCRBV11-03	01				TCRBD01-01*01	TCRBD01	TCRBD01-01	01				TCRBJ02-07*01	TCRBJ02	TCRBJ02-07	01				3	2	0	6	1	3	42	56	57	63	65	2	In	VDJ
ACAGAGCAGGGGGACTCGGCCATGTATCTCTGTGCCAGCAGCCGTTTAGGGACAGGGAAACGGACAGATACGCAGTATTTTGGCCCA	CASSRLGTGKRTDTQYF	2	0.0010070493454179255	51	TCRBV07-09*01	TCRBV07	TCRBV07-09	01				TCRBD01-01*01	TCRBD01	TCRBD01-01	01				TCRBJ02-03*01	TCRBJ02	TCRBJ02-03	01				5	6	0	3	6	3	30	42	48	57	63	2	In	VDJ
CCCAACCAGACCTCTCTGTACTTCTGTGCCAGCAGTTTAAAGTTTGGTCTAGCGGGAGAATACACCGGGGAGCTGTTTTTTGGAGAA	CASSLKFGLAGEYTGELFF	1	5.035246727089627E-4	57	TCRBV27-01*01	TCRBV27	TCRBV27-01	01				TCRBD02-01*02	TCRBD02	TCRBD02-01	02				TCRBJ02-02*01	TCRBJ02	TCRBJ02-02	01				2	3	4	2	9	3	24	39	48	58	61	1	In	VDJ
CTCTTTGGGGTGTCGGCTGCTCCCTCCCAGACATCTGTGTACTTCTGTGCCAGCAGCCTCGACACCTCTGAAGCTTTCTTTGGACAA	CASSLDTSEAFF	1	5.035246727089627E-4	36	TCRBV06-05*01	TCRBV06	TCRBV06-05	01				TCRBD01-01*01	TCRBD01	TCRBD01-01	01				TCRBJ01-01*01	TCRBJ01	TCRBJ01-01	01				6	3	2	6	4	6	45	56	60	64	67	1	In	VDJ
GAGTCGCCCAGCCCCAACCAGACCTCTCTGTACTTCTGTGCCAGCAGTTTGCAGGGAGGAGGGAATCAGCCCCAGCATTTTGGTGAT	CASSLQGGGNQPQHF	11	0.0055387713997985906	45	TCRBV27-01*01	TCRBV27	TCRBV27-01	01				TCRBD02-01*02	TCRBD02	TCRBD02-01	02				TCRBJ01-05*01	TCRBJ01	TCRBJ01-05	01				3	4	9	1	3	4	36	50	53	59	63	11	In	VDJ
NNNNNNNNNNTGTCGGCTGCTCCCTCCCAAACATCTGTGTACTTCTGTGCCAGCACTTACGGTGGGGATGGCTACACCTTCGGTTCG	CASTYGGDGYTF	1	5.035246727089627E-4	36	TCRBV06-02/06-03*01	TCRBV06	TCRBV06-02/06-03	01								TCRBD01,TCRBD02	TCRBD01-01,TCRBD02-01		TCRBJ01-02*01	TCRBJ01	TCRBJ01-02	01				2	0	6	2	3	6	45	60	63	-1	67	1	In	VDJ
TGAGATGAATGTGAGCACCTTGGAGCTGGGGGACTCGGCCCTTTATCTTTGCGCCAGCAGTTTTCCTACGAGCAGTACTTCGGGCCG		2	0.0010070493454179255	32	TCRBV05-01*01	TCRBV05	TCRBV05-01	01											TCRBJ02-07*01	TCRBJ02	TCRBJ02-07	01				5	3	0	0	0	1	49	-1	-1	60	63	2	Out	VJ
TCCGCCAGCACCAACCAGACATCTATGTACCTCTGTGCCAGCAGTTTCTATTTTGGGACAGACTCCTACGAGCAGTACTTCGGGCCG	CASSFYFGTDSYEQYF	1	5.035246727089627E-4	48	TCRBV28-01*01	TCRBV28	TCRBV28-01	01				TCRBD01-01*01	TCRBD01	TCRBD01-01	01				TCRBJ02-07*01	TCRBJ02	TCRBJ02-07	01				3	1	0	5	7	0	33	47	54	61	62	1	In	VDJ
ACATCGGCCCAAAAGAACCCGACAGCTTTCTATCTCTGTGCCAGTAGTTCCCTAGCGGGAGTTCTCGACGAGCAGTACTTCGGGCCG	CASSSLAGVLDEQYF	2	0.0010070493454179255	45	TCRBV19-01*01	TCRBV19	TCRBV19-01	01				TCRBD02-01*02	TCRBD02	TCRBD02-01	02				TCRBJ02-07*01	TCRBJ02	TCRBJ02-07	01				5	6	4	2	3	5	36	48	51	61	67	2	In	VDJ
TTGGAGCTGGGGGACTCGGCCCTTTATCTTTGCGCCAGCAGCCCCACGACAGGTTTCTCTGGGGCCAACGTCCTGACTTTCGGGGCC	CASSPTTGFSGANVLTF	1	5.035246727089627E-4	51	TCRBV05-01*01	TCRBV05	TCRBV05-01	01				TCRBD01-01*01	TCRBD01	TCRBD01-01	01				TCRBJ02-06*01	TCRBJ02	TCRBJ02-06	01				4	3	2	4	5	0	30	42	47	53	56	1	In	VDJ
ACCAGTGCCCATCCTGAAGACAGCAGCTTCTACATCTGCAGTGCTAGATGGGGGACAATCTCCTACAATGAGCAGTTCTTCGGGCCA	CSARWGTISYNEQFF	1	5.035246727089627E-4	45	TCRBV20	TCRBV20				TCRBV20-01,TCRBV20-or09_02		TCRBD01-01*01	TCRBD01	TCRBD01-01	01				TCRBJ02-01*01	TCRBJ02	TCRBJ02-01	01				2	2	0	6	3	0	36	48	51	57	59	1	In	VDJ
TCGCCCAGCCCCAACCAGACCTCTCTGTACTTCTGTGCCAGCAGTTTATACCGGCCTTTGGGCACAGATACGCAGTATTTTGGCCCA	CASSLYRPLGTDTQYF	2	0.0010070493454179255	48	TCRBV27-01*01	TCRBV27	TCRBV27-01	01								TCRBD01,TCRBD02	TCRBD01-01,TCRBD02-01		TCRBJ02-03*01	TCRBJ02	TCRBJ02-03	01				1	6	9	0	3	1	33	49	52	55	61	2	In	VDJ
TGACAGTGACCAGTGCCCATCCTGAAGACAGCAGCTTCTACATACGGGGCCAGGGGGCCTAGCACAGATACGCAGTATTTTGGCCCA		2	0.0010070493454179255	37	TCRBV20	TCRBV20				TCRBV20-01,TCRBV20-or09_02		TCRBD01-01*01	TCRBD01	TCRBD01-01	01				TCRBJ02-03*01	TCRBJ02	TCRBJ02-03	01				15	2	4	0	7	0	44	43	50	58	60	2	Out	VDJ
GTGCCCATCCTGAAGACAGCAGCTTCTACATCTGCAGTGCTAGAAATCAGGGGGCCTCGGGACACCGGGGAGCTGTTTTTTGGAGAA		2	0.0010070493454179255	49	TCRBV20	TCRBV20				TCRBV20-01,TCRBV20-or09_02		TCRBD01-01*01	TCRBD01	TCRBD01-01	01				TCRBJ02-02*01	TCRBJ02	TCRBJ02-02	01				2	6	4	0	3	3	32	44	47	55	61	2	Out	VDJ
GTGACCAGTGCCCATCCTGAAGACAGCAGCTTCTACATCTGCAGTGCTAGGGAGGGATCGGCGAGCACTGAAGCTTTCTTTGGACAA	CSAREGSASTEAFF	2	0.0010070493454179255	42	TCRBV20	TCRBV20				TCRBV20-01,TCRBV20-or09_02		TCRBD02-01*02	TCRBD02	TCRBD02-01	02				TCRBJ01-01*01	TCRBJ01	TCRBJ01-01	01				3	9	10	0	0	4	39	-1	50	56	65	2	In	VDJ
AATGTGAGCACCTTGGAGCTGGGGGACTCGGCCCTTTATCTTTGCGCCAGCCAAACGACTATGAACACTGAAGCTTTCTTTGGACAA	CASQTTMNTEAFF	1	5.035246727089627E-4	39	TCRBV05-01*01	TCRBV05	TCRBV05-01	01				TCRBD02-01	TCRBD02	TCRBD02-01				01,02	TCRBJ01-01*01	TCRBJ01	TCRBJ01-01	01				7	0	2	9	5	0	42	51	56	-1	61	1	In	VDJ
TAAGAAGCTCCTTCTCAGTGACTCTGGCTTCTATCTCTGTGCCTGGAGGGACAGGGTGATTAGTATCAGCCCCAGCATTTTGGTGAT		4	0.002014098690835851	44	TCRBV30-01*01	TCRBV30	TCRBV30-01	01				TCRBD01-01*01	TCRBD01	TCRBD01-01	01				TCRBJ01-05*01	TCRBJ01	TCRBJ01-05	01				3	8	1	3	0	5	37	-1	48	56	64	4	Out	VDJ
ACCAGTGCCCATCCTGAAGACAGCAGCTTCTACATCTGCAGTACACTCCACGTCTGGGGGGCAGGCTATGGCTACACCTTCGGTTCG	CSTLHVWGAGYGYTF	1	5.035246727089627E-4	45	TCRBV20	TCRBV20				TCRBV20-01,TCRBV20-or09_02						TCRBD01,TCRBD02	TCRBD01-01,TCRBD02-01		TCRBJ01-02*01	TCRBJ01	TCRBJ01-02	01				8	3	6	0	14	4	36	42	56	62	65	1	In	VDJ
AAGATCCGGTCCACAAAGCTGGAGGACTCAGCCATGTACTTCTGTGCCAGCAGTGAACGGGTATCCTACGAGCAGTACTTCGGGCCG	CASSERVSYEQYF	2	0.0010070493454179255	39	TCRBV02-01	TCRBV02	TCRBV02-01				01,03	TCRBD02-01	TCRBD02	TCRBD02-01				01,02	TCRBJ02-07*01	TCRBJ02	TCRBJ02-07	01				2	2	8	4	0	1	42	-1	57	61	63	2	In	VDJ
NNNNTGTCGGCTGCTCCCTCCCAGACATCTGTGTACTTCTGTGCCAGCAGTGAAATCTTACGGGGAAACACCATATATTTTGGAGAG	CASSEILRGNTIYF	1	5.035246727089627E-4	42	TCRBV06-01*01	TCRBV06	TCRBV06-01	01				TCRBD02-01	TCRBD02	TCRBD02-01				01,02	TCRBJ01-03*01	TCRBJ01	TCRBJ01-03	01				2	0	8	5	6	4	39	54	60	-1	63	1	In	VDJ
CCTGAAGACAGCAGCTTCTACATCTGCAGTGCTAGAGATCATAGCGGGAGGACTGACTCTGGGGCCAACGTCCTGACTTTCGGGGCC	CSARDHSGRTDSGANVLTF	1	5.035246727089627E-4	57	TCRBV20	TCRBV20				TCRBV20-01,TCRBV20-or09_02		TCRBD02-01*02	TCRBD02	TCRBD02-01	02				TCRBJ02-06*01	TCRBJ02	TCRBJ02-06	01				0	5	5	1	3	0	24	38	41	51	56	1	In	VDJ
TTCCCGCTCAGGCTGGAGTTGGCTGCTCCCTCCCAGACATCTGTGTACTTCTGTGCCAGCAGGGAGGATAGGGAGTTCTTCGGGCCA	CASREDREFF	1	5.035246727089627E-4	30	TCRBV06-06	TCRBV06	TCRBV06-06				01,04	TCRBD02-01*02	TCRBD02	TCRBD02-01	02				TCRBJ02-01*01	TCRBJ02	TCRBJ02-01	01				6	6	10	1	0	14	51	-1	62	67	73	1	In	VDJ
AGTTCTAAGAAGCTCCTTCTCAGTGACTCTGGCTTCTATCTCTGTGCCTCAACCGGGACAGGGCACAATGAGCAGTTCTTCGGGCCA	CASTGTGHNEQFF	1	5.035246727089627E-4	39	TCRBV30-01	TCRBV30	TCRBV30-01				01,05	TCRBD01-01*01	TCRBD01	TCRBD01-01	01				TCRBJ02-01*01	TCRBJ02	TCRBJ02-01	01				7	1	0	3	5	5	42	49	54	63	64	1	In	VDJ
ATCCAGCCTGCAGAGCTTGGGGACTCGGCCGTGTATCTCTGTGCCAGCGGTGCGAGAGGGGGCACAGATACGCAGTATTTTGGCCCA	CASGARGGTDTQYF	2	0.0010070493454179255	42	TCRBV11-03*01	TCRBV11	TCRBV11-03	01								TCRBD01,TCRBD02	TCRBD01-01,TCRBD02-01		TCRBJ02-03*01	TCRBJ02	TCRBJ02-03	01				8	0	5	2	8	1	39	48	56	-1	61	2	In	VDJ
NTGTCGGCTGCTCCCTCCCAAACATCTGTGTACTTCTGTGCCAGCAGTTACGGTAGCGGGGACACCGGGGAGCTGTTTTTTGGAGAA	CASSYGSGDTGELFF	1	5.035246727089627E-4	45	TCRBV06-02/06-03*01	TCRBV06	TCRBV06-02/06-03	01				TCRBD02-01*01	TCRBD02	TCRBD02-01	01				TCRBJ02-02*01	TCRBJ02	TCRBJ02-02	01				2	0	5	3	2	3	36	51	53	-1	61	1	In	VDJ
CTCCTCACTCTGGAGTCCGCTACCAGCTCCCAGACATCTGTGTACTTCTGTGCCACCTTTAACACCGGGGAGCTGTTTTTTGGAGAA	CATFNTGELFF	1	5.035246727089627E-4	33	TCRBV10-03*01	TCRBV10	TCRBV10-03	01				TCRBD02-01	TCRBD02	TCRBD02-01				01,02	TCRBJ02-02*01	TCRBJ02	TCRBJ02-02	01				10	2	4	10	1	2	48	55	56	58	60	1	In	VDJ
GTGAACGCCTTGTTGCTGGGGGACTCGGCCCTCTATCTCTGTGCCAGCAGCTTATCTCGAGGGGCCACTGAAGCTTTCTTTGGACAA	CASSLSRGATEAFF	1	5.035246727089627E-4	42	TCRBV05-06*01	TCRBV05	TCRBV05-06	01								TCRBD01,TCRBD02	TCRBD01-01,TCRBD02-01		TCRBJ01-01*01	TCRBJ01	TCRBJ01-01	01				2	1	5	2	6	4	39	53	59	64	65	1	In	VDJ
AGTTCTAAGAAGCTCCTTCTCAGTGACTCTGGCTTCTATCTCTGTGCCTGGACCGACCACTGGAACACTGAAGCTTTCTTTGGACAA	CAWTDHWNTEAFF	1	5.035246727089627E-4	39	TCRBV30-01*01	TCRBV30	TCRBV30-01	01								TCRBD01,TCRBD02	TCRBD01-01,TCRBD02-01		TCRBJ01-01*01	TCRBJ01	TCRBJ01-01	01				4	5	2	7	2	1	42	52	54	57	62	1	In	VDJ
ACGATCCAGCGCACAGAGCAGGAGGACTCGGCCGTGTATCTCTGTGCCAGCAGCTTAACCAAGAACACTGAAGCTTTCTTTGGACAA	CASSLTKNTEAFF	1	5.035246727089627E-4	39	TCRBV07-02	TCRBV07	TCRBV07-02				01,02					TCRBD01,TCRBD02	TCRBD01-01,TCRBD02-01		TCRBJ01-01*01	TCRBJ01	TCRBJ01-01	01				2	3	3	7	0	1	42	-1	57	59	62	1	In	VDJ
CCTGCAGCCAGAAGACTCGGCCCTGTATCTCTGTGCCAGCAGCCAGATGACTAGCGGGAGTCTGGGGACGAGCAGTACTTCGGGCCG		2	0.0010070493454179255	50	TCRBV04-02*01	TCRBV04	TCRBV04-02	01				TCRBD02-01*02	TCRBD02	TCRBD02-01	02				TCRBJ02-07*01	TCRBJ02	TCRBJ02-07	01				3	7	2	2	3	5	31	45	48	60	67	2	Out	VDJ
AAGATCCAGCGCACAGAGCAGGAGGACTCGGCCGTGTATCTCTGTGCCAGCAGCACGTACTCTGGAAACACCATATATTTTGGAGAG	CASSTYSGNTIYF	1	5.035246727089627E-4	39	TCRBV07-02	TCRBV07	TCRBV07-02				01,02					TCRBD01,TCRBD02	TCRBD01-01,TCRBD02-01		TCRBJ01-03*01	TCRBJ01	TCRBJ01-03	01				5	3	3	7	0	0	42	-1	54	56	59	1	In	VDJ
GTCGGCTGCTCCCTCCCAGACATCTGTGTACTTCTGTGCCAGCGCCTTTCAGGGGGCAGGTCCTACAATGAGCAGTTCTTCGGGCCA		2	0.0010070493454179255	47	TCRBV06	TCRBV06				TCRBV06-01,TCRBV06-05		TCRBD01-01*01	TCRBD01	TCRBD01-01	01				TCRBJ02-01*01	TCRBJ02	TCRBJ02-01	01				8	3	4	0	6	1	34	43	49	57	60	2	Out	VDJ
GAGTCCGCCAGCACCAACCAGACATCTATGTACCTCTGTGCCACCAAGGTCCATAGCGGGAGGGACAATGAGCAGTTCTTCGGGCCA	CATKVHSGRDNEQFF	1	5.035246727089627E-4	45	TCRBV28-01*01	TCRBV28	TCRBV28-01	01				TCRBD02-01*02	TCRBD02	TCRBD02-01	02				TCRBJ02-01*01	TCRBJ02	TCRBJ02-01	01				10	0	5	0	10	5	36	43	53	-1	64	1	In	VDJ
AGATGAATGTGAGCACCTTGGAGCTGGGGGACTCGGCCCTTTATCTTTGCGCCAGCAGCTTCCGGAGAGACCCAGTACTTCGGGCCA		1	5.035246727089627E-4	34	TCRBV05-01*01	TCRBV05	TCRBV05-01	01				TCRBD02-01	TCRBD02	TCRBD02-01				01,02	TCRBJ02-05*01	TCRBJ02	TCRBJ02-05	01				2	0	8	5	1	4	47	61	62	-1	65	1	Out	VDJ
NNNNTGAAGATCCAGCCCTCAGAACCCAGGGACTCAGCTGTGTACTTCTGTGCCAGCTTGCGGAGATATACGCAGTATTTTGGCCCA	CASLRRYTQYF	1	5.035246727089627E-4	33	TCRBV12-03/12-04*01	TCRBV12	TCRBV12-03/12-04	01				TCRBD02-01	TCRBD02	TCRBD02-01				01,02	TCRBJ02-03*01	TCRBJ02	TCRBJ02-03	01				8	4	7	5	2	7	48	57	59	63	67	1	In	VDJ
GACAGCAGCTTCTACATCTGCAGTGCTAGAGATCTGACTAGCGGGAGGGCCACAATTGCCGGGTGGGATACGCAGTATTTTGGCCCA	CSARDLTSGRATIAGWDTQYF	1	5.035246727089627E-4	63	TCRBV20	TCRBV20				TCRBV20-01,TCRBV20-or09_02		TCRBD02-01*02	TCRBD02	TCRBD02-01	02				TCRBJ02-03*01	TCRBJ02	TCRBJ02-03	01				0	17	2	0	3	6	18	32	35	49	66	1	In	VDJ
CTGGAGTCTGCTGCCTCCTCCCAGACATCTGTATATTTCTGCGCCAGCAGTGAGTCAGGGGCAGGGGATACGCAGTATTTTGGCCCA	CASSESGAGDTQYF	1	5.035246727089627E-4	42	TCRBV10-01*01	TCRBV10	TCRBV10-01	01				TCRBD01-01*01	TCRBD01	TCRBD01-01	01				TCRBJ02-03*01	TCRBJ02	TCRBJ02-03	01				0	0	4	3	5	6	39	56	61	-1	66	1	In	VDJ
GTGACCAGTGCCCATCCTGAAGACAGCAGCTTCTACATCTGCAGTGCTACCCCCGGGGGAGGGGCAGATACGCAGTATTTTGGCCCA	CSATPGGGADTQYF	1	5.035246727089627E-4	42	TCRBV20	TCRBV20				TCRBV20-01,TCRBV20-or09_02		TCRBD02-01*02	TCRBD02	TCRBD02-01	02				TCRBJ02-03*01	TCRBJ02	TCRBJ02-03	01				4	1	9	0	7	4	39	49	56	63	64	1	In	VDJ
CGCTCACCAGGCCTGGGGGACGCAGCCATGTACCTGTGTGCCACCAGCAGAGATTGGGCGGACACCGGGGAGCTGTTTTTTGGAGAA	CATSRDWADTGELFF	1	5.035246727089627E-4	45	TCRBV15-01*02	TCRBV15	TCRBV15-01	02								TCRBD01,TCRBD02	TCRBD01-01,TCRBD02-01		TCRBJ02-02*01	TCRBJ02	TCRBJ02-02	01				0	2	8	0	2	3	36	53	55	59	61	1	In	VDJ
CAGAGCTTGGGGACTCGGCCGTGTATCTCTGTGCCAGCAGCTTAGTGGTTCGAAGGTGGAGATAATGAAAAACTGTTTTTTGGCAGT		1	5.035246727089627E-4	52	TCRBV11-03*01	TCRBV11	TCRBV11-03	01				TCRBD02-01*02	TCRBD02	TCRBD02-01	02				TCRBJ01-04*01	TCRBJ01	TCRBJ01-04	01				1	1	10	2	12	4	29	45	57	61	62	1	Out	VDJ
NNNNNTGTCGGCTGCTCCCTCCCAAACATCTGTGTACTTCTGTGCCAGCATTCTCAGCCCCCAAATTCACCCCTCCACTTTGGGAAT		2	0.0010070493454179255	41	TCRBV06	TCRBV06				TCRBV06-02/06-03,TCRBV06-02						TCRBD01,TCRBD02	TCRBD01-01,TCRBD02-01		TCRBJ01-06*01	TCRBJ01	TCRBJ01-06	01				7	6	4	5	4	7	40	50	54	57	63	2	Out	VDJ
CTGAAGATCCAGCGCACAGAGCAGGGGGACTCGGCCATGTATCTCTGTGCCAGCAGCTCCCGAGGGTATGGCTACACCTTCGGTTCG	CASSSRGYGYTF	5	0.0025176233635448137	36	TCRBV07-09*01	TCRBV07	TCRBV07-09	01				TCRBD02-01*02	TCRBD02	TCRBD02-01	02				TCRBJ01-02*01	TCRBJ01	TCRBJ01-02	01				4	0	11	0	3	5	45	58	61	-1	66	5	In	VDJ
CACGCCCTGCAGCCAGAAGACTCAGCCCTGTATCTCTGCGCCAGCAGCCAGGGCCCGACAGGGCCCTACGAGCAGTACTTCGGGCCG	CASSQGPTGPYEQYF	3	0.0015105740181268882	45	TCRBV04-01*01	TCRBV04	TCRBV04-01	01				TCRBD01-01*01	TCRBD01	TCRBD01-01	01				TCRBJ02-07*01	TCRBJ02	TCRBJ02-07	01				3	1	2	3	6	2	36	50	56	63	64	3	In	VDJ
GTGACCAGTGCCCATCCTGAAGACAGCAGCTTCTACATCTGCAGTGCTAGCCCGGGACAGGGGGCTATTACGCAGTATTTTGGCCCA	CSASPGQGAITQYF	1	5.035246727089627E-4	42	TCRBV20	TCRBV20				TCRBV20-01,TCRBV20-or09_02		TCRBD01-01*01	TCRBD01	TCRBD01-01	01				TCRBJ02-03*01	TCRBJ02	TCRBJ02-03	01				3	3	0	0	3	8	39	50	53	65	68	1	In	VDJ
AGCACCTTGGAGCTGGGGGACTCGGCCCTTTATCTTTGCGCCAGCAGCTTACAGCGAGGGAGTGGAGATACGCAGTATTTTGGCCCA	CASSLQRGSGDTQYF	1	5.035246727089627E-4	45	TCRBV05-01*01	TCRBV05	TCRBV05-01	01				TCRBD02-01*02	TCRBD02	TCRBD02-01	02				TCRBJ02-03*01	TCRBJ02	TCRBJ02-03	01				2	3	9	2	7	5	36	50	57	62	65	1	In	VDJ
CTGGAGTCCGCCAGCACCAACCAGACATCTATGTACCTCTGTGCCAGCAGTCGGGACTCCCGCACAGATACGCAGTATTTTGGCCCA	CASSRDSRTDTQYF	1	5.035246727089627E-4	42	TCRBV28-01*01	TCRBV28	TCRBV28-01	01				TCRBD02-01	TCRBD02	TCRBD02-01				01,02	TCRBJ02-03*01	TCRBJ02	TCRBJ02-03	01				5	3	0	10	1	1	39	51	52	58	61	1	In	VDJ
AGCACCTTGGAGCTGGGGGACTCGGCCCTTTATCTTTGCGCCAGCAGGGGTGTTCTAGCGGTCACCGGGGAGCTGTTTTTTGGAGAA	CASRGVLAVTGELFF	1	5.035246727089627E-4	45	TCRBV05-01*01	TCRBV05	TCRBV05-01	01				TCRBD02-01	TCRBD02	TCRBD02-01				01,02	TCRBJ02-02*01	TCRBJ02	TCRBJ02-02	01				5	1	4	5	7	4	36	47	54	61	62	1	In	VDJ
ATCCAGCGCACAGAGCGGGGGGACTCAGCCGTGTATCTCTGTGCCAGCAGCTTAACGGCGGGCACCGGGGAGCTGTTTTTTGGAGAA	CASSLTAGTGELFF	1	5.035246727089627E-4	42	TCRBV07-03*01	TCRBV07	TCRBV07-03	01				TCRBD02-01	TCRBD02	TCRBD02-01				01,02	TCRBJ02-02*01	TCRBJ02	TCRBJ02-02	01				0	0	7	4	1	4	39	56	57	-1	62	1	In	VDJ
ATCCAGGCTACGAAGCTTGAGGATTCAGCAGTGTATTTTTGTGCCAGCAGCCAATCGGCAGGGGCCCTATCGGCTTTCTTTGGACAA	CASSQSAGALSAFF	1	5.035246727089627E-4	42	TCRBV16-01*01	TCRBV16	TCRBV16-01	01				TCRBD01-01*01	TCRBD01	TCRBD01-01	01				TCRBJ01-01*01	TCRBJ01	TCRBJ01-01	01				0	8	4	2	2	11	39	56	58	64	72	1	In	VDJ
NTGTCGGCTGCTCCCTCCCAAACATCTGTGTACTTCTGTGCCAGCAGGGGTAAGACAGGGTTGAACACTGAAGCTTTCTTTGGACAA	CASRGKTGLNTEAFF	2	0.0010070493454179255	45	TCRBV06	TCRBV06				TCRBV06-02/06-03,TCRBV06-02		TCRBD01-01*01	TCRBD01	TCRBD01-01	01				TCRBJ01-01*01	TCRBJ01	TCRBJ01-01	01				6	1	2	3	6	0	36	47	53	60	61	2	In	VDJ
AAGATCCAGCGCACAGAGCAGGGGGACTCGGCCATGTATCTCTGTGCCAGCAGCTTAGAGGGAAACACTGAAGCTTTCTTTGGACAA	CASSLEGNTEAFF	1	5.035246727089627E-4	39	TCRBV07-09*01	TCRBV07	TCRBV07-09	01								TCRBD01,TCRBD02	TCRBD01-01,TCRBD02-01		TCRBJ01-01*01	TCRBJ01	TCRBJ01-01	01				1	0	0	8	1	2	42	58	59	-1	63	1	In	VDJ
GGAGATCCAGTCCACGGAGTCAGGGGACACAGCACTGTATTTCTGCGACAGTACAGGGGGCTAATGTATGGCTACACCTTCGGTTCG		1	5.035246727089627E-4	38	TCRBV21-01*01	TCRBV21	TCRBV21-01	01				TCRBD01-01*01	TCRBD01	TCRBD01-01	01				TCRBJ01-02*01	TCRBJ01	TCRBJ01-02	01				15	5	3	0	7	5	43	45	52	61	66	1	Out	VDJ
NNNNTGTCGGCTGCTCCCTCCCAGACATCTGTGTACTTCTGTGCCAGCAGTGAAGCTGGGCTAACCTACGAGCAGTACTTCGGGCCG	CASSEAGLTYEQYF	1	5.035246727089627E-4	42	TCRBV06-01*01	TCRBV06	TCRBV06-01	01				TCRBD01-01*01	TCRBD01	TCRBD01-01	01				TCRBJ02-07*01	TCRBJ02	TCRBJ02-07	01				0	3	8	0	1	2	39	56	57	61	64	1	In	VDJ
GATCCAGTCCACGGAGTCAGGGGACACAGCACTGTATTTCTGTGCCAGCAGCACACCCGGGCCCACTACGAGCAGTACTTCGGGCCG		1	5.035246727089627E-4	41	TCRBV21-01*01	TCRBV21	TCRBV21-01	01								TCRBD01,TCRBD02	TCRBD01-01,TCRBD02-01		TCRBJ02-07*01	TCRBJ02	TCRBJ02-07	01				4	3	8	0	5	3	40	53	58	62	65	1	Out	VDJ
CTGGAGTTGGCTGCTCCCTCCCAGACATCTGTGTACTTCTGTGCCAGCAGCGATGATACGAAAGGAAACACCATATATTTTGGAGAG	CASSDDTKGNTIYF	1	5.035246727089627E-4	42	TCRBV06-06	TCRBV06	TCRBV06-06				01,04					TCRBD01,TCRBD02	TCRBD01-01,TCRBD02-01		TCRBJ01-03*01	TCRBJ01	TCRBJ01-03	01				6	10	2	8	1	4	39	50	51	53	63	1	In	VDJ
TGACCAGTGCCCATCCTGAAGACAGCAGCTTTTACATCTGCAGTGCCCCCGACTGCTTCTGGGGCCAACGTCCTGACTTTCGGGGCC		1	5.035246727089627E-4	43	TCRBV20	TCRBV20				TCRBV20-01,TCRBV20-or09_02		TCRBD02-01	TCRBD02	TCRBD02-01				01,02	TCRBJ02-06*01	TCRBJ02	TCRBJ02-06	01				6	3	2	10	4	1	38	46	50	54	57	1	Out	VDJ
CTGGAGTCTGCCAGGCCCTCACATACCTCTCAGTACCTCTGTGCCAGCTTCAGCTCCTCTGGGGCCAACGTCCTGACTTTCGGGGCC	CASFSSSGANVLTF	1	5.035246727089627E-4	42	TCRBV25-01*01	TCRBV25	TCRBV25-01	01								TCRBD01,TCRBD02	TCRBD01-01,TCRBD02-01		TCRBJ02-06*01	TCRBJ02	TCRBJ02-06	01				8	3	4	5	2	0	39	48	50	53	56	1	In	VDJ
CCTGCAGAGCTTGGGGACTCGGCCGTGTATCTCTGTGCCAGCAGCTTAGATGCTTGGTTGCGGACAGATACGCAGTATTTTGGCCCA	CASSLDAWLRTDTQYF	1	5.035246727089627E-4	48	TCRBV11-03*01	TCRBV11	TCRBV11-03	01				TCRBD02-01	TCRBD02	TCRBD02-01				01,02	TCRBJ02-03*01	TCRBJ02	TCRBJ02-03	01				0	0	7	5	9	3	33	50	59	-1	63	1	In	VDJ
AGGATCCAGCAGGTAGTGCGAGGAGATTCGGCAGCTTATTTCTGTGCCAGCTCACCAACCCATGACGCTGAAGCTTTCTTTGGACAA	CASSPTHDAEAFF	2	0.0010070493454179255	39	TCRBV18-01*01	TCRBV18	TCRBV18-01	01								TCRBD01,TCRBD02	TCRBD01-01,TCRBD02-01		TCRBJ01-01*01	TCRBJ01	TCRBJ01-01	01				2	1	2	7	6	6	42	57	63	66	67	2	In	VDJ
ATCCAGCGCACAGAGCAGGGGGACTCGGCCATGTATCTCTGTGCCAGCAGCAGCTGGGACACAAACACTGAAGCTTTCTTTGGACAA	CASSSWDTNTEAFF	4	0.002014098690835851	42	TCRBV07-09*01	TCRBV07	TCRBV07-09	01				TCRBD01-01*01	TCRBD01	TCRBD01-01	01				TCRBJ01-01*01	TCRBJ01	TCRBJ01-01	01				5	2	0	6	4	2	39	51	55	61	63	4	In	VDJ
GTGACATCGGCCCAAAAGAACCCGACAGCTTTCTATCTCTGTGCCAGTAGTGAGGGACGGAAAAGTGAAAAACTGTTTTTTGGCAGT	CASSEGRKSEKLFF	1	5.035246727089627E-4	42	TCRBV19-01*01	TCRBV19	TCRBV19-01	01								TCRBD01,TCRBD02	TCRBD01-01,TCRBD02-01		TCRBJ01-04*01	TCRBJ01	TCRBJ01-04	01				5	7	0	7	2	7	39	51	53	58	65	1	In	VDJ
CAGGTAGTGCGAGGAGATTCGGCAGCTTATTTCTGTGCCAGCTCATCAGGACAGGGGTCAACTAATGAAAAACTGTTTTTTGGCAGT	CASSSGQGSTNEKLFF	2	0.0010070493454179255	48	TCRBV18-01*01	TCRBV18	TCRBV18-01	01				TCRBD01-01*01	TCRBD01	TCRBD01-01	01				TCRBJ01-04*01	TCRBJ01	TCRBJ01-04	01				5	1	1	2	3	0	33	45	48	57	58	2	In	VDJ
NNNNTGTCGGCTGCTCCCTCCCAGACATCTGTGTACTTCTGTGCCAGCAGTGAAGTAGCAGGGCTACACCCCCAGCATTTTGGTGAT	CASSEVAGLHPQHF	2	0.0010070493454179255	42	TCRBV06-01*01	TCRBV06	TCRBV06-01	01				TCRBD01-01*01	TCRBD01	TCRBD01-01	01				TCRBJ01-05*01	TCRBJ01	TCRBJ01-05	01				1	6	4	3	3	10	39	55	58	63	69	2	In	VDJ
GTGACCAGTGCCCATCCTGAAGACAGCAGCTTCTACATCTGCAGTGCTAGAGGAGGGGAGGAGAATTCACCCCTCCACTTTGGGAAT	CSARGGEENSPLHF	1	5.035246727089627E-4	42	TCRBV20	TCRBV20				TCRBV20-01,TCRBV20-or09_02		TCRBD02-01*02	TCRBD02	TCRBD02-01	02				TCRBJ01-06*01	TCRBJ01	TCRBJ01-06	01				1	2	9	1	3	7	39	52	55	61	63	1	In	VDJ
AGTTCTAAGAAGCTCCTTCTCAGTGACTCTGGCTTCTATCTCTGTGCCTGGCTTGACAGGGGAGACTCACCCCTCCACTTTGGGAAT	CAWLDRGDSPLHF	1	5.035246727089627E-4	39	TCRBV30-01	TCRBV30	TCRBV30-01				01,05	TCRBD01-01*01	TCRBD01	TCRBD01-01	01				TCRBJ01-06*01	TCRBJ01	TCRBJ01-06	01				5	4	2	2	3	10	42	51	54	62	66	1	In	VDJ
CCCAACCAGACAGCTCTTTACTTCTGTGCCACCAGTGATGGAATCCTGCCTGCGGAGAAACCTAACTATGGCTACACCTTCGGTTCG	CATSDGILPAEKPNYGYTF	2	0.0010070493454179255	57	TCRBV24-01*01	TCRBV24	TCRBV24-01	01				TCRBD02-01	TCRBD02	TCRBD02-01				01,02	TCRBJ01-02*01	TCRBJ01	TCRBJ01-02	01				3	6	7	5	12	0	24	39	51	55	61	2	In	VDJ
ATCCAGCGCACAGAGCAGGGGGACTCGGCCATGTATCTCTGTGCCAGCAGCTCGACGGGGGCGACTTACGAGCAGTACTTCGGGCCG	CASSSTGATYEQYF	2	0.0010070493454179255	42	TCRBV07-09*01	TCRBV07	TCRBV07-09	01								TCRBD01,TCRBD02	TCRBD01-01,TCRBD02-01		TCRBJ02-07*01	TCRBJ02	TCRBJ02-07	01				4	4	6	0	4	4	39	52	56	62	66	2	In	VDJ
TGCTCCCTCCCAGACATCTGTGTACTTCTGTGCCAGCGTTTGAACTAGTAGCGGGGGGGGGATTCCCACGAGCAGTACTTCGGGCCG		2	0.0010070493454179255	53	TCRBV06	TCRBV06				TCRBV06-01,TCRBV06-05,TCRBV06-06		TCRBD02-01*01	TCRBD02	TCRBD02-01	01				TCRBJ02-07*01	TCRBJ02	TCRBJ02-07	01				8	8	5	0	11	5	28	37	48	59	67	2	Out	VDJ
GACATCCGCTCACCAGGCCTGGGGGACGCAGCCATGTACCTGTGTGCCACCAGCAGAGCTGGGGGCGAAGAGCAGTACTTCGGGCCG	CATSRAGGEEQYF	1	5.035246727089627E-4	39	TCRBV15-01*02	TCRBV15	TCRBV15-01	02				TCRBD01-01*01	TCRBD01	TCRBD01-01	01				TCRBJ02-07*01	TCRBJ02	TCRBJ02-07	01				1	3	6	0	2	7	42	58	60	66	69	1	In	VDJ
ACAGAGCGGGGGGACTCAGCCGTGTATCTCTGTGCCAGCAGCTGCAGGGACTAGCGGGAGGCTGAACCTGAGCAGTTCTTCGGGCCA	CASSCRD*REAEPEQFF	1	5.035246727089627E-4	51	TCRBV07-03*01	TCRBV07	TCRBV07-03	01				TCRBD02-01*02	TCRBD02	TCRBD02-01	02				TCRBJ02-01*01	TCRBJ02	TCRBJ02-01	01				4	7	0	1	3	9	30	43	46	61	68	1	Stop	VDJ
ATCCAGCGCACAGAGCGGGGGGACTCAGCCGTGTATCTCTGTGCCAGCAGCCAGGGGGGAGCCTCCAATGAGCAGTTCTTCGGGCCA	CASSQGGASNEQFF	1	5.035246727089627E-4	42	TCRBV07-03*01	TCRBV07	TCRBV07-03	01				TCRBD01-01*01	TCRBD01	TCRBD01-01	01				TCRBJ02-01*01	TCRBJ02	TCRBJ02-01	01				5	7	4	1	0	6	39	-1	51	58	65	1	In	VDJ
NNNNNNNTGTCGGCTGCTCCCTCCCAGACATCTGTGTACTTCTGTGCCAGCATGACGCAGGGGCTAAGTAAGCAGTTCTTCGGGCCA	CASMTQGLSKQFF	1	5.035246727089627E-4	39	TCRBV06-05*01	TCRBV06	TCRBV06-05	01				TCRBD01-01*01	TCRBD01	TCRBD01-01	01				TCRBJ02-01*01	TCRBJ02	TCRBJ02-01	01				7	7	4	2	5	11	42	52	57	63	70	1	In	VDJ
ACAGTGACCAGTGCCCATCCTGAAGACAGCAGCTTCTACATCTGCAGTGCGAGCCCAGGGGAACAAGAGACCCAGTACTTCGGGCCA	CSASPGEQETQYF	4	0.002014098690835851	39	TCRBV20	TCRBV20				TCRBV20-01,TCRBV20-or09_02		TCRBD01-01*01	TCRBD01	TCRBD01-01	01				TCRBJ02-05*01	TCRBJ02	TCRBJ02-05	01				6	2	4	2	5	2	42	50	55	61	63	4	In	VDJ
AGCTTGGTGACTCTGCTGTGTATTTCTGTGCCAGCAGCCGATCCTCCGGGAGACCCAACTTTTAATTCACCCCTCCACTTTGGGAAT		1	5.035246727089627E-4	55	TCRBV03-01/03-02*01	TCRBV03	TCRBV03-01/03-02	01				TCRBD02-01*02	TCRBD02	TCRBD02-01	02				TCRBJ01-06*01	TCRBJ01	TCRBJ01-06	01				4	10	8	2	7	6	26	39	46	52	62	1	Out	VDJ
ATCCGGTCCACAAAGCTGGAGGACTCAGCCATGTACTTCTGTGCCGGAAGGACCGCTATTAATAATTCACCCCTCCACTTTGGGAAT	CAGRTAINNSPLHF	1	5.035246727089627E-4	42	TCRBV02-01	TCRBV02	TCRBV02-01				01,03					TCRBD01,TCRBD02	TCRBD01-01,TCRBD02-01		TCRBJ01-06*01	TCRBJ01	TCRBJ01-06	01				11	8	1	7	4	5	39	45	49	53	61	1	In	VDJ
ACTGTGAGCAACATGAGCCCTGAAGACAGCAGCATATATCTCTGCAGCGTCCCGACACGAATTAACTATGGCTACACCTTCGGTTCG	CSVPTRINYGYTF	1	5.035246727089627E-4	39	TCRBV29-01	TCRBV29	TCRBV29-01				01,02	TCRBD01-01*01	TCRBD01	TCRBD01-01	01				TCRBJ01-02*01	TCRBJ01	TCRBJ01-02	01				6	5	2	6	3	1	42	50	53	57	62	1	In	VDJ
NNNNTGTCGGCTGCTCCCTCCCAGACATCTGTGTACTTCTGTGCCAGCAGTCCGGAAACTGAGGGGGGCGAGCAGTACTTCGGGCCG	CASSPETEGGEQYF	3	0.0015105740181268882	42	TCRBV06-05*01	TCRBV06	TCRBV06-05	01								TCRBD01,TCRBD02	TCRBD01-01,TCRBD02-01		TCRBJ02-07*01	TCRBJ02	TCRBJ02-07	01				5	1	5	1	10	6	39	51	61	67	68	3	In	VDJ
TCCACAAAGCTGGAGGACTCAGCCATGTACTTCTGTGCCAGCAGTGGTGGGACTAGCGGGGACTCCTACGAGCAGTACTTCGGGCCG	CASSGGTSGDSYEQYF	1	5.035246727089627E-4	48	TCRBV02-01	TCRBV02	TCRBV02-01				01,03	TCRBD02-01*01	TCRBD02	TCRBD02-01	01				TCRBJ02-07*01	TCRBJ02	TCRBJ02-07	01				4	1	0	3	2	0	33	46	48	61	62	1	In	VDJ
GCCCTGCAGCCAGAAGACTCAGCCCTGTATCTCTGCGCCAGCAGCCAAGGGTCTCGCCGAAACAGAAACGAGCAGTACTTCGGGCCG	CASSQGSRRNRNEQYF	2	0.0010070493454179255	48	TCRBV04-01*01	TCRBV04	TCRBV04-01	01				TCRBD01-01*01	TCRBD01	TCRBD01-01	01				TCRBJ02-07*01	TCRBJ02	TCRBJ02-07	01				1	2	3	5	12	5	33	49	61	65	67	2	In	VDJ
CTGGAGTCCGCCAGCACCAACCAGACATCTATGTACCTCTGTGCCAGCAGCCCGGGCCTCTCTGGAAACACCATATATTTTGGAGAG	CASSPGLSGNTIYF	1	5.035246727089627E-4	42	TCRBV28-01*01	TCRBV28	TCRBV28-01	01								TCRBD01,TCRBD02	TCRBD01-01,TCRBD02-01		TCRBJ01-03*01	TCRBJ01	TCRBJ01-03	01				6	2	8	0	3	0	39	50	53	57	59	1	In	VDJ
CAGCACCAACCAGACATCTATGTACCTCTGTGCCAGCAGTCCTGGGACTAGCGGGATGATGAAACCGGGCTTCAGTACTTCGGCGCC		3	0.0015105740181268882	53	TCRBV28-01*01	TCRBV28	TCRBV28-01	01				TCRBD02-01*02	TCRBD02	TCRBD02-01	02				TCRBJ02-04*01	TCRBJ02	TCRBJ02-04	01				5	14	0	3	3	11	28	40	43	56	70	3	Out	VDJ
ATGAATGTGAGCACCTTGGAGCTGGGGGACTCGGCCCTTTATCTTTGCGCCAGCCAGGGCTCCTACAATGAGCAGTTCTTTGGGCCA	CASQGSYNEQFF	1	5.035246727089627E-4	36	TCRBV05-01*01	TCRBV05	TCRBV05-01	01				TCRBD01-01*01	TCRBD01	TCRBD01-01	01				TCRBJ02	TCRBJ02				TCRBJ02-01,TCRBJ02-05		7	22	4	3	0	22	45	-1	54	59	81	1	In	VDJ
TCCCTGGAGCTTGGTGACTCTGCTGTGTATTTCTGTGCCAGCAGCCCCGCGGGAGCGATCTCCTACAATGAGCAGTTCTTCGGGCCA	CASSPAGAISYNEQFF	2	0.0010070493454179255	48	TCRBV03-01/03-02*01	TCRBV03	TCRBV03-01/03-02	01				TCRBD02-01*02	TCRBD02	TCRBD02-01	02				TCRBJ02-01*01	TCRBJ02	TCRBJ02-01	01				4	4	7	2	2	0	33	46	48	55	59	2	In	VDJ
ATCCTGGAGTCGCCCAGCCCCAACCAGACCTCTCTGTACTTCTGTGCCAGTAGTTTATCCCCCCGGCGGACCCAGTACTTCGGGCCA	CASSLSPRRTQYF	1	5.035246727089627E-4	39	TCRBV27-01*01	TCRBV27	TCRBV27-01	01								TCRBD01,TCRBD02	TCRBD01-01,TCRBD02-01		TCRBJ02-05*01	TCRBJ02	TCRBJ02-05	01				0	1	9	0	5	7	42	59	64	67	68	1	In	VDJ
ACAGAGCAGCGGGACTCAGCCATGTATCGCTGTGCTAGCACCAGAAGGTCCGGGGACTTAATGAACACTGAAGCTTTCTTTGGACAA	CASTRRSGDLMNTEAFF	1	5.035246727089627E-4	51	TCRBV07-07*01	TCRBV07	TCRBV07-07	01				TCRBD02-01	TCRBD02	TCRBD02-01				01,02	TCRBJ01-01*01	TCRBJ01	TCRBJ01-01	01				7	3	0	10	12	0	30	40	52	58	61	1	In	VDJ
TCGGCCCAAAAGAACCCGACAGCTTTCTATCTCTGTGCCAGTAGTATCCCCCAGGGGTCGTCGAACACTGAAGCTTTCTTTGGACAA	CASSIPQGSSNTEAFF	2	0.0010070493454179255	48	TCRBV19-01*01	TCRBV19	TCRBV19-01	01				TCRBD01-01*01	TCRBD01	TCRBD01-01	01				TCRBJ01-01*01	TCRBJ01	TCRBJ01-01	01				3	5	4	2	4	1	33	47	51	57	62	2	In	VDJ
GTCTGCCATCCCCAACCAGACAGCTCTTTACTTCTGTGCCACCAGTGATTCTGGGGACAGGGATCTGAAAAACTGTTTTTTGGCAGT		2	0.0010070493454179255	47	TCRBV24-01*01	TCRBV24	TCRBV24-01	01				TCRBD01-01*01	TCRBD01	TCRBD01-01	01				TCRBJ01-04*01	TCRBJ01	TCRBJ01-04	01				2	3	0	3	3	7	34	50	53	62	65	2	Out	VDJ
ACATCGGCCCAAAAGAACCCGACAGCTTTCTATCTCTGTGCCAGTAGTATGTCGCAGGGGCCCAATCAGCCCCAGCATTTTGGTGAT	CASSMSQGPNQPQHF	1	5.035246727089627E-4	45	TCRBV19-01*01	TCRBV19	TCRBV19-01	01				TCRBD01-01*01	TCRBD01	TCRBD01-01	01				TCRBJ01-05*01	TCRBJ01	TCRBJ01-05	01				3	2	4	2	4	3	36	50	54	60	62	1	In	VDJ
GTCCGCTACCAGCTCCCAGACATCTGTGTACTTCTGTGCCATCAGTGACCGCCGGACAGGGCTTCCTATGGCTACACCTTCGGTTCG		3	0.0015105740181268882	47	TCRBV10-03*01	TCRBV10	TCRBV10-03	01				TCRBD01-01*01	TCRBD01	TCRBD01-01	01				TCRBJ01-02*01	TCRBJ01	TCRBJ01-02	01				3	4	1	3	5	4	34	48	53	61	65	3	Out	VDJ
ATGTGAACGCCTTGGAGCTGGAGGACTCGGCCCTGTATCTCTGTGCCAGCAGCTCATCCTGGGTCCTACGAGCAGTACTTCGGGCCG		1	5.035246727089627E-4	40	TCRBV05-08*01	TCRBV05	TCRBV05-08	01								TCRBD01,TCRBD02	TCRBD01-01,TCRBD02-01		TCRBJ02-07*01	TCRBJ02	TCRBJ02-07	01				3	0	0	9	6	1	41	54	60	-1	63	1	Out	VDJ
TCCTGTCCTCAGAACCGGGAGACACGGCACTGTATCTCTGCGCCAGCACCTGGACCCTCTTTCTCCTACGAGCAGTACTTCGGGCCG		1	5.035246727089627E-4	43	TCRBV23-01*01	TCRBV23	TCRBV23-01	01								TCRBD01,TCRBD02	TCRBD01-01,TCRBD02-01		TCRBJ02-07*01	TCRBJ02	TCRBJ02-07	01				7	7	1	7	3	0	38	48	51	55	62	1	Out	VDJ
TCTGCTGTACCCTCTCAGACATCTGTGTACTTCTGTGCCAGCAGTGACACCATCAGGGCCGGGGCCAACGTCCTGACTTTCGGGGCC	CASSDTIRAGANVLTF	1	5.035246727089627E-4	48	TCRBV06-04*01	TCRBV06	TCRBV06-04	01				TCRBD01-01*01	TCRBD01	TCRBD01-01	01				TCRBJ02-06*01	TCRBJ02	TCRBJ02-06	01				2	2	4	3	5	4	33	48	53	58	60	1	In	VDJ
CGGTCCACAAAGCTGGAGGACTCAGCCATGTACTTCTGTGCCAGCAGCTATTTCGACTCCTTTGAGGGTGAGCAGTTCTTCGGGCCA	CASSYFDSFEGEQFF	2	0.0010070493454179255	45	TCRBV02-01	TCRBV02	TCRBV02-01				01,03	TCRBD02-01*02	TCRBD02	TCRBD02-01	02				TCRBJ02-01*01	TCRBJ02	TCRBJ02-01	01				6	0	11	0	16	9	36	47	63	-1	68	2	In	VDJ
GTGACCAGTGCCCATCCTGAAGACAGCAGCTTCTACATCTGCAGTGCTAGAGGGGAATCGGCCTACAATGAGCAGTTCTTCGGGCCA	CSARGESAYNEQFF	1	5.035246727089627E-4	42	TCRBV20	TCRBV20				TCRBV20-01,TCRBV20-or09_02						TCRBD01,TCRBD02	TCRBD01-01,TCRBD02-01		TCRBJ02-01*01	TCRBJ02	TCRBJ02-01	01				1	5	0	8	0	2	39	-1	52	56	61	1	In	VDJ
AATTCCCTGGAGCTTGGTGACTCTGCTGTGTATTTCTGTGCCAGCAGTGGGTGACGGGAGATTCGGGATACGCAGTATTTTGGCCCA	CASSG*REIRDTQYF	2	0.0010070493454179255	45	TCRBV03-01/03-02*01	TCRBV03	TCRBV03-01/03-02	01				TCRBD02-01*02	TCRBD02	TCRBD02-01	02				TCRBJ02-03*01	TCRBJ02	TCRBJ02-03	01				6	6	8	2	7	6	36	47	54	60	66	2	Stop	VDJ
AAGACAGCAGCTTTTACATCTGCAGTGCTAGGGCCCAGAATTCCGGCTAGCGGGAGGGTAGACACAGATACGCAGTATTTTGGCCCA		1	5.035246727089627E-4	61	TCRBV20	TCRBV20				TCRBV20-01,TCRBV20-or09_02		TCRBD02-01*02	TCRBD02	TCRBD02-01	02				TCRBJ02-03*01	TCRBJ02	TCRBJ02-03	01				3	4	4	0	15	2	20	31	46	58	62	1	Out	VDJ
CTGGAGTCGCCCAGCCCCAACCAGACCTCTCTGTACTTCTGTGCCAGCAGTTCCACGGATTACGGCGCTGAAGCTTTCTTTGGACAA	CASSSTDYGAEAFF	2	0.0010070493454179255	42	TCRBV27-01*01	TCRBV27	TCRBV27-01	01								TCRBD01,TCRBD02	TCRBD01-01,TCRBD02-01		TCRBJ01-01*01	TCRBJ01	TCRBJ01-01	01				4	8	1	8	4	6	39	52	56	59	67	2	In	VDJ
CGGTCCACAAAGCTGGAGGACTCAGCCATGTACTTCTGTGCCAGCCGGACAGGGACTTCTCATAATTCACCCCTCCACTTTGGGAAT	CASRTGTSHNSPLHF	1	5.035246727089627E-4	45	TCRBV02-01	TCRBV02	TCRBV02-01				01,03	TCRBD01-01*01	TCRBD01	TCRBD01-01	01				TCRBJ01-06*01	TCRBJ01	TCRBJ01-06	01				8	7	1	3	1	5	36	45	46	54	61	1	In	VDJ
CTGACAGTGACCAGTGCCCATCCTGAAGACAGCAGCTTCTACATCTGCAGTGCTACCCCTGACAGGGGTGGATCCACCTTCGGTTCG	CSATPDRGGSTF	1	5.035246727089627E-4	36	TCRBV20	TCRBV20				TCRBV20-01,TCRBV20-or09_02		TCRBD01-01*01	TCRBD01	TCRBD01-01	01				TCRBJ01-02*01	TCRBJ01	TCRBJ01-02	01				4	6	2	2	5	13	45	55	60	68	74	1	In	VDJ
CACCTACACACCCTGCAGCCAGAAGACTCGGCCCTGTATCTCTGTGCCAGCAGCCAAGATGCGGGAAATGAGCAGTTCTTCGGGCCA	CASSQDAGNEQFF	1	5.035246727089627E-4	39	TCRBV04-02*01	TCRBV04	TCRBV04-02	01				TCRBD02-01*02	TCRBD02	TCRBD02-01	02				TCRBJ02-01*01	TCRBJ02	TCRBJ02-01	01				0	0	7	3	1	7	42	59	60	-1	66	1	In	VDJ
GCGCACAGAGCAGGAGGACTCCGCCGTGTATCTCTGTGCCAGCAGCCCCTACTAGAAAGATCCTACAATAAGCAGTTCTTCGGGCCA		1	5.035246727089627E-4	47	TCRBV07-08*03	TCRBV07	TCRBV07-08	03				TCRBD02-01	TCRBD02	TCRBD02-01				01,02	TCRBJ02-01*01	TCRBJ02	TCRBJ02-01	01				4	15	3	8	3	11	34	47	50	55	70	1	Out	VDJ
GAGTCGCCCAGCCCCAACCAGACCTCTCTGTACTTCTGTGCCAGCAGTCCCCGGATAGGGGACCAAGAGACCCAGTACTTCGGGCCA	CASSPRIGDQETQYF	1	5.035246727089627E-4	45	TCRBV27-01*01	TCRBV27	TCRBV27-01	01				TCRBD01-01*01	TCRBD01	TCRBD01-01	01				TCRBJ02-05*01	TCRBJ02	TCRBJ02-05	01				5	0	5	2	8	0	36	48	56	-1	61	1	In	VDJ
NTGTCGGCTGCTCCCTCCCAGACATCTGTGTACTTCTGTGCCAGCATCCTAGACGGAGGCCCCACCGGGGAGCTGTTTTTTGGAGAA	CASILDGGPTGELFF	3	0.0015105740181268882	45	TCRBV06-05*01	TCRBV06	TCRBV06-05	01				TCRBD02-01*02	TCRBD02	TCRBD02-01	02				TCRBJ02-02*01	TCRBJ02	TCRBJ02-02	01				7	3	10	1	8	4	36	46	54	59	62	3	In	VDJ
GTGACCAGTGCCCATCCTGAAGACAGCAGCTTCTACATCTGCAGTGCTAGAGATCCTGCAACTAATGAAAAACTGTTTTTTGGCAGT	CSARDPATNEKLFF	1	5.035246727089627E-4	42	TCRBV20	TCRBV20				TCRBV20-01,TCRBV20-or09_02		TCRBD02-01	TCRBD02	TCRBD02-01				01,02	TCRBJ01-04*01	TCRBJ01	TCRBJ01-04	01				0	1	4	10	2	0	39	53	55	57	58	1	In	VDJ
GTGACCAGTGCCCATCCTGAAGACAGCAGCTTCTACATCTGCAGTGCTAGAGCGGGGGCCAACAGTCAGCCCCAGCATTTTGGTGAT	CSARAGANSQPQHF	1	5.035246727089627E-4	42	TCRBV20	TCRBV20				TCRBV20-01,TCRBV20-or09_02						TCRBD01,TCRBD02	TCRBD01-01,TCRBD02-01		TCRBJ01-05*01	TCRBJ01	TCRBJ01-05	01				1	6	6	0	1	6	39	52	53	59	65	1	In	VDJ
ATTCTGGAGTCCGCCAGCACCAACCAGACATCTATGTACCTCTGTGCCAGCAGTATGTGGGGGGAGGAGGGCTACACCTTCGGTTCG	CASSMWGEEGYTF	1	5.035246727089627E-4	39	TCRBV28-01*01	TCRBV28	TCRBV28-01	01				TCRBD02-01	TCRBD02	TCRBD02-01				01,02	TCRBJ01-02*01	TCRBJ01	TCRBJ01-02	01				5	5	9	1	4	8	42	54	58	64	69	1	In	VDJ
CTGGAGTCGCCCAGCCCCAACCAGACCTCTCTGTACTTCTGTGCCAGCAGTCGGACAGGGATCTCCTACGAGCAGTACTTCGGGCCG	CASSRTGISYEQYF	2	0.0010070493454179255	42	TCRBV27-01*01	TCRBV27	TCRBV27-01	01				TCRBD01-01*01	TCRBD01	TCRBD01-01	01				TCRBJ02-07*01	TCRBJ02	TCRBJ02-07	01				5	2	1	3	1	0	39	51	52	60	62	2	In	VDJ
TCCTTGGAGCTGGGGGACTCAGCCCTGTACTTCTGTGCCAGCAGCTTAAACGGCCAGGGAGGCACCTACGAGCAGTACTTCGGGCCG	CASSLNGQGGTYEQYF	1	5.035246727089627E-4	48	TCRBV13-01*01	TCRBV13	TCRBV13-01	01				TCRBD02-01*02	TCRBD02	TCRBD02-01	02				TCRBJ02-07*01	TCRBJ02	TCRBJ02-07	01				2	2	9	1	8	2	33	48	56	62	64	1	In	VDJ
GAGCTTGAGGACTCGGCCGTGTATCTCTGTGCCAGCAGCTTAGTGGGTCTAGCGGGGGTTCTCTACAATGAGCAGTTCTTCGGGCCA	CASSLVGLAGVLYNEQFF	2	0.0010070493454179255	54	TCRBV11-02	TCRBV11	TCRBV11-02				01,03	TCRBD02-01*01	TCRBD02	TCRBD02-01	01				TCRBJ02-01*01	TCRBJ02	TCRBJ02-01	01				1	4	4	2	5	3	27	43	48	58	62	2	In	VDJ
GCCCTGCAGCCAGAAGACTCAGCCCTGTATCTCTGCGCCAGCAGCCAAGTAGACTTGGTGAGCTACAATGAGCAGTTCTTCGGGCCA	CASSQVDLVSYNEQFF	6	0.0030211480362537764	48	TCRBV04-01*01	TCRBV04	TCRBV04-01	01				TCRBD02-01	TCRBD02	TCRBD02-01				01,02	TCRBJ02-01*01	TCRBJ02	TCRBJ02-01	01				1	7	2	10	2	3	33	49	51	55	62	6	In	VDJ
CAGAAGACTCGGCCCTGTATCTCTGCGCCAGCAGCCAGCCGGGCTAGCGGGAGGAATCCTTCCTACAATGAGCAGTTCTTCGGGCCA		1	5.035246727089627E-4	58	TCRBV04-03*01	TCRBV04	TCRBV04-03	01				TCRBD02-01*02	TCRBD02	TCRBD02-01	02				TCRBJ02-01*01	TCRBJ02	TCRBJ02-01	01				3	6	4	1	6	1	23	37	43	54	60	1	Out	VDJ
ATCCAGGCTACGAAGCTTGAGGATTCAGCAGTGTATTTTTGTGCCAGCAGCCATCCCGCCAGCACAGATACGCAGTATTTTGGCCCA	CASSHPASTDTQYF	3	0.0015105740181268882	42	TCRBV16-01*01	TCRBV16	TCRBV16-01	01								TCRBD01,TCRBD02	TCRBD01-01,TCRBD02-01		TCRBJ02-03*01	TCRBJ02	TCRBJ02-03	01				3	1	10	0	4	0	39	53	57	59	60	3	In	VDJ
AAGATCCAGCCCTCAGAACCCAGGGACTCAGCTGTGTACTTCTGTGCCAGCAGTACGACAGGGAGAACTGAAGCTTTCTTTGGACAA	CASSTTGRTEAFF	1	5.035246727089627E-4	39	TCRBV12-03/12-04*01	TCRBV12	TCRBV12-03/12-04	01				TCRBD01-01*01	TCRBD01	TCRBD01-01	01				TCRBJ01-01*01	TCRBJ01	TCRBJ01-01	01				5	3	2	3	2	5	42	54	56	63	66	1	In	VDJ
TTGGCTGCTCCCTCCCAGACATCTGTGTACTTCTGTGCCAGCAGTTCGGACAGGGCCCCCTATAATTCACCCCTCCACTTTGGGAAT	CASSSDRAPYNSPLHF	1	5.035246727089627E-4	48	TCRBV06-06*01	TCRBV06	TCRBV06-06	01				TCRBD01-01*01	TCRBD01	TCRBD01-01	01				TCRBJ01-06*01	TCRBJ01	TCRBJ01-06	01				4	3	1	3	1	2	33	46	47	55	58	1	In	VDJ
GAGTCCGCTACCAGCTCCCAGACATCTGTGTACTTCTGTGCCATCAGTGAGTTGGACAGGGGCAATTCACCCCTCCACTTTGGGAAT	CAISELDRGNSPLHF	1	5.035246727089627E-4	45	TCRBV10-03*01	TCRBV10	TCRBV10-03	01				TCRBD01-01*01	TCRBD01	TCRBD01-01	01				TCRBJ01-06*01	TCRBJ01	TCRBJ01-06	01				1	1	1	2	1	7	36	52	53	62	63	1	In	VDJ
CTGATTCTGGAGTCCGCCAGCACCAACCAGACATCTATGTACCTCTGTGCCAGCAGCGGACGGTCCTTTATTCAGTACTTCGGGCCG	CASSGRSFIQYF	1	5.035246727089627E-4	36	TCRBV28-01*01	TCRBV28	TCRBV28-01	01								TCRBD01,TCRBD02	TCRBD01-01,TCRBD02-01		TCRBJ02-07*01	TCRBJ02	TCRBJ02-07	01				6	11	1	7	1	10	45	56	57	61	72	1	In	VDJ
ATCCAGTCCACGGAGTCAGGGGACACAGCACTGTATTTCTGTGCCAGCAGCAAAAAAGGACAAACCTACGAGCAGTACTTCGGGCCG	CASSKKGQTYEQYF	1	5.035246727089627E-4	42	TCRBV21-01*01	TCRBV21	TCRBV21-01	01				TCRBD01-01*01	TCRBD01	TCRBD01-01	01				TCRBJ02-07*01	TCRBJ02	TCRBJ02-07	01				2	2	1	6	3	2	39	54	57	62	64	1	In	VDJ
ATGAGCTCCTTGGAGCTGGGGGACTCAGCCCTGTACTTCTGTGCCAGCAGCCGATACGGGCCGCAGGACGAGCAGTACTTCGGGCCG	CASSRYGPQDEQYF	1	5.035246727089627E-4	42	TCRBV13-01*01	TCRBV13	TCRBV13-01	01								TCRBD01,TCRBD02	TCRBD01-01,TCRBD02-01		TCRBJ02-07*01	TCRBJ02	TCRBJ02-07	01				5	0	4	4	12	5	39	51	63	-1	67	1	In	VDJ
GCGTCTGCTGTACCCTCTCAGACATCTGTGTACTTCTGTGCCAGCAGTGAACGGGATAGCTCCTACAATGAGCAGTTCTTCGGGCCA	CASSERDSSYNEQFF	1	5.035246727089627E-4	45	TCRBV06-04*01	TCRBV06	TCRBV06-04	01				TCRBD02-01*02	TCRBD02	TCRBD02-01	02				TCRBJ02-01*01	TCRBJ02	TCRBJ02-01	01				3	3	8	3	1	0	36	50	51	56	59	1	In	VDJ
GTGACCAGTGCCCATCCTGAAGACAGCAGCTTCTACATCTGCAGTGCTAGACCCTTGTCTTCCGTTGAGACCCAGTACTTCGGGCCA	CSARPLSSVETQYF	1	5.035246727089627E-4	42	TCRBV20	TCRBV20				TCRBV20-01,TCRBV20-or09_02		TCRBD02-01	TCRBD02	TCRBD02-01				01,02	TCRBJ02-05*01	TCRBJ02	TCRBJ02-05	01				2	11	4	10	2	5	39	51	53	55	66	1	In	VDJ
GCCCTGCAGCCAGAAGACTCAGCCCTGTATCTCTGCGCCAGCAGCCAAATGGGACTAGCGGTGAGAGAGACCCAGTACTTCGGGCCA	CASSQMGLAVRETQYF	1	5.035246727089627E-4	48	TCRBV04-01*01	TCRBV04	TCRBV04-01	01				TCRBD02-01	TCRBD02	TCRBD02-01				01,02	TCRBJ02-05*01	TCRBJ02	TCRBJ02-05	01				2	4	0	5	2	4	33	48	50	61	65	1	In	VDJ
AGATCCAGCGCACAGAGCAGGAGGACTCCGCCGTGTATCTCTGTGCCAGCAGCTTAGACTAGCCACGGGGAGCTGTTTTTTGGAGAA		2	0.0010070493454179255	40	TCRBV07-08*01	TCRBV07	TCRBV07-08	01				TCRBD02-01	TCRBD02	TCRBD02-01				01,02	TCRBJ02-02*01	TCRBJ02	TCRBJ02-02	01				1	2	3	7	0	7	41	-1	57	63	65	2	Out	VDJ
NNNNTGTCGGCTGCTCCCTCCCAGACATCTGTGTACTTCTGTGCCAGCAGGTTCAGGGGAAGGGACACTGAAGCTTTCTTTGGACAA	CASRFRGRDTEAFF	2	0.0010070493454179255	42	TCRBV06-05*01	TCRBV06	TCRBV06-05	01				TCRBD01-01*01	TCRBD01	TCRBD01-01	01				TCRBJ01-01*01	TCRBJ01	TCRBJ01-01	01				6	5	4	2	3	3	39	50	53	59	64	2	In	VDJ
CCTAGAGTCTGCCATCCCCAACCAGACAGCTCTTTACTTCTGTGCCATCAGTGATTTGCGGGGAACACTGAAGCTTTCTTTGGACAA		1	5.035246727089627E-4	41	TCRBV24-01*01	TCRBV24	TCRBV24-01	01				TCRBD02-01	TCRBD02	TCRBD02-01				01,02	TCRBJ01-01*01	TCRBJ01	TCRBJ01-01	01				0	0	8	4	0	1	40	-1	58	-1	62	1	Out	VDJ
CCCTGTCCCTAGAGTCTGCCATCCCCAACCAGACAGCTCTTTACTTCTGTGCCACCAGTGTGTTTAGTTGAGCAGTTCTTCGGGCCA		1	5.035246727089627E-4	34	TCRBV24-01*01	TCRBV24	TCRBV24-01	01				TCRBD02-01	TCRBD02	TCRBD02-01				01,02	TCRBJ02-01*01	TCRBJ02	TCRBJ02-01	01				5	1	5	8	4	9	47	60	64	67	68	1	Out	VDJ
TCACCAGGCCTGGGGGACGCAGCCATGTACCTGTGTGCCACCAGCAGCCACTTGGAGAGCTCCTACAATGAGCAGTTCTTCGGGCCA	CATSSHLESSYNEQFF	1	5.035246727089627E-4	48	TCRBV15-01*02	TCRBV15	TCRBV15-01	02				TCRBD02-01*02	TCRBD02	TCRBD02-01	02				TCRBJ02-01*01	TCRBJ02	TCRBJ02-01	01				3	2	10	2	6	0	33	47	53	57	59	1	In	VDJ
CCATGGAACCCAGGGACTTGGGCCTATATTTCTGTGCCAGCAGCCCGGGTACTAGCACTCCGGGACAATGAGCAGTTCTTCGGGCCA		1	5.035246727089627E-4	49	TCRBV12-01*01	TCRBV12	TCRBV12-01	01				TCRBD02-01	TCRBD02	TCRBD02-01				01,02	TCRBJ02-01*01	TCRBJ02	TCRBJ02-01	01				5	8	3	7	6	5	32	44	50	56	64	1	Out	VDJ
AGGATCCAGCAGGTAGTGCGAGGAGATTCGGCAGCTTATTTCTGTGCCAGCTCACCAATGGCGGGGGAGACCCAGTACTTCGGGCCA	CASSPMAGETQYF	1	5.035246727089627E-4	39	TCRBV18-01*01	TCRBV18	TCRBV18-01	01				TCRBD02-01*01	TCRBD02	TCRBD02-01	01				TCRBJ02-05*01	TCRBJ02	TCRBJ02-05	01				2	0	7	3	3	5	42	57	60	-1	66	1	In	VDJ
TGACCAGTGCCCATCCTGAAGACAGCAGCTTCTACATCTGCAGTGCGCGGACTAGCGGGATACCCAGATACGCAGTATTTTGGCCCA		2	0.0010070493454179255	43	TCRBV20	TCRBV20				TCRBV20-01,TCRBV20-or09_02		TCRBD02-01*02	TCRBD02	TCRBD02-01	02				TCRBJ02-03*01	TCRBJ02	TCRBJ02-03	01				6	4	1	3	2	4	38	46	48	60	64	2	Out	VDJ
ATCCAGCCTGCAGAGCTTGAGGACTCGGCCGTGTATCTCTGTGCCAGCAGCTTAGATCTGGGCGGAGAGCCCCAGCATTTTGGTGAT	CASSLDLGGEPQHF	4	0.002014098690835851	42	TCRBV11	TCRBV11				TCRBV11-02,TCRBV11-03						TCRBD01,TCRBD02	TCRBD01-01,TCRBD02-01		TCRBJ01-05*01	TCRBJ01	TCRBJ01-05	01				0	4	8	0	3	8	39	56	59	63	67	4	In	VDJ
GGGGACACAGCACTGTATTTCTGTGCCAGCAGCAAAGGTTTCCGGGACAGGGCTTCATATAGCAATCAGCCCCAGCATTTTGGTGAT	CASSKGFRDRASYSNQPQHF	3	0.0015105740181268882	60	TCRBV21-01*01	TCRBV21	TCRBV21-01	01				TCRBD01-01*01	TCRBD01	TCRBD01-01	01				TCRBJ01-05*01	TCRBJ01	TCRBJ01-05	01				1	7	0	3	6	0	21	37	43	52	59	3	In	VDJ
TTCTGGAGTCCGCCAGCACCAACCAGACATCTATGTACCTCTGTGCCAGCAGTTTGCAGCGATCCTAGCGAGCAGTACTTCGGGCCG		1	5.035246727089627E-4	40	TCRBV28-01*01	TCRBV28	TCRBV28-01	01				TCRBD02-01	TCRBD02	TCRBD02-01				01,02	TCRBJ02-07*01	TCRBJ02	TCRBJ02-07	01				3	0	4	8	9	6	41	55	64	-1	68	1	Out	VDJ
AAGATCCGGTCCACAAAGCTGGAGGACTCAGCCATGTACTTCTGTGCCAGCCGGCTTCAGGGGGAGTACGAGCAGTACTTCGGGCCG	CASRLQGEYEQYF	2	0.0010070493454179255	39	TCRBV02-01	TCRBV02	TCRBV02-01				01,03	TCRBD01-01*01	TCRBD01	TCRBD01-01	01				TCRBJ02-07*01	TCRBJ02	TCRBJ02-07	01				8	2	4	1	6	4	42	51	57	64	66	2	In	VDJ
GTGAGCACCTTGGAGCTGGGGGACTCGGCCCTTTATCTTTGCGCCAGCGGGCACAGGGGGCTTATGGACGAGCAGTACTTCGGGCCG	CASGHRGLMDEQYF	1	5.035246727089627E-4	42	TCRBV05-01*01	TCRBV05	TCRBV05-01	01				TCRBD01-01*01	TCRBD01	TCRBD01-01	01				TCRBJ02-07*01	TCRBJ02	TCRBJ02-07	01				7	6	3	0	4	5	39	48	52	61	67	1	In	VDJ
TCCCTGGAGCTTGGTGACTCTGCTGTGTATTTCTGTGCCAGCAGCCAAGCACAGGGAGGCAAAATCCACGAGCAGTACTTCGGGCCG	CASSQAQGGKIHEQYF	3	0.0015105740181268882	48	TCRBV03-01/03-02*01	TCRBV03	TCRBV03-01/03-02	01								TCRBD01,TCRBD02	TCRBD01-01,TCRBD02-01		TCRBJ02-07*01	TCRBJ02	TCRBJ02-07	01				1	11	3	3	1	5	33	49	50	56	67	3	In	VDJ
AAGATCCAGCGCACAGAGCAGGAGGACTCGGCCGTGTATCTCTGTGCCAGCAGCACGTACTCTGGAAGCACCATATATTTTGGAGAG	CASSTYSGSTIYF	1	5.035246727089627E-4	39	TCRBV07-02	TCRBV07	TCRBV07-02				01,02					TCRBD01,TCRBD02	TCRBD01-01,TCRBD02-01		TCRBJ01-03*01	TCRBJ01	TCRBJ01-03	01				5	2	1	8	9	9	42	54	63	66	68	1	In	VDJ
AGCAGGAGGACTCCGCCGTGTATCTCTGTGCCAGCAGCGATACTATGTTTACCCACAAGTCGGGCCAACGTCCTGACTTTCGGGGCC		1	5.035246727089627E-4	55	TCRBV07-08	TCRBV07	TCRBV07-08				01,03	TCRBD02-01	TCRBD02	TCRBD02-01				01,02	TCRBJ02-06*01	TCRBJ02	TCRBJ02-06	01				5	16	3	9	3	5	26	38	41	45	61	1	Out	VDJ
CCCCAACCAGACCTCTCTGTACTTCTGTGCCAGCAGTTTATTGGGGAATTTGGGACGGGAGAGGACAATGAGCAGTTCTTCGGGCCA		1	5.035246727089627E-4	56	TCRBV27-01*01	TCRBV27	TCRBV27-01	01				TCRBD02-01*02	TCRBD02	TCRBD02-01	02				TCRBJ02-01*01	TCRBJ02	TCRBJ02-01	01				1	3	8	2	14	5	25	41	55	61	64	1	Out	VDJ
TCCCTAGAGTCTGCCATCCCCAACCAGACAGCTCTTTACTTCTGTGCCACCGCACTAGCGGGAGGGGAGACCCAGTACTTCGGGCCA	CATALAGGETQYF	1	5.035246727089627E-4	39	TCRBV24-01*01	TCRBV24	TCRBV24-01	01				TCRBD02-01*02	TCRBD02	TCRBD02-01	02				TCRBJ02-05*01	TCRBJ02	TCRBJ02-05	01				9	0	3	0	2	5	42	51	53	-1	66	1	In	VDJ
AATGTGAGCACCTTGGAGCTGGGGGACTCGGCCCTTTATCTTTGCGCCAGCAGCTTGGGAGGGGAAGAGACCCAGTACTTCGGGCCA	CASSLGGEETQYF	1	5.035246727089627E-4	39	TCRBV05-01*01	TCRBV05	TCRBV05-01	01								TCRBD01,TCRBD02	TCRBD01-01,TCRBD02-01		TCRBJ02-05*01	TCRBJ02	TCRBJ02-05	01				0	0	5	2	1	3	42	58	59	-1	64	1	In	VDJ
NNNNNNNCTCTGAAGATCCGGTCCACAAAGCTGGAGGACTCAGCCATGTACTTCTGTGCCAGGGAAGAGACCCAGTACTTCGGGCCA	CAREETQYF	1	5.035246727089627E-4	27	TCRBV02-01	TCRBV02	TCRBV02-01				01,03					TCRBD01,TCRBD02	TCRBD01-01,TCRBD02-01		TCRBJ02-05*01	TCRBJ02	TCRBJ02-05	01				9	0	0	10	0	3	54	-1	62	-1	64	1	In	VDJ
AATGTGAACGCCTTGTTGCTGGGGGACTCGGCCCTCTATCTCTGTGCCAGCAGCTTGGGGGACGGGACTGAAGCTTTCTTTGGACAA	CASSLGDGTEAFF	1	5.035246727089627E-4	39	TCRBV05-06*01	TCRBV05	TCRBV05-06	01								TCRBD01,TCRBD02	TCRBD01-01,TCRBD02-01		TCRBJ01-01*01	TCRBJ01	TCRBJ01-01	01				0	3	0	7	0	5	42	-1	58	63	66	1	In	VDJ
CTCTGACAGTGACCAGTGCCCATCCTGAAGACAGCAGCTTCTACATCTGCAGTGCTAGAGAGGGTTGGAGAAGCTTTCTTTGGACAA		1	5.035246727089627E-4	34	TCRBV20	TCRBV20				TCRBV20-01,TCRBV20-or09_02						TCRBD01,TCRBD02	TCRBD01-01,TCRBD02-01		TCRBJ01-01*01	TCRBJ01	TCRBJ01-01	01				0	5	0	9	0	8	47	-1	61	64	69	1	Out	VDJ
ATCCAGCGCACAGAGCAGGGGGACTCGGCCATGTATCTCTGTGCCAGCAGCTTAGGGGCCCCAGGGTACGAGCAGTACTTCGGGCCG	CASSLGAPGYEQYF	2	0.0010070493454179255	42	TCRBV07-09*01	TCRBV07	TCRBV07-09	01				TCRBD01-01*01	TCRBD01	TCRBD01-01	01				TCRBJ02-07*01	TCRBJ02	TCRBJ02-07	01				1	0	4	3	6	4	39	55	61	-1	66	2	In	VDJ
CTGACCCTGGAGTCTGCCAGGCCCTCACATACCTCTCAGTACCTCTGTGCCAGCAGTGAAAATTTCTACGAGCAGTACTTCGGGCCG	CASSENFYEQYF	1	5.035246727089627E-4	36	TCRBV25-01*01	TCRBV25	TCRBV25-01	01											TCRBJ02-07*01	TCRBJ02	TCRBJ02-07	01				2	5	0	0	0	3	45	-1	-1	60	65	1	In	VJ
CTGGAGTCGCCCAGCCCCAACCAGACCTCTCTGTACTTCTGTTCCAGCAGCCTCCGGACAGGGCCCTACGAGCAGTACTTCGGGCCG	CSSSLRTGPYEQYF	1	5.035246727089627E-4	42	TCRBV27-01*01	TCRBV27	TCRBV27-01	01				TCRBD01-01*01	TCRBD01	TCRBD01-01	01				TCRBJ02-07*01	TCRBJ02	TCRBJ02-07	01				6	1	1	3	5	2	39	50	55	63	64	1	In	VDJ
AATGTGAACGCCTTGTTGCTGGGGGACTCGGCCCTGTATCTCTGTGCCAGCAGCCTATTAGCGATATACGAGCAGTACTTCGGGCCG	CASSLLAIYEQYF	2	0.0010070493454179255	39	TCRBV05-05*01	TCRBV05	TCRBV05-05	01				TCRBD02-01	TCRBD02	TCRBD02-01				01,02	TCRBJ02-07*01	TCRBJ02	TCRBJ02-07	01				4	3	5	6	4	4	42	54	58	63	66	2	In	VDJ
ACATCGGCCCAAAAGAACCCGACAGCTTTCTATCTCTGTGCCAGTAGTACCCTAGCGGGAGGGCCCTCTGGGCAGTTCTTCGGGCCA	CASSTLAGGPSGQFF	1	5.035246727089627E-4	45	TCRBV19-01*01	TCRBV19	TCRBV19-01	01				TCRBD02-01*02	TCRBD02	TCRBD02-01	02				TCRBJ02-01*01	TCRBJ02	TCRBJ02-01	01				4	8	4	0	2	12	36	49	51	63	71	1	In	VDJ
AGCACCTTGGAGCTGGGGGACTCGGCCCTTTATCTTTGCGCCAGCAGCTACGGGACAGGGATCGGCAATGAGCAGTTCTTCGGGCCA	CASSYGTGIGNEQFF	4	0.002014098690835851	45	TCRBV05-01*01	TCRBV05	TCRBV05-01	01				TCRBD01-01*01	TCRBD01	TCRBD01-01	01				TCRBJ02-01*01	TCRBJ02	TCRBJ02-01	01				3	5	0	3	2	6	36	49	51	60	65	4	In	VDJ
TCGGCCCAAAAGAACCCGACAGCTTTCTATCTCTGTGCCAGTAGTACTCCACAGGGGGCGTACACCGGGGAGCTGTTTTTTGGAGAA	CASSTPQGAYTGELFF	1	5.035246727089627E-4	48	TCRBV19-01*01	TCRBV19	TCRBV19-01	01				TCRBD01-01*01	TCRBD01	TCRBD01-01	01				TCRBJ02-02*01	TCRBJ02	TCRBJ02-02	01				4	2	3	0	4	3	33	46	50	59	61	1	In	VDJ
TTGGCGCTGGGGGACTCGGCCCTTTATCTTTGCGCCAGCAGCTTGGCCGGGGGGGGCTTAAGTCCCACTGAAGCTTTCTTTGGACAA	CASSLAGGGLSPTEAFF	1	5.035246727089627E-4	51	TCRBV05-01*01	TCRBV05	TCRBV05-01	01				TCRBD02-01*01	TCRBD02	TCRBD02-01	01				TCRBJ01-01*01	TCRBJ01	TCRBJ01-01	01				0	10	8	0	1	4	30	46	47	55	65	1	In	VDJ
CTCACTCTGGAGTCCGCTACCAGCTCCCAGACATCTGTGTACTTCTGTGCCATCAGTGAGTGGAGAGGGGAAGCTTTCTTTGGACAA	CAISEWRGEAFF	2	0.0010070493454179255	36	TCRBV10-03*01	TCRBV10	TCRBV10-03	01				TCRBD02-01*02	TCRBD02	TCRBD02-01	02				TCRBJ01-01*01	TCRBJ01	TCRBJ01-01	01				1	0	11	0	3	8	45	61	64	-1	69	2	In	VDJ
NNNNNNNTGTCGGCTGCTCCCTCCCAGACATCTGTGTACTTCTGTGCCACCGCGACAGGGTTGAATGAAAAACTGTTTTTTGGCAGT	CATATGLNEKLFF	1	5.035246727089627E-4	39	TCRBV06-05*01	TCRBV06	TCRBV06-05	01				TCRBD01-01*01	TCRBD01	TCRBD01-01	01				TCRBJ01-04*01	TCRBJ01	TCRBJ01-04	01				10	3	2	3	4	5	42	49	53	60	63	1	In	VDJ
ACGATCCAGCGCACAGAGCAGGGGGACTCGGCCATGTATCTCTGTGCCTCGGGGACTGACGGGCTTTGGGAGCAGTACTTCGGGCCG	CASGTDGLWEQYF	1	5.035246727089627E-4	39	TCRBV07-09	TCRBV07	TCRBV07-09				01,05,06	TCRBD02-01	TCRBD02	TCRBD02-01				01,02	TCRBJ02-07*01	TCRBJ02	TCRBJ02-07	01				11	12	0	10	3	7	42	48	51	57	69	1	In	VDJ
GTGACATCGGCCCAAAAGAACCCGACAGCTTTCTATCTCTGTGCCAGTAGTATAAACAGCGGCCCCTACGAGCAGTACTTCGGGCCG	CASSINSGPYEQYF	1	5.035246727089627E-4	42	TCRBV19-01*01	TCRBV19	TCRBV19-01	01				TCRBD02-01	TCRBD02	TCRBD02-01				01,02	TCRBJ02-07*01	TCRBJ02	TCRBJ02-07	01				2	2	6	5	3	2	39	54	57	62	64	1	In	VDJ
CTGGAGCTTGGTGACTCTGCTGTGTATTTCTGTGCCAGCAGCCAAGAACTAGCGGGAGTCCCCTACAATGAGCAGTTCTTCGGGCCA	CASSQELAGVPYNEQFF	1	5.035246727089627E-4	51	TCRBV03-01/03-02*01	TCRBV03	TCRBV03-01/03-02	01				TCRBD02-01*02	TCRBD02	TCRBD02-01	02				TCRBJ02-01*01	TCRBJ02	TCRBJ02-01	01				0	3	3	2	0	2	30	-1	47	58	61	1	In	VDJ
CGGAGTCAGGGGACACAGCACTGTATTTCTGTGCCAGCAGCAAAGGTCTTACGGGGCAGGGAGAGGGAGACCCAGTACTTCGGGCCA		2	0.0010070493454179255	52	TCRBV21-01*01	TCRBV21	TCRBV21-01	01								TCRBD01,TCRBD02	TCRBD01-01,TCRBD02-01		TCRBJ02-05*01	TCRBJ02	TCRBJ02-05	01				1	5	4	3	11	5	29	45	56	61	66	2	Out	VDJ
ATCCAGCGCACAGAGCAGGGGGACTCGGCCATGTATCTCTGTGCCAGCAGCCAGAGGGATTTCCAAGAGACCCAGTACTTCGGGCCA	CASSQRDFQETQYF	2	0.0010070493454179255	42	TCRBV07-09*01	TCRBV07	TCRBV07-09	01				TCRBD02-01*02	TCRBD02	TCRBD02-01	02				TCRBJ02-05*01	TCRBJ02	TCRBJ02-05	01				5	4	11	0	2	1	39	51	53	58	62	2	In	VDJ
TGCAGAGCTTGGGGACTCGGCCGTGTATCTCTGTGCCAGCAGCTCGAAAACCTCAAGGGGGGGGGAGATACGCAGTATTTTGGCCCA		1	5.035246727089627E-4	50	TCRBV11-03*01	TCRBV11	TCRBV11-03	01				TCRBD02-01*01	TCRBD02	TCRBD02-01	01				TCRBJ02-03*01	TCRBJ02	TCRBJ02-03	01				4	2	9	0	12	5	31	44	56	63	65	1	Out	VDJ
AGCACCTTGGAGCTGGGGGACTCGGCCCTTTATCTTTGCGCCAGCAGCTTGGTAATCGGGGGGGACACTGAAGCTTTCTTTGGACAA	CASSLVIGGDTEAFF	2	0.0010070493454179255	45	TCRBV05-01*01	TCRBV05	TCRBV05-01	01				TCRBD02-01*01	TCRBD02	TCRBD02-01	01				TCRBJ01-01*01	TCRBJ01	TCRBJ01-01	01				0	0	8	0	4	3	36	52	56	-1	64	2	In	VDJ
CCTAGAGTCTGCCATCCCCAACCAGACAGCTCTTTACTTCTGTGCCACCAGTGATTTGCGGGGAACACTGAAGCTTTCTTTGGACAA		2	0.0010070493454179255	41	TCRBV24-01*01	TCRBV24	TCRBV24-01	01				TCRBD02-01	TCRBD02	TCRBD02-01				01,02	TCRBJ01-01*01	TCRBJ01	TCRBJ01-01	01				0	0	8	4	0	1	40	-1	58	-1	62	2	Out	VDJ
CGGAGTCAGGGGACACAGCACTGTATTTCTGTGCCAGCAGACGACTGTTAGCTACAAGGTGCTAATGAAAAACTGTTTTTTGGCAGT		1	5.035246727089627E-4	52	TCRBV21-01*01	TCRBV21	TCRBV21-01	01				TCRBD02-01	TCRBD02	TCRBD02-01				01,02	TCRBJ01-04*01	TCRBJ01	TCRBJ01-04	01				6	15	2	10	2	3	29	40	42	46	61	1	Out	VDJ
GTGACCAGTGCCCATCCTGAAGACAGCAGCTTCTACATCTGCAGTGCTAGAGATCCTGCAACTAATGAAAAACTGCTTTTTGGCAGT	CSARDPATNEKLLF	1	5.035246727089627E-4	42	TCRBV20	TCRBV20				TCRBV20-01,TCRBV20-or09_02		TCRBD02-01	TCRBD02	TCRBD02-01				01,02	TCRBJ01-04*01	TCRBJ01	TCRBJ01-04	01				0	12	3	9	7	18	39	53	60	64	76	1	In	VDJ
NNNNTGTCGGCTGCTCCCTCCCAGACATCTGTGTACTTCTGTGCCAGCAGTGACCTCCTAGGAGATCAGCCCCAGCATTTTGGTGAT	CASSDLLGDQPQHF	1	5.035246727089627E-4	42	TCRBV06-01*01	TCRBV06	TCRBV06-01	01				TCRBD02-01	TCRBD02	TCRBD02-01				01,02	TCRBJ01-05*01	TCRBJ01	TCRBJ01-05	01				3	3	4	8	4	5	39	53	57	61	64	1	In	VDJ
ACTCTGGAGTCAGCTACCCGCTCCCAGACATCTGTGTATTTCTGCGCCAGCACCCAGGGTTCTAATCAGCCCCAGCATTTTGGTGAT	CASTQGSNQPQHF	1	5.035246727089627E-4	39	TCRBV10-02*01	TCRBV10	TCRBV10-02	01				TCRBD01-01*01	TCRBD01	TCRBD01-01	01				TCRBJ01-05*01	TCRBJ01	TCRBJ01-05	01				7	4	4	3	2	4	42	52	54	59	63	1	In	VDJ
CAGCCAGAAGACTCGGCCCTGTATCTCTGTGCCAGCAGCCAAGACCGACAGGGGCGCGCAGTTGGAAACACCATATATTTTGGAGAG	CASSQDRQGRAVGNTIYF	2	0.0010070493454179255	54	TCRBV04-02*01	TCRBV04	TCRBV04-02	01				TCRBD01-01*01	TCRBD01	TCRBD01-01	01				TCRBJ01-03*01	TCRBJ01	TCRBJ01-03	01				0	8	2	2	2	3	27	44	46	54	62	2	In	VDJ
AAGAACCCGACAGCTTTCTATCTCTGTGCCAGTAGTAAGGGAGAGACAAATCACCAAAGTCGGGCCAACGTCCTGACTTTCGGGGCC	CASSKGETNHQSRANVLTF	1	5.035246727089627E-4	57	TCRBV19-01*01	TCRBV19	TCRBV19-01	01				TCRBD02-01*02	TCRBD02	TCRBD02-01	02				TCRBJ02-06*01	TCRBJ02	TCRBJ02-06	01				4	18	9	2	1	5	24	37	38	43	61	1	In	VDJ
NNNNNTGTCGGCTGCTCCCTCCCAAACATCTGTGTACTTCTGTGCCAGCATTCTCAGCCCCCAAATTCACCCCTCCACTTTGGGAAC		1	5.035246727089627E-4	41	TCRBV06	TCRBV06				TCRBV06-02/06-03,TCRBV06-02						TCRBD01,TCRBD02	TCRBD01-01,TCRBD02-01		TCRBJ01-06*02	TCRBJ01	TCRBJ01-06	02				7	6	4	5	4	7	40	50	54	57	63	1	Out	VDJ
TTGGAGCTGGGGGACTCGGCCCTTTATCTTTGCGCCAGCAGCTTGGTGGTAGCGGGTTATATAGGGGATGAGCAGTTCTTCGGGCCA	CASSLVVAGYIGDEQFF	1	5.035246727089627E-4	51	TCRBV05-01*01	TCRBV05	TCRBV05-01	01				TCRBD02-01	TCRBD02	TCRBD02-01				01,02	TCRBJ02-01*01	TCRBJ02	TCRBJ02-01	01				0	11	5	4	3	8	30	46	49	56	67	1	In	VDJ
CTGAAGATCCAGCGCACAGAGCAGGAGGACTCCGCCGTGTATCTCTGTGCCAGCAGCTTCCTAGCACTAGAGCAGTTCTTCGGGCCA	CASSFLALEQFF	1	5.035246727089627E-4	36	TCRBV07-08*01	TCRBV07	TCRBV07-08	01				TCRBD02-01	TCRBD02	TCRBD02-01				01,02	TCRBJ02-01*01	TCRBJ02	TCRBJ02-01	01				3	4	4	7	1	10	45	59	60	65	69	1	In	VDJ
ATCCAGCCCTCAGAACCCAGGGACTCAGCTGTGTATTTTTGTGCTAGTCTAATCGGACAGGGTGCGGATACGCAGTATTTTGGCCCA	CASLIGQGADTQYF	2	0.0010070493454179255	42	TCRBV12-05*01	TCRBV12	TCRBV12-05	01				TCRBD01-01*01	TCRBD01	TCRBD01-01	01				TCRBJ02-03*01	TCRBJ02	TCRBJ02-03	01				8	4	1	3	6	6	39	48	54	62	66	2	In	VDJ
TAGTGCGAGGAGATTCGGCAGCTTATTTCTGTGCCAGCTCACCACCGAGACTAGCGGGAGGGCACAGATACGCAGTATTTTGGCCCA		1	5.035246727089627E-4	52	TCRBV18-01*01	TCRBV18	TCRBV18-01	01				TCRBD02-01*02	TCRBD02	TCRBD02-01	02				TCRBJ02-03*01	TCRBJ02	TCRBJ02-03	01				0	0	2	1	2	1	29	46	48	-1	61	1	Out	VDJ
ACTCTGGAGTCAGCTGCCTCCTCCCAGACATCTGTATATTTCTGCGCCAGCAGTGAGCAGACTTATTCGAAAGCTTTCTTTGGACAA	CASSEQTYSKAFF	1	5.035246727089627E-4	39	TCRBV10-01*01	TCRBV10	TCRBV10-01	01				TCRBD02-01	TCRBD02	TCRBD02-01				01,02	TCRBJ01-01*01	TCRBJ01	TCRBJ01-01	01				2	7	2	10	2	9	42	57	59	63	70	1	In	VDJ
AAGATCCAGCCTGCAGAGCTTGGGGACTCGGCCGTGTATCTCTGTGCCAGCACCTTCGGCGGGAGCTACGAGCAGTACTTCGGGCCG	CASTFGGSYEQYF	1	5.035246727089627E-4	39	TCRBV11-03*01	TCRBV11	TCRBV11-03	01				TCRBD02-01*02	TCRBD02	TCRBD02-01	02				TCRBJ02-07*01	TCRBJ02	TCRBJ02-07	01				3	0	7	2	2	3	42	56	58	-1	65	1	In	VDJ
CATCCTGAAGACAGCAGCTTCTACATCTGCAGTGCTAGAGAGAGTGGGGTTACAGGGGGATCCCCCTACGAGCAGTACTTCGGGCCG	CSARESGVTGGSPYEQYF	3	0.0015105740181268882	54	TCRBV20	TCRBV20				TCRBV20-01,TCRBV20-or09_02		TCRBD01-01*01	TCRBD01	TCRBD01-01	01				TCRBJ02-07*01	TCRBJ02	TCRBJ02-07	01				0	5	3	1	10	2	27	41	51	59	64	3	In	VDJ
TTGGAGCTGGGGGACTCGGCCCTGTATCTCTGTGCCAGAAGTTTGGGATAACAGGACCGACATAATTCACCCCTCCACTTTGGGAAC	CARSLG*QDRHNSPLHF	1	5.035246727089627E-4	51	TCRBV05-03	TCRBV05	TCRBV05-03				01,02	TCRBD01-01*01	TCRBD01	TCRBD01-01	01				TCRBJ01-06*02	TCRBJ01	TCRBJ01-06	02				0	6	3	4	4	5	30	46	50	55	61	1	Stop	VDJ
ATCCAGCCTGCAGAGCTTGGGGACTCGGCCGTGTATCTCTGTGCCAGCAGCTTGGAAGGGGCAAATTCACCCCTCCACTTTGGGAAC	CASSLEGANSPLHF	1	5.035246727089627E-4	42	TCRBV11-03*01	TCRBV11	TCRBV11-03	01				TCRBD01-01*01	TCRBD01	TCRBD01-01	01				TCRBJ01-06*02	TCRBJ01	TCRBJ01-06	02				3	2	5	2	3	7	39	53	56	61	63	1	In	VDJ
AAGATCCAGCGCACAGAGCAGGAGGACTCGGCCGTGTATCTCTGTGCCAGCAACTTAGATCGCCCGAATGAGCAGTTCTTCGGGCCA	CASNLDRPNEQFF	1	5.035246727089627E-4	39	TCRBV07-02	TCRBV07	TCRBV07-02				01,02					TCRBD01,TCRBD02	TCRBD01-01,TCRBD02-01		TCRBJ02-01*01	TCRBJ02	TCRBJ02-01	01				1	3	10	0	3	7	42	58	61	63	66	1	In	VDJ
CCTGCAGAGCTTGGGGACTCGGCCGTGTATCTCTGTGCCAGCAGCTTCGGACAGAATACCGGGGTCGAGACCCAGTACTTCGGGCCA	CASSFGQNTGVETQYF	1	5.035246727089627E-4	48	TCRBV11-03*01	TCRBV11	TCRBV11-03	01				TCRBD01-01*01	TCRBD01	TCRBD01-01	01				TCRBJ02-05*01	TCRBJ02	TCRBJ02-05	01				3	12	1	5	1	5	33	47	48	54	66	1	In	VDJ
TCTGCTGTACCCTCTCAGACATCTGTGTACTTCTGTGCCAGCAGTGCTACCGGGACTAGCGGGACAGATACGCAGTATTTTGGCCCA	CASSATGTSGTDTQYF	1	5.035246727089627E-4	48	TCRBV06-04*01	TCRBV06	TCRBV06-04	01				TCRBD02-01	TCRBD02	TCRBD02-01				01,02	TCRBJ02-03*01	TCRBJ02	TCRBJ02-03	01				4	0	0	4	5	3	33	46	51	-1	63	1	In	VDJ
ATCCAGCGCACAGAGCAGGGGGACTCGGCCATGTATCTCTGTGCCAGCAACCCCGTTCGTGGGACAGGGCATGCTTTCTTTGGACAA	CASNPVRGTGHAFF	1	5.035246727089627E-4	42	TCRBV07-09	TCRBV07	TCRBV07-09				01,05,06	TCRBD01-01*01	TCRBD01	TCRBD01-01	01				TCRBJ01-01*01	TCRBJ01	TCRBJ01-01	01				7	3	0	3	11	11	39	49	60	69	72	1	In	VDJ
CAAAAGAACCCGACAGCTTTCTATCTCTGTGCCAGTAGTATTTGGGGTCGACAGGGGAGAGGGAACACTGAAGCTTTCTTTGGACAA	CASSIWGRQGRGNTEAFF	2	0.0010070493454179255	54	TCRBV19-01*01	TCRBV19	TCRBV19-01	01				TCRBD01-01*01	TCRBD01	TCRBD01-01	01				TCRBJ01-01*01	TCRBJ01	TCRBJ01-01	01				3	5	2	2	8	1	27	41	49	57	62	2	In	VDJ
CGGCTGCTCCCTCCCAAACATCTGTGTACTTCTGTGCCAGCAGTTACAGGGGCCGACGAACTCAATCAGCCTCAGCATTTTGGTGAT		1	5.035246727089627E-4	49	TCRBV06-02/06-03*01	TCRBV06	TCRBV06-02/06-03	01				TCRBD01-01*01	TCRBD01	TCRBD01-01	01				TCRBJ01-05*01	TCRBJ01	TCRBJ01-05	01				2	20	5	2	0	13	32	-1	47	52	72	1	Out	VDJ
AGCTCTCTGGAGCTGGGGGACTCAGCTTTGTATTTCTGTGCCAGCAGCGTAGATTCTGGGGGCAGCTATGGCTACACCTTCGGTTCG	CASSVDSGGSYGYTF	2	0.0010070493454179255	45	TCRBV09-01*01	TCRBV09	TCRBV09-01	01				TCRBD01-01*01	TCRBD01	TCRBD01-01	01				TCRBJ01-02*01	TCRBJ01	TCRBJ01-02	01				0	2	6	0	5	4	36	52	57	63	65	2	In	VDJ
TCTGCCATCCCCAACCAGACAGCTCTTTACTTCTGTGCCACCAGTGATCCAACTAGCGGGAGGGCCGGTGAGCAGTTCTTCGGGCCA	CATSDPTSGRAGEQFF	1	5.035246727089627E-4	48	TCRBV24-01*01	TCRBV24	TCRBV24-01	01				TCRBD02-01*02	TCRBD02	TCRBD02-01	02				TCRBJ02-01*01	TCRBJ02	TCRBJ02-01	01				3	4	3	0	3	9	33	48	51	64	68	1	In	VDJ
CCTGCAGAGCTTGAGGACTCGGCCGTGTATCTCTGTGCCAGCAGCTTAGTGGGGACTAGCCTACTAAGAGAGCAGTTCTTCGGGCCA	CASSLVGTSLLREQFF	1	5.035246727089627E-4	48	TCRBV11	TCRBV11				TCRBV11-02,TCRBV11-03		TCRBD02-01	TCRBD02	TCRBD02-01				01,02	TCRBJ02-01*01	TCRBJ02	TCRBJ02-01	01				1	9	0	7	2	10	33	49	51	60	69	1	In	VDJ
GAGTCAGCTGCTCCCTCCCAGACATCTGTGTACTTCTGTGCCAGCAGTGCTCGGGACGGAACAGGAGAGACCCAGTACTTCGGGCCA	CASSARDGTGETQYF	1	5.035246727089627E-4	45	TCRBV06-01*01	TCRBV06	TCRBV06-01	01								TCRBD01,TCRBD02	TCRBD01-01,TCRBD02-01		TCRBJ02-05*01	TCRBJ02	TCRBJ02-05	01				4	8	0	7	3	4	36	49	52	57	65	1	In	VDJ
NTGTCGGCTGCTCCCTCCCAGACATCTGTGTACTTCTGTGCCAGCAGTTACTCATGGCAGTCGGGAAAGACCCAGTACTTCGGGCCA	CASSYSWQSGKTQYF	1	5.035246727089627E-4	45	TCRBV06-05*01	TCRBV06	TCRBV06-05	01				TCRBD02-01*02	TCRBD02	TCRBD02-01	02				TCRBJ02-05*01	TCRBJ02	TCRBJ02-05	01				0	1	8	3	8	6	36	53	61	66	67	1	In	VDJ
GGCAGTGACCAGTGCCCATCCTGAAGACAGCAGCTTCTACATCTGCAGTGCTAGACGTCTGACGGATGAAAAACTGTTTTTGGCAGT		1	5.035246727089627E-4	38	TCRBV20	TCRBV20				TCRBV20-01,TCRBV20-or09_02						TCRBD01,TCRBD02	TCRBD01-01,TCRBD02-01		TCRBJ01-04*01	TCRBJ01	TCRBJ01-04	01				2	10	1	8	8	18	43	55	63	66	76	1	Out	VDJ
CCAGCCCTCAGAACCCAGGGACTCAGCTGTGTATTTTTGTGCTAGTGGTTTGGGACAGGCGGAAACTATGGCTACACCTTCGGTTCG		1	5.035246727089627E-4	44	TCRBV12-05*01	TCRBV12	TCRBV12-05	01				TCRBD01-01*01	TCRBD01	TCRBD01-01	01				TCRBJ01-02*01	TCRBJ01	TCRBJ01-02	01				1	4	2	4	0	2	37	-1	53	59	63	1	Out	VDJ
CACTGCAGCAAGAAGACTCAGCTGCGTATCTCTGCACCAGCAGACTCTTAAGTTTGTGCGAAGACCCATGGCTACACCTTCGGTTCG		1	5.035246727089627E-4	49	TCRBV01-01*01	TCRBV01	TCRBV01-01	01								TCRBD01,TCRBD02	TCRBD01-01,TCRBD02-01		TCRBJ01-02*01	TCRBJ01	TCRBJ01-02	01				6	2	2	7	19	6	32	43	62	65	67	1	Out	VDJ
CTGGAGTCTGCTGCCTCCTCCCAGACATCTGTATATTTCTGCGCCAGCAGTGAGCCCCGACAGGGTAATGGCTACACCTTCGGTTCG	CASSEPRQGNGYTF	2	0.0010070493454179255	42	TCRBV10-01*01	TCRBV10	TCRBV10-01	01				TCRBD01-01*01	TCRBD01	TCRBD01-01	01				TCRBJ01-02*01	TCRBJ01	TCRBJ01-02	01				2	2	2	3	4	6	39	54	58	65	67	2	In	VDJ
NNNNNNNNNNNNNTGTCGGCTGCTCCCTCCCAAACATCTGTGTACTTCTGTGCCAGCAGTTACTCGGGCGGCTACACCTTCGGTTCG	CASSYSGGYTF	1	5.035246727089627E-4	33	TCRBV06-02/06-03*01	TCRBV06	TCRBV06-02/06-03	01				TCRBD01-01*01	TCRBD01	TCRBD01-01	01				TCRBJ01-02*01	TCRBJ01	TCRBJ01-02	01				0	0	8	0	0	8	48	-1	65	-1	69	1	In	VDJ
CCCTTGACCCTGGAGTCTGCCAGGCCCTCACATACCTCTCAGTACCTCTGTGCCAGCAGTGAATCCTATTGAGGGTACTTCGGGCCG	CASSESY*GYF	1	5.035246727089627E-4	33	TCRBV25-01*01	TCRBV25	TCRBV25-01	01				TCRBD02-01*02	TCRBD02	TCRBD02-01	02				TCRBJ02-07*01	TCRBJ02	TCRBJ02-07	01				1	0	11	1	6	12	48	64	70	-1	74	1	Stop	VDJ
CCAGCGCTCAGAGCCCAGGGACTCAGCTGTGTACTTCTGTGCCAGCTCCCCAGGGGGGGGGCCGCCTACGAGCAGTACTTCGGGCCG		1	5.035246727089627E-4	44	TCRBV12	TCRBV12				TCRBV12-03/12-04,TCRBV12-04						TCRBD01,TCRBD02	TCRBD01-01,TCRBD02-01		TCRBJ02-07*01	TCRBJ02	TCRBJ02-07	01				8	7	4	1	4	2	37	46	50	57	64	1	Out	VDJ
GCTCCCTCCCAGACATCTGTGTACTTCTGTGCCAGCAGCAGGACTAGCGGGAGGGTGTCTGGGGCCAACGTCCTGACTTTCGGGGCC	CASSRTSGRVSGANVLTF	1	5.035246727089627E-4	54	TCRBV06	TCRBV06				TCRBV06-01,TCRBV06-05,TCRBV06-06		TCRBD02-01*02	TCRBD02	TCRBD02-01	02				TCRBJ02-06*01	TCRBJ02	TCRBJ02-06	01				6	2	1	0	2	1	27	38	40	55	57	1	In	VDJ
ATCCAGCCCTCAGAACCCAGGGACTCAGCTGTGTACTTCTGTGCCAGTCTAGCGGGAGGAGTCTACAATGAGCAGTTCTTCGGGCCA	CASLAGGVYNEQFF	1	5.035246727089627E-4	42	TCRBV12	TCRBV12				TCRBV12-03/12-04,TCRBV12-04		TCRBD02-01*02	TCRBD02	TCRBD02-01	02				TCRBJ02-01*01	TCRBJ02	TCRBJ02-01	01				9	3	4	1	1	3	39	47	48	59	62	1	In	VDJ
CAGGGGGACTCGGCCATGTATCTCTGTGCCAGCAGCTTAGGCGGGCGGTCAGGGGTCAGCTCCTACAATGAGCAGTTCTTCGGGCCA	CASSLGGRSGVSSYNEQFF	1	5.035246727089627E-4	57	TCRBV07-09*01	TCRBV07	TCRBV07-09	01				TCRBD01-01*01	TCRBD01	TCRBD01-01	01				TCRBJ02-01*01	TCRBJ02	TCRBJ02-01	01				1	4	4	2	9	0	24	40	49	55	59	1	In	VDJ
TCGGCTGCTCCCTCCCAGACATCTGTGTACTTCTGTGCCAGCAGTTACTTCCCGGCAGGGGGCGTAAAGACCCAGTACTTCGGGCCA	CASSYFPAGGVKTQYF	1	5.035246727089627E-4	48	TCRBV06-05*01	TCRBV06	TCRBV06-05	01				TCRBD01-01*01	TCRBD01	TCRBD01-01	01				TCRBJ02-05*01	TCRBJ02	TCRBJ02-05	01				1	4	4	0	6	6	33	49	55	63	67	1	In	VDJ
AGGATCCAGCAGGTAGTGCGATGAGATTCGGCAGCTTATTTCTGTGCCAGCTCTCCTTATGGTGTCGGGGAGCTGTTTTTTGGAGAA	CASSPYGVGELFF	1	5.035246727089627E-4	39	TCRBV18-01*01	TCRBV18	TCRBV18-01	01								TCRBD01,TCRBD02	TCRBD01-01,TCRBD02-01		TCRBJ02-02*01	TCRBJ02	TCRBJ02-02	01				6	3	0	10	7	7	42	53	60	62	65	1	In	VDJ
GCCCAAAAGAACCCGACAGCTTTCTATCTCTGTGCCAGTAGTATGGGACTAGCGGGAGTTTTTTACAATGAGCAGTTCTTCGGGCCA	CASSMGLAGVFYNEQFF	4	0.002014098690835851	51	TCRBV19-01*01	TCRBV19	TCRBV19-01	01				TCRBD02-01*02	TCRBD02	TCRBD02-01	02				TCRBJ02-01*01	TCRBJ02	TCRBJ02-01	01				3	5	0	2	0	4	30	-1	44	58	63	4	In	VDJ
ATCCGGTCCACAAAGCTGGAGGACTCAGCCATGTACTTCTGTGCCAGCAACGGACAGCTATTGAACACTGAAGCTTTCTTTGGACAA	CASNGQLLNTEAFF	2	0.0010070493454179255	42	TCRBV02-01	TCRBV02	TCRBV02-01				01,03	TCRBD01-01*01	TCRBD01	TCRBD01-01	01				TCRBJ01-01*01	TCRBJ01	TCRBJ01-01	01				7	4	1	5	2	0	39	49	51	57	61	2	In	VDJ
ATCCAGCCCTCAGAACCCAGGGACTCAGCTGTGTACTTCTGTGCCAGCAGTTTCGCAGAGGGCAATCAGCCCCAGCATTTTGGTGAT	CASSFAEGNQPQHF	2	0.0010070493454179255	42	TCRBV12	TCRBV12				TCRBV12-03/12-04,TCRBV12-04		TCRBD02-01*02	TCRBD02	TCRBD02-01	02				TCRBJ01-05*01	TCRBJ01	TCRBJ01-05	01				3	0	11	1	4	2	39	53	57	-1	61	2	In	VDJ
CAAGATCCAGCCTGCAGAGCTTGGGGACTCGGCCGTGTATCTCTGTGCCAGCAGCTCCCAAGGGATCAGCCCCAGCATTTTGGTGAT		1	5.035246727089627E-4	38	TCRBV11-03*01	TCRBV11	TCRBV11-03	01								TCRBD01,TCRBD02	TCRBD01-01,TCRBD02-01		TCRBJ01-05*01	TCRBJ01	TCRBJ01-05	01				4	0	5	3	4	5	43	56	60	-1	64	1	Out	VDJ
CTGGAGTCGCCCAGCCCCAACCAGACCTCTCTGTACTTCTGTGCCAGCAGGGGACTAGCGCCGGCAGATACGCAGTATTTTGGCCCA	CASRGLAPADTQYF	1	5.035246727089627E-4	42	TCRBV27-01*01	TCRBV27	TCRBV27-01	01				TCRBD02-01	TCRBD02	TCRBD02-01				01,02	TCRBJ02-03*01	TCRBJ02	TCRBJ02-03	01				6	4	0	6	0	4	39	-1	50	60	64	1	In	VDJ
CTGCAGCCAGAAGACTCAGCCCTGTATCTCTGCGCCAGCAGCCAACCCAGGACCGGGACTAACCACAATGAGCAGTTCTTCGGGCCA	CASSQPRTGTNHNEQFF	2	0.0010070493454179255	51	TCRBV04-01*01	TCRBV04	TCRBV04-01	01				TCRBD02-01	TCRBD02	TCRBD02-01				01,02	TCRBJ02-01*01	TCRBJ02	TCRBJ02-01	01				2	3	0	9	9	5	30	45	54	61	64	2	In	VDJ
ACTCTCAAGATCCAGCCTGCAGAGCTTGGGGACTCGGCCGTGTATCTCTGTGCCAGCAGCTTAGGCCCAGAGCAGTTCTTCGGGCCA	CASSLGPEQFF	1	5.035246727089627E-4	33	TCRBV11-03*01	TCRBV11	TCRBV11-03	01								TCRBD01,TCRBD02	TCRBD01-01,TCRBD02-01		TCRBJ02-01*01	TCRBJ02	TCRBJ02-01	01				1	0	4	6	3	10	48	64	67	-1	69	1	In	VDJ
CTGAAGATCCGGTCCACAAAGCTGGAGGACTCAGCCATGTACTTCTGTGCCAGCTCTTACGCAGATAATGAGCAGTTCTTCGGGCCA	CASSYADNEQFF	2	0.0010070493454179255	36	TCRBV02-01	TCRBV02	TCRBV02-01				01,03	TCRBD01-01*01	TCRBD01	TCRBD01-01	01				TCRBJ02-01*01	TCRBJ02	TCRBJ02-01	01				8	2	4	5	7	7	45	54	61	64	66	2	In	VDJ
ACCAGTGCCCATCCTGAAGACAGCAGCTTCTACATCTGCAGTGCTATCGGGGCTAGCCGGTTTAAAAATGAGCAGTTCTTCGGGCCA	CSAIGASRFKNEQFF	2	0.0010070493454179255	45	TCRBV20	TCRBV20				TCRBV20-01,TCRBV20-or09_02						TCRBD01,TCRBD02	TCRBD01-01,TCRBD02-01		TCRBJ02-01*01	TCRBJ02	TCRBJ02-01	01				4	13	7	0	2	7	36	46	48	53	66	2	In	VDJ
AGATGAATGTGAGTGCCTTGGAGCTGGGGGACTCGGCCCTGTATCTCTGTGCCAGAAGTCCCGGGGGGACGGGCTTTCTTTGGACAA		2	0.0010070493454179255	34	TCRBV05-03	TCRBV05	TCRBV05-03				01,02	TCRBD02-01*01	TCRBD02	TCRBD02-01	01				TCRBJ01-01*01	TCRBJ01	TCRBJ01-01	01				5	4	8	1	3	11	47	58	61	68	72	2	Out	VDJ
GTGAACGCCTTGGAGCTGGACGACTCGGCCCTGTATCTCTGTGCCAGCAGCGCCTTGGGCGGGTCGGGAGAGCAGTACTTCGGGCCG	CASSALGGSGEQYF	1	5.035246727089627E-4	42	TCRBV05-04*01	TCRBV05	TCRBV05-04	01				TCRBD02-01	TCRBD02	TCRBD02-01				01,02	TCRBJ02-07*01	TCRBJ02	TCRBJ02-07	01				4	6	7	4	7	7	39	51	58	63	69	1	In	VDJ
ATCCAGCGCACAGAGCAGGAGGACTCGGCCGTGTATCTCTGTGCCAGCAGCTGGGGGGACTACACAGATACGCAGTATTTTGGCCCA	CASSWGDYTDTQYF	1	5.035246727089627E-4	42	TCRBV07-02	TCRBV07	TCRBV07-02				01,02	TCRBD02-01	TCRBD02	TCRBD02-01				01,02	TCRBJ02-03*01	TCRBJ02	TCRBJ02-03	01				4	0	0	9	3	2	39	52	55	-1	62	1	In	VDJ
AGCTCTCTGGAGCTGGGGGACTCAGCTTTGTATTTCTGTGCCAGCAGCGCAGGGACTCTCGGAAGGGTTGAGCAGTTCTTCGGGCCA	CASSAGTLGRVEQFF	1	5.035246727089627E-4	45	TCRBV09-01*01	TCRBV09	TCRBV09-01	01				TCRBD02-01	TCRBD02	TCRBD02-01				01,02	TCRBJ02-01*01	TCRBJ02	TCRBJ02-01	01				3	11	0	10	2	9	36	49	51	57	68	1	In	VDJ
CAGCCTGCAGAGCTTGGGGACTCGGCCGTGTATCTCTGTGCCAGCAGCTTTATGTCAGGGGAGATGGAGACCCAGTACTTCGGGCCA	CASSFMSGEMETQYF	1	5.035246727089627E-4	45	TCRBV11-03*01	TCRBV11	TCRBV11-03	01				TCRBD01-01*01	TCRBD01	TCRBD01-01	01				TCRBJ02-05*01	TCRBJ02	TCRBJ02-05	01				3	5	4	2	5	5	36	50	55	61	66	1	In	VDJ
CTGGAGTCCGCCAGCACCAACCAGACATCTATGTACCTCTGTGCCAGCACCACTTTACCCGCAAACTATGGCTACACCTTCGGTTCG	CASTTLPANYGYTF	1	5.035246727089627E-4	42	TCRBV28-01*01	TCRBV28	TCRBV28-01	01				TCRBD02-01	TCRBD02	TCRBD02-01				01,02	TCRBJ01-02*01	TCRBJ01	TCRBJ01-02	01				7	9	3	10	2	2	39	49	51	54	63	1	In	VDJ
CTCAAGATCCAGCCTGCAGAGCTTGGGGACTCGGCCGTGTATCTCTGTGCCAGCAGCTTTGGGGCTGCCACCATATATTTTGGAGAG	CASSFGAATIYF	1	5.035246727089627E-4	36	TCRBV11-03*01	TCRBV11	TCRBV11-03	01				TCRBD01-01*01	TCRBD01	TCRBD01-01	01				TCRBJ01-03*01	TCRBJ01	TCRBJ01-03	01				3	3	7	0	1	9	45	59	60	65	68	1	In	VDJ
AAGCTCCTTCTCAGTGACTCTGGCTTCTATCTCTGTGCCTGGAGTGTACGGCTGAGAGGGGACACCGGGGAGCTGTTTTTTGGAGAA	CAWSVRLRGDTGELFF	1	5.035246727089627E-4	48	TCRBV30-01*01	TCRBV30	TCRBV30-01	01								TCRBD01,TCRBD02	TCRBD01-01,TCRBD02-01		TCRBJ02-02*01	TCRBJ02	TCRBJ02-02	01				0	0	5	2	9	3	33	47	56	-1	61	1	In	VDJ
ACCAGTGCCCATCCTGAAGACAGCAGCTTCTACATCTGCAGTGCTAGAGAACAGGGCCTATACCAAGAGACCCAGTACTTCGGGCCA	CSAREQGLYQETQYF	1	5.035246727089627E-4	45	TCRBV20	TCRBV20				TCRBV20-01,TCRBV20-or09_02		TCRBD01-01*01	TCRBD01	TCRBD01-01	01				TCRBJ02-05*01	TCRBJ02	TCRBJ02-05	01				0	5	3	3	0	0	36	-1	50	56	61	1	In	VDJ
ATCCAGCCTGCAGAGCTTGGGGACTCGGCCGTGTATCTCTGTGCCTCTGAGGGGAGGGGCAACACCGGGGAGCTGTTTTTTGGAGAA	CASEGRGNTGELFF	1	5.035246727089627E-4	42	TCRBV11-03*01	TCRBV11	TCRBV11-03	01				TCRBD02-01*02	TCRBD02	TCRBD02-01	02				TCRBJ02-02*01	TCRBJ02	TCRBJ02-02	01				11	2	9	0	6	2	39	45	51	58	60	1	In	VDJ
AGGATCCAGCAGGTAGTGCGAGGAGATTCGGCAGCTTATTTCTGTGCCAGCTCACCCTCGAGCTTCACTGAAGCTTTCTTTGGACAA	CASSPSSFTEAFF	1	5.035246727089627E-4	39	TCRBV18-01*01	TCRBV18	TCRBV18-01	01				TCRBD02-01	TCRBD02	TCRBD02-01				01,02	TCRBJ01-01*01	TCRBJ01	TCRBJ01-01	01				3	2	6	7	4	4	42	56	60	63	65	1	In	VDJ
GATCCAGCCTGCAGAGCTTGGGGACTCGGCCGTGTATCTCTGTGCCAGCAGCTACTCATCCAGGGCTACGAGCAGTACTTCGGGCCG		2	0.0010070493454179255	41	TCRBV11-03*01	TCRBV11	TCRBV11-03	01				TCRBD01-01*01	TCRBD01	TCRBD01-01	01				TCRBJ02-07*01	TCRBJ02	TCRBJ02-07	01				4	0	4	3	7	3	40	53	60	-1	65	2	Out	VDJ
GTGAGCAACATGAGCCCTGAAGACAGCAGCATATATCTCTGCAGCGCCCGGACTGGAGGGCCGAATGAAAAACTGTTTTTTGGCAGT	CSARTGGPNEKLFF	1	5.035246727089627E-4	42	TCRBV29-01*03	TCRBV29	TCRBV29-01	03				TCRBD02-01*02	TCRBD02	TCRBD02-01	02				TCRBJ01-04*01	TCRBJ01	TCRBJ01-04	01				6	3	10	0	7	5	39	47	54	60	63	1	In	VDJ
AAGATCCGGTCCACAAAGCTGGAGGACTCAGCCATGTACTTCTGTGCCAGCGCAGGTAGCGCCAAAAACATTCAGTACTTCGGCGCC	CASAGSAKNIQYF	2	0.0010070493454179255	39	TCRBV02-01	TCRBV02	TCRBV02-01				01,03					TCRBD01,TCRBD02	TCRBD01-01,TCRBD02-01		TCRBJ02-04*01	TCRBJ02	TCRBJ02-04	01				8	4	4	4	1	1	42	51	52	56	60	2	In	VDJ
ATCCAGCGCACAGAGCAGGGGGACTCGGCCATGTATCTCTGTGCCAGCAGCCCCCCTGCGGCCGCAGATACGCAGTATTTTGGCCCA	CASSPPAAADTQYF	5	0.0025176233635448137	42	TCRBV07-09*01	TCRBV07	TCRBV07-09	01				TCRBD02-01	TCRBD02	TCRBD02-01				01,02	TCRBJ02-03*01	TCRBJ02	TCRBJ02-03	01				5	3	7	5	6	4	39	51	57	61	64	5	In	VDJ
TCCCTGATTCTGGAGTCCGCCAGCACCAACCAGACATCTATGTACCTCTGTGCCAGCAGACGGAACACTGAAGCTTTCTTTGGACAA	CASRRNTEAFF	1	5.035246727089627E-4	33	TCRBV28-01*01	TCRBV28	TCRBV28-01	01								TCRBD01,TCRBD02	TCRBD01-01,TCRBD02-01		TCRBJ01-01*01	TCRBJ01	TCRBJ01-01	01				6	1	3	7	0	1	48	-1	59	61	62	1	In	VDJ
CACGCCCTGCAGCCAGAAGACTCAGCCCTGTATCTCTGCGCCAGCAGCCAGGAGGTCGTTGGGGCCAACGTCCTGACTTTCGGGGCC	CASSQEVVGANVLTF	1	5.035246727089627E-4	45	TCRBV04-01*01	TCRBV04	TCRBV04-01	01				TCRBD02-01*02	TCRBD02	TCRBD02-01	02				TCRBJ02-06*01	TCRBJ02	TCRBJ02-06	01				3	4	10	1	0	3	36	-1	50	55	59	1	In	VDJ
NNNNTGTCGGCTGCTCCCTCCCAGACATCTGTGTACTTCTGTGCCAGCAGCTTAAACAGGGGTGGTACTGAAGCTTTCTTTGGACAA	CASSLNRGGTEAFF	1	5.035246727089627E-4	42	TCRBV06-05*01	TCRBV06	TCRBV06-05	01				TCRBD01-01*01	TCRBD01	TCRBD01-01	01				TCRBJ01-01*01	TCRBJ01	TCRBJ01-01	01				6	4	3	2	5	5	39	50	55	62	66	1	In	VDJ
CGCTCACCAGGCCTGGGGGACGCAGCCATGTACCTGTGTGCCACCAGCAGAGATCTGTCGACAGTGTACGAGCAGTACTTCGGGCCG	CATSRDLSTVYEQYF	2	0.0010070493454179255	45	TCRBV15-01*02	TCRBV15	TCRBV15-01	02				TCRBD01-01*01	TCRBD01	TCRBD01-01	01				TCRBJ02-07*01	TCRBJ02	TCRBJ02-07	01				0	2	2	5	6	4	36	53	59	64	66	2	In	VDJ
CTGGAGTCCGCCAGCACCAACCAGACATCTATGTACCTCTGTGCCAGCAGTCGTAGCAGGGGGGCCAACGTCCTGACTTTCGGGGCC	CASSRSRGANVLTF	2	0.0010070493454179255	42	TCRBV28-01*01	TCRBV28	TCRBV28-01	01								TCRBD01,TCRBD02	TCRBD01-01,TCRBD02-01		TCRBJ02-06*01	TCRBJ02	TCRBJ02-06	01				5	0	4	4	5	4	39	51	56	-1	60	2	In	VDJ
ATCCAGCCTGCAGAGCTTGGGGACTCGGCCGTGTATCTCTGTGCCAGCAGCTCAGGGACAGGGAGAGGGATTGCTTTCTTTGGACAA	CASSSGTGRGIAFF	2	0.0010070493454179255	42	TCRBV11-03*01	TCRBV11	TCRBV11-03	01				TCRBD01-01*01	TCRBD01	TCRBD01-01	01				TCRBJ01-01*01	TCRBJ01	TCRBJ01-01	01				4	9	0	3	2	11	39	52	54	63	72	2	In	VDJ
GCTGTACCCTCTCAGACATCTGTGTACTTCTGTGCCACCTATAAACCATACTAGCGGACATACACCGGGGAGCTGTTTTTTGGAGAA	CATYKPY*RTYTGELFF	1	5.035246727089627E-4	51	TCRBV06-04*01	TCRBV06	TCRBV06-04	01				TCRBD02-01	TCRBD02	TCRBD02-01				01,02	TCRBJ02-02*01	TCRBJ02	TCRBJ02-02	01				10	4	3	5	12	3	30	37	49	57	61	1	Stop	VDJ
CAGCCTGCAGAGCTTGGGGACTCGGCCGTGTATCTCTGTGCCAGCAGCTTAGATCTGTGGGGGAACTATGGCTACACCTTCGGTTCG	CASSLDLWGNYGYTF	2	0.0010070493454179255	45	TCRBV11-03*01	TCRBV11	TCRBV11-03	01								TCRBD01,TCRBD02	TCRBD01-01,TCRBD02-01		TCRBJ01-02*01	TCRBJ01	TCRBJ01-02	01				0	0	6	1	5	2	36	53	58	-1	63	2	In	VDJ
AGATCCAGCCTGCAGAGCTTGGGGACTCGGCCGTGTATCTCTGTGCCAGCAGCTTAAATCCCATACAATGAGCAGTTCTTCGGGCCA		1	5.035246727089627E-4	40	TCRBV11-03*01	TCRBV11	TCRBV11-03	01				TCRBD01-01*01	TCRBD01	TCRBD01-01	01				TCRBJ02-01*01	TCRBJ02	TCRBJ02-01	01				2	0	4	6	5	4	41	56	61	-1	63	1	Out	VDJ
GTGACATCGGCCCAAAAGAACCCGACAGCTTTCTATCTCTGTGCCAGTAGTCCCGACAGGTGGAACACTGAAGCTTTCTTTGGACAA	CASSPDRWNTEAFF	1	5.035246727089627E-4	42	TCRBV19-01*01	TCRBV19	TCRBV19-01	01				TCRBD01-01*01	TCRBD01	TCRBD01-01	01				TCRBJ01-01*01	TCRBJ01	TCRBJ01-01	01				5	2	2	4	3	1	39	51	54	60	62	1	In	VDJ
ATCCGGTCCACAAAGCTGGAGGACTCAGCCATGTACTTCTGTGCCAGCAGGTCCGGGACTTCGTTCTCTGGCTACACCTTCGGTTCG	CASRSGTSFSGYTF	3	0.0015105740181268882	42	TCRBV02-01	TCRBV02	TCRBV02-01				01,03	TCRBD02-01	TCRBD02	TCRBD02-01				01,02	TCRBJ01-02*01	TCRBJ01	TCRBJ01-02	01				6	8	0	10	4	7	39	50	54	60	68	3	In	VDJ
ACTGTGACATCGGCCCAAAAGAACCCGACAGCTTTCTATCTCTGTGCCAGTACAGGGAGCTCTGGAAACACCATATATTTTGGAGAG	CASTGSSGNTIYF	1	5.035246727089627E-4	39	TCRBV19-01*01	TCRBV19	TCRBV19-01	01								TCRBD01,TCRBD02	TCRBD01-01,TCRBD02-01		TCRBJ01-03*01	TCRBJ01	TCRBJ01-03	01				7	2	4	3	0	0	42	-1	52	57	59	1	In	VDJ
TCCCTGATTCTGGAGTCCGCCAGCACCAACCAGACATCTATGTACCTCTGTGCCACCCGGGGGAAGCCTGAAGCTTTCTTTGGACAA	CATRGKPEAFF	1	5.035246727089627E-4	33	TCRBV28-01*01	TCRBV28	TCRBV28-01	01				TCRBD02-01*01	TCRBD02	TCRBD02-01	01				TCRBJ01-01*01	TCRBJ01	TCRBJ01-01	01				10	4	8	2	2	6	48	55	57	63	67	1	In	VDJ
CTGGAGTCCGCCAGCACCAACCAGACATCTATGTACCTCTGTGCCAGCAGAAAACAGGGGGGAGATGAAAAACTGTTTTTTGGCAGT	CASRKQGGDEKLFF	1	5.035246727089627E-4	42	TCRBV28-01*01	TCRBV28	TCRBV28-01	01				TCRBD01-01*01	TCRBD01	TCRBD01-01	01				TCRBJ01-04*01	TCRBJ01	TCRBJ01-04	01				6	3	3	1	3	6	39	50	53	61	64	1	In	VDJ
ACAGTGACCAGTGCCCATCCTGAAGACAGCAGCTTCTACATCTGCAGTGTAAGCGGCGGGAGGGCCTATGAGCAGTACTTCGGGCCG	CSVSGGRAYEQYF	1	5.035246727089627E-4	39	TCRBV20	TCRBV20				TCRBV20-01,TCRBV20-or09_02		TCRBD02-01*02	TCRBD02	TCRBD02-01	02				TCRBJ02-07*01	TCRBJ02	TCRBJ02-07	01				7	5	7	0	6	7	42	49	55	64	69	1	In	VDJ
ACCCTGCAGCCAGAAGACTCGGCCCTGTATCTCTGTGCCAGCAGCCAAACTTTGGAGGGATCAAAAAACATTCAGTACTTCGGCGCC	CASSQTLEGSKNIQYF	1	5.035246727089627E-4	48	TCRBV04-02*01	TCRBV04	TCRBV04-02	01				TCRBD02-01*02	TCRBD02	TCRBD02-01	02				TCRBJ02-04*01	TCRBJ02	TCRBJ02-04	01				2	4	10	0	5	4	33	48	53	59	63	1	In	VDJ
ACCAGTGCCCATCCTGAAGACAGCAGCTTCTACATCTGCAGTGCTCGGACTAGCGGGAGAACCGGCAATGAGCAGTTCTTCGGGCCA	CSARTSGRTGNEQFF	1	5.035246727089627E-4	45	TCRBV20	TCRBV20				TCRBV20-01,TCRBV20-or09_02		TCRBD02-01*02	TCRBD02	TCRBD02-01	02				TCRBJ02-01*01	TCRBJ02	TCRBJ02-01	01				5	6	1	2	1	6	36	45	46	59	65	1	In	VDJ
CAGCCTGCAGAGCTTGAGGACTCGGCCGTGTATCTCTGTGCCAGCAGCCCCATTAGCGGGAGCCCCGGGGAGCTGTTTTTTGGAGAA	CASSPISGSPGELFF	1	5.035246727089627E-4	45	TCRBV11	TCRBV11				TCRBV11-02,TCRBV11-03		TCRBD02-01*02	TCRBD02	TCRBD02-01	02				TCRBJ02-02*01	TCRBJ02	TCRBJ02-02	01				5	2	5	2	5	6	36	48	53	62	64	1	In	VDJ
TCGCCCAGCCCCAACCAGACCTCTCTGTACTTCTGTGCCAGCAGTTTATCGAGAAGCGGGCCGATGGATGAGCAGTTCTTCGGGCCA	CASSLSRSGPMDEQFF	1	5.035246727089627E-4	48	TCRBV27-01*01	TCRBV27	TCRBV27-01	01				TCRBD02-01	TCRBD02	TCRBD02-01				01,02	TCRBJ02-01*01	TCRBJ02	TCRBJ02-01	01				0	7	6	4	4	8	33	50	54	60	67	1	In	VDJ
GCCTTGTTGCTGGGGGACTCGGCCCTCTATCTCTGTGCCAGCAGCAAGGGACAGGGGGCCTTGACCGGGGAGCTGTTTTTTGGAGAA	CASSKGQGALTGELFF	2	0.0010070493454179255	48	TCRBV05-06*01	TCRBV05	TCRBV05-06	01				TCRBD01-01*01	TCRBD01	TCRBD01-01	01				TCRBJ02-02*01	TCRBJ02	TCRBJ02-02	01				4	4	0	0	2	5	33	45	47	59	63	2	In	VDJ
AGTTCTAAGAAGCTCCTTCTCAGTGACTCTGGCTTCTATCTCTGTGCCTGGAGTCAGGGGAATAATTCACCCCTCCACTTTGGGAAT	CAWSQGNNSPLHF	1	5.035246727089627E-4	39	TCRBV30-01*01	TCRBV30	TCRBV30-01	01				TCRBD01-01*01	TCRBD01	TCRBD01-01	01				TCRBJ01-06*01	TCRBJ01	TCRBJ01-06	01				2	1	4	2	0	5	42	-1	54	60	61	1	In	VDJ
CTGACTGTGAGCAACATGAGCCCTGAAGACAGCAGCATATATCTCTGCAGCGTCGGGGACAGGGACCACGAGCAGTACTTCGGGCCG	CSVGDRDHEQYF	1	5.035246727089627E-4	36	TCRBV29-01	TCRBV29	TCRBV29-01				01,02	TCRBD01-01*01	TCRBD01	TCRBD01-01	01				TCRBJ02-07*01	TCRBJ02	TCRBJ02-07	01				6	3	0	3	2	5	45	53	55	64	67	1	In	VDJ
CAGCGCACAGAGCAGGGGGACTCGGCCATGTATCTCTGTGCCAGCAGCTCCCGGGAGGCCAACACAGATACGCAGTATTTTGGCCCA	CASSSREANTDTQYF	1	5.035246727089627E-4	45	TCRBV07-09*01	TCRBV07	TCRBV07-09	01				TCRBD02-01*02	TCRBD02	TCRBD02-01	02				TCRBJ02-03*01	TCRBJ02	TCRBJ02-03	01				4	4	8	1	2	2	36	49	51	58	62	1	In	VDJ
ATCCGCTCACCAGGCCTGGGGGACGCAGCCATGTACCTGTGTGCCACCAGCAGAGATTTCGGGGGTACTGAAGCTTTCTTTGGACAA	CATSRDFGGTEAFF	1	5.035246727089627E-4	42	TCRBV15-01*02	TCRBV15	TCRBV15-01	02				TCRBD02-01*01	TCRBD02	TCRBD02-01	01				TCRBJ01-01*01	TCRBJ01	TCRBJ01-01	01				0	1	8	2	3	5	39	56	59	65	66	1	In	VDJ
TCCACTCTGACAGTGACCAGTGCCCATCCTGAAGACAGCAGCTTCTACATCTGCAGTGCTAGTCGGACAGAACCGATCTTTGGACAA	CSASRTEPIF	1	5.035246727089627E-4	30	TCRBV20-01*04	TCRBV20	TCRBV20-01	04				TCRBD01-01*01	TCRBD01	TCRBD01-01	01				TCRBJ01-01*01	TCRBJ01	TCRBJ01-01	01				2	6	1	5	1	15	51	63	64	70	76	1	In	VDJ
GTGAACGCCTTGGAGCTGGACGACTCGGCCCTGTATCTCTGTGCCAGCAGCTTGGGACCTGGGGATTCACCCCTCCACTTTGGGAAT	CASSLGPGDSPLHF	2	0.0010070493454179255	42	TCRBV05-04*01	TCRBV05	TCRBV05-04	01								TCRBD01,TCRBD02	TCRBD01-01,TCRBD02-01		TCRBJ01-06*01	TCRBJ01	TCRBJ01-06	01				0	0	6	2	5	8	39	55	60	-1	64	2	In	VDJ
CGGTCCACAAAGCTGGAGGACTCAGCCATGTACTTCTGTGCCAGCAGTGAATTTTTGGGGACTGCCGATGAGCAGTTCTTCGGGCCA	CASSEFLGTADEQFF	2	0.0010070493454179255	45	TCRBV02-01	TCRBV02	TCRBV02-01				01,03	TCRBD02-01	TCRBD02	TCRBD02-01				01,02	TCRBJ02-01*01	TCRBJ02	TCRBJ02-01	01				2	4	0	10	6	8	36	51	57	63	67	2	In	VDJ
CCAGCTCCCAGACATCTGTGTACTTCTGTGCCATCAGCCGAGAGGACTAGCGGGAAACTTGGGGTGGAGACCCAGTACTTCGGGCCA		1	5.035246727089627E-4	55	TCRBV10-03*01	TCRBV10	TCRBV10-03	01				TCRBD02-01*02	TCRBD02	TCRBD02-01	02				TCRBJ02-05*01	TCRBJ02	TCRBJ02-05	01				6	11	1	3	6	5	26	37	43	55	66	1	Out	VDJ
CCCAGCCCCAACCAGACCTCTCTGTACTTCTGTGCCAGCAGCCCGAGGTATCCGGGAGTGGACACCGGGGAGCTGTTTTTTGGAGAA	CASSPRYPGVDTGELFF	1	5.035246727089627E-4	51	TCRBV27-01*01	TCRBV27	TCRBV27-01	01				TCRBD02-01*02	TCRBD02	TCRBD02-01	02				TCRBJ02-02*01	TCRBJ02	TCRBJ02-02	01				6	3	8	2	11	3	30	41	52	58	61	1	In	VDJ
CTCAAGATCCAGCCTGCAGAGCTTGGGGACTCGGCCGTGTATCTCTGTGCCAGCAGCTAACACAGCACTGAAGCTTTCTTTGGACAA	CASS*HSTEAFF	1	5.035246727089627E-4	36	TCRBV11-03*01	TCRBV11	TCRBV11-03	01				TCRBD01-01*01	TCRBD01	TCRBD01-01	01				TCRBJ01-01*01	TCRBJ01	TCRBJ01-01	01				4	0	3	5	3	4	45	58	61	-1	65	1	Stop	VDJ
CTTCACATCAATTCCCTGGAGCTTGGTGACTCTGCTGTGTATTTCTGTGCCAGCAGCCGGGACTCTCATCGCTACACCTTCGGTTCG	CASSRDSHRYTF	1	5.035246727089627E-4	36	TCRBV03-01/03-02*01	TCRBV03	TCRBV03-01/03-02	01				TCRBD02-01	TCRBD02	TCRBD02-01				01,02	TCRBJ01-02*01	TCRBJ01	TCRBJ01-02	01				4	6	0	10	0	9	45	-1	58	64	70	1	In	VDJ
GAGATCCAGTCCACGGAGTCAGGGGACACAGCACTGTATTTCTGTGCCAGCATTTAGGAGTGTGCGTACGAGCAGTACTTCGGGCCG	CASI*ECAYEQYF	1	5.035246727089627E-4	39	TCRBV21-01*01	TCRBV21	TCRBV21-01	01				TCRBD02-01*02	TCRBD02	TCRBD02-01	02				TCRBJ02-07*01	TCRBJ02	TCRBJ02-07	01				7	6	10	2	4	4	42	52	56	60	66	1	Stop	VDJ
CTAGAGTCTGCCATCCCCAACCAGACAGCTCTTTACTTCTGTGCCACCAGTGAGGAGGGGCTTGGCAATGAGCAGTTCTTCGGGCCA	CATSEEGLGNEQFF	1	5.035246727089627E-4	42	TCRBV24-01*01	TCRBV24	TCRBV24-01	01				TCRBD02-01*02	TCRBD02	TCRBD02-01	02				TCRBJ02-01*01	TCRBJ02	TCRBJ02-01	01				4	6	10	0	0	6	39	-1	53	59	65	1	In	VDJ
GTGACATCGGCCCAAAAGAACCCGACAGCTTTCTATCTCTGTGCCAGTAGTCGGACAGAGACTCAAGAGACCCAGTACTTCGGGCCA	CASSRTETQETQYF	1	5.035246727089627E-4	42	TCRBV19-01*01	TCRBV19	TCRBV19-01	01				TCRBD01-01*01	TCRBD01	TCRBD01-01	01				TCRBJ02-05*01	TCRBJ02	TCRBJ02-05	01				5	5	1	5	1	2	39	51	52	58	63	1	In	VDJ
GCCTTGTTGCTGGGGGACTCGGCCCTGTATCTCTGTGCCAGCAGCTTGGGTAGCGGGACTTACCAAGAGACCCAGTACTTCGGGCCA	CASSLGSGTYQETQYF	3	0.0015105740181268882	48	TCRBV05-05*01	TCRBV05	TCRBV05-05	01				TCRBD02-01*02	TCRBD02	TCRBD02-01	02				TCRBJ02-05*01	TCRBJ02	TCRBJ02-05	01				0	3	5	3	1	0	33	49	50	58	61	3	In	VDJ
GAAGACAGCAGCTTCTACATCTGCAGTGCAAAAAGGTTGGGACCGGGACTAGCGGGAGGAGAAGTCGGGGAGCTGTTTTTTGGAGAA	CSAKRLGPGLAGGEVGELFF	1	5.035246727089627E-4	60	TCRBV20	TCRBV20				TCRBV20-01,TCRBV20-or09_02		TCRBD02-01*02	TCRBD02	TCRBD02-01	02				TCRBJ02-02*01	TCRBJ02	TCRBJ02-02	01				6	6	0	1	15	7	21	29	44	59	65	1	In	VDJ
GTCCACGGAGTCAGGGGACACAGCACTGTATTTCTGTGCCAGCAGCAAAGGACGAGGGAGAATAATTCACCCCTCCACTTTGGGAAT		1	5.035246727089627E-4	47	TCRBV21-01*01	TCRBV21	TCRBV21-01	01				TCRBD02-01*02	TCRBD02	TCRBD02-01	02				TCRBJ01-06*01	TCRBJ01	TCRBJ01-06	01				1	1	9	2	5	5	34	50	55	60	61	1	Out	VDJ
AGGCTGGAGTTGGCTGCTCCCTCCCAGACATCTGTGTACTTCTGTGCCAGCAGTTACGAGCCAGATTATGGCTACACCTTCGGTTCG	CASSYEPDYGYTF	2	0.0010070493454179255	39	TCRBV06-06*01	TCRBV06	TCRBV06-06	01								TCRBD01,TCRBD02	TCRBD01-01,TCRBD02-01		TCRBJ01-02*01	TCRBJ01	TCRBJ01-02	01				2	2	4	5	4	5	42	57	61	64	66	2	In	VDJ
ATCCAGCAGGTAGTGCGAGGAGATTCGGCAGCTTATTTCTGTGCCAGCTCACCATCGGCCCGCCTCTATGGCTACACCTTCGGTTCG	CASSPSARLYGYTF	1	5.035246727089627E-4	42	TCRBV18-01*01	TCRBV18	TCRBV18-01	01								TCRBD01,TCRBD02	TCRBD01-01,TCRBD02-01		TCRBJ01-02*01	TCRBJ01	TCRBJ01-02	01				2	6	9	0	2	4	39	54	56	59	65	1	In	VDJ
AGCACCTTGGAGCTGGGGGACTCGGCCCTTTATCTTTGCGCCAGCAGCTTGGGAAACTCTGGGGCCAACGTCCTGACTTTCGGGGCC	CASSLGNSGANVLTF	2	0.0010070493454179255	45	TCRBV05-01*01	TCRBV05	TCRBV05-01	01								TCRBD01,TCRBD02	TCRBD01-01,TCRBD02-01		TCRBJ02-06*01	TCRBJ02	TCRBJ02-06	01				0	2	2	8	0	0	36	-1	52	54	56	2	In	VDJ
GCTGCTCCCTCCCAGACATCTGTGTACTTCTGTGCCAGCAGTGAAGGTCGCAGAGGGACCGTCAATCAGCCCCAGCATTTTGGTGAT	CASSEGRRGTVNQPQHF	1	5.035246727089627E-4	51	TCRBV06-01*01	TCRBV06	TCRBV06-01	01								TCRBD01,TCRBD02	TCRBD01-01,TCRBD02-01		TCRBJ01-05*01	TCRBJ01	TCRBJ01-05	01				1	3	0	7	8	3	30	46	54	59	62	1	In	VDJ
AGAACCCAGGGACTCAGCTGTGTACTTCTGTGCCAGCAGTTCCCGCCTGCTGAGGGACAGACTAATTCACCCCTCCACTTTGGGAAT		1	5.035246727089627E-4	53	TCRBV12	TCRBV12				TCRBV12-03/12-04,TCRBV12-04		TCRBD01-01*01	TCRBD01	TCRBD01-01	01				TCRBJ01-06*01	TCRBJ01	TCRBJ01-06	01				4	2	0	5	12	6	28	41	53	60	62	1	Out	VDJ
GAGTCTGCCATCCCCAACCAGACAGCTCTTTACTTCTGTGCCACCAGTGATTCCACTAGAGCGGTGAACGAGCAGTACTTCGGGCCG	CATSDSTRAVNEQYF	1	5.035246727089627E-4	45	TCRBV24-01*01	TCRBV24	TCRBV24-01	01				TCRBD02-01	TCRBD02	TCRBD02-01				01,02	TCRBJ02-07*01	TCRBJ02	TCRBJ02-07	01				2	8	3	8	2	5	36	52	54	59	67	1	In	VDJ
CGCACAGAGCAGGGGGACTCGGCCATGTATCTCTGTGCCAGCAGCTTTAATGCGGGAGGGGTTACCGGGGAGCTGTTTTTTGGAGAA	CASSFNAGGVTGELFF	1	5.035246727089627E-4	48	TCRBV07-09*01	TCRBV07	TCRBV07-09	01				TCRBD02-01*02	TCRBD02	TCRBD02-01	02				TCRBJ02-02*01	TCRBJ02	TCRBJ02-02	01				3	3	7	0	4	5	33	47	51	60	63	1	In	VDJ
AACGCCTTGGAGCTGGACGACTCGGCCCTGTATCTCTGTGCCAGCAGGGAGCAGTACGCCGGAAGCACTGAAGCTTTCTTTGGACAA	CASREQYAGSTEAFF	1	5.035246727089627E-4	45	TCRBV05-04*01	TCRBV05	TCRBV05-04	01				TCRBD02-01*02	TCRBD02	TCRBD02-01	02				TCRBJ01-01*01	TCRBJ01	TCRBJ01-01	01				5	14	10	2	0	4	36	-1	47	51	65	1	In	VDJ
ACTGTGACATCGGCCCAAAAGAACCCGACAGCTTTCTATCTCTGTGCCAGTAGTAGAGCACCGAACACTGAAGCTTTCTTTGGACAA	CASSRAPNTEAFF	1	5.035246727089627E-4	39	TCRBV19-01*01	TCRBV19	TCRBV19-01	01				TCRBD02-01	TCRBD02	TCRBD02-01				01,02	TCRBJ01-01*01	TCRBJ01	TCRBJ01-01	01				4	3	6	7	1	1	42	55	56	59	62	1	In	VDJ
ACATCGGCCCAAAAGAACCCGACAGCTTTCTATCTCTGTGCCAGTAGTATCCTAAGAGACACCGGACTTAAAGCTTTCTTTGGACAA	CASSILRDTGLKAFF	1	5.035246727089627E-4	45	TCRBV19-01*01	TCRBV19	TCRBV19-01	01				TCRBD02-01	TCRBD02	TCRBD02-01				01,02	TCRBJ01-01*01	TCRBJ01	TCRBJ01-01	01				3	2	1	10	13	9	36	50	63	68	70	1	In	VDJ
ATCCAGCGCACAGAGCAGGAGGACTCCGCCGTGTATCTCTGTGCCAGCAGCTTAGGTGGGGTTGGGCAGCCCCAGCATTTTGGTGAT	CASSLGGVGQPQHF	1	5.035246727089627E-4	42	TCRBV07-08*01	TCRBV07	TCRBV07-08	01								TCRBD01,TCRBD02	TCRBD01-01,TCRBD02-01		TCRBJ01-05*01	TCRBJ01	TCRBJ01-05	01				1	5	6	2	2	7	39	55	57	61	66	1	In	VDJ
AGATCCAGTCCACGGAGTCAGGGGACACAGCACTGTATTTCTGTGCCAGCCGGCGGACAGGGGGCGCATGGCTACACCTTCGGTTCG		2	0.0010070493454179255	40	TCRBV21-01*01	TCRBV21	TCRBV21-01	01				TCRBD01-01*01	TCRBD01	TCRBD01-01	01				TCRBJ01-02*01	TCRBJ01	TCRBJ01-02	01				8	2	1	0	4	6	41	50	54	65	67	2	Out	VDJ
TGAATGTGAGCACCTTGGAGCTGGGGGACTCGGCCCTTTATCTTTGCGCCAGCAGCTTGCGGGCCCGAGACCCAGTACTTCGGGCCA		1	5.035246727089627E-4	37	TCRBV05-01*01	TCRBV05	TCRBV05-01	01								TCRBD01,TCRBD02	TCRBD01-01,TCRBD02-01		TCRBJ02-05*01	TCRBJ02	TCRBJ02-05	01				1	2	8	0	1	5	44	59	60	64	66	1	Out	VDJ
GAGATGAATGTGAGCACCTTGGAGCTGGGGGACTCGGCCCTTTATCTTTGCGCCAGCAGCTTCACAGATACGCAGTATTTTGGCCCA	CASSFTDTQYF	3	0.0015105740181268882	33	TCRBV05-01*01	TCRBV05	TCRBV05-01	01											TCRBJ02-03*01	TCRBJ02	TCRBJ02-03	01				2	0	0	0	0	2	48	-1	-1	-1	62	3	In	VJ
CTGGAGTCCGCCAGCACCAACCAGACATCTATGTACCTCTGTGCCAGCAGTCCGACAGGGAAAGGCACTGAAGCTTTCTTTGGACAA	CASSPTGKGTEAFF	2	0.0010070493454179255	42	TCRBV28-01*01	TCRBV28	TCRBV28-01	01				TCRBD01-01*01	TCRBD01	TCRBD01-01	01				TCRBJ01-01*01	TCRBJ01	TCRBJ01-01	01				5	5	2	3	2	4	39	51	53	60	65	2	In	VDJ
CTGAAGATCCGGTCCACAAAGCTGGAGGACTCAGCCATGTACTTCTGTGCCAGCGGGTATGGAGGCTACGAGCAGTACTTCGGGCCG	CASGYGGYEQYF	1	5.035246727089627E-4	36	TCRBV02-01	TCRBV02	TCRBV02-01				01,03	TCRBD02-01*02	TCRBD02	TCRBD02-01	02				TCRBJ02-07*01	TCRBJ02	TCRBJ02-07	01				8	0	10	1	6	3	45	54	60	-1	65	1	In	VDJ
CAGCCTGCAGAGCTTGGGGACTCGGCCGTGTATCTCTGTGCCAGCAGACCCGACGGGTTCTCCTACAATGAGCAGTTCTTCGGGCCA	CASRPDGFSYNEQFF	1	5.035246727089627E-4	45	TCRBV11-03*01	TCRBV11	TCRBV11-03	01				TCRBD02-01	TCRBD02	TCRBD02-01				01,02	TCRBJ02-01*01	TCRBJ02	TCRBJ02-01	01				6	2	8	4	6	0	36	47	53	57	59	1	In	VDJ
AGTGCCCATCCTGAAGACAGCAGCTTCTACATCTGCAGTGCTAGGGGGCAGGGGCTGAGCTCCTACAATGAGCAGTTCTTCGGGCCA	CSARGQGLSSYNEQFF	1	5.035246727089627E-4	48	TCRBV20	TCRBV20				TCRBV20-01,TCRBV20-or09_02		TCRBD01-01*01	TCRBD01	TCRBD01-01	01				TCRBJ02-01*01	TCRBJ02	TCRBJ02-01	01				3	5	4	2	4	0	33	44	48	54	59	1	In	VDJ
CTGCAGCCAGAAGACTCAGCCCTGTATCTCTGCGCCAGCAGCCAAGGAGCCGGGAGGAGCTCCTACAATGAGCAGTTCTTCGGGCCA	CASSQGAGRSSYNEQFF	2	0.0010070493454179255	51	TCRBV04-01*01	TCRBV04	TCRBV04-01	01				TCRBD02-01*02	TCRBD02	TCRBD02-01	02				TCRBJ02-01*01	TCRBJ02	TCRBJ02-01	01				1	2	8	1	4	0	30	46	50	57	59	2	In	VDJ
CCTCACTCTGGAGTCCGCTACCAGCTCCCAGACATCTGTGTACTTCTGTGCCATCAGTGAGAACAAGAGACCCAGTACTTCGGGCCA		1	5.035246727089627E-4	35	TCRBV10-03*01	TCRBV10	TCRBV10-03	01											TCRBJ02-05*01	TCRBJ02	TCRBJ02-05	01				2	2	0	0	0	2	46	-1	-1	61	63	1	Out	VJ
TCTGGAGTCCGCCAGCACCAACCAGACATCTATGTACCTCTGTGCCAGCAGTCGGGGGTTAGCACAGATACGCAGTATTTTGGCCCA		2	0.0010070493454179255	41	TCRBV28-01*01	TCRBV28	TCRBV28-01	01				TCRBD02-01*01	TCRBD02	TCRBD02-01	01				TCRBJ02-03*01	TCRBJ02	TCRBJ02-03	01				5	2	8	2	0	0	40	-1	52	58	60	2	Out	VDJ
AAGATCCAGCGCACAGAGCAGGAGGACTCCGCCGTGTATCTCTGTGCCAGCAGCTTAGCCCGACCCGGGGAGCTGTTTTTTGGAGAA	CASSLARPGELFF	1	5.035246727089627E-4	39	TCRBV07-08*01	TCRBV07	TCRBV07-08	01								TCRBD01,TCRBD02	TCRBD01-01,TCRBD02-01		TCRBJ02-02*01	TCRBJ02	TCRBJ02-02	01				0	0	2	7	2	6	42	59	61	-1	64	1	In	VDJ
TCCAGCCCTCAGAACCCAGGGACTCAGCTGTGTACTTCTGTGCCAGGGAGGGGACAGATGGCTAACTATGGCTACACCTTCGGTTCG		1	5.035246727089627E-4	43	TCRBV12	TCRBV12				TCRBV12-03/12-04,TCRBV12-04		TCRBD01-01*01	TCRBD01	TCRBD01-01	01				TCRBJ01-02*01	TCRBJ01	TCRBJ01-02	01				9	4	0	5	4	0	38	46	50	57	61	1	Out	VDJ
GTGAACGCCTTGGAGCTGGAGGACTCGGCCCTGTATCTCTGTGCCAGCAGCTCAGACAGGACCCGCTACGAGCAGTACTTCGGGCCG	CASSSDRTRYEQYF	2	0.0010070493454179255	42	TCRBV05-08*01	TCRBV05	TCRBV05-08	01				TCRBD01-01*01	TCRBD01	TCRBD01-01	01				TCRBJ02-07*01	TCRBJ02	TCRBJ02-07	01				3	5	2	4	2	3	39	52	54	60	65	2	In	VDJ
TCTAAGAAGCTCCTTCTCAGTGACTCTGGCTTCTATCTCTGTGCCTGGGTCGGGACTAATCTACGGAACACCATATATTTTGGAGAG	CAWVGTNLRNTIYF	2	0.0010070493454179255	42	TCRBV30-01*05	TCRBV30	TCRBV30-01	05				TCRBD02-01	TCRBD02	TCRBD02-01				01,02	TCRBJ01-03*01	TCRBJ01	TCRBJ01-03	01				4	8	0	9	2	7	39	49	51	58	66	2	In	VDJ
NNNNTGTCGGCTGCTCCCTCCCAGACATCTGTGTACTTCTGTGCCAGCTGCGCTCAGGGGGGCGGAAACACCATATATTTTGGAGAG	CASCAQGGGNTIYF	2	0.0010070493454179255	42	TCRBV06-05*01	TCRBV06	TCRBV06-05	01				TCRBD01-01*01	TCRBD01	TCRBD01-01	01				TCRBJ01-03*01	TCRBJ01	TCRBJ01-03	01				8	2	4	1	6	4	39	48	54	61	63	2	In	VDJ
CAATCCTGTCCTCAGAACCGGGAGACACGGCACTGTATCTCTGCGCCAGTCCTGGAGGAGCGGGGCAATGAGCAGTTCTTCGGGCCA		2	0.0010070493454179255	40	TCRBV23-01*01	TCRBV23	TCRBV23-01	01				TCRBD02-01*01	TCRBD02	TCRBD02-01	01				TCRBJ02-01*01	TCRBJ02	TCRBJ02-01	01				9	0	6	3	9	6	41	49	58	-1	65	2	Out	VDJ
TGACAGTGACCAGTGCCCATCCTGAAGACAGCAGCTTCTACATCTGCAGTGCTCAAAGACTAGTTCTGCGAGCAGTTCTTCGGGCCA		1	5.035246727089627E-4	37	TCRBV20	TCRBV20				TCRBV20-01,TCRBV20-or09_02		TCRBD02-01	TCRBD02	TCRBD02-01				01,02	TCRBJ02-01*01	TCRBJ02	TCRBJ02-01	01				5	6	2	8	4	10	44	53	57	63	69	1	Out	VDJ
ACAGTGACCAGTGCCCATCCTGAAGACAGCAGCTTCTACATCTGCAGTGCGTTGGGACTAGGAAGTTTAGAGCAGTTCTTCGGGCCA	CSALGLGSLEQFF	1	5.035246727089627E-4	39	TCRBV20	TCRBV20				TCRBV20-01,TCRBV20-or09_02		TCRBD02-01	TCRBD02	TCRBD02-01				01,02	TCRBJ02-01*01	TCRBJ02	TCRBJ02-01	01				6	8	0	8	3	10	42	50	53	61	69	1	In	VDJ
ATCCAGCCTGCAGAGCTTGGGGACTCGGCCGTGTATCTCTGTGCCAGCAGCTTAGGGGTTGCGAACACTGAAGCTTTCTTTGGACAA	CASSLGVANTEAFF	1	5.035246727089627E-4	42	TCRBV11-03*01	TCRBV11	TCRBV11-03	01								TCRBD01,TCRBD02	TCRBD01-01,TCRBD02-01		TCRBJ01-01*01	TCRBJ01	TCRBJ01-01	01				1	4	0	9	0	1	39	-1	55	58	62	1	In	VDJ
AAGATCCAGCGCACAGAGCAGGAGGACTCGGCCGTGTATCTCTGTGCCAGCAGCTTAGAGGCTCGGCAGCCCCAGCATTTTGGTGAT	CASSLEARQPQHF	1	5.035246727089627E-4	39	TCRBV07-02	TCRBV07	TCRBV07-02				01,02					TCRBD01,TCRBD02	TCRBD01-01,TCRBD02-01		TCRBJ01-05*01	TCRBJ01	TCRBJ01-05	01				1	5	5	4	0	7	42	-1	58	61	66	1	In	VDJ
CTGATCCTGGAGTCGCCCAGCCCCAACCAGACCTCTCTGTACTTCTGTGCCAGCAGTTCCTCAGGTATTGGCTACACCTTCGGTTCG	CASSSSGIGYTF	1	5.035246727089627E-4	36	TCRBV27-01*01	TCRBV27	TCRBV27-01	01				TCRBD01-01*01	TCRBD01	TCRBD01-01	01				TCRBJ01-02*01	TCRBJ01	TCRBJ01-02	01				4	3	4	4	3	7	45	58	61	65	68	1	In	VDJ
ATCCGGTCCACAAAGCTGGAGGACTCAGCCATGTACTTCTGTGCCAGCACTCTTACAGGGCGAGGTGATGGCTACACCTTCGGTTCG	CASTLTGRGDGYTF	2	0.0010070493454179255	42	TCRBV02-01	TCRBV02	TCRBV02-01				01,03	TCRBD01-01*01	TCRBD01	TCRBD01-01	01				TCRBJ01-02*01	TCRBJ01	TCRBJ01-02	01				7	7	3	3	5	6	39	49	54	60	67	2	In	VDJ
AATGTGAGCACCTTGGAGCTGGGGGACTCGGCCCTTTATCTTTGCGCCAGCAGCCTGGATCCCGGTACCGAGCAGTACTTCGGGCCG	CASSLDPGTEQYF	1	5.035246727089627E-4	39	TCRBV05-01*01	TCRBV05	TCRBV05-01	01				TCRBD02-01	TCRBD02	TCRBD02-01				01,02	TCRBJ02-07*01	TCRBJ02	TCRBJ02-07	01				0	3	8	5	4	6	42	58	62	65	68	1	In	VDJ
CTGAAGGTGCAGCCTGCAGAACTGGAGGATTCTGGAGTTTATTTCTGTGCCAGCGGGCGGGAGTACTACGAGCAGTACTTCGGGCCG	CASGREYYEQYF	1	5.035246727089627E-4	36	TCRBV14-01*01	TCRBV14	TCRBV14-01	01				TCRBD02-01*02	TCRBD02	TCRBD02-01	02				TCRBJ02-07*01	TCRBJ02	TCRBJ02-07	01				8	2	7	2	2	3	45	54	56	63	65	1	In	VDJ
NNNNTGTCGGCTGCTCCCTCCCAGACATCTGTGTACTTCTGTGCCAGCAGTTACTCAACTAGCTCGAACGAGCAGTACTTCGGGCCG	CASSYSTSSNEQYF	2	0.0010070493454179255	42	TCRBV06-05*01	TCRBV06	TCRBV06-05	01				TCRBD02-01	TCRBD02	TCRBD02-01				01,02	TCRBJ02-07*01	TCRBJ02	TCRBJ02-07	01				0	4	3	7	1	5	39	56	57	63	67	2	In	VDJ
AATTCCCTGGAGCTTGGTGACTCTGCTGTGTATTTCTGTGCCAGCAGCCCTAACGGGGCTGGGGCCAACGTCCTGACTTTCGGGGCC	CASSPNGAGANVLTF	1	5.035246727089627E-4	45	TCRBV03-01/03-02*01	TCRBV03	TCRBV03-01/03-02	01				TCRBD02-01*01	TCRBD02	TCRBD02-01	01				TCRBJ02-06*01	TCRBJ02	TCRBJ02-06	01				4	0	8	3	4	2	36	49	53	-1	58	1	In	VDJ
ATCCTGAGTTCTAAGAAGCTCCTTCTCAGTGACTCTGGCTTCTATCTCTGTGCCTGGAAAAACTACAATGAGCAGTTCTTCGGGCCA	CAWKNYNEQFF	2	0.0010070493454179255	33	TCRBV30-01*01	TCRBV30	TCRBV30-01	01											TCRBJ02-01*01	TCRBJ02	TCRBJ02-01	01				4	4	0	0	0	3	48	-1	-1	58	62	2	In	VJ
AAGAAGCTCCTTCTCAGTGACTCTGGCTTCTATCTCTGTGCCTGGGTAAGAGAAGCGGGTTCATCAGATACGCAGTATTTTGGCCCA	CAWVREAGSSDTQYF	1	5.035246727089627E-4	45	TCRBV30-01*05	TCRBV30	TCRBV30-01	05				TCRBD02-01	TCRBD02	TCRBD02-01				01,02	TCRBJ02-03*01	TCRBJ02	TCRBJ02-03	01				4	5	6	4	7	4	36	46	53	59	64	1	In	VDJ
CACGGAGTCAGGGGACACAGCACTGTATTTCTGTGCCAGCAGCAAAGAGGTCTAGCGGGGGACGCAGATACGCAGTATTTTGGCCCA		2	0.0010070493454179255	50	TCRBV21-01*01	TCRBV21	TCRBV21-01	01				TCRBD02-01*01	TCRBD02	TCRBD02-01	01				TCRBJ02-03*01	TCRBJ02	TCRBJ02-03	01				1	3	4	2	4	4	31	47	51	61	64	2	Out	VDJ
CGCACAGAGCAGCGGGACTCGGCCATGTATCGCTGTGCCAGCAGCTTAGTGGGACTGGCTAGCACAGATACGCAGTATTTTGGCCCA	CASSLVGLASTDTQYF	1	5.035246727089627E-4	48	TCRBV07-06*01	TCRBV07	TCRBV07-06	01				TCRBD02-01	TCRBD02	TCRBD02-01				01,02	TCRBJ02-03*01	TCRBJ02	TCRBJ02-03	01				1	4	0	10	1	0	33	49	50	56	60	1	In	VDJ
TCCTTGGAGCTGGGGGACTCAGCCCTGTACTTCTGTGCCAGCAGCCTACCCCCGGGACTTGGAGAAGATACGCAGTATTTTGGCCCA	CASSLPPGLGEDTQYF	1	5.035246727089627E-4	48	TCRBV13-01*01	TCRBV13	TCRBV13-01	01				TCRBD02-01	TCRBD02	TCRBD02-01				01,02	TCRBJ02-03*01	TCRBJ02	TCRBJ02-03	01				5	6	0	10	8	5	33	45	53	59	65	1	In	VDJ
ACCAGTGCCCATCCTGAAGACAGCAGCTTCTACATCTGCAGTGCTCTCGGACGGGGTCAGGTCATAAATACGCAGTATTTTGGCCCA	CSALGRGQVINTQYF	1	5.035246727089627E-4	45	TCRBV20	TCRBV20				TCRBV20-01,TCRBV20-or09_02		TCRBD02-01*01	TCRBD02	TCRBD02-01	01				TCRBJ02-03*01	TCRBJ02	TCRBJ02-03	01				5	11	8	3	6	7	36	45	51	56	67	1	In	VDJ
ACCAGTGCCCATCCTGAAGACAGCAGCTTCTACATCTGCAGTGCTAGAGATCGGAGGGCGAACACCGGGGAGCTGTTTTTTGGAGAA	CSARDRRANTGELFF	1	5.035246727089627E-4	45	TCRBV20	TCRBV20				TCRBV20-01,TCRBV20-or09_02		TCRBD02-01*02	TCRBD02	TCRBD02-01	02				TCRBJ02-02*01	TCRBJ02	TCRBJ02-02	01				0	0	10	0	2	0	36	50	52	-1	58	1	In	VDJ
CAGCCCTCAGAACCCAGGGACTCAGCTGTGTACTTCTGTGCCAGCAGTTTAAGCGGGACTGATAATGAAAAACTGTTTTTTGGCAGT	CASSLSGTDNEKLFF	1	5.035246727089627E-4	45	TCRBV12	TCRBV12				TCRBV12-03/12-04,TCRBV12-04		TCRBD02-01*02	TCRBD02	TCRBD02-01	02				TCRBJ01-04*01	TCRBJ01	TCRBJ01-04	01				2	4	6	3	0	4	36	-1	51	58	62	1	In	VDJ
ATCCGGTCCACAAAGCTGGAGGACTCAGCCATGTACTTCTGTGCCAGCATTCCACAGGGAACGTCGGGTGGCTACACCTTCGGTTCG	CASIPQGTSGGYTF	2	0.0010070493454179255	42	TCRBV02-01	TCRBV02	TCRBV02-01				01,03	TCRBD01-01*01	TCRBD01	TCRBD01-01	01				TCRBJ01-02*01	TCRBJ01	TCRBJ01-02	01				7	9	3	3	4	7	39	49	53	59	68	2	In	VDJ
NNNNNNNTGTCGGCTGCTCCCTCCCAAACATCTGTGTACTTCTGTGCCAGCAGTTTCTCAGGGCGGGGTGAGCAGTTCTTCGGGCCA	CASSFSGRGEQFF	1	5.035246727089627E-4	39	TCRBV06-02/06-03*01	TCRBV06	TCRBV06-02/06-03	01				TCRBD02-01*01	TCRBD02	TCRBD02-01	01				TCRBJ02-01*01	TCRBJ02	TCRBJ02-01	01				0	0	7	3	3	9	42	59	62	-1	68	1	In	VDJ
CAGCGCACAGAGCGGGGGGACTCAGCCGTGTATCTCTGTGCCAGCAGCCCTCGACAGGGAATCCTTGATGAGCAGTTCTTCGGGCCA	CASSPRQGILDEQFF	1	5.035246727089627E-4	45	TCRBV07-03*01	TCRBV07	TCRBV07-03	01				TCRBD01-01*01	TCRBD01	TCRBD01-01	01				TCRBJ02-01*01	TCRBJ02	TCRBJ02-01	01				5	8	2	3	4	8	36	48	52	59	67	1	In	VDJ
ACACACCCTGCAGCCAGAAGACTCGGCCCTGTATCTCTGTGCCAGCAGCCAGACGTTGGGCAATACAATGAGCAGTTCTTCGGGCCA		1	5.035246727089627E-4	44	TCRBV04-02*01	TCRBV04	TCRBV04-02	01				TCRBD01-01*01	TCRBD01	TCRBD01-01	01				TCRBJ02-01*01	TCRBJ02	TCRBJ02-01	01				3	2	8	0	6	4	37	51	57	61	63	1	Out	VDJ
CTGAAGATCCAGCGCACAGAGCGGGGGGACTCAGCCGTGTATCTCTGTGCCAGCAGCTTCTCAGACAATGAGCAGTTCTTCGGGCCA	CASSFSDNEQFF	1	5.035246727089627E-4	36	TCRBV07-03*01	TCRBV07	TCRBV07-03	01				TCRBD01-01*01	TCRBD01	TCRBD01-01	01				TCRBJ02-01*01	TCRBJ02	TCRBJ02-01	01				3	0	4	5	2	5	45	59	61	-1	64	1	In	VDJ
GCCTTGTTGCTGGGGGACTCGGCCCTCTATCTCTGTGCCAGCAGCTTGGCCCCGGACAGGGCGGCAGATACGCAGTATTTTGGCCCA	CASSLAPDRAADTQYF	2	0.0010070493454179255	48	TCRBV05-06*01	TCRBV05	TCRBV05-06	01				TCRBD01-01*01	TCRBD01	TCRBD01-01	01				TCRBJ02-03*01	TCRBJ02	TCRBJ02-03	01				0	3	1	3	4	4	33	49	53	61	64	2	In	VDJ
AGCTCCTTGGAGCTGGGGGACTCAGCCCTGTACTTCTGTGCCAGCAGCCCCTGGTCGCCACGCACAGATACGCAGTATTTTGGCCCA	CASSPWSPRTDTQYF	1	5.035246727089627E-4	45	TCRBV13-01*01	TCRBV13	TCRBV13-01	01								TCRBD01,TCRBD02	TCRBD01-01,TCRBD02-01		TCRBJ02-03*01	TCRBJ02	TCRBJ02-03	01				5	7	0	10	4	1	36	48	52	54	61	1	In	VDJ
GAGTCCGCCAGCACCAACCAGACATCTATGTACCTCTGTGCCAGCGCTGGAGGGTTTGTGGACACCGGGGAGCTGTTTTTTGGAGAA	CASAGGFVDTGELFF	1	5.035246727089627E-4	45	TCRBV28-01*01	TCRBV28	TCRBV28-01	01				TCRBD02-01*02	TCRBD02	TCRBD02-01	02				TCRBJ02-02*01	TCRBJ02	TCRBJ02-02	01				8	7	10	0	3	3	36	45	48	54	61	1	In	VDJ
GCTGCTCCCTCCCAGACATCTGTGTACTTCTGTGCCAGCAGTTTCCAACCCTTGACATACAACACCGGGGAGCTGTTTTTTGGAGAA	CASSFQPLTYNTGELFF	1	5.035246727089627E-4	51	TCRBV06	TCRBV06				TCRBV06-05,TCRBV06-06		TCRBD01-01*01	TCRBD01	TCRBD01-01	01				TCRBJ02-02*01	TCRBJ02	TCRBJ02-02	01				4	3	2	6	10	2	30	43	53	57	60	1	In	VDJ
CTGAATGTGAACGCCTTGTTGCTGGGGGACTCGGCCCTCTATCTCTGTGCCAGCAGCTCACTGGGGGGGATAGCTTTCTTTGGACAA	CASSSLGGIAFF	1	5.035246727089627E-4	36	TCRBV05-06*01	TCRBV05	TCRBV05-06	01				TCRBD02-01*01	TCRBD02	TCRBD02-01	01				TCRBJ01-01*01	TCRBJ01	TCRBJ01-01	01				3	2	9	0	4	10	45	58	62	69	71	1	In	VDJ
ACCTTGGAGCTGGGGGACTCGGCCCTTTATCTTTGCGCCAGCAGCTTGGCATTCGCCACTGTGAACACTGAAGCTTTCTTTGGACAA	CASSLAFATVNTEAFF	1	5.035246727089627E-4	48	TCRBV05-01*01	TCRBV05	TCRBV05-01	01				TCRBD02-01	TCRBD02	TCRBD02-01				01,02	TCRBJ01-01*01	TCRBJ01	TCRBJ01-01	01				0	1	3	10	8	0	33	49	57	60	61	1	In	VDJ
AGCACCTTGGAGCTGGGGGACTCGGCCCTTTATCTTTGCGCCAGCAGCCCTAGAGGACGGACGAACACTGAAGCTTTCTTTGGACAA	CASSPRGRTNTEAFF	1	5.035246727089627E-4	45	TCRBV05-01*01	TCRBV05	TCRBV05-01	01								TCRBD01,TCRBD02	TCRBD01-01,TCRBD02-01		TCRBJ01-01*01	TCRBJ01	TCRBJ01-01	01				4	4	1	7	6	1	36	48	54	58	62	1	In	VDJ
CTGCAGCCAGAAGACTCAGCCCTGTATCTCTGCGCCAGCAGCCACCTACCAGGGTAGGGATATAATTCACCCCTCCACTTTGGGAAT	CASSHLPG*GYNSPLHF	1	5.035246727089627E-4	51	TCRBV04-01*01	TCRBV04	TCRBV04-01	01				TCRBD01-01*01	TCRBD01	TCRBD01-01	01				TCRBJ01-06*01	TCRBJ01	TCRBJ01-06	01				3	6	4	3	5	4	30	44	49	54	60	1	Stop	VDJ
AAGATCCAGCCCTCAGAACCCAGGGACTCAGCTGTGTATTTTTGTGCTAGTGGTTTGCACACCAACTATGGCTACACCTTCGGTTCG	CASGLHTNYGYTF	1	5.035246727089627E-4	39	TCRBV12-05*01	TCRBV12	TCRBV12-05	01				TCRBD01-01*01	TCRBD01	TCRBD01-01	01				TCRBJ01-02*01	TCRBJ01	TCRBJ01-02	01				2	2	3	6	1	2	42	57	58	61	63	1	In	VDJ
CAGCCTGCAGAGCTTGGGGACTCGGCCATGTATCTCTGTGCCAGCAGCTTAGGACAGGGGGGGTTGGATGAGCAGTTCTTCGGGCCA	CASSLGQGGLDEQFF	1	5.035246727089627E-4	45	TCRBV11-01*01	TCRBV11	TCRBV11-01	01				TCRBD01-01*01	TCRBD01	TCRBD01-01	01				TCRBJ02-01*01	TCRBJ02	TCRBJ02-01	01				1	6	2	1	0	8	36	-1	52	61	67	1	In	VDJ
CTGACTGTGAGCAACATGAGCCCTGAAGACAGCAGCATATATCTCTGCAGCGGAAGGACAGTCCAAGAGACCCAGTACTTCGGGCCA	CSGRTVQETQYF	1	5.035246727089627E-4	36	TCRBV29-01	TCRBV29	TCRBV29-01				01,02,03	TCRBD01-01*01	TCRBD01	TCRBD01-01	01				TCRBJ02-05*01	TCRBJ02	TCRBJ02-05	01				7	1	1	5	3	1	45	52	55	61	62	1	In	VDJ
GAACGCCTTGGAGCTGGACGACTCGGCCCTGTATCTCTGTGCCAGCAGCTTGCGGTAGTTTTGGCCGGGGAGCTGTTTTTTGGAGAA		1	5.035246727089627E-4	44	TCRBV05-04*01	TCRBV05	TCRBV05-04	01				TCRBD02-01	TCRBD02	TCRBD02-01				01,02	TCRBJ02-02*01	TCRBJ02	TCRBJ02-02	01				1	6	5	8	3	6	37	52	55	58	64	1	Out	VDJ
TCTATGTACCTCTGTGCCAGCAGACCCCCGGGACTAGCGGGAGTTGTCTTAGGGTTGCGACGGCCCGGGGAGCTGTTTTTTGGAGAA	CASRPPGLAGVVLGLRRPGELFF	1	5.035246727089627E-4	69	TCRBV28-01*01	TCRBV28	TCRBV28-01	01				TCRBD02-01*02	TCRBD02	TCRBD02-01	02				TCRBJ02-02*01	TCRBJ02	TCRBJ02-02	01				6	21	0	2	6	6	12	23	29	43	64	1	In	VDJ
ACCAGTGCCCATCCTGAAGACAGCAGCTTCTACATCTGCAGTGCTACGTCGGGGACAGGGGAGGACACTGAAGCTTTCTTTGGACAA	CSATSGTGEDTEAFF	2	0.0010070493454179255	45	TCRBV20	TCRBV20				TCRBV20-01,TCRBV20-or09_02		TCRBD01-01*01	TCRBD01	TCRBD01-01	01				TCRBJ01-01*01	TCRBJ01	TCRBJ01-01	01				4	3	0	2	5	3	36	46	51	61	64	2	In	VDJ
TCTAAGAAGCTCCTTCTCAGTGACTCTGGCTTCTATCTCTGTGCCTGGAGCGAGGGACAGGGTGGGAAAAAATTGTTTTTTGGCAGT	CAWSEGQGGKKLFF	1	5.035246727089627E-4	42	TCRBV30-01*01	TCRBV30	TCRBV30-01	01				TCRBD01-01*01	TCRBD01	TCRBD01-01	01				TCRBJ01-04*01	TCRBJ01	TCRBJ01-04	01				3	11	0	3	3	15	39	50	53	62	73	1	In	VDJ
NTGTCGGCTGCTCCCTCCCAGACATCTGTGTACTTCTGTGCCAGCAGTTACTCCTGGACAGGGACGAAGAAACTGTTTTTTGGCAGT	CASSYSWTGTKKLFF	1	5.035246727089627E-4	45	TCRBV06-05*01	TCRBV06	TCRBV06-05	01				TCRBD01-01*01	TCRBD01	TCRBD01-01	01				TCRBJ01-04*01	TCRBJ01	TCRBJ01-04	01				0	6	1	3	2	11	36	53	55	63	69	1	In	VDJ
CTGGAGTCCGCCAGCACCAACCAGACATCTATGTACCTCTGTGCCAGCAGTACACCCCGACGGTACTATGGCTACACCTTCGGTTCG	CASSTPRRYYGYTF	1	5.035246727089627E-4	42	TCRBV28-01*01	TCRBV28	TCRBV28-01	01								TCRBD01,TCRBD02	TCRBD01-01,TCRBD02-01		TCRBJ01-02*01	TCRBJ01	TCRBJ01-02	01				5	3	2	7	7	3	39	51	58	61	64	1	In	VDJ
CCAGTCCACGGAGTCAGGGGACACAGCACTGTATTTCTGTGCCAGCAGCAAATCCGGGAGCGACTAGTGGAGCAGTACTTCGGGCCG		1	5.035246727089627E-4	44	TCRBV21-01*01	TCRBV21	TCRBV21-01	01				TCRBD02-01	TCRBD02	TCRBD02-01				01,02	TCRBJ02-07*01	TCRBJ02	TCRBJ02-07	01				2	2	2	8	9	7	37	52	61	67	69	1	Out	VDJ
GCCCTGCAGCCAGAAGACTCAGCCCTGTATCTCTGCGCCAGCAGCCAAATAGACTTGGTGAGCTACAATGAGCAGTTCTTCGGGCCA	CASSQIDLVSYNEQFF	1	5.035246727089627E-4	48	TCRBV04-01*01	TCRBV04	TCRBV04-01	01				TCRBD02-01	TCRBD02	TCRBD02-01				01,02	TCRBJ02-01*01	TCRBJ02	TCRBJ02-01	01				2	7	2	10	3	3	33	48	51	55	62	1	In	VDJ
GCCCAAAAGAACCCGACAGCTTTCTATCTCTGTGCCAGTAGTATAGAGACCTCCCGGGGTCCCTACAATGAGCAGTTCTTCGGGCCA	CASSIETSRGPYNEQFF	1	5.035246727089627E-4	51	TCRBV19-01*01	TCRBV19	TCRBV19-01	01				TCRBD02-01*01	TCRBD02	TCRBD02-01	01				TCRBJ02-01*01	TCRBJ02	TCRBJ02-01	01				0	2	8	3	7	2	30	47	54	59	61	1	In	VDJ
AAGATCCAGCGCACAGAGCAGGAGGACTCCGCCGTGTATCTCTGTGCCAGCAGCTTAGCGAACTACAATGAGCAGTTCTTCGGGCCA	CASSLANYNEQFF	1	5.035246727089627E-4	39	TCRBV07-08*01	TCRBV07	TCRBV07-08	01								TCRBD01,TCRBD02	TCRBD01-01,TCRBD02-01		TCRBJ02-01*01	TCRBJ02	TCRBJ02-01	01				0	1	2	8	0	3	42	-1	59	61	62	1	In	VDJ
ACCAGTGCCCATCCTGAAGACAGCAGCTTCTACATCTGCAGTGCTTCTGGTAGCGGGAGCCAATACAATGAGCAGTTCTTCGGGCCA	CSASGSGSQYNEQFF	1	5.035246727089627E-4	45	TCRBV20	TCRBV20				TCRBV20-01,TCRBV20-or09_02		TCRBD02-01*02	TCRBD02	TCRBD02-01	02				TCRBJ02-01*01	TCRBJ02	TCRBJ02-01	01				5	4	5	2	5	4	36	45	50	59	63	1	In	VDJ
GTGACCAGTGCCCATCCTGAAGACAGCAGCTTCTACATCTGCAGTGCCCCGAGGGCTAGCGGGGTAGATACGCAGTATTTTGGCCCA	CSAPRASGVDTQYF	1	5.035246727089627E-4	42	TCRBV20	TCRBV20				TCRBV20-01,TCRBV20-or09_02		TCRBD02-01*01	TCRBD02	TCRBD02-01	01				TCRBJ02-03*01	TCRBJ02	TCRBJ02-03	01				6	1	4	3	8	5	39	47	55	64	65	1	In	VDJ
ACTGTGAGCAACATGAGCCCTGAAGACAGCAGCATATATCTCTGCAGCGTTGAAGAGATGGACACCGGGGAGCTGTTTTTTGGAGAA	CSVEEMDTGELFF	1	5.035246727089627E-4	39	TCRBV29-01	TCRBV29	TCRBV29-01				01,02					TCRBD01,TCRBD02	TCRBD01-01,TCRBD02-01		TCRBJ02-02*01	TCRBJ02	TCRBJ02-02	01				0	0	0	10	3	3	42	56	59	-1	61	1	In	VDJ
CTCAAGATCCAGCCTGCAGAGCTTGGGGACTCGGCCGTGTATCTCTGTGCCAGCAGCTGGGGGGGAACTGAAGCTTTCTTTGGACAA	CASSWGGTEAFF	1	5.035246727089627E-4	36	TCRBV11-03*01	TCRBV11	TCRBV11-03	01				TCRBD02-01*01	TCRBD02	TCRBD02-01	01				TCRBJ01-01*01	TCRBJ01	TCRBJ01-01	01				4	1	9	0	0	5	45	-1	58	65	66	1	In	VDJ
TTGGAGCTGGGGGACTCGGCCCTTTATCTTTGCGCCAGCAGCCCCACATTGAGGGGGCATCTTGATTCACCCCTCCACTTTGGGAAT	CASSPTLRGHLDSPLHF	2	0.0010070493454179255	51	TCRBV05-01*01	TCRBV05	TCRBV05-01	01				TCRBD01-01*01	TCRBD01	TCRBD01-01	01				TCRBJ01-06*01	TCRBJ01	TCRBJ01-06	01				4	6	5	0	9	8	30	42	51	58	64	2	In	VDJ
NNNNNNNTGTCGGCTGCTCCCTCCCAGACATCTGTGTACTTCTGTGCCAGCAGTGAAGCTGAGACAGTTTTCTACACCTTCGGTTCG	CASSEAETVFYTF	1	5.035246727089627E-4	39	TCRBV06-01*01	TCRBV06	TCRBV06-01	01				TCRBD01-01*01	TCRBD01	TCRBD01-01	01				TCRBJ01-02*01	TCRBJ01	TCRBJ01-02	01				0	4	2	5	3	10	42	59	62	67	71	1	In	VDJ
CAACTCTGACTGTGAGCAACATGAGCCCTGAAGACAGCAGCATATATCTCTGCAGCGTTGAATTCCTACGAGCAGTACTTCGGGCCG		1	5.035246727089627E-4	31	TCRBV29-01*01	TCRBV29	TCRBV29-01	01											TCRBJ02-07*01	TCRBJ02	TCRBJ02-07	01				2	1	0	0	0	1	50	-1	-1	62	63	1	Out	VJ
CTGACAGTGACCAGTGCCCATCCTGAAGACAGCAGCTTCTACATCTGCAGTGCACCTAAACGAGGAGGGGAGCAGTTCTTCGGGCCA	CSAPKRGGEQFF	1	5.035246727089627E-4	36	TCRBV20	TCRBV20				TCRBV20-01,TCRBV20-or09_02		TCRBD02-01*02	TCRBD02	TCRBD02-01	02				TCRBJ02-01*01	TCRBJ02	TCRBJ02-01	01				6	0	10	0	10	10	45	53	63	-1	69	1	In	VDJ
AGCTACCAGCTCCCAGACATCTGTGTACTTCTGTGCCATCAGTTGAACGGACAGGCGGAAATGAACACTGAAGCTTTCTTTGGACAA		1	5.035246727089627E-4	50	TCRBV10-03*01	TCRBV10	TCRBV10-03	01				TCRBD01-01*01	TCRBD01	TCRBD01-01	01				TCRBJ01-01*01	TCRBJ01	TCRBJ01-01	01				5	6	1	4	5	0	31	43	48	55	61	1	Out	VDJ
GAGTTGGCTGCTCCCTCCCAGACATCTGTGTACTTCTGTGCCAGCAGTGACTCAAGGGGTCTATGGCAGCCCCAGCATTTTGGTGAT	CASSDSRGLWQPQHF	1	5.035246727089627E-4	45	TCRBV06-06*01	TCRBV06	TCRBV06-06	01				TCRBD01-01*01	TCRBD01	TCRBD01-01	01				TCRBJ01-05*01	TCRBJ01	TCRBJ01-05	01				0	7	5	2	1	7	36	53	54	59	66	1	In	VDJ
CTGATTCTGGAGTCCGCCAGCACCAACCAGACATCTATGTACCTCTGTGCCAGCAGTACCACCCCCTATGGCTACACCTTCGGTTCG	CASSTTPYGYTF	1	5.035246727089627E-4	36	TCRBV28-01*01	TCRBV28	TCRBV28-01	01								TCRBD01,TCRBD02	TCRBD01-01,TCRBD02-01		TCRBJ01-02*01	TCRBJ01	TCRBJ01-02	01				5	6	3	7	0	4	45	-1	57	59	65	1	In	VDJ
CTGGCAATCCTGTCCTCAGAACCGGGAGACACGGCACTGTATCTCTGCGCCAGCAGTTGACAGCTTTACGAGCAGTACTTCGGGCCG	CASS*QLYEQYF	1	5.035246727089627E-4	36	TCRBV23-01*01	TCRBV23	TCRBV23-01	01				TCRBD01-01*01	TCRBD01	TCRBD01-01	01				TCRBJ02-07*01	TCRBJ02	TCRBJ02-07	01				5	3	2	5	1	4	45	57	58	63	66	1	Stop	VDJ
GTGAACGCCTTGTTGCTGGGGGACTCGGCCCTGTATCTCTGTGCCACCTCCCTAGCGGGAGGGTGGAATGAGCAGTTCTTCGGGCCA	CATSLAGGWNEQFF	1	5.035246727089627E-4	42	TCRBV05-05*01	TCRBV05	TCRBV05-05	01				TCRBD02-01*02	TCRBD02	TCRBD02-01	02				TCRBJ02-01*01	TCRBJ02	TCRBJ02-01	01				9	3	4	0	5	7	39	46	51	63	66	1	In	VDJ
GTGAGCACCTTGGAGCTGGGGGACTCGGCCCTTTATCTTTGCGCCAGCACGACTAGCGGGATCTACAATGAGCAGTTCTTCGGGCCA	CASTTSGIYNEQFF	1	5.035246727089627E-4	42	TCRBV05-01*01	TCRBV05	TCRBV05-01	01				TCRBD02-01*02	TCRBD02	TCRBD02-01	02				TCRBJ02-01*01	TCRBJ02	TCRBJ02-01	01				6	1	2	3	1	3	39	49	50	61	62	1	In	VDJ
AACGCCTTGGAGCTGGACGACTCGGCCCTGTATCTCTGTGCCAGCAGCCGTCAGGGCCCTAGCACAGATACGCAGTATTTTGGCCCA	CASSRQGPSTDTQYF	1	5.035246727089627E-4	45	TCRBV05-04*01	TCRBV05	TCRBV05-04	01				TCRBD01-01*01	TCRBD01	TCRBD01-01	01				TCRBJ02-03*01	TCRBJ02	TCRBJ02-03	01				4	4	4	3	3	0	36	48	51	56	60	1	In	VDJ
ATCCAGCGCACAGAGCAGGGGGACTCGGCCATGTATCTCTGTGCCAGCAGCGATACGGGGAACACCGGGGAGCTGTTTTTTGGAGAA	CASSDTGNTGELFF	1	5.035246727089627E-4	42	TCRBV07-09*01	TCRBV07	TCRBV07-09	01				TCRBD02-01	TCRBD02	TCRBD02-01				01,02	TCRBJ02-02*01	TCRBJ02	TCRBJ02-02	01				5	0	8	4	4	1	39	51	55	-1	59	1	In	VDJ
GAGCTGGGGGACTCGGCCCTTTATCTTTGCGCCAGCAGCTTGGTACCCTCATCAAAGAAGCTGAACACTGAAGCTTTCTTTGGACAA	CASSLVPSSKKLNTEAFF	1	5.035246727089627E-4	54	TCRBV05-01*01	TCRBV05	TCRBV05-01	01				TCRBD02-01	TCRBD02	TCRBD02-01				01,02	TCRBJ01-01*01	TCRBJ01	TCRBJ01-01	01				0	0	6	7	15	0	27	43	58	-1	61	1	In	VDJ
GTGAGCAACATGAGCCCTGAAGACAGCAGCATATATCTCTGCAGCGTTGGGGTTGGGGGGATGAACACTGAAGCTTTCTTTGGACAA	CSVGVGGMNTEAFF	1	5.035246727089627E-4	42	TCRBV29-01	TCRBV29	TCRBV29-01				01,02	TCRBD02-01*01	TCRBD02	TCRBD02-01	01				TCRBJ01-01*01	TCRBJ01	TCRBJ01-01	01				4	1	9	1	5	0	39	49	54	60	61	1	In	VDJ
ATCAATTCCCTGGAGCTTGGTGACTCTGCTGTGTATTTCTGTGCCAGCAGCCAAGAGGTCTTCGGGGGAAAACTGTTTTTTGGCAGT	CASSQEVFGGKLFF	1	5.035246727089627E-4	42	TCRBV03-01/03-02*01	TCRBV03	TCRBV03-01/03-02	01				TCRBD02-01*01	TCRBD02	TCRBD02-01	01				TCRBJ01-04*01	TCRBJ01	TCRBJ01-04	01				0	0	8	2	6	10	39	56	62	-1	68	1	In	VDJ
GTGAACGCCTTGGAGCTGGAGGACTCGGCCCTGTATCTCTGTGCCAGCAGCCGTGGACAGGGGAATATGCCCCAGCATTTTGGTGAT	CASSRGQGNMPQHF	1	5.035246727089627E-4	42	TCRBV05-08*01	TCRBV05	TCRBV05-08	01				TCRBD01-01*01	TCRBD01	TCRBD01-01	01				TCRBJ01-05*01	TCRBJ01	TCRBJ01-05	01				4	5	1	2	3	9	39	51	54	63	68	1	In	VDJ
CTGACAGTGACCAGTGCCCATCCTGAAGACAGCAGCTTCTACATCTGCAGTGCTAGAGGCAGTAATTCACCCCTCCACTTTGGGAAT	CSARGSNSPLHF	2	0.0010070493454179255	36	TCRBV20	TCRBV20				TCRBV20-01,TCRBV20-or09_02		TCRBD01-01*01	TCRBD01	TCRBD01-01	01				TCRBJ01-06*01	TCRBJ01	TCRBJ01-06	01				1	0	4	5	1	6	45	58	59	-1	62	2	In	VDJ
GTGAGCACCTTGGAGCTGGGGGACTCGGCCCTTTATCTTTGCGCCAGCAGCTTGGGGCTTACTAATTCACCCCTCCACTTTGGGAAT	CASSLGLTNSPLHF	1	5.035246727089627E-4	42	TCRBV05-01*01	TCRBV05	TCRBV05-01	01				TCRBD01-01*01	TCRBD01	TCRBD01-01	01				TCRBJ01-06*01	TCRBJ01	TCRBJ01-06	01				0	4	9	0	0	6	39	-1	55	58	62	1	In	VDJ
CTACACGCCCTGCAGCCAGAAGACTCAGCCCTGTATCTCTGCGCCAGCAGCCAAGAGGAGCGGAACTATGGCTACACCTTCGGTTCG	CASSQEERNYGYTF	1	5.035246727089627E-4	42	TCRBV04-01*01	TCRBV04	TCRBV04-01	01				TCRBD02-01	TCRBD02	TCRBD02-01				01,02	TCRBJ01-02*01	TCRBJ01	TCRBJ01-02	01				0	0	6	5	2	2	39	56	58	-1	63	1	In	VDJ
NTGTCGGCTGCTCCCTCCCAGACATCTGTGTACTTCTGTGCCAGCAGCCCCAGGACTCCACCCGGGGGTGAGCAGTACTTCGGGCCG	CASSPRTPPGGEQYF	4	0.002014098690835851	45	TCRBV06-05*01	TCRBV06	TCRBV06-05	01				TCRBD02-01*01	TCRBD02	TCRBD02-01	01				TCRBJ02-07*01	TCRBJ02	TCRBJ02-07	01				6	1	8	2	15	7	36	47	62	68	69	4	In	VDJ
CTGAAGATCCAGCGCACAGAGCAGGGGGACTCGGCCATGTATCTCTGTGCCAGCAGTTCAAAGGCCCCCGAGCAGTACTTCGGGCCG	CASSSKAPEQYF	2	0.0010070493454179255	36	TCRBV07-09*01	TCRBV07	TCRBV07-09	01								TCRBD01,TCRBD02	TCRBD01-01,TCRBD02-01		TCRBJ02-07*01	TCRBJ02	TCRBJ02-07	01				6	4	5	4	5	6	45	56	61	64	68	2	In	VDJ
CTGAGTTCTAAGAAGCTCCTTCTCAGTGACTCTGGCTTCTATCTCTGTGCTCTCCAGGGAGGATCCTACGAGCAGTACTTCGGGCCG	CALQGGSYEQYF	1	5.035246727089627E-4	36	TCRBV30-01	TCRBV30	TCRBV30-01				01,05	TCRBD02-01*02	TCRBD02	TCRBD02-01	02				TCRBJ02-07*01	TCRBJ02	TCRBJ02-07	01				9	1	9	1	6	1	45	50	56	62	63	1	In	VDJ
TTGCTGGGGGACTCGGCCCTCTATCTCTGTGCCAGCAGCTTCGGCCCGATCGCGGGGTCAGACGCCAACGTCCTGACTTTCGGGGCC	CASSFGPIAGSDANVLTF	2	0.0010070493454179255	54	TCRBV05-06*01	TCRBV05	TCRBV05-06	01				TCRBD02-01*01	TCRBD02	TCRBD02-01	01				TCRBJ02-06*01	TCRBJ02	TCRBJ02-06	01				2	6	7	3	10	7	27	41	51	57	63	2	In	VDJ
NCTCTGAAGATCCGGTCCACAAAGCTGGAGGACTCAGCCATGTACTTCTGTGCCAGCAGTGTCAATCAAGAGCAGTTCTTCGGGCCA	CASSVNQEQFF	2	0.0010070493454179255	33	TCRBV02-01	TCRBV02	TCRBV02-01				01,03	TCRBD01-01*01	TCRBD01	TCRBD01-01	01				TCRBJ02-01*01	TCRBJ02	TCRBJ02-01	01				4	5	4	6	1	10	48	61	62	64	69	2	In	VDJ
CAGGGGGACTCGGCCATGTATCTCTGTGCCAGCAGCTTACGCGGGACAGGGGGCGCGGGCTTCCAAGAGACCCAGTACTTCGGGCCA	CASSLRGTGGAGFQETQYF	1	5.035246727089627E-4	57	TCRBV07-09*01	TCRBV07	TCRBV07-09	01				TCRBD01-01*01	TCRBD01	TCRBD01-01	01				TCRBJ02-05*01	TCRBJ02	TCRBJ02-05	01				2	8	0	0	3	1	24	39	42	54	62	1	In	VDJ
ATCCAGGCTACGAAGCTTGAGGATTCAGCAGTGTATTTTTGTGTCAGCAGCCATCCCGCCAGCACAGATACGCAGTATTTTGGCCCA	CVSSHPASTDTQYF	1	5.035246727089627E-4	42	TCRBV16-01*01	TCRBV16	TCRBV16-01	01								TCRBD01,TCRBD02	TCRBD01-01,TCRBD02-01		TCRBJ02-03*01	TCRBJ02	TCRBJ02-03	01				3	1	10	0	4	0	39	53	57	59	60	1	In	VDJ
ATCCAGCAGGTAGTGCGAGGAGATTCGGCAGCTTATTTCTGTGCCAGCTCACCTACCGACAGACCCGGGGAGCTGTTTTTTGGAGAA	CASSPTDRPGELFF	1	5.035246727089627E-4	42	TCRBV18-01*01	TCRBV18	TCRBV18-01	01				TCRBD01-01*01	TCRBD01	TCRBD01-01	01				TCRBJ02-02*01	TCRBJ02	TCRBJ02-02	01				3	2	2	5	4	6	39	53	57	62	64	1	In	VDJ
CCAGTCCACGGAGTCAGGGGACACAGCACTGTATTTCTGTGCCAGCAGCACCCTAGCGGGAACACCGGGGAGCTGTTTTTTGGAGAA		2	0.0010070493454179255	44	TCRBV21-01*01	TCRBV21	TCRBV21-01	01				TCRBD02-01	TCRBD02	TCRBD02-01				01,02	TCRBJ02-02*01	TCRBJ02	TCRBJ02-02	01				4	0	4	5	2	1	37	50	52	-1	59	2	Out	VDJ
CTGGAGTCTGCTGCCTCCTCCCAGACATCTGTATATTTCTGCGCCAGCATGCCGGGATCGAACACCGGGGAGCTGTTTTTTGGAGAA	CASMPGSNTGELFF	1	5.035246727089627E-4	42	TCRBV10-01*01	TCRBV10	TCRBV10-01	01				TCRBD02-01*02	TCRBD02	TCRBD02-01	02				TCRBJ02-02*01	TCRBJ02	TCRBJ02-02	01				7	1	8	3	3	0	39	49	52	57	58	1	In	VDJ
CAGCGCACAGAGCAGGAGGACTCGGCCGTGTATCTCTGTGCCAGCAGCGGGGAGACAGGGTCGCGTGAAAAACTGTTTTTTGGCAGT	CASSGETGSREKLFF	1	5.035246727089627E-4	45	TCRBV07-02	TCRBV07	TCRBV07-02				01,02	TCRBD01-01*01	TCRBD01	TCRBD01-01	01				TCRBJ01-04*01	TCRBJ01	TCRBJ01-04	01				5	5	2	3	5	7	36	48	53	60	65	1	In	VDJ
TCCTGTCCTCAGAACCGGGAGACACGGCACTGTATCTCTGCGCCAGCAGATCAACCGGGACGTACGGAAAAACTGTTTTTTGGCAGT		1	5.035246727089627E-4	43	TCRBV23-01*01	TCRBV23	TCRBV23-01	01								TCRBD01,TCRBD02	TCRBD01-01,TCRBD02-01		TCRBJ01-04*01	TCRBJ01	TCRBJ01-04	01				6	5	0	7	7	8	38	49	56	61	66	1	Out	VDJ
GAGTCCGCCAGCACCAACCAGACATCTATGTACCTCTGTGCCAGTATCCTTAGGGGGGTGGGGAATTCACCCCTCCACTTTGGGAAT	CASILRGVGNSPLHF	1	5.035246727089627E-4	45	TCRBV28-01*01	TCRBV28	TCRBV28-01	01								TCRBD01,TCRBD02	TCRBD01-01,TCRBD02-01		TCRBJ01-06*01	TCRBJ01	TCRBJ01-06	01				9	6	5	1	7	7	36	44	51	57	63	1	In	VDJ
ACTCTGAAGATCCAGCGCACAGAGCGGGGGGACTCAGCCGTGTATCTCTGTGCCAGCAGCCTCTGACAGGTAGGCCACTTCGGTTCG	CASSL*QVGHF	1	5.035246727089627E-4	33	TCRBV07-03*01	TCRBV07	TCRBV07-03	01				TCRBD01-01*01	TCRBD01	TCRBD01-01	01				TCRBJ01-02*01	TCRBJ01	TCRBJ01-02	01				5	7	2	4	4	16	48	60	64	70	77	1	Stop	VDJ
CTCACTCTGGAGTCAGCTACCCGCTCCCAGACATCTGTGTATTTCTGCGCCAGCAGTGTAGGGGTCTACGAGCAGTACTTCGGGCCG	CASSVGVYEQYF	1	5.035246727089627E-4	36	TCRBV10-02*01	TCRBV10	TCRBV10-02	01				TCRBD01-01*01	TCRBD01	TCRBD01-01	01				TCRBJ02-07*01	TCRBJ02	TCRBJ02-07	01				4	1	5	2	1	3	45	58	59	64	65	1	In	VDJ
CTGACCCTGGAGTCTGCCAGGCCCTCACATACCTCTCAGTACCTCTGTGCCACCGGGCTGGGGCTCTACGAGCAGTACTTCGGGCCG	CATGLGLYEQYF	1	5.035246727089627E-4	36	TCRBV25-01*01	TCRBV25	TCRBV25-01	01				TCRBD01-01*01	TCRBD01	TCRBD01-01	01				TCRBJ02-07*01	TCRBJ02	TCRBJ02-07	01				10	1	7	0	7	3	45	52	59	64	65	1	In	VDJ
TCTCTGGAGCTGGGGGACTCAGCTTTGTATTTCTGTGCCAGCAGCGTTTCGGGACAGGGGGCCGGAAACACCATATATTTTGGAGAG	CASSVSGQGAGNTIYF	2	0.0010070493454179255	48	TCRBV09-01*01	TCRBV09	TCRBV09-01	01				TCRBD01-01*01	TCRBD01	TCRBD01-01	01				TCRBJ01-03*01	TCRBJ01	TCRBJ01-03	01				2	1	0	0	3	4	33	47	50	62	63	2	In	VDJ
CTGGAGCTGGGGGACTCAGCTTTGTATTTCTGTGCCAGCAGCCCAACGGTTCGTCTGGATTCAGGAAACACCATATATTTTGGAGAG	CASSPTVRLDSGNTIYF	1	5.035246727089627E-4	51	TCRBV09-01*01	TCRBV09	TCRBV09-01	01								TCRBD01,TCRBD02	TCRBD01-01,TCRBD02-01		TCRBJ01-03*01	TCRBJ01	TCRBJ01-03	01				4	4	1	8	14	4	30	42	56	59	63	1	In	VDJ
AAGATCCAGCCTGCAGAGCTTGGGGACTCGGCCGTGTATCTCTGTGCCAGCAGCTTAGCAGGGGCTAATGAGCAGTTCTTCGGGCCA	CASSLAGANEQFF	6	0.0030211480362537764	39	TCRBV11-03*01	TCRBV11	TCRBV11-03	01				TCRBD01-01*01	TCRBD01	TCRBD01-01	01				TCRBJ02-01*01	TCRBJ02	TCRBJ02-01	01				1	2	4	2	0	7	42	-1	58	64	66	6	In	VDJ
CAATCCTGTCCTCAGAACCGGGAGACACGGCACTGTATCTCTGCGCCAGCTGTCAGGCCACCTTGGAATGAGCAGTTCTTCGGGCCA		1	5.035246727089627E-4	40	TCRBV23-01*01	TCRBV23	TCRBV23-01	01				TCRBD01-01*01	TCRBD01	TCRBD01-01	01				TCRBJ02-01*01	TCRBJ02	TCRBJ02-01	01				3	8	9	0	0	7	41	-1	55	58	66	1	Out	VDJ
GCTGTACCCTCTCAGACATCTGTGTACTTCTGTGCCAGCCCGTCACCCATGGAGGGAGCGGGAGAAGAGACCCAGTACTTCGGGCCA	CASPSPMEGAGEETQYF	1	5.035246727089627E-4	51	TCRBV06-04*01	TCRBV06	TCRBV06-04	01				TCRBD02-01*02	TCRBD02	TCRBD02-01	02				TCRBJ02-05*01	TCRBJ02	TCRBJ02-05	01				8	0	6	2	17	3	30	39	56	-1	64	1	In	VDJ
GCAGAACTGGAGGATTCTGGAGTTTATTTCTGTGCCAGCAGCCGAGAAGCCACGGGGGAAAGGGTCCCTGAAGCTTTCTTTGGACAA	CASSREATGERVPEAFF	2	0.0010070493454179255	51	TCRBV14-01*01	TCRBV14	TCRBV14-01	01				TCRBD02-01*01	TCRBD02	TCRBD02-01	01				TCRBJ01-01*01	TCRBJ01	TCRBJ01-01	01				0	9	8	2	5	6	30	47	52	58	67	2	In	VDJ
AGCAACATGAGCCCTGAAGACAGCAGCATATATCTCTGCAGCGTCCTACGAGTGACAGGGTCTGTCTACGAGCAGTACTTCGGGCCG	CSVLRVTGSVYEQYF	1	5.035246727089627E-4	45	TCRBV29-01	TCRBV29	TCRBV29-01				01,02	TCRBD01-01*01	TCRBD01	TCRBD01-01	01				TCRBJ02-07*01	TCRBJ02	TCRBJ02-07	01				6	5	2	3	9	3	36	44	53	60	65	1	In	VDJ
CACCTTGGAGCTGGGGGACTCGGCCCTTTATCTTTGCGCCAGCAGCACTAACGGGACAGCGATTCCTACGAGCAGTACTTCGGGCCG		1	5.035246727089627E-4	47	TCRBV05-01*01	TCRBV05	TCRBV05-01	01				TCRBD01-01*01	TCRBD01	TCRBD01-01	01				TCRBJ02-07*01	TCRBJ02	TCRBJ02-07	01				4	4	0	5	6	1	34	46	52	59	63	1	Out	VDJ
GGAGCTGGGGGACTCAGCTTTGTATTTCTGTGCCAGCAGCGTAGGACTAGCGGGAGCGGAGGGGCCTACGAGCAGTACTTCGGGCCG		2	0.0010070493454179255	53	TCRBV09-01*01	TCRBV09	TCRBV09-01	01				TCRBD02-01*02	TCRBD02	TCRBD02-01	02				TCRBJ02-07*01	TCRBJ02	TCRBJ02-07	01				0	8	2	2	0	2	28	-1	44	56	64	2	Out	VDJ
AGTCCACGGAGTCAGGGGACACAGCACTGTATTTCTGTGCCAGCAGCAAAGGATGGACGCCCCGGACACACCATATATTTTGGAGAG		2	0.0010070493454179255	46	TCRBV21-01*01	TCRBV21	TCRBV21-01	01								TCRBD01,TCRBD02	TCRBD01-01,TCRBD02-01		TCRBJ01-03*01	TCRBJ01	TCRBJ01-03	01				1	9	1	7	3	8	35	51	54	58	67	2	Out	VDJ
AGCCTGCAGAACTGGAGGATTCTGGAGTTTATTTCTGTGCCAGCAGCCAAGTGGGTCCGATCTGGAAACACCATATATTTTGGAGAG		1	5.035246727089627E-4	46	TCRBV14-01*01	TCRBV14	TCRBV14-01	01								TCRBD01,TCRBD02	TCRBD01-01,TCRBD02-01		TCRBJ01-03*01	TCRBJ01	TCRBJ01-03	01				1	5	0	9	1	1	35	51	52	55	60	1	Out	VDJ
ACGGAGTCAGGGGACACAGCACTGTATTTCTGTGCCAGCAGCAAAAAGATGACTAGCGGGAGGGCCAATGAGCAGTTCTTCGGGCCA	CASSKKMTSGRANEQFF	2	0.0010070493454179255	51	TCRBV21-01*01	TCRBV21	TCRBV21-01	01				TCRBD02-01*02	TCRBD02	TCRBD02-01	02				TCRBJ02-01*01	TCRBJ02	TCRBJ02-01	01				2	1	2	0	5	6	30	45	50	64	65	2	In	VDJ
GCCCTGCAGCCAGAAGACTCAGCCCTGTATCTCTGCGCCAGCAGCCCAACGATAGCGGCATCCTACAATGAGCAGTTCTTCGGGCCA	CASSPTIAASYNEQFF	1	5.035246727089627E-4	48	TCRBV04-01*01	TCRBV04	TCRBV04-01	01				TCRBD02-01	TCRBD02	TCRBD02-01				01,02	TCRBJ02-01*01	TCRBJ02	TCRBJ02-01	01				4	2	5	5	6	1	33	46	52	58	60	1	In	VDJ
ACTCTGACAGTGACCAGTGCCCATCCTGAAGACAGCAGCTTCTACATCTGCAGTGCTAAAGTCACAGATACGCAGTATTTTGGCCCA	CSAKVTDTQYF	1	5.035246727089627E-4	33	TCRBV20-01	TCRBV20	TCRBV20-01				01,04					TCRBD01,TCRBD02	TCRBD01-01,TCRBD02-01		TCRBJ02-03*01	TCRBJ02	TCRBJ02-03	01				4	1	5	5	1	2	48	58	59	61	62	1	In	VDJ
TTGGCGTCTGCTGTACCCTCTCAGACATCTGTGTACTTCTGTGCCAGCAGTGTCACAGGGGGCACAGATACGCAGTATTTTGGCCCA	CASSVTGGTDTQYF	1	5.035246727089627E-4	42	TCRBV06-04*01	TCRBV06	TCRBV06-04	01				TCRBD01-01*01	TCRBD01	TCRBD01-01	01				TCRBJ02-03*01	TCRBJ02	TCRBJ02-03	01				4	0	3	2	2	1	39	52	54	-1	61	1	In	VDJ
GCCTTGTTGCTGGGGGACTCGGCCCTCTATCTCTGTGCCAGCAGCCCCCTCACACTAGCGGGAGACTACGAGCAGTACTTCGGGCCG	CASSPLTLAGDYEQYF	1	5.035246727089627E-4	48	TCRBV05-06*01	TCRBV05	TCRBV05-06	01				TCRBD02-01*02	TCRBD02	TCRBD02-01	02				TCRBJ02-07*01	TCRBJ02	TCRBJ02-07	01				4	1	3	2	8	3	33	45	53	64	65	1	In	VDJ
CGCACAGAGCAGGAGGACTCGGCCGTGTATCTCTGTGCCAGCAGCGCGCGACAGGGGCTCCACCAAGAGACCCAGTACTTCGGGCCA	CASSARQGLHQETQYF	1	5.035246727089627E-4	48	TCRBV07-02	TCRBV07	TCRBV07-02				01,02	TCRBD01-01*01	TCRBD01	TCRBD01-01	01				TCRBJ02-05*01	TCRBJ02	TCRBJ02-05	01				5	4	2	2	4	0	33	45	49	57	61	1	In	VDJ
ACGATCCAGCGCACAGAGCAGGAGGACTCGGCCGTGTATCTCTGTGCCAGCAGCTTAGAGAGTCGGCAGACCCAGTACTTCGGGCCA	CASSLESRQTQYF	1	5.035246727089627E-4	39	TCRBV07-02	TCRBV07	TCRBV07-02				01,02					TCRBD01,TCRBD02	TCRBD01-01,TCRBD02-01		TCRBJ02-05*01	TCRBJ02	TCRBJ02-05	01				1	0	9	0	6	6	42	58	64	-1	67	1	In	VDJ
GAGCTGGGGGACTCGGCCCTTTATCTTTGCGCCAGCAGCTTGGGACCTAACAGGGCCCTTAGCACAGATACGCAGTATTTTGGCCCA	CASSLGPNRALSTDTQYF	1	5.035246727089627E-4	54	TCRBV05-01*01	TCRBV05	TCRBV05-01	01				TCRBD01-01*01	TCRBD01	TCRBD01-01	01				TCRBJ02-03*01	TCRBJ02	TCRBJ02-03	01				0	5	3	3	6	0	27	43	49	55	60	1	In	VDJ
TCGGCCCAAAAGAACCCGACAGCTTTCTATCTCTGTGCCAGTTCGGGGGGGGCGGCAACGAACACCGGGGAGCTGTTTTTTGGAGAA	CASSGGAATNTGELFF	1	5.035246727089627E-4	48	TCRBV19-01*01	TCRBV19	TCRBV19-01	01				TCRBD02-01*01	TCRBD02	TCRBD02-01	01				TCRBJ02-02*01	TCRBJ02	TCRBJ02-02	01				8	7	8	0	1	0	33	42	43	51	58	1	In	VDJ
CCCCTGATCCTGGAGTCGCCCAGCCCCAACCAGACCTCTCTGTACTTCTGTGCCAGCCCAGACGGGGGAACAGCTTTCTTTGGACAA	CASPDGGTAFF	1	5.035246727089627E-4	33	TCRBV27-01*01	TCRBV27	TCRBV27-01	01				TCRBD02-01*01	TCRBD02	TCRBD02-01	01				TCRBJ01-01*01	TCRBJ01	TCRBJ01-01	01				8	3	8	2	5	10	48	57	62	68	71	1	In	VDJ
ACAGTGACCAGTGCCCATCCTGAAGACAGCAGCTTCTACATCTGCAGTGCCGACCGGACAGGGGTTTACGAGCAGTACTTCGGGCCG	CSADRTGVYEQYF	1	5.035246727089627E-4	39	TCRBV20	TCRBV20				TCRBV20-01,TCRBV20-or09_02		TCRBD01-01*01	TCRBD01	TCRBD01-01	01				TCRBJ02-07*01	TCRBJ02	TCRBJ02-07	01				6	2	1	2	5	4	42	50	55	64	66	1	In	VDJ
TTGGAGCTGGACGACTCGGCCCTGTATCTCTGTGCCAGCAGCTTACGCGGCCAAGCGGGAGCCTTCTACGAGCAGTACTTCGGGCCG	CASSLRGQAGAFYEQYF	2	0.0010070493454179255	51	TCRBV05-04*01	TCRBV05	TCRBV05-04	01				TCRBD02-01*02	TCRBD02	TCRBD02-01	02				TCRBJ02-07*01	TCRBJ02	TCRBJ02-07	01				2	4	6	2	9	3	30	44	53	61	65	2	In	VDJ
CTCACTCTGGAGTCCGCTACCAGCTCCCAGACATCTGTGTACTTCTGTGCCATCAGTGGCGGGAGCAATGAGCAGTTCTTCGGGCCA	CAISGGSNEQFF	1	5.035246727089627E-4	36	TCRBV10-03*01	TCRBV10	TCRBV10-03	01				TCRBD02-01*02	TCRBD02	TCRBD02-01	02				TCRBJ02-01*01	TCRBJ02	TCRBJ02-01	01				4	0	7	2	0	6	45	-1	58	-1	65	1	In	VDJ
NNNNTGAAGATCCAGCCCTCAGAACCCAGGGACTCAGCTGTGTACTTCTGTGCCAGCAGTTACAGGGATACGCAGTATTTTGGCCCA	CASSYRDTQYF	1	5.035246727089627E-4	33	TCRBV12-03/12-04*01	TCRBV12	TCRBV12-03/12-04	01				TCRBD01-01*01	TCRBD01	TCRBD01-01	01				TCRBJ02-03*01	TCRBJ02	TCRBJ02-03	01				4	0	3	4	0	6	48	-1	61	-1	66	1	In	VDJ
TTGGCTGCTCCCTCCCAGACATCTGTGTACTTCTGTGCCAGCAGTTACTCGTTAGGGGCCGGCACCGGGGAGCTGTTTTTTGGAGAA	CASSYSLGAGTGELFF	1	5.035246727089627E-4	48	TCRBV06-06*01	TCRBV06	TCRBV06-06	01				TCRBD01-01*01	TCRBD01	TCRBD01-01	01				TCRBJ02-02*01	TCRBJ02	TCRBJ02-02	01				0	4	5	2	3	4	33	50	53	58	62	1	In	VDJ
AAGATCCAGCGCACAGAGCAGGAGGACTCCGCCGTGTATCTCTGTGCCAGCAGTTTAACGCAGGGATATGGCTACACCTTCGGTTCG	CASSLTQGYGYTF	1	5.035246727089627E-4	39	TCRBV07-08*01	TCRBV07	TCRBV07-08	01				TCRBD01-01*01	TCRBD01	TCRBD01-01	01				TCRBJ01-02*01	TCRBJ01	TCRBJ01-02	01				2	1	4	3	3	5	42	57	60	65	66	1	In	VDJ
AAGATCCAGCCCTCAGAACCCAGGGACTCAGCTGTGTACTTCTGTGCCAGCAGCATCAGGGCGACCTACGAGCAGTACTTCGGGCCG	CASSIRATYEQYF	1	5.035246727089627E-4	39	TCRBV12-03/12-04*01	TCRBV12	TCRBV12-03/12-04	01				TCRBD01-01*01	TCRBD01	TCRBD01-01	01				TCRBJ02-07*01	TCRBJ02	TCRBJ02-07	01				6	3	4	3	3	2	42	53	56	61	64	1	In	VDJ
AGTGCGAGGAGATTCGGCAGCTTATTTCTGTGCCAGCTCACCAACCGTGGGAAGAAGGGTCCGCGGGACACCATATATTTTGGAGAG		1	5.035246727089627E-4	53	TCRBV18-01*01	TCRBV18	TCRBV18-01	01				TCRBD02-01	TCRBD02	TCRBD02-01				01,02	TCRBJ01-03*01	TCRBJ01	TCRBJ01-03	01				2	0	7	4	19	8	28	43	62	-1	67	1	Out	VDJ
TCTGCTGTACCCTCTCAGACATCTGTGTACTTCTGTGCCAGCAGTGGTGGGCAGCCTCACTCTGGAAACACCATATATTTTGGAGAG	CASSGGQPHSGNTIYF	1	5.035246727089627E-4	48	TCRBV06-04*01	TCRBV06	TCRBV06-04	01				TCRBD01-01*01	TCRBD01	TCRBD01-01	01				TCRBJ01-03*01	TCRBJ01	TCRBJ01-03	01				4	7	8	0	2	0	33	46	48	52	59	1	In	VDJ
CGCACAGAGCAGCGGGACTCGGCCATGTATCGCTGTGCCAGCAGCTTAGGCAGGTCCTCTGGGGCCAACGTCCTGACTTTCGGGGCC	CASSLGRSSGANVLTF	1	5.035246727089627E-4	48	TCRBV07-06*01	TCRBV07	TCRBV07-06	01				TCRBD01-01*01	TCRBD01	TCRBD01-01	01				TCRBJ02-06*01	TCRBJ02	TCRBJ02-06	01				1	2	4	4	1	0	33	49	50	54	56	1	In	VDJ
NNNNNNNTGTCGGCTGCTCCCTCCCAAACATCTGTGTACTTCTGTGCCAGCAGTTACAATTCGGGGGATGAGCAGTTCTTCGGGCCA	CASSYNSGDEQFF	5	0.0025176233635448137	39	TCRBV06-02/06-03*01	TCRBV06	TCRBV06-02/06-03	01				TCRBD02-01*01	TCRBD02	TCRBD02-01	01				TCRBJ02-01*01	TCRBJ02	TCRBJ02-01	01				2	0	8	2	4	8	42	57	61	-1	67	5	In	VDJ
CCTGCAGAACTGGAGGATTCTGGAGTTTATTTCTGTGCCAGCAGTGGACGGCGGGAGCGTTTTCTTAATGAGCAGTTCTTCGGGCCA	CASSGRRERFLNEQFF	1	5.035246727089627E-4	48	TCRBV14-01*01	TCRBV14	TCRBV14-01	01				TCRBD02-01*02	TCRBD02	TCRBD02-01	02				TCRBJ02-01*01	TCRBJ02	TCRBJ02-01	01				6	9	7	2	6	7	33	44	50	57	66	1	In	VDJ
CAGCAAGAAGACTCAGCTGCGTATCTCTGCACCAGCAGCCATCGTCGGGACTAGCGGGAGGGCCGGAATGAGCAGTTCTTCGGGCCA	CTSSHRRD*REGRNEQFF	1	5.035246727089627E-4	54	TCRBV01-01*01	TCRBV01	TCRBV01-01	01				TCRBD02-01*02	TCRBD02	TCRBD02-01	02				TCRBJ02-01*01	TCRBJ02	TCRBJ02-01	01				3	4	0	0	5	7	27	41	46	62	66	1	Stop	VDJ
ACTCTGAAGATCCAGCGCACAGAGCAGGGGGACTCGGCCATGTATCTCTGTGCTAGCAGCGGAAGCTTAGAAGCTTTCTTTGGACAA	CASSGSLEAFF	1	5.035246727089627E-4	33	TCRBV07-09*01	TCRBV07	TCRBV07-09	01								TCRBD01,TCRBD02	TCRBD01-01,TCRBD02-01		TCRBJ01-01*01	TCRBJ01	TCRBJ01-01	01				5	6	1	8	0	8	48	-1	60	63	69	1	In	VDJ
ATGAGCTCCTTGGAGCTGGGGGACTCAGCCCTGTACTTCTGTGCCAGCAGCCTCAGGGGCTTTAATGAAAAACTGTTTTTTGGCAGT	CASSLRGFNEKLFF	2	0.0010070493454179255	42	TCRBV13-01*01	TCRBV13	TCRBV13-01	01				TCRBD01-01*01	TCRBD01	TCRBD01-01	01				TCRBJ01-04*01	TCRBJ01	TCRBJ01-04	01				5	3	4	2	2	4	39	51	53	59	62	2	In	VDJ
CCACGGAGTCAGGGGACACAGCACTGTATTTCTGTGCCAGCAGCAAAGGTGGAGGGGGAGTGCAATCAGCCCCAGCATTTTGGTGAT		1	5.035246727089627E-4	49	TCRBV21-01*01	TCRBV21	TCRBV21-01	01								TCRBD01,TCRBD02	TCRBD01-01,TCRBD02-01		TCRBJ01-05*01	TCRBJ01	TCRBJ01-05	01				1	3	5	1	4	2	32	48	52	58	61	1	Out	VDJ
AATGTGAACGCCTTGGAGCTGGACGACTCGGCCCTGTATCTCTGTGCCACCCGGACAGGGGGAACCTATGGCTACACCTTCGGTTCG	CATRTGGTYGYTF	1	5.035246727089627E-4	39	TCRBV05-04*01	TCRBV05	TCRBV05-04	01				TCRBD01-01*01	TCRBD01	TCRBD01-01	01				TCRBJ01-02*01	TCRBJ01	TCRBJ01-02	01				9	3	1	1	3	4	42	49	52	62	65	1	In	VDJ
CAGTCCACGGAGTCAGGGGACACAGCACTGTATTTCTGTGCCAGCAGCTCCCAGCGAGGGAAGCTAAGGGAGCAGTACTTCGGGCCG	CASSSQRGKLREQYF	1	5.035246727089627E-4	45	TCRBV21-01*01	TCRBV21	TCRBV21-01	01				TCRBD02-01*02	TCRBD02	TCRBD02-01	02				TCRBJ02-07*01	TCRBJ02	TCRBJ02-07	01				5	9	11	0	7	7	36	48	55	60	69	1	In	VDJ
TTCTAAGAAGCTCCTTCTCAGTGACTCTGGCTTCTATCTCTGTGCCGGATTCGGGCCTCTGGGGCCAACGTCCTGACTTTCGGGGCC		1	5.035246727089627E-4	41	TCRBV30-01	TCRBV30	TCRBV30-01				01,05					TCRBD01,TCRBD02	TCRBD01-01,TCRBD02-01		TCRBJ02-06*01	TCRBJ02	TCRBJ02-06	01				8	0	8	0	6	0	40	46	52	-1	56	1	Out	VDJ
TGACCAGTGCCCATTCTGAAGACAGCAGCTTCTACATCTGCAGTGCTTAAAAGGTGCGGGAGGGAGGAGACCCAGTACTTCGGGCCA		1	5.035246727089627E-4	43	TCRBV20	TCRBV20				TCRBV20-01,TCRBV20-or09_02		TCRBD02-01*02	TCRBD02	TCRBD02-01	02				TCRBJ02-05*01	TCRBJ02	TCRBJ02-05	01				5	2	7	0	8	5	38	47	55	64	66	1	Out	VDJ
TGCAGCCTGCAGAACTGGAGGATTCTGGAGTTTATTTCTGTGCCAGCAGCCAGAGGCTAGCGCGCTCTCGCTAAGGCTTTTGGCCCA		1	5.035246727089627E-4	43	TCRBV14-01*01	TCRBV14	TCRBV14-01	01				TCRBD02-01	TCRBD02	TCRBD02-01				01,02	TCRBJ02-03*01	TCRBJ02	TCRBJ02-03	01				3	15	4	6	4	17	38	52	56	62	77	1	Out	VDJ
CAGCAGGTAGTGCGAGGAGATTCGGCAGCTTATTTCTGTGCCAGCTCACCAGCGGGACAGCGCACAGATACGCAGTATTTTGGCCCA	CASSPAGQRTDTQYF	1	5.035246727089627E-4	45	TCRBV18-01*01	TCRBV18	TCRBV18-01	01				TCRBD01-01*01	TCRBD01	TCRBD01-01	01				TCRBJ02-03*01	TCRBJ02	TCRBJ02-03	01				2	1	0	5	2	1	36	51	53	60	61	1	In	VDJ
ACAGAGCAGGGGGACTCGGCCATGTATCTCTGTGCCAGCAGCGGATGGACCAGGGGGCGCGAAACAGATACGCAGTATTTTGGCCCA	CASSGWTRGRETDTQYF	2	0.0010070493454179255	51	TCRBV07-09*01	TCRBV07	TCRBV07-09	01				TCRBD01-01*01	TCRBD01	TCRBD01-01	01				TCRBJ02-03*01	TCRBJ02	TCRBJ02-03	01				5	5	4	0	8	3	30	42	50	58	63	2	In	VDJ
GTAGTGCGAGGAGATTCGGCAGCTTATTTCTGTGCCAGCTCACCGCAGAGGAGCGGGGCAACTAATGAAAAACTGTTTTTTGGCAGT	CASSPQRSGATNEKLFF	1	5.035246727089627E-4	51	TCRBV18-01*01	TCRBV18	TCRBV18-01	01				TCRBD02-01*01	TCRBD02	TCRBD02-01	01				TCRBJ01-04*01	TCRBJ01	TCRBJ01-04	01				3	0	6	3	7	0	30	44	51	-1	58	1	In	VDJ
GCTACCAGCTCCCAGACATCTGTGTACTTCTGTGCCATCAGTGAAGGAAGGGACAGGGGCTTCAATCAGCCCCAGCATTTTGGTGAT	CAISEGRDRGFNQPQHF	1	5.035246727089627E-4	51	TCRBV10-03*01	TCRBV10	TCRBV10-03	01				TCRBD01-01*01	TCRBD01	TCRBD01-01	01				TCRBJ01-05*01	TCRBJ01	TCRBJ01-05	01				3	3	0	2	5	3	30	44	49	59	62	1	In	VDJ
ACTCTGGAGTCCGCTACCAGCTCCCAGACATCTGTGTACTTCTGTGCCGCCCGGGACAGAAGTGACCAGCCCCAGCATTTTGGTGAT	CAARDRSDQPQHF	2	0.0010070493454179255	39	TCRBV10-03*01	TCRBV10	TCRBV10-03	01				TCRBD01-01*01	TCRBD01	TCRBD01-01	01				TCRBJ01-05*01	TCRBJ01	TCRBJ01-05	01				11	7	0	5	4	7	42	48	52	59	66	2	In	VDJ
TCCCTGTCCCTAGAGTCTGCCATCCCCAACCAGACAGCTCTTTACTTCTGTGCCACCTCAAGTATTTATGGCTACACCTTCGGTTCG	CATSSIYGYTF	2	0.0010070493454179255	33	TCRBV24-01*01	TCRBV24	TCRBV24-01	01								TCRBD01,TCRBD02	TCRBD01-01,TCRBD02-01		TCRBJ01-02*01	TCRBJ01	TCRBJ01-02	01				9	6	4	6	1	5	48	57	58	60	66	2	In	VDJ
AGTTCTAAGAAGCTCCTTCTCAGTGACTCTGGCTTCTATCTCTGTGCCTGGAGTGCTACAGACAGCACTGAGCAGTTCTTCGGGCCA	CAWSATDSTEQFF	1	5.035246727089627E-4	39	TCRBV30-01*01	TCRBV30	TCRBV30-01	01				TCRBD01-01*01	TCRBD01	TCRBD01-01	01				TCRBJ02-01*01	TCRBJ02	TCRBJ02-01	01				1	3	2	5	5	9	42	55	60	65	68	1	In	VDJ
CCCCAACCAGACCTCTCTGTACTTCTGTGCCAGCAGTTTATTTTAGCGGGAGAGTAAGCTTCCTACAATGAGCAGTTCTTCGGGCCA		3	0.0015105740181268882	56	TCRBV27-01*01	TCRBV27	TCRBV27-01	01				TCRBD02-01*02	TCRBD02	TCRBD02-01	02				TCRBJ02-01*01	TCRBJ02	TCRBJ02-01	01				1	8	5	2	2	1	25	41	43	52	60	3	Out	VDJ
CACGCCCTGCAGCCAGAAGACTCAGCCCTGTATCTCTGCGCCAGCAGCCGAGGGACTAGCGGATACAATGAGCAGTTCTTCGGGCCA	CASSRGTSGYNEQFF	1	5.035246727089627E-4	45	TCRBV04-01*01	TCRBV04	TCRBV04-01	01				TCRBD02-01	TCRBD02	TCRBD02-01				01,02	TCRBJ02-01*01	TCRBJ02	TCRBJ02-01	01				4	1	0	5	2	4	36	49	51	62	63	1	In	VDJ
GTGAACGCCTTGGAGCTGGACGACTCGGCCCTGTATCTCTGTGCCAGCAGCCCCCACGGGAGCACAGATACGCAGTATTTTGGCCCA	CASSPHGSTDTQYF	1	5.035246727089627E-4	42	TCRBV05-04*01	TCRBV05	TCRBV05-04	01				TCRBD02-01	TCRBD02	TCRBD02-01				01,02	TCRBJ02-03*01	TCRBJ02	TCRBJ02-03	01				4	0	8	4	5	0	39	51	56	-1	60	1	In	VDJ
GAGTCCGCCAGCACCAACCAGACATCTATGTACCTCTGTGCCAGCAGTTCCTGGACAGCCAGCACAGATACGCAGTATTTTGGCCCA	CASSSWTASTDTQYF	1	5.035246727089627E-4	45	TCRBV28-01*01	TCRBV28	TCRBV28-01	01				TCRBD01-01*01	TCRBD01	TCRBD01-01	01				TCRBJ02-03*01	TCRBJ02	TCRBJ02-03	01				4	2	1	5	3	0	36	49	52	58	60	1	In	VDJ
GCGGGACTCGGCCATGTATCGCTGTGCCAGCAGCTTATGTCGCGGTTTCTAGCGGGAGGGACAACAGATACGCAGTATTTTGGCCCA		1	5.035246727089627E-4	59	TCRBV07-06*01	TCRBV07	TCRBV07-06	01				TCRBD02-01*02	TCRBD02	TCRBD02-01	02				TCRBJ02-03*01	TCRBJ02	TCRBJ02-03	01				2	3	4	0	11	3	22	37	48	60	63	1	Out	VDJ
CTAAACCTGAGCTCTCTGGAGCTGGGGGACTCAGCTTTGTATTTCTGTGCCAGCAGCCCCCACACCGGGGAGCTGTTTTTTGGAGAA	CASSPHTGELFF	1	5.035246727089627E-4	36	TCRBV09-01*01	TCRBV09	TCRBV09-01	01											TCRBJ02-02*01	TCRBJ02	TCRBJ02-02	01				4	4	0	0	0	3	45	-1	-1	57	61	1	In	VJ
CTGACGATCCAGCGCACAGAGCAGGAGGACTCGGCCGTGTATCTCTGTGCCAGCAGCTTCCTCAGGGGGGAAGCTTTCTTTGGACAA	CASSFLRGEAFF	1	5.035246727089627E-4	36	TCRBV07-02	TCRBV07	TCRBV07-02				01,02	TCRBD01-01*01	TCRBD01	TCRBD01-01	01				TCRBJ01-01*01	TCRBJ01	TCRBJ01-01	01				3	0	4	1	3	8	45	59	62	-1	69	1	In	VDJ
GAGCCCTGAAGACAGCAGCATATATCTCTGCAGCGTTGAAAGAGGGAAATCGGACGTGCAACTAATGAAAAACTGTTTTTTGGCAGT		1	5.035246727089627E-4	53	TCRBV29-01	TCRBV29	TCRBV29-01				01,02	TCRBD02-01*02	TCRBD02	TCRBD02-01	02				TCRBJ01-04*01	TCRBJ01	TCRBJ01-04	01				2	12	11	0	1	0	28	40	41	46	58	1	Out	VDJ
TCGGCTGCTCCCTCCCAAACATCTGTGTACTTCTGTGCCAGCAGCTCCGAGACCCGAAGCTCCCACCAGTCCCAGCATTTTGGTGAT	CASSSETRSSHQSQHF	1	5.035246727089627E-4	48	TCRBV06-02*02	TCRBV06	TCRBV06-02	02								TCRBD01,TCRBD02	TCRBD01-01,TCRBD02-01		TCRBJ01-05*01	TCRBJ01	TCRBJ01-05	01				3	17	2	7	5	11	33	45	50	53	70	1	In	VDJ
CGTCTGCTGTACCCTCTCAGACATCTGTGTACTTCTGTGCCGGGAAGGGGAGAGGGACACACTAACTATGGCTACACCTTCGGTTCG		2	0.0010070493454179255	46	TCRBV06-04*01	TCRBV06	TCRBV06-04	01				TCRBD01-01*01	TCRBD01	TCRBD01-01	01				TCRBJ01-02*01	TCRBJ01	TCRBJ01-02	01				11	2	0	6	12	0	35	41	53	59	61	2	Out	VDJ
AGTGCCCATCCTGAAGACAGCAGCTTCTACATCTGCAGTGCTAGACCAGACAGAAGATATGCGGATAGGGGCTACACCTTCGGTTCG	CSARPDRRYADRGYTF	2	0.0010070493454179255	48	TCRBV20	TCRBV20				TCRBV20-01,TCRBV20-or09_02		TCRBD01-01*01	TCRBD01	TCRBD01-01	01				TCRBJ01-02*01	TCRBJ01	TCRBJ01-02	01				2	16	2	5	3	8	33	45	48	53	69	2	In	VDJ
AGGTGCAGCCTGCAGAACTGGAGGATTCTGGAGTTTATTTCTGTGCCAGCAGCCAAGCGGAGGCACTACGAGCAGTACTTCGGGCCG		1	5.035246727089627E-4	40	TCRBV14-01*01	TCRBV14	TCRBV14-01	01				TCRBD02-01*02	TCRBD02	TCRBD02-01	02				TCRBJ02-07*01	TCRBJ02	TCRBJ02-07	01				1	2	10	1	1	3	41	57	58	63	65	1	Out	VDJ
CTGAAGATCCAGCGCACAGAGCAGGAGGACTCGGCCGTGTATCTCTGTGCCAGCAGCTGGGCGGGGGGTGAGCAGTTCTTCGGGCCA	CASSWAGGEQFF	2	0.0010070493454179255	36	TCRBV07	TCRBV07				TCRBV07-02,TCRBV07-08		TCRBD02-01*01	TCRBD02	TCRBD02-01	01				TCRBJ02-01*01	TCRBJ02	TCRBJ02-01	01				4	0	7	1	2	9	45	58	60	-1	68	2	In	VDJ
CATCCTGAAGACAGCAGCTTCTACATCTGCAGTTCTGAACACTTGCGGCGGGCTAGCGGGGGTTACAATGAGCAGTTCTTCGGGCCA	CSSEHLRRASGGYNEQFF	1	5.035246727089627E-4	54	TCRBV20	TCRBV20				TCRBV20-01,TCRBV20-or09_02		TCRBD02-01*01	TCRBD02	TCRBD02-01	01				TCRBJ02-01*01	TCRBJ02	TCRBJ02-01	01				8	1	4	2	19	4	27	33	52	62	63	1	In	VDJ
AGTGCCCATCCTGAAGACAGCAGCTTCTACATCTGCAGTGCTAGAGATGCCAGCGGGAGAACCTACAATGAGCAGTTCTTCGGGCCA	CSARDASGRTYNEQFF	1	5.035246727089627E-4	48	TCRBV20	TCRBV20				TCRBV20-01,TCRBV20-or09_02		TCRBD02-01*02	TCRBD02	TCRBD02-01	02				TCRBJ02-01*01	TCRBJ02	TCRBJ02-01	01				0	2	6	2	4	2	33	47	51	59	61	1	In	VDJ
NTGTCGGCTGCTCCCTCCCAGACATCTGTGTACTTCTGTGCCAGCAGTGAATCTAGCGGGAGTCCAGATACGCAGTATTTTGGCCCA	CASSESSGSPDTQYF	1	5.035246727089627E-4	45	TCRBV06-01*01	TCRBV06	TCRBV06-01	01				TCRBD02-01*02	TCRBD02	TCRBD02-01	02				TCRBJ02-03*01	TCRBJ02	TCRBJ02-03	01				2	2	4	2	1	4	36	51	52	62	64	1	In	VDJ
NTGTCGGCTGCTCCCTCCCAGACATCTGTGTACTTCTGTGCCAGCAGTGAGCTAGCGGGAGGCACAGATACGCAGTATTTTGGCCCA	CASSELAGGTDTQYF	2	0.0010070493454179255	45	TCRBV06-01*01	TCRBV06	TCRBV06-01	01				TCRBD02-01*02	TCRBD02	TCRBD02-01	02				TCRBJ02-03*01	TCRBJ02	TCRBJ02-03	01				3	0	4	2	1	1	36	50	51	-1	61	2	In	VDJ
CCCTCAGAACCCAGGGACTCAGCTGTGTACTTCTGTGCCAGCAGTTATACCCAAGCGGGAGGCACAGATACGCAGTATTTTGGCCCA	CASSYTQAGGTDTQYF	1	5.035246727089627E-4	48	TCRBV12	TCRBV12				TCRBV12-03/12-04,TCRBV12-04		TCRBD02-01*02	TCRBD02	TCRBD02-01	02				TCRBJ02-03*01	TCRBJ02	TCRBJ02-03	01				4	0	6	2	7	1	33	46	53	-1	61	1	In	VDJ
AGTCCGCTACCAGCTCCCAGACATCTGTGTACTTCTGTGCCATCAAGGGGACGCCGGGGAGCTAATGAAAAACTGTTTTTTGGCAGT		2	0.0010070493454179255	46	TCRBV10-03*01	TCRBV10	TCRBV10-03	01								TCRBD01,TCRBD02	TCRBD01-01,TCRBD02-01		TCRBJ01-04*01	TCRBJ01	TCRBJ01-04	01				7	9	0	7	2	3	35	45	47	52	61	2	Out	VDJ
AACCTGAGCTCTCTGGAGCTGGGGGACTCAGCTTTGTATTTCTGTGCCAGCAGCCTAGGGGGCTCCGGAGGCTACACCTTCGGTTCG	CASSLGGSGGYTF	1	5.035246727089627E-4	39	TCRBV09-01*01	TCRBV09	TCRBV09-01	01				TCRBD01-01*01	TCRBD01	TCRBD01-01	01				TCRBJ01-02*01	TCRBJ01	TCRBJ01-02	01				0	6	7	0	0	8	42	-1	58	63	69	1	In	VDJ
CGCACAGAGCAGGGGGACTCGGCCATGTATCTCTGTGCCAGCAGCAACCTGGGACAGGGGGATGGAAACACCATATATTTTGGAGAG	CASSNLGQGDGNTIYF	1	5.035246727089627E-4	48	TCRBV07-09*01	TCRBV07	TCRBV07-09	01				TCRBD01-01*01	TCRBD01	TCRBD01-01	01				TCRBJ01-03*01	TCRBJ01	TCRBJ01-03	01				5	1	0	1	5	3	33	45	50	61	62	1	In	VDJ
AATGTGAGCACCTTGGAGCTGGGGGACTCGGCCCTTTATCTTTGCGCCAGCAACGCTTCATCCGGGACGGTGCAGTTCTTCGGGCCA	CASNASSGTVQFF	1	5.035246727089627E-4	39	TCRBV05-01*01	TCRBV05	TCRBV05-01	01								TCRBD01,TCRBD02	TCRBD01-01,TCRBD02-01		TCRBJ02-01*01	TCRBJ02	TCRBJ02-01	01				6	3	0	7	11	12	42	52	63	68	71	1	In	VDJ
GTAGTGCGAGGAGATTCGGCAGCTTATTTCTGTGCCAGCTCACCGTCGGGGGGGGATCTATTTTATGCTGAGCAGTTCTTCGGGCCA	CASSPSGGDLFYAEQFF	1	5.035246727089627E-4	51	TCRBV18-01*01	TCRBV18	TCRBV18-01	01				TCRBD02-01*01	TCRBD02	TCRBD02-01	01				TCRBJ02-01*01	TCRBJ02	TCRBJ02-01	01				3	14	8	0	2	9	30	44	46	54	68	1	In	VDJ
AGTTCTAAGAAGCTCCTTCTCAGTGACTCTGGCTTCTATCTCTGTGCCTGGAGCGCGAATATAGCAGATACGCAGTATTTTGGCCCA	CAWSANIADTQYF	1	5.035246727089627E-4	39	TCRBV30-01*01	TCRBV30	TCRBV30-01	01				TCRBD02-01	TCRBD02	TCRBD02-01				01,02	TCRBJ02-03*01	TCRBJ02	TCRBJ02-03	01				3	0	5	8	8	4	42	53	61	-1	64	1	In	VDJ
GAGTCCGCTACCAGCTCCCAGACATCTGTGTACTTCTGTGCCATCAGTGAGACAGCCGGAGGGAATTCACCCCTCCACTTTGGGAAT	CAISETAGGNSPLHF	1	5.035246727089627E-4	45	TCRBV10-03*01	TCRBV10	TCRBV10-03	01				TCRBD02-01*02	TCRBD02	TCRBD02-01	02				TCRBJ01-06*01	TCRBJ01	TCRBJ01-06	01				2	0	10	0	6	7	36	51	57	-1	63	1	In	VDJ
CACTCTGAAGATCCAGCGCACAGAGCAGGGGGACTCAGCTGTGTATCTCTGTGCCAGCAGCTTGGAAGGGGCATCACCTTCGGTTCG		1	5.035246727089627E-4	32	TCRBV07-04*01	TCRBV07	TCRBV07-04	01				TCRBD01-01*01	TCRBD01	TCRBD01-01	01				TCRBJ01-02*01	TCRBJ01	TCRBJ01-02	01				3	3	5	2	3	13	49	63	66	71	74	1	Out	VDJ
CAGCGCACAGAGCAGGGGGACTCGGCCATGTATCTCTGTGCCAGCAGCTCACTTGACAGGGAAGGGGGTGGCTACACCTTCGGTTCG	CASSSLDREGGGYTF	1	5.035246727089627E-4	45	TCRBV07-09*01	TCRBV07	TCRBV07-09	01				TCRBD01-01*01	TCRBD01	TCRBD01-01	01				TCRBJ01-02*01	TCRBJ01	TCRBJ01-02	01				4	7	2	3	5	7	36	49	54	61	68	1	In	VDJ
ACCCTGCAGCCAGAAGACTCGGCCCTGTATCTCTGTGCCAGCAGCCACCTCCGAAGTCTCGGTTCCTACGAGCAGTACTTCGGGCCG	CASSHLRSLGSYEQYF	2	0.0010070493454179255	48	TCRBV04-02*01	TCRBV04	TCRBV04-02	01				TCRBD02-01	TCRBD02	TCRBD02-01				01,02	TCRBJ02-07*01	TCRBJ02	TCRBJ02-07	01				3	1	8	5	12	1	33	47	59	62	63	2	In	VDJ
TCCACGGAGTCAGGGGACACAGCACTGTATTTCTGTGCCAGCAGCAAAGATGGCAGGGGGCGTCTAAACATTCAGTACTTCGGCGCC	CASSKDGRGRLNIQYF	1	5.035246727089627E-4	48	TCRBV21-01*01	TCRBV21	TCRBV21-01	01				TCRBD01-01*01	TCRBD01	TCRBD01-01	01				TCRBJ02-04*01	TCRBJ02	TCRBJ02-04	01				1	4	4	0	4	6	33	49	53	61	65	1	In	VDJ
GTCTGCTGTACCCTCTCAGACATCTGTGTACTTCTGTGCCAGCAGTGATCATCAGGGGGTACCAAAAACATTCAGTACTTCGGCGCC		1	5.035246727089627E-4	47	TCRBV06-04*01	TCRBV06	TCRBV06-04	01				TCRBD01-01*01	TCRBD01	TCRBD01-01	01				TCRBJ02-04*01	TCRBJ02	TCRBJ02-04	01				3	2	4	1	4	2	34	48	52	59	61	1	Out	VDJ
CCCTCAGAACCCAGGGACTCAGCTGTGTACTTCTGTGCCAGCAGTCCGCACTTTGCGGGAGGGAGTTATGAGCAGTTCTTCGGGCCA	CASSPHFAGGSYEQFF	1	5.035246727089627E-4	48	TCRBV12	TCRBV12				TCRBV12-03/12-04,TCRBV12-04		TCRBD02-01*02	TCRBD02	TCRBD02-01	02				TCRBJ02-01*01	TCRBJ02	TCRBJ02-01	01				5	4	7	0	9	8	33	45	54	63	67	1	In	VDJ
AGCACCTTGGAGCTGGGGGACTCGGCCCTTTATCTTTGCGCCAGCAGCTTGGGGAATACGGGCCAAGAGACCCAGTACTTCGGGCCA	CASSLGNTGQETQYF	1	5.035246727089627E-4	45	TCRBV05-01*01	TCRBV05	TCRBV05-01	01				TCRBD02-01	TCRBD02	TCRBD02-01				01,02	TCRBJ02-05*01	TCRBJ02	TCRBJ02-05	01				0	0	8	4	6	1	36	52	58	-1	62	1	In	VDJ
ACTGTGAGCAACATGAGCCCTGAAGACAGCAGCATATATCTCTGCAGCGTCTTTAGGGGAGGGACCGGGGAGCTGTTTTTTGGAGAA	CSVFRGGTGELFF	2	0.0010070493454179255	39	TCRBV29-01	TCRBV29	TCRBV29-01				01,02	TCRBD02-01*02	TCRBD02	TCRBD02-01	02				TCRBJ02-02*01	TCRBJ02	TCRBJ02-02	01				6	0	9	0	6	5	42	50	56	-1	63	2	In	VDJ
TCCCTGGAGCTTGGTGACTCTGCTGTGTATTTCTGTGCCAGCAGCCTACGTAAGGGTGGGAACACCGGGGAGCTGTTTTTTGGAGAA	CASSLRKGGNTGELFF	2	0.0010070493454179255	48	TCRBV03-01/03-02*01	TCRBV03	TCRBV03-01/03-02	01								TCRBD01,TCRBD02	TCRBD01-01,TCRBD02-01		TCRBJ02-02*01	TCRBJ02	TCRBJ02-02	01				4	3	5	3	6	1	33	46	52	56	59	2	In	VDJ
CTCAAGATCCAGCCTGCAGAGCTTGAGGACTCGGCCGTGTATCTCTGTGCCAGCAGCTTACAGGGGAGGGAGCTGTTTTTTGGAGAA	CASSLQGRELFF	1	5.035246727089627E-4	36	TCRBV11	TCRBV11				TCRBV11-02,TCRBV11-03		TCRBD01-01*01	TCRBD01	TCRBD01-01	01				TCRBJ02-02*01	TCRBJ02	TCRBJ02-02	01				2	1	4	2	0	9	45	-1	60	66	67	1	In	VDJ
GTGACCAGTGCCCATCCTGAAGACAGCAGCTTCTACATCTGCAGTGCTAGAGAAGGAACAGGGGTCGGTGAAGCTTTCTTTGGACAA	CSAREGTGVGEAFF	1	5.035246727089627E-4	42	TCRBV20	TCRBV20				TCRBV20-01,TCRBV20-or09_02		TCRBD01-01*01	TCRBD01	TCRBD01-01	01				TCRBJ01-01*01	TCRBJ01	TCRBJ01-01	01				0	4	3	2	4	7	39	53	57	64	68	1	In	VDJ
CTCTGGAGCTGGGGGACTCAGCTTTGTATTTCTGTGCCAGCAGCCGATACTGGGGCGAGAATGAACACTGAAGCTTTCTTTGGACAA		2	0.0010070493454179255	49	TCRBV09-01*01	TCRBV09	TCRBV09-01	01				TCRBD01-01*01	TCRBD01	TCRBD01-01	01				TCRBJ01-01*01	TCRBJ01	TCRBJ01-01	01				4	5	7	0	7	0	32	44	51	56	61	2	Out	VDJ
ATCCAGCGCACAGAGCAGGAGGACTCGGCCGTGTATCTCTGTGCCAGCAGCTTGACAGTTAGCAATCAGCCCCAGCATTTTGGTGAT	CASSLTVSNQPQHF	1	5.035246727089627E-4	42	TCRBV07-02	TCRBV07	TCRBV07-02				01,02	TCRBD01-01*01	TCRBD01	TCRBD01-01	01				TCRBJ01-05*01	TCRBJ01	TCRBJ01-05	01				3	1	2	5	0	0	39	-1	53	58	59	1	In	VDJ
ACGTTGGCGTCTGCTGTACCCTCTCAGACATCTGTGTACTTCTGTGCCAGCAGTGCGGGAGGGTACAATGAGCAGTTCTTCGGGCCA	CASSAGGYNEQFF	1	5.035246727089627E-4	39	TCRBV06-04*01	TCRBV06	TCRBV06-04	01				TCRBD02-01*02	TCRBD02	TCRBD02-01	02				TCRBJ02-01*01	TCRBJ02	TCRBJ02-01	01				4	0	8	0	0	4	42	-1	55	-1	63	1	In	VDJ
CAGCAGGTAGTGCGAGGAGATTCGGCAGCTTATTTCTGTGCCAGCTCACCAACGAGGGGGGCCTACAATGAGCAGTTCTTCGGGCCA	CASSPTRGAYNEQFF	1	5.035246727089627E-4	45	TCRBV18-01*01	TCRBV18	TCRBV18-01	01								TCRBD01,TCRBD02	TCRBD01-01,TCRBD02-01		TCRBJ02-01*01	TCRBJ02	TCRBJ02-01	01				2	1	5	1	3	2	36	51	54	60	61	1	In	VDJ
ACTGTGACATCGGCCCAAAAGAACCCGACAGCTTTCTATCTCTGTGCCAGTAGTATAGGGGGGGTCGAGACCCAGTACTTCGGGCCA	CASSIGGVETQYF	1	5.035246727089627E-4	39	TCRBV19-01*01	TCRBV19	TCRBV19-01	01				TCRBD02-01*01	TCRBD02	TCRBD02-01	01				TCRBJ02-05*01	TCRBJ02	TCRBJ02-05	01				1	2	9	1	0	5	42	-1	58	64	66	1	In	VDJ
ACTGTGAGCAACATGAGCCCTGAAGACAGCAGCATATATCTCTGCAGCGTTTTGGGCCCATTCCGAGAGACCCAGTACTTCGGGCCA	CSVLGPFRETQYF	2	0.0010070493454179255	39	TCRBV29-01	TCRBV29	TCRBV29-01				01,02	TCRBD01-01*01	TCRBD01	TCRBD01-01	01				TCRBJ02-05*01	TCRBJ02	TCRBJ02-05	01				5	8	8	0	2	4	42	51	53	57	65	2	In	VDJ
ACCAGTGCCCATCCTGAAGACAGCAGCTTCTACATCTGCAGTGGCCGGACTAGCGGGAGGGTGGGGGATACGCAGTATTTTGGCCCA	CSGRTSGRVGDTQYF	2	0.0010070493454179255	45	TCRBV20	TCRBV20				TCRBV20-01,TCRBV20-or09_02		TCRBD02-01*02	TCRBD02	TCRBD02-01	02				TCRBJ02-03*01	TCRBJ02	TCRBJ02-03	01				7	5	1	0	3	6	36	43	46	61	66	2	In	VDJ
CTGGAGCTGGGGGACTCAGCTTTGTATTTCTGTGCCAGCAGCGTAGGGAGCGCAGGGCTCTTCACAGATACGCAGTATTTTGGCCCA	CASSVGSAGLFTDTQYF	2	0.0010070493454179255	51	TCRBV09-01*01	TCRBV09	TCRBV09-01	01				TCRBD01-01*01	TCRBD01	TCRBD01-01	01				TCRBJ02-03*01	TCRBJ02	TCRBJ02-03	01				0	5	4	3	6	2	30	46	52	57	62	2	In	VDJ
TCGGCTGCTCCCTCCCAGACATCTGTGTACTTCTGTGCCAGCAGTTACTCGTCCGTGTCTAGCACAGATACGCAGTATTTTGGCCCA	CASSYSSVSSTDTQYF	2	0.0010070493454179255	48	TCRBV06-05*01	TCRBV06	TCRBV06-05	01				TCRBD02-01	TCRBD02	TCRBD02-01				01,02	TCRBJ02-03*01	TCRBJ02	TCRBJ02-03	01				0	0	4	10	8	0	33	50	58	-1	60	2	In	VDJ
CGCCAGCACCAACCAGACATCTATGTACCTCTGTGCCAGCAGTTTAACACCCTAGCGGTAGGAGAAGATACGCAGTATTTTGGCCCA		1	5.035246727089627E-4	50	TCRBV28-01*01	TCRBV28	TCRBV28-01	01				TCRBD02-01	TCRBD02	TCRBD02-01				01,02	TCRBJ02-03*01	TCRBJ02	TCRBJ02-03	01				2	7	4	5	5	5	31	46	51	58	65	1	Out	VDJ
GACATCCGCTCACCAGGCCTGGGGGACGCAGCCATGTACCTGTGTGCCACCAAGGGGGGATTGAACACTGAAGCTTTCTTTGGACAA	CATKGGLNTEAFF	1	5.035246727089627E-4	39	TCRBV15-01*02	TCRBV15	TCRBV15-01	02								TCRBD01,TCRBD02	TCRBD01-01,TCRBD02-01		TCRBJ01-01*01	TCRBJ01	TCRBJ01-01	01				7	3	5	1	0	0	42	-1	52	58	61	1	In	VDJ
TCTCTGGAGCTGGGGGACTCAGCTTTGTATTTCTGTGCCAGCAGCGTAGTAGGCCCTATGATGAACACTGAAGCTTTCTTTGGACAA	CASSVVGPMMNTEAFF	1	5.035246727089627E-4	48	TCRBV09-01*01	TCRBV09	TCRBV09-01	01								TCRBD01,TCRBD02	TCRBD01-01,TCRBD02-01		TCRBJ01-01*01	TCRBJ01	TCRBJ01-01	01				0	8	5	4	1	0	33	49	50	53	61	1	In	VDJ
GAGTCCGCCAGCACCAACCAGACATCTATGTACCTCTGTGCCAGCAGTTTAGGAAGGGCAGGGGGAACTGAAGCTTTCTTTGGACAA	CASSLGRAGGTEAFF	1	5.035246727089627E-4	45	TCRBV28-01*01	TCRBV28	TCRBV28-01	01				TCRBD01-01*01	TCRBD01	TCRBD01-01	01				TCRBJ01-01*01	TCRBJ01	TCRBJ01-01	01				2	1	4	1	7	5	36	51	58	65	66	1	In	VDJ
TCCCTAGAGTCTGCCATCCCCAACCAGACAGCTCTTTACTTCTGTGCCACCAGGGGGGGGGCTAATCAGCCCCAGCATTTTGGTGAT	CATRGGANQPQHF	1	5.035246727089627E-4	39	TCRBV24-01*01	TCRBV24	TCRBV24-01	01				TCRBD02-01*01	TCRBD02	TCRBD02-01	01				TCRBJ01-05*01	TCRBJ01	TCRBJ01-05	01				7	3	9	0	0	4	42	-1	53	60	63	1	In	VDJ
GCTCCCTCCCAAACATCTGTGTACTTCTGTGCCAGCAGTTACGAGGCGGTCGATGGACAGTATAATTCACCCCTCCACTTTGGGAAT	CASSYEAVDGQYNSPLHF	1	5.035246727089627E-4	54	TCRBV06-02/06-03*01	TCRBV06	TCRBV06-02/06-03	01				TCRBD01-01*01	TCRBD01	TCRBD01-01	01				TCRBJ01-06*01	TCRBJ01	TCRBJ01-06	01				2	0	1	5	12	4	27	42	54	-1	60	1	In	VDJ
CACACCCTGCAGCCAGAAGACTCGGCCCTGTATCTCTGCGCCAGCAGCCAAGATCGGGGGGCGCTCTATGGCTACACCTTCGGTTCG	CASSQDRGALYGYTF	2	0.0010070493454179255	45	TCRBV04-03*01	TCRBV04	TCRBV04-03	01				TCRBD02-01*01	TCRBD02	TCRBD02-01	01				TCRBJ01-02*01	TCRBJ01	TCRBJ01-02	01				0	4	8	1	1	4	36	53	54	61	65	2	In	VDJ
AAGATCCGGTCCACAAAGCTGGAGGACTCAGCCATGTACTTCTGTGCCAGCAGTGGGGACGCCACCTACGAGCAGTACTTCGGGCCG	CASSGDATYEQYF	1	5.035246727089627E-4	39	TCRBV02-01	TCRBV02	TCRBV02-01				01,03					TCRBD01,TCRBD02	TCRBD01-01,TCRBD02-01		TCRBJ02-07*01	TCRBJ02	TCRBJ02-07	01				4	4	0	7	0	2	42	-1	55	60	64	1	In	VDJ
ACCTTGGAGCTGGGGGACTCGGCCCTTTATCTTTGCGCCAGCAGCTTGGAAGCCGCCAGCTCTGGAAACACCATATATTTTGGAGAG	CASSLEAASSGNTIYF	2	0.0010070493454179255	48	TCRBV05-01*01	TCRBV05	TCRBV05-01	01								TCRBD01,TCRBD02	TCRBD01-01,TCRBD02-01		TCRBJ01-03*01	TCRBJ01	TCRBJ01-03	01				0	0	4	5	7	0	33	49	56	-1	59	2	In	VDJ
ATCCAGCCCTCAGAACCCAGGGACTCAGCTGTGTACTTCTGTGCCAGCACCCCGGGACTTCCAGGAAATGAGCAGTTCTTCGGGCCA	CASTPGLPGNEQFF	1	5.035246727089627E-4	42	TCRBV12	TCRBV12				TCRBV12-03/12-04,TCRBV12-04		TCRBD02-01	TCRBD02	TCRBD02-01				01,02	TCRBJ02-01*01	TCRBJ02	TCRBJ02-01	01				7	7	0	10	4	7	39	49	53	59	66	1	In	VDJ
GTGAACGCCTTGTTGCTGGGGGACTCGGCCCTGTATCTCTGTGCCAGCAGCTTGAACAGGGGGCAAGAGACCCAGTACTTCGGGCCA	CASSLNRGQETQYF	1	5.035246727089627E-4	42	TCRBV05-05*01	TCRBV05	TCRBV05-05	01				TCRBD01-01*01	TCRBD01	TCRBD01-01	01				TCRBJ02-05*01	TCRBJ02	TCRBJ02-05	01				1	0	3	1	1	2	39	54	55	-1	63	1	In	VDJ
CTGGAGTCCGCCAGCACCAACCAGACATCTATGTACCTCTGTGCCAGCAGTTTAGGGGGAAACCAAGAGACCCAGTACTTCGGGCCA	CASSLGGNQETQYF	1	5.035246727089627E-4	42	TCRBV28-01*01	TCRBV28	TCRBV28-01	01								TCRBD01,TCRBD02	TCRBD01-01,TCRBD02-01		TCRBJ02-05*01	TCRBJ02	TCRBJ02-05	01				2	2	6	1	0	0	39	-1	54	59	61	1	In	VDJ
NNNNNNNTGTCGGCTGCTCCCTCCCAAACATCTGTGTACTTCTGTGCCAGCACTTATGGGGGTTATCAGCCCCAGCATTTTGGTGAT	CASTYGGYQPQHF	1	5.035246727089627E-4	39	TCRBV06-02/06-03*01	TCRBV06	TCRBV06-02/06-03	01								TCRBD01,TCRBD02	TCRBD01-01,TCRBD02-01		TCRBJ01-05*01	TCRBJ01	TCRBJ01-05	01				3	2	6	1	1	5	42	56	57	62	64	1	In	VDJ
AAGATCCAGCGCACAGAGCGGGGGGACTCAGCCGTGTATCTCTGTGCCAGCAGCGACACCAGGAATTCACCCCTCCACTTTGGGAAT	CASSDTRNSPLHF	2	0.0010070493454179255	39	TCRBV07-03*01	TCRBV07	TCRBV07-03	01				TCRBD01-01*01	TCRBD01	TCRBD01-01	01				TCRBJ01-06*01	TCRBJ01	TCRBJ01-06	01				5	5	2	6	0	7	42	-1	54	58	63	2	In	VDJ
GCCCTGCAGCCAGAAGACTCAGCCCTGTATCTCTGCGCCAGCAGCCAAACTTCCGGGGCCCGGGGGAGCGAGCAGTACTTCGGGCCG	CASSQTSGARGSEQYF	1	5.035246727089627E-4	48	TCRBV04-01*01	TCRBV04	TCRBV04-01	01				TCRBD02-01*01	TCRBD02	TCRBD02-01	01				TCRBJ02-07*01	TCRBJ02	TCRBJ02-07	01				2	2	8	2	12	6	33	48	60	66	68	1	In	VDJ
ATTCTGGAGTCCGCCAGCACCAACCAGACATCTATGTACCTCTGTGCCAGCAGAAGGGACAGGGCCTCCGAGCAGTACTTCGGGCCG	CASRRDRASEQYF	1	5.035246727089627E-4	39	TCRBV28-01*01	TCRBV28	TCRBV28-01	01				TCRBD01-01*01	TCRBD01	TCRBD01-01	01				TCRBJ02-07*01	TCRBJ02	TCRBJ02-07	01				6	4	0	3	2	6	42	53	55	64	68	1	In	VDJ
CCTGCAGCCAGAAGACTCGGCCCTGTATCTCTGCGCCAGCAGCCAAGTGGCGGTGGAATCCAGAACTACGAGCAGTACTTCGGGCCG		1	5.035246727089627E-4	50	TCRBV04-03*01	TCRBV04	TCRBV04-03	01				TCRBD02-01	TCRBD02	TCRBD02-01				01,02	TCRBJ02-07*01	TCRBJ02	TCRBJ02-07	01				1	12	7	5	2	3	31	47	49	53	65	1	Out	VDJ
CAGCCTGCAGAGCTTGGGGACTCGGCCGTGTATCTCTGTGCCAGCAGCTTACCCTCCGGGGCCCAAGAGACCCAGTACTTCGGGCCA	CASSLPSGAQETQYF	1	5.035246727089627E-4	45	TCRBV11-03*01	TCRBV11	TCRBV11-03	01								TCRBD01,TCRBD02	TCRBD01-01,TCRBD02-01		TCRBJ02-05*01	TCRBJ02	TCRBJ02-05	01				2	0	7	0	6	1	36	51	57	-1	62	1	In	VDJ
AAGATCCAGCGCACAGAGCGGGGGGACTCAGCCGTGTATCTCTGTGCCAGCAGCTCCAGGAGCACAGATACGCAGTATTTTGGCCCA	CASSSRSTDTQYF	1	5.035246727089627E-4	39	TCRBV07-03*01	TCRBV07	TCRBV07-03	01				TCRBD01-01*01	TCRBD01	TCRBD01-01	01				TCRBJ02-03*01	TCRBJ02	TCRBJ02-03	01				4	0	4	4	1	0	42	55	56	-1	60	1	In	VDJ
CACATCAATTCCCTGGAGCTTGGTGACTCTGCTGTGTATTTCTGTGCCAGCAGCCAAGACCACACAGATACGCAGTATTTTGGCCCA	CASSQDHTDTQYF	2	0.0010070493454179255	39	TCRBV03-01/03-02*01	TCRBV03	TCRBV03-01/03-02	01				TCRBD01-01*01	TCRBD01	TCRBD01-01	01				TCRBJ02-03*01	TCRBJ02	TCRBJ02-03	01				0	0	4	6	1	2	42	59	60	-1	62	2	In	VDJ
TCGCCCAGCCCCAACCAGACCTCTCTGTACTTCTGTGCCAGCAGTTTAACTCGCAGGGCCATGAACACTGAAGCTTTCTTTGGACAA	CASSLTRRAMNTEAFF	1	5.035246727089627E-4	48	TCRBV27-01*01	TCRBV27	TCRBV27-01	01				TCRBD01-01*01	TCRBD01	TCRBD01-01	01				TCRBJ01-01*01	TCRBJ01	TCRBJ01-01	01				2	3	4	3	5	0	33	48	53	58	61	1	In	VDJ
TCCGCCAGCACCAACCAGACATCTATGTACCTCTGTGCCAGCAGTTTAGCCACAGCAGCAACTAATGAAAAACTGTTTTTTGGCAGT	CASSLATAATNEKLFF	1	5.035246727089627E-4	48	TCRBV28-01*01	TCRBV28	TCRBV28-01	01				TCRBD01-01*01	TCRBD01	TCRBD01-01	01				TCRBJ01-04*01	TCRBJ01	TCRBJ01-04	01				2	3	3	5	3	0	33	48	51	55	58	1	In	VDJ
CGCACAGAGCAGGGGGACTCGGCCATGTATCTCTGTGCCAGCAGCTTAGATCCCAGCTCCTATAATTCACCCCTCCACTTTGGGAAT	CASSLDPSSYNSPLHF	2	0.0010070493454179255	48	TCRBV07-09*01	TCRBV07	TCRBV07-09	01				TCRBD01-01*01	TCRBD01	TCRBD01-01	01				TCRBJ01-06*01	TCRBJ01	TCRBJ01-06	01				1	0	4	5	4	0	33	49	53	-1	56	2	In	VDJ
CAGCGCACAGAGCAGGGGGACTCGGCCATGTATCTCTGTGCCAGCAGCTTATCCCGTCAGGGGGTATGGGAGCAGTACTTCGGGCCG	CASSLSRQGVWEQYF	2	0.0010070493454179255	45	TCRBV07-09*01	TCRBV07	TCRBV07-09	01				TCRBD01-01*01	TCRBD01	TCRBD01-01	01				TCRBJ02-07*01	TCRBJ02	TCRBJ02-07	01				2	5	4	1	6	7	36	51	57	64	69	2	In	VDJ
NNNNTGTCGGCTGCTCCCTCCCAGACATCTGTGTACTTCTGTGCCAGCAGTTCGCCGGGACAGGCCTACGAGCAGTACTTCGGGCCG	CASSSPGQAYEQYF	1	5.035246727089627E-4	42	TCRBV06-05*01	TCRBV06	TCRBV06-05	01				TCRBD01-01*01	TCRBD01	TCRBD01-01	01				TCRBJ02-07*01	TCRBJ02	TCRBJ02-07	01				4	0	0	4	4	2	39	52	56	-1	64	1	In	VDJ
AAGGTGCAGCCTGCAGAACTGGAGGATTCTGGAGTTTATTTCTGTGCCAGCAGCCAAGCCGGGTTCGACACCATATATTTTGGAGAG	CASSQAGFDTIYF	1	5.035246727089627E-4	39	TCRBV14-01*01	TCRBV14	TCRBV14-01	01				TCRBD02-01	TCRBD02	TCRBD02-01				01,02	TCRBJ01-03*01	TCRBJ01	TCRBJ01-03	01				1	4	8	4	1	8	42	58	59	63	67	1	In	VDJ
AACGCCTTGGAGCTGGACGACTCGGCCCTGTATCTCTGTGCCAGCAGCTTAAGTCTCTCTGGGGCCAACGTCCTGACTTTCGGGGCC	CASSLSLSGANVLTF	3	0.0015105740181268882	45	TCRBV05-04*01	TCRBV05	TCRBV05-04	01								TCRBD01,TCRBD02	TCRBD01-01,TCRBD02-01		TCRBJ02-06*01	TCRBJ02	TCRBJ02-06	01				2	3	5	5	1	0	36	50	51	53	56	3	In	VDJ
CAGCCTGCAGAGCTTGGGGACTCGGCCGTGTATCTCTGTGCCAGCAGTTTAAGAGGCCCGGCCTACAATGAGCAGTTCTTCGGGCCA	CASSLRGPAYNEQFF	1	5.035246727089627E-4	45	TCRBV11-03*01	TCRBV11	TCRBV11-03	01				TCRBD02-01*02	TCRBD02	TCRBD02-01	02				TCRBJ02-01*01	TCRBJ02	TCRBJ02-01	01				2	5	11	1	1	2	36	51	52	56	61	1	In	VDJ
AGTGCCCATCCTGAAGACAGCAGCTTCTACATCTGCAGTGCTAGAGGTTGGGAACTAGCGGACGGGGAGACCCAGTACTTCGGGCCA	CSARGWELADGETQYF	1	5.035246727089627E-4	48	TCRBV20	TCRBV20				TCRBV20-01,TCRBV20-or09_02		TCRBD02-01	TCRBD02	TCRBD02-01				01,02	TCRBJ02-05*01	TCRBJ02	TCRBJ02-05	01				1	5	3	5	7	5	33	46	53	61	66	1	In	VDJ
AACGCCTTGGAGCTGGACGACTCGGCCCTGTATCTCTGTGCCAGCAGCTTGTGGGGCGGGGGGCAAGAGACCCAGTACTTCGGGCCA	CASSLWGGGQETQYF	1	5.035246727089627E-4	45	TCRBV05-04*01	TCRBV05	TCRBV05-04	01				TCRBD02-01*01	TCRBD02	TCRBD02-01	01				TCRBJ02-05*01	TCRBJ02	TCRBJ02-05	01				1	0	7	1	4	2	36	51	55	-1	63	1	In	VDJ
GAGTCTGCCATCCCCAACCAGACAGCTCTTTACTTCTGTGCCACCCCATTAAGGGCGGGAGTCCAAGAGACCCAGTACTTCGGGCCA	CATPLRAGVQETQYF	1	5.035246727089627E-4	45	TCRBV24-01*01	TCRBV24	TCRBV24-01	01				TCRBD02-01*02	TCRBD02	TCRBD02-01	02				TCRBJ02-05*01	TCRBJ02	TCRBJ02-05	01				9	1	7	2	9	1	36	45	54	61	62	1	In	VDJ
CGGAGTCAGGGGACACAGCACTGTATTTCTGTGCCAGCAGCAAAGCGAAGACTAGCGGGGCACCAAGAGACCCAGTACTTCGGGCCA		1	5.035246727089627E-4	52	TCRBV21-01*01	TCRBV21	TCRBV21-01	01				TCRBD02-01*01	TCRBD02	TCRBD02-01	01				TCRBJ02-05*01	TCRBJ02	TCRBJ02-05	01				0	1	2	3	3	0	29	46	49	60	61	1	Out	VDJ
ATCCAGCGCACAGAGCGGGGGGACTCAGCCGTGTATCTCTGTGCCAGCAGCGACCCTCACCAGGGGGATACGCAGTATTTTGGCCCA	CASSDPHQGDTQYF	1	5.035246727089627E-4	42	TCRBV07-03*01	TCRBV07	TCRBV07-03	01				TCRBD01-01*01	TCRBD01	TCRBD01-01	01				TCRBJ02-03*01	TCRBJ02	TCRBJ02-03	01				5	0	4	2	9	6	39	51	60	-1	66	1	In	VDJ
ATCCAGCGCACAGAGCAGGAGGACTCCGCCGTGTATCTCTGTGCCAGCAGCATTACTAGCCGAGCAGATACGCAGTATTTTGGCCCA	CASSITSRADTQYF	2	0.0010070493454179255	42	TCRBV07-08	TCRBV07	TCRBV07-08				01,03	TCRBD02-01	TCRBD02	TCRBD02-01				01,02	TCRBJ02-03*01	TCRBJ02	TCRBJ02-03	01				5	4	3	7	3	4	39	51	54	60	64	2	In	VDJ
ATCCAGCGCACAGAGCAGGAGGACTCCGCCGTGTATCTCTGTGCCAGCAGCTTAGGGGTGGGGGCCTACGAGCAGTACTTCGGGCCG	CASSLGVGAYEQYF	1	5.035246727089627E-4	42	TCRBV07-08*01	TCRBV07	TCRBV07-08	01								TCRBD01,TCRBD02	TCRBD01-01,TCRBD02-01		TCRBJ02-07*01	TCRBJ02	TCRBJ02-07	01				1	0	6	1	4	2	39	55	59	-1	64	1	In	VDJ
AGCACCTTGGAGCTGGGGGACTCGGCCCTTTATCTTTGCGCCAGCAGCTTGCCTAGCGGGAGGGGAGAGACCCAGTACTTCGGGCCA	CASSLPSGRGETQYF	1	5.035246727089627E-4	45	TCRBV05-01*01	TCRBV05	TCRBV05-01	01				TCRBD02-01*02	TCRBD02	TCRBD02-01	02				TCRBJ02-05*01	TCRBJ02	TCRBJ02-05	01				1	1	4	0	1	4	36	51	52	64	65	1	In	VDJ
AACGCCTTGGAGCTGGACGACTCGGCCCTGTATCTCTGTGCCAGCAGCTTGGTGGTAGCGGGACAAGAGACCCAGTACTTCGGGCCA	CASSLVVAGQETQYF	2	0.0010070493454179255	45	TCRBV05-04*01	TCRBV05	TCRBV05-04	01				TCRBD02-01*02	TCRBD02	TCRBD02-01	02				TCRBJ02-05*01	TCRBJ02	TCRBJ02-05	01				0	0	5	3	3	2	36	52	55	-1	63	2	In	VDJ
AGGATCCAGCAGGTAGTGCGAGGAGATTCGGCAGCTTATTTCTGTGCCAGCTCACCAACGGCACAAGAGACCCAGTACTTCGGGCCA	CASSPTAQETQYF	1	5.035246727089627E-4	39	TCRBV18-01*01	TCRBV18	TCRBV18-01	01								TCRBD01,TCRBD02	TCRBD01-01,TCRBD02-01		TCRBJ02-05*01	TCRBJ02	TCRBJ02-05	01				2	1	9	0	2	2	42	57	59	62	63	1	In	VDJ
GTGACCAGTGCCCATCCTGAAGACAGCAGCTTCTACATCTGCAGTGCTAGAGAGGACGGCGGGACAGATACGCAGTATTTTGGCCCA	CSAREDGGTDTQYF	2	0.0010070493454179255	42	TCRBV20	TCRBV20				TCRBV20-01,TCRBV20-or09_02		TCRBD02-01	TCRBD02	TCRBD02-01				01,02	TCRBJ02-03*01	TCRBJ02	TCRBJ02-03	01				0	0	7	4	5	3	39	53	58	-1	63	2	In	VDJ
CGCACAGAGCAGGAGGACTCCGCCGTGTATCTCTGTGCCAGCAGCCCCAAACTAGCAGGGTTCACAGATACGCAGTATTTTGGCCCA	CASSPKLAGFTDTQYF	1	5.035246727089627E-4	48	TCRBV07-08*03	TCRBV07	TCRBV07-08	03				TCRBD02-01	TCRBD02	TCRBD02-01				01,02	TCRBJ02-03*01	TCRBJ02	TCRBJ02-03	01				4	6	3	7	4	2	33	46	50	56	62	1	In	VDJ
TCGGCTGCTCCCTCCCAGACATCTGTGTACTTCTGTGCCAGCAGGCTGACTGGAGCTACTAGCACAGATACGCAGTATTTTGGCCCA	CASRLTGATSTDTQYF	2	0.0010070493454179255	48	TCRBV06	TCRBV06				TCRBV06-01,TCRBV06-05		TCRBD02-01	TCRBD02	TCRBD02-01				01,02	TCRBJ02-03*01	TCRBJ02	TCRBJ02-03	01				6	9	2	10	3	0	33	44	47	51	60	2	In	VDJ
NNNNNNNTGTCGGCTGCTCCCTCCCAGACATCTGTGTACTTCTGTGCCAGCAGTCAAGGGAGGGGTTATGAGCAGTTCTTCGGGCCA	CASSQGRGYEQFF	1	5.035246727089627E-4	39	TCRBV06	TCRBV06				TCRBV06-01,TCRBV06-05		TCRBD02-01*02	TCRBD02	TCRBD02-01	02				TCRBJ02-01*01	TCRBJ02	TCRBJ02-01	01				1	3	10	0	0	8	42	-1	58	64	67	1	In	VDJ
TGACCAGTGCCCATCCTGAAGACAGCAGCTTCTACATCTGCAGTGCTAGGTTAGCGGGAGTATGAGGAGACCCAGTACTTCGGGCCA		1	5.035246727089627E-4	43	TCRBV20	TCRBV20				TCRBV20-01,TCRBV20-or09_02		TCRBD02-01*02	TCRBD02	TCRBD02-01	02				TCRBJ02-05*01	TCRBJ02	TCRBJ02-05	01				3	6	5	2	2	5	38	49	51	60	66	1	Out	VDJ
CACACCCTGCAGCCAGAAGACTCGGCCCTGTATCTCTGTGCCAGCAGCCAAGGCCTCTTGGGGGAAACTGAAGCTTTCTTTGGACAA	CASSQGLLGETEAFF	1	5.035246727089627E-4	45	TCRBV04-02*01	TCRBV04	TCRBV04-02	01								TCRBD01,TCRBD02	TCRBD01-01,TCRBD02-01		TCRBJ01-01*01	TCRBJ01	TCRBJ01-01	01				1	2	6	1	7	5	36	52	59	64	66	1	In	VDJ
ATCCAGCCCTCAGAACCCAGGGACTCAGCTGTGTACTTCTGTGCCAGCAGCCCGGGACCCGCAAATGAAAAACTGTTTTTTGGCAGT	CASSPGPANEKLFF	1	5.035246727089627E-4	42	TCRBV12	TCRBV12				TCRBV12-03/12-04,TCRBV12-04						TCRBD01,TCRBD02	TCRBD01-01,TCRBD02-01		TCRBJ01-04*01	TCRBJ01	TCRBJ01-04	01				6	5	0	7	3	5	39	50	53	58	63	1	In	VDJ
GAGTCTACTAGCACCAGCCAGACCTCTGTACCTCTGTGGCAGTGGGAGCTCTGATAGCCGAAAGACCATGGCTACACCTTCGGTTCG		1	5.035246727089627E-4	47	TCRBV08-01*01	TCRBV08	TCRBV08-01	01				TCRBD02-01	TCRBD02	TCRBD02-01				01,02	TCRBJ01-02*01	TCRBJ01	TCRBJ01-02	01				4	9	5	7	10	6	34	44	54	58	67	1	Out	VDJ
TTGAGGACTCGGCCGTGTATCTCTGTGCCAGCAGGCACCTCCGGGACTAGCGGACCGAGGGGGCCTTACGAGCAGTACTTCGGGCCG		1	5.035246727089627E-4	58	TCRBV11-02	TCRBV11	TCRBV11-02				01,03	TCRBD02-01	TCRBD02	TCRBD02-01				01,02	TCRBJ02-07*01	TCRBJ02	TCRBJ02-07	01				6	13	0	5	8	4	23	34	42	53	66	1	Out	VDJ
GTAGTGCGAGGAGATTCGGCAGCTTATTTCTGTGCCAGCTCACTCAGTGCCCGTTGGCTAGCGGGCGATGAGCAGTTCTTCGGGCCA	CASSLSARWLAGDEQFF	1	5.035246727089627E-4	51	TCRBV18-01*01	TCRBV18	TCRBV18-01	01				TCRBD02-01	TCRBD02	TCRBD02-01				01,02	TCRBJ02-01*01	TCRBJ02	TCRBJ02-01	01				4	2	4	4	14	8	30	43	57	65	67	1	In	VDJ
CAGCGCACAGAGCAGCGGGACTCAGCCATGTATCGCTGTGCTAGCAGCTCCGGGACTAGCTCCTACAATGAGCAGTTCTTCGGGCCA	CASSSGTSSYNEQFF	2	0.0010070493454179255	45	TCRBV07-07*01	TCRBV07	TCRBV07-07	01				TCRBD02-01	TCRBD02	TCRBD02-01				01,02	TCRBJ02-01*01	TCRBJ02	TCRBJ02-01	01				4	0	0	8	2	0	36	49	51	-1	59	2	In	VDJ
CAAAAGAACCCGACAGCTTTCTATCTCTGTGCCAGTAGTACCCCCCGGGACAGGGGCCTTCCCTACAATGAGCAGTTCTTCGGGCCA	CASSTPRDRGLPYNEQFF	2	0.0010070493454179255	54	TCRBV19-01*01	TCRBV19	TCRBV19-01	01				TCRBD01-01*01	TCRBD01	TCRBD01-01	01				TCRBJ02-01*01	TCRBJ02	TCRBJ02-01	01				4	5	0	2	6	2	27	40	46	56	61	2	In	VDJ
AGCGCACAGAGCAGCGGGACTCAGCCATGTATCGCTGTGCTAGCGTTAAAAATTCAAAGTACCTACAATGAGCAGTTCTTCGGGCCA		1	5.035246727089627E-4	46	TCRBV07-07*01	TCRBV07	TCRBV07-07	01								TCRBD01,TCRBD02	TCRBD01-01,TCRBD02-01		TCRBJ02-01*01	TCRBJ02	TCRBJ02-01	01				8	5	4	6	10	2	35	44	54	56	61	1	Out	VDJ
GGAGTCTGCTGCCTCCTCCCAGACATCTGTATATTTCTGCGCCAGCAGTGACCGGGACAGGCGGACAATGAGCAGTTCTTCGGGCCA		1	5.035246727089627E-4	44	TCRBV10-01*01	TCRBV10	TCRBV10-01	01				TCRBD01-01*01	TCRBD01	TCRBD01-01	01				TCRBJ02-01*01	TCRBJ02	TCRBJ02-01	01				3	3	0	4	2	5	37	51	53	61	64	1	Out	VDJ
GCTGCTCCCTCTCAGACTTCTGTTTACTTCTGTGCCAGCAGTTACTCAGGGTTGGGACAGGGGGCAGGGGCCCAGTACTTCGGGCCA	CASSYSGLGQGAGAQYF	1	5.035246727089627E-4	51	TCRBV06-07*01	TCRBV06	TCRBV06-07	01				TCRBD01-01*01	TCRBD01	TCRBD01-01	01				TCRBJ02-05*01	TCRBJ02	TCRBJ02-05	01				0	5	0	0	6	9	30	47	53	65	70	1	In	VDJ
ACCTTGGAGCTGGGGGACTCGGCCCTTTATCTTTGCGCCAGCAGCCCCCCCCGAGCGGGGGTGGGAGAGACCCAGTACTTCGGGCCA	CASSPPRAGVGETQYF	2	0.0010070493454179255	48	TCRBV05-01*01	TCRBV05	TCRBV05-01	01				TCRBD02-01*01	TCRBD02	TCRBD02-01	01				TCRBJ02-05*01	TCRBJ02	TCRBJ02-05	01				4	4	6	2	8	4	33	45	53	61	65	2	In	VDJ
NTGTCGGCTGCTCCCTCCCAAACATCTGTGTACTTCTGTGCCAGCGGCTCTTCTAGCGGCTACACAGATACGCAGTATTTTGGCCCA	CASGSSSGYTDTQYF	1	5.035246727089627E-4	45	TCRBV06	TCRBV06				TCRBV06-02/06-03,TCRBV06-02		TCRBD02-01	TCRBD02	TCRBD02-01				01,02	TCRBJ02-03*01	TCRBJ02	TCRBJ02-03	01				8	3	4	5	7	2	36	45	52	59	62	1	In	VDJ
ATCCAGCGCACAGAGCAGGAGGACTCCGCCGTGTATCTCTGTGCCAGCAGCTTGGGGACAGGGTATCAGCCCCAGCATTTTGGTGAT	CASSLGTGYQPQHF	1	5.035246727089627E-4	42	TCRBV07-08*01	TCRBV07	TCRBV07-08	01				TCRBD01-01*01	TCRBD01	TCRBD01-01	01				TCRBJ01-05*01	TCRBJ01	TCRBJ01-05	01				3	1	0	3	1	5	39	53	54	63	64	1	In	VDJ
AACCCAGGGACTTGGGCCTATATTTCTGTGCCAGCAGCATTCAGGATGTATAGGACAAAGTCGGCCAACGTCCTGACTTTCGGGGCC		1	5.035246727089627E-4	55	TCRBV12-01*01	TCRBV12	TCRBV12-01	01				TCRBD01-01*01	TCRBD01	TCRBD01-01	01				TCRBJ02-06*01	TCRBJ02	TCRBJ02-06	01				5	5	1	6	14	6	26	38	52	57	62	1	Out	VDJ
AATGTGAGCACCTTGGAGCTGGGGGACTCGGCCCTTTATCTTTGCGCCAGCAGCCGACAGATGAACACTGAAGCTTTCTTTGGACAA	CASSRQMNTEAFF	1	5.035246727089627E-4	39	TCRBV05-01*01	TCRBV05	TCRBV05-01	01				TCRBD01-01*01	TCRBD01	TCRBD01-01	01				TCRBJ01-01*01	TCRBJ01	TCRBJ01-01	01				4	1	2	5	1	0	42	54	55	60	61	1	In	VDJ
AAGAAGCTCCTTCTCAGTGACTCTGGCTTCTATCTCTGTGCCTGGAGTGTTGGGACAGGGGAAAATCAGCCCCAGCATTTTGGTGAT	CAWSVGTGENQPQHF	1	5.035246727089627E-4	45	TCRBV30-01*01	TCRBV30	TCRBV30-01	01				TCRBD01-01*01	TCRBD01	TCRBD01-01	01				TCRBJ01-05*01	TCRBJ01	TCRBJ01-05	01				0	2	0	2	1	4	36	50	51	61	63	1	In	VDJ
GTGACATCGGCCCAAAAGAACCCGACAGCTTTCTATCTCTGTGCCAGTAGTATTAAGGTCCTACATTCACCCCTCCACTTTGGGAAT	CASSIKVLHSPLHF	1	5.035246727089627E-4	42	TCRBV19-01*01	TCRBV19	TCRBV19-01	01								TCRBD01,TCRBD02	TCRBD01-01,TCRBD02-01		TCRBJ01-06*01	TCRBJ01	TCRBJ01-06	01				3	6	5	4	2	8	39	53	55	58	64	1	In	VDJ
TCCGCCAGCACCAACCAGACATCTATGTACCTCTGTGCCAGCAGTCTATCTGGCGGGACTAGCGCTTACGAGCAGTACTTCGGGCCG	CASSLSGGTSAYEQYF	1	5.035246727089627E-4	48	TCRBV28-01*01	TCRBV28	TCRBV28-01	01				TCRBD02-01	TCRBD02	TCRBD02-01				01,02	TCRBJ02-07*01	TCRBJ02	TCRBJ02-07	01				1	2	0	6	5	4	33	49	54	64	66	1	In	VDJ
ATCAATTCCCTGGAGCTTGGTGACTCTGCTGTGTATTTCTGTGCCAGCAGCCGAGACCAATCCTACAATGAGCAGTTCTTCGGGCCA	CASSRDQSYNEQFF	1	5.035246727089627E-4	42	TCRBV03-01/03-02*01	TCRBV03	TCRBV03-01/03-02	01				TCRBD01-01*01	TCRBD01	TCRBD01-01	01				TCRBJ02-01*01	TCRBJ02	TCRBJ02-01	01				0	1	4	6	1	1	39	56	57	59	60	1	In	VDJ
AAGATCCAGCCTGCAGAGCTTGAGGACTCGGCCGTGTATCTCTGTGCCAGCAGCTTATACAGGAACACTGAAGCTTTCTTTGGACAA	CASSLYRNTEAFF	1	5.035246727089627E-4	39	TCRBV11	TCRBV11				TCRBV11-02,TCRBV11-03		TCRBD01-01*01	TCRBD01	TCRBD01-01	01				TCRBJ01-01*01	TCRBJ01	TCRBJ01-01	01				2	0	3	5	1	1	42	57	58	-1	62	1	In	VDJ
GCTCTCTGGAGCTGGGGGACTCAGCTTTGTATTTCTGTGCCAGCAGCGTAGAGTCGGGATCTCAATCAGCCCCAGCATTTTGGTGAT		1	5.035246727089627E-4	46	TCRBV09-01*01	TCRBV09	TCRBV09-01	01				TCRBD02-01*02	TCRBD02	TCRBD02-01	02				TCRBJ01-05*01	TCRBJ01	TCRBJ01-05	01				0	3	8	3	3	3	35	51	54	59	62	1	Out	VDJ
CAGCGCACAGAGCAGGAGGACTCCGCCGTGTATCTCTGTGCCAGCAGCTTAGCAGCTAGCGGGAGCACTGAGCAGTTCTTCGGGCCA	CASSLAASGSTEQFF	1	5.035246727089627E-4	45	TCRBV07-08*01	TCRBV07	TCRBV07-08	01				TCRBD02-01*02	TCRBD02	TCRBD02-01	02				TCRBJ02-01*01	TCRBJ02	TCRBJ02-01	01				0	3	4	2	2	9	36	53	55	65	68	1	In	VDJ
GCTGCTCCCTCCCAGACATCTGTGTACTTCTGTGCCAGCAGTTCCCGAGGGACAGGGAAGAACACCGGGGAGCTGTTTTTTGGAGAA	CASSSRGTGKNTGELFF	1	5.035246727089627E-4	51	TCRBV06	TCRBV06				TCRBV06-05,TCRBV06-06		TCRBD01-01*01	TCRBD01	TCRBD01-01	01				TCRBJ02-02*01	TCRBJ02	TCRBJ02-02	01				4	2	0	3	5	1	30	43	48	57	59	1	In	VDJ
ACAGAGCAGCGGGACTCGGCCATGTATCGTTGTGCCAGCAGCTTACCCCCAGGGGACGGGGTGAACACTGAAGCTTTCTTTGGACAA	CASSLPPGDGVNTEAFF	1	5.035246727089627E-4	51	TCRBV07-06*01	TCRBV07	TCRBV07-06	01				TCRBD01-01*01	TCRBD01	TCRBD01-01	01				TCRBJ01-01*01	TCRBJ01	TCRBJ01-01	01				2	6	4	2	4	0	30	45	49	55	61	1	In	VDJ
ATCCAGCCCTCAGAACCCAGGGACTCAGCTGTGTACTTCTGTGCCAGCAGACTTCAGGGGATAGGTGAAAAACTGTTTTTTGGCAGT	CASRLQGIGEKLFF	2	0.0010070493454179255	42	TCRBV12	TCRBV12				TCRBV12-03/12-04,TCRBV12-04		TCRBD01-01*01	TCRBD01	TCRBD01-01	01				TCRBJ01-04*01	TCRBJ01	TCRBJ01-04	01				6	5	4	2	4	7	39	50	54	60	65	2	In	VDJ
GCTGCTCCCTCCCAGACATCTGTGTACTTCTGTGCCAGCAGCTTCACACCCCGGGACCGCAGAAATGAAAAACTGTTTTTTGGCAGT	CASSFTPRDRRNEKLFF	1	5.035246727089627E-4	51	TCRBV06	TCRBV06				TCRBV06-01,TCRBV06-05,TCRBV06-06						TCRBD01,TCRBD02	TCRBD01-01,TCRBD02-01		TCRBJ01-04*01	TCRBJ01	TCRBJ01-04	01				6	6	0	7	11	5	30	41	52	57	63	1	In	VDJ
AGTGCCCATCCTGAAGACAGCAGCTTCTACATCTGCAGTGCCAAAGACAGTGCCAGCTCCTATAATTCACCCCTCCACTTTGGGAAT	CSAKDSASSYNSPLHF	2	0.0010070493454179255	48	TCRBV20	TCRBV20				TCRBV20-01,TCRBV20-or09_02		TCRBD01-01*01	TCRBD01	TCRBD01-01	01				TCRBJ01-06*01	TCRBJ01	TCRBJ01-06	01				6	6	2	5	4	0	33	41	45	50	56	2	In	VDJ
AGTCCACGGAGTCAGGGGACACAGCACTGTATTTCTGTGCCAGCAGCAAAGATGAGGGAGGCTTACAATGAGCAGTTCTTCGGGCCA		2	0.0010070493454179255	46	TCRBV21-01*01	TCRBV21	TCRBV21-01	01				TCRBD02-01*02	TCRBD02	TCRBD02-01	02				TCRBJ02-01*01	TCRBJ02	TCRBJ02-01	01				1	2	9	1	4	4	35	51	55	61	63	2	Out	VDJ
ACAGTGACCAGTGCCCATCCTGAAGACAGCAGCTTCTACATCTGCAGTGCTGGTAGCGGGACCGGGGAGACCCAGTACTTCGGGCCA	CSAGSGTGETQYF	1	5.035246727089627E-4	39	TCRBV20	TCRBV20				TCRBV20-01,TCRBV20-or09_02		TCRBD02-01*02	TCRBD02	TCRBD02-01	02				TCRBJ02-05*01	TCRBJ02	TCRBJ02-05	01				5	5	5	3	2	5	42	51	53	61	66	1	In	VDJ
CTGACAGTGACCAGTGCCCATCCTGAAGACAGCAGCTTCTACATCTGCAGTGCTAGGTGGTTGGCAGATACGCAGTATTTTGGCCCA	CSARWLADTQYF	1	5.035246727089627E-4	36	TCRBV20	TCRBV20				TCRBV20-01,TCRBV20-or09_02						TCRBD01,TCRBD02	TCRBD01-01,TCRBD02-01		TCRBJ02-03*01	TCRBJ02	TCRBJ02-03	01				3	4	0	10	2	4	45	56	58	60	64	1	In	VDJ
GTGAGCAACATGAGCCCTGAAGACAGCAGCATATATCTCTGCAGCGTTCGACAGGGGCAGGGGGGCACTGAAGCTTTCTTTGGACAA	CSVRQGQGGTEAFF	1	5.035246727089627E-4	42	TCRBV29-01	TCRBV29	TCRBV29-01				01,02	TCRBD01-01*01	TCRBD01	TCRBD01-01	01				TCRBJ01-01*01	TCRBJ01	TCRBJ01-01	01				5	8	2	2	1	4	39	48	49	57	65	1	In	VDJ
CAGCCTGCAGAACTGGAGGATTCTGGAGTTTATTTCTGTGCCAGCAGCCCCTTGGGAGTTGACGATGAAAAACTGTTTTTTGGCAGT	CASSPLGVDDEKLFF	1	5.035246727089627E-4	45	TCRBV14-01*01	TCRBV14	TCRBV14-01	01				TCRBD02-01*02	TCRBD02	TCRBD02-01	02				TCRBJ01-04*01	TCRBJ01	TCRBJ01-04	01				4	6	9	2	4	6	36	49	53	58	64	1	In	VDJ
NNNNNNNNNNTGTCGGCTGCTCCCTCCCAGACATCTGTGTACTTCTGTGCCAGCACGGGCAGGAAGGAAAAACTGTTTTTTGGCAGT	CASTGRKEKLFF	1	5.035246727089627E-4	36	TCRBV06-05*01	TCRBV06	TCRBV06-05	01								TCRBD01,TCRBD02	TCRBD01-01,TCRBD02-01		TCRBJ01-04*01	TCRBJ01	TCRBJ01-04	01				7	3	4	4	4	8	45	55	59	63	66	1	In	VDJ
GACCAGTGCCCATCCTGAAGACAGCAGCTTCTACATCTGCAGTGCTAGAACCCCCCCCGGGTCATCGAAAAACTGTTTTTTGGCAGT		1	5.035246727089627E-4	44	TCRBV20	TCRBV20				TCRBV20-01,TCRBV20-or09_02		TCRBD02-01	TCRBD02	TCRBD02-01				01,02	TCRBJ01-04*01	TCRBJ01	TCRBJ01-04	01				2	5	8	4	8	8	37	49	57	61	66	1	Out	VDJ
TCTCTGGAGCTGGGGGACTCAGCTTTGTATTTCTGTGCCAGCAGCCTCGGTCCAGCGGGAGGTGACAATGAGCAGTTCTTCGGGCCA	CASSLGPAGGDNEQFF	1	5.035246727089627E-4	48	TCRBV09-01*01	TCRBV09	TCRBV09-01	01				TCRBD02-01*02	TCRBD02	TCRBD02-01	02				TCRBJ02-01*01	TCRBJ02	TCRBJ02-01	01				4	2	6	1	8	5	33	45	53	62	64	1	In	VDJ
CCTGCAGAGCTTGAGGACTCGGCCGTGTATCTCTGTGCCAGCAGCTTAGCTGGTTGGCGGAGCACAGATACGCAGTATTTTGGCCCA	CASSLAGWRSTDTQYF	1	5.035246727089627E-4	48	TCRBV11	TCRBV11				TCRBV11-02,TCRBV11-03		TCRBD02-01	TCRBD02	TCRBD02-01				01,02	TCRBJ02-03*01	TCRBJ02	TCRBJ02-03	01				1	0	7	5	7	0	33	49	56	-1	60	1	In	VDJ
NNNNNNNNNNTGTCGGCTGCTCCCTCCCAGACATCTGTGTACTTCTGTGCCAGCAGTGACCACACAGATACGCAGTATTTTGGCCCA	CASSDHTDTQYF	2	0.0010070493454179255	36	TCRBV06-01*01	TCRBV06	TCRBV06-01	01				TCRBD01-01*01	TCRBD01	TCRBD01-01	01				TCRBJ02-03*01	TCRBJ02	TCRBJ02-03	01				3	0	4	6	1	2	45	59	60	-1	62	2	In	VDJ
CTCAAGATCCAGCCTGCAGAGCTTGAGGACTCGGCCGTGTATCTTTGTGCCAGCAGCTTACAGGGGAGGGAGCTGTTTTTTGGAGAA	CASSLQGRELFF	1	5.035246727089627E-4	36	TCRBV11	TCRBV11				TCRBV11-02,TCRBV11-03		TCRBD01-01*01	TCRBD01	TCRBD01-01	01				TCRBJ02-02*01	TCRBJ02	TCRBJ02-02	01				2	1	4	2	0	9	45	-1	60	66	67	1	In	VDJ
TGGGGGACTCAGCTTTGTATTTCTGTGCCAGCAGCGTAGAGGGGGGGCTCAGAGGGAGGCTCCCCCTACGAGCAGTACTTCGGGCCG		1	5.035246727089627E-4	58	TCRBV09-01*01	TCRBV09	TCRBV09-01	01				TCRBD02-01*01	TCRBD02	TCRBD02-01	01				TCRBJ02-07*01	TCRBJ02	TCRBJ02-07	01				0	17	9	0	1	2	23	39	40	47	64	1	Out	VDJ
AAAAGAACCCGACAGCTTTCTATCTCTGTGCCAGTAGTGGTCAGGGGACAAATCACAAGTCGGGCCAACGTCCTGACTTTCGGGGCC		1	5.035246727089627E-4	55	TCRBV19-01*01	TCRBV19	TCRBV19-01	01				TCRBD01-01*01	TCRBD01	TCRBD01-01	01				TCRBJ02-06*01	TCRBJ02	TCRBJ02-06	01				5	11	0	6	6	5	26	38	44	50	61	1	Out	VDJ
CTGAGCTCTCTGGAGCTGGGGGACTCAGCTTTGTATTTCTGTGCCAGCAGCGTAGTTGCGGGAGTAGATACGCAGTATTTTGGCCCA	CASSVVAGVDTQYF	2	0.0010070493454179255	42	TCRBV09-01*01	TCRBV09	TCRBV09-01	01				TCRBD02-01*02	TCRBD02	TCRBD02-01	02				TCRBJ02-03*01	TCRBJ02	TCRBJ02-03	01				0	1	7	2	2	5	39	55	57	64	65	2	In	VDJ
CTGGAGTCAGCTGCCTCCTCCCAGACATCTGTATATTTCTGCGCCAGCAGTCGGGATCAGCGGGCAGATACGCAGTATTTTGGCCCA	CASSRDQRADTQYF	1	5.035246727089627E-4	42	TCRBV10-01*01	TCRBV10	TCRBV10-01	01				TCRBD02-01	TCRBD02	TCRBD02-01				01,02	TCRBJ02-03*01	TCRBJ02	TCRBJ02-03	01				5	0	6	4	7	4	39	51	58	-1	64	1	In	VDJ
CCCTCCCAAACATCTGTGTACTTCTGTGCCAGCAGTTACGTCGTGCCCCATGAGGACCTCTACACCGGGGAGCTGTTTTTTGGAGAA	CASSYVVPHEDLYTGELFF	1	5.035246727089627E-4	57	TCRBV06-02/06-03*01	TCRBV06	TCRBV06-02/06-03	01								TCRBD01,TCRBD02	TCRBD01-01,TCRBD02-01		TCRBJ02-02*01	TCRBJ02	TCRBJ02-02	01				2	4	1	7	14	3	24	39	53	57	61	1	In	VDJ
CTTCACCTACACGCCCTGCAGCCAGAAGACTCAGCCCTGTATCTCTGCGCCAGCAGCCAAGGATTAGCTGGGGCTTTCTTTGGACAA	CASSQGLAGAFF	3	0.0015105740181268882	36	TCRBV04-01*01	TCRBV04	TCRBV04-01	01				TCRBD02-01	TCRBD02	TCRBD02-01				01,02	TCRBJ01-01*01	TCRBJ01	TCRBJ01-01	01				1	4	5	7	3	11	45	61	64	68	72	3	In	VDJ
TCTAAGAAGCTCCTTCTCAGTGACTCTGGCTTCTATCTCTGTGCCTGGAGCGAGGGGCAGGGTGGGAAAAAATTGTTTTTTGGCAGT	CAWSEGQGGKKLFF	1	5.035246727089627E-4	42	TCRBV30-01*01	TCRBV30	TCRBV30-01	01								TCRBD01,TCRBD02	TCRBD01-01,TCRBD02-01		TCRBJ01-04*01	TCRBJ01	TCRBJ01-04	01				3	11	4	3	7	15	39	50	57	62	73	1	In	VDJ
CTGAGCTCTCTGGAGCTGGGGGACTCAGCTTTGTATTTCTGTGCCAGCAGCGTACACGACCTGGGGGGCGAGCAGTACTTCGGGCCG	CASSVHDLGGEQYF	2	0.0010070493454179255	42	TCRBV09-01*01	TCRBV09	TCRBV09-01	01				TCRBD02-01*01	TCRBD02	TCRBD02-01	01				TCRBJ02-07*01	TCRBJ02	TCRBJ02-07	01				1	0	9	1	8	6	39	54	62	-1	68	2	In	VDJ
GGCCCAAAAGAACCCGACAGCTTTCTATCTCTGTGCCAGTAGTATTACTCAGACATCACATCGTTCGGTGAGCAGTTCTTCGGGCCA		1	5.035246727089627E-4	50	TCRBV19-01*01	TCRBV19	TCRBV19-01	01				TCRBD01-01*01	TCRBD01	TCRBD01-01	01				TCRBJ02-01*01	TCRBJ02	TCRBJ02-01	01				3	13	2	6	6	9	31	45	51	55	68	1	Out	VDJ
GGGGACTCGGCCATGTATCTCTGTGCCAGCAGCTCAGTCCGGGACTAGTTGGGTGGGGACGGGCACAATGAGCAGTTCTTCGGGCCA	CASSSVRD*LGGDGHNEQFF	1	5.035246727089627E-4	60					TCRBV11,TCRBV07	TCRBV11-01,TCRBV11-03,TCRBV07-09		TCRBD02-01	TCRBD02	TCRBD02-01				01,02	TCRBJ02-01*01	TCRBJ02	TCRBJ02-01	01				4	16	0	8	6	5	21	34	40	48	64	1	Stop	VDJ
CAGCAGGTAGTGCGAGGAGATTCGGCAGCTTATTTCTGTGCCAGCTCACCAGGAGCTAGACGGGAAGAGACCCAGTACTTCGGGCCA	CASSPGARREETQYF	1	5.035246727089627E-4	45	TCRBV18-01*01	TCRBV18	TCRBV18-01	01				TCRBD02-01	TCRBD02	TCRBD02-01				01,02	TCRBJ02-05*01	TCRBJ02	TCRBJ02-05	01				2	5	4	8	4	3	36	51	55	59	64	1	In	VDJ
GCAAAGCTTGAGGACTCGGCCGTGTATCTCTGTGCCAGCAGCCACCGGGGGCGGGGGCCTAACCAAGAGACCCAGTACTTCGGGCCA	CASSHRGRGPNQETQYF	1	5.035246727089627E-4	51	TCRBV11-02	TCRBV11	TCRBV11-02				01,03	TCRBD02-01*01	TCRBD02	TCRBD02-01	01				TCRBJ02-05*01	TCRBJ02	TCRBJ02-05	01				5	4	7	2	8	0	30	42	50	57	61	1	In	VDJ
ACCAGTGCCCATCCTGAAGACAGCAGCTTCTACATCTGCAGTGCTAGAGATCCGGGACAGGGGAACACTGAAGCTTTCTTTGGACAA	CSARDPGQGNTEAFF	1	5.035246727089627E-4	45	TCRBV20	TCRBV20				TCRBV20-01,TCRBV20-or09_02		TCRBD01-01*01	TCRBD01	TCRBD01-01	01				TCRBJ01-01*01	TCRBJ01	TCRBJ01-01	01				0	0	0	3	3	1	36	50	53	-1	62	1	In	VDJ
TCACCAGGCCTGGGGGACGCAGCCATGTACCTGTGTGCCACCAGCAGAGATCTCGGGGAGCCGCTTTCACCCCTCCACTTTGGGAAT	CATSRDLGEPLSPLHF	1	5.035246727089627E-4	48	TCRBV15-01*02	TCRBV15	TCRBV15-01	02				TCRBD02-01	TCRBD02	TCRBD02-01				01,02	TCRBJ01-06*01	TCRBJ01	TCRBJ01-06	01				0	7	8	3	3	9	33	50	53	58	65	1	In	VDJ
TTGAGGACTCGGCCGTGTATCTCTGTGCCAGCAGGCGCCTCCGGGACTAGCGGACCGAGGGGGCCTTACGAGCAGTACTTCGGGCCG		1	5.035246727089627E-4	58	TCRBV11-02	TCRBV11	TCRBV11-02				01,03	TCRBD02-01	TCRBD02	TCRBD02-01				01,02	TCRBJ02-07*01	TCRBJ02	TCRBJ02-07	01				6	13	0	5	8	4	23	34	42	53	66	1	Out	VDJ
CAGCGCACAGAGCAGGGGGACTCGGCCATGTATCTCTGTGCCAGCAGCCGGCGGACCACCTCTGGAAACACCATATATTTTGGAGAG	CASSRRTTSGNTIYF	1	5.035246727089627E-4	45	TCRBV07-09*01	TCRBV07	TCRBV07-09	01								TCRBD01,TCRBD02	TCRBD01-01,TCRBD02-01		TCRBJ01-03*01	TCRBJ01	TCRBJ01-03	01				5	3	1	7	4	0	36	48	52	56	59	1	In	VDJ
CCCAGGGACTCAGCTGTGTACTTCTGTGCCAGCAGTTTAGGAGGCACAGCAGACAAAAGTCGGGCCAGCGTCCTGACTTTCGGGGCC	CASSLGGTADKSRASVLTF	1	5.035246727089627E-4	57	TCRBV12	TCRBV12				TCRBV12-03/12-04,TCRBV12-04						TCRBD01,TCRBD02	TCRBD01-01,TCRBD02-01		TCRBJ02-06*01	TCRBJ02	TCRBJ02-06	01				1	13	2	6	11	12	24	40	51	55	68	1	In	VDJ
TGACCAGTGCCCATCCTGAAGACAGCAGCTTCTACATCTGCAGTGCTAGAACCCTAGCGGTTCTACAATGAGCAGTTCTTCGGGCCA		1	5.035246727089627E-4	43	TCRBV20	TCRBV20				TCRBV20-01,TCRBV20-or09_02		TCRBD02-01	TCRBD02	TCRBD02-01				01,02	TCRBJ02-01*01	TCRBJ02	TCRBJ02-01	01				2	2	4	5	3	3	38	50	53	60	62	1	Out	VDJ
GCGGGGGGACTCAGCCGTGTATCTCTGTGCCAGCAGCTTCCCGGGACTAGCGGGAGGAGTAGGCACAATGAGCAGTTCTTCGGGCCA		1	5.035246727089627E-4	56	TCRBV07-03*01	TCRBV07	TCRBV07-03	01				TCRBD02-01*02	TCRBD02	TCRBD02-01	02				TCRBJ02-01*01	TCRBJ02	TCRBJ02-01	01				3	7	0	1	3	5	25	39	42	57	64	1	Out	VDJ
CCTGGAGCTTGGTGACTCTGCTATGTATTTCTGTGCCGGCAGCCAACCAAGTCCCATTTCTTCTCTGAGACCCAGTACTTCGGGCCA		1	5.035246727089627E-4	50	TCRBV03-01/03-02*01	TCRBV03	TCRBV03-01/03-02	01								TCRBD01,TCRBD02	TCRBD01-01,TCRBD02-01		TCRBJ02-05*01	TCRBJ02	TCRBJ02-05	01				2	17	4	6	1	5	31	46	47	49	66	1	Out	VDJ
CTGACAGTGACCAGTGCCCATCCTGAAGACAGCAGCTTCTACATCTGCAGTGCTAGAGATCAGCAAGAGACCCAGTACTTCGGGCCA	CSARDQQETQYF	1	5.035246727089627E-4	36	TCRBV20	TCRBV20				TCRBV20-01,TCRBV20-or09_02		TCRBD01-01*01	TCRBD01	TCRBD01-01	01				TCRBJ02-05*01	TCRBJ02	TCRBJ02-05	01				0	0	4	5	1	2	45	59	60	-1	63	1	In	VDJ
AGACTTCTGTTTACTTCTGTGCCAGCAGCTGGGGGTCTTTGAAGCGGGAGAGGGGAAAGAGACACAGATACGCAGTATTTTGGCCCA		1	5.035246727089627E-4	64	TCRBV06-07*01	TCRBV06	TCRBV06-07	01				TCRBD02-01*02	TCRBD02	TCRBD02-01	02				TCRBJ02-03*01	TCRBJ02	TCRBJ02-03	01				6	12	6	2	14	2	17	28	42	50	62	1	Out	VDJ
NNNNNTGTCGGCTGCTCCCTCCCAGACATCTGTGTACTTCTGTGCCAGCAGACACCAGGGGGGGGGACTGAAGCTTTCTTTGGACAA		2	0.0010070493454179255	41	TCRBV06-05*01	TCRBV06	TCRBV06-05	01								TCRBD01,TCRBD02	TCRBD01-01,TCRBD02-01		TCRBJ01-01*01	TCRBJ01	TCRBJ01-01	01				6	4	4	1	4	5	40	51	55	62	66	2	Out	VDJ
AAGATCCAGCCCTCAGAACCCAGGGACTCAGCTGTGTACTTCTGTGCCAGCACCCTTGATGAGGGGACTGAAGCTTTCTTTGGACAA	CASTLDEGTEAFF	1	5.035246727089627E-4	39	TCRBV12-03/12-04*01	TCRBV12	TCRBV12-03/12-04	01								TCRBD01,TCRBD02	TCRBD01-01,TCRBD02-01		TCRBJ01-01*01	TCRBJ01	TCRBJ01-01	01				7	0	5	2	9	5	42	52	61	-1	66	1	In	VDJ
AGCACCTTGGAGCTGGGGGACTCGGCCCTTTATCTTTGCGCCAGCAGCTCAGGACTGCTCAAGGACTACGAGCAGTACTTCGGGCCG	CASSSGLLKDYEQYF	1	5.035246727089627E-4	45	TCRBV05-01*01	TCRBV05	TCRBV05-01	01				TCRBD02-01	TCRBD02	TCRBD02-01				01,02	TCRBJ02-07*01	TCRBJ02	TCRBJ02-07	01				3	9	1	10	2	3	36	49	51	56	65	1	In	VDJ
CACCTTGGAGCTGGGGGACTCGGCCCTTTATCTTTGCGCCAGCAGCTTGTTGGGCGGGAGTCGATCCACGAGCAGTACTTCGGGCCG		1	5.035246727089627E-4	47	TCRBV05-01*01	TCRBV05	TCRBV05-01	01				TCRBD02-01*02	TCRBD02	TCRBD02-01	02				TCRBJ02-07*01	TCRBJ02	TCRBJ02-07	01				1	7	7	2	4	5	34	49	53	60	67	1	Out	VDJ
GGTAGTGCGAGGAGATTCGGCAGCTTATTTCTGTGCCAGCTCACCGTCGGGGGGGATCTATTTTATGCTGAGCAGTTCTTCGGGCCA		1	5.035246727089627E-4	50	TCRBV18-01*01	TCRBV18	TCRBV18-01	01				TCRBD02-01*01	TCRBD02	TCRBD02-01	01				TCRBJ02-01*01	TCRBJ02	TCRBJ02-01	01				3	13	8	0	2	9	31	45	47	55	68	1	Out	VDJ
AAGATCCAGCCTGCAGAGCTTGAGGACTCGGCCGTGTATCTCTGTGCCAGCAGCTTTCAACAGGGCAATGAGCAGTTCTTCGGGCCA	CASSFQQGNEQFF	1	5.035246727089627E-4	39	TCRBV11	TCRBV11				TCRBV11-02,TCRBV11-03		TCRBD01-01*01	TCRBD01	TCRBD01-01	01				TCRBJ02-01*01	TCRBJ02	TCRBJ02-01	01				3	0	3	3	3	6	42	56	59	-1	65	1	In	VDJ
AATTCCCTGGAGCTTGGTGACTCTGCTGTGTATTTCTGTGCCAGCAGCCAAGATGGTGGTTTCGGGGAGACCCAGTACTTCGGGCCA	CASSQDGGFGETQYF	1	5.035246727089627E-4	45	TCRBV03-01/03-02*01	TCRBV03	TCRBV03-01/03-02	01				TCRBD02-01	TCRBD02	TCRBD02-01				01,02	TCRBJ02-05*01	TCRBJ02	TCRBJ02-05	01				0	0	8	4	9	5	36	53	62	-1	66	1	In	VDJ
GAACGCCTTGGAGCTGGACGACTCGGCCCTGTATCTCTGTGCCAGCAGCTTGGCGGTCCAGCCCAAGAGACCCAGTACTTCGGGCCA		1	5.035246727089627E-4	44	TCRBV05-04*01	TCRBV05	TCRBV05-04	01								TCRBD01,TCRBD02	TCRBD01-01,TCRBD02-01		TCRBJ02-05*01	TCRBJ02	TCRBJ02-05	01				0	1	4	5	5	1	37	53	58	61	62	1	Out	VDJ
CTACACACCCTGCAGCCAGAAGACTCGGCCCTGTATCTCTGCGCCAGCAGCCAAGATCGGGGGAGAGGTACGCAGTATTTTGGCCCA	CASSQDRGRGTQYF	1	5.035246727089627E-4	42	TCRBV04-03*01	TCRBV04	TCRBV04-03	01				TCRBD02-01*01	TCRBD02	TCRBD02-01	01				TCRBJ02-03*01	TCRBJ02	TCRBJ02-03	01				0	5	8	2	1	8	39	56	57	63	68	1	In	VDJ
CAGCGCACAGAGCGGGGGGACTCAGCCGTGTATCTCTGTGCCAGCAGCTTTCGGACAGGGGGCACAGATACGCAGTATTTTGGCCCA	CASSFRTGGTDTQYF	1	5.035246727089627E-4	45	TCRBV07-03*01	TCRBV07	TCRBV07-03	01				TCRBD01-01*01	TCRBD01	TCRBD01-01	01				TCRBJ02-03*01	TCRBJ02	TCRBJ02-03	01				3	0	1	2	2	1	36	50	52	-1	61	1	In	VDJ
NTGTCGGCTGCTCCCTCCCAGACATCTGTGTACTTCTGTGCCAGCAGTGGGACTAGCGGGAGCACAGATACGCAGTATTTTGGCCCA	CASSGTSGSTDTQYF	1	5.035246727089627E-4	45	TCRBV06	TCRBV06				TCRBV06-01,TCRBV06-05		TCRBD02-01	TCRBD02	TCRBD02-01				01,02	TCRBJ02-03*01	TCRBJ02	TCRBJ02-03	01				4	0	1	4	0	0	36	-1	49	-1	60	1	In	VDJ
CACCTTGGAGCTGGGGGACTCGGCCCTTTATCTTTGCGCCAGCAGGTAGGTTTGAGTTCGAATCACCGGGGAGCTGTTTTTGGAGAA		1	5.035246727089627E-4	47	TCRBV05-01*01	TCRBV05	TCRBV05-01	01				TCRBD02-01	TCRBD02	TCRBD02-01				01,02	TCRBJ02-02*01	TCRBJ02	TCRBJ02-02	01				5	5	8	3	21	18	34	45	66	71	76	1	Out	VDJ
GTGAGCACCTTGGAGCTGGGGGACTCGGCCCTTTATCTTTGCGCCAGCAGCTTGGGCAGGGGGCCTTATGGAGCTTTCTTTGGACAA	CASSLGRGPYGAFF	1	5.035246727089627E-4	42	TCRBV05-01*01	TCRBV05	TCRBV05-01	01				TCRBD01-01*01	TCRBD01	TCRBD01-01	01				TCRBJ01-01*01	TCRBJ01	TCRBJ01-01	01				0	7	4	0	1	10	39	55	56	64	71	1	In	VDJ
ACCCTGGAGTCTGCCAGGCCCTCACATACCTCTCAGTACCTCTGTGCCAGCAGTGATTTCCAGGCGGCTGAAGCTTTCTTTGGACAA	CASSDFQAAEAFF	1	5.035246727089627E-4	39	TCRBV25-01*01	TCRBV25	TCRBV25-01	01								TCRBD01,TCRBD02	TCRBD01-01,TCRBD02-01		TCRBJ01-01*01	TCRBJ01	TCRBJ01-01	01				3	3	4	4	4	6	42	56	60	64	67	1	In	VDJ
GCTGCTCCCTCCCAAACATCTGTGTACTTCTGTGCCAGCAGTTACCAGATGGGCGGAGGCGAATATCAGCCCCAGCATTTTGGTGAT	CASSYQMGGGEYQPQHF	1	5.035246727089627E-4	51	TCRBV06-02/06-03*01	TCRBV06	TCRBV06-02/06-03	01				TCRBD02-01*02	TCRBD02	TCRBD02-01	02				TCRBJ01-05*01	TCRBJ01	TCRBJ01-05	01				2	5	10	1	9	5	30	45	54	59	64	1	In	VDJ
GCGGTAGTGCGAGGAGATTCGGCAGCTTATTTCTGTGCCAGCTCACCACTACCGGACAGTTTTTCACAAGAGCAGTACTTCGGGCCG	CASSPLPDSFSQEQYF	1	5.035246727089627E-4	48	TCRBV18-01*01	TCRBV18	TCRBV18-01	01				TCRBD01-01*01	TCRBD01	TCRBD01-01	01				TCRBJ02-07*01	TCRBJ02	TCRBJ02-07	01				1	10	1	5	4	7	33	49	53	59	69	1	In	VDJ
TCCTTGGAGCTGGGGGACTCGGCCCTTTATCTTTGCGCCAGCCGCTTGGAAGCCGCCAGCTCTCGACACACCATATATTTTGGAGAG	CASRLEAASSRHTIYF	1	5.035246727089627E-4	48	TCRBV05-01*01	TCRBV05	TCRBV05-01	01								TCRBD01,TCRBD02	TCRBD01-01,TCRBD02-01		TCRBJ01-03*01	TCRBJ01	TCRBJ01-03	01				0	0	2	7	15	8	33	49	64	-1	67	1	In	VDJ
AGGATCCAGCAGGTAGTGCGAGGAGATTCGGCAGCTTATTTCTGTGCCAGCTCAACGACGGGGACGGAGACCCAGTACTTCGGGCCA	CASSTTGTETQYF	1	5.035246727089627E-4	39	TCRBV18-01*01	TCRBV18	TCRBV18-01	01								TCRBD01,TCRBD02	TCRBD01-01,TCRBD02-01		TCRBJ02-05*01	TCRBJ02	TCRBJ02-05	01				5	1	0	7	6	5	42	54	60	65	66	1	In	VDJ
CAGCGCACAGAGCAGGGGGACTCGGCCATGTATCTCTGTGCCAGCAGCTTAGGCGGGAGAGGCGCAGATACGCAGTATTTTGGCCCA	CASSLGGRGADTQYF	1	5.035246727089627E-4	45	TCRBV07-09*01	TCRBV07	TCRBV07-09	01				TCRBD02-01*02	TCRBD02	TCRBD02-01	02				TCRBJ02-03*01	TCRBJ02	TCRBJ02-03	01				1	5	7	2	0	4	36	-1	52	59	64	1	In	VDJ
TTGGCGTCTGCTGTACCCTCTCAGACATCTGTGTACTTCTGTGCCACCTCAGCGGGAGAGGCCACAGATACGCAGTATTTTGGCCCA	CATSAGEATDTQYF	1	5.035246727089627E-4	42	TCRBV06-04*01	TCRBV06	TCRBV06-04	01				TCRBD02-01*02	TCRBD02	TCRBD02-01	02				TCRBJ02-03*01	TCRBJ02	TCRBJ02-03	01				10	4	6	2	4	2	39	46	50	58	62	1	In	VDJ
ACTCTGACGTTTCAGCGCACAGAGCAGGGGGACTCGGCCATGTATCTCTGTGCCAGCACCTTCAACACTGAAGCTTTCTTTGGACAA	CASTFNTEAFF	1	5.035246727089627E-4	33	TCRBV07-09*05	TCRBV07	TCRBV07-09	05											TCRBJ01-01*01	TCRBJ01	TCRBJ01-01	01				5	3	0	0	0	2	48	-1	-1	60	63	1	In	VJ
CAACTCTGACTGTGAGCAACATGAGCCCTGAAGACAGCAGCATATATCTCTGCAGCGTTGAGGGGGCAGCCCCAGCATTTTGGTGAT		2	0.0010070493454179255	31	TCRBV29-01*01	TCRBV29	TCRBV29-01	01								TCRBD01,TCRBD02	TCRBD01-01,TCRBD02-01		TCRBJ01-05*01	TCRBJ01	TCRBJ01-05	01				3	0	6	1	0	7	50	-1	61	-1	66	2	Out	VDJ
CTGGAGTCCGCCAGCACCAACCAGACATCTATGTACCTCTGTGCCAGCAGCTGGGACAGGGAGACTCAGCCCCAGCATTTTGGTGAT	CASSWDRETQPQHF	1	5.035246727089627E-4	42	TCRBV28-01*01	TCRBV28	TCRBV28-01	01				TCRBD01-01*01	TCRBD01	TCRBD01-01	01				TCRBJ01-05*01	TCRBJ01	TCRBJ01-05	01				6	4	0	3	2	6	39	50	52	61	65	1	In	VDJ
TGACCAGTGCCCATCCTGAAGACAGCAGCTTCTACATCTGCAGTGCTTAAAAGGTGCGGGAGGGAGGAGACCCAGTACTTCGGGCCA		1	5.035246727089627E-4	43	TCRBV20	TCRBV20				TCRBV20-01,TCRBV20-or09_02		TCRBD02-01*02	TCRBD02	TCRBD02-01	02				TCRBJ02-05*01	TCRBJ02	TCRBJ02-05	01				5	2	7	0	8	5	38	47	55	64	66	1	Out	VDJ
GGTGCAGCCTGCAGAACTGGAGGATTCTGGAGTTTATTTCTGTGCCAGCAGCCAAGAAAGGTAAATCAGCCCCAGCATTTTGGTGAT		1	5.035246727089627E-4	41	TCRBV14-01*01	TCRBV14	TCRBV14-01	01								TCRBD01,TCRBD02	TCRBD01-01,TCRBD02-01		TCRBJ01-05*01	TCRBJ01	TCRBJ01-05	01				0	2	5	4	1	4	40	57	58	61	63	1	Out	VDJ
CTGGAGCTTGGTGACTCTGCTGTGTATTTCTGTGCCAGCAGCCCCCGGGGGGGAGAGGCAGCAGGTTCACCCCTCCACTTTGGGAAT	CASSPRGGEAAGSPLHF	4	0.002014098690835851	51	TCRBV03-01/03-02*01	TCRBV03	TCRBV03-01/03-02	01				TCRBD02-01*01	TCRBD02	TCRBD02-01	01				TCRBJ01-06*01	TCRBJ01	TCRBJ01-06	01				4	12	8	0	2	9	30	43	45	53	65	4	In	VDJ
CCAGCCTGCAGAGCTTGGGGACTCAGCCGTGTATCTCTGTGCCAGCAGCTTAGTAGGGGGCTGGACACTGAAGCTTTCTTTGGACAA		1	5.035246727089627E-4	44	TCRBV11-03*01	TCRBV11	TCRBV11-03	01				TCRBD01-01*01	TCRBD01	TCRBD01-01	01				TCRBJ01-01*01	TCRBJ01	TCRBJ01-01	01				1	3	5	0	1	3	37	53	54	61	64	1	Out	VDJ
NACTCTGAAGATCCAGCGCACAGAGCAGGGGGACTCAGCTGTGTATCTCTGTGCCAGCAGCTTGGAAGGGGCATCACCTTCGGTTCG		3	0.0015105740181268882	32	TCRBV07-04*01	TCRBV07	TCRBV07-04	01				TCRBD01-01*01	TCRBD01	TCRBD01-01	01				TCRBJ01-02*01	TCRBJ01	TCRBJ01-02	01				3	3	5	2	3	13	49	63	66	71	74	3	Out	VDJ
CACCTTGGAGCTGGGGGACTCGGCCCTTTATCTTTGCGCCAGCAGCTTCCTTCATAGAGGGGATCCTACGAGCAGTACTTCGGGCCG		1	5.035246727089627E-4	47	TCRBV05-01*01	TCRBV05	TCRBV05-01	01								TCRBD01,TCRBD02	TCRBD01-01,TCRBD02-01		TCRBJ02-07*01	TCRBJ02	TCRBJ02-07	01				2	1	5	2	9	1	34	48	57	62	63	1	Out	VDJ
ACAGTGACCAGTGCCCATCCTGAAGACAGCAGCTTCTACATCTGCAGTGCTAGACGTCTGACGGATGAAAAACTGTTTTTTGGCAGT	CSARRLTDEKLFF	3	0.0015105740181268882	39	TCRBV20	TCRBV20				TCRBV20-01,TCRBV20-or09_02						TCRBD01,TCRBD02	TCRBD01-01,TCRBD02-01		TCRBJ01-04*01	TCRBJ01	TCRBJ01-04	01				2	2	2	7	5	6	42	54	59	62	64	3	In	VDJ
ACAGTGACCAGTGCCCATCCTGAAGACAGCAGCTTCTACATCTGCAGTGCTAGAGATAGCGTTAAAAACATTCAGTACTTCGGCGCC	CSARDSVKNIQYF	1	5.035246727089627E-4	39	TCRBV20	TCRBV20				TCRBV20-01,TCRBV20-or09_02		TCRBD02-01	TCRBD02	TCRBD02-01				01,02	TCRBJ02-04*01	TCRBJ02	TCRBJ02-04	01				0	2	5	6	0	4	42	-1	56	61	63	1	In	VDJ
AGCAACATGAGCCCTGAAGACAGCAGCATATATCTCTGCAGCGGCCGGACTAGCGGGAGCTGGAAAGATACGCAGTATTTTGGCCCA	CSGRTSGSWKDTQYF	1	5.035246727089627E-4	45	TCRBV29-01	TCRBV29	TCRBV29-01				01,02,03	TCRBD02-01*02	TCRBD02	TCRBD02-01	02				TCRBJ02-03*01	TCRBJ02	TCRBJ02-03	01				7	6	1	2	3	5	36	43	46	59	65	1	In	VDJ
TGAAGGTGCAGCCTGCAGAACTGGAGGATTCTGGAGTTTATTTCTGTGCCAGCAGCCCCAGTGCAAGAGACCCAGTACTTCGGGCCA		1	5.035246727089627E-4	37	TCRBV14-01*01	TCRBV14	TCRBV14-01	01				TCRBD01-01*01	TCRBD01	TCRBD01-01	01				TCRBJ02-05*01	TCRBJ02	TCRBJ02-05	01				4	2	4	5	1	2	44	57	58	61	63	1	Out	VDJ
ATGAATGTGAGCACCTTGGAGCTGGGGGACTCGGCCCTTTATCTTTGCGCCAGCAGCCCGGGGACAGGGGAAGCTTTCTTTGGACAA	CASSPGTGEAFF	1	5.035246727089627E-4	36	TCRBV05-01*01	TCRBV05	TCRBV05-01	01				TCRBD01-01*01	TCRBD01	TCRBD01-01	01				TCRBJ01-01*01	TCRBJ01	TCRBJ01-01	01				4	0	0	3	3	8	45	57	60	-1	69	1	In	VDJ
CACCTACACACCCTGCAGCCAGAAGACTCGGCCCTGTATCTCTGCGCCAGCAGCCAAGATCGCGGGGTTGGCCAGTTCTTCGGGCCA	CASSQDRGVGQFF	1	5.035246727089627E-4	39	TCRBV04-03*01	TCRBV04	TCRBV04-03	01				TCRBD02-01*01	TCRBD02	TCRBD02-01	01				TCRBJ02-01*01	TCRBJ02	TCRBJ02-01	01				0	5	7	3	2	13	42	59	61	67	72	1	In	VDJ
ACCCTGCAGCCAGAAGACTCGGCCCTGTATCTCTGTGCCAGCAGCCAAGCTCCGGGATGGGACACCGGGGAGCTGTTTTTTGGAGAA	CASSQAPGWDTGELFF	1	5.035246727089627E-4	48	TCRBV04-02*01	TCRBV04	TCRBV04-02	01				TCRBD02-01*02	TCRBD02	TCRBD02-01	02				TCRBJ02-02*01	TCRBJ02	TCRBJ02-02	01				1	4	8	3	3	3	33	49	52	57	61	1	In	VDJ
AAGATCCAGCCTGCAGAGCTTGGGGACTCGGCCGTGTATCTCTGTGCCAGCAAAAAACCTAGCGGCAATGAGCAGTTCTTCGGGCCA	CASKKPSGNEQFF	1	5.035246727089627E-4	39	TCRBV11-03*01	TCRBV11	TCRBV11-03	01				TCRBD02-01	TCRBD02	TCRBD02-01				01,02	TCRBJ02-01*01	TCRBJ02	TCRBJ02-01	01				7	0	4	5	6	6	42	52	58	-1	65	1	In	VDJ
TGCAGCAAGAAGACTCAGCTGCGTATCTCTGCACCAGCAGGGTCATCTGTTTGTGCAAGTCGGGCCAACGTCCTGACTTTCGGGGCC		1	5.035246727089627E-4	52	TCRBV01-01*01	TCRBV01	TCRBV01-01	01								TCRBD01,TCRBD02	TCRBD01-01,TCRBD02-01		TCRBJ02-06*01	TCRBJ02	TCRBJ02-06	01				6	19	0	10	0	5	29	-1	40	42	61	1	Out	VDJ
GAGCAGGAGGACTCCGCCGTGTATCTCTGTGCCAGCAGCTTAGACGGGACTAGTGGCTTTTTCTACAATGAGCAGTTCTTCGGGCCA	CASSLDGTSGFFYNEQFF	1	5.035246727089627E-4	54	TCRBV07-08*01	TCRBV07	TCRBV07-08	01				TCRBD02-01	TCRBD02	TCRBD02-01				01,02	TCRBJ02-01*01	TCRBJ02	TCRBJ02-01	01				1	9	0	8	2	3	27	43	45	53	62	1	In	VDJ
AGTTCTAAGAAGCTCCTTCTCAGTGACTCTGGCTTCTATCTCTGTGCCTGGACTCTAGACAGGGGCTATGGCTACACCTTCGGTTCG	CAWTLDRGYGYTF	1	5.035246727089627E-4	39	TCRBV30-01*01	TCRBV30	TCRBV30-01	01				TCRBD01-01*01	TCRBD01	TCRBD01-01	01				TCRBJ01-02*01	TCRBJ01	TCRBJ01-02	01				4	0	2	2	5	4	42	52	57	-1	65	1	In	VDJ
ACCCTGCAGCCAGAAGACTCGGCCCTGTATCTCTGTGCCAGCAGCCAGGGAGGACTAGCGGATCAAGAGACCCAGTACTTCGGGCCA	CASSQGGLADQETQYF	1	5.035246727089627E-4	48	TCRBV04-02*01	TCRBV04	TCRBV04-02	01				TCRBD02-01	TCRBD02	TCRBD02-01				01,02	TCRBJ02-05*01	TCRBJ02	TCRBJ02-05	01				3	2	1	5	4	2	33	47	51	61	63	1	In	VDJ
CTGATTCTGGAGTCCGCCAGCACCAACCAGACATCTATGTACCTCTGTGCCAGTCAACGAGGGGTCTATGGCTACACCTTCGGTTCG	CASQRGVYGYTF	1	5.035246727089627E-4	36	TCRBV28-01*01	TCRBV28	TCRBV28-01	01								TCRBD01,TCRBD02	TCRBD01-01,TCRBD02-01		TCRBJ01-02*01	TCRBJ01	TCRBJ01-02	01				9	1	5	2	6	4	45	53	59	64	65	1	In	VDJ
ACAGTGACCAGTGCCCATCCTGAAGACAGCAGCTTCTACATCTGCAGTGCTAGAGATACAGGGTCCTATGGCTACACCTTCGGTTCG	CSARDTGSYGYTF	1	5.035246727089627E-4	39	TCRBV20	TCRBV20				TCRBV20-01,TCRBV20-or09_02		TCRBD01-01*01	TCRBD01	TCRBD01-01	01				TCRBJ01-02*01	TCRBJ01	TCRBJ01-02	01				0	2	3	3	1	4	42	56	57	63	65	1	In	VDJ
GAGTCCGCCAGCACCAACCAGACATCTATGTACCTCTGTGCCAGCAGTTTCAGACAGGGACGTATCAATGAGCAGTTCTTCGGGCCA	CASSFRQGRINEQFF	1	5.035246727089627E-4	45	TCRBV28-01*01	TCRBV28	TCRBV28-01	01				TCRBD01-01*01	TCRBD01	TCRBD01-01	01				TCRBJ02-01*01	TCRBJ02	TCRBJ02-01	01				3	6	2	3	2	6	36	50	52	59	65	1	In	VDJ
TGACAGTGACCAGTGCCCATCCTGAAGACAGCAGCTTCTACATCTGCAGTGCTCTACCGGGGGGGAGAGACCCAGTACTTCGGGCCA		1	5.035246727089627E-4	37	TCRBV20	TCRBV20				TCRBV20-01,TCRBV20-or09_02		TCRBD02-01*01	TCRBD02	TCRBD02-01	01				TCRBJ02-05*01	TCRBJ02	TCRBJ02-05	01				5	0	8	0	4	4	44	53	57	-1	65	1	Out	VDJ
CAAAAGAACCCGACAGCTTTCTATCTCTGTGCCAGTAGTATGGTCGATTTGATGGGAACCCCGATCTACGAGCAGTACTTCGGGCCG	CASSMVDLMGTPIYEQYF	1	5.035246727089627E-4	54	TCRBV19-01*01	TCRBV19	TCRBV19-01	01								TCRBD01,TCRBD02	TCRBD01-01,TCRBD02-01		TCRBJ02-07*01	TCRBJ02	TCRBJ02-07	01				3	8	0	8	12	3	27	41	53	57	65	1	In	VDJ
GCCCAAAAGAACCCGACAGTTTTCTATCTCTGTGCCAGTAGTATGGGACTAGCGGGAGTTTTTTACAATGAGCAGTTCTTCGGGCCA	CASSMGLAGVFYNEQFF	1	5.035246727089627E-4	51	TCRBV19-01*01	TCRBV19	TCRBV19-01	01				TCRBD02-01*02	TCRBD02	TCRBD02-01	02				TCRBJ02-01*01	TCRBJ02	TCRBJ02-01	01				3	5	0	2	0	4	30	-1	44	58	63	1	In	VDJ
ACTCTGGAGTCCGCTACCAGCTCCCAGACATCTGTGTACTTCTGTGCCATCAGTGAGGATGTACGCACTGAAGCTTTCTTTGGACAA	CAISEDVRTEAFF	1	5.035246727089627E-4	39	TCRBV10-03*01	TCRBV10	TCRBV10-03	01								TCRBD01,TCRBD02	TCRBD01-01,TCRBD02-01		TCRBJ01-01*01	TCRBJ01	TCRBJ01-01	01				2	6	2	8	0	4	42	-1	57	59	65	1	In	VDJ
CTGGAGCTTGGTGACTCTGCTGTGTATTTCTGTGCCAGCAGCCCCCGGGGGGGAGAGACAGCAGGTTCACCCCTCCACTTTGGGAAT	CASSPRGGETAGSPLHF	1	5.035246727089627E-4	51	TCRBV03-01/03-02*01	TCRBV03	TCRBV03-01/03-02	01				TCRBD02-01*01	TCRBD02	TCRBD02-01	01				TCRBJ01-06*01	TCRBJ01	TCRBJ01-06	01				4	12	8	0	2	9	30	43	45	53	65	1	In	VDJ
CCCTCAGAACCCAGGGACTCAGCTGTGTACTTCTGTGCCAGCAGTCCGGGACTAGCGGGAGCAAGGAATGAGCAGTTCTTCGGGCCA	CASSPGLAGARNEQFF	1	5.035246727089627E-4	48	TCRBV12	TCRBV12				TCRBV12-03/12-04,TCRBV12-04		TCRBD02-01*02	TCRBD02	TCRBD02-01	02				TCRBJ02-01*01	TCRBJ02	TCRBJ02-01	01				5	5	0	2	2	7	33	45	47	61	66	1	In	VDJ
AGAACCGGGAGACACGGCACTGTATCTCTGCGCCAGCAGGCGTACTCCCCGGGACACTCTAACACCGGGGAGCTGTTTTTTGGAGAA		1	5.035246727089627E-4	53	TCRBV23-01*01	TCRBV23	TCRBV23-01	01				TCRBD01-01*01	TCRBD01	TCRBD01-01	01				TCRBJ02-02*01	TCRBJ02	TCRBJ02-02	01				6	4	0	6	11	2	28	39	50	56	60	1	Out	VDJ
GCCCTGCAGCCAGAAGACTCAGCCCTGTATCTCTGCGCCAGCAGCTTGCCACTAGACCGTGGCGGCACTGAAGCTTTCTTTGGACAA	CASSLPLDRGGTEAFF	1	5.035246727089627E-4	48	TCRBV04-01*01	TCRBV04	TCRBV04-01	01				TCRBD02-01	TCRBD02	TCRBD02-01				01,02	TCRBJ01-01*01	TCRBJ01	TCRBJ01-01	01				5	10	3	8	5	4	33	45	50	55	65	1	In	VDJ
CCAAAAGAACCCGACAGCTTTCTATCTCTGTGCCAGTAGTAGGTCCCTGGCAGGACTAATAGCAATCAGCCCCAGCATTTTGGTGAT		2	0.0010070493454179255	53	TCRBV19-01*01	TCRBV19	TCRBV19-01	01				TCRBD02-01	TCRBD02	TCRBD02-01				01,02	TCRBJ01-05*01	TCRBJ01	TCRBJ01-05	01				4	1	1	9	11	0	28	41	52	58	59	2	Out	VDJ
AGCCTTGAGATCCAGGCTACGAAGCTTGAGGATTCAGCAGTGTATTTTTGTGCCAGCAGCCAATCAAGGGAACTGTTTTTTGGCAGT	CASSQSRELFF	2	0.0010070493454179255	33	TCRBV16-01*01	TCRBV16	TCRBV16-01	01								TCRBD01,TCRBD02	TCRBD01-01,TCRBD02-01		TCRBJ01-04*01	TCRBJ01	TCRBJ01-04	01				0	0	5	3	1	12	48	65	66	-1	70	2	In	VDJ
CCTTGGAGCTGGGGGACTCAGCCCTGTACTTCTGTGCCAGCAGCTCACTAGAAAGGGATTGTTTAGGGTGAGCAGTTCTTCGGGCCA		1	5.035246727089627E-4	49	TCRBV13-01*01	TCRBV13	TCRBV13-01	01				TCRBD02-01	TCRBD02	TCRBD02-01				01,02	TCRBJ02-01*01	TCRBJ02	TCRBJ02-01	01				4	17	3	8	1	9	32	45	46	51	68	1	Out	VDJ
AAGAAGCTCCTTCTCAGTGACTCTGGCTTCTATCTCTGTGCCTGGAACTCCCGCCCAGGGGTACGGACTGAAGCTTTCTTTGGACAA	CAWNSRPGVRTEAFF	1	5.035246727089627E-4	45	TCRBV30-01*01	TCRBV30	TCRBV30-01	01				TCRBD01-01*01	TCRBD01	TCRBD01-01	01				TCRBJ01-01*01	TCRBJ01	TCRBJ01-01	01				4	5	4	2	9	5	36	46	55	61	66	1	In	VDJ
GAGTTCTAAGAAGCTCCTTCTCAGTGACTCTGGCTTCTATCTCTGTGCCGGGGACTAGCGGTAGCCTACGAGCAGTACTTCGGGCCG		1	5.035246727089627E-4	38	TCRBV30-01*05	TCRBV30	TCRBV30-01	05				TCRBD02-01	TCRBD02	TCRBD02-01				01,02	TCRBJ02-07*01	TCRBJ02	TCRBJ02-07	01				4	3	3	5	0	2	43	-1	53	61	64	1	Out	VDJ
AAGATCCAGCGCACAGAGCAGCGGGACTCGGCCATGTATCGCTGTGCCAGCAGCCCCGGGACACTCAACGAGCAGTACTTCGGGCCG	CASSPGTLNEQYF	1	5.035246727089627E-4	39	TCRBV07-06*01	TCRBV07	TCRBV07-06	01				TCRBD01-01*01	TCRBD01	TCRBD01-01	01				TCRBJ02-07*01	TCRBJ02	TCRBJ02-07	01				5	4	0	6	3	5	42	54	57	63	67	1	In	VDJ
CAGCGCACAGAGCAGGAGGACTCGGCCGTGTATCTCTGTGCCAGCAGCTTATATGGGGAGGTTGGAAACACCATATATTTTGGAGAG	CASSLYGEVGNTIYF	1	5.035246727089627E-4	45	TCRBV07-02	TCRBV07	TCRBV07-02				01,02	TCRBD02-01*02	TCRBD02	TCRBD02-01	02				TCRBJ01-03*01	TCRBJ01	TCRBJ01-03	01				2	1	9	1	4	3	36	51	55	61	62	1	In	VDJ
AACGCCTTGTTGCTGGGGGACTCGGCCCTGTATCTCTGTGCCAGCAGTATGGGACAGGGGAGCGGAGCTGAAGCTTTCTTTGGACAA	CASSMGQGSGAEAFF	1	5.035246727089627E-4	45	TCRBV05-05*01	TCRBV05	TCRBV05-05	01				TCRBD01-01*01	TCRBD01	TCRBD01-01	01				TCRBJ01-01*01	TCRBJ01	TCRBJ01-01	01				5	7	0	2	3	6	36	47	50	60	67	1	In	VDJ
TTGGAGCTGGACGACTCGGCCCTGTATCTCTGTGCCAGCAGCTCGGTAATGGCGGGAGACCCATTTGGGGAGCTGTTTTTTGGAGAA	CASSSVMAGDPFGELFF	1	5.035246727089627E-4	51	TCRBV05-04*01	TCRBV05	TCRBV05-04	01				TCRBD02-01*02	TCRBD02	TCRBD02-01	02				TCRBJ02-02*01	TCRBJ02	TCRBJ02-02	01				3	8	7	2	8	8	30	43	51	58	66	1	In	VDJ
NCTCTCACTGTGACATCGGCCCAAAAGAACCCGACAGCTTTCTATCTCTGTGCCAGTAATTATCGGACTGAAGCTTTCTTTGGACAA	CASNYRTEAFF	1	5.035246727089627E-4	33	TCRBV19-01*01	TCRBV19	TCRBV19-01	01				TCRBD02-01	TCRBD02	TCRBD02-01				01,02	TCRBJ01-01*01	TCRBJ01	TCRBJ01-01	01				7	0	8	5	5	5	48	58	63	-1	66	1	In	VDJ
AAGATCCAGCCCTCAGAACCCAGGGACTCAGCTGTGTATTTTTGTGCTAGTGGGTTCACAGGTGGAAACACCATATATTTTGGAGAG	CASGFTGGNTIYF	1	5.035246727089627E-4	39	TCRBV12-05*01	TCRBV12	TCRBV12-05	01				TCRBD01-01*01	TCRBD01	TCRBD01-01	01				TCRBJ01-03*01	TCRBJ01	TCRBJ01-03	01				6	0	3	4	4	3	42	53	57	-1	62	1	In	VDJ
AGCACCTTGGAGCTGGGGGACTCGGCCCTTTATCTTTGCGCCAGCAGCGTGATAGCGGGAGCGGGGGAGACCCAGTACTTCGGGCCA	CASSVIAGAGETQYF	2	0.0010070493454179255	45	TCRBV05-01*01	TCRBV05	TCRBV05-01	01				TCRBD02-01*02	TCRBD02	TCRBD02-01	02				TCRBJ02-05*01	TCRBJ02	TCRBJ02-05	01				4	5	5	2	4	5	36	48	52	61	66	2	In	VDJ
GTGAACGCCTTGGAGCTGGACGACTCGGCCCTGTATCTCTGTGCCAGCAGCTTTTGACAGGGCGGTCAGCCCCAGCATTTTGGTGAT	CASSF*QGGQPQHF	1	5.035246727089627E-4	42	TCRBV05-04*01	TCRBV05	TCRBV05-04	01				TCRBD01-01*01	TCRBD01	TCRBD01-01	01				TCRBJ01-05*01	TCRBJ01	TCRBJ01-05	01				2	3	2	3	2	6	39	53	55	62	65	1	Stop	VDJ
TCGGCTGCTCCCTCCCAGACATCTGTGTACTTCTGTGCCAGCAGTTACTGAGGCGGGAGGCCACTGATCGGGCAGTTCTTCGGGCCA	CASSY*GGRPLIGQFF	1	5.035246727089627E-4	48	TCRBV06-05*01	TCRBV06	TCRBV06-05	01				TCRBD02-01*02	TCRBD02	TCRBD02-01	02				TCRBJ02-01*01	TCRBJ02	TCRBJ02-01	01				1	11	7	1	3	12	33	49	52	60	71	1	Stop	VDJ
CTGAAGATCCGGTCCACAAAGCTGGAGGACTCAGCCATGTACTTCTGTGCCAGTGAACAGGGGGCGAGGGAGCTGTTTTTTGGAGAA	CASEQGARELFF	1	5.035246727089627E-4	36	TCRBV02-01	TCRBV02	TCRBV02-01				01,03	TCRBD01-01*01	TCRBD01	TCRBD01-01	01				TCRBJ02-02*01	TCRBJ02	TCRBJ02-02	01				9	2	3	0	3	9	45	53	56	65	67	1	In	VDJ
ATCCAGCCTGCAGAGCTTGGGGACTCGGCCGTGTATCTCTGTGCCAGCAGCTTCGAGGGACTAGCGGTCGAGCAGTACTTCGGGCCG	CASSFEGLAVEQYF	1	5.035246727089627E-4	42	TCRBV11-03*01	TCRBV11	TCRBV11-03	01				TCRBD02-01	TCRBD02	TCRBD02-01				01,02	TCRBJ02-07*01	TCRBJ02	TCRBJ02-07	01				3	1	0	5	3	6	39	53	56	67	68	1	In	VDJ
CTGTGAGCAACATGAGCCCTGAAGACAGCAGCATATATCTCTGCAGCGTTGAGTTTGCGGAATCCCTACGAGCAGTACTTCGGGCCG		1	5.035246727089627E-4	40	TCRBV29-01	TCRBV29	TCRBV29-01				01,02	TCRBD02-01	TCRBD02	TCRBD02-01				01,02	TCRBJ02-07*01	TCRBJ02	TCRBJ02-07	01				3	4	7	5	4	2	41	52	56	60	64	1	Out	VDJ
ATCCGGTCCACAAAGCTGGAGGACTCAGCCATGTACTTCTGTGCCAGCAGTGAGACAGGGGGTATCGACGAGCAGTACTTCGGGCCG	CASSETGGIDEQYF	1	5.035246727089627E-4	42	TCRBV02-01	TCRBV02	TCRBV02-01				01,03	TCRBD01-01*01	TCRBD01	TCRBD01-01	01				TCRBJ02-07*01	TCRBJ02	TCRBJ02-07	01				3	5	2	1	0	5	39	-1	53	62	67	1	In	VDJ
ACAGTGACCAGTGCCCATCCTGAAGACAGCAGCTTCTACATCTGCAGTGCTAGAGATCCAGGGGGGAACATTCAGTACTTCGGCGCC	CSARDPGGNIQYF	1	5.035246727089627E-4	39	TCRBV20	TCRBV20				TCRBV20-01,TCRBV20-or09_02		TCRBD01-01*01	TCRBD01	TCRBD01-01	01				TCRBJ02-04*01	TCRBJ02	TCRBJ02-04	01				0	1	4	1	2	7	42	56	58	65	66	1	In	VDJ
CACACCCTGCAGCCAGAAGACTCGGCCCTGTATCTCTGTGCCAGCAGCCAAGCTAGCGGGAGCTACAATGAGCAGTTCTTCGGGCCA	CASSQASGSYNEQFF	1	5.035246727089627E-4	45	TCRBV04-02*01	TCRBV04	TCRBV04-02	01				TCRBD02-01*02	TCRBD02	TCRBD02-01	02				TCRBJ02-01*01	TCRBJ02	TCRBJ02-01	01				1	0	4	2	0	3	36	-1	52	-1	62	1	In	VDJ
GCCTTGTTGCTGGGGGACTCGGCCCTCTATCTCTGTGCCAGCAGCCCCCGACTAGCGGGGCTAACAGATACGCAGTATTTTGGCCCA	CASSPRLAGLTDTQYF	1	5.035246727089627E-4	48	TCRBV05-06*01	TCRBV05	TCRBV05-06	01				TCRBD02-01*01	TCRBD02	TCRBD02-01	01				TCRBJ02-03*01	TCRBJ02	TCRBJ02-03	01				4	3	2	3	4	3	33	45	49	60	63	1	In	VDJ
ACCAGTGCCCATCCTGAAGACAGCAGCTTCTACATCTGCAGTGCTAGACCTCAGGGATTGGGCACCGGGGAGCTGTTTTTTGGAGAA	CSARPQGLGTGELFF	1	5.035246727089627E-4	45	TCRBV20	TCRBV20				TCRBV20-01,TCRBV20-or09_02		TCRBD01-01*01	TCRBD01	TCRBD01-01	01				TCRBJ02-02*01	TCRBJ02	TCRBJ02-02	01				2	6	4	3	3	4	36	48	51	56	62	1	In	VDJ
CACGGAGTCAGGGGACACAGCACTGTATTTCTGTGCCAGCAGCAAAGCCCCCGAGGCGAGGTCAATCAGCCCCAGCATTTTGGTGAT		1	5.035246727089627E-4	50	TCRBV21-01*01	TCRBV21	TCRBV21-01	01				TCRBD02-01*02	TCRBD02	TCRBD02-01	02				TCRBJ01-05*01	TCRBJ01	TCRBJ01-05	01				0	6	11	1	4	3	31	48	52	56	62	1	Out	VDJ
GCTCCCTCCCAGACATCTGTGTACTTCTGTGCCAGCAGCTTAGCGGGCGTTACAGGGAGGAGCAATCAGCCCCAGCATTTTGGTGAT	CASSLAGVTGRSNQPQHF	1	5.035246727089627E-4	54	TCRBV06	TCRBV06				TCRBV06-01,TCRBV06-05,TCRBV06-06		TCRBD02-01	TCRBD02	TCRBD02-01				01,02	TCRBJ01-05*01	TCRBJ01	TCRBJ01-05	01				6	13	5	4	2	1	27	38	40	47	60	1	In	VDJ
GTGAGCACCTTGGAGCTGGGGGACTCGGCCCTTTATCTTTGCGCCAGCAGCTTGGACAGGGGTGGGTATGGCTACACCTTCGGTTCG	CASSLDRGGYGYTF	1	5.035246727089627E-4	42	TCRBV05-01*01	TCRBV05	TCRBV05-01	01				TCRBD01-01*01	TCRBD01	TCRBD01-01	01				TCRBJ01-02*01	TCRBJ01	TCRBJ01-02	01				0	4	3	2	0	5	39	-1	55	62	66	1	In	VDJ
AATGTGAACGCCTTGTTGCTGGGGGACTCGGCCCTCTATCTCTGTGCCAGCAGCTTGCTGGGTCCGGGCGGCTACACCTTCGGTTCG	CASSLLGPGGYTF	1	5.035246727089627E-4	39	TCRBV05-06*01	TCRBV05	TCRBV05-06	01								TCRBD01,TCRBD02	TCRBD01-01,TCRBD02-01		TCRBJ01-02*01	TCRBJ01	TCRBJ01-02	01				1	0	8	0	8	8	42	57	65	-1	69	1	In	VDJ
CAGCCTGCAGAGCTTGGGGACTCGGCCGTGTATCTCTGTGCCAGCAGCCCTCGACAGGGGGCCACAGATACGCAGTATTTTGGCCCA	CASSPRQGATDTQYF	1	5.035246727089627E-4	45	TCRBV11-03*01	TCRBV11	TCRBV11-03	01				TCRBD01-01*01	TCRBD01	TCRBD01-01	01				TCRBJ02-03*01	TCRBJ02	TCRBJ02-03	01				5	0	2	0	4	2	36	48	52	-1	62	1	In	VDJ
NNNNNNNNNNNNNTGTCGGCTGCTCCCTCCCAGACATCTGTGTACTTCTGTGCCAGCAGGGAGGCAGATGGCTACACCTTCGGTTCG	CASREADGYTF	1	5.035246727089627E-4	33	TCRBV06-05*01	TCRBV06	TCRBV06-05	01				TCRBD02-01*02	TCRBD02	TCRBD02-01	02				TCRBJ01-02*01	TCRBJ01	TCRBJ01-02	01				6	3	10	1	0	6	48	-1	59	64	67	1	In	VDJ
CCCTGCAGCCAGAAGACTCAGCCCTGTATCTCTGCGCCAGCAGCAGTACGGTCTAGAACCAAAGACCTATGGCTACACTTCGGTTCG		1	5.035246727089627E-4	49	TCRBV04-01*01	TCRBV04	TCRBV04-01	01				TCRBD02-01	TCRBD02	TCRBD02-01				01,02	TCRBJ01-02*01	TCRBJ01	TCRBJ01-02	01				5	21	4	8	8	16	32	44	52	56	77	1	Out	VDJ
ACAGTGACCAGTGCCCATCCTGAAGACAGCAGCTTCTACATCTGCAGTGCTAGAGCGGTAGAAACCTACGAGCAGTACTTCGGGCCG	CSARAVETYEQYF	1	5.035246727089627E-4	39	TCRBV20	TCRBV20				TCRBV20-01,TCRBV20-or09_02		TCRBD02-01	TCRBD02	TCRBD02-01				01,02	TCRBJ02-07*01	TCRBJ02	TCRBJ02-07	01				1	3	5	8	3	2	42	55	58	61	64	1	In	VDJ
GCCAGCACCAACCAGACATCTATGTACCTCTGTGCCAGCAGTTTAAGTTCTAGCGGAATAGCCAAAAACATTCAGTACTTCGGCGCC	CASSLSSSGIAKNIQYF	2	0.0010070493454179255	51	TCRBV28-01*01	TCRBV28	TCRBV28-01	01				TCRBD02-01	TCRBD02	TCRBD02-01				01,02	TCRBJ02-04*01	TCRBJ02	TCRBJ02-04	01				2	3	4	5	4	0	30	45	49	56	59	2	In	VDJ
AGCACCTTGGAGCTGGGGGACTCGGCCCTTTATCTTTGCGCCAGCAGCCCAGGACAGGGCGTAAGGACTGAAGCTTTCTTTGGACAA	CASSPGQGVRTEAFF	1	5.035246727089627E-4	45	TCRBV05-01*01	TCRBV05	TCRBV05-01	01				TCRBD01-01*01	TCRBD01	TCRBD01-01	01				TCRBJ01-01*01	TCRBJ01	TCRBJ01-01	01				4	7	1	3	3	5	36	48	51	59	66	1	In	VDJ
ATCCAGCAGGTAGTGCGAGGAGATTCGGCAGCTTATTTCTGTGCCAGCTCACCGGGTATGCGGGACACTGAAGCTTTCTTTGGACAA	CASSPGMRDTEAFF	1	5.035246727089627E-4	42	TCRBV18-01*01	TCRBV18	TCRBV18-01	01				TCRBD02-01	TCRBD02	TCRBD02-01				01,02	TCRBJ01-01*01	TCRBJ01	TCRBJ01-01	01				3	0	7	4	6	3	39	53	59	-1	64	1	In	VDJ
AAGCTCCTTCTCAGTGACTCTGGCTTCTATCTCTGTGCCTGGAGTGCAAGAGGGACCTTCGGCGGTTTTGGCTACACCTTCGGTTCG	CAWSARGTFGGFGYTF	1	5.035246727089627E-4	48	TCRBV30-01*01	TCRBV30	TCRBV30-01	01								TCRBD01,TCRBD02	TCRBD01-01,TCRBD02-01		TCRBJ01-02*01	TCRBJ01	TCRBJ01-02	01				1	12	0	7	5	7	33	46	51	56	68	1	In	VDJ
CCCTCAACCCTGGAGTCTGCCAGGCCCTCACATACCTCTCAGTACCTCTGTGCCAGCAGTGAATCCTATTGAGGGTACTTCGGGCCG	CASSESY*GYF	1	5.035246727089627E-4	33	TCRBV25-01*01	TCRBV25	TCRBV25-01	01				TCRBD02-01*02	TCRBD02	TCRBD02-01	02				TCRBJ02-07*01	TCRBJ02	TCRBJ02-07	01				1	0	11	1	6	12	48	64	70	-1	74	1	Stop	VDJ
AGATCCAGTCCACGGAGTCAGGGGACACAGCACTGTATTTCTGTGCCAGCCCGTGAGGGCGGATCCTACGAGCAGTACTTCGGGCCG		1	5.035246727089627E-4	40	TCRBV21-01*01	TCRBV21	TCRBV21-01	01				TCRBD02-01*02	TCRBD02	TCRBD02-01	02				TCRBJ02-07*01	TCRBJ02	TCRBJ02-07	01				8	4	11	0	4	1	41	50	54	59	63	1	Out	VDJ
CTGGAGTCCGCCAGCACCAACCAGACATCTATGTACCTCTGTGCCAGCAGTCCCCAGGGCTCTGGAAACACCATATATTTTGGAGAG	CASSPQGSGNTIYF	1	5.035246727089627E-4	42	TCRBV28-01*01	TCRBV28	TCRBV28-01	01				TCRBD01-01*01	TCRBD01	TCRBD01-01	01				TCRBJ01-03*01	TCRBJ01	TCRBJ01-03	01				5	0	4	3	3	0	39	51	54	-1	59	1	In	VDJ
AGTGCCCATCCTGAAGACAGCAGCTTCTACATCTGCAGTGCAGACTTAGCGGGACCGATAGCCAAAAACATTCAGTACTTCGGCGCC	CSADLAGPIAKNIQYF	1	5.035246727089627E-4	48	TCRBV20	TCRBV20				TCRBV20-01,TCRBV20-or09_02		TCRBD02-01*02	TCRBD02	TCRBD02-01	02				TCRBJ02-04*01	TCRBJ02	TCRBJ02-04	01				6	5	5	3	5	0	33	41	46	54	59	1	In	VDJ
TCGGCCCAAAAGAACCCGACAGCTTTCTATCTCTGTGCCAGTAGTATGGGACTAGCGGGAATACACAATGAGCAGTTCTTCGGGCCA	CASSMGLAGIHNEQFF	1	5.035246727089627E-4	48	TCRBV19-01*01	TCRBV19	TCRBV19-01	01				TCRBD02-01*02	TCRBD02	TCRBD02-01	02				TCRBJ02-01*01	TCRBJ02	TCRBJ02-01	01				3	4	0	3	0	5	33	-1	47	60	64	1	In	VDJ
AACATGAGCCCTGAAGACAGCAGCATATATCTCTGCAGCGCCGGGACAGGGGGCGCGGGAAACACCGGGGAGCTGTTTTTTGGAGAA	CSAGTGGAGNTGELFF	1	5.035246727089627E-4	48	TCRBV29-01*03	TCRBV29	TCRBV29-01	03				TCRBD01-01*01	TCRBD01	TCRBD01-01	01				TCRBJ02-02*01	TCRBJ02	TCRBJ02-02	01				6	6	0	0	1	2	33	41	42	54	60	1	In	VDJ
GCCCCAACCAGACCTCTCTGTACTTCTGTGCCAGCCCGTTGGAGGACGGAACAGGGCGACCTCTACACTGAAGCTTTCTTTGGACAA		1	5.035246727089627E-4	55	TCRBV27-01*01	TCRBV27	TCRBV27-01	01				TCRBD01-01*01	TCRBD01	TCRBD01-01	01				TCRBJ01-01*01	TCRBJ01	TCRBJ01-01	01				8	8	3	3	15	3	26	35	50	56	64	1	Out	VDJ
GTTCTAAGAAGCTCCTTCTCAGTGACTCTGGCTTCTATCTCTGTGCCGGCTTACGGGGACCTTAATGAAAAACTGTTTTTTGGCAGT		1	5.035246727089627E-4	40	TCRBV30-01	TCRBV30	TCRBV30-01				01,05					TCRBD01,TCRBD02	TCRBD01-01,TCRBD02-01		TCRBJ01-04*01	TCRBJ01	TCRBJ01-04	01				8	2	0	7	8	4	41	47	55	60	62	1	Out	VDJ
CTACACGCCCTGCAGCCAGAAGACTCAGCCCTGTATCTCTGCGCCAGCAGCCAAAATCGATTTAACTATGGCTACACCTTCGGTTCG	CASSQNRFNYGYTF	1	5.035246727089627E-4	42	TCRBV04-01*01	TCRBV04	TCRBV04-01	01								TCRBD01,TCRBD02	TCRBD01-01,TCRBD02-01		TCRBJ01-02*01	TCRBJ01	TCRBJ01-02	01				2	2	2	8	4	1	39	54	58	60	62	1	In	VDJ
GCCATCCCCAACCAGACAGCTCTTTACTTCTGTGCCACCAGTGATCCCGCAGGGGACTCCGGGGCCAACGTCCTGACTTTCGGGGCC	CATSDPAGDSGANVLTF	2	0.0010070493454179255	51	TCRBV24-01*01	TCRBV24	TCRBV24-01	01								TCRBD01,TCRBD02	TCRBD01-01,TCRBD02-01		TCRBJ02-06*01	TCRBJ02	TCRBJ02-06	01				3	5	4	2	4	4	30	45	49	55	60	2	In	VDJ
ACGCCTTGGAGCTGGAGGACTCGGCCCTGTATCTCTGTGCCAGCAGCCCCAGACTAGCGGGCCAAAAACATTCAGTACTTCGGCGCC		1	5.035246727089627E-4	46	TCRBV05-08*01	TCRBV05	TCRBV05-08	01				TCRBD02-01	TCRBD02	TCRBD02-01				01,02	TCRBJ02-04*01	TCRBJ02	TCRBJ02-04	01				4	0	2	5	4	1	35	47	51	-1	60	1	Out	VDJ
ATGAATGTGAGCACCTTGGAGCTGGGGGACTCGGCCCTTTATCTTTGCGCCAGCCAGGGCTCCTACAATGAGCAGTTCTTCGGGCCA	CASQGSYNEQFF	1	5.035246727089627E-4	36	TCRBV05-01*01	TCRBV05	TCRBV05-01	01				TCRBD01-01*01	TCRBD01	TCRBD01-01	01				TCRBJ02-01*01	TCRBJ02	TCRBJ02-01	01				7	0	4	3	0	0	45	-1	54	-1	59	1	In	VDJ
CAGCGCACAGAGCGGGGGGACTCAGCCGTGTATCTCTGTGCCAGCAGCGCCGGGACAGGTCATACAGATACGCAGTATTTTGGCCCA	CASSAGTGHTDTQYF	1	5.035246727089627E-4	45	TCRBV07-03*01	TCRBV07	TCRBV07-03	01				TCRBD01-01*01	TCRBD01	TCRBD01-01	01				TCRBJ02-03*01	TCRBJ02	TCRBJ02-03	01				5	4	0	4	3	3	36	48	51	59	63	1	In	VDJ
AAGATCCAGCGCACAGAGCAGGGGGACTCGGCCATGTATCTCTGTGCCAGCAGCTTAATAGTCGGCGGGGAGCTGTTTTTTGGAGAA	CASSLIVGGELFF	1	5.035246727089627E-4	39	TCRBV07-09*01	TCRBV07	TCRBV07-09	01				TCRBD02-01	TCRBD02	TCRBD02-01				01,02	TCRBJ02-02*01	TCRBJ02	TCRBJ02-02	01				2	4	5	8	1	7	42	57	58	61	65	1	In	VDJ
AAGATCCGGTCCACAAAGCTGGAGGACTCAGCCATGTACTTCTGTGCCAGCAGTGATGGGGGGACCACTGAAGCTTTCTTTGGACAA	CASSDGGTTEAFF	1	5.035246727089627E-4	39	TCRBV02-01	TCRBV02	TCRBV02-01				01,03	TCRBD02-01*01	TCRBD02	TCRBD02-01	01				TCRBJ01-01*01	TCRBJ01	TCRBJ01-01	01				3	2	9	1	1	4	42	56	57	63	65	1	In	VDJ
AAGATCCGGTCCACAAAGCTGGAGGACTCAGCCATGTACTTCTGTGCCAGCAGTGAAGGAGGGTTGGTGCGACTGTTTTTTGGCAGT	CASSEGGLVRLFF	1	5.035246727089627E-4	39	TCRBV02-01	TCRBV02	TCRBV02-01				01,03	TCRBD02-01*02	TCRBD02	TCRBD02-01	02				TCRBJ01-04*01	TCRBJ01	TCRBJ01-04	01				1	8	11	0	0	13	42	-1	58	63	71	1	In	VDJ
CAGCAGGAGGACTCCGCCGTGTATCTCTGTGCCAGCAGTTTTGCGCGGACAGAATCCTCTGGGGCCAACGTCCTGACTTTCGGGGCC	CASSFARTESSGANVLTF	1	5.035246727089627E-4	54	TCRBV07-08	TCRBV07	TCRBV07-08				01,03	TCRBD01-01*01	TCRBD01	TCRBD01-01	01				TCRBJ02-06*01	TCRBJ02	TCRBJ02-06	01				6	4	1	5	8	0	27	38	46	52	56	1	In	VDJ
TGACCAGTGCCCATCCTGAAGACAGCAGCTTCTACATCTGCAGTGCTAGGTAGCGGGGTCTCCTACAATGAGCAGTTCTTCGGGCCA		1	5.035246727089627E-4	43	TCRBV20	TCRBV20				TCRBV20-01,TCRBV20-or09_02		TCRBD02-01*01	TCRBD02	TCRBD02-01	01				TCRBJ02-01*01	TCRBJ02	TCRBJ02-01	01				3	1	5	3	1	0	38	49	50	58	59	1	Out	VDJ
CTCAAGATCCAGCCTGCAGAGCTTGGGGACTCGGCCATGTATCTCTGTGCCAGCAGCTTAAAGAACAATGAGCAGTTCTTCGGGCCA	CASSLKNNEQFF	1	5.035246727089627E-4	36	TCRBV11-01*01	TCRBV11	TCRBV11-01	01								TCRBD01,TCRBD02	TCRBD01-01,TCRBD02-01		TCRBJ02-01*01	TCRBJ02	TCRBJ02-01	01				2	0	2	8	2	5	45	60	62	-1	64	1	In	VDJ
GTCCACGGAGTCAGGGGACACAGCACTGTATTTCTGTGCCAGCAGCGATGCCCCACAGGCTTGACCGGGGAGCTGTTTTTTGGAGAA		1	5.035246727089627E-4	47	TCRBV21-01*01	TCRBV21	TCRBV21-01	01				TCRBD01-01*01	TCRBD01	TCRBD01-01	01				TCRBJ02-02*01	TCRBJ02	TCRBJ02-02	01				5	4	3	4	8	5	34	46	54	59	63	1	Out	VDJ
GCTCCTTCTCAGTGACTCTGGCTTCTATCTCTGTGCCTGGAGCGCGGACTGGACAGGCGGGCGAGCGGGCCCCAGCATTTTGGTGAT		1	5.035246727089627E-4	50	TCRBV30-01*01	TCRBV30	TCRBV30-01	01				TCRBD01-01*01	TCRBD01	TCRBD01-01	01				TCRBJ01-05*01	TCRBJ01	TCRBJ01-05	01				3	11	1	4	8	9	31	42	50	57	68	1	Out	VDJ
NTGAAGATCCAGCCCTCAGAACCCAGGGACTCAGCTGTGTACTTCTGTGCCAGTGGACTATTCGCCTACGAGCAGTACTTCGGGCCG	CASGLFAYEQYF	1	5.035246727089627E-4	36	TCRBV12-03/12-04*01	TCRBV12	TCRBV12-03/12-04	01				TCRBD02-01	TCRBD02	TCRBD02-01				01,02	TCRBJ02-07*01	TCRBJ02	TCRBJ02-07	01				9	4	1	9	1	2	45	53	54	60	64	1	In	VDJ
ATCCGCTCACCAGGCCTGGGGGACGCAGCCATGTACCTGTGTGCCACCAGCAGAGCGAGTGGTGGAAACACCATATATTTTGGAGAG	CATSRASGGNTIYF	1	5.035246727089627E-4	42	TCRBV15-01*02	TCRBV15	TCRBV15-01	02				TCRBD02-01*02	TCRBD02	TCRBD02-01	02				TCRBJ01-03*01	TCRBJ01	TCRBJ01-03	01				1	3	11	2	1	3	39	55	56	59	62	1	In	VDJ
TTGGAGCTGGGGGACTCGGCCCTTTATCTTTGCGCCAGCAGCTCAAACCCACCGGGACAGGGTCATCATGAGCAGTTCTTCGGGCCA	CASSSNPPGQGHHEQFF	1	5.035246727089627E-4	51	TCRBV05-01*01	TCRBV05	TCRBV05-01	01				TCRBD01-01*01	TCRBD01	TCRBD01-01	01				TCRBJ02-01*01	TCRBJ02	TCRBJ02-01	01				3	5	0	3	10	8	30	43	53	62	67	1	In	VDJ
GCAGAGCTTGGGGACTCGGCCGTGTATCTCTGTGCCAGCAGCTTTAGGTCCCGTTCCACAATATACAATGAGCAGTTCTTCGGGCCA	CASSFRSRSTIYNEQFF	1	5.035246727089627E-4	51	TCRBV11-03*01	TCRBV11	TCRBV11-03	01								TCRBD01,TCRBD02	TCRBD01-01,TCRBD02-01		TCRBJ02-01*01	TCRBJ02	TCRBJ02-01	01				3	3	3	6	13	4	30	44	57	60	63	1	In	VDJ
AAGATCCAGCGCACAGAGCGGGGGGACTCAGCCGTGTATCTCTGTGCCAGCAGCTTGGGCCAGAACAATGAGCAGTTCTTCGGGCCA	CASSLGQNNEQFF	1	5.035246727089627E-4	39	TCRBV07-03*01	TCRBV07	TCRBV07-03	01				TCRBD01-01*01	TCRBD01	TCRBD01-01	01				TCRBJ02-01*01	TCRBJ02	TCRBJ02-01	01				3	4	8	0	0	5	42	-1	56	60	64	1	In	VDJ
NTGAAGATCCAGCCCTCAGAACCCAGGGACTCAGCTGTGTACTTCTGTGCCAGCAGGGACGCCAACAATGAGCAGTTCTTCGGGCCA	CASRDANNEQFF	1	5.035246727089627E-4	36	TCRBV12-03/12-04*01	TCRBV12	TCRBV12-03/12-04	01								TCRBD01,TCRBD02	TCRBD01-01,TCRBD02-01		TCRBJ02-01*01	TCRBJ02	TCRBJ02-01	01				6	4	1	7	0	5	45	-1	56	60	64	1	In	VDJ
CGCTACCAGCTCCCAGACATCTGTGTACTTCTGTGCCATCAGTTGAACGGACAGGCGGAAATGAACACTGAAGCTTTCTTTGGACAA		1	5.035246727089627E-4	50	TCRBV10-03*01	TCRBV10	TCRBV10-03	01				TCRBD01-01*01	TCRBD01	TCRBD01-01	01				TCRBJ01-01*01	TCRBJ01	TCRBJ01-01	01				5	6	1	4	5	0	31	43	48	55	61	1	Out	VDJ
ACCTGAGCTCTCTGGAGCTGGGGGACTCAGCTTTGTATTTCTGTGCCAGCAGCGCCAGAGACAGGCTACGAGCAGTACTTCGGGCCG		1	5.035246727089627E-4	40	TCRBV09-01*01	TCRBV09	TCRBV09-01	01				TCRBD01-01*01	TCRBD01	TCRBD01-01	01				TCRBJ02-07*01	TCRBJ02	TCRBJ02-07	01				3	0	2	4	5	3	41	54	59	-1	65	1	Out	VDJ
AAGATCCGGTCCACAAAGCTGGAGGACTCAGCCATGTACTTCTGTGCCAGCAGTGAATACAGGGGAGACACCATATATTTTGGAGAG	CASSEYRGDTIYF	1	5.035246727089627E-4	39	TCRBV02-01	TCRBV02	TCRBV02-01				01,03	TCRBD01-01*01	TCRBD01	TCRBD01-01	01				TCRBJ01-03*01	TCRBJ01	TCRBJ01-03	01				2	2	3	2	1	8	42	57	58	65	67	1	In	VDJ
NTGTCGGCTGCTCCCTCCCAGACATCTGTGTACTTCTGTGCCAGCAGTGCTCGGGACGGAACAGGAGAGACCCAGTACTTCGGGCCA	CASSARDGTGETQYF	1	5.035246727089627E-4	45	TCRBV06	TCRBV06				TCRBV06-01,TCRBV06-05						TCRBD01,TCRBD02	TCRBD01-01,TCRBD02-01		TCRBJ02-05*01	TCRBJ02	TCRBJ02-05	01				4	8	0	7	3	4	36	49	52	57	65	1	In	VDJ
AAGATCCAGCGCACAGAGCAGGGGGACTCGGCCATGTATCTCTGTGCCAGCAGCACAACAGGGAACACTGAAGCTTTCTTTGGACAA	CASSTTGNTEAFF	1	5.035246727089627E-4	39	TCRBV07-09*01	TCRBV07	TCRBV07-09	01				TCRBD01-01*01	TCRBD01	TCRBD01-01	01				TCRBJ01-01*01	TCRBJ01	TCRBJ01-01	01				5	0	3	4	3	1	42	54	57	-1	62	1	In	VDJ
CTAGAGTCTGCCATCCCCAACCAGACAGCTCTTTACTTCTGTGCCACCAGTGGGGGAGCTACTAATGAAAAACTGTTTTTTGGCAGT	CATSGGATNEKLFF	1	5.035246727089627E-4	42	TCRBV24-01*01	TCRBV24	TCRBV24-01	01				TCRBD02-01*02	TCRBD02	TCRBD02-01	02				TCRBJ01-04*01	TCRBJ01	TCRBJ01-04	01				5	2	9	2	1	2	39	52	53	58	60	1	In	VDJ
TCTCTGGAGCTGGGGGACTCAGCTTTGTATTTCTGTGCCAGCAGCGAAGGGCCCGACCATAGCAATCAGCCCCAGCATTTTGGTGAT	CASSEGPDHSNQPQHF	1	5.035246727089627E-4	48	TCRBV09-01*01	TCRBV09	TCRBV09-01	01								TCRBD01,TCRBD02	TCRBD01-01,TCRBD02-01		TCRBJ01-05*01	TCRBJ01	TCRBJ01-05	01				3	8	5	3	1	0	33	46	47	51	59	1	In	VDJ
ATCCGGTCCACAAAGCTGGAGGACTCAGCCATGTACTTCTGTGCCAGCACCACACAGGGGACTAACTATGGCTACACCTTCGGTTCG	CASTTQGTNYGYTF	1	5.035246727089627E-4	42	TCRBV02-01	TCRBV02	TCRBV02-01				01,03	TCRBD01-01*01	TCRBD01	TCRBD01-01	01				TCRBJ01-02*01	TCRBJ01	TCRBJ01-02	01				7	1	3	2	4	0	39	49	53	60	61	1	In	VDJ
AAGATCCAGCGCACAGAGCAGGAGGACTCCGCCGTGTATCTCTGTGCCAGCAGCCTAACCAGGGGGCATGGCTACACCTTCGGTTCG	CASSLTRGHGYTF	1	5.035246727089627E-4	39	TCRBV07-08*03	TCRBV07	TCRBV07-08	03				TCRBD01-01*01	TCRBD01	TCRBD01-01	01				TCRBJ01-02*01	TCRBJ01	TCRBJ01-02	01				4	0	4	0	4	6	42	55	59	-1	67	1	In	VDJ
CAATCCTGTCCTCAGAACCGGGAGACACGGCACTGTATCTCTGCGCCAGCAGTTGCCGGGACTAGCAATGAGCAGTTCTTCGGGCCA		1	5.035246727089627E-4	40	TCRBV23-01*01	TCRBV23	TCRBV23-01	01				TCRBD02-01	TCRBD02	TCRBD02-01				01,02	TCRBJ02-01*01	TCRBJ02	TCRBJ02-01	01				5	0	0	8	4	6	41	53	57	-1	65	1	Out	VDJ
GTGACCAGTGCCCATCCTGAAGACAGCAGCTTCTACATCTGCAGTGCTAGAGAAGACAGGGGTTTAGTTACGCAGTATTTTGGCCCA	CSAREDRGLVTQYF	1	5.035246727089627E-4	42	TCRBV20	TCRBV20				TCRBV20-01,TCRBV20-or09_02		TCRBD01-01*01	TCRBD01	TCRBD01-01	01				TCRBJ02-03*01	TCRBJ02	TCRBJ02-03	01				0	6	2	2	1	8	39	53	54	62	68	1	In	VDJ
GCGTCTGCTGTACCCTCTCAGACATCTGTGTACTTCTGTGCCAGCAGTGACTCCGAGGGGAACACCGGGGAGCTGTTTTTTGGAGAA	CASSDSEGNTGELFF	1	5.035246727089627E-4	45	TCRBV06-04*01	TCRBV06	TCRBV06-04	01				TCRBD02-01*02	TCRBD02	TCRBD02-01	02				TCRBJ02-02*01	TCRBJ02	TCRBJ02-02	01				0	0	11	0	1	1	36	53	54	-1	59	1	In	VDJ
ACTGGAGGATTCTGGAGTTTATTTCTGTGCCAGCAGCCCCTGACTAGCGGGAGGCTACCCTCCTCCTACGAGCAGTACTTCGGGCCG		1	5.035246727089627E-4	56	TCRBV14-01*01	TCRBV14	TCRBV14-01	01				TCRBD02-01*02	TCRBD02	TCRBD02-01	02				TCRBJ02-07*01	TCRBJ02	TCRBJ02-07	01				4	8	2	1	3	0	25	38	41	54	62	1	Out	VDJ
GTGAGCAACATGAGCCCTGAAGACAGCAGCATATATCTCTGCAGCGTTGATCAGGACTCCTGGGCAGATACGCAGTATTTTGGCCCA	CSVDQDSWADTQYF	1	5.035246727089627E-4	42	TCRBV29-01	TCRBV29	TCRBV29-01				01,02	TCRBD02-01	TCRBD02	TCRBD02-01				01,02	TCRBJ02-03*01	TCRBJ02	TCRBJ02-03	01				3	6	1	10	3	4	39	50	53	58	64	1	In	VDJ
GAGATGAATGTGAGCACCTTGGAGCTGGGGGACTCGGCCCTTTATCTTTGCGCCAGCAGCTTGTTTCCTTTTCCCGTCGGGGGCCCA	CASSLFPFPVG	1	5.035246727089627E-4	33	TCRBV05-01*01	TCRBV05	TCRBV05-01	01				TCRBD02-01	TCRBD02	TCRBD02-01				01,02	TCRBJ02-03*01	TCRBJ02	TCRBJ02-03	01				1	0	8	4	14	21	48	63	77	-1	81	1	In	VDJ
CTCAAGATCCAGCCTGCAGAGCTTGGGGACTCGGCCGTGTATCTCTGTGCCGCCCATTCTGGGACCGGGGAGCTGTTTTTTGGAGAA	CAAHSGTGELFF	1	5.035246727089627E-4	36	TCRBV11-03*01	TCRBV11	TCRBV11-03	01								TCRBD01,TCRBD02	TCRBD01-01,TCRBD02-01		TCRBJ02-02*01	TCRBJ02	TCRBJ02-02	01				11	0	0	9	9	5	45	51	60	-1	63	1	In	VDJ
TTGTCCACTCTGACAGTGACCAGTGCCCATCCTGAAGACAGCAGCTTCTACATCTTGACAGGTAACACTGAAGCTTTCTTTGGACAA	LTGNTEAFF	2	0.0010070493454179255	27	TCRBV20-01	TCRBV20	TCRBV20-01				01,04	TCRBD01-01*01	TCRBD01	TCRBD01-01	01				TCRBJ01-01*01	TCRBJ01	TCRBJ01-01	01				13	1	2	4	1	2	54	55	56	62	63	2	In	VDJ
ATCCTGAGGATCCAGCAGGTAGTGCGAGGAGATTCGGCAGCTTATTTCTGTGCCAGCTCGGACGGTGAAAAACTGTTTTTTGGCAGT	CASSDGEKLFF	1	5.035246727089627E-4	33	TCRBV18-01*01	TCRBV18	TCRBV18-01	01								TCRBD01,TCRBD02	TCRBD01-01,TCRBD02-01		TCRBJ01-04*01	TCRBJ01	TCRBJ01-04	01				6	2	1	7	0	7	48	-1	59	63	65	1	In	VDJ
CAGCGCACAGAGCAGGGGGACTCGGCCATGTATCTCTGTGCCAGCAGCTTACTTCACAAACCTAATGAAAAACTGTTTTTTGGCAGT	CASSLLHKPNEKLFF	1	5.035246727089627E-4	45	TCRBV07-09*01	TCRBV07	TCRBV07-09	01				TCRBD01-01*01	TCRBD01	TCRBD01-01	01				TCRBJ01-04*01	TCRBJ01	TCRBJ01-04	01				2	3	3	6	4	3	36	51	55	58	61	1	In	VDJ
CTGGAGTCGCCCAGCCCCAACCAGACCTCTCTGTACTTCTGTGCCAGCAACACGGGACTAGCTGCGTACGAGCAGTACTTCGGGCCG	CASNTGLAAYEQYF	2	0.0010070493454179255	42	TCRBV27-01*01	TCRBV27	TCRBV27-01	01				TCRBD02-01	TCRBD02	TCRBD02-01				01,02	TCRBJ02-07*01	TCRBJ02	TCRBJ02-07	01				7	4	0	7	4	4	39	49	53	62	66	2	In	VDJ
CTGATTCTGGAGTCCGCCAGCACCAACCAGACATCTATGTACCTCTGTGCCAGCAGTAACGGGCTCTACGAGCAGTACTTCGGGCCG	CASSNGLYEQYF	1	5.035246727089627E-4	36	TCRBV28-01*01	TCRBV28	TCRBV28-01	01								TCRBD01,TCRBD02	TCRBD01-01,TCRBD02-01		TCRBJ02-07*01	TCRBJ02	TCRBJ02-07	01				5	1	8	0	3	3	45	57	60	64	65	1	In	VDJ
CACACCCTGCAGCCAGAAGACTCGGCCCTGTATCTCTGCGCCAGCAGCCAACGGACAGGGGGCATCTACGAGCAGTACTTCGGGCCG	CASSQRTGGIYEQYF	1	5.035246727089627E-4	45	TCRBV04-03*01	TCRBV04	TCRBV04-03	01				TCRBD01-01*01	TCRBD01	TCRBD01-01	01				TCRBJ02-07*01	TCRBJ02	TCRBJ02-07	01				2	2	1	0	1	3	36	51	52	63	65	1	In	VDJ
AGGATCCAGCAGGTAGTGCGAGGAGATTCGGCAGCTTATTTCTGTGCCAGCTCACCAACAAGCGACTACGAGCAGTACTTCGGGCCG	CASSPTSDYEQYF	1	5.035246727089627E-4	39	TCRBV18-01*01	TCRBV18	TCRBV18-01	01				TCRBD02-01	TCRBD02	TCRBD02-01				01,02	TCRBJ02-07*01	TCRBJ02	TCRBJ02-07	01				2	1	6	6	3	3	42	57	60	64	65	1	In	VDJ
CCTGTCCTCAGAACCGGGAGACACGGCACTGTATCTCTGCGCCACCATCTTACGGCGCTTTTCTTCCACGAGCAGTACTTCGGGCCG		1	5.035246727089627E-4	44	TCRBV23-01*01	TCRBV23	TCRBV23-01	01								TCRBD01,TCRBD02	TCRBD01-01,TCRBD02-01		TCRBJ02-07*01	TCRBJ02	TCRBJ02-07	01				10	11	9	0	9	5	37	44	53	56	67	1	Out	VDJ
AAGGTGCAGCCTGCAGAACTGGAGGATTCTGGAGTTTATTTCTGTGCCATCCCGGCGGGGGATAGGAATGAGCAGTTCTTCGGGCCA	CAIPAGDRNEQFF	1	5.035246727089627E-4	39	TCRBV14-01*01	TCRBV14	TCRBV14-01	01				TCRBD02-01*01	TCRBD02	TCRBD02-01	01				TCRBJ02-01*01	TCRBJ02	TCRBJ02-01	01				10	5	7	2	5	7	42	49	54	61	66	1	In	VDJ
ATCCGGTCCACAAAGCTGGAGGACTCAGCCATGTACTTCTGTGCCAGCTTATTGCGGGAGAGCGCAGAGACCCAGTACTTCGGGCCA	CASLLRESAETQYF	1	5.035246727089627E-4	42	TCRBV02-01	TCRBV02	TCRBV02-01				01,03	TCRBD02-01*02	TCRBD02	TCRBD02-01	02				TCRBJ02-05*01	TCRBJ02	TCRBJ02-05	01				8	5	7	2	5	4	39	48	53	60	65	1	In	VDJ
CTGCAGAGCTTGAGGACTCGGCCGTGTATCTCTGTGCCAGCAGCTTAGTACAGGGGAAGGATCTCAGATACGCAGTATTTTGGCCCA		1	5.035246727089627E-4	49	TCRBV11	TCRBV11				TCRBV11-02,TCRBV11-03		TCRBD01-01*01	TCRBD01	TCRBD01-01	01				TCRBJ02-03*01	TCRBJ02	TCRBJ02-03	01				1	8	3	2	1	4	32	48	49	56	64	1	Out	VDJ
AAGATCCGGTCCACAAAGCTGGAGGACTCAGCCATGTACTTCTGTGCCAGCAGTGAACCGTTCACAGATACGCAGTATTTTGGCCCA	CASSEPFTDTQYF	1	5.035246727089627E-4	39	TCRBV02-01	TCRBV02	TCRBV02-01				01,03	TCRBD02-01	TCRBD02	TCRBD02-01				01,02	TCRBJ02-03*01	TCRBJ02	TCRBJ02-03	01				2	2	8	6	1	2	42	57	58	60	62	1	In	VDJ
AGGATCCAGCAGGTAGTGCGAGGAGATTCGGCAGCTTATTTCTGTGCCAGCTCTCCTTATGGTGTCGGGGAGCTGTTTTTTGGAGAA	CASSPYGVGELFF	1	5.035246727089627E-4	39	TCRBV18-01*01	TCRBV18	TCRBV18-01	01								TCRBD01,TCRBD02	TCRBD01-01,TCRBD02-01		TCRBJ02-02*01	TCRBJ02	TCRBJ02-02	01				6	3	0	10	7	7	42	53	60	62	65	1	In	VDJ
GGGACTCAGCTTTGTATTTCTGTGCCAGCAGCGTAATCCCTCGATAAATCCCCCTTGGGCGGTCCCCGGCCCCAGCATTTTGGTGAT		1	5.035246727089627E-4	61	TCRBV09-01*01	TCRBV09	TCRBV09-01	01								TCRBD01,TCRBD02	TCRBD01-01,TCRBD02-01		TCRBJ01-05*01	TCRBJ01	TCRBJ01-05	01				1	8	8	0	21	9	20	35	56	60	68	1	Out	VDJ
TCTGCCATCCCCAACCAGACAGCTCTTTACTTCTGTGCCACCAGTGATACCGACAGGGGGGAGTACAATGAGCAGTTCTTCGGGCCA	CATSDTDRGEYNEQFF	1	5.035246727089627E-4	48	TCRBV24-01*01	TCRBV24	TCRBV24-01	01				TCRBD01-01*01	TCRBD01	TCRBD01-01	01				TCRBJ02-01*01	TCRBJ02	TCRBJ02-01	01				3	3	2	1	3	4	33	48	51	60	63	1	In	VDJ
CGCACAGAGCAGCGGGACTCGGCCATGTATCGCTGTGCCAGCAGCCCATTAGCGGGAGGGCCCCAAGAGACCCAGTACTTCGGGCCA	CASSPLAGGPQETQYF	1	5.035246727089627E-4	48	TCRBV07-06*01	TCRBV07	TCRBV07-06	01				TCRBD02-01*02	TCRBD02	TCRBD02-01	02				TCRBJ02-05*01	TCRBJ02	TCRBJ02-05	01				5	2	5	0	4	1	33	45	49	60	62	1	In	VDJ
TCGGCCCAAAAGAACCCGACAGCTTTCTATCTCTGTGCCAGTAGTAAGATAGCCGGGACAGGGACTCAGCCCCAGCATTTTGGTGAT	CASSKIAGTGTQPQHF	1	5.035246727089627E-4	48	TCRBV19-01*01	TCRBV19	TCRBV19-01	01				TCRBD01-01*01	TCRBD01	TCRBD01-01	01				TCRBJ01-05*01	TCRBJ01	TCRBJ01-05	01				4	2	0	3	8	6	33	46	54	63	65	1	In	VDJ
TCCGCCAGCACCAACCAGACATCTATGTACCTCTGTGCCAGCAGGCCATCACTTCGGGGAAGCAATCAGCCCCAGCATTTTGGTGAT	CASRPSLRGSNQPQHF	1	5.035246727089627E-4	48	TCRBV28-01*01	TCRBV28	TCRBV28-01	01				TCRBD02-01*01	TCRBD02	TCRBD02-01	01				TCRBJ01-05*01	TCRBJ01	TCRBJ01-05	01				6	1	8	3	10	1	33	44	54	59	60	1	In	VDJ
AACCTGAGCTCTCTGGAGCTGGGGGACTCAGCTTTGTATTTCTGTGCCAGCTCGTGGCGGGAGGAGAATGAGCAGTTCTTCGGGCCA	CASSWREENEQFF	2	0.0010070493454179255	39	TCRBV09-01*01	TCRBV09	TCRBV09-01	01				TCRBD02-01*02	TCRBD02	TCRBD02-01	02				TCRBJ02-01*01	TCRBJ02	TCRBJ02-01	01				7	2	7	1	5	7	42	51	56	64	66	2	In	VDJ
ACCTTGGAGCTGGGGGACTCGGCCCTTTATCTTTGCGCCAGCAGATATAGGACAGGGAGATCAGCAGATACGCAGTATTTTGGCCCA	CASRYRTGRSADTQYF	1	5.035246727089627E-4	48	TCRBV05-01*01	TCRBV05	TCRBV05-01	01				TCRBD01-01*01	TCRBD01	TCRBD01-01	01				TCRBJ02-03*01	TCRBJ02	TCRBJ02-03	01				5	7	1	3	5	4	33	44	49	57	64	1	In	VDJ
TCGCCCAGCCCCAACCAGACCTCTCTGTACTTCTGTGCCAGCAGTTTCTCCTCGGGACAGGGTTACACTGAAGCTTTCTTTGGACAA	CASSFSSGQGYTEAFF	2	0.0010070493454179255	48	TCRBV27-01*01	TCRBV27	TCRBV27-01	01				TCRBD01-01*01	TCRBD01	TCRBD01-01	01				TCRBJ01-01*01	TCRBJ01	TCRBJ01-01	01				3	2	0	3	6	3	33	47	53	62	64	2	In	VDJ
CAGCCCTCAGAACCCAGGGACTCAGCTGTGTACTTCTGTGCCAGCAGTCCGGACAGGTATAGCAATCAGCCCCAGCATTTTGGTGAT	CASSPDRYSNQPQHF	1	5.035246727089627E-4	45	TCRBV12	TCRBV12				TCRBV12-03/12-04,TCRBV12-04		TCRBD01-01*01	TCRBD01	TCRBD01-01	01				TCRBJ01-05*01	TCRBJ01	TCRBJ01-05	01				5	2	1	4	2	0	36	48	50	57	59	1	In	VDJ
AAGATCCGGTCCACAAAGCTGGAGGACTCAGCCATGTACTTCTGTGCCAGCAGCGTCTGGGCCAATCAGCCCCAGCATTTTGGTGAT	CASSVWANQPQHF	1	5.035246727089627E-4	39	TCRBV02-01	TCRBV02	TCRBV02-01				01,03	TCRBD01-01*01	TCRBD01	TCRBD01-01	01				TCRBJ01-05*01	TCRBJ01	TCRBJ01-05	01				6	0	8	0	5	3	42	53	58	-1	62	1	In	VDJ
AGGATCCAGCAGGTAGTGCGAGGAGATTCGGCAGCTTATTTCTGTGCCAGCTCATCCGGGGCGGACTATGGCTACACCTTCGGTTCG	CASSSGADYGYTF	1	5.035246727089627E-4	39	TCRBV18-01*01	TCRBV18	TCRBV18-01	01								TCRBD01,TCRBD02	TCRBD01-01,TCRBD02-01		TCRBJ01-02*01	TCRBJ01	TCRBJ01-02	01				5	2	7	0	3	3	42	54	57	62	64	1	In	VDJ
CGCTCAGGCTGGAGTTGGCTGCTCCCTCCCAGACATCTGTGTACTTCTGTGCCAGCAGTTTCCCTGGACGACTACACCTTCGGTTCG		2	0.0010070493454179255	34	TCRBV06-06*01	TCRBV06	TCRBV06-06	01								TCRBD01,TCRBD02	TCRBD01-01,TCRBD02-01		TCRBJ01-02*01	TCRBJ01	TCRBJ01-02	01				4	2	1	7	5	10	47	60	65	69	71	2	Out	VDJ
CACACCCTGCAGCCAGAAGACTCGGCCCTGTATCTCTGCGCCAGCAGCCAAGGGACAGGGGTGAACTACGAGCAGTACTTCGGGCCG	CASSQGTGVNYEQYF	2	0.0010070493454179255	45	TCRBV04-03*01	TCRBV04	TCRBV04-03	01				TCRBD01-01*01	TCRBD01	TCRBD01-01	01				TCRBJ02-07*01	TCRBJ02	TCRBJ02-07	01				1	4	1	2	0	3	36	-1	52	61	65	2	In	VDJ
GGATCCAGCAGGTAGTGCGAGGAGATTCGGCAGCTTATTTCTGTGCCAGCTGGAGGGACAGGGGGATACGAGCAGTACTTCGGGCCG		1	5.035246727089627E-4	40	TCRBV18-01*01	TCRBV18	TCRBV18-01	01				TCRBD01-01*01	TCRBD01	TCRBD01-01	01				TCRBJ02-07*01	TCRBJ02	TCRBJ02-07	01				7	1	0	1	3	4	41	51	54	65	66	1	Out	VDJ
GAGCAGGGGGACTCGGCCATGTATCTCTGTGCCAGCAGCCTGGGACAGGGCCCCTCTGAGGGGGCCAACGTCCTGACTTTCGGGGCC	CASSLGQGPSEGANVLTF	1	5.035246727089627E-4	54	TCRBV07-09*01	TCRBV07	TCRBV07-09	01				TCRBD01-01*01	TCRBD01	TCRBD01-01	01				TCRBJ02-06*01	TCRBJ02	TCRBJ02-06	01				5	10	0	3	2	4	27	39	41	50	60	1	In	VDJ
CTGACAGTGACCAGTGCCCATCCTGAAGACAGCAGCTTCTACATCTGCAGTGCTAGGAGACCTACTAATGAGCAGTTCTTCGGGCCA	CSARRPTNEQFF	1	5.035246727089627E-4	36	TCRBV20	TCRBV20				TCRBV20-01,TCRBV20-or09_02						TCRBD01,TCRBD02	TCRBD01-01,TCRBD02-01		TCRBJ02-01*01	TCRBJ02	TCRBJ02-01	01				3	5	2	7	2	7	45	56	58	61	66	1	In	VDJ
GCCCAAAAGAACCCGACAGCTTTCTATCTCTGTGCCAGTAGTAGACTGCACGCCGGGACAGGGGCCAATGAGCAGTTCTTCGGGCCA	CASSRLHAGTGANEQFF	1	5.035246727089627E-4	51	TCRBV19-01*01	TCRBV19	TCRBV19-01	01				TCRBD01-01*01	TCRBD01	TCRBD01-01	01				TCRBJ02-01*01	TCRBJ02	TCRBJ02-01	01				4	1	0	2	11	6	30	43	54	64	65	1	In	VDJ
GGAGTCCGCCAGCACCAACCAGACATCTATGTACCTCTGTGCCAGCTTAATTCAGGGTATAGTGAGGAGACCCAGTACTTCGGGCCA		1	5.035246727089627E-4	44	TCRBV28-01*01	TCRBV28	TCRBV28-01	01				TCRBD01-01*01	TCRBD01	TCRBD01-01	01				TCRBJ02-05*01	TCRBJ02	TCRBJ02-05	01				8	9	4	3	6	5	37	46	52	57	66	1	Out	VDJ
CTCACTCTGGAGTCCGCTACCAGCTCCCAGACATCTGTGTACTTCTGTGCCATCAGCCCGGGCCAAGAGACCCAGTACTTCGGGCCA	CAISPGQETQYF	1	5.035246727089627E-4	36	TCRBV10-03*01	TCRBV10	TCRBV10-03	01				TCRBD02-01	TCRBD02	TCRBD02-01				01,02	TCRBJ02-05*01	TCRBJ02	TCRBJ02-05	01				6	0	8	4	2	1	45	56	58	-1	62	1	In	VDJ
CTGACAGTGACCAGTGCCCATCCTGAAGACAGCAGCTTCTACATCTGCAGTGCTAGAGACTCGACGGGGGAGCTGTTTTTTGGAGAA	CSARDSTGELFF	2	0.0010070493454179255	36	TCRBV20	TCRBV20				TCRBV20-01,TCRBV20-or09_02						TCRBD01,TCRBD02	TCRBD01-01,TCRBD02-01		TCRBJ02-02*01	TCRBJ02	TCRBJ02-02	01				0	1	2	7	3	8	45	59	62	65	66	2	In	VDJ
AGAGTCTGCCATCCCCAACCAGACAGCTCTTTACTTCTGTGCCACCAGCTTACTAGCGGTATAAAGAGGGAGCTGTTTTTTGGAGAA		1	5.035246727089627E-4	44	TCRBV24-01*01	TCRBV24	TCRBV24-01	01				TCRBD02-01	TCRBD02	TCRBD02-01				01,02	TCRBJ02-02*01	TCRBJ02	TCRBJ02-02	01				7	8	3	5	3	9	37	48	51	59	67	1	Out	VDJ
CGCTCACCAGGCCTGGGGGACGCAGCCATGTACCTGTGTGCCACCAGCAGAGACGGGAACAGGAACACTGAAGCTTTCTTTGGACAA	CATSRDGNRNTEAFF	2	0.0010070493454179255	45	TCRBV15-01*02	TCRBV15	TCRBV15-01	02				TCRBD02-01*02	TCRBD02	TCRBD02-01	02				TCRBJ01-01*01	TCRBJ01	TCRBJ01-01	01				0	4	8	3	0	1	36	-1	53	58	62	2	In	VDJ
ATGAGCTCCTTGGAGCTGGGGGACTCAGCCCTGTACTTCTGTGCCAGCAGCCTAGGGACAGCCAACACTGAAGCTTTCTTTGGACAA	CASSLGTANTEAFF	1	5.035246727089627E-4	42	TCRBV13-01*01	TCRBV13	TCRBV13-01	01				TCRBD01-01*01	TCRBD01	TCRBD01-01	01				TCRBJ01-01*01	TCRBJ01	TCRBJ01-01	01				0	2	2	5	0	2	39	-1	56	61	63	1	In	VDJ
GGAGCTGGGGGACTCAGCTTTGTATTTCTGTGCCAGCAGCTTCCCCGGACATGGGGGGGCTATAATTCACCCCTCCACTTTGGGAAT		1	5.035246727089627E-4	53	TCRBV09-01*01	TCRBV09	TCRBV09-01	01				TCRBD02-01*01	TCRBD02	TCRBD02-01	01				TCRBJ01-06*01	TCRBJ01	TCRBJ01-06	01				4	0	9	0	12	3	28	40	52	-1	59	1	Out	VDJ
ATCCAGCGCACAGAGCGGGGGGACTCAGCCGTGTATCTCTGTGCCAGCAGCGCCGATCCCGGGACCTATGGCTACACCTTCGGTTCG	CASSADPGTYGYTF	1	5.035246727089627E-4	42	TCRBV07-03*01	TCRBV07	TCRBV07-03	01								TCRBD01,TCRBD02	TCRBD01-01,TCRBD02-01		TCRBJ01-02*01	TCRBJ01	TCRBJ01-02	01				5	0	0	7	9	4	39	51	60	-1	65	1	In	VDJ
ACCAGTGCCCATCCTGAAGACAGCAGCTTCTACATCTGCAGTGCTACTCTTCGCGGTGGAGCTAACTATGGCTACACCTTCGGTTCG	CSATLRGGANYGYTF	1	5.035246727089627E-4	45	TCRBV20	TCRBV20				TCRBV20-01,TCRBV20-or09_02		TCRBD02-01	TCRBD02	TCRBD02-01				01,02	TCRBJ01-02*01	TCRBJ01	TCRBJ01-02	01				4	5	7	5	6	0	36	46	52	56	61	1	In	VDJ
ACCTTGGAGCTGGGGGACTCGGCCCTTTATCTTTGCGCCAGCAGCTCACCGGGACAGGGGGCGCAGAGAGGCTACACCTTCGGTTCG	CASSSPGQGAQRGYTF	1	5.035246727089627E-4	48	TCRBV05-01*01	TCRBV05	TCRBV05-01	01				TCRBD01-01*01	TCRBD01	TCRBD01-01	01				TCRBJ01-02*01	TCRBJ01	TCRBJ01-02	01				3	7	0	0	4	8	33	46	50	62	69	1	In	VDJ
AGATGAATGTGAGCACCTTGGAGCTGGGGGACTCGGCCCTTTATCTTTGCGCCAGCAGTAGACAGCTACGAGCAGTACTTCGGGCCG		1	5.035246727089627E-4	34	TCRBV05-01*01	TCRBV05	TCRBV05-01	01				TCRBD01-01*01	TCRBD01	TCRBD01-01	01				TCRBJ02-07*01	TCRBJ02	TCRBJ02-07	01				5	0	2	5	2	3	47	58	60	-1	65	1	Out	VDJ
GTGACATCGGCCCAAAAGAACCCGACAGCTTTCTATCTCTGTGCCAGTAGTGCCCTAGCGGGGCCCTACGAGCAGTACTTCGGGCCG	CASSALAGPYEQYF	1	5.035246727089627E-4	42	TCRBV19-01*01	TCRBV19	TCRBV19-01	01				TCRBD02-01*01	TCRBD02	TCRBD02-01	01				TCRBJ02-07*01	TCRBJ02	TCRBJ02-07	01				5	1	4	3	3	2	39	51	54	63	64	1	In	VDJ
CTCAGCCCCAACCAGACCTCTCTGTACTTCTGTGCCAGCAGTCAAAAAGGACTAGCGGTTTCCACAGATACGCAGTATTTTGGCCCA	CASSQKGLAVSTDTQYF	1	5.035246727089627E-4	51	TCRBV27-01*01	TCRBV27	TCRBV27-01	01				TCRBD02-01	TCRBD02	TCRBD02-01				01,02	TCRBJ02-03*01	TCRBJ02	TCRBJ02-03	01				5	4	1	5	6	2	30	42	48	58	62	1	In	VDJ
TTGGAGCTGGGGGACTCGGCCCTTTATCTTTGCGCCAGCAGCTTGGCTCTTCGGACAGGGAGCACCGGGGAGCTGTTTTTTGGAGAA	CASSLALRTGSTGELFF	1	5.035246727089627E-4	51	TCRBV05-01*01	TCRBV05	TCRBV05-01	01				TCRBD01-01*01	TCRBD01	TCRBD01-01	01				TCRBJ02-02*01	TCRBJ02	TCRBJ02-02	01				0	2	1	3	6	4	30	46	52	60	62	1	In	VDJ
ACAAAGCTGGAGGACTCAGCCATGTACTTCTGTGCCAGCAGCCCAGGGGAGCTAACGGGACCAACCGGGGAGCTGTTTTTTGGAGAA	CASSPGELTGPTGELFF	1	5.035246727089627E-4	51	TCRBV02-01	TCRBV02	TCRBV02-01				01,03	TCRBD01-01*01	TCRBD01	TCRBD01-01	01				TCRBJ02-02*01	TCRBJ02	TCRBJ02-02	01				6	14	4	2	2	5	30	41	43	49	63	1	In	VDJ
ATCAATTCCCTGGAGCTTGGTGACTCTGCTGTGTATTTCTGTGCCAGCAGCCAGACCAGGGGAACCTATGGCTACACCTTCGGTTCG	CASSQTRGTYGYTF	1	5.035246727089627E-4	42	TCRBV03-01/03-02*01	TCRBV03	TCRBV03-01/03-02	01				TCRBD01-01*01	TCRBD01	TCRBD01-01	01				TCRBJ01-02*01	TCRBJ01	TCRBJ01-02	01				3	3	4	2	3	4	39	53	56	62	65	1	In	VDJ
TGGCGTCTGCTGTACCCTCTCAGACATCTGTGTACTTCTGTGCCAGCAGTGATCGGGACATCGCTATGTGAGCAGTACTTCGGGCCG		2	0.0010070493454179255	43	TCRBV06-04*01	TCRBV06	TCRBV06-04	01				TCRBD01-01*01	TCRBD01	TCRBD01-01	01				TCRBJ02-07*01	TCRBJ02	TCRBJ02-07	01				3	9	0	6	2	7	38	52	54	60	69	2	Out	VDJ
CTGAAGATCCGGTCCACAAAGCTGGAGGACTCAGCCATGTACTTCTGTGCCAGCAGTGGGACAGCCTACGAGCAGTACTTCGGGCCG	CASSGTAYEQYF	1	5.035246727089627E-4	36	TCRBV02-01	TCRBV02	TCRBV02-01				01,03	TCRBD01-01*01	TCRBD01	TCRBD01-01	01				TCRBJ02-07*01	TCRBJ02	TCRBJ02-07	01				4	0	1	5	0	2	45	-1	58	-1	64	1	In	VDJ
GCGCACAGAGCAGGAGGACTCCGCCGTGTATCTCTGTGCCAGCAGCCCCTACTAGAAAGATCCTACAATGAGCAGTTCTTCGGGCCA		1	5.035246727089627E-4	47	TCRBV07-08*03	TCRBV07	TCRBV07-08	03				TCRBD02-01	TCRBD02	TCRBD02-01				01,02	TCRBJ02-01*01	TCRBJ02	TCRBJ02-01	01				4	5	3	8	3	1	34	47	50	55	60	1	Out	VDJ
GTGACCAGTGCCCATCCTGAAGACAGCAGCTTCTACATCTGCAGTGCTGGCGAGCGGGAGGCGTCAGATACGCAGTATTTTGGCCCA	CSAGEREASDTQYF	1	5.035246727089627E-4	42	TCRBV20	TCRBV20				TCRBV20-01,TCRBV20-or09_02		TCRBD02-01*02	TCRBD02	TCRBD02-01	02				TCRBJ02-03*01	TCRBJ02	TCRBJ02-03	01				5	3	6	1	4	4	39	48	52	61	64	1	In	VDJ
ATCCGGTCCACAAAGCTGGAGGACTCAGCCATGTACTTCTGTGCCAGCAGTGGGACGGGAGTCACAGATACGCAGTATTTTGGCCCA	CASSGTGVTDTQYF	1	5.035246727089627E-4	42	TCRBV02-01	TCRBV02	TCRBV02-01				01,03	TCRBD02-01*02	TCRBD02	TCRBD02-01	02				TCRBJ02-03*01	TCRBJ02	TCRBJ02-03	01				4	1	8	2	3	2	39	52	55	61	62	1	In	VDJ
TGTCGGCTGCTCCCTCCCAGACATCTGTGTACTTCTGTGCCAGCACCCCGAAGGCGGTCGAACACCGGGGAGCTGTTTTTTGGAGAA		1	5.035246727089627E-4	46	TCRBV06-05*01	TCRBV06	TCRBV06-05	01				TCRBD02-01	TCRBD02	TCRBD02-01				01,02	TCRBJ02-02*01	TCRBJ02	TCRBJ02-02	01				7	1	7	5	8	0	35	45	53	57	58	1	Out	VDJ
ACGTTGGCGTCTGCTGTACCCTCTCAGACATCTGTGTACTTCTGTGCCAGCAGTGAAGCAAACACCGGGGAGCTGTTTTTTGGAGAA	CASSEANTGELFF	1	5.035246727089627E-4	39	TCRBV06-04*01	TCRBV06	TCRBV06-04	01				TCRBD02-01	TCRBD02	TCRBD02-01				01,02	TCRBJ02-02*01	TCRBJ02	TCRBJ02-02	01				3	1	6	7	0	2	42	-1	56	59	60	1	In	VDJ
ATCCTGGAGTCGCCCAGCCCCAACCAGACCTCTCTGTACTTCTGTGCCAGCAAGCCCGGGGCGAACACTGAAGCTTTCTTTGGACAA	CASKPGANTEAFF	1	5.035246727089627E-4	39	TCRBV27-01*01	TCRBV27	TCRBV27-01	01								TCRBD01,TCRBD02	TCRBD01-01,TCRBD02-01		TCRBJ01-01*01	TCRBJ01	TCRBJ01-01	01				7	0	7	0	5	1	42	52	57	-1	62	1	In	VDJ
ATCCAGCCCTCAGAACCCAGGGACTCAGCTGTGTACTTCTGTGCCAGCAGTTTAGGGGCAGGGAGCACGGAAGCTTTCTTTGGACAA	CASSLGAGSTEAFF	1	5.035246727089627E-4	42	TCRBV12	TCRBV12				TCRBV12-03/12-04,TCRBV12-04						TCRBD01,TCRBD02	TCRBD01-01,TCRBD02-01		TCRBJ01-01*01	TCRBJ01	TCRBJ01-01	01				1	6	4	3	3	8	39	55	58	63	69	1	In	VDJ
ACCCTGCAGCCAGAAGACTCGGCCCTGTATCTCTGTGCCAGCAGCCAAGATGAGGGGACAGGCGACGCGCCCCAGCATTTTGGTGAT	CASSQDEGTGDAPQHF	1	5.035246727089627E-4	48	TCRBV04-02*01	TCRBV04	TCRBV04-02	01				TCRBD01-01*01	TCRBD01	TCRBD01-01	01				TCRBJ01-05*01	TCRBJ01	TCRBJ01-05	01				0	6	0	4	4	9	33	50	54	62	68	1	In	VDJ
CCTGCAGAGCTTGGGGACTCGGCCGTGTATCTCTGTGCCAGCAGCTTAGAGAAGATGGGGGAGAACTACGAGCAGTACTTCGGGCCG	CASSLEKMGENYEQYF	1	5.035246727089627E-4	48	TCRBV11-03*01	TCRBV11	TCRBV11-03	01								TCRBD01,TCRBD02	TCRBD01-01,TCRBD02-01		TCRBJ02-07*01	TCRBJ02	TCRBJ02-07	01				0	4	6	1	6	3	33	50	56	61	65	1	In	VDJ
AGCACCTTGGAGCTGGGGGACTCGGCCCTTTATCTTTGCGCCAGCAGCTTGGGGAGAGGGTCCTACAATGAGCAGTTCTTCGGGCCA	CASSLGRGSYNEQFF	1	5.035246727089627E-4	45	TCRBV05-01*01	TCRBV05	TCRBV05-01	01				TCRBD02-01*02	TCRBD02	TCRBD02-01	02				TCRBJ02-01*01	TCRBJ02	TCRBJ02-01	01				0	0	11	0	3	1	36	52	55	-1	60	1	In	VDJ
GCAGAGCTTGAGGACTCGGCCGTGTATCTCTGTGCCAGCAGCCCCGGGGCGTGGGAGCCGAACACCGGGGAGCTGTTTTTTGGAGAA	CASSPGAWEPNTGELFF	1	5.035246727089627E-4	51	TCRBV11	TCRBV11				TCRBV11-02,TCRBV11-03						TCRBD01,TCRBD02	TCRBD01-01,TCRBD02-01		TCRBJ02-02*01	TCRBJ02	TCRBJ02-02	01				5	8	7	0	3	0	30	42	45	50	58	1	In	VDJ
CAGCGCACAGAGCAGGAGGACTCCGCCGTGTATCTCTGTGCCAGCAGCTTAGGGCAGCTGATGAACACTGAAGCTTTCTTTGGACAA	CASSLGQLMNTEAFF	1	5.035246727089627E-4	45	TCRBV07-08*01	TCRBV07	TCRBV07-08	01								TCRBD01,TCRBD02	TCRBD01-01,TCRBD02-01		TCRBJ01-01*01	TCRBJ01	TCRBJ01-01	01				1	4	4	5	2	0	36	52	54	57	61	1	In	VDJ
TCGGCTGCTCCCTCCCAGACATCTGTGTACTTCTGTGCCAGCAGTGTGGGACAGGGGGCGGGGAACACTGAAGCTTTCTTTGGACAA	CASSVGQGAGNTEAFF	1	5.035246727089627E-4	48	TCRBV06-01*01	TCRBV06	TCRBV06-01	01				TCRBD01-01*01	TCRBD01	TCRBD01-01	01				TCRBJ01-01*01	TCRBJ01	TCRBJ01-01	01				4	3	0	0	1	1	33	46	47	59	62	1	In	VDJ
ATCCTGAGTTCTAAGAAGCTCCTTCTCAGTGACTCTGGCTTCTATCTCTGTGCCTGGAATTTTCGTGGAGGCTACACCTTCGGTTCG	CAWNFRGGYTF	1	5.035246727089627E-4	33	TCRBV30-01*01	TCRBV30	TCRBV30-01	01								TCRBD01,TCRBD02	TCRBD01-01,TCRBD02-01		TCRBJ01-02*01	TCRBJ01	TCRBJ01-02	01				4	0	1	8	8	8	48	58	66	-1	69	1	In	VDJ
CTGGAGTTGGCTGCTCCCTCCCAGACATCTGTGTACTTCTGTGCCAGCAGTTACTCCGGGAGGGGCTACGAGCAGTACTTCGGGCCG	CASSYSGRGYEQYF	1	5.035246727089627E-4	42	TCRBV06-06*01	TCRBV06	TCRBV06-06	01				TCRBD02-01*02	TCRBD02	TCRBD02-01	02				TCRBJ02-07*01	TCRBJ02	TCRBJ02-07	01				0	1	8	0	0	3	39	-1	56	64	65	1	In	VDJ
AACGCCTTGTTGCTGGGGGACTCGGCCCTCTATCTCTGTGCCAGCAGCGGCGGGACAGCTTCTGGAAACACCATATATTTTGGAGAG	CASSGGTASGNTIYF	1	5.035246727089627E-4	45	TCRBV05-06*01	TCRBV05	TCRBV05-06	01				TCRBD01-01*01	TCRBD01	TCRBD01-01	01				TCRBJ01-03*01	TCRBJ01	TCRBJ01-03	01				4	2	0	5	3	1	36	48	51	58	60	1	In	VDJ
GTGAACGCCTTGTTGCTAGGGGACTCGGCCCTCTATCTCTGTGCCAGCAGCTTATCTCGAGGGGCCACTGAAGCTTTCTTTGGACAA	CASSLSRGATEAFF	1	5.035246727089627E-4	42	TCRBV05-07*01	TCRBV05	TCRBV05-07	01								TCRBD01,TCRBD02	TCRBD01-01,TCRBD02-01		TCRBJ01-01*01	TCRBJ01	TCRBJ01-01	01				2	1	5	2	6	4	39	53	59	64	65	1	In	VDJ
AACGCCTTGGAGCTGGACGACTCGGCCCTGTATCTCTGTGCCAGCAGCTTCCTGGACAGGCCGAACACTGAAGCTTTCTTTGGACAA	CASSFLDRPNTEAFF	1	5.035246727089627E-4	45	TCRBV05-04*01	TCRBV05	TCRBV05-04	01				TCRBD01-01*01	TCRBD01	TCRBD01-01	01				TCRBJ01-01*01	TCRBJ01	TCRBJ01-01	01				2	2	1	4	3	1	36	50	53	60	62	1	In	VDJ
NNNNNNNNNNTGTCGGCTGCTCCCTCCCAGACATCTGTGTACTTCTGTGCCAGCAGTTTCCGAGGGGCGGAACTGTTTTTTGGCAGT	CASSFRGAELFF	1	5.035246727089627E-4	36	TCRBV06-05*01	TCRBV06	TCRBV06-05	01								TCRBD01,TCRBD02	TCRBD01-01,TCRBD02-01		TCRBJ01-04*01	TCRBJ01	TCRBJ01-04	01				4	3	5	2	4	12	45	58	62	67	70	1	In	VDJ
ACATCGGCCCAAAAGAACCCGACAGCTTTCTATCTCTGTGCCAGTAGTATATCAGGGGCCGGGGTCGGAAAACTGTTTTTTGGCAGT	CASSISGAGVGKLFF	1	5.035246727089627E-4	45	TCRBV19-01*01	TCRBV19	TCRBV19-01	01				TCRBD01-01*01	TCRBD01	TCRBD01-01	01				TCRBJ01-04*01	TCRBJ01	TCRBJ01-04	01				2	10	4	2	1	10	36	51	52	58	68	1	In	VDJ
NTGTCGGCTGCTCCCTCCCAGACATCTGTGTACTTCTGTGCCAGCAGTGAAGAACACTCTGGGGCCAACGTCCTGACTTTCGGGGCC	CASSEEHSGANVLTF	1	5.035246727089627E-4	45	TCRBV06-01*01	TCRBV06	TCRBV06-01	01				TCRBD01-01*01	TCRBD01	TCRBD01-01	01				TCRBJ02-06*01	TCRBJ02	TCRBJ02-06	01				1	0	3	6	1	0	36	52	53	-1	56	1	In	VDJ
TGCTGTACCCTCTCAGACATCTGTGTACTTCTGTGCCAGCAGTGACCCAATAGCGGAAGGGGCACAGATACGCAGTATTTTGGCCCA		1	5.035246727089627E-4	50	TCRBV06-04*01	TCRBV06	TCRBV06-04	01				TCRBD02-01	TCRBD02	TCRBD02-01				01,02	TCRBJ02-03*01	TCRBJ02	TCRBJ02-03	01				2	5	5	5	4	1	31	46	50	56	61	1	Out	VDJ
ACCCTGCAGCCAGAAGACTCGGCCCTGTATCTCTGCGCCAGCAGCCAAGTGGTAGCGGGGAACACCGGGGAGCTGTTTTTTGGAGAA	CASSQVVAGNTGELFF	1	5.035246727089627E-4	48	TCRBV04-03*01	TCRBV04	TCRBV04-03	01				TCRBD02-01	TCRBD02	TCRBD02-01				01,02	TCRBJ02-02*01	TCRBJ02	TCRBJ02-02	01				1	0	5	4	3	1	33	49	52	-1	59	1	In	VDJ
GAGTCCGCCAGCACCAACCAGACATCTATGTACCTCTGTGCCAGCAGTTCCTACGCCGGCTATAATTCACCCCTCCACTTTGGGAAT	CASSSYAGYNSPLHF	1	5.035246727089627E-4	45	TCRBV28-01*01	TCRBV28	TCRBV28-01	01				TCRBD02-01	TCRBD02	TCRBD02-01				01,02	TCRBJ01-06*01	TCRBJ01	TCRBJ01-06	01				4	6	4	9	1	3	36	49	50	53	59	1	In	VDJ
GTGACATCGGCCCAAAAGAACCCGACAGCTTTCTATCTCTGTGCCAGTAGTCACACTTCGGACTCCTACGAGCAGTACTTCGGGCCG	CASSHTSDSYEQYF	1	5.035246727089627E-4	42	TCRBV19-01*01	TCRBV19	TCRBV19-01	01								TCRBD01,TCRBD02	TCRBD01-01,TCRBD02-01		TCRBJ02-07*01	TCRBJ02	TCRBJ02-07	01				5	0	1	8	8	0	39	51	59	-1	62	1	In	VDJ
ACAGTGACCAGTGCCCATCCTGAAGACAGCAGCTTCTACATCTGCAGTGCTAGGGACTTGTTCGACTACGAGCAGTACTTCGGGCCG	CSARDLFDYEQYF	1	5.035246727089627E-4	39	TCRBV20	TCRBV20				TCRBV20-01,TCRBV20-or09_02		TCRBD02-01	TCRBD02	TCRBD02-01				01,02	TCRBJ02-07*01	TCRBJ02	TCRBJ02-07	01				3	7	1	10	0	3	42	-1	53	58	65	1	In	VDJ
AAGATCCGGTCCACAAAGCTGGAGGACTCAGCCATGTACTTCTGTGCCAGCAGCAAGACAGGGAGATACGAGCAGTACTTCGGGCCG	CASSKTGRYEQYF	1	5.035246727089627E-4	39	TCRBV02-01	TCRBV02	TCRBV02-01				01,03	TCRBD01-01*01	TCRBD01	TCRBD01-01	01				TCRBJ02-07*01	TCRBJ02	TCRBJ02-07	01				6	3	2	3	3	4	42	53	56	63	66	1	In	VDJ
GCAGAGCTTGGGGACTCGGCCGTGTATCTCTGTTCCAGCAGCTCGCCCCGGGACAGGGGCTCCTACAATGAGCAGTTCTTCGGGCCA	CSSSSPRDRGSYNEQFF	1	5.035246727089627E-4	51	TCRBV11-03*01	TCRBV11	TCRBV11-03	01				TCRBD01-01*01	TCRBD01	TCRBD01-01	01				TCRBJ02-01*01	TCRBJ02	TCRBJ02-01	01				4	0	0	2	6	0	30	43	49	-1	59	1	In	VDJ
CCCTCCCAGACATCTGTGTACTTCTGTGCCAGCAGTGGGAGTCTAGCGGGAGGCCCTACTAGCACAGATACGCAGTATTTTGGCCCA	CASSGSLAGGPTSTDTQYF	1	5.035246727089627E-4	57	TCRBV06-01*01	TCRBV06	TCRBV06-01	01				TCRBD02-01*02	TCRBD02	TCRBD02-01	02				TCRBJ02-03*01	TCRBJ02	TCRBJ02-03	01				4	7	4	1	5	0	24	37	42	53	60	1	In	VDJ
NNNNTGTCGGCTGCTCCCTCCCAGACATCTGTGTACTTCTGTGCCAGCAGTTACTCGAAGGGGTTGGGGGAAGCTTTCTTTGGACAA	CASSYSKGLGEAFF	1	5.035246727089627E-4	42	TCRBV06-05*01	TCRBV06	TCRBV06-05	01				TCRBD01-01*01	TCRBD01	TCRBD01-01	01				TCRBJ01-01*01	TCRBJ01	TCRBJ01-01	01				0	6	5	2	2	8	39	56	58	63	69	1	In	VDJ
CTGTGAGCAACATGAGCCCTGAAGACAGCAGCATATATCTCTGCAGCGTTGGTCAGGCCCTCCTCCTACGAGCAGTACTTCGGGCCG		1	5.035246727089627E-4	40	TCRBV29-01	TCRBV29	TCRBV29-01				01,02	TCRBD01-01*01	TCRBD01	TCRBD01-01	01				TCRBJ02-07*01	TCRBJ02	TCRBJ02-07	01				4	5	4	4	2	0	41	51	53	57	62	1	Out	VDJ
CAGCGCACAGAGCAGGGGGACTCGGCCATGTATCTCTGTGCCAGCAGCTTAGGGGGGTTCCACTCCTACGAGCAGTACTTCGGGCCG	CASSLGGFHSYEQYF	2	0.0010070493454179255	45	TCRBV07-09*01	TCRBV07	TCRBV07-09	01								TCRBD01,TCRBD02	TCRBD01-01,TCRBD02-01		TCRBJ02-07*01	TCRBJ02	TCRBJ02-07	01				1	5	6	1	0	0	36	-1	52	57	62	2	In	VDJ
GAAGCTCCTTCTCAGTGACTCTGGCTTCTATCTCTGTGCCTGGTCCCGGGCCGACCAAGCTCTGGAAACACCATATATTTTGGAGAG		1	5.035246727089627E-4	47	TCRBV30-01	TCRBV30	TCRBV30-01				01,05					TCRBD01,TCRBD02	TCRBD01-01,TCRBD02-01		TCRBJ01-03*01	TCRBJ01	TCRBJ01-03	01				5	8	8	0	4	0	34	43	47	51	59	1	Out	VDJ
TCGGCTGCTCCCTCCCAGACATCTGTGTACTTCTGTGCCAGCAACCTCAAAGACGGGACAGGCAATCAGCCCCAGCATTTTGGTGAT	CASNLKDGTGNQPQHF	1	5.035246727089627E-4	48	TCRBV06	TCRBV06				TCRBV06-01,TCRBV06-05		TCRBD01-01*01	TCRBD01	TCRBD01-01	01				TCRBJ01-05*01	TCRBJ01	TCRBJ01-05	01				7	0	0	5	11	2	33	43	54	-1	61	1	In	VDJ
ACTGTGACATCGGCCCAAAAGAACCCGACAGCTTTCTATCTCTGTGCCAGTAACATTGGGGTCTGGCAGCCCCAGCATTTTGGTGAT	CASNIGVWQPQHF	1	5.035246727089627E-4	39	TCRBV19-01*01	TCRBV19	TCRBV19-01	01								TCRBD01,TCRBD02	TCRBD01-01,TCRBD02-01		TCRBJ01-05*01	TCRBJ01	TCRBJ01-05	01				7	5	6	2	5	7	42	52	57	61	66	1	In	VDJ
NNNNNNNTGTCGGCTGCTCCCTCCCAGACATCTGTGTACTTCTGTGCCAGCAGCCCAGCTATGGGGTACGGCTACACCTTCGGTTCG	CASSPAMGYGYTF	1	5.035246727089627E-4	39	TCRBV06-05*01	TCRBV06	TCRBV06-05	01								TCRBD01,TCRBD02	TCRBD01-01,TCRBD02-01		TCRBJ01-02*01	TCRBJ01	TCRBJ01-02	01				6	3	6	2	9	8	42	53	62	66	69	1	In	VDJ
CTGAATGTGAACGCCTTGGAGCTGGACGACTCGGCCCTGTATCTCTGTGCCAGCAGCTTGACAGGGGAAGGCTACACCTTCGGTTCG	CASSLTGEGYTF	1	5.035246727089627E-4	36	TCRBV05-04*01	TCRBV05	TCRBV05-04	01				TCRBD01-01*01	TCRBD01	TCRBD01-01	01				TCRBJ01-02*01	TCRBJ01	TCRBJ01-02	01				1	2	3	2	0	8	45	-1	60	67	69	1	In	VDJ
CTGGAGTTGGCTGCTCCCTCCCAGACATCTGTGTACTTCTGTGCCAGCAGTCCCCCGCGACAGGGGGGGTTTCAGTACTTCGGGCCG	CASSPPRQGGFQYF	1	5.035246727089627E-4	42	TCRBV06-06*04	TCRBV06	TCRBV06-06	04				TCRBD01-01*01	TCRBD01	TCRBD01-01	01				TCRBJ02-07*01	TCRBJ02	TCRBJ02-07	01				4	5	2	1	6	10	39	52	58	67	72	1	In	VDJ
NNNNTGTCGGCTGCTCCCTCCCAGACATCTGTGTACTTCTGTGCCAGCAGTGAAGCGGACAGCTCCTACGAGCAGTACTTCGGGCCG	CASSEADSSYEQYF	1	5.035246727089627E-4	42	TCRBV06-01*01	TCRBV06	TCRBV06-01	01				TCRBD01-01*01	TCRBD01	TCRBD01-01	01				TCRBJ02-07*01	TCRBJ02	TCRBJ02-07	01				0	0	1	5	0	0	39	-1	56	-1	62	1	In	VDJ
AAGATCCAGCCCTCAGAACCCAGGGACTCAGCTGTGTACTTCTGTGCCAGCAGTTTTACTAACTCCTACGAGCAGTACTTCGGGCCG	CASSFTNSYEQYF	1	5.035246727089627E-4	39	TCRBV12-03/12-04*01	TCRBV12	TCRBV12-03/12-04	01				TCRBD02-01	TCRBD02	TCRBD02-01				01,02	TCRBJ02-07*01	TCRBJ02	TCRBJ02-07	01				3	1	3	9	1	0	42	56	57	61	62	1	In	VDJ
CTGAAGATCCGGTCCACAAAGCTGGAGGACTCAGCCATGTACTTCTGTGCCAGCACGACGACAGACTACGAGCAGTACTTCGGGCCG	CASTTTDYEQYF	2	0.0010070493454179255	36	TCRBV02-01	TCRBV02	TCRBV02-01				01,03	TCRBD01-01*01	TCRBD01	TCRBD01-01	01				TCRBJ02-07*01	TCRBJ02	TCRBJ02-07	01				7	1	2	5	4	3	45	55	59	64	65	2	In	VDJ
AAGATCCGGTCCACAAAGCTGGAGGACTCAGCCATGTACTTCTGTGCCAGCAGTGAGCTACAGGGGATTGAGCAGTTCTTCGGGCCA	CASSELQGIEQFF	1	5.035246727089627E-4	39	TCRBV02-01	TCRBV02	TCRBV02-01				01,03	TCRBD01-01*01	TCRBD01	TCRBD01-01	01				TCRBJ02-01*01	TCRBJ02	TCRBJ02-01	01				3	2	3	2	3	9	42	56	59	66	68	1	In	VDJ
ACAGTGACCAGTGCCCATCCTGAAGACAGCAGCTTCTACATCTGCAGTGCAACTCGACAGGGGGCGGATACGCAGTATTTTGGCCCA	CSATRQGADTQYF	1	5.035246727089627E-4	39	TCRBV20	TCRBV20				TCRBV20-01,TCRBV20-or09_02		TCRBD01-01*01	TCRBD01	TCRBD01-01	01				TCRBJ02-03*01	TCRBJ02	TCRBJ02-03	01				6	1	2	0	5	6	42	50	55	65	66	1	In	VDJ
CAGCCCTCAGAACCCAGGGACTCAGCTGTGTACTTCTGTGCCAGCAATCCGGGACAGGGGAGAGCAGATACGCAGTATTTTGGCCCA	CASNPGQGRADTQYF	1	5.035246727089627E-4	45	TCRBV12	TCRBV12				TCRBV12-03/12-04,TCRBV12-04		TCRBD01-01*01	TCRBD01	TCRBD01-01	01				TCRBJ02-03*01	TCRBJ02	TCRBJ02-03	01				7	4	0	2	4	4	36	46	50	60	64	1	In	VDJ
CTGAGGATCCAGCAGGTAGTGCGAGGAGATTCGGCAGCTTATTTCTGTGCCAGCTCACCGGACGGCCGCGGGGCTTTCTTTGGACAA	CASSPDGRGAFF	1	5.035246727089627E-4	36	TCRBV18-01*01	TCRBV18	TCRBV18-01	01				TCRBD02-01	TCRBD02	TCRBD02-01				01,02	TCRBJ01-01*01	TCRBJ01	TCRBJ01-01	01				3	0	7	4	8	11	45	59	67	-1	72	1	In	VDJ
NNNNTGTCGGCTGCTCCCTCCCAGACATCTGTGTACTTCTGTGCCAGCAGATCCGGGACAGGGGGCACTGAAGCTTTCTTTGGACAA	CASRSGTGGTEAFF	1	5.035246727089627E-4	42	TCRBV06-05*01	TCRBV06	TCRBV06-05	01				TCRBD01-01*01	TCRBD01	TCRBD01-01	01				TCRBJ01-01*01	TCRBJ01	TCRBJ01-01	01				6	0	0	1	4	4	39	50	54	-1	65	1	In	VDJ
ATCCGGTCCACAAAGCTGGAGGACTCAGCCATGTACTTCTGTGCCAGCAGTACAGGTGACAGCTACACTGAAGCTTTCTTTGGACAA	CASSTGDSYTEAFF	1	5.035246727089627E-4	42	TCRBV02-01	TCRBV02	TCRBV02-01				01,03	TCRBD01-01*01	TCRBD01	TCRBD01-01	01				TCRBJ01-01*01	TCRBJ01	TCRBJ01-01	01				5	2	2	5	6	3	39	51	57	62	64	1	In	VDJ
TCTAAGAAGCTCCTTCTCAGTGACTCTGGCTTCTATCTCTGTGCCTGGAGTGGCCCCCCAATGAACACTGAAGCTTTCTTTGGACAA	CAWSGPPMNTEAFF	1	5.035246727089627E-4	42	TCRBV30-01*01	TCRBV30	TCRBV30-01	01								TCRBD01,TCRBD02	TCRBD01-01,TCRBD02-01		TCRBJ01-01*01	TCRBJ01	TCRBJ01-01	01				1	1	4	6	6	0	39	52	58	60	61	1	In	VDJ
CAGCCCTCAGAACCCAGGGACTCAGCTGTGTACTTCTGTGCCAGCACTGCCGGGACCGTTTACGCGGGGCCCCAGCATTTTGGTGAT	CASTAGTVYAGPQHF	1	5.035246727089627E-4	45	TCRBV12	TCRBV12				TCRBV12-03/12-04,TCRBV12-04						TCRBD01,TCRBD02	TCRBD01-01,TCRBD02-01		TCRBJ01-05*01	TCRBJ01	TCRBJ01-05	01				7	12	0	7	5	9	36	46	51	56	68	1	In	VDJ
CCAGGCCTGGGGGACGCAGCCATGTACCTGTGTGCCACCAGCAGCGGTACGGGGGACAGGGTCCAACAGCCCCAGCATTTTGGTGAT	CATSSGTGDRVQQPQHF	2	0.0010070493454179255	51	TCRBV15-01*02	TCRBV15	TCRBV15-01	02				TCRBD01-01*01	TCRBD01	TCRBD01-01	01				TCRBJ01-05*01	TCRBJ01	TCRBJ01-05	01				3	5	0	3	8	7	30	44	52	61	66	2	In	VDJ
ACAGTGACCAGTGCCCATCCTGAAGACAGCAGCTTCTACATCTGCAGTGCTAGCTCAACTAGCGATTACGAGCAGTACTTCGGGCCG	CSASSTSDYEQYF	1	5.035246727089627E-4	39	TCRBV20	TCRBV20				TCRBV20-01,TCRBV20-or09_02		TCRBD02-01	TCRBD02	TCRBD02-01				01,02	TCRBJ02-07*01	TCRBJ02	TCRBJ02-07	01				3	2	3	6	4	4	42	53	57	64	66	1	In	VDJ
ATCCTGGAGTCGCCCAGCCCCAACCAGACCTCTCTGTACTTCTGTGCCAGCAGTTTACGCCCCTTATACGAGCAGTACTTCGGGCCG	CASSLRPLYEQYF	1	5.035246727089627E-4	39	TCRBV27-01*01	TCRBV27	TCRBV27-01	01								TCRBD01,TCRBD02	TCRBD01-01,TCRBD02-01		TCRBJ02-07*01	TCRBJ02	TCRBJ02-07	01				2	6	10	0	1	4	42	57	58	60	66	1	In	VDJ
GTGAGCACCTTGGAGCTGGGGGACTCGGCCCTTTATCTTTGCGCCAGCAGGCCTCAGGGAACCTACAATGAGCAGTTCTTCGGGCCA	CASRPQGTYNEQFF	1	5.035246727089627E-4	42	TCRBV05-01*01	TCRBV05	TCRBV05-01	01				TCRBD01-01*01	TCRBD01	TCRBD01-01	01				TCRBJ02-01*01	TCRBJ02	TCRBJ02-01	01				5	2	4	3	4	2	39	50	54	59	61	1	In	VDJ
AAGATCCAGCGCACAGAGCGGGGGGACTCAGCCGTGTATCTCTGTGCCAGCAGCTTCGGGGCACTAGATACGCAGTATTTTGGCCCA	CASSFGALDTQYF	1	5.035246727089627E-4	39	TCRBV07-03*01	TCRBV07	TCRBV07-03	01								TCRBD01,TCRBD02	TCRBD01-01,TCRBD02-01		TCRBJ02-03*01	TCRBJ02	TCRBJ02-03	01				3	3	7	0	1	5	42	56	57	62	65	1	In	VDJ
CGCACAGAGCAGGGGGACTCGGCCATGTATCTCTGTGCCAGCAGACCCAAGGTAGCGGGAGTTCCAGATACGCAGTATTTTGGCCCA	CASRPKVAGVPDTQYF	1	5.035246727089627E-4	48	TCRBV07-09*01	TCRBV07	TCRBV07-09	01				TCRBD02-01*02	TCRBD02	TCRBD02-01	02				TCRBJ02-03*01	TCRBJ02	TCRBJ02-03	01				6	3	5	2	8	4	33	44	52	61	64	1	In	VDJ
GCCATCCCCAACCAGACAGCTCTTTACTTCTGTGCCACCAGTGAAGGGGGACAGGGGGACGTCGATGAAAAACTGTTTTTTGGCAGT	CATSEGGQGDVDEKLFF	1	5.035246727089627E-4	51	TCRBV24-01*01	TCRBV24	TCRBV24-01	01				TCRBD01-01*01	TCRBD01	TCRBD01-01	01				TCRBJ01-04*01	TCRBJ01	TCRBJ01-04	01				4	6	0	1	3	6	30	44	47	58	64	1	In	VDJ
GTGACATCGGCCCAAAAGAACCCGACAGCTTTCTATCTCTGTGCCAGTAGTACTAATCTGGACAGGTACGAGCAGTACTTCGGGCCG	CASSTNLDRYEQYF	1	5.035246727089627E-4	42	TCRBV19-01*01	TCRBV19	TCRBV19-01	01				TCRBD01-01*01	TCRBD01	TCRBD01-01	01				TCRBJ02-07*01	TCRBJ02	TCRBJ02-07	01				4	0	1	4	7	4	39	52	59	-1	66	1	In	VDJ
ATCCAGCGCACAGAGCAGCGGGACTCAGCCATGTATCGCTGTGCTAGCAGCTTAGGGGACAGGGGCTACGAGCAGTACTTCGGGCCG	CASSLGDRGYEQYF	1	5.035246727089627E-4	42	TCRBV07	TCRBV07				TCRBV07-06,TCRBV07-07		TCRBD01-01*01	TCRBD01	TCRBD01-01	01				TCRBJ02-07*01	TCRBJ02	TCRBJ02-07	01				1	0	0	2	0	3	39	-1	55	-1	65	1	In	VDJ
TGTATCTCTGTGCCAGCAGCTTAGATAAGTCCGGGACAGAGGACTCCTCCTAGCGGGATTAGCTCCTACGAGCAGTACTTCGGGCCG		2	0.0010070493454179255	73	TCRBV11	TCRBV11				TCRBV11-02,TCRBV11-03		TCRBD02-01*02	TCRBD02	TCRBD02-01	02				TCRBJ02-07*01	TCRBJ02	TCRBJ02-07	01				0	4	4	3	24	0	8	25	49	58	62	2	Out	VDJ
TCCCTGTCCCTAGAGTCTGCCATCCCCAACCAGACAGCTCTTTACTTCTGTGCCACCAGTGTCAAGACAGAGTTGTTCTTCGGGCCA	CATSVKTELFF	2	0.0010070493454179255	33	TCRBV24-01*01	TCRBV24	TCRBV24-01	01				TCRBD01-01*01	TCRBD01	TCRBD01-01	01				TCRBJ02-01*01	TCRBJ02	TCRBJ02-01	01				5	4	2	5	4	15	48	61	65	70	74	2	In	VDJ
ATCCAGCAGGTAGTGCGAGGAGATTCGGCAGCTTATTTCTGTGCCAGCTCACCACCCCTAGCTCGCAATGAGCAGTTCTTCGGGCCA	CASSPPLARNEQFF	1	5.035246727089627E-4	42	TCRBV18-01*01	TCRBV18	TCRBV18-01	01				TCRBD02-01	TCRBD02	TCRBD02-01				01,02	TCRBJ02-01*01	TCRBJ02	TCRBJ02-01	01				0	3	4	7	1	6	39	56	57	62	65	1	In	VDJ
ACAGAGCGGGGGGACTCAGCCGTGTATCTCTGTGCCAGCAGCTTAAACCCATGGACAGGACCCTACAATGAGCAGTTCTTCGGGCCA	CASSLNPWTGPYNEQFF	2	0.0010070493454179255	51	TCRBV07-03*01	TCRBV07	TCRBV07-03	01				TCRBD01-01*01	TCRBD01	TCRBD01-01	01				TCRBJ02-01*01	TCRBJ02	TCRBJ02-01	01				1	2	1	4	6	2	30	46	52	59	61	2	In	VDJ
CTGACTGTGAGCAACATGAGCCCTGAAGACAGCAGCATATATCTCTGCAGCGTGACAGTGTACCAAGAGACCCAGTACTTCGGGCCA	CSVTVYQETQYF	1	5.035246727089627E-4	36	TCRBV29-01	TCRBV29	TCRBV29-01				01,02	TCRBD01-01*01	TCRBD01	TCRBD01-01	01				TCRBJ02-05*01	TCRBJ02	TCRBJ02-05	01				6	3	2	5	0	0	45	-1	53	58	61	1	In	VDJ
NNNNTGTCGGCTGCTCCCTCCCAGACATCTGTGTACTTCTGTGCCAGCACCTTTTACAGGGGGAAAGAGACCCAGTACTTCGGGCCA	CASTFYRGKETQYF	1	5.035246727089627E-4	42	TCRBV06-05*01	TCRBV06	TCRBV06-05	01				TCRBD01-01*01	TCRBD01	TCRBD01-01	01				TCRBJ02-05*01	TCRBJ02	TCRBJ02-05	01				7	1	3	1	6	3	39	49	55	63	64	1	In	VDJ
AAGATCCAGCGCACAGAGCAGGGGGACTCGGCCATGTATCTCTGTGCCAGCAGCTTAGCGGGGCTGGGGGTCTGGTATTTTGGCCCA	CASSLAGLGVWYF	1	5.035246727089627E-4	39	TCRBV07-09*01	TCRBV07	TCRBV07-09	01								TCRBD01,TCRBD02	TCRBD01-01,TCRBD02-01		TCRBJ02-03*01	TCRBJ02	TCRBJ02-03	01				0	4	6	1	6	14	42	59	65	70	74	1	In	VDJ
AACGCCTTGGAGCTGGACGACTCGGCCCTGTATCTCTGTGCCAGCAGCACCCGCATAGGGGGAGGCACTGAAGCTTTCTTTGGACAA	CASSTRIGGGTEAFF	2	0.0010070493454179255	45	TCRBV05-04*01	TCRBV05	TCRBV05-04	01								TCRBD01,TCRBD02	TCRBD01-01,TCRBD02-01		TCRBJ01-01*01	TCRBJ01	TCRBJ01-01	01				4	3	5	1	8	4	36	48	56	62	65	2	In	VDJ
TCCAGCGCACAGAGCGGGGGGACTCAGCCGTGTATCTCTGTGCCAGCAGCCGTGGCTTGAAAGACCTATGGCTACACCTTCGGTTCG		1	5.035246727089627E-4	43	TCRBV07-03*01	TCRBV07	TCRBV07-03	01								TCRBD01,TCRBD02	TCRBD01-01,TCRBD02-01		TCRBJ01-02*01	TCRBJ01	TCRBJ01-02	01				5	0	2	7	12	4	38	50	62	-1	65	1	Out	VDJ
CGCACAGAGCAGGGGGACTCGGCCATGTATCTCTGTGCCAGCAGCTTACTGGCAGGGGTCCCCTACAATGAGCAGTTCTTCGGGCCA	CASSLLAGVPYNEQFF	1	5.035246727089627E-4	48	TCRBV07-09*01	TCRBV07	TCRBV07-09	01				TCRBD01-01*01	TCRBD01	TCRBD01-01	01				TCRBJ02-01*01	TCRBJ02	TCRBJ02-01	01				2	3	4	2	4	2	33	48	52	58	61	1	In	VDJ
ACATCGGCCCAAAAGAACCCGACAGCTTTCTATCTCTGTGCCAGTAGTATGCCCGGGACGGGATACAATGAGCAGTTCTTCGGGCCA	CASSMPGTGYNEQFF	1	5.035246727089627E-4	45	TCRBV19-01*01	TCRBV19	TCRBV19-01	01								TCRBD01,TCRBD02	TCRBD01-01,TCRBD02-01		TCRBJ02-01*01	TCRBJ02	TCRBJ02-01	01				3	4	0	7	4	4	36	50	54	59	63	1	In	VDJ
AAGAAGCTCCTTCTCAGTGACTCTGGCTTCTATCTCTGTGCCTGGGTGGCGCTCGCGGGAGGGCCCAATGAGCAGTTCTTCGGGCCA	CAWVALAGGPNEQFF	1	5.035246727089627E-4	45	TCRBV30-01*05	TCRBV30	TCRBV30-01	05				TCRBD02-01*02	TCRBD02	TCRBD02-01	02				TCRBJ02-01*01	TCRBJ02	TCRBJ02-01	01				4	2	7	0	8	6	36	46	54	63	65	1	In	VDJ
GTGAGCACCTTGGAGCTGGGGGACTCGGCCCTTTATCTTTGCGCCAGCACCCTAGGGACAACGGGAAATGAGCAGTTCTTCGGGCCA	CASTLGTTGNEQFF	1	5.035246727089627E-4	42	TCRBV05-01*01	TCRBV05	TCRBV05-01	01				TCRBD01-01*01	TCRBD01	TCRBD01-01	01				TCRBJ02-01*01	TCRBJ02	TCRBJ02-01	01				6	6	0	6	5	7	39	49	54	60	66	1	In	VDJ
GTGCGAGGAGATTCGGCAGCTTATTTCTGTGCCAGCTCACCAACTAGCGGGATGGCGATGGAAACAGATACGCAGTATTTTGGCCCA	CASSPTSGMAMETDTQYF	1	5.035246727089627E-4	54	TCRBV18-01*01	TCRBV18	TCRBV18-01	01				TCRBD02-01*02	TCRBD02	TCRBD02-01	02				TCRBJ02-03*01	TCRBJ02	TCRBJ02-03	01				2	11	3	3	0	3	27	-1	42	52	63	1	In	VDJ
GAGTCGCCCAGCCCCAACCAGACCTCTCTGTACTTCTGTGCCAGCAGTCTGTCCCTCCGAAGGTCCGGGGAGCTGTTTTTTGGAGAA	CASSLSLRRSGELFF	1	5.035246727089627E-4	45	TCRBV27-01*01	TCRBV27	TCRBV27-01	01								TCRBD01,TCRBD02	TCRBD01-01,TCRBD02-01		TCRBJ02-02*01	TCRBJ02	TCRBJ02-02	01				5	1	5	4	12	6	36	48	60	63	64	1	In	VDJ
CCAGGCCTGGGGGACGCAGCCATGTACCTGTGTGCCACCAGCAGAGGGTCTTTGGCACAGGGCGGTGAAAAACTGTTTTTTGGCAGT	CATSRGSLAQGGEKLFF	1	5.035246727089627E-4	51	TCRBV15-01*02	TCRBV15	TCRBV15-01	02				TCRBD01-01*01	TCRBD01	TCRBD01-01	01				TCRBJ01-04*01	TCRBJ01	TCRBJ01-04	01				1	3	3	3	10	7	30	46	56	62	65	1	In	VDJ
CTGTCCCTAGAGTCTGCCATCCCCAACCAGACAGCTCTTTACTTCTGTGCCACCAGTGAGCAAAATCAGCCCCAGCATTTTGGTGAT	CATSEQNQPQHF	1	5.035246727089627E-4	36	TCRBV24-01*01	TCRBV24	TCRBV24-01	01								TCRBD01,TCRBD02	TCRBD01-01,TCRBD02-01		TCRBJ01-05*01	TCRBJ01	TCRBJ01-05	01				4	1	4	6	1	4	45	59	60	62	63	1	In	VDJ
CCAGCCCTCAGAACCCAGGGACTCAGCTGTGTATTTTTGTGCTAGTGGTTTGGTGTCTAGCGGGAGGGGGAGCAGTACTTCGGGCCG		1	5.035246727089627E-4	44	TCRBV12-05*01	TCRBV12	TCRBV12-05	01				TCRBD02-01*02	TCRBD02	TCRBD02-01	02				TCRBJ02-07*01	TCRBJ02	TCRBJ02-07	01				0	1	4	0	2	7	37	54	56	68	69	1	Out	VDJ
AGCTCTCTGGAGCTGGGGGACTCAGCTTTGTATTTCTGTGCCAGCAGCCCTTTTGAAACTGGGGCCAACGTCCTGACTTTCGGGGCC	CASSPFETGANVLTF	1	5.035246727089627E-4	45	TCRBV09-01*01	TCRBV09	TCRBV09-01	01								TCRBD01,TCRBD02	TCRBD01-01,TCRBD02-01		TCRBJ02-06*01	TCRBJ02	TCRBJ02-06	01				4	2	2	8	6	2	36	48	54	56	58	1	In	VDJ
ACTCTGAAGGTGCAGCCTGCAGAACTGGAGGATTCTGGAGTTTATTTCTGTGCCAGCAGCGGGGGAGGTACGCAGTATTTTGGCCCA	CASSGGGTQYF	1	5.035246727089627E-4	33	TCRBV14-01*01	TCRBV14	TCRBV14-01	01				TCRBD02-01*02	TCRBD02	TCRBD02-01	02				TCRBJ02-03*01	TCRBJ02	TCRBJ02-03	01				5	0	9	1	2	8	48	60	62	-1	68	1	In	VDJ
TCTGCCATCCCCAACCAGACAGCTCTTTACTTCTGTGCCACCAGCGACCCAAGCGGGAGGTTCACAGATACGCAGTATTTTGGCCCA	CATSDPSGRFTDTQYF	1	5.035246727089627E-4	48	TCRBV24-01*01	TCRBV24	TCRBV24-01	01				TCRBD02-01*02	TCRBD02	TCRBD02-01	02				TCRBJ02-03*01	TCRBJ02	TCRBJ02-03	01				7	2	6	1	7	2	33	44	51	60	62	1	In	VDJ
NNNNTGTCGGCTGCTCCCTCCCAAACATCTGTGTACTTCTGTGCCAGCAGTTACTCGACTAGCACAGATACGCAGTATTTTGGCCCA	CASSYSTSTDTQYF	1	5.035246727089627E-4	42	TCRBV06-02/06-03*01	TCRBV06	TCRBV06-02/06-03	01				TCRBD02-01	TCRBD02	TCRBD02-01				01,02	TCRBJ02-03*01	TCRBJ02	TCRBJ02-03	01				0	0	2	10	0	0	39	-1	56	-1	60	1	In	VDJ
TCTGCTGTACCCTCTCAGACATCTGTGTACTTCTGTGCCAGCAGTGACTCGTCTAGCGGGGACACAGATACGCAGTATTTTGGCCCA	CASSDSSSGDTDTQYF	1	5.035246727089627E-4	48	TCRBV06-04*01	TCRBV06	TCRBV06-04	01				TCRBD02-01*01	TCRBD02	TCRBD02-01	01				TCRBJ02-03*01	TCRBJ02	TCRBJ02-03	01				0	1	4	3	2	2	33	50	52	61	62	1	In	VDJ
CAGCGCACAGAGCAGGGGGACTCGGCCATGTATCTCTGTGCCAGCAGCTTGGCCGGGACAGGGGGGCCCGGCTACACCTTCGGTTCG	CASSLAGTGGPGYTF	1	5.035246727089627E-4	45	TCRBV07-09*01	TCRBV07	TCRBV07-09	01				TCRBD01-01*01	TCRBD01	TCRBD01-01	01				TCRBJ01-02*01	TCRBJ01	TCRBJ01-02	01				3	4	0	1	4	8	36	50	54	65	69	1	In	VDJ
CAGCCCCAACCAGACCTCTCTGTACTTCTGTGCCAGCAGTTTCCATGGACTAGCGGGATGTCCTTGGGTGAGCAGTTCTTCGGGCCA		1	5.035246727089627E-4	53	TCRBV27-01*01	TCRBV27	TCRBV27-01	01				TCRBD02-01*02	TCRBD02	TCRBD02-01	02				TCRBJ02-01*01	TCRBJ02	TCRBJ02-01	01				3	10	1	3	4	9	28	42	46	58	68	1	Out	VDJ
ATTCCCTGGAGCTTGGTGACTCTGCTGTGTATTTCTGTGCCAGCAGCCACATCAACAGGGAAGGCAGGGACCCAGTACTTCGGGCCA		1	5.035246727089627E-4	46	TCRBV03-01/03-02*01	TCRBV03	TCRBV03-01/03-02	01				TCRBD01-01*01	TCRBD01	TCRBD01-01	01				TCRBJ02-05*01	TCRBJ02	TCRBJ02-05	01				3	8	3	3	5	7	35	49	54	60	68	1	Out	VDJ
TCGGCTGCTCCCTCCCAGACATCTGTGTACTTCTGTGCCAGCAGCCCGGGACTAGCGGGACTCCAAGAGACCCAGTACTTCGGGCCA	CASSPGLAGLQETQYF	1	5.035246727089627E-4	48	TCRBV06	TCRBV06				TCRBV06-01,TCRBV06-02,TCRBV06-05		TCRBD02-01*02	TCRBD02	TCRBD02-01	02				TCRBJ02-05*01	TCRBJ02	TCRBJ02-05	01				6	2	0	3	3	1	33	44	47	60	62	1	In	VDJ
NTGTCGGCTGCTCCCTCCCAAACATCTGTGTACTTCTGTGCCAGCAGGAACACACTAGCGGGAGGGTACGAGCAGTACTTCGGGCCG	CASRNTLAGGYEQYF	1	5.035246727089627E-4	45	TCRBV06	TCRBV06				TCRBV06-02/06-03,TCRBV06-02		TCRBD02-01*02	TCRBD02	TCRBD02-01	02				TCRBJ02-07*01	TCRBJ02	TCRBJ02-07	01				6	0	3	0	6	4	36	47	53	-1	66	1	In	VDJ
CTGCTCCCTCCCAGACATCTGTGTACTTCTGTGCCAGCAGTTACTCCCAGGGGACAGGCGGACTCCTACGAGCAGTACTTCGGGCCG		2	0.0010070493454179255	52	TCRBV06	TCRBV06				TCRBV06-05,TCRBV06-06		TCRBD01-01*01	TCRBD01	TCRBD01-01	01				TCRBJ02-07*01	TCRBJ02	TCRBJ02-07	01				0	4	0	4	4	0	29	46	50	58	62	2	Out	VDJ
GCCCTCAGAACCCAGGGACTCAGCTGTGTACTTCTGTGCCAGCAGTGAAAATAGGACTAGCACTCCTACGAGCAGTACTTCGGGCCG		1	5.035246727089627E-4	47	TCRBV12	TCRBV12				TCRBV12-03/12-04,TCRBV12-04		TCRBD02-01	TCRBD02	TCRBD02-01				01,02	TCRBJ02-07*01	TCRBJ02	TCRBJ02-07	01				5	1	1	7	7	0	34	46	53	61	62	1	Out	VDJ
GCTGCTCCCTCCCAGACATCTGTGTACTTCTGTGCCAGCAGTTACCTTATTGGTCCTACCATATCTGGTGAGCAGTTCTTCGGGCCA	CASSYLIGPTISGEQFF	1	5.035246727089627E-4	51	TCRBV06	TCRBV06				TCRBV06-05,TCRBV06-06		TCRBD02-01	TCRBD02	TCRBD02-01				01,02	TCRBJ02-01*01	TCRBJ02	TCRBJ02-01	01				2	10	4	9	10	9	30	45	55	58	68	1	In	VDJ
GTGAGCAACATGAGCCCTGAAGACAGCAGCATATATCTCTGCAGCGTTCCCAGCGGGAGGGGGGTCAATGAGCAGTTCTTCGGGCCA	CSVPSGRGVNEQFF	1	5.035246727089627E-4	42	TCRBV29-01	TCRBV29	TCRBV29-01				01,02	TCRBD02-01*02	TCRBD02	TCRBD02-01	02				TCRBJ02-01*01	TCRBJ02	TCRBJ02-01	01				5	4	6	0	3	6	39	48	51	61	65	1	In	VDJ
CGCACAGAGCAGGAGGACTCGGCCGTGTATCTCTGTGCCAGCAGCTTATTCCCGGGAGGAGTAGTCAATGAGCAGTTCTTCGGGCCA	CASSLFPGGVVNEQFF	1	5.035246727089627E-4	48	TCRBV07-02	TCRBV07	TCRBV07-02				01,02	TCRBD02-01*02	TCRBD02	TCRBD02-01	02				TCRBJ02-01*01	TCRBJ02	TCRBJ02-01	01				2	6	8	1	4	6	33	48	52	59	65	1	In	VDJ
ACACCCTGCAGCCAGAAGACTCGGCCCTGTATCTCTGCGCCAGCAGCCCCGGGGAGCGGCCTTTACAATGAGCAGTTCTTCGGGCCA		1	5.035246727089627E-4	46	TCRBV04-03*01	TCRBV04	TCRBV04-03	01				TCRBD02-01	TCRBD02	TCRBD02-01				01,02	TCRBJ02-01*01	TCRBJ02	TCRBJ02-01	01				4	4	6	5	6	4	35	48	54	59	63	1	Out	VDJ
GAGTCTGCCATCCCCAACCAGACAGCTCTTTACTTCTGTGCCACCAGTGCTCCTAGCGGGAGTTACAATGAGCAGTTCTTCGGGCCA	CATSAPSGSYNEQFF	1	5.035246727089627E-4	45	TCRBV24-01*01	TCRBV24	TCRBV24-01	01				TCRBD02-01*02	TCRBD02	TCRBD02-01	02				TCRBJ02-01*01	TCRBJ02	TCRBJ02-01	01				5	1	4	2	3	4	36	49	52	62	63	1	In	VDJ
ACATCGGCCCAAAAGAACCCGACAGCTTTCTATCTCTGTGCCAGTAGTATAGGACTAGCGGATTACAATGAGCAGTTCTTCGGGCCA	CASSIGLADYNEQFF	1	5.035246727089627E-4	45	TCRBV19-01*01	TCRBV19	TCRBV19-01	01				TCRBD02-01	TCRBD02	TCRBD02-01				01,02	TCRBJ02-01*01	TCRBJ02	TCRBJ02-01	01				1	2	2	5	0	4	36	-1	52	61	63	1	In	VDJ
GCCCATCCTGAAGACAGCAGCTTCTACATCTGCAGTGCTAGAGATTTCCTAGCGGGAGTCGCTTCCGGGGAGCTGTTTTTTGGAGAA	CSARDFLAGVASGELFF	1	5.035246727089627E-4	51	TCRBV20	TCRBV20				TCRBV20-01,TCRBV20-or09_02		TCRBD02-01*02	TCRBD02	TCRBD02-01	02				TCRBJ02-02*01	TCRBJ02	TCRBJ02-02	01				0	6	4	2	4	6	30	44	48	58	64	1	In	VDJ
ATCAATTCCCTGGAGCTTGGTGACTCTGCTGTGTATTTCTGTGCCAGCAGCCAAGGAGGACGGGACACTGAAGCTTTCTTTGGACAA	CASSQGGRDTEAFF	1	5.035246727089627E-4	42	TCRBV03-01/03-02*01	TCRBV03	TCRBV03-01/03-02	01								TCRBD01,TCRBD02	TCRBD01-01,TCRBD02-01		TCRBJ01-01*01	TCRBJ01	TCRBJ01-01	01				1	3	1	7	2	3	39	55	57	61	64	1	In	VDJ
GGACTCGGCCATGTATCTCTGTGCCAGCAGCTAAGTTTGATGGCTCAGGGGGCTTTTGTGAGGAACACTGAAGCTTTCTTTGGACAA		1	5.035246727089627E-4	62					TCRBV11,TCRBV07	TCRBV11-01,TCRBV11-03,TCRBV07-09		TCRBD01-01*01	TCRBD01	TCRBD01-01	01				TCRBJ01-01*01	TCRBJ01	TCRBJ01-01	01				4	9	4	0	13	1	19	32	45	53	62	1	Out	VDJ
GTGAGCACCTTGGAGCTGGGGGACTCGGCCCTTTATCTTTGCGCCAGCAGCTTGGAAGACCGGGCGGGGGGCTACACCTTCGGTTCG	CASSLEDRAGGYTF	1	5.035246727089627E-4	42	TCRBV05-01*01	TCRBV05	TCRBV05-01	01				TCRBD02-01*01	TCRBD02	TCRBD02-01	01				TCRBJ01-02*01	TCRBJ01	TCRBJ01-02	01				0	0	7	3	8	8	39	55	63	-1	69	1	In	VDJ
NTGTCGGCTGCTCCCTCCCAGACATCTGTGTACTTCTGTGCCAGCAGTGAAGGGAGTGGGACAGGGGCCGAGCAGTACTTCGGGCCG	CASSEGSGTGAEQYF	1	5.035246727089627E-4	45	TCRBV06-01*01	TCRBV06	TCRBV06-01	01				TCRBD01-01*01	TCRBD01	TCRBD01-01	01				TCRBJ02-07*01	TCRBJ02	TCRBJ02-07	01				1	1	0	2	5	6	36	52	57	67	68	1	In	VDJ
GCGGGGGGACTCAGCCGTGTATCTCTGTGCCAGCAGCTTAAGTGAGGCAAAACTCCCGATGGTCCCTACGAGCAGTACTTCGGGCCG		2	0.0010070493454179255	56	TCRBV07-03*01	TCRBV07	TCRBV07-03	01				TCRBD02-01*02	TCRBD02	TCRBD02-01	02				TCRBJ02-07*01	TCRBJ02	TCRBJ02-07	01				1	17	11	1	2	2	25	41	43	47	64	2	Out	VDJ
CAGCCTGCAGAACTGGAGGATTCTGGAGTTTATTTCTGTGCCAGCAGCCCTATGCGCTCTGGGGCCAACGTCCTGACTTTCGGGGCC	CASSPMRSGANVLTF	1	5.035246727089627E-4	45	TCRBV14-01*01	TCRBV14	TCRBV14-01	01				TCRBD02-01	TCRBD02	TCRBD02-01				01,02	TCRBJ02-06*01	TCRBJ02	TCRBJ02-06	01				4	4	4	9	0	0	36	-1	49	52	56	1	In	VDJ
GAGCAAGGGCGACTCGGCTGTGTATCTCTGTGCCAGAAAACGTGTGTGAAGTAGACAAATCGGGCCAACGTCCTGACTTTCGGGGCC		1	5.035246727089627E-4	53	TCRBV07-05*01	TCRBV07	TCRBV07-05	01				TCRBD01-01*01	TCRBD01	TCRBD01-01	01				TCRBJ02-06*01	TCRBJ02	TCRBJ02-06	01				6	4	2	6	15	5	28	38	53	57	61	1	Out	VDJ
CGCACAGAGCAGGAGGACTCGGCCGTGTATCTCTGTGCCAGCAGCTCACGGACAGGGAAAGGGTACAATGAGCAGTTCTTCGGGCCA	CASSSRTGKGYNEQFF	1	5.035246727089627E-4	48	TCRBV07-02	TCRBV07	TCRBV07-02				01,02	TCRBD01-01*01	TCRBD01	TCRBD01-01	01				TCRBJ02-01*01	TCRBJ02	TCRBJ02-01	01				4	6	1	3	3	4	33	46	49	57	63	1	In	VDJ
ACCTTGGAGCTGGGGGACTCGGCCCTTTATCTTTGCGCCAGCAGCTTGGCGGGGGCTCCTGCCCAAGAGACCCAGTACTTCGGGCCA	CASSLAGAPAQETQYF	1	5.035246727089627E-4	48	TCRBV05-01*01	TCRBV05	TCRBV05-01	01								TCRBD01,TCRBD02	TCRBD01-01,TCRBD02-01		TCRBJ02-05*01	TCRBJ02	TCRBJ02-05	01				0	6	6	0	1	1	33	49	50	56	62	1	In	VDJ
CTCAGGCTGGAGTTGGCTGCTCCCTCCCAGACATCTGTGTACTTCTGTGCCAGCAGCCTCGACACCTCTGAAGCTTTCTTTGGACAA	CASSLDTSEAFF	1	5.035246727089627E-4	36	TCRBV06-06	TCRBV06	TCRBV06-06				01,04	TCRBD01-01*01	TCRBD01	TCRBD01-01	01				TCRBJ01-01*01	TCRBJ01	TCRBJ01-01	01				6	3	2	6	4	6	45	56	60	64	67	1	In	VDJ
ACCCTGCAGCCAGAAGACTCGGCCCTGTATCTCTGCGCCAGCAGCCAAGACAGGGGCTCCTATAATTCACCCCTCCACTTTGGGAAT	CASSQDRGSYNSPLHF	1	5.035246727089627E-4	48	TCRBV04-03*01	TCRBV04	TCRBV04-03	01				TCRBD01-01*01	TCRBD01	TCRBD01-01	01				TCRBJ01-06*01	TCRBJ01	TCRBJ01-06	01				0	0	4	2	0	0	33	-1	50	-1	56	1	In	VDJ
TCGGCTGCTCCCTCCCAGACATCTGTGTACTTCTGTGCCAGCAGTTCGGACAGGGCCCCCTATAATTCACCCCTCCACTTTGGGAAT	CASSSDRAPYNSPLHF	1	5.035246727089627E-4	48	TCRBV06-05*01	TCRBV06	TCRBV06-05	01				TCRBD01-01*01	TCRBD01	TCRBD01-01	01				TCRBJ01-06*01	TCRBJ01	TCRBJ01-06	01				4	3	1	3	1	2	33	46	47	55	58	1	In	VDJ
CTGACTGTGAGCAACATGAGCCCTGAAGACAGCAGCATATATCTCTGCAGCGTCGGGACAGGGGTGTCGGAGCAGTACTTCGGGCCG	CSVGTGVSEQYF	2	0.0010070493454179255	36	TCRBV29-01	TCRBV29	TCRBV29-01				01,02	TCRBD01-01*01	TCRBD01	TCRBD01-01	01				TCRBJ02-07*01	TCRBJ02	TCRBJ02-07	01				6	5	0	2	1	7	45	53	54	64	69	2	In	VDJ
GAGTCCGCCAGCACCAACCAGACATCTATGTACCTCTGTGCCAGCAGTTTCTTCCAGGACCTTACCTACGAGCAGTACTTCGGGCCG	CASSFFQDLTYEQYF	1	5.035246727089627E-4	45	TCRBV28-01*01	TCRBV28	TCRBV28-01	01								TCRBD01,TCRBD02	TCRBD01-01,TCRBD02-01		TCRBJ02-07*01	TCRBJ02	TCRBJ02-07	01				3	4	1	7	6	2	36	50	56	60	64	1	In	VDJ
GTGACCAGTGCCCATCCTGAAGACAGCAGCTTCTACATCTGCAGTGCTAGAGTGCCTGGGGCTAGGAACGAGCAGTACTTCGGGCCG	CSARVPGARNEQYF	1	5.035246727089627E-4	42	TCRBV20	TCRBV20				TCRBV20-01,TCRBV20-or09_02		TCRBD01-01*01	TCRBD01	TCRBD01-01	01				TCRBJ02-07*01	TCRBJ02	TCRBJ02-07	01				1	5	7	0	5	5	39	52	57	62	67	1	In	VDJ
TTCATCCTGAGTTCTAAGAAGCTCCTTCTCAGTGACTCTGGCTTCTATCTCTGTGCCTGGAGTTTGGGTGAGCAGTTCTTCGGGCCA	CAWSLGEQFF	1	5.035246727089627E-4	30	TCRBV30-01*01	TCRBV30	TCRBV30-01	01								TCRBD01,TCRBD02	TCRBD01-01,TCRBD02-01		TCRBJ02-01*01	TCRBJ02	TCRBJ02-01	01				2	0	0	9	2	9	51	63	65	-1	68	1	In	VDJ
NNNNNNNTGTCGGCTGCTCCCTCCCAGACATCTGTGTACTTCTGTGCCAGCAGTCAAGACTCGGGCAACGTCCTGACTTTCGGGGCC	CASSQDSGNVLTF	1	5.035246727089627E-4	39	TCRBV06	TCRBV06				TCRBV06-01,TCRBV06-05		TCRBD02-01	TCRBD02	TCRBD02-01				01,02	TCRBJ02-06*01	TCRBJ02	TCRBJ02-06	01				1	0	8	4	3	9	42	58	61	-1	65	1	In	VDJ
TCCGCTACCAGCTCCCAGACATCTGTGTACTTCTGTGCCATCAGTGAGTTTGGACTAGCGGGTTTCAATGAGCAGTTCTTCGGGCCA	CAISEFGLAGFNEQFF	1	5.035246727089627E-4	48	TCRBV10-03*01	TCRBV10	TCRBV10-03	01				TCRBD02-01	TCRBD02	TCRBD02-01				01,02	TCRBJ02-01*01	TCRBJ02	TCRBJ02-01	01				1	3	1	4	2	6	33	49	51	62	65	1	In	VDJ
GAGTCCGCCAGCACCAACCAGACATCTATGTACCTCTGTGCCAGCAAGTCTATGGGGAACGGCTACAATGAGCAGTTCTTCGGGCCA	CASKSMGNGYNEQFF	1	5.035246727089627E-4	45	TCRBV28-01*01	TCRBV28	TCRBV28-01	01								TCRBD01,TCRBD02	TCRBD01-01,TCRBD02-01		TCRBJ02-01*01	TCRBJ02	TCRBJ02-01	01				7	4	0	8	8	3	36	46	54	58	62	1	In	VDJ
GCCCATCCTGAAGACAGCAGCTTCTACATCTGCAGTGCTAGACCCTCCAAAGGGACAGGGGGCGATCAGCCCCAGCATTTTGGTGAT	CSARPSKGTGGDQPQHF	1	5.035246727089627E-4	51	TCRBV20	TCRBV20				TCRBV20-01,TCRBV20-or09_02		TCRBD01-01*01	TCRBD01	TCRBD01-01	01				TCRBJ01-05*01	TCRBJ01	TCRBJ01-05	01				2	1	0	0	9	5	30	42	51	63	64	1	In	VDJ
TCGGCTGCTCCCTCCCAGACATCTGTGTACTTCTGTGCCAGCAGAGACCCGCTGGGACTAGGACTCTACGAGCAGTACTTCGGGCCG	CASRDPLGLGLYEQYF	1	5.035246727089627E-4	48	TCRBV06	TCRBV06				TCRBV06-01,TCRBV06-05		TCRBD02-01	TCRBD02	TCRBD02-01				01,02	TCRBJ02-07*01	TCRBJ02	TCRBJ02-07	01				6	4	0	8	9	3	33	44	53	61	65	1	In	VDJ
GTTGGCTGCTCCCTCCCAGACATCTGTGTACTTCTGTGCCAGCAGATCTCACAGGGAAAATTAAGGAATGAGCAGTTCTTCGGGCCA		1	5.035246727089627E-4	47	TCRBV06-06	TCRBV06	TCRBV06-06				01,04	TCRBD01-01*01	TCRBD01	TCRBD01-01	01				TCRBJ02-01*01	TCRBJ02	TCRBJ02-01	01				6	10	3	3	5	7	34	45	50	56	66	1	Out	VDJ
CAGCGCACAGAGCGGGGGGACTCAGCCGTGTATCTCTGTGCCAGCAGCGTAGCGGCGGGAGGGTACAATGAGCAGTTCTTCGGGCCA	CASSVAAGGYNEQFF	1	5.035246727089627E-4	45	TCRBV07-03*01	TCRBV07	TCRBV07-03	01				TCRBD02-01*02	TCRBD02	TCRBD02-01	02				TCRBJ02-01*01	TCRBJ02	TCRBJ02-01	01				5	0	7	0	6	4	36	48	54	-1	63	1	In	VDJ
NNNNNNNNNNTGTCGGCTGCTCCCTCCCAAACATCTGTGTACTTCTGTGCCAGCAGCAAGACAGGAAATGAGCAGTTCTTCGGGCCA	CASSKTGNEQFF	1	5.035246727089627E-4	36	TCRBV06-02*02	TCRBV06	TCRBV06-02	02				TCRBD01-01*01	TCRBD01	TCRBD01-01	01				TCRBJ02-01*01	TCRBJ02	TCRBJ02-01	01				3	1	2	4	2	7	45	57	59	65	66	1	In	VDJ
CAGCCTGCAGAGCTTGGGGACTCGGCCGTGTATCTCTGTGCCAGCAGCCCGCGACAGGGGGCCACAGATACGCAGTATTTTGGCCCA	CASSPRQGATDTQYF	1	5.035246727089627E-4	45	TCRBV11-03*01	TCRBV11	TCRBV11-03	01				TCRBD01-01*01	TCRBD01	TCRBD01-01	01				TCRBJ02-03*01	TCRBJ02	TCRBJ02-03	01				5	0	2	0	4	2	36	48	52	-1	62	1	In	VDJ
CGGCTGCTCCCTCCCAGACATCTGTGTACTTCTGTGCCAGCAGTTATATACTCAGGGGCTAACACCGGGGAGCTGTTTTTTGGAGAA		1	5.035246727089627E-4	49	TCRBV06-05*01	TCRBV06	TCRBV06-05	01				TCRBD01-01*01	TCRBD01	TCRBD01-01	01				TCRBJ02-02*01	TCRBJ02	TCRBJ02-02	01				3	2	4	2	6	2	32	46	52	58	60	1	Out	VDJ
TCCGCCAGCACCAACCAGACATCTATGTACCTCTGTGCCAGCGGCTTCCCCAGGGTGATCTCGAACACTGAAGCTTTCTTTGGACAA	CASGFPRVISNTEAFF	1	5.035246727089627E-4	48	TCRBV28-01*01	TCRBV28	TCRBV28-01	01				TCRBD01-01*01	TCRBD01	TCRBD01-01	01				TCRBJ01-01*01	TCRBJ01	TCRBJ01-01	01				8	7	4	3	8	1	33	42	50	55	62	1	In	VDJ
CAGCCCTCAGAACCCAGGGACTCAGCTGTGTACTTCTGTGCCAGCAGTTTAGGGGCGGGACCCTCCTACGAGCAGTACTTCGGGCCG	CASSLGAGPSYEQYF	2	0.0010070493454179255	45	TCRBV12	TCRBV12				TCRBV12-03/12-04,TCRBV12-04		TCRBD02-01*02	TCRBD02	TCRBD02-01	02				TCRBJ02-07*01	TCRBJ02	TCRBJ02-07	01				1	2	7	3	2	0	36	52	54	60	62	2	In	VDJ
CTGGGGGACGCAGCCATGTACCTGTGTGCCACCAGCAGAGACGGGGACAGGGGGCTTAGTGGGGCCAACGTCCTGACTTTCGGGGCC	CATSRDGDRGLSGANVLTF	1	5.035246727089627E-4	57	TCRBV15-01*02	TCRBV15	TCRBV15-01	02				TCRBD01-01*01	TCRBD01	TCRBD01-01	01				TCRBJ02-06*01	TCRBJ02	TCRBJ02-06	01				0	4	0	0	2	3	24	41	43	55	59	1	In	VDJ
CGCTCACCAGGCCTGGGGGACGCAGCCATGTACCTGTGTGCCACCAGCAGAGAGGGGGCTGGGGCCAACGTCCTGACTTTCGGGGCC	CATSREGAGANVLTF	1	5.035246727089627E-4	45	TCRBV15-01*02	TCRBV15	TCRBV15-01	02								TCRBD01,TCRBD02	TCRBD01-01,TCRBD02-01		TCRBJ02-06*01	TCRBJ02	TCRBJ02-06	01				0	0	6	1	0	2	36	-1	53	-1	58	1	In	VDJ
AGCACCTTGGAGCTGGGGGACTCGGCCCTTTATCTTTGCGCCAGCAGCTACGGGGCAGGGATCGGCAATGAGCAGTTCTTCGGGCCA	CASSYGAGIGNEQFF	1	5.035246727089627E-4	45	TCRBV05-01*01	TCRBV05	TCRBV05-01	01								TCRBD01,TCRBD02	TCRBD01-01,TCRBD02-01		TCRBJ02-01*01	TCRBJ02	TCRBJ02-01	01				3	5	4	3	6	6	36	49	55	60	65	1	In	VDJ
NNNNNNNNNTGTCGGCTGCTCCCTCCCAGACATCTGTGTACTTCTGTGCCAGCAGTTACTCGAGGGGATACGCAGTATTTTGGCCCA		1	5.035246727089627E-4	37	TCRBV06-05*01	TCRBV06	TCRBV06-05	01				TCRBD02-01*02	TCRBD02	TCRBD02-01	02				TCRBJ02-03*01	TCRBJ02	TCRBJ02-03	01				0	0	11	0	0	6	44	-1	61	-1	66	1	Out	VDJ
TCGGCTGCTCCCTCCCAGACATCTGTGTACTTCTGTGCCAGCAGTGTGGGACAGGGGGCGGGGAGCACTGAAGCTTTCTTTGGACAA	CASSVGQGAGSTEAFF	1	5.035246727089627E-4	48	TCRBV06-01*01	TCRBV06	TCRBV06-01	01				TCRBD01-01*01	TCRBD01	TCRBD01-01	01				TCRBJ01-01*01	TCRBJ01	TCRBJ01-01	01				4	6	0	0	1	4	33	46	47	59	65	1	In	VDJ
AACGCCTTGTTGCTGGGGGACTCGGCCCTCTATCTCTGTGCCAGCAGCTCAAGGGACAGGGACCCTACGAAGCAGTACTTCGGGCCG	CASSSRDRDPTKQYF	1	5.035246727089627E-4	45	TCRBV05-06*01	TCRBV05	TCRBV05-06	01				TCRBD01-01*01	TCRBD01	TCRBD01-01	01				TCRBJ02-07*01	TCRBJ02	TCRBJ02-07	01				3	9	0	3	3	8	36	49	52	61	70	1	In	VDJ
CACACCCTGCAGCCAGAAGACTCGGCCCTGTATCTCTGCGCCAGCAGCCTCAAGCGGGAGGGTGGGAATGAGCAGTTCTTCGGGCCA	CASSLKREGGNEQFF	1	5.035246727089627E-4	45	TCRBV04-03*01	TCRBV04	TCRBV04-03	01				TCRBD02-01*02	TCRBD02	TCRBD02-01	02				TCRBJ02-01*01	TCRBJ02	TCRBJ02-01	01				4	4	6	0	3	7	36	49	52	62	66	1	In	VDJ
ACGATTCAGCGCACAGAGCAGGGGGACTCGGCCACGTATCTCTGTGCCAGCAGCTTAGCGGGGCTGGGGGTCTGGTATTTTGGCCCA	CASSLAGLGVWYF	1	5.035246727089627E-4	39	TCRBV07-09*01	TCRBV07	TCRBV07-09	01								TCRBD01,TCRBD02	TCRBD01-01,TCRBD02-01		TCRBJ02-03*01	TCRBJ02	TCRBJ02-03	01				0	4	6	1	6	14	42	59	65	70	74	1	In	VDJ
CGTTGGCGTCTGCTGTACCCTCTCAGACATCTGTGTACTTCTGTGCCAGACTAGCGGGAGGTATCAGATACGCAGTATTTTGGCCCA		1	5.035246727089627E-4	40	TCRBV06-04*01	TCRBV06	TCRBV06-04	01				TCRBD02-01*02	TCRBD02	TCRBD02-01	02				TCRBJ02-03*01	TCRBJ02	TCRBJ02-03	01				9	3	3	1	0	4	41	-1	49	61	64	1	Out	VDJ
CTGGAGTCAGCTACCCGCTCCCAGACATCTGTGTATTTCTGCGCCAGCGCAAGAGGCGACGGAAACACTGAAGCTTTCTTTGGACAA	CASARGDGNTEAFF	1	5.035246727089627E-4	42	TCRBV10-02*01	TCRBV10	TCRBV10-02	01				TCRBD02-01*02	TCRBD02	TCRBD02-01	02				TCRBJ01-01*01	TCRBJ01	TCRBJ01-01	01				8	7	11	1	4	2	39	48	52	56	63	1	In	VDJ
ATCCAGCCTGCAAAGCTTGAGGACTCGGCCGTGTATCTCTGTGCCAGCAGCCCAGGACAGGGGATGGATGAAGCTTTCTTTGGACAA	CASSPGQGMDEAFF	1	5.035246727089627E-4	42	TCRBV11-02*01	TCRBV11	TCRBV11-02	01				TCRBD01-01*01	TCRBD01	TCRBD01-01	01				TCRBJ01-01*01	TCRBJ01	TCRBJ01-01	01				5	5	1	2	3	7	39	51	54	63	68	1	In	VDJ
GACCAGTGCCCATCCTGAAGACAGCAGCTTCTACATCTGCAGTGCTAGCCGTACGGCAGGTTAAATGAAAAACTGTTTTTTGGCAGT		1	5.035246727089627E-4	44	TCRBV20	TCRBV20				TCRBV20-01,TCRBV20-or09_02		TCRBD01-01*01	TCRBD01	TCRBD01-01	01				TCRBJ01-04*01	TCRBJ01	TCRBJ01-04	01				3	3	4	4	8	5	37	48	56	60	63	1	Out	VDJ
NNNTGAAGATCCAGCCCTCAGAACCCAGGGACTCAGCTGTGTACTTCTGTGCCAGCAGTTATAACGTCAGGCTACACCTTCGGTTCG		1	5.035246727089627E-4	34	TCRBV12-03/12-04*01	TCRBV12	TCRBV12-03/12-04	01								TCRBD01,TCRBD02	TCRBD01-01,TCRBD02-01		TCRBJ01-02*01	TCRBJ01	TCRBJ01-02	01				4	4	3	7	3	8	47	60	63	65	69	1	Out	VDJ
CCTGCAGCCAGAAGACTCGGCCCTGTATCTCTGTGCCGGCAGCCAGATGACTAGCGGGAGTCTGGGGACGAGCAGTACTTCGGGCCG		1	5.035246727089627E-4	50	TCRBV04-02*01	TCRBV04	TCRBV04-02	01				TCRBD02-01*02	TCRBD02	TCRBD02-01	02				TCRBJ02-07*01	TCRBJ02	TCRBJ02-07	01				3	7	2	2	3	5	31	45	48	60	67	1	Out	VDJ
CAGCAGGTAGTGCGAGGAGATTCGGCAGCTTATTTCTGTGCCAGCTCCCTGGACAGGGGAGCTGGAAACACCATATATTTTGGAGAG	CASSLDRGAGNTIYF	1	5.035246727089627E-4	45	TCRBV18-01*01	TCRBV18	TCRBV18-01	01				TCRBD01-01*01	TCRBD01	TCRBD01-01	01				TCRBJ01-03*01	TCRBJ01	TCRBJ01-03	01				6	2	1	2	3	2	36	47	50	59	61	1	In	VDJ
ACGTTGGCGTCTGCTGTACCCTCTCAGACATCTGTGTACTTCTGTGCCAGCAGTGACGGGACTAGCAATGAGCAGTTCTTCGGGCCA	CASSDGTSNEQFF	1	5.035246727089627E-4	39	TCRBV06-04*01	TCRBV06	TCRBV06-04	01				TCRBD02-01	TCRBD02	TCRBD02-01				01,02	TCRBJ02-01*01	TCRBJ02	TCRBJ02-01	01				2	0	0	8	0	6	42	-1	57	-1	65	1	In	VDJ
AGGAGGACTCGGCCGTGTATCTCTGTGCCAGCAGCTTAGCGGATTGTAGCGGGAGGGCGTGCCGCAGATACGCAGTATTTTGGCCCA		1	5.035246727089627E-4	58	TCRBV07-02	TCRBV07	TCRBV07-02				01,02	TCRBD02-01*02	TCRBD02	TCRBD02-01	02				TCRBJ02-03*01	TCRBJ02	TCRBJ02-03	01				0	7	5	0	6	4	23	40	46	57	64	1	Out	VDJ
ATCAATTCCCTGGAGCTTGGTGACTCTGCTGTGTATTTCTGTGCCAGCAGCAGAGGCGGGGGACCAGATACGCAGTATTTTGGCCCA	CASSRGGGPDTQYF	1	5.035246727089627E-4	42	TCRBV03-01/03-02*01	TCRBV03	TCRBV03-01/03-02	01				TCRBD02-01*01	TCRBD02	TCRBD02-01	01				TCRBJ02-03*01	TCRBJ02	TCRBJ02-03	01				5	2	7	2	4	4	39	51	55	62	64	1	In	VDJ
ATCCAGCGCACACAGCAGGAGGACTCGGCCGTGTATCTCTGTGCCAGCAGCTGGGGGGACTACACAGATACGCAGTATTTTGGCCCA	CASSWGDYTDTQYF	1	5.035246727089627E-4	42	TCRBV07-02	TCRBV07	TCRBV07-02				01,02	TCRBD02-01	TCRBD02	TCRBD02-01				01,02	TCRBJ02-03*01	TCRBJ02	TCRBJ02-03	01				4	0	0	9	3	2	39	52	55	-1	62	1	In	VDJ
GTGACCAGTGCCCATCCTGAAGACAGCAGCTCCTACATCTGCAGTGCTAGAGATCCTGCAACTAATGAAAAACTGTTTTTTGGCAGT	CSARDPATNEKLFF	1	5.035246727089627E-4	42	TCRBV20	TCRBV20				TCRBV20-01,TCRBV20-or09_02		TCRBD02-01	TCRBD02	TCRBD02-01				01,02	TCRBJ01-04*01	TCRBJ01	TCRBJ01-04	01				0	1	4	10	2	0	39	53	55	57	58	1	In	VDJ
GCACTGCAGCAAGAAGACTCAGCTGCGTATCTCTGCACCAGCAGCCAAGATCAGGGGCATAGCAATCAGCCCCAGCATTTTGGTGAT	CTSSQDQGHSNQPQHF	1	5.035246727089627E-4	48	TCRBV01-01*01	TCRBV01	TCRBV01-01	01				TCRBD01-01*01	TCRBD01	TCRBD01-01	01				TCRBJ01-05*01	TCRBJ01	TCRBJ01-05	01				0	2	4	2	1	0	33	50	51	57	59	1	In	VDJ
GGAGTCAGCTGCTCCCTCTCAGACTTCTGTTTACTTCTGTGCCAGCAGTTACTCGATCGGTTATAGTATGGCTACACCTTCGGTTCG		1	5.035246727089627E-4	44	TCRBV06-07*01	TCRBV06	TCRBV06-07	01				TCRBD02-01	TCRBD02	TCRBD02-01				01,02	TCRBJ01-02*01	TCRBJ01	TCRBJ01-02	01				0	0	5	8	9	5	37	54	63	-1	66	1	Out	VDJ
NNNNNNNTGTCGGCTGCTCCCTCCCAAACATCTGTGTACTTCTGTGCCAGCAGTTACGTAGGGGGCTACGAGCAGTACTTCGGGCCG	CASSYVGGYEQYF	1	5.035246727089627E-4	39	TCRBV06-02/06-03*01	TCRBV06	TCRBV06-02/06-03	01				TCRBD01-01*01	TCRBD01	TCRBD01-01	01				TCRBJ02-07*01	TCRBJ02	TCRBJ02-07	01				2	0	5	1	2	3	42	57	59	-1	65	1	In	VDJ
AGGCCCTCACATACCTCTCAGTACCTCTGTGCCAGCAGTGAGTCGCTAGCGGGAGGGCCTGCTGCCGAGACCCAGTACTTCGGGCCA	CASSESLAGGPAAETQYF	1	5.035246727089627E-4	54	TCRBV25-01*01	TCRBV25	TCRBV25-01	01				TCRBD02-01*02	TCRBD02	TCRBD02-01	02				TCRBJ02-05*01	TCRBJ02	TCRBJ02-05	01				3	9	4	0	4	5	27	41	45	57	66	1	In	VDJ
CACCTTGGAGCTGGGGGACTCGGCCCTTTATCTTTGCGCCAGCAGCCCCCCCGAGCGGGGGTGGGAGAGACCCAGTACTTCGGGCCA		1	5.035246727089627E-4	47	TCRBV05-01*01	TCRBV05	TCRBV05-01	01				TCRBD02-01*01	TCRBD02	TCRBD02-01	01				TCRBJ02-05*01	TCRBJ02	TCRBJ02-05	01				4	4	6	2	7	4	34	46	53	61	65	1	Out	VDJ
CCTTGGAGCTGGGGGACTCGGCCCTTTATCTTTGCGCCAGCAGCCCCCCCCCGAGCGGGGGTGGGAGAGACCCAGTACTTCGGGCCA		1	5.035246727089627E-4	49	TCRBV05-01*01	TCRBV05	TCRBV05-01	01				TCRBD02-01*01	TCRBD02	TCRBD02-01	01				TCRBJ02-05*01	TCRBJ02	TCRBJ02-05	01				4	4	6	2	9	4	32	44	53	61	65	1	Out	VDJ
ACGCCCTGCAGCCAGAAGACTCAGCCCTGTATCTCTGCGCCAGCAGCCAAGGGGGGGGGCCCCCAAGAGACCCAGTACTTCGGGCCA		2	0.0010070493454179255	46	TCRBV04-01*01	TCRBV04	TCRBV04-01	01				TCRBD02-01*01	TCRBD02	TCRBD02-01	01				TCRBJ02-05*01	TCRBJ02	TCRBJ02-05	01				1	4	9	0	0	1	35	-1	51	58	62	2	Out	VDJ
CAGCCCTCAGAACCCAGGGACTCAGCTGTGTACTTCTGTGCCAGCAGTCCCGGGGGGGGCTTGGCAGATACGCAGTATTTTGGCCCA	CASSPGGGLADTQYF	1	5.035246727089627E-4	45	TCRBV12	TCRBV12				TCRBV12-03/12-04,TCRBV12-04		TCRBD02-01*01	TCRBD02	TCRBD02-01	01				TCRBJ02-03*01	TCRBJ02	TCRBJ02-03	01				5	6	8	0	2	4	36	48	50	58	64	1	In	VDJ
NNNNNNNNNNTGTCGGCTGCTCCCTCCCAGACATCTGTGTACTTCTGTGCCAGCAGGACAGGGTCGAAGGAGCAGTACTTCGGGCCG	CASRTGSKEQYF	1	5.035246727089627E-4	36	TCRBV06-05*01	TCRBV06	TCRBV06-05	01				TCRBD01-01*01	TCRBD01	TCRBD01-01	01				TCRBJ02-07*01	TCRBJ02	TCRBJ02-07	01				6	6	2	3	0	7	45	-1	56	63	69	1	In	VDJ
NTGTCGGCTGCTCCCTCCCAGACATCTGTGTACTTCTGTGCCAGCAGTTTGGCTTCCCTAGGAACCTACGAGCAGTACTTCGGGCCG	CASSLASLGTYEQYF	1	5.035246727089627E-4	45	TCRBV06-05*01	TCRBV06	TCRBV06-05	01				TCRBD02-01	TCRBD02	TCRBD02-01				01,02	TCRBJ02-07*01	TCRBJ02	TCRBJ02-07	01				4	3	4	8	8	2	36	49	57	61	64	1	In	VDJ
NTGAAGATCCAGCCCTCAGAACCCAGGGACTCAGCTGTGTACTTCTGTGCCAGCAGTTTAAGTCCTAGCGGTCTGTTCTTCGGGCCA	CASSLSPSGLFF	1	5.035246727089627E-4	36	TCRBV12-03/12-04*01	TCRBV12	TCRBV12-03/12-04	01				TCRBD02-01	TCRBD02	TCRBD02-01				01,02	TCRBJ02-01*01	TCRBJ02	TCRBJ02-01	01				2	3	4	5	4	15	45	60	64	71	74	1	In	VDJ
CTGGAGTCTGCTGCCTCCTCCCAGACATCTGTATATTTCTGCGCCAGCAGTGAATCCGACAGCTACAATGAGCAGTTCTTCGGGCCA	CASSESDSYNEQFF	1	5.035246727089627E-4	42	TCRBV10-01*01	TCRBV10	TCRBV10-01	01				TCRBD01-01*01	TCRBD01	TCRBD01-01	01				TCRBJ02-01*01	TCRBJ02	TCRBJ02-01	01				3	0	2	5	4	3	39	53	57	-1	62	1	In	VDJ
AGTCTGCTGCCTCCTCCCAGACATCTGTATATTTCTGCGCCAGCAGCCTAGGGACTAGCGGGCAACAATGAGCAGTTCTTCGGGCCA		1	5.035246727089627E-4	46	TCRBV10-01	TCRBV10	TCRBV10-01				01,03	TCRBD02-01	TCRBD02	TCRBD02-01				01,02	TCRBJ02-01*01	TCRBJ02	TCRBJ02-01	01				6	2	0	4	4	5	35	46	50	62	64	1	Out	VDJ
ACCAGTGCCCATCCTGAAGACAGCAGCTTCTACATCTGCAGTGCTAGGCCGGGACAGTTGTACCAAGAGACCCAGTACTTCGGGCCA	CSARPGQLYQETQYF	1	5.035246727089627E-4	45	TCRBV20	TCRBV20				TCRBV20-01,TCRBV20-or09_02		TCRBD01-01*01	TCRBD01	TCRBD01-01	01				TCRBJ02-05*01	TCRBJ02	TCRBJ02-05	01				3	4	0	5	3	0	36	47	50	57	61	1	In	VDJ
AAGATCCAGCCCTCAGAACCCAGGGACTCAGCTGTGTACTTCTGTGCCAGCAGGGGCCGTACCAGGGATACGCAGTATTTTGGCCCA	CASRGRTRDTQYF	1	5.035246727089627E-4	39	TCRBV12-03/12-04*01	TCRBV12	TCRBV12-03/12-04	01				TCRBD01-01*01	TCRBD01	TCRBD01-01	01				TCRBJ02-03*01	TCRBJ02	TCRBJ02-03	01				6	0	4	4	9	6	42	53	62	-1	66	1	In	VDJ
CCTGCAAAGCTTGAGGACTCGGCCGTGTATCTCTGTGCCAGCAGCTTAGCTGGTTGGCGGAGCACAGATACGCAGTATTTTGGCCCA	CASSLAGWRSTDTQYF	1	5.035246727089627E-4	48	TCRBV11-02	TCRBV11	TCRBV11-02				01,03	TCRBD02-01	TCRBD02	TCRBD02-01				01,02	TCRBJ02-03*01	TCRBJ02	TCRBJ02-03	01				1	0	7	5	7	0	33	49	56	-1	60	1	In	VDJ
AGCTCTCTGGAGCTGGGGGACTCAGCTTTGTATTTCTGTGCCAGCAGCGTAGGGACCCTAGGGAACACTGAAGCTTTCTTTGGACAA	CASSVGTLGNTEAFF	1	5.035246727089627E-4	45	TCRBV09-01*01	TCRBV09	TCRBV09-01	01								TCRBD01,TCRBD02	TCRBD01-01,TCRBD02-01		TCRBJ01-01*01	TCRBJ01	TCRBJ01-01	01				0	6	1	7	0	1	36	-1	52	56	62	1	In	VDJ
AGGTGCAGCCTGCAGAACTGGAGGATTCTGGAGTTTATTTCTGTGCCAGCAGCCAAGAAAGGTAAATCAGCCCAGCATTTTGGTGAT		1	5.035246727089627E-4	40	TCRBV14-01*01	TCRBV14	TCRBV14-01	01								TCRBD01,TCRBD02	TCRBD01-01,TCRBD02-01		TCRBJ01-05*01	TCRBJ01	TCRBJ01-05	01				0	0	4	5	9	11	41	58	67	-1	70	1	Out	VDJ
CACGCCCTGCAGCCAGAAGACTCAGCCCTGTATCTCTGCGCCAGCAGCCAAGCCGGGAATGGCAATCAGCCCCAGCATTTTGGTGAT	CASSQAGNGNQPQHF	1	5.035246727089627E-4	45	TCRBV04-01*01	TCRBV04	TCRBV04-01	01				TCRBD02-01*02	TCRBD02	TCRBD02-01	02				TCRBJ01-05*01	TCRBJ01	TCRBJ01-05	01				1	3	8	3	1	2	36	52	53	58	61	1	In	VDJ
NNNNTGTCGGCTGCTCCCTCCCAGACATCTGTGTACTTCTGTGCCAGCAGTGGGGGGAGGGGACAGTATGGCTACACCTTCGGTTCG	CASSGGRGQYGYTF	1	5.035246727089627E-4	42	TCRBV06	TCRBV06				TCRBV06-01,TCRBV06-05						TCRBD01,TCRBD02	TCRBD01-01,TCRBD02-01		TCRBJ01-02*01	TCRBJ01	TCRBJ01-02	01				4	0	0	5	7	5	39	52	59	-1	66	1	In	VDJ
CTGGAGTTGGCTGCTCCCTCCCAGACATCTGTGTACTTCTGTGCCAGCAGGGGGACTAGCGGAAACTACGAGCAGTACTTCGGGCCG	CASRGTSGNYEQYF	1	5.035246727089627E-4	42	TCRBV06-06	TCRBV06	TCRBV06-06				01,04	TCRBD02-01	TCRBD02	TCRBD02-01				01,02	TCRBJ02-07*01	TCRBJ02	TCRBJ02-07	01				6	3	0	5	1	3	39	50	51	62	65	1	In	VDJ
NTGTCGGCTGCTCCCTCCCAAACATCTGTGTACTTCTGTGCCAGCACCCCAGGGGCTGGCTGGGGAGATGCGCAGTATTTTGGCCCA	CASTPGAGWGDAQYF	1	5.035246727089627E-4	45	TCRBV06-02*02	TCRBV06	TCRBV06-02	02								TCRBD01,TCRBD02	TCRBD01-01,TCRBD02-01		TCRBJ02-03*01	TCRBJ02	TCRBJ02-03	01				1	15	5	2	0	10	36	-1	50	55	70	1	In	VDJ
GTGAGCAACATGAGCCCTGAAGACGGCAGCATATATCTCTGCAGCGCTTTCCCAGGGGTGGCCACAGATACGCAGTATTTTGGCCCA	CSAFPGVATDTQYF	1	5.035246727089627E-4	42	TCRBV29-01*03	TCRBV29	TCRBV29-01	03				TCRBD01-01*01	TCRBD01	TCRBD01-01	01				TCRBJ02-03*01	TCRBJ02	TCRBJ02-03	01				6	4	4	2	5	2	39	47	52	58	62	1	In	VDJ
CCGTTTGCGTCTGCTGTACCCTCTCAGACATCTGTGTACTTCTGTGCCAGCAGTGACTCAGGGAACACTGAAGCTTTCTTTGGACAA	CASSDSGNTEAFF	1	5.035246727089627E-4	39	TCRBV06-04*01	TCRBV06	TCRBV06-04	01								TCRBD01,TCRBD02	TCRBD01-01,TCRBD02-01		TCRBJ01-01*01	TCRBJ01	TCRBJ01-01	01				0	0	5	4	0	1	42	-1	59	-1	62	1	In	VDJ
AGGCTGGAGTCGGCTGCTCCCTCCCAGACATCTGTGTACTTCTGTGCCAGCAGTTACGAGCCAGATTATGGCTACACCTTCGGTTCG	CASSYEPDYGYTF	2	0.0010070493454179255	39	TCRBV06	TCRBV06				TCRBV06-01,TCRBV06-06						TCRBD01,TCRBD02	TCRBD01-01,TCRBD02-01		TCRBJ01-02*01	TCRBJ01	TCRBJ01-02	01				5	2	4	5	7	5	42	54	61	64	66	2	In	VDJ
ATTCTGGAGTCCGCCAGCACCAACCAGACATCTATGTACCTCTGTGCCAGCAGTTTATCCAGGGGGGATGGCTACACCTTCGGTTCG	CASSLSRGDGYTF	1	5.035246727089627E-4	39	TCRBV28-01*01	TCRBV28	TCRBV28-01	01				TCRBD01-01*01	TCRBD01	TCRBD01-01	01				TCRBJ01-02*01	TCRBJ01	TCRBJ01-02	01				1	1	4	1	1	6	42	58	59	66	67	1	In	VDJ
ATCCAGCAGGTAGTGCGAGGAGATTCGGCAGCTTATTTCTGTGCCAGCTCACCACGGCTAGGGGACTCACCCCTCCACTTTGGGAAT	CASSPRLGDSPLHF	1	5.035246727089627E-4	42	TCRBV18-01*01	TCRBV18	TCRBV18-01	01								TCRBD01,TCRBD02	TCRBD01-01,TCRBD02-01		TCRBJ01-06*01	TCRBJ01	TCRBJ01-06	01				1	0	0	7	6	10	39	55	61	-1	66	1	In	VDJ
ATCCAGCCTGCAGAGCTTGGGGACTCGGCCGTGTATCTCTGTGCCAGCAGCGCCTCTATCGGCACCGGGGAGCTGTTTTTTGGAGAA	CASSASIGTGELFF	1	5.035246727089627E-4	42	TCRBV11-03*01	TCRBV11	TCRBV11-03	01				TCRBD02-01	TCRBD02	TCRBD02-01				01,02	TCRBJ02-02*01	TCRBJ02	TCRBJ02-02	01				5	4	4	9	4	4	39	51	55	58	62	1	In	VDJ
GCTGAATGTGAACGCCTTGGAGCTGGACGACTCGGCCCTGTATCTCTGTGCCAGCAGCTGCGTGACTAGCGGGAGGACTTCGGGCCG		1	5.035246727089627E-4	35	TCRBV05-04*01	TCRBV05	TCRBV05-04	01				TCRBD02-01*02	TCRBD02	TCRBD02-01	02				TCRBJ02-07*01	TCRBJ02	TCRBJ02-07	01				3	0	2	1	4	14	46	59	63	-1	76	1	Out	VDJ
AGGCTGGAGTTGGCTGCTCCCTCCCAGACATCTGTGTACTTCTGTGCCAGCAGTTCGACAGGGATTTCACCCCTCCACTTTGGGAAT	CASSSTGISPLHF	2	0.0010070493454179255	39	TCRBV06-06*01	TCRBV06	TCRBV06-06	01				TCRBD01-01*01	TCRBD01	TCRBD01-01	01				TCRBJ01-06*01	TCRBJ01	TCRBJ01-06	01				4	2	2	3	1	9	42	55	56	63	65	2	In	VDJ
AAGATCCAGCCTGCAGAGCTTGGGGACTCGGCCATGTATCTCTGTGCCAGCAGCGTCGGACAGGAGAGTAAGCAGTACTTCGGGCCG	CASSVGQESKQYF	1	5.035246727089627E-4	39	TCRBV11-01*01	TCRBV11	TCRBV11-01	01				TCRBD01-01*01	TCRBD01	TCRBD01-01	01				TCRBJ02-07*01	TCRBJ02	TCRBJ02-07	01				5	6	1	4	3	8	42	54	57	64	70	1	In	VDJ
ATTCTGGAGTCCGCCAGCACCAACCAGACATCTATGTACCTCTGTGCCAGCAGGGACAGGGACCAAGAGACCCAGTACTTCGGGCCA	CASRDRDQETQYF	1	5.035246727089627E-4	39	TCRBV28-01*01	TCRBV28	TCRBV28-01	01				TCRBD01-01*01	TCRBD01	TCRBD01-01	01				TCRBJ02-05*01	TCRBJ02	TCRBJ02-05	01				6	0	1	3	0	0	42	-1	53	-1	61	1	In	VDJ
GAGCAGCGGGACTCAGCCATGTATCGCTGTGCCAGCAGCCTATGGCCTAAGTGCCACAAAGTCGGGCACGTCCTGACTTCCGGGGCC	CASSLWPKCHKVGHVLTS	2	0.0010070493454179255	54	TCRBV07-07*01	TCRBV07	TCRBV07-07	01								TCRBD01,TCRBD02	TCRBD01-01,TCRBD02-01		TCRBJ02-06*01	TCRBJ02	TCRBJ02-06	01				5	13	8	0	24	24	27	39	63	67	80	2	In	VDJ
CTTCACCTACACGCCCTGCAGCCAGAAGACTCAGCCCTGTATCTCTGCGCCAGCAGCCCCGGTGGGACTGAAGCTTTCTTTGGACAA	CASSPGGTEAFF	1	5.035246727089627E-4	36	TCRBV04-01*01	TCRBV04	TCRBV04-01	01								TCRBD01,TCRBD02	TCRBD01-01,TCRBD02-01		TCRBJ01-01*01	TCRBJ01	TCRBJ01-01	01				4	0	0	9	5	5	45	58	63	-1	66	1	In	VDJ
CTGGAGTCCGCCAGCACCAACCAGACATCTATGTACCTCTGTGCCAGCAGTCTAGGAGGGGTCACTCAGCCCCAGCATTTTGGTGAT	CASSLGGVTQPQHF	1	5.035246727089627E-4	42	TCRBV28-01*01	TCRBV28	TCRBV28-01	01				TCRBD02-01*02	TCRBD02	TCRBD02-01	02				TCRBJ01-05*01	TCRBJ01	TCRBJ01-05	01				5	5	10	0	3	6	39	51	54	60	65	1	In	VDJ
CCCTCAGAACCCAGGGACTCAGCTGTGTACTTCTGTGCCAGCAGGCACCCCGCCGGGACAGGGAGAACTGAAGCTTTCTTTGGACAA	CASRHPAGTGRTEAFF	1	5.035246727089627E-4	48	TCRBV12	TCRBV12				TCRBV12-03/12-04,TCRBV12-04		TCRBD01-01*01	TCRBD01	TCRBD01-01	01				TCRBJ01-01*01	TCRBJ01	TCRBJ01-01	01				6	3	0	3	10	5	33	44	54	63	66	1	In	VDJ
GTGACCAGTGCCCATCCTGAAGACAGCAGCTTCTACATCTGCAGTGCGAGATGGACTAGCGGGAGTTACGAGCAGTACTTCGGGCCG	CSARWTSGSYEQYF	1	5.035246727089627E-4	42	TCRBV20	TCRBV20				TCRBV20-01,TCRBV20-or09_02		TCRBD02-01*02	TCRBD02	TCRBD02-01	02				TCRBJ02-07*01	TCRBJ02	TCRBJ02-07	01				2	1	1	2	1	4	39	51	52	65	66	1	In	VDJ
CGCACAGAGCGGGAGGACTCAGCCGTGTATCTCTGTGCCAGCAGCCACCGGGTAGCGGGAGACCCCGGGGAGCTGTTTTTTGGAGAA	CASSHRVAGDPGELFF	1	5.035246727089627E-4	48	TCRBV07-03*01	TCRBV07	TCRBV07-03	01				TCRBD02-01*02	TCRBD02	TCRBD02-01	02				TCRBJ02-02*01	TCRBJ02	TCRBJ02-02	01				5	3	5	2	7	6	33	45	52	61	64	1	In	VDJ
NNNNTGTCGGCTGCTCCCTCCCAGACATCTGTGTACTTCTGTGCCAGCAGTGAACGTCAGGGTTTCACTGAAGCTTTCTTTGGACAA	CASSERQGFTEAFF	2	0.0010070493454179255	42	TCRBV06-01*01	TCRBV06	TCRBV06-01	01				TCRBD01-01*01	TCRBD01	TCRBD01-01	01				TCRBJ01-01*01	TCRBJ01	TCRBJ01-01	01				2	3	4	3	3	4	39	54	57	62	65	2	In	VDJ
AGGATCCAGCAGGTAGTGCGAGGAGATTCGGCAGCTTATTTCTGTGCCAGCTCACCACCGTCAGACGGGACCCAGTACTTCGGGCCA	CASSPPSDGTQYF	1	5.035246727089627E-4	39	TCRBV18-01*01	TCRBV18	TCRBV18-01	01								TCRBD01,TCRBD02	TCRBD01-01,TCRBD02-01		TCRBJ02-05*01	TCRBJ02	TCRBJ02-05	01				0	2	2	7	4	7	42	59	63	66	68	1	In	VDJ
ATCAATTCCCTGGAGCTTGGTGACTCTGCTGTGTATTTCTGTGCCAGCAGCGTTAGGATTCCGCAAGATACGCAGTATTTTGGCCCA	CASSVRIPQDTQYF	1	5.035246727089627E-4	42	TCRBV03-01/03-02*01	TCRBV03	TCRBV03-01/03-02	01								TCRBD01,TCRBD02	TCRBD01-01,TCRBD02-01		TCRBJ02-03*01	TCRBJ02	TCRBJ02-03	01				5	7	1	8	4	5	39	51	55	58	65	1	In	VDJ
AACGCCTTGTTGCTGGGGGACTCGGCCCTGTATCTCTGTGCCAGCAGCTTTTTGACTACCGCCACAGATACGCAGTATTTTGGCCCA	CASSFLTTATDTQYF	1	5.035246727089627E-4	45	TCRBV05-05*01	TCRBV05	TCRBV05-05	01				TCRBD02-01	TCRBD02	TCRBD02-01				01,02	TCRBJ02-03*01	TCRBJ02	TCRBJ02-03	01				2	4	2	9	3	2	36	50	53	58	62	1	In	VDJ
AAGATCCGGTCCACAAAGCTGGAGGACTCAGCCATGTACTTCTGTGCCAGCAGCCCCGACAGAGATCAGCCCCAGCATTTTGGTGAT	CASSPDRDQPQHF	1	5.035246727089627E-4	39	TCRBV02-01	TCRBV02	TCRBV02-01				01,03	TCRBD01-01*01	TCRBD01	TCRBD01-01	01				TCRBJ01-05*01	TCRBJ01	TCRBJ01-05	01				6	2	2	5	4	5	42	53	57	62	64	1	In	VDJ
ACTCTGACTGTGAGCAACATGAGCCCTGAAGACAGCAGCATATATCTCTGCAGCGTTGAGACAGGGGTAGGCTACACCTTCGGTTCG	CSVETGVGYTF	1	5.035246727089627E-4	33	TCRBV29-01*01	TCRBV29	TCRBV29-01	01				TCRBD01-01*01	TCRBD01	TCRBD01-01	01				TCRBJ01-02*01	TCRBJ01	TCRBJ01-02	01				3	2	2	2	0	8	48	-1	59	67	69	1	In	VDJ
CCTGGAGCTTGGTGACTCTGCTGTGTATTTCTGTGCCAGCAGCCAAGAAATAGGCGGCAGGTCCTTGAAAAACTGTTTTTTGGCAGT		1	5.035246727089627E-4	50	TCRBV03-01/03-02*01	TCRBV03	TCRBV03-01/03-02	01								TCRBD01,TCRBD02	TCRBD01-01,TCRBD02-01		TCRBJ01-04*01	TCRBJ01	TCRBJ01-04	01				0	4	4	4	9	7	31	48	57	61	65	1	Out	VDJ
CTGCAGAACTGGAGGATTCTGGAGTTTATTTCTGTGCCAGCAGCCAAGAGGGCAGGACAGCCCAATCAGCCCCAGCATTTTGGTGAT		1	5.035246727089627E-4	49	TCRBV14-01*01	TCRBV14	TCRBV14-01	01				TCRBD01-01*01	TCRBD01	TCRBD01-01	01				TCRBJ01-05*01	TCRBJ01	TCRBJ01-05	01				0	2	1	5	5	3	32	49	54	60	62	1	Out	VDJ
AAGAAGCTCCTTCTCAGTGACTCTGGCTTCTATCTCTGTGCCTGGAGTGCCAGGGGTATCAGCAATCAGCCCCAGCATTTTGGTGAT	CAWSARGISNQPQHF	1	5.035246727089627E-4	45	TCRBV30-01*01	TCRBV30	TCRBV30-01	01				TCRBD01-01*01	TCRBD01	TCRBD01-01	01				TCRBJ01-05*01	TCRBJ01	TCRBJ01-05	01				1	4	4	2	1	1	36	49	50	56	60	1	In	VDJ
ACATCGGCCCAAAAGAACCCGACAGCTTTCTATCTCTGTGCCAGTAGTATCGCACAGGATCCCAGCCACGAGCAGTACTTCGGGCCG	CASSIAQDPSHEQYF	1	5.035246727089627E-4	45	TCRBV19-01*01	TCRBV19	TCRBV19-01	01				TCRBD01-01*01	TCRBD01	TCRBD01-01	01				TCRBJ02-07*01	TCRBJ02	TCRBJ02-07	01				3	9	3	4	3	5	36	50	53	58	67	1	In	VDJ
NNNNTGTCGGCTGCTCCCTCCCAAACATCTGTGTACTTCTGTGCCAGCACGAGAGAACAGGGGGGAAATGAGCAGTTCTTCGGGCCA	CASTREQGGNEQFF	1	5.035246727089627E-4	42	TCRBV06	TCRBV06				TCRBV06-02/06-03,TCRBV06-02		TCRBD01-01*01	TCRBD01	TCRBD01-01	01				TCRBJ02-01*01	TCRBJ02	TCRBJ02-01	01				7	2	3	1	7	7	39	49	56	64	66	1	In	VDJ
CTGAATGTGAACGCCTTGGAGCTGGACGACTCGGCCCTGTATCTCTGTGCCAGCAGCCCGGATGGCTTGGAGCAGTTCTTCGGGCCA	CASSPDGLEQFF	1	5.035246727089627E-4	36	TCRBV05-04*01	TCRBV05	TCRBV05-04	01								TCRBD01,TCRBD02	TCRBD01-01,TCRBD02-01		TCRBJ02-01*01	TCRBJ02	TCRBJ02-01	01				4	7	1	8	2	10	45	57	59	62	69	1	In	VDJ
ACCAGACATCTATGTACCTCTGTGCCAGACTTCCGGCCCCGGTTCTAGCGGGAAATTAAGAACACCGGGGAGCTGTTTTTTGGAGAA		1	5.035246727089627E-4	61	TCRBV28-01*01	TCRBV28	TCRBV28-01	01				TCRBD02-01*02	TCRBD02	TCRBD02-01	02				TCRBJ02-02*01	TCRBJ02	TCRBJ02-02	01				9	6	4	3	16	1	20	28	44	53	59	1	Out	VDJ
GCCCTCAGAACCCAGGGACTCAGCTGTGTACTTCTGTGCCAGCACCCACCGGGGGATGGTCTAAACACTGAAGCTTTCTTTGGACAA		1	5.035246727089627E-4	47	TCRBV12	TCRBV12				TCRBV12-03/12-04,TCRBV12-04		TCRBD02-01*01	TCRBD02	TCRBD02-01	01				TCRBJ01-01*01	TCRBJ01	TCRBJ01-01	01				7	8	8	2	5	2	34	44	49	55	63	1	Out	VDJ
GTGACATCGGCCCAAAAGAACCCGACAGCTTTCTATCTCTGTGCCAGTAGTCTCCTCAACACTAATCAGCCCCAGCATTTTGGTGAT	CASSLLNTNQPQHF	1	5.035246727089627E-4	42	TCRBV19-01*01	TCRBV19	TCRBV19-01	01								TCRBD01,TCRBD02	TCRBD01-01,TCRBD02-01		TCRBJ01-05*01	TCRBJ01	TCRBJ01-05	01				5	2	3	6	7	4	39	51	58	61	63	1	In	VDJ
CTGCAGAGCTTGGGGACTCGGCCGTGTATCTCTGTGCCAGCAGCTTGGCCCTAGCGGGAGGACCAAGAGACCCAGTACTTCGGGCCA		1	5.035246727089627E-4	49	TCRBV11-03*01	TCRBV11	TCRBV11-03	01				TCRBD02-01*02	TCRBD02	TCRBD02-01	02				TCRBJ02-05*01	TCRBJ02	TCRBJ02-05	01				3	0	4	1	4	0	32	46	50	-1	61	1	Out	VDJ
AGAGCAGGGGGACTCGGCCATGTATCTCTGTGCCAGCAGCTTAAAGGGCAGGGGGAATGAGGCAATCAGCCCCAGCATTTTGGTGAT		1	5.035246727089627E-4	53	TCRBV07-09*01	TCRBV07	TCRBV07-09	01				TCRBD01-01*01	TCRBD01	TCRBD01-01	01				TCRBJ01-05*01	TCRBJ01	TCRBJ01-05	01				2	6	4	1	5	2	28	43	48	55	61	1	Out	VDJ
NNCTTGGAGATCCAGTCCACGGAGTCAGGGGACACAGCACTGTATTTCTGTGCCAGCGGCCAGGGCCGTGTTAACACCTTCGGTTCG	CASGQGRVNTF	1	5.035246727089627E-4	33	TCRBV21-01*01	TCRBV21	TCRBV21-01	01				TCRBD01-01*01	TCRBD01	TCRBD01-01	01				TCRBJ01-02*01	TCRBJ01	TCRBJ01-02	01				8	8	4	3	3	12	48	57	60	65	73	1	In	VDJ
ATCCAGTCCACGGAGTCAGGGGACACAGCACTGTATTTCTGTGCCAGCATCCCCACGCGGGACAACTACGAGCAGTACTTCGGGCCG	CASIPTRDNYEQYF	1	5.035246727089627E-4	42	TCRBV21-01*01	TCRBV21	TCRBV21-01	01								TCRBD01,TCRBD02	TCRBD01-01,TCRBD02-01		TCRBJ02-07*01	TCRBJ02	TCRBJ02-07	01				7	1	0	6	9	3	39	49	58	64	65	1	In	VDJ
ACCTTGGAGCTGGGGGACTCGGCCCTTTATCTTTGCGCCAGCAGCTCCGGGACTACCCCCTCCTACAATGAGCAGTTCTTCGGGCCA	CASSSGTTPSYNEQFF	1	5.035246727089627E-4	48	TCRBV05-01*01	TCRBV05	TCRBV05-01	01				TCRBD02-01	TCRBD02	TCRBD02-01				01,02	TCRBJ02-01*01	TCRBJ02	TCRBJ02-01	01				3	4	0	9	2	0	33	46	48	55	59	1	In	VDJ
AGCTCCTTGGAGCTGGGGGACTCAGCCCTGTACTTCTGTGCCAGCAGCCCCCGGTCGCCACGCACAGATACGCAGTATTTTGGCCCA	CASSPRSPRTDTQYF	1	5.035246727089627E-4	45	TCRBV13-01*01	TCRBV13	TCRBV13-01	01				TCRBD02-01	TCRBD02	TCRBD02-01				01,02	TCRBJ02-03*01	TCRBJ02	TCRBJ02-03	01				5	7	8	5	3	1	36	48	51	54	61	1	In	VDJ
ACATCGGCCCAAAAGAACCCGACAGCTTTCTATCTCTGTGCCAGTACCCGGGACAGGGAGAATTATCAGCCCCAGCATTTTGGTGAT	CASTRDRENYQPQHF	1	5.035246727089627E-4	45	TCRBV19-01*01	TCRBV19	TCRBV19-01	01				TCRBD01-01*01	TCRBD01	TCRBD01-01	01				TCRBJ01-05*01	TCRBJ01	TCRBJ01-05	01				7	6	0	3	3	5	36	46	49	58	64	1	In	VDJ
ATCCAGCCTGCAGAGCTTGGGGACTCGGCCGTGTATCTCTGTGCCAGCAGCTTTGGACAGGGGATCCGCGAGCAGTACTTCGGGCCG	CASSFGQGIREQYF	1	5.035246727089627E-4	42	TCRBV11-03*01	TCRBV11	TCRBV11-03	01				TCRBD01-01*01	TCRBD01	TCRBD01-01	01				TCRBJ02-07*01	TCRBJ02	TCRBJ02-07	01				3	5	1	2	1	6	39	53	54	63	68	1	In	VDJ
TCTCTGGAGCTGGGGGACTCAGCTTTGTATTTCTGTGCCAGCAGCGTAGCCGGACAGGGGGCGGGGAATGAGCAGTTCTTCGGGCCA	CASSVAGQGAGNEQFF	1	5.035246727089627E-4	48	TCRBV09-01*01	TCRBV09	TCRBV09-01	01				TCRBD01-01*01	TCRBD01	TCRBD01-01	01				TCRBJ02-01*01	TCRBJ02	TCRBJ02-01	01				0	4	1	0	2	7	33	49	51	62	66	1	In	VDJ
GCCCTGCAGCCAGAAGACTCAGCCCTGTATCTCTGCGCCAGCAGCCAAGAAGGCGCGCAGGGCGTCAATGAGCAGTTCTTCGGGCCA	CASSQEGAQGVNEQFF	1	5.035246727089627E-4	48	TCRBV04-01*01	TCRBV04	TCRBV04-01	01				TCRBD01-01*01	TCRBD01	TCRBD01-01	01				TCRBJ02-01*01	TCRBJ02	TCRBJ02-01	01				0	3	4	3	7	6	33	50	57	62	65	1	In	VDJ
TTGGAGCTGGGGGACTCGGCCCTTTATCTTTGCGCCAGCAGCCCGGGTCTGAGTGGGAGTGACATTAAGAAGCAGTTCTTCGGGCCA	CASSPGLSGSDIKKQFF	1	5.035246727089627E-4	51	TCRBV05-01*01	TCRBV05	TCRBV05-01	01				TCRBD02-01*02	TCRBD02	TCRBD02-01	02				TCRBJ02-01*01	TCRBJ02	TCRBJ02-01	01				4	11	9	2	12	11	30	42	54	59	70	1	In	VDJ
AACGCCTTGGAGCTGGACGACTCGGCCCTATATCTCTGTGCCAGCAGCGGAGCAAGCGGGAGATGGGAGACCCAGTACTTCGGGCCA	CASSGASGRWETQYF	1	5.035246727089627E-4	45	TCRBV05-04*01	TCRBV05	TCRBV05-04	01				TCRBD02-01*02	TCRBD02	TCRBD02-01	02				TCRBJ02-05*01	TCRBJ02	TCRBJ02-05	01				4	4	6	2	6	5	36	48	54	62	66	1	In	VDJ
GAGTCCGCCAGCACCAACCAGACATCTATGTACCTCTGTGCCAGCAGTTCCGGGGGATCCGCCAAAAACATTCAGTACTTCGGCGCC	CASSSGGSAKNIQYF	1	5.035246727089627E-4	45	TCRBV28-01*01	TCRBV28	TCRBV28-01	01				TCRBD02-01*01	TCRBD02	TCRBD02-01	01				TCRBJ02-04*01	TCRBJ02	TCRBJ02-04	01				4	4	8	2	1	1	36	49	50	56	60	1	In	VDJ
CCTGCAGAGCTTGAGGACTCGGCCGTGTATCTCTGTGCCAGCAGTAACGGGAGGGCCAGTGAACAAGAGACCCAGTACTTCGGGCCA	CASSNGRASEQETQYF	1	5.035246727089627E-4	48	TCRBV11	TCRBV11				TCRBV11-02,TCRBV11-03		TCRBD02-01*02	TCRBD02	TCRBD02-01	02				TCRBJ02-05*01	TCRBJ02	TCRBJ02-05	01				6	8	8	0	3	2	33	44	47	55	63	1	In	VDJ
AATGTGAGCACCTTGGAGCTGGGGGACTCGGCCCTTTATCTTTGCGCCAGCAGCTTGGAGCCTACCGGGGAGCTGTTTTTTGGAGAA	CASSLEPTGELFF	1	5.035246727089627E-4	39	TCRBV05-01*01	TCRBV05	TCRBV05-01	01				TCRBD02-01	TCRBD02	TCRBD02-01				01,02	TCRBJ02-02*01	TCRBJ02	TCRBJ02-02	01				0	2	6	7	0	5	42	-1	58	61	63	1	In	VDJ
GCCTTGGAGCTGGACGACTCGGCCCTGTATCTCTGTGCCAGCAGCCAAGGCGGCCGGGGCTCGAACACTGAAGCTTTCTTTGGACAA	CASSQGGRGSNTEAFF	1	5.035246727089627E-4	48	TCRBV05-04*01	TCRBV05	TCRBV05-04	01								TCRBD01,TCRBD02	TCRBD01-01,TCRBD02-01		TCRBJ01-01*01	TCRBJ01	TCRBJ01-01	01				4	2	7	0	10	1	33	45	55	60	62	1	In	VDJ
CACCTACACGCCCTGCAGCCAGAAGACTCAGCCCTGTATCTCTGCGCCAGCAGCGAGGGGGCGAACACTGAAGCTTTCTTTGGACAA	CASSEGANTEAFF	1	5.035246727089627E-4	39	TCRBV04-01*01	TCRBV04	TCRBV04-01	01				TCRBD01-01*01	TCRBD01	TCRBD01-01	01				TCRBJ01-01*01	TCRBJ01	TCRBJ01-01	01				5	0	5	0	1	1	42	54	55	-1	62	1	In	VDJ
ATCCTGGAGTCGCCCAGCCCCAACCAGACCTCTCTGTACTTCTGTGCCAGCACAGGGGAAGGGGGCTCTAAACTGTTTTTTGGCAGT	CASTGEGGSKLFF	1	5.035246727089627E-4	39	TCRBV27-01*01	TCRBV27	TCRBV27-01	01				TCRBD01-01*01	TCRBD01	TCRBD01-01	01				TCRBJ01-04*01	TCRBJ01	TCRBJ01-04	01				7	3	5	0	7	11	42	52	59	66	69	1	In	VDJ
CTGACAGTGACCAGTGCCCATCCTGAAGACAGCAGCTTCTACATCTGCAGTGCTTCTCCTCAATCCTACGAGCAGTACTTCGGGCCG	CSASPQSYEQYF	1	5.035246727089627E-4	36	TCRBV20	TCRBV20				TCRBV20-01,TCRBV20-or09_02						TCRBD01,TCRBD02	TCRBD01-01,TCRBD02-01		TCRBJ02-07*01	TCRBJ02	TCRBJ02-07	01				5	1	4	6	6	1	45	54	60	62	63	1	In	VDJ
CTGATTCTGGAGTCCGCCAGCACCAACCAGACATCTATGTACCTCTGTGCCAGCAGTCCCAGATTCAATGAGCAGTTCTTCGGGCCA	CASSPRFNEQFF	1	5.035246727089627E-4	36	TCRBV28-01*01	TCRBV28	TCRBV28-01	01				TCRBD01-01*01	TCRBD01	TCRBD01-01	01				TCRBJ02-01*01	TCRBJ02	TCRBJ02-01	01				5	3	4	5	2	6	45	57	59	62	65	1	In	VDJ
TCGCCCAGCCCCAACCAGACCTCTCTGTACTTCTGTGCCAGCGGACGCCAGTATCTGTATGAGGGCGGGGAGCTGTTTTTTGGAGAA	CASGRQYLYEGGELFF	1	5.035246727089627E-4	48	TCRBV27-01*01	TCRBV27	TCRBV27-01	01				TCRBD02-01*02	TCRBD02	TCRBD02-01	02				TCRBJ02-02*01	TCRBJ02	TCRBJ02-02	01				8	0	11	0	18	7	33	42	60	-1	65	1	In	VDJ
GGAGCTGGGGGACTCGGCCCTTTATCTTTGCGCCAGCAGCTTGGATCGCCTACAGGGGTCCAGGCCGGGGAGCTGTTTTTTGGAGAA		1	5.035246727089627E-4	53	TCRBV05-01*01	TCRBV05	TCRBV05-01	01				TCRBD01-01*01	TCRBD01	TCRBD01-01	01				TCRBJ02-02*01	TCRBJ02	TCRBJ02-02	01				0	6	3	2	7	6	28	44	51	58	64	1	Out	VDJ
NTGTCGGCTGCTCCCTCCCAAACATCTGTGTACTTCTATGCCAGCAGGGGTAAGACAGGGTTGAACACTGAAGCTTTCTTTGGACAA	YASRGKTGLNTEAFF	1	5.035246727089627E-4	45	TCRBV06	TCRBV06				TCRBV06-02/06-03,TCRBV06-02		TCRBD01-01*01	TCRBD01	TCRBD01-01	01				TCRBJ01-01*01	TCRBJ01	TCRBJ01-01	01				6	1	2	3	6	0	36	47	53	60	61	1	In	VDJ
ACTGTGACATCGGCCCAAAAGAACCCGACAGCTTTCTATCTCTGTGCCAGTAGTATCAGCATGAACACTGAAGCTTTCTTTGGACAA	CASSISMNTEAFF	1	5.035246727089627E-4	39	TCRBV19-01*01	TCRBV19	TCRBV19-01	01								TCRBD01,TCRBD02	TCRBD01-01,TCRBD02-01		TCRBJ01-01*01	TCRBJ01	TCRBJ01-01	01				3	2	4	5	0	0	42	-1	56	59	61	1	In	VDJ
ATCCAGCGCACAGAGCAGGAGGACTCGGCCGTGTATCTCTGTGCCAGCAGCTTAGCAACAGGGGCTCGTGGCTACACCTTCGGTTCG	CASSLATGARGYTF	1	5.035246727089627E-4	42	TCRBV07-02	TCRBV07	TCRBV07-02				01,02	TCRBD01-01*01	TCRBD01	TCRBD01-01	01				TCRBJ01-02*01	TCRBJ01	TCRBJ01-02	01				0	4	3	2	1	7	39	56	57	64	68	1	In	VDJ
AGTCAGGGGACACAGCACTGTATTTCTGTGCCAGCAGCAAAGAAGGTAATACAGAAATCTAACACCGGGGAGCTGTTTTTTGGAGAA		1	5.035246727089627E-4	55	TCRBV21-01*01	TCRBV21	TCRBV21-01	01				TCRBD01-01*01	TCRBD01	TCRBD01-01	01				TCRBJ02-02*01	TCRBJ02	TCRBJ02-02	01				1	6	3	5	8	2	26	42	50	54	60	1	Out	VDJ
ATCCAGCCCTCAGAACCCAGGGACTCAGCTGTGTACTTCTGTGCCAGCAGTTTACAGGGTTTGAACACTGAAGCTTTCTTTGGACAA	CASSLQGLNTEAFF	1	5.035246727089627E-4	42	TCRBV12	TCRBV12				TCRBV12-03/12-04,TCRBV12-04		TCRBD01-01*01	TCRBD01	TCRBD01-01	01				TCRBJ01-01*01	TCRBJ01	TCRBJ01-01	01				2	2	4	3	0	0	39	-1	54	59	61	1	In	VDJ
AGCTCTCTGGAGCTGGGGGACTCAGCTTTGTATTTCTGTGCCAGCAGCTGGGACTAGCGGAGAACCAACGAGCAGTACTTCGGGCCG	CASSWD*RRTNEQYF	1	5.035246727089627E-4	45	TCRBV09-01*01	TCRBV09	TCRBV09-01	01				TCRBD02-01	TCRBD02	TCRBD02-01				01,02	TCRBJ02-07*01	TCRBJ02	TCRBJ02-07	01				4	7	0	5	1	5	36	48	49	60	67	1	Stop	VDJ
CTGCAGCCAGAAGACTCAGCCCTGTATCTCTGCGCCAGCAGCCGACTCCCGGCTAACTCTGGGGCCAACGTCCTGACTTTCGGGGCC	CASSRLPANSGANVLTF	1	5.035246727089627E-4	51	TCRBV04-01*01	TCRBV04	TCRBV04-01	01				TCRBD02-01	TCRBD02	TCRBD02-01				01,02	TCRBJ02-06*01	TCRBJ02	TCRBJ02-06	01				4	9	2	10	0	0	30	-1	43	47	56	1	In	VDJ
CAGCCTGCAGAGCTTGGGGACTCGGCCGTGTATCTCTGTGCCAGCAGCCCTCGCGGGGCTTCCTACAATGAGCAGTTCTTCGGGCCA	CASSPRGASYNEQFF	1	5.035246727089627E-4	45	TCRBV11-03*01	TCRBV11	TCRBV11-03	01				TCRBD02-01*01	TCRBD02	TCRBD02-01	01				TCRBJ02-01*01	TCRBJ02	TCRBJ02-01	01				5	2	7	3	4	1	36	48	52	58	60	1	In	VDJ
GTGCAGCCTGCAGAACTGGAGGATTCTGGAGTTTATTTCTGTGCCAGCAGGGATAGAGGCGCCTACAATGAGCAGTTCTTCGGGCCA	CASRDRGAYNEQFF	1	5.035246727089627E-4	42	TCRBV14-01*01	TCRBV14	TCRBV14-01	01				TCRBD02-01*02	TCRBD02	TCRBD02-01	02				TCRBJ02-01*01	TCRBJ02	TCRBJ02-01	01				6	2	11	1	5	2	39	50	55	59	61	1	In	VDJ
ATCCCCAACCAGACAGCTCTTTACTTCTGTGCCACCAGTGATCCGGACTTGACTAGCGGGGACTACAATGAGCAGTTCTTCGGGCCA	CATSDPDLTSGDYNEQFF	1	5.035246727089627E-4	54	TCRBV24-01*01	TCRBV24	TCRBV24-01	01				TCRBD02-01*01	TCRBD02	TCRBD02-01	01				TCRBJ02-01*01	TCRBJ02	TCRBJ02-01	01				3	1	2	3	8	3	27	42	50	61	62	1	In	VDJ
TCGGCTGCTCCCTCCCAAACATCTGTGTACTTCTGTGCCAGCAGTTACTGGGCGGGAGTCTCCGGGGATACGCAGTATTTTGGCCCA	CASSYWAGVSGDTQYF	1	5.035246727089627E-4	48	TCRBV06-02/06-03*01	TCRBV06	TCRBV06-02/06-03	01				TCRBD02-01*02	TCRBD02	TCRBD02-01	02				TCRBJ02-03*01	TCRBJ02	TCRBJ02-03	01				1	8	7	2	2	6	33	49	51	58	66	1	In	VDJ
TCCACAAAGCTGGAGGACTCAGCCATGTACTTCTGTGCCAGCAGTGAGCAGGGACAGGGGGACTACAATGAGCAGTTCTTCGGGCCA	CASSEQGQGDYNEQFF	1	5.035246727089627E-4	48	TCRBV02-01	TCRBV02	TCRBV02-01				01,03	TCRBD01-01*01	TCRBD01	TCRBD01-01	01				TCRBJ02-01*01	TCRBJ02	TCRBJ02-01	01				3	1	0	1	3	3	33	47	50	61	62	1	In	VDJ
TTGGAGCTGGGGGACTCGGCCCTTTATCTTTGCGCCAGCAGCTTGGGACTAGCGGGAGCGGGGCAAGAGACCCAGTACTTCGGGCCA	CASSLGLAGAGQETQYF	1	5.035246727089627E-4	51	TCRBV05-01*01	TCRBV05	TCRBV05-01	01				TCRBD02-01*02	TCRBD02	TCRBD02-01	02				TCRBJ02-05*01	TCRBJ02	TCRBJ02-05	01				0	5	2	2	0	2	30	-1	46	58	63	1	In	VDJ
TCAATTCCCTGGAGCTTGGTGACTCTGCTGTGTATTTCTGTGCCAGCAGCAAACTTGGGCTTGACCGGGGAGCTGTTTTTTGGAGAA		1	5.035246727089627E-4	43	TCRBV03-01/03-02*01	TCRBV03	TCRBV03-01/03-02	01				TCRBD01-01*01	TCRBD01	TCRBD01-01	01				TCRBJ02-02*01	TCRBJ02	TCRBJ02-02	01				5	3	8	0	6	5	38	50	56	60	63	1	Out	VDJ
ACTCTGAAGATCCAGCGCACAGAGCAGGGGGACTCGGCCATGTATCTCTGTGCCAGCAGCTCCTCAATTGAAGCTTTCTTTGGACAA	CASSSSIEAFF	1	5.035246727089627E-4	33	TCRBV07-09*01	TCRBV07	TCRBV07-09	01								TCRBD01,TCRBD02	TCRBD01-01,TCRBD02-01		TCRBJ01-01*01	TCRBJ01	TCRBJ01-01	01				4	2	4	6	3	7	48	61	64	66	68	1	In	VDJ
GTGACCAGTGCCCATCCTGAAGACAGCAGCTTCTACATCTGCAGTGCTGGTAAGACAAGCGGTGGCACTGAAGCTTTCTTTGGACAA	CSAGKTSGGTEAFF	1	5.035246727089627E-4	42	TCRBV20	TCRBV20				TCRBV20-01,TCRBV20-or09_02		TCRBD02-01	TCRBD02	TCRBD02-01				01,02	TCRBJ01-01*01	TCRBJ01	TCRBJ01-01	01				5	3	6	5	9	4	39	48	57	62	65	1	In	VDJ
AATGTGAGCACCTTGGAGCTGGGGGACTCGGCCCTTTATCTTTGCGCCAGCAGCCAGGGACAGAACTATGGCTACACCTTCGGTTCG	CASSQGQNYGYTF	1	5.035246727089627E-4	39	TCRBV05-01*01	TCRBV05	TCRBV05-01	01				TCRBD01-01*01	TCRBD01	TCRBD01-01	01				TCRBJ01-02*01	TCRBJ01	TCRBJ01-02	01				4	0	0	5	2	2	42	54	56	-1	63	1	In	VDJ
AAGATCCAGCCCTCAGAACCCAGGGACTCAGCTGTGTACTTCTGTGCCAGCAGTCACGGACAGGGGGCCGAGCAGTACTTCGGGCCG	CASSHGQGAEQYF	1	5.035246727089627E-4	39	TCRBV12-03/12-04*01	TCRBV12	TCRBV12-03/12-04	01				TCRBD01-01*01	TCRBD01	TCRBD01-01	01				TCRBJ02-07*01	TCRBJ02	TCRBJ02-07	01				5	0	1	0	3	6	42	54	57	-1	68	1	In	VDJ
ATCCAGCCCTCAGAACCCAGGGACTCAGCTGTGTACTTCTGTGCCAGCTCCGCCTTCAGCGGGAGTTACGAGCAGTACTTCGGGCCG	CASSAFSGSYEQYF	1	5.035246727089627E-4	42	TCRBV12	TCRBV12				TCRBV12-03/12-04,TCRBV12-04		TCRBD02-01*02	TCRBD02	TCRBD02-01	02				TCRBJ02-07*01	TCRBJ02	TCRBJ02-07	01				8	1	6	2	9	4	39	48	57	65	66	1	In	VDJ
CAGGTAGTGCGAGGAGATTCGGCAGCTTATTTCTGTGCCAGCTCACCACTACCGGACAGTTTTTCACAAGAGCAGTACTTCGGGCCG	CASSPLPDSFSQEQYF	1	5.035246727089627E-4	48	TCRBV18-01*01	TCRBV18	TCRBV18-01	01				TCRBD01-01*01	TCRBD01	TCRBD01-01	01				TCRBJ02-07*01	TCRBJ02	TCRBJ02-07	01				1	10	1	5	4	7	33	49	53	59	69	1	In	VDJ
CACGGAGTCAGGGGACACAGCACTGTATTTCTGTGCCAGCAGCAAAGGGGTCAGGGTGGGCCCTACAATGAGCAGTTCTTCGGGCCA		1	5.035246727089627E-4	50	TCRBV21-01*01	TCRBV21	TCRBV21-01	01				TCRBD01-01*01	TCRBD01	TCRBD01-01	01				TCRBJ02-01*01	TCRBJ02	TCRBJ02-01	01				1	5	4	3	4	2	31	47	51	56	61	1	Out	VDJ
CTGGAGTCTGCCAGGCCCTCACATACCTCTCAGTACCTCTGTGCCAGCAGGGACTAGCGGGACCAAGAGACCCAGTACTTCGGGCCA	CASRD*RDQETQYF	1	5.035246727089627E-4	42	TCRBV25-01*01	TCRBV25	TCRBV25-01	01				TCRBD02-01	TCRBD02	TCRBD02-01				01,02	TCRBJ02-05*01	TCRBJ02	TCRBJ02-05	01				6	0	1	4	0	0	39	-1	50	-1	61	1	Stop	VDJ
ATCCGGTCCACAAAGCTGGAGGACTCAGCCATGTACTTCTGTGCCAGCAGTGTACAGGGGGCAAGACAGCCCCAGCATTTTGGTGAT	CASSVQGARQPQHF	1	5.035246727089627E-4	42	TCRBV02-01	TCRBV02	TCRBV02-01				01,03	TCRBD01-01*01	TCRBD01	TCRBD01-01	01				TCRBJ01-05*01	TCRBJ01	TCRBJ01-05	01				4	4	3	0	1	7	39	52	53	62	66	1	In	VDJ
CTGCAGAACTGGAGGATTCTGGAGTTTATTTCTGTGCCAGCAGCGAACAGGGGGTTCTTATCGAATTCACCCCTCCACTTTGGGAAT		1	5.035246727089627E-4	49	TCRBV14-01*01	TCRBV14	TCRBV14-01	01				TCRBD01-01*01	TCRBD01	TCRBD01-01	01				TCRBJ01-06*01	TCRBJ01	TCRBJ01-06	01				5	9	3	1	2	7	32	44	46	54	63	1	Out	VDJ
GCTACCAGCTCCCAGACATCTGTGTACTTCTGTGCCATCAGTGAGCCCTCCGGGACAGGGGGAAACTATGGCTACACCTTCGGTTCG	CAISEPSGTGGNYGYTF	1	5.035246727089627E-4	51	TCRBV10-03*01	TCRBV10	TCRBV10-03	01				TCRBD01-01*01	TCRBD01	TCRBD01-01	01				TCRBJ01-02*01	TCRBJ01	TCRBJ01-02	01				2	1	0	1	6	2	30	45	51	62	63	1	In	VDJ
CTCACTCTGGAGTCCGCTACCAGCTCCCAGACATCTGTGTACTTCTGTGCCATCAGCACGGGGCTAGTCGGCTACACCTTCGGTTCG	CAISTGLVGYTF	1	5.035246727089627E-4	36	TCRBV10-03*01	TCRBV10	TCRBV10-03	01								TCRBD01,TCRBD02	TCRBD01-01,TCRBD02-01		TCRBJ01-02*01	TCRBJ01	TCRBJ01-02	01				6	5	7	0	3	8	45	56	59	64	69	1	In	VDJ
TTGGAGATCCAGTCCACGGAGTCAGGGGACACAGCACTGTATTTCTGTGCCAGCAGGGATCGACGAGACACCATATATTTTGGAGAG	CASRDRRDTIYF	1	5.035246727089627E-4	36	TCRBV21-01*01	TCRBV21	TCRBV21-01	01								TCRBD01,TCRBD02	TCRBD01-01,TCRBD02-01		TCRBJ01-03*01	TCRBJ01	TCRBJ01-03	01				6	8	1	8	0	8	45	-1	56	59	67	1	In	VDJ
CTGGAGTCGGCTGCTCCCTCCCAGACATCTGTGTACTTCTGTGCCAGCAGCGATGATACGAAAGGAAACACCATATATTTTGGAGAG	CASSDDTKGNTIYF	1	5.035246727089627E-4	42	TCRBV06-01*01	TCRBV06	TCRBV06-01	01								TCRBD01,TCRBD02	TCRBD01-01,TCRBD02-01		TCRBJ01-03*01	TCRBJ01	TCRBJ01-03	01				6	10	2	8	1	4	39	50	51	53	63	1	In	VDJ
CTCAGAACCGGGAGACACGGCACTGTATCTCTGCGCCAGCAGTCAATCTAATCGGACAGGGCCAAAAACATTCAGTACTTCGGCGCC		1	5.035246727089627E-4	50	TCRBV23-01*01	TCRBV23	TCRBV23-01	01				TCRBD01-01*01	TCRBD01	TCRBD01-01	01				TCRBJ02-04*01	TCRBJ02	TCRBJ02-04	01				0	0	1	4	5	1	31	48	53	-1	60	1	Out	VDJ
GAGCTTGGTGACTCTGCTGTGTATTTCTGTGCCAGCAGCTATAGGGCTCCCATTTCACATCATAATTCACCCCTCCACTTTGGGAAC	CASSYRAPISHHNSPLHF	1	5.035246727089627E-4	54	TCRBV03-01/03-02*01	TCRBV03	TCRBV03-01/03-02	01								TCRBD01,TCRBD02	TCRBD01-01,TCRBD02-01		TCRBJ01-06*02	TCRBJ01	TCRBJ01-06	02				5	15	5	3	3	5	27	39	42	46	61	1	In	VDJ
ACCAGTGCCCATCCTGAAGACAGCAGCTTCTACATCTGCAGTGACCGGACTAGCGGGAGGGTGGGGGATACGCAGTATTTTGGCCCA	CSDRTSGRVGDTQYF	1	5.035246727089627E-4	45	TCRBV20	TCRBV20				TCRBV20-01,TCRBV20-or09_02		TCRBD02-01*02	TCRBD02	TCRBD02-01	02				TCRBJ02-03*01	TCRBJ02	TCRBJ02-03	01				7	5	1	0	3	6	36	43	46	61	66	1	In	VDJ
AACATGAGCTCCTTGGAGCTGGGGGACTCAGCCCTGTACTTCTGTGCCAGCAGCTTAAGGGTAAATGAAAAACTGTTTTTTGGCAGT	CASSLRVNEKLFF	1	5.035246727089627E-4	39	TCRBV13-01*01	TCRBV13	TCRBV13-01	01								TCRBD01,TCRBD02	TCRBD01-01,TCRBD02-01		TCRBJ01-04*01	TCRBJ01	TCRBJ01-04	01				2	2	5	3	0	5	42	-1	57	61	63	1	In	VDJ
GTGACATCGGCCCAAAAGAACCCGACAGCTTTCTATCTCTGTGCCAGTAAATCTGGGGGACTCAATCAGCCCCAGCATTTTGGTGAT	CASKSGGLNQPQHF	1	5.035246727089627E-4	42	TCRBV19-01*01	TCRBV19	TCRBV19-01	01				TCRBD02-01	TCRBD02	TCRBD02-01				01,02	TCRBJ01-05*01	TCRBJ01	TCRBJ01-05	01				7	0	0	10	7	3	39	49	56	-1	62	1	In	VDJ
ACTCTGAAGATCCAGCGCACAGAGCAGGGGGACTCGGCCATGTATCTCTGTGCCAGCAGCTACCTGACAGGCTACACCTTCGGTTCG	CASSYLTGYTF	1	5.035246727089627E-4	33	TCRBV07-09*01	TCRBV07	TCRBV07-09	01				TCRBD01-01*01	TCRBD01	TCRBD01-01	01				TCRBJ01-02*01	TCRBJ01	TCRBJ01-02	01				4	0	2	6	4	8	48	61	65	-1	69	1	In	VDJ
GCAGAGCTTGGGGACTCGGCCGTGTATCTCTGTGCCAGCAGCTTAGAACCGGAGGGGTTGATATACAATGAGCAGTTCTTCGGGCCA	CASSLEPEGLIYNEQFF	1	5.035246727089627E-4	51	TCRBV11-03*01	TCRBV11	TCRBV11-03	01				TCRBD02-01*02	TCRBD02	TCRBD02-01	02				TCRBJ02-01*01	TCRBJ02	TCRBJ02-01	01				0	7	10	0	3	4	30	47	50	56	63	1	In	VDJ
CGCACAGAGCAGGGGGACTCGGCCATGTATCTCTGTGCCAGCAGCCCCTCGGGACAGGGAGGGTCCGGGGAGCTGTTTTTTGGAGAA	CASSPSGQGGSGELFF	1	5.035246727089627E-4	48	TCRBV07-09*01	TCRBV07	TCRBV07-09	01				TCRBD01-01*01	TCRBD01	TCRBD01-01	01				TCRBJ02-02*01	TCRBJ02	TCRBJ02-02	01				5	5	0	3	5	6	33	45	50	59	64	1	In	VDJ
ACCAGTGCCCATCCTGAAGACAGCAGCTTCTACATCTGCAGTGCTAGGTGGGGTGCAGGGAAAAATGCTGAAGCTTTCTTTGGACAA	CSARWGAGKNAEAFF	1	5.035246727089627E-4	45	TCRBV20	TCRBV20				TCRBV20-01,TCRBV20-or09_02		TCRBD01-01*01	TCRBD01	TCRBD01-01	01				TCRBJ01-01*01	TCRBJ01	TCRBJ01-01	01				3	7	4	3	8	6	36	47	55	60	67	1	In	VDJ
CTACACGCCCTGCAGCCAGAAGACTCAGCCCTGTATCTCTGCGCCAGCAGCCAAGACAGAAAATACACTGAAGCTTTCTTTGGACAA	CASSQDRKYTEAFF	1	5.035246727089627E-4	42	TCRBV04-01*01	TCRBV04	TCRBV04-01	01				TCRBD01-01*01	TCRBD01	TCRBD01-01	01				TCRBJ01-01*01	TCRBJ01	TCRBJ01-01	01				0	5	4	5	0	3	39	-1	56	59	64	1	In	VDJ
GAACGCCTTGTTGCTGGGGGACTCGGCCCTGTATCTCTGTGCCAGCAGCTGCCAGGGGTTAGAGATGAAAAACTGTTTTTTGGCAGT		1	5.035246727089627E-4	44	TCRBV05-05*01	TCRBV05	TCRBV05-05	01				TCRBD01-01*01	TCRBD01	TCRBD01-01	01				TCRBJ01-04*01	TCRBJ01	TCRBJ01-04	01				3	6	4	2	2	6	37	50	52	58	64	1	Out	VDJ
TCCACTCTGACAGTGACCAGTGCCCATCCTGAAGACAGCAGCTTCTACATCTGCAGGGGGGGCCAGCATGGCTACACCTTCGGTTCG	CRGGQHGYTF	1	5.035246727089627E-4	30	TCRBV20-01	TCRBV20	TCRBV20-01				01,04					TCRBD01,TCRBD02	TCRBD01-01,TCRBD02-01		TCRBJ01-02*01	TCRBJ01	TCRBJ01-02	01				9	4	6	0	1	6	51	56	57	63	67	1	In	VDJ
GTGAGCAACATGAGCCCTGAAGACAGCAGCATATATCTCTGCAGCGTTGACGCAGGGGCCGTCTACAATGAGCAGTTCTTCGGGCCA	CSVDAGAVYNEQFF	1	5.035246727089627E-4	42	TCRBV29-01	TCRBV29	TCRBV29-01				01,02	TCRBD01-01*01	TCRBD01	TCRBD01-01	01				TCRBJ02-01*01	TCRBJ02	TCRBJ02-01	01				3	4	4	2	2	3	39	50	52	58	62	1	In	VDJ
GCCCATCCTGAAGACAGCAGCTTCTACATCTGCAGTGCTAGAGACCGACTAGCGGGAGGGCTCTACAATGAGCAGTTCTTCGGGCCA	CSARDRLAGGLYNEQFF	1	5.035246727089627E-4	51	TCRBV20	TCRBV20				TCRBV20-01,TCRBV20-or09_02		TCRBD02-01*02	TCRBD02	TCRBD02-01	02				TCRBJ02-01*01	TCRBJ02	TCRBJ02-01	01				0	2	2	0	2	3	30	44	46	60	62	1	In	VDJ
CTGGAGCTGGGGGACTCAGCTTTGTATTTCTGTGCCAGCAGCGTAGGTCAGGGTTCGAGCTCCTACAATGAGCAGTTCTTCGGGCCA	CASSVGQGSSSYNEQFF	1	5.035246727089627E-4	51	TCRBV09-01*01	TCRBV09	TCRBV09-01	01				TCRBD01-01*01	TCRBD01	TCRBD01-01	01				TCRBJ02-01*01	TCRBJ02	TCRBJ02-01	01				0	6	4	3	2	0	30	46	48	53	59	1	In	VDJ
AACGCCTTGGAGCTGGACGACTCGGCCCTGTATCTCTGTGCCAGCAGTTTACAACAGGGGGGTGGGGAGACCCAGTACTTCGGGCCA	CASSLQQGGGETQYF	1	5.035246727089627E-4	45	TCRBV05-04*01	TCRBV05	TCRBV05-04	01				TCRBD01-01*01	TCRBD01	TCRBD01-01	01				TCRBJ02-05*01	TCRBJ02	TCRBJ02-05	01				5	5	3	1	6	5	36	47	53	61	66	1	In	VDJ
GTGACCAGTGCCCATCCTGAAGACAGCAGCTTCTACATCTGCAGTGCTAGGCGGCGGCAGATGAACACTGAAGCTTTCTTTGGACAA	CSARRRQMNTEAFF	1	5.035246727089627E-4	42	TCRBV20	TCRBV20				TCRBV20-01,TCRBV20-or09_02		TCRBD02-01	TCRBD02	TCRBD02-01				01,02	TCRBJ01-01*01	TCRBJ01	TCRBJ01-01	01				3	7	7	5	0	0	39	-1	50	54	61	1	In	VDJ
ACTGTGAGCAACATGAGCCCTGAAGACAGCAGCATATATCTCTGCAGCGTTGACCCGGGGGCGGGCTATGGCTACACCTTCGGTTCG	CSVDPGAGYGYTF	1	5.035246727089627E-4	39	TCRBV29-01	TCRBV29	TCRBV29-01				01,02					TCRBD01,TCRBD02	TCRBD01-01,TCRBD02-01		TCRBJ01-02*01	TCRBJ01	TCRBJ01-02	01				3	3	6	0	3	4	42	53	56	62	65	1	In	VDJ
GAGATGAATGTGAGCACCTTGGAGCTGGGGGACTCGGCCCTTTATCTTTGCGCCAGCAGCTCGGACAACGGCTACACCTTCGGTTCG	CASSSDNGYTF	1	5.035246727089627E-4	33	TCRBV05-01*01	TCRBV05	TCRBV05-01	01				TCRBD01-01*01	TCRBD01	TCRBD01-01	01				TCRBJ01-02*01	TCRBJ01	TCRBJ01-02	01				3	2	1	6	1	8	48	61	62	67	69	1	In	VDJ
GCTCCCTCCCAAACATCTGTGTACTTCTGTGCCAGCAGTTCTCCGGGACTAGAGTTCCGCGGCCTCTACGAGCAGTACTTCGGGCCG	CASSSPGLEFRGLYEQYF	1	5.035246727089627E-4	54	TCRBV06-02/06-03*01	TCRBV06	TCRBV06-02/06-03	01				TCRBD02-01	TCRBD02	TCRBD02-01				01,02	TCRBJ02-07*01	TCRBJ02	TCRBJ02-07	01				4	13	0	8	4	3	27	40	44	52	65	1	In	VDJ
CAGCCCTCAGAACCCAGGGACTCAGCTGTGTACTTCTGTGCCAGCACCAGCAGTGGCTCTGGGGCCAACGTCCTGACTTTCGGGGCC	CASTSSGSGANVLTF	1	5.035246727089627E-4	45	TCRBV12	TCRBV12				TCRBV12-03/12-04,TCRBV12-04						TCRBD01,TCRBD02	TCRBD01-01,TCRBD02-01		TCRBJ02-06*01	TCRBJ02	TCRBJ02-06	01				7	6	4	5	1	0	36	46	47	50	56	1	In	VDJ
CTGACAGTGACCAGTGCCCATCCTGAAGACAGCAGCTTCTACATCTGCAGTGCTAGGAGACCCACTAATGAGCAGTTCTTCGGGCCA	CSARRPTNEQFF	1	5.035246727089627E-4	36	TCRBV20	TCRBV20				TCRBV20-01,TCRBV20-or09_02						TCRBD01,TCRBD02	TCRBD01-01,TCRBD02-01		TCRBJ02-01*01	TCRBJ02	TCRBJ02-01	01				3	5	2	7	2	7	45	56	58	61	66	1	In	VDJ
CTGAATGTGAACGCCTTGTTGCTGGGGGACTCGGCCCTGTATCTCTGTGCCAGCAGTAAGTCCCAAGAGACCCAGTACTTCGGGCCA	CASSKSQETQYF	1	5.035246727089627E-4	36	TCRBV05-05*01	TCRBV05	TCRBV05-05	01								TCRBD01,TCRBD02	TCRBD01-01,TCRBD02-01		TCRBJ02-05*01	TCRBJ02	TCRBJ02-05	01				5	2	5	5	2	1	45	56	58	60	62	1	In	VDJ
AGCTCTCTGGAGCTGGGGGACTCAGCTTTGTATTTCTGTGCCAGCAGCGCCCAGGGTTGGGGGGAAGATACGCAGTATTTTGGCCCA	CASSAQGWGEDTQYF	1	5.035246727089627E-4	45	TCRBV09-01*01	TCRBV09	TCRBV09-01	01				TCRBD02-01*01	TCRBD02	TCRBD02-01	01				TCRBJ02-03*01	TCRBJ02	TCRBJ02-03	01				3	1	9	1	9	5	36	49	58	64	65	1	In	VDJ
GTGACCAGTGCCCATCCTGAAGACAGCAGCTTCTACATCTGCAGTGCTAGCTCCGGGACAGGGGATGAAAAACTGTTTTTTGGCAGT	CSASSGTGDEKLFF	1	5.035246727089627E-4	42	TCRBV20	TCRBV20				TCRBV20-01,TCRBV20-or09_02		TCRBD01-01*01	TCRBD01	TCRBD01-01	01				TCRBJ01-04*01	TCRBJ01	TCRBJ01-04	01				3	0	0	2	4	6	39	50	54	-1	64	1	In	VDJ
GAGTTGGCTGCTCCCTCCCAGACATCTGTGTACTTCTGTGCCAGCACCATATCCGGGACACGATACAATGAGCAGTTCTTCGGGCCA	CASTISGTRYNEQFF	1	5.035246727089627E-4	45	TCRBV06-06	TCRBV06	TCRBV06-06				01,04	TCRBD01-01*01	TCRBD01	TCRBD01-01	01				TCRBJ02-01*01	TCRBJ02	TCRBJ02-01	01				7	3	0	6	8	4	36	46	54	60	63	1	In	VDJ
ACCTTGGAGCTGGGGGACTCGGCCCTTTATCTTTGCGCCAGCAGCACCGGACTAGCGGGATACACAGATACGCAGTATTTTGGCCCA	CASSTGLAGYTDTQYF	1	5.035246727089627E-4	48	TCRBV05-01*01	TCRBV05	TCRBV05-01	01				TCRBD02-01*02	TCRBD02	TCRBD02-01	02				TCRBJ02-03*01	TCRBJ02	TCRBJ02-03	01				4	2	1	3	3	2	33	45	48	60	62	1	In	VDJ
AGCTCTCTGGAGCTGGGGGACTCAGCTTTGTATTTCTGTGCCAGCAGCCAATATGGGACAGACACCGGGGAGCTGTTTTTTGGAGAA	CASSQYGTDTGELFF	1	5.035246727089627E-4	45	TCRBV09-01*01	TCRBV09	TCRBV09-01	01				TCRBD01-01*01	TCRBD01	TCRBD01-01	01				TCRBJ02-02*01	TCRBJ02	TCRBJ02-02	01				4	0	0	5	6	3	36	48	54	-1	61	1	In	VDJ
CTGCTGTACCCTCTCAGACATCTGTGTACTTCTGTGCCAGCAGTGACCTGGTAGGGGAGGGGGGATCAGCCCCAGCATTTTGGTGAT		1	5.035246727089627E-4	49	TCRBV06-04*01	TCRBV06	TCRBV06-04	01				TCRBD02-01*02	TCRBD02	TCRBD02-01	02				TCRBJ01-05*01	TCRBJ01	TCRBJ01-05	01				2	3	9	0	7	5	32	47	54	61	64	1	Out	VDJ
CTGGAGCTTGGTGACTCTGCTGTGTATTTCTGTGCCAGCAGCCATCGACAGGGGACCAGCTATAATTCACCCCTCCACTTTGGGAAT	CASSHRQGTSYNSPLHF	1	5.035246727089627E-4	51	TCRBV03-01/03-02*01	TCRBV03	TCRBV03-01/03-02	01				TCRBD01-01*01	TCRBD01	TCRBD01-01	01				TCRBJ01-06*01	TCRBJ01	TCRBJ01-06	01				3	5	2	2	2	3	30	44	46	54	59	1	In	VDJ
ATCAATTCCCTGGAGCTTGGTGACTCTGCTGTGTATTTCTGTGCCAGCAGCCACCGGGACAGGGGAGACGAGCAGTACTTCGGGCCG	CASSHRDRGDEQYF	1	5.035246727089627E-4	42	TCRBV03-01/03-02*01	TCRBV03	TCRBV03-01/03-02	01				TCRBD01-01*01	TCRBD01	TCRBD01-01	01				TCRBJ02-07*01	TCRBJ02	TCRBJ02-07	01				3	2	0	2	2	5	39	53	55	65	67	1	In	VDJ
CCTTGTTGCTGGGGGACTCGGCCCTCTATCTCTGTGCCAGCAGCTTGCGGGGTTGGGGGGTAGGGAAACACCATATATTTTGGAGAG		1	5.035246727089627E-4	49	TCRBV05-06*01	TCRBV05	TCRBV05-06	01				TCRBD02-01*01	TCRBD02	TCRBD02-01	01				TCRBJ01-03*01	TCRBJ01	TCRBJ01-03	01				1	3	9	1	7	4	32	47	54	60	63	1	Out	VDJ
AAGATCCGGTCCACAAAGCTGGAGGACTCAGCCATGTACTTCTGTGCCAGCAGTGGACCCGAGTGGGGTGAGCAGTTCTTCGGGCCA	CASSGPEWGEQFF	1	5.035246727089627E-4	39	TCRBV02-01	TCRBV02	TCRBV02-01				01,03					TCRBD01,TCRBD02	TCRBD01-01,TCRBD02-01		TCRBJ02-01*01	TCRBJ02	TCRBJ02-01	01				4	0	6	2	9	9	42	55	64	-1	68	1	In	VDJ
GTGACCAGTGCCCATCCTGAAGACAGCAGCTTCTACATCTGCAGTGCTAGTAAGGGACTAGCTCAGAGTGAGCAGTTCTTCGGGCCA	CSASKGLAQSEQFF	1	5.035246727089627E-4	42	TCRBV20-01*04	TCRBV20	TCRBV20-01	04				TCRBD02-01	TCRBD02	TCRBD02-01				01,02	TCRBJ02-01*01	TCRBJ02	TCRBJ02-01	01				2	6	0	7	2	9	39	51	53	62	68	1	In	VDJ
CCAGTGCCCATCCTGAAGACAGCAGCTTCTACATCTGCAGTGCTCTGCGGGGACACGGTGGCAAAGTGGGAGCTGTTTTTTGGAGAA		1	5.035246727089627E-4	46	TCRBV20	TCRBV20				TCRBV20-01,TCRBV20-or09_02						TCRBD01,TCRBD02	TCRBD01-01,TCRBD02-01		TCRBJ02-02*01	TCRBJ02	TCRBJ02-02	01				5	12	0	6	5	9	35	44	49	55	67	1	Out	VDJ
ATCCAGCCCTCAGAACCCAGGGACTCAGCTGTGTACTTCTGTGCCAGCAGTACCTACAAGAACACCGGGGAGCTGTTTTTTGGAGAA	CASSTYKNTGELFF	1	5.035246727089627E-4	42	TCRBV12	TCRBV12				TCRBV12-03/12-04,TCRBV12-04						TCRBD01,TCRBD02	TCRBD01-01,TCRBD02-01		TCRBJ02-02*01	TCRBJ02	TCRBJ02-02	01				5	1	3	6	4	1	39	51	55	58	59	1	In	VDJ
TCGGCCCAAAAGAACCCGACAGCTTTCTATCTCTGTGCCAGTAGTATTATGGGAACAAGAGGGAACACTGAAGCTTTCTTTGGACAA	CASSIMGTRGNTEAFF	1	5.035246727089627E-4	48	TCRBV19-01*01	TCRBV19	TCRBV19-01	01								TCRBD01,TCRBD02	TCRBD01-01,TCRBD02-01		TCRBJ01-01*01	TCRBJ01	TCRBJ01-01	01				3	8	0	8	3	1	33	47	50	54	62	1	In	VDJ
CTGCAGCCAGAAGACTCAGCCCTGTATCTCTGCGCCAGCAGCCAAGCGCGGGGGGAGGCGGCTAATGAAAAACTGTTTTTTGGCAGT	CASSQARGEAANEKLFF	1	5.035246727089627E-4	51	TCRBV04-01*01	TCRBV04	TCRBV04-01	01				TCRBD02-01*01	TCRBD02	TCRBD02-01	01				TCRBJ01-04*01	TCRBJ01	TCRBJ01-04	01				1	6	7	1	1	3	30	46	47	55	61	1	In	VDJ
TCCCTAGAGTCTGCCATCCCCAACCAGACAGCTCTTTACTTCTGTGCCACCAGTGACAGACTTGGTCAGCCCCAGCATTTTGGTGAT	CATSDRLGQPQHF	1	5.035246727089627E-4	39	TCRBV24-01*01	TCRBV24	TCRBV24-01	01				TCRBD02-01	TCRBD02	TCRBD02-01				01,02	TCRBJ01-05*01	TCRBJ01	TCRBJ01-05	01				4	3	2	10	2	6	42	56	58	62	65	1	In	VDJ
AGGCTGGAGTCGGCTGCTCCCTCCCAGACATCTGTGTACTTCTGTGCCAGCAGTTACGAGCCAGATTATGGCTACACTTTCGGTTCG	CASSYEPDYGYTF	1	5.035246727089627E-4	39	TCRBV06	TCRBV06				TCRBV06-01,TCRBV06-06						TCRBD01,TCRBD02	TCRBD01-01,TCRBD02-01		TCRBJ01-02*01	TCRBJ01	TCRBJ01-02	01				5	2	3	6	19	17	42	54	73	76	78	1	In	VDJ
GAGTCCGCCAGCACCAACCAGACATCTATGTACCTCTGTGCCAGCAGATCCCGGAGCGGGGGTTTCGGTGGCTACACCTTCGGTTCG	CASRSRSGGFGGYTF	1	5.035246727089627E-4	45	TCRBV28-01*01	TCRBV28	TCRBV28-01	01				TCRBD02-01*01	TCRBD02	TCRBD02-01	01				TCRBJ01-02*01	TCRBJ01	TCRBJ01-02	01				6	6	6	2	7	7	36	47	54	62	68	1	In	VDJ
ATCCAGCGCACAGAGCAGGAGGACTCGGCCGTGTATCTCTGTGCCAGCAGCTTAGTTGATGGGTCCTATGGCTACACCTTCGGTTCG	CASSLVDGSYGYTF	1	5.035246727089627E-4	42	TCRBV07-02	TCRBV07	TCRBV07-02				01,02					TCRBD01,TCRBD02	TCRBD01-01,TCRBD02-01		TCRBJ01-02*01	TCRBJ01	TCRBJ01-02	01				1	2	0	9	5	4	39	55	60	63	65	1	In	VDJ
ACCAGTGCCCATCCTGAAGACAGCAGCTTCTACATCTGCAGTGCTAGAGATGGGACTAGCGGGATCAATGAGCAGTTCTTCGGGCCA	CSARDGTSGINEQFF	1	5.035246727089627E-4	45	TCRBV20	TCRBV20				TCRBV20-01,TCRBV20-or09_02		TCRBD02-01*02	TCRBD02	TCRBD02-01	02				TCRBJ02-01*01	TCRBJ02	TCRBJ02-01	01				0	1	0	3	1	6	36	50	51	64	65	1	In	VDJ
GCGTCTGCTGTACCCTCTCAGACATCTGTGTACTTCTGTGCCAGCAGTGACTCGACTAGCGGGAGCAATGAGCAGTTCTTCGGGCCA	CASSDSTSGSNEQFF	1	5.035246727089627E-4	45	TCRBV06-04*01	TCRBV06	TCRBV06-04	01				TCRBD02-01*02	TCRBD02	TCRBD02-01	02				TCRBJ02-01*01	TCRBJ02	TCRBJ02-01	01				0	0	2	2	0	6	36	-1	53	-1	65	1	In	VDJ
TCTGACAGTGACCAGTGCCCATCCTGAAGACAGCAGCTTCTACATCTGCAGTCCCCGAGGGGCTCGGAGACCCAGTACTTCGGGCCA		1	5.035246727089627E-4	35	TCRBV20	TCRBV20				TCRBV20-01,TCRBV20-or09_02						TCRBD01,TCRBD02	TCRBD01-01,TCRBD02-01		TCRBJ02-05*01	TCRBJ02	TCRBJ02-05	01				8	4	5	2	5	5	46	52	57	62	66	1	Out	VDJ
CCTAGAGTCTGCCATCCCCAACCAGACAGCTCTTTACTTCTGTGCCACTAGACAGGGGAAGGCACAGATACGCAGTATTTTGGCCCA		1	5.035246727089627E-4	41	TCRBV24-01*01	TCRBV24	TCRBV24-01	01				TCRBD01-01*01	TCRBD01	TCRBD01-01	01				TCRBJ02-03*01	TCRBJ02	TCRBJ02-03	01				10	3	2	2	2	1	40	48	50	58	61	1	Out	VDJ
GTGAGCACCTTGGAGCTGGGGGACTCGGCCCTTTATCTTTGCGCCAGCAGCCCGGGACAGCACACAGATACGCAGTATTTTGGCCCA	CASSPGQHTDTQYF	1	5.035246727089627E-4	42	TCRBV05-01*01	TCRBV05	TCRBV05-01	01				TCRBD01-01*01	TCRBD01	TCRBD01-01	01				TCRBJ02-03*01	TCRBJ02	TCRBJ02-03	01				4	2	0	5	2	2	39	51	53	60	62	1	In	VDJ
ACTGTGACATCGGCCCAAAAGAACCCGACAGCTTTCTATCTCTGTGCCAGTAAAACAGGGGGAGGAACTGAAGCTTTCTTTGGACAA	CASKTGGGTEAFF	1	5.035246727089627E-4	39	TCRBV19-01*01	TCRBV19	TCRBV19-01	01				TCRBD01-01*01	TCRBD01	TCRBD01-01	01				TCRBJ01-01*01	TCRBJ01	TCRBJ01-01	01				7	4	3	1	2	5	42	52	54	62	66	1	In	VDJ
AAGATCCGGTCCACAAAGCTGGAGGACTCAGCCATGTACTTCTGTGCCAGCCTACGGCAGGAAGGGGAAAAACTGTTTTTTGGCAGT	CASLRQEGEKLFF	1	5.035246727089627E-4	39	TCRBV02-01	TCRBV02	TCRBV02-01				01,03					TCRBD01,TCRBD02	TCRBD01-01,TCRBD02-01		TCRBJ01-04*01	TCRBJ01	TCRBJ01-04	01				8	5	4	4	6	8	42	51	57	61	66	1	In	VDJ
TCGGCTGCTCCCTCCCAGACATCTGTGTACTTCTGTGCCAGCAGTTACCTTTTTTACGACAGCTTTTATGGCTACACCTTCGGTTCG	CASSYLFYDSFYGYTF	1	5.035246727089627E-4	48	TCRBV06-05*01	TCRBV06	TCRBV06-05	01				TCRBD01-01*01	TCRBD01	TCRBD01-01	01				TCRBJ01-02*01	TCRBJ01	TCRBJ01-02	01				2	4	2	5	9	5	33	48	57	62	66	1	In	VDJ
CCTCAGAACCGGGAGACACGGCACTGTATCTCTGCGCCAGCAGTCAATAAGATTTTGAACTTGAACAATGAGCAGTTCTTCGGGCCA		1	5.035246727089627E-4	49	TCRBV23-01*01	TCRBV23	TCRBV23-01	01				TCRBD02-01	TCRBD02	TCRBD02-01				01,02	TCRBJ02-01*01	TCRBJ02	TCRBJ02-01	01				1	3	3	10	10	5	32	48	58	61	64	1	Out	VDJ
TGGAGATCCAGTCCACGGAGTCAGGGGACACAGCACTGTATTTCTGTGCCAGCAGCCTGCAGTTGATCACCCCTCCACTTTGGGAAT		1	5.035246727089627E-4	37	TCRBV21-01*01	TCRBV21	TCRBV21-01	01				TCRBD01-01*01	TCRBD01	TCRBD01-01	01				TCRBJ01-06*01	TCRBJ01	TCRBJ01-06	01				5	4	4	5	3	10	44	56	59	62	66	1	Out	VDJ
ACATCGGCCCAAAAGAACCCGACAGCTTTCTATCTCTGTGCCAGTAGTTCGCCGGGACAGGGGGTGTACGAGCAGTACTTCGGGCCG	CASSSPGQGVYEQYF	1	5.035246727089627E-4	45	TCRBV19-01*01	TCRBV19	TCRBV19-01	01				TCRBD01-01*01	TCRBD01	TCRBD01-01	01				TCRBJ02-07*01	TCRBJ02	TCRBJ02-07	01				5	2	0	1	5	4	36	48	53	64	66	1	In	VDJ
CTCCCTCCCAGACATCTGTGTACTTCTGTGCCAGCAGCCATGGACAGGGGGAGGCCCCCTTTATCCTACGAGCAGTACTTCGGGCCG		1	5.035246727089627E-4	55	TCRBV06	TCRBV06				TCRBV06-01,TCRBV06-05,TCRBV06-06		TCRBD01-01*01	TCRBD01	TCRBD01-01	01				TCRBJ02-07*01	TCRBJ02	TCRBJ02-07	01				6	12	1	1	4	1	26	37	41	51	63	1	Out	VDJ
CTTGGAGCTGGACGACTCGGCCCTGTATCTCTGTGCCAGCAGCTTGGAATCCGGCGGGAGCCAGTCCACGAGCAGTACTTCGGGCCG		1	5.035246727089627E-4	50	TCRBV05-04*01	TCRBV05	TCRBV05-04	01				TCRBD02-01*02	TCRBD02	TCRBD02-01	02				TCRBJ02-07*01	TCRBJ02	TCRBJ02-07	01				0	7	7	2	6	5	31	47	53	60	67	1	Out	VDJ
ACATCGGCCCAAAAGAACCCGACAGCTTTCTATCTCTGTGCCAGTAGCCTTATTCGGGACGGGGGCCACGAGCAGTACTTCGGGCCG	CASSLIRDGGHEQYF	1	5.035246727089627E-4	45	TCRBV19-01*01	TCRBV19	TCRBV19-01	01								TCRBD01,TCRBD02	TCRBD01-01,TCRBD02-01		TCRBJ02-07*01	TCRBJ02	TCRBJ02-07	01				6	1	6	0	13	5	36	47	60	66	67	1	In	VDJ
CAGCCTGCAGAGCTTGGGGACTCGGCCGTGTATCTCTGTGCCAGCAGCCCTAGCGGGAGTGTCAGCAATGAGCAGTTCTTCGGGCCA	CASSPSGSVSNEQFF	1	5.035246727089627E-4	45	TCRBV11-03*01	TCRBV11	TCRBV11-03	01				TCRBD02-01*02	TCRBD02	TCRBD02-01	02				TCRBJ02-01*01	TCRBJ02	TCRBJ02-01	01				5	6	4	2	1	6	36	48	49	59	65	1	In	VDJ
CTGACTGTGAGCAACATGAGCCCTGAAGACAGCAGCATATATCTCTGCAGCGGGGCTAGCGGATACAATGAGCAGTTCTTCGGGCCA	CSGASGYNEQFF	1	5.035246727089627E-4	36	TCRBV29-01	TCRBV29	TCRBV29-01				01,02,03	TCRBD02-01	TCRBD02	TCRBD02-01				01,02	TCRBJ02-01*01	TCRBJ02	TCRBJ02-01	01				7	1	4	5	3	4	45	52	55	62	63	1	In	VDJ
TGCAGAACTGGAGGATTCTGGAGTTTATTTCTGTGCCAGCAGCCAAGATCGGGGAGGAGAGGATACAATGAGCAGTTCTTCGGGCCA		1	5.035246727089627E-4	50	TCRBV14-01*01	TCRBV14	TCRBV14-01	01				TCRBD02-01*02	TCRBD02	TCRBD02-01	02				TCRBJ02-01*01	TCRBJ02	TCRBJ02-01	01				0	6	9	1	3	4	31	48	51	57	63	1	Out	VDJ
CTGAGCTCTCTGGAGCTGGGGGACTCAGCTTTGTATTTCTGTGCCAGCAGCCGGGGACAGGGCACAGATACGCAGTATTTTGGCCCA	CASSRGQGTDTQYF	1	5.035246727089627E-4	42	TCRBV09-01*01	TCRBV09	TCRBV09-01	01				TCRBD01-01*01	TCRBD01	TCRBD01-01	01				TCRBJ02-03*01	TCRBJ02	TCRBJ02-03	01				4	0	0	4	2	1	39	51	53	-1	61	1	In	VDJ
NTGTCGGCTGCTCCCTCCCAGACATCTGTGTACTTCTGTGCCAGCAGTGTGACAGGGTTTGGGAACACTGAAGCTTTCTTTGGACAA	CASSVTGFGNTEAFF	1	5.035246727089627E-4	45	TCRBV06	TCRBV06				TCRBV06-01,TCRBV06-05		TCRBD01-01*01	TCRBD01	TCRBD01-01	01				TCRBJ01-01*01	TCRBJ01	TCRBJ01-01	01				4	5	2	3	1	1	36	49	50	57	62	1	In	VDJ
NTGTCGGCTGCTCCCTCCCAGACATCTGTGTACTTCTGTGCCAGCAGTGAAGCAGGGGGGCCCCATGAAAAACTGTTTTTTGGCAGT	CASSEAGGPHEKLFF	1	5.035246727089627E-4	45	TCRBV06-01*01	TCRBV06	TCRBV06-01	01								TCRBD01,TCRBD02	TCRBD01-01,TCRBD02-01		TCRBJ01-04*01	TCRBJ01	TCRBJ01-04	01				0	5	5	1	0	6	36	-1	53	59	64	1	In	VDJ
NNNNTGTCGGCTGCTCCCTCCCAAACATCTGTGTACTTCTGTGCCAGCGAGGCCGGACAGGGTGTCAGTGGCTACACCTTCGGTTCG	CASEAGQGVSGYTF	1	5.035246727089627E-4	42	TCRBV06	TCRBV06				TCRBV06-02/06-03,TCRBV06-02		TCRBD01-01*01	TCRBD01	TCRBD01-01	01				TCRBJ01-02*01	TCRBJ01	TCRBJ01-02	01				8	6	1	3	6	7	39	48	54	62	68	1	In	VDJ
ATGTGAGCACCTTGGAGCTGGGGGACTCGGCCCTTTATCTTTGCGCCAGCAGCGGCGGCGGGTCACTATGGCTACACCTTCGGTTCG		1	5.035246727089627E-4	40	TCRBV05-01*01	TCRBV05	TCRBV05-01	01				TCRBD02-01	TCRBD02	TCRBD02-01				01,02	TCRBJ01-02*01	TCRBJ01	TCRBJ01-02	01				4	2	7	4	4	3	41	53	57	62	64	1	Out	VDJ
AATGTGAGCACCTTGGAGCTGGGGGACTCGGCCCTTTATCTTTGCGCCAGCAGCGACGGACAGGGGGGCGGCTACACCTTCGGTTCG	CASSDGQGGGYTF	1	5.035246727089627E-4	39	TCRBV05-01*01	TCRBV05	TCRBV05-01	01				TCRBD01-01*01	TCRBD01	TCRBD01-01	01				TCRBJ01-02*01	TCRBJ01	TCRBJ01-02	01				4	2	1	1	3	8	42	54	57	67	69	1	In	VDJ
ACTCTGACTGTGAGCAACATGAGCCCTGAAGACAGCAGCATATATCTCTGCAGCGTCGAGCTAAGCCTCAGCTACACCTTCGGTTCG	CSVELSLSYTF	1	5.035246727089627E-4	33	TCRBV29-01*01	TCRBV29	TCRBV29-01	01				TCRBD02-01	TCRBD02	TCRBD02-01				01,02	TCRBJ01-02*01	TCRBJ01	TCRBJ01-02	01				6	7	4	9	4	9	48	56	60	63	70	1	In	VDJ
NNNNTGTCGGCTGCTCCCTCCCAGACATCTGTGTACTTCTGTGCCAGCAGTGGACGCAGGGGGCAGGGGGAGCAGTACTTCGGGCCG	CASSGRRGQGEQYF	1	5.035246727089627E-4	42	TCRBV06	TCRBV06				TCRBV06-01,TCRBV06-05		TCRBD01-01*01	TCRBD01	TCRBD01-01	01				TCRBJ02-07*01	TCRBJ02	TCRBJ02-07	01				4	5	4	0	4	7	39	52	56	64	69	1	In	VDJ
ACGATCCAGCGCACAGAGCAGGAGGACTCGGCCGTGTATCTCTGTGCCAGCAGCTCGGACAGGGTGGGCGAGCAGTACTTCGGGCCG	CASSSDRVGEQYF	1	5.035246727089627E-4	39	TCRBV07-02	TCRBV07	TCRBV07-02				01,02	TCRBD01-01*01	TCRBD01	TCRBD01-01	01				TCRBJ02-07*01	TCRBJ02	TCRBJ02-07	01				4	4	1	3	1	6	42	55	56	64	68	1	In	VDJ
NCTCTCACTGTGACATCGGCCCAAAAGAACCCGACAGCTTTCTATCTCTGTGCCAGTGGCCCCGGGTACGAGCAGTACTTCGGGCCG	CASGPGYEQYF	1	5.035246727089627E-4	33	TCRBV19-01*01	TCRBV19	TCRBV19-01	01				TCRBD02-01	TCRBD02	TCRBD02-01				01,02	TCRBJ02-07*01	TCRBJ02	TCRBJ02-07	01				8	0	8	4	5	4	48	57	62	-1	66	1	In	VDJ
AGCTCTCTGGAGCTGGGGGACTCAGCTTTGTATTTCTGTGCCAGCTCCGGGGGACTAGCGGGAATAAATGAGCAGTTCTTCGGGCCA	CASSGGLAGINEQFF	1	5.035246727089627E-4	45	TCRBV09-01*01	TCRBV09	TCRBV09-01	01				TCRBD02-01*02	TCRBD02	TCRBD02-01	02				TCRBJ02-01*01	TCRBJ02	TCRBJ02-01	01				7	3	0	3	5	7	36	45	50	63	66	1	In	VDJ
CTGACTGTGAGCAACATGAGCCCTGAAGACAGCAGCATATATCTCTGCAGCGCTGCCGGGAACCCCGGGGAGCTGTTTTTTGGAGAA	CSAAGNPGELFF	1	5.035246727089627E-4	36	TCRBV29-01*03	TCRBV29	TCRBV29-01	03				TCRBD02-01*02	TCRBD02	TCRBD02-01	02				TCRBJ02-02*01	TCRBJ02	TCRBJ02-02	01				6	3	8	3	3	6	45	53	56	61	64	1	In	VDJ
GTGACCAGTGCCCATCCTGAAGACAGCAGCTTCTACATCTGCAGTGCTTATCTGGGGGCGCGAAACACTGAAGCTTTCTTTGGACAA	CSAYLGARNTEAFF	1	5.035246727089627E-4	42	TCRBV20	TCRBV20				TCRBV20-01,TCRBV20-or09_02		TCRBD01-01*01	TCRBD01	TCRBD01-01	01				TCRBJ01-01*01	TCRBJ01	TCRBJ01-01	01				5	4	6	0	5	2	39	48	53	59	63	1	In	VDJ
TTGGAGATCCAGTCCACGGAGTCAGGGGACACAGCACTGTATTTCTGTGCCAGCAGCCCGCTCCCCTCCGAGCAGTACTTCGGGCCG	CASSPLPSEQYF	1	5.035246727089627E-4	36	TCRBV21-01*01	TCRBV21	TCRBV21-01	01								TCRBD01,TCRBD02	TCRBD01-01,TCRBD02-01		TCRBJ02-07*01	TCRBJ02	TCRBJ02-07	01				5	7	10	0	2	6	45	57	59	61	68	1	In	VDJ
AAGATCCAGCGCACAGAGCGGGGGGACTCAGCCGTGTATCTCTGTGCCAGCAGCCAATCGGACGGCTACGAGCAGTACTTCGGGCCG	CASSQSDGYEQYF	1	5.035246727089627E-4	39	TCRBV07-03*01	TCRBV07	TCRBV07-03	01								TCRBD01,TCRBD02	TCRBD01-01,TCRBD02-01		TCRBJ02-07*01	TCRBJ02	TCRBJ02-07	01				5	2	1	7	5	3	42	54	59	63	65	1	In	VDJ
ATCCAGCGCACAGAGCAGGAGGACTCGGCCGTGTATCTCTGTGCCAGCAGCAAGGACAGGAGCTCCTACGAGCAGTACTTCGGGCCG	CASSKDRSSYEQYF	1	5.035246727089627E-4	42	TCRBV07-02	TCRBV07	TCRBV07-02				01,02	TCRBD01-01*01	TCRBD01	TCRBD01-01	01				TCRBJ02-07*01	TCRBJ02	TCRBJ02-07	01				5	2	1	4	2	0	39	51	53	60	62	1	In	VDJ
CTGACGATCCAGCGCACAGAGCAGGAGGACTCGGCCGTGTATCTCTGTGCCAGCAGCCCTGGGGGTGCGCCCCAGCATTTTGGTGAT	CASSPGGAPQHF	1	5.035246727089627E-4	36	TCRBV07-02	TCRBV07	TCRBV07-02				01,02					TCRBD01,TCRBD02	TCRBD01-01,TCRBD02-01		TCRBJ01-05*01	TCRBJ01	TCRBJ01-05	01				5	3	6	1	3	9	45	57	60	65	68	1	In	VDJ
ACTGTGAGCAACATGAGCCCTGAAGACAGCAGCATATATCTCTGCAGCGTTGGGGACAACAGGAATCAGCCCCAGCATTTTGGTGAT	CSVGDNRNQPQHF	1	5.035246727089627E-4	39	TCRBV29-01	TCRBV29	TCRBV29-01				01,02	TCRBD01-01*01	TCRBD01	TCRBD01-01	01				TCRBJ01-05*01	TCRBJ01	TCRBJ01-05	01				4	5	0	6	0	4	42	-1	52	58	63	1	In	VDJ
TCTCTGGAGCTGAGGGACTCAGCTTTGTATTTCTGTGCCAGCAGCGAAGGGCCCGACCATAGCAATCAGCCCCAGCATTTTGGTGAT	CASSEGPDHSNQPQHF	1	5.035246727089627E-4	48	TCRBV09-01*01	TCRBV09	TCRBV09-01	01								TCRBD01,TCRBD02	TCRBD01-01,TCRBD02-01		TCRBJ01-05*01	TCRBJ01	TCRBJ01-05	01				3	8	5	3	1	0	33	46	47	51	59	1	In	VDJ
NTGTCGGCTGCTCCCTCCCAGACATCTGTGTACTTCTGTGCCAGCAGTCCCGCAGGGGTCGGGAACTATGGCTACACCTTCGGTTCG	CASSPAGVGNYGYTF	1	5.035246727089627E-4	45	TCRBV06-05*01	TCRBV06	TCRBV06-05	01				TCRBD01-01*01	TCRBD01	TCRBD01-01	01				TCRBJ01-02*01	TCRBJ01	TCRBJ01-02	01				5	5	4	2	4	2	36	48	52	58	63	1	In	VDJ
CTGGAGTCCGCCAGCACCAACCAGACATCTATGTACCTCTGTGCCAGCAGTCTCCGGACTAGATATTACGAGCAGTACTTCGGGCCG	CASSLRTRYYEQYF	1	5.035246727089627E-4	42	TCRBV28-01*01	TCRBV28	TCRBV28-01	01				TCRBD02-01	TCRBD02	TCRBD02-01				01,02	TCRBJ02-07*01	TCRBJ02	TCRBJ02-07	01				5	4	1	8	4	4	39	51	55	62	66	1	In	VDJ
GAGTCCGCTACCAGCTCCCAGACATCTGTGTACTTCTGTGCCATCAGTGAGGGGACAGGGGATTCCTACGAGCAGTACTTCGGGCCG	CAISEGTGDSYEQYF	1	5.035246727089627E-4	45	TCRBV10-03*01	TCRBV10	TCRBV10-03	01				TCRBD01-01*01	TCRBD01	TCRBD01-01	01				TCRBJ02-07*01	TCRBJ02	TCRBJ02-07	01				2	2	0	2	0	1	36	-1	51	61	63	1	In	VDJ
AGTTCTAAGAAGCTCCTTCTCAGTGACTCTGGCTTCTATCTCTGTGCCTGGAGTTCCAGGCGCCCCTACGAGCAGTACTTCGGGCCG	CAWSSRRPYEQYF	1	5.035246727089627E-4	39	TCRBV30-01*01	TCRBV30	TCRBV30-01	01				TCRBD01-01*01	TCRBD01	TCRBD01-01	01				TCRBJ02-07*01	TCRBJ02	TCRBJ02-07	01				2	4	4	4	2	2	42	54	56	60	64	1	In	VDJ
GAAGCTCCTTCTCAGTGACTCTGGCTTCTATCTCTGTGCCCGATGGACGTATATCGGAGGAGGACCTACGAGCAGTACTTCGGGCCG		1	5.035246727089627E-4	47	TCRBV30-01	TCRBV30	TCRBV30-01				01,05	TCRBD02-01*02	TCRBD02	TCRBD02-01	02				TCRBJ02-07*01	TCRBJ02	TCRBJ02-07	01				8	4	10	1	15	2	34	40	55	60	64	1	Out	VDJ
CTGGAGTCCGCCAGCACCAACCAGACATCTATGTACCTCTGTGCCAGCAGTGATCCCGGGAAGAACTACGAGCAGTACTTCGGGCCG	CASSDPGKNYEQYF	1	5.035246727089627E-4	42	TCRBV28-01*01	TCRBV28	TCRBV28-01	01				TCRBD02-01*02	TCRBD02	TCRBD02-01	02				TCRBJ02-07*01	TCRBJ02	TCRBJ02-07	01				5	4	8	3	5	3	39	51	56	61	65	1	In	VDJ
CCTGGGGGACGCAGCCATGTACCTGTGTGCCACCAGCAGAGCCGGCCCTGACTTGAGTGAGATGGTGATGAGCAGTTCTTCGGGCCA		1	5.035246727089627E-4	56	TCRBV15-01*02	TCRBV15	TCRBV15-01	02				TCRBD02-01	TCRBD02	TCRBD02-01				01,02	TCRBJ02-01*01	TCRBJ02	TCRBJ02-01	01				1	14	2	10	8	8	25	41	49	53	67	1	Out	VDJ
CGCTCACCAGGCCTGGGGGACGCAGCCATGTACCTGTGTGCCACCAGCAGAGATCCAGCGGGAGCGGATGAGCAGTTCTTCGGGCCA	CATSRDPAGADEQFF	1	5.035246727089627E-4	45	TCRBV15-01*02	TCRBV15	TCRBV15-01	02				TCRBD02-01*02	TCRBD02	TCRBD02-01	02				TCRBJ02-01*01	TCRBJ02	TCRBJ02-01	01				0	3	6	2	3	8	36	53	56	64	67	1	In	VDJ
GAGCTTGGTGACTCTGCTGTGTATTTCTGTGCCAGCAGCCATCTGACTAGCGGGAGCCCTACCTACAATGAGCAGTTCTTCGGGCCA	CASSHLTSGSPTYNEQFF	1	5.035246727089627E-4	54	TCRBV03-01/03-02*01	TCRBV03	TCRBV03-01/03-02	01				TCRBD02-01*02	TCRBD02	TCRBD02-01	02				TCRBJ02-01*01	TCRBJ02	TCRBJ02-01	01				3	5	2	2	3	2	27	41	44	56	61	1	In	VDJ
ACCTTGGAGCTGGGGGACTCGGCCCTTTATCTTTGCGCCAGCAGCAAGAGCCTTCAGACTAGTCGTGAGACCCAGTACTTCGGGCCA	CASSKSLQTSRETQYF	1	5.035246727089627E-4	48	TCRBV05-01*01	TCRBV05	TCRBV05-01	01				TCRBD02-01	TCRBD02	TCRBD02-01				01,02	TCRBJ02-05*01	TCRBJ02	TCRBJ02-05	01				4	4	2	8	11	5	33	45	56	62	66	1	In	VDJ
CAGCGCACAGAGCAGGGGGACTCGGCCATGTATCTCTGTGCCAGCAGCTTCCGGGAGGCCAACACAGATACGCAGTATTTTGGCCCA	CASSFREANTDTQYF	1	5.035246727089627E-4	45	TCRBV07-09*01	TCRBV07	TCRBV07-09	01				TCRBD02-01*02	TCRBD02	TCRBD02-01	02				TCRBJ02-03*01	TCRBJ02	TCRBJ02-03	01				3	4	8	1	1	2	36	50	51	58	62	1	In	VDJ
GCCCAGCCCCAACCAGACCTCTCTGTACTTCTGTGCCAGCAGTCTACGCGACAGGAGGGGTGTTTGACTGAAGCTTTCTTTGGACAA		1	5.035246727089627E-4	50	TCRBV27-01*01	TCRBV27	TCRBV27-01	01								TCRBD01,TCRBD02	TCRBD01-01,TCRBD02-01		TCRBJ01-01*01	TCRBJ01	TCRBJ01-01	01				5	11	2	4	6	5	31	43	49	55	66	1	Out	VDJ
CTGCAGCCAGAAGACTCAGCCCTGTATCTCTGCGCCAGCAGCCAGACCCCGGGACAGGGGGCGTCTTATGGCTACACCTTCGGTTCG	CASSQTPGQGASYGYTF	1	5.035246727089627E-4	51	TCRBV04-01*01	TCRBV04	TCRBV04-01	01				TCRBD01-01*01	TCRBD01	TCRBD01-01	01				TCRBJ01-02*01	TCRBJ01	TCRBJ01-02	01				3	4	0	0	6	5	30	44	50	62	66	1	In	VDJ
CTGAGTTCTAAGAAGCTCCTTCTCAGTGACTCTGGCTTCTATCTCTGTGCCTGGAATGACTGGGGCCATGGCTACACCTTCGGTTCG	CAWNDWGHGYTF	1	5.035246727089627E-4	36	TCRBV30-01*01	TCRBV30	TCRBV30-01	01				TCRBD01-01*01	TCRBD01	TCRBD01-01	01				TCRBJ01-02*01	TCRBJ01	TCRBJ01-02	01				4	1	7	0	6	6	45	55	61	66	67	1	In	VDJ
CTGGAGTCCGCCAGCACCAACCAGACATCTATGTACCTCTGTGCCAGCAGTCGTAGCAGGGGGGCCAACGTTCTGACTTTCGGGGCC	CASSRSRGANVLTF	1	5.035246727089627E-4	42	TCRBV28-01*01	TCRBV28	TCRBV28-01	01				TCRBD01-01*01	TCRBD01	TCRBD01-01	01				TCRBJ02-06*01	TCRBJ02	TCRBJ02-06	01				5	9	4	1	5	16	39	51	56	63	72	1	In	VDJ
CTGCTGTACCCTCTCAGACATCTGTGTACTTCTGTGCCAGCAGTGACTCGAGGGTGGGTCTACTACAATGAGCAGTTCTTCGGGCCA		1	5.035246727089627E-4	49	TCRBV06-04*01	TCRBV06	TCRBV06-04	01				TCRBD02-01*02	TCRBD02	TCRBD02-01	02				TCRBJ02-01*01	TCRBJ02	TCRBJ02-01	01				0	8	11	0	0	3	32	-1	49	54	62	1	Out	VDJ
CTCTGAAGATCCAGCGCACAGAGCAGGGGGACTCAGCTGTGTATCTCTGTGCCAGCAGCTGATATGGGGGAGCAGTTCTTCGGGCCA		1	5.035246727089627E-4	34	TCRBV07-04*01	TCRBV07	TCRBV07-04	01								TCRBD01,TCRBD02	TCRBD01-01,TCRBD02-01		TCRBJ02-01*01	TCRBJ02	TCRBJ02-01	01				4	0	6	2	5	10	47	60	65	-1	69	1	Out	VDJ
CCAGAAGACTCAGCCCTGTATCTCTGCGCCAGCAGACGGACCGGGACTAGCGGGAGAAAGAGGGGGGAGACCCAGTACTTCGGGCCA	CASRRTGTSGRKRGETQYF	1	5.035246727089627E-4	57	TCRBV04-01*01	TCRBV04	TCRBV04-01	01				TCRBD02-01*02	TCRBD02	TCRBD02-01	02				TCRBJ02-05*01	TCRBJ02	TCRBJ02-05	01				6	10	0	2	7	5	24	35	42	56	66	1	In	VDJ
NNNNNNNTGTCGGCTGCTCCCTCCCAGACATCTGTGTACTTCTGTGCCAGCAGTGATGATGTGAACACTGAAGCTTTCTTTGGACAA	CASSDDVNTEAFF	1	5.035246727089627E-4	39	TCRBV06-01*01	TCRBV06	TCRBV06-01	01								TCRBD01,TCRBD02	TCRBD01-01,TCRBD02-01		TCRBJ01-01*01	TCRBJ01	TCRBJ01-01	01				3	2	2	8	1	0	42	56	57	59	61	1	In	VDJ
ACGATCCAGCGCACAGAGCAGGAGGACTCGGCCGTGTATCTCTGTGCCAGCAGCTCGACAGGGCCCTATGGCTACACCTTCGGTTCG	CASSSTGPYGYTF	1	5.035246727089627E-4	39	TCRBV07-02	TCRBV07	TCRBV07-02				01,02	TCRBD01-01*01	TCRBD01	TCRBD01-01	01				TCRBJ01-02*01	TCRBJ01	TCRBJ01-02	01				4	2	2	3	1	4	42	55	56	63	65	1	In	VDJ
GTGACATCGGCCCAAAAGAACCCGACAGCTTTCTATCTCTGTGCCAGTAGTGAGAGGGAAAGGAACTATGGCTACACCTTCGGTTCG	CASSERERNYGYTF	1	5.035246727089627E-4	42	TCRBV19-01*01	TCRBV19	TCRBV19-01	01				TCRBD02-01*02	TCRBD02	TCRBD02-01	02				TCRBJ01-02*01	TCRBJ01	TCRBJ01-02	01				5	5	11	0	2	2	39	51	53	58	63	1	In	VDJ
AAGATCCAGCCCTCAGAACCCAGGGACTCAGCTGTGTACTTCTGTGCCAGCAGTTTATTAGCGGGGGAGACCCAGTACTTCGGGCCA	CASSLLAGETQYF	1	5.035246727089627E-4	39	TCRBV12-03/12-04*01	TCRBV12	TCRBV12-03/12-04	01				TCRBD02-01*01	TCRBD02	TCRBD02-01	01				TCRBJ02-05*01	TCRBJ02	TCRBJ02-05	01				2	0	5	3	1	5	42	57	58	-1	66	1	In	VDJ
ACTCTGGAGTCCGCTACCAGCTCCCAGACATCTGTGTACTTCTGTGCCATCAGTGACCCTCTACTTTATACGCAGTATTTTGGCCCA	CAISDPLLYTQYF	1	5.035246727089627E-4	39	TCRBV10-03*01	TCRBV10	TCRBV10-03	01				TCRBD02-01	TCRBD02	TCRBD02-01				01,02	TCRBJ02-03*01	TCRBJ02	TCRBJ02-03	01				3	2	3	10	6	7	42	56	62	65	67	1	In	VDJ
NTGTCGGCTGCTCCCTCCCAGACATCTGTGTACTTCTGTGCCAGCGGGCTAGCGGGAGGAGGGGGAGATACGCAGTATTTTGGCCCA	CASGLAGGGGDTQYF	1	5.035246727089627E-4	45	TCRBV06-05*01	TCRBV06	TCRBV06-05	01				TCRBD02-01*02	TCRBD02	TCRBD02-01	02				TCRBJ02-03*01	TCRBJ02	TCRBJ02-03	01				8	6	4	1	3	5	36	45	48	59	65	1	In	VDJ
CACACCCTGCAGCCAGAAGACTCGGCCCTGTATCTCTGTGCCAGCAGCCGACTAGCGGGAGACACCGGGGAGCTGTTTTTTGGAGAA	CASSRLAGDTGELFF	1	5.035246727089627E-4	45	TCRBV04-02*01	TCRBV04	TCRBV04-02	01				TCRBD02-01*02	TCRBD02	TCRBD02-01	02				TCRBJ02-02*01	TCRBJ02	TCRBJ02-02	01				4	0	2	2	0	3	36	-1	49	-1	61	1	In	VDJ
GAGATCCAGCGCACAGAGCAGGGGGACTCGGCCATGTATCTCTGTGCCAGCAGCTTAGAGGGAAACACTGAAGCTTTCTTTGGACAA	CASSLEGNTEAFF	1	5.035246727089627E-4	39	TCRBV07-09*01	TCRBV07	TCRBV07-09	01								TCRBD01,TCRBD02	TCRBD01-01,TCRBD02-01		TCRBJ01-01*01	TCRBJ01	TCRBJ01-01	01				1	0	0	8	1	2	42	58	59	-1	63	1	In	VDJ
CCCCTGACCCTGGAGTCTGCCAGGCCCTCACATACCTCTCAGTACCTCTGTGCCAGCAGTGAATCCTATTGAGGGTACTTCGGGCCG	CASSESY*GYF	1	5.035246727089627E-4	33	TCRBV25-01*01	TCRBV25	TCRBV25-01	01				TCRBD02-01*02	TCRBD02	TCRBD02-01	02				TCRBJ02-07*01	TCRBJ02	TCRBJ02-07	01				1	0	11	1	6	12	48	64	70	-1	74	1	Stop	VDJ
GCTCCCTCCCAGACATCTGTGTACTTCTGTGCCAGCAGTCGGGGCCTCATCGGAACCTCTGGGGCCAACGTCCTGACTTTCGGGGCC	CASSRGLIGTSGANVLTF	1	5.035246727089627E-4	54	TCRBV06-06*04	TCRBV06	TCRBV06-06	04				TCRBD01-01*01	TCRBD01	TCRBD01-01	01				TCRBJ02-06*01	TCRBJ02	TCRBJ02-06	01				3	11	8	0	0	0	27	-1	41	45	56	1	In	VDJ
GAGTTGGCTGCTCCCTCCCAGACATCTGTGTACTTCTGTGCCAGCAGTTACTCGATCGGATTGACGTCAAGGGAGTTCTTCGGGCCA	CASSYSIGLTSREFF	1	5.035246727089627E-4	45	TCRBV06-06*01	TCRBV06	TCRBV06-06	01								TCRBD01,TCRBD02	TCRBD01-01,TCRBD02-01		TCRBJ02-01*01	TCRBJ02	TCRBJ02-01	01				0	0	5	3	16	14	36	53	69	-1	73	1	In	VDJ
NNNNTGTCGGCTGCTCCCTCCCAAACATCTGTGTACTTCTGTGCCAGCAAAACCAGAAGGGAGTTTGATGAGCAGTTCTTCGGGCCA	CASKTRREFDEQFF	1	5.035246727089627E-4	42	TCRBV06	TCRBV06				TCRBV06-02/06-03,TCRBV06-02		TCRBD02-01*02	TCRBD02	TCRBD02-01	02				TCRBJ02-01*01	TCRBJ02	TCRBJ02-01	01				7	4	9	2	9	8	39	49	58	63	67	1	In	VDJ
GCCTTGTTGCTGGGGGACTCGGCCCTGTATCTCTGTGCCAGCAGCATGGGACTAGCGGGAGGGATAGATACGCAGTATTTTGGCCCA	CASSMGLAGGIDTQYF	1	5.035246727089627E-4	48	TCRBV05-05*01	TCRBV05	TCRBV05-05	01				TCRBD02-01*02	TCRBD02	TCRBD02-01	02				TCRBJ02-03*01	TCRBJ02	TCRBJ02-03	01				0	2	2	0	0	5	33	-1	49	63	65	1	In	VDJ
ACCCTGAAGATCCAGCGCACAGAGCAGGGGGACTCGGCCATGTATCTCTGTGCCACAGCGTTGGGCCTTGAAGCTTTCTTTGGACAA	CATALGLEAFF	1	5.035246727089627E-4	33	TCRBV07-09	TCRBV07	TCRBV07-09				01,05,06					TCRBD01,TCRBD02	TCRBD01-01,TCRBD02-01		TCRBJ01-01*01	TCRBJ01	TCRBJ01-01	01				10	2	8	0	7	7	48	55	62	66	68	1	In	VDJ
ACCCTGCAGCCAGAAGACTCGGCCCTGTATCTCTGTGCCAGCAGCCAAGATCTCACAGGGACCATAACTGAAGCTTTCTTTGGACAA	CASSQDLTGTITEAFF	1	5.035246727089627E-4	48	TCRBV04-02*01	TCRBV04	TCRBV04-02	01				TCRBD01-01*01	TCRBD01	TCRBD01-01	01				TCRBJ01-01*01	TCRBJ01	TCRBJ01-01	01				0	6	3	3	4	5	33	50	54	60	66	1	In	VDJ
CGCTCACCAGGCCTGGGGGACGCAGCCATGTACCTGTGTGCCACCAGCCGGGGGGGGACAGCAGCCTACGAGCAGTACTTCGGGCCG	CATSRGGTAAYEQYF	1	5.035246727089627E-4	45	TCRBV15-01*02	TCRBV15	TCRBV15-01	02				TCRBD02-01*01	TCRBD02	TCRBD02-01	01				TCRBJ02-07*01	TCRBJ02	TCRBJ02-07	01				5	8	8	0	0	2	36	-1	48	56	64	1	In	VDJ
AGCACCTTGGAGCTGGGGGACTCGGCCCTTTATCTTTGCGCCAGCAGCTTGGGGAGACCGGTGGTCAACGAGCAGTACTTCGGGCCG	CASSLGRPVVNEQYF	1	5.035246727089627E-4	45	TCRBV05-01*01	TCRBV05	TCRBV05-01	01				TCRBD02-01*02	TCRBD02	TCRBD02-01	02				TCRBJ02-07*01	TCRBJ02	TCRBJ02-07	01				0	11	10	2	0	5	36	-1	52	56	67	1	In	VDJ
CAGCCTGCAGAACTGGAGGATTCTGGAGTTTATTTCTGTGCCAGCAGCCACCGGGACAGCCAGTACAATGAGCAGTTCTTTGGGCCA	CASSHRDSQYNEQFF	1	5.035246727089627E-4	45	TCRBV14-01*01	TCRBV14	TCRBV14-01	01				TCRBD01-01*01	TCRBD01	TCRBD01-01	01				TCRBJ02	TCRBJ02				TCRBJ02-01,TCRBJ02-05		3	22	0	5	2	22	36	50	52	59	81	1	In	VDJ
GTCCTCAGAACCGGGAGACACGGCACTGTATCTCTGCGCCAGCAGTCGGCGGAAGACAGGGGGCAAAATGAGCAGTTCTTCGGGCCA		1	5.035246727089627E-4	47	TCRBV23-01*01	TCRBV23	TCRBV23-01	01				TCRBD01-01*01	TCRBD01	TCRBD01-01	01				TCRBJ02-01*01	TCRBJ02	TCRBJ02-01	01				4	2	2	0	7	7	34	47	54	64	66	1	Out	VDJ
TCTCTGGAGCTGGGGGACTCAGCTTTGTATTTCTGTGCCAGCAGCCCGGAAACGGGGGGCTCTGGAAACACCATATATTTTGGAGAG	CASSPETGGSGNTIYF	1	5.035246727089627E-4	48	TCRBV09-01*01	TCRBV09	TCRBV09-01	01				TCRBD02-01*01	TCRBD02	TCRBD02-01	01				TCRBJ01-03*01	TCRBJ01	TCRBJ01-03	01				4	0	8	1	7	0	33	45	52	-1	59	1	In	VDJ
GAGCACCTTGGAGCTGGGGGACTCGGCCCTTTATCTTTGCGCCAGCAGCTTGGGGCTAGCGGGATGAATGAGCAGTTCTTCGGGCCA		1	5.035246727089627E-4	44	TCRBV05-01*01	TCRBV05	TCRBV05-01	01				TCRBD02-01*02	TCRBD02	TCRBD02-01	02				TCRBJ02-01*01	TCRBJ02	TCRBJ02-01	01				0	2	4	3	2	7	37	53	55	64	66	1	Out	VDJ
AGTCTGCCAGGCCCTCACATACCTCTCAGTACCTCTGTCCGCGCCCACCTTCTACACGGAACTCCAGATACGCAGTATTTTGGCCCA		1	5.035246727089627E-4	46	TCRBV25-01*01	TCRBV25	TCRBV25-01	01								TCRBD01,TCRBD02	TCRBD01-01,TCRBD02-01		TCRBJ02-03*01	TCRBJ02	TCRBJ02-03	01				14	4	1	8	19	4	35	38	57	60	64	1	Out	VDJ
TCGGCTGCTCCCTCCCAGACATCTGTGTACTTCTGTGCCAGCAGTGAAGCAGGCGAGGGGGCAAGAGAAAAACTGTTTTTTGGCAGT	CASSEAGEGAREKLFF	1	5.035246727089627E-4	48	TCRBV06-01*01	TCRBV06	TCRBV06-01	01				TCRBD01-01*01	TCRBD01	TCRBD01-01	01				TCRBJ01-04*01	TCRBJ01	TCRBJ01-04	01				0	4	5	0	5	8	33	50	55	62	66	1	In	VDJ
ACCAGTGCCCATCCTGAAGACAGCAGCTTCTACATCTGCAGTGCTACTCCGTTTGGCACAGGTGATCAGCCCCAGCATTTTGGTGAT	CSATPFGTGDQPQHF	1	5.035246727089627E-4	45	TCRBV20	TCRBV20				TCRBV20-01,TCRBV20-or09_02		TCRBD01-01*01	TCRBD01	TCRBD01-01	01				TCRBJ01-05*01	TCRBJ01	TCRBJ01-05	01				4	2	3	4	11	5	36	46	57	62	64	1	In	VDJ
GTGACATCGGCCCAAAAGAACCCGACAGCTTTCTATCTCTGTGCCAGTAGGCACGAGAACCCTACCTATGGCTACACCTTCGGTTCG	CASRHENPTYGYTF	1	5.035246727089627E-4	42	TCRBV19-01*01	TCRBV19	TCRBV19-01	01				TCRBD02-01	TCRBD02	TCRBD02-01				01,02	TCRBJ01-02*01	TCRBJ01	TCRBJ01-02	01				6	1	4	9	11	4	39	50	61	64	65	1	In	VDJ
AATGTGAACGCCTTGTTGCTGGGGGACTCGGCCCTCTATCTCTGTGCCAGCAGAGATGACAGGATGTGGGAGCAGTACTTCGGGCCG	CASRDDRMWEQYF	1	5.035246727089627E-4	39	TCRBV05-06*01	TCRBV05	TCRBV05-06	01				TCRBD01-01*01	TCRBD01	TCRBD01-01	01				TCRBJ02-07*01	TCRBJ02	TCRBJ02-07	01				5	6	2	4	4	7	42	53	57	63	69	1	In	VDJ
CGCACAGAGCAGGGGGACTCGGCCATGTATCTCTGTGCCAGCAGCCCACTAGCGGCCCAGAACATGCTCGAGCAGTACTTCGGGCCG	CASSPLAAQNMLEQYF	1	5.035246727089627E-4	48	TCRBV07-09*01	TCRBV07	TCRBV07-09	01				TCRBD02-01	TCRBD02	TCRBD02-01				01,02	TCRBJ02-07*01	TCRBJ02	TCRBJ02-07	01				5	13	3	5	2	6	33	45	47	55	68	1	In	VDJ
GCAGAACTGGAGGATTCTGGAGTTTATTTCTGTGCCAGCAGCCAAGATTCTGGCAGGGGATACCTTTACGAGCAGTACTTCGGGCCG	CASSQDSGRGYLYEQYF	1	5.035246727089627E-4	51	TCRBV14-01*01	TCRBV14	TCRBV14-01	01				TCRBD01-01*01	TCRBD01	TCRBD01-01	01				TCRBJ02-07*01	TCRBJ02	TCRBJ02-07	01				0	7	4	2	6	4	30	47	53	59	66	1	In	VDJ
ACCAGTGCCCATCCTGAAGACAGCAGCTTCTACATCTGCAGTGCTAGAGATAGTGCGGGTCTCCTAAACGAGCAGTACTTCGGGCCG	CSARDSAGLLNEQYF	1	5.035246727089627E-4	45	TCRBV20	TCRBV20				TCRBV20-01,TCRBV20-or09_02		TCRBD02-01	TCRBD02	TCRBD02-01				01,02	TCRBJ02-07*01	TCRBJ02	TCRBJ02-07	01				0	8	7	4	4	5	36	50	54	59	67	1	In	VDJ
AAGATCCAGCGCACAGAGCAGGAGGACTCGGCCGTGTATCTCTGTGCCAGCAGCTTAAACAGGCAAGAGACCCAGTACTTCGGGCCA	CASSLNRQETQYF	1	5.035246727089627E-4	39	TCRBV07-02	TCRBV07	TCRBV07-02				01,02	TCRBD01-01*01	TCRBD01	TCRBD01-01	01				TCRBJ02-05*01	TCRBJ02	TCRBJ02-05	01				2	0	3	4	1	2	42	57	58	-1	63	1	In	VDJ
CAGCGCACAGAGCAGGAGGACTCGGCCGTGTATCTCTGTGCCAGCAGTTAGACTAGCGGGAGGGCAAAGACCCAGTACTTCGGGCCA	CASS*TSGRAKTQYF	1	5.035246727089627E-4	45	TCRBV07-02	TCRBV07	TCRBV07-02				01,02	TCRBD02-01*02	TCRBD02	TCRBD02-01	02				TCRBJ02-05*01	TCRBJ02	TCRBJ02-05	01				6	3	2	0	3	6	36	47	50	64	67	1	Stop	VDJ
GTGAGCACCTTGGAGCTGGGGGACTCGGCCCTTTATCTTTGCGCCAGCAGCCCTGGACGAAGCACAGATACGCAGTATTTTGGCCCA	CASSPGRSTDTQYF	1	5.035246727089627E-4	42	TCRBV05-01*01	TCRBV05	TCRBV05-01	01								TCRBD01,TCRBD02	TCRBD01-01,TCRBD02-01		TCRBJ02-03*01	TCRBJ02	TCRBJ02-03	01				4	2	1	7	3	0	39	51	54	58	60	1	In	VDJ
CAGAGCAGGGGGACTCGGCCATGTATCTCTGTGCCAGCAGCTTAGTCGAGACTCGAGGGTAGCAATCAGCCCCAGCATTTTGGTGAT		1	5.035246727089627E-4	52	TCRBV07-09*01	TCRBV07	TCRBV07-09	01				TCRBD02-01*02	TCRBD02	TCRBD02-01	02				TCRBJ01-05*01	TCRBJ01	TCRBJ01-05	01				1	0	11	0	9	0	29	45	54	-1	59	1	Out	VDJ
ACAGTGACCAGTGCCCATCCTGAAGACAGCAGCTTCTACATCTGCAGTGCTAGTAAACCGGGACTTCTTGGCTACACCTTCGGTTCG	CSASKPGLLGYTF	1	5.035246727089627E-4	39	TCRBV20-01*04	TCRBV20	TCRBV20-01	04				TCRBD02-01	TCRBD02	TCRBD02-01				01,02	TCRBJ01-02*01	TCRBJ01	TCRBJ01-02	01				2	3	0	10	5	7	42	54	59	65	68	1	In	VDJ
CCTGCAGAACTGGAGGATTCTGGAGTTTATTTCTGTGCCAGCAGCCAAGATCTTTCCGATGGCTCCTACGAGCAGTACTTCGGGCCG	CASSQDLSDGSYEQYF	1	5.035246727089627E-4	48	TCRBV14-01*01	TCRBV14	TCRBV14-01	01								TCRBD01,TCRBD02	TCRBD01-01,TCRBD02-01		TCRBJ02-07*01	TCRBJ02	TCRBJ02-07	01				0	0	0	10	10	0	33	50	60	-1	62	1	In	VDJ
ATCCTGGAGTCGCCCAGCCCCAACCAGACCTCTCTGTACTTCTGTGCCAGCAGCTTAGCGGGCTACTACGAGCAGTACTTCGGGCCG	CASSLAGYYEQYF	1	5.035246727089627E-4	39	TCRBV27-01*01	TCRBV27	TCRBV27-01	01				TCRBD02-01	TCRBD02	TCRBD02-01				01,02	TCRBJ02-07*01	TCRBJ02	TCRBJ02-07	01				2	3	7	4	0	3	42	-1	57	62	65	1	In	VDJ
NNNNNNNTGTCGGCTGCTCCCTCCCAGACATCTGTGTACTTCTGTGCCAGCAGTGAAACCCGAAGAAACACCATATATTTTGGAGAG	CASSETRRNTIYF	1	5.035246727089627E-4	39	TCRBV06-01*01	TCRBV06	TCRBV06-01	01								TCRBD01,TCRBD02	TCRBD01-01,TCRBD02-01		TCRBJ01-03*01	TCRBJ01	TCRBJ01-03	01				2	1	2	8	4	5	42	57	61	63	64	1	In	VDJ
AGATCCAGCGCACAGAGCAGGAGGACTCCGCCGTGTATCTCTGTGCCAGCAGCTATATCGCGGAATAATGAGCAGTTCTTCGGGCCA		1	5.035246727089627E-4	40	TCRBV07-08*01	TCRBV07	TCRBV07-08	01				TCRBD02-01	TCRBD02	TCRBD02-01				01,02	TCRBJ02-01*01	TCRBJ02	TCRBJ02-01	01				4	3	7	5	5	7	41	54	59	63	66	1	Out	VDJ
NTGTCGGCTGCTCCCTCCCAGACATCTGTGTACTTCTGTGCCAGCAGTGAAAAGGAGGACGGGTACAATGAGCAGTTCTTCGGGCCA	CASSEKEDGYNEQFF	1	5.035246727089627E-4	45	TCRBV06-01*01	TCRBV06	TCRBV06-01	01				TCRBD02-01*02	TCRBD02	TCRBD02-01	02				TCRBJ02-01*01	TCRBJ02	TCRBJ02-01	01				2	5	10	1	2	4	36	51	53	58	63	1	In	VDJ
GAGTCGCCCAGCCCCAACCAGACCTCTCTGTACTTCTGTGCCAGCAGCGGACTAGCGGGAGCATACAATGAGCAGTTCTTCGGGCCA	CASSGLAGAYNEQFF	1	5.035246727089627E-4	45	TCRBV27-01*01	TCRBV27	TCRBV27-01	01				TCRBD02-01*02	TCRBD02	TCRBD02-01	02				TCRBJ02-01*01	TCRBJ02	TCRBJ02-01	01				6	2	1	2	1	4	36	47	48	61	63	1	In	VDJ
GAGTCTGCCATCCCCAACCAGACAGCTCTTTACTTCTGTGCCACCAGTGACTCCGGGACAGGGAACAATGAGCAGTTCTTCGGGCCA	CATSDSGTGNNEQFF	1	5.035246727089627E-4	45	TCRBV24-01*01	TCRBV24	TCRBV24-01	01				TCRBD01-01*01	TCRBD01	TCRBD01-01	01				TCRBJ02-01*01	TCRBJ02	TCRBJ02-01	01				4	1	0	3	4	5	36	50	54	63	64	1	In	VDJ
CCCTCAGAACCCAGGGACTCAGCTGTGTACTTCTGTGCCAGCAGTCCTCCGACTAGCGGGAGTTCAAATACGCAGTATTTTGGCCCA	CASSPPTSGSSNTQYF	1	5.035246727089627E-4	48	TCRBV12	TCRBV12				TCRBV12-03/12-04,TCRBV12-04		TCRBD02-01*02	TCRBD02	TCRBD02-01	02				TCRBJ02-03*01	TCRBJ02	TCRBJ02-03	01				5	5	2	2	5	7	33	45	50	62	67	1	In	VDJ
ATTCCCTGGAGCTTGGTGACTCTGCTGTGTATTTCTGTGCCAGCAGTTCCACGCGACAGAATGAACACTGAAGCTTTCTTTGGACAA		1	5.035246727089627E-4	46	TCRBV03-01/03-02*01	TCRBV03	TCRBV03-01/03-02	01				TCRBD01-01*01	TCRBD01	TCRBD01-01	01				TCRBJ01-01*01	TCRBJ01	TCRBJ01-01	01				6	2	2	5	8	0	35	46	54	59	61	1	Out	VDJ
GTGAGCACCTTGGAGCTGGGGGACTCGGCCCTTTATCTTTGCGCCAGCAACCGGAAGGGGGGGGCTTCACCCCTCCACTTTGGGAAT	CASNRKGGASPLHF	1	5.035246727089627E-4	42	TCRBV05-01*01	TCRBV05	TCRBV05-01	01				TCRBD02-01*01	TCRBD02	TCRBD02-01	01				TCRBJ01-06*01	TCRBJ01	TCRBJ01-06	01				6	2	9	0	7	9	39	49	56	63	65	1	In	VDJ
TGCCCATCCTGAAGACAGCAGCTTCTACATCTGCAGTGCTAGAGATCCCCTAAACTTAGGGATAATTCACCCCTCCACTTTGGGAAT		1	5.035246727089627E-4	50	TCRBV20	TCRBV20				TCRBV20-01,TCRBV20-or09_02						TCRBD01,TCRBD02	TCRBD01-01,TCRBD02-01		TCRBJ01-06*01	TCRBJ01	TCRBJ01-06	01				0	0	5	3	12	5	31	45	57	-1	61	1	Out	VDJ
ACCAGTGCCCATCCTGAAGACAGCAGCTTCTACATCTGCAGTGCTACTCTTCGCGGTGGAGATAACTATGGCTACACCTTCGGTTCG	CSATLRGGDNYGYTF	1	5.035246727089627E-4	45	TCRBV20	TCRBV20				TCRBV20-01,TCRBV20-or09_02		TCRBD02-01	TCRBD02	TCRBD02-01				01,02	TCRBJ01-02*01	TCRBJ01	TCRBJ01-02	01				4	6	7	5	6	1	36	46	52	56	62	1	In	VDJ
TCCGCCAGCACCAACCAGACATCTATGTACCTCTGTGCCAGCACCAAGGGACTAGCGGGAGGTGGCTACGAGCAGTACTTCGGGCCG	CASTKGLAGGGYEQYF	1	5.035246727089627E-4	48	TCRBV28-01*01	TCRBV28	TCRBV28-01	01				TCRBD02-01*02	TCRBD02	TCRBD02-01	02				TCRBJ02-07*01	TCRBJ02	TCRBJ02-07	01				7	3	0	1	4	3	33	43	47	62	65	1	In	VDJ
GAGTCCGCCAGCACCAACCAGACATCTATGTACCTCTGTGCCAGCAGTTCCCCGGGCCGTTTACCCTACGAGCAGTACTTCGGGCCG	CASSSPGRLPYEQYF	1	5.035246727089627E-4	45	TCRBV28-01*01	TCRBV28	TCRBV28-01	01								TCRBD01,TCRBD02	TCRBD01-01,TCRBD02-01		TCRBJ02-07*01	TCRBJ02	TCRBJ02-07	01				4	7	8	0	4	2	36	49	53	57	64	1	In	VDJ
GGACTCGGCCATGTATCGCTGTGCCAGCAGCCGACAAACCGTGTTGGACACGGGGGGTTTCACAAAAACATTCAGTACTTCGGCGCC		1	5.035246727089627E-4	62	TCRBV07-06*01	TCRBV07	TCRBV07-06	01				TCRBD02-01*01	TCRBD02	TCRBD02-01	01				TCRBJ02-04*01	TCRBJ02	TCRBJ02-04	01				5	5	8	1	19	3	19	31	50	57	62	1	Out	VDJ
AACATGAGCCCTGAAGACAGCAGCATATATCTCTGTAGCGTTGAGGATGCTTTCCGTAAAGGCTACAATGAGCAGTTCTTCGGGCCA	CSVEDAFRKGYNEQFF	1	5.035246727089627E-4	48	TCRBV29-01	TCRBV29	TCRBV29-01				01,02					TCRBD01,TCRBD02	TCRBD01-01,TCRBD02-01		TCRBJ02-01*01	TCRBJ02	TCRBJ02-01	01				3	15	1	8	0	3	33	-1	44	47	62	1	In	VDJ
TGCCCATCCTGAAGACAGCAGCTTCTACATCTGCAGTGCTAGAGTCCCGACGGGCCAGGGGGGAACACTGAAGCTTTCTTTGGACAA		1	5.035246727089627E-4	50	TCRBV20	TCRBV20				TCRBV20-01,TCRBV20-or09_02		TCRBD01-01*01	TCRBD01	TCRBD01-01	01				TCRBJ01-01*01	TCRBJ01	TCRBJ01-01	01				1	0	4	1	11	1	31	44	55	-1	62	1	Out	VDJ
AAGAACCCGACAGCTTTCTATCTCTGTGCCAGTAGTATAAGAGTATTGCTCGGAGCGGAGCTACCCTACGAGCAGTACTTCGGGCCG	CASSIRVLLGAELPYEQYF	1	5.035246727089627E-4	57	TCRBV19-01*01	TCRBV19	TCRBV19-01	01				TCRBD02-01	TCRBD02	TCRBD02-01				01,02	TCRBJ02-07*01	TCRBJ02	TCRBJ02-07	01				2	6	6	5	14	2	24	39	53	58	64	1	In	VDJ
GCTACCAGCTCCCAGACATCTGTGTACTTCTGTGCCATCAGTAATCAAGGTGGGGGACTAGCCCTCAATGAGCAGTTCTTCGGGCCA	CAISNQGGGLALNEQFF	1	5.035246727089627E-4	51	TCRBV10-03*01	TCRBV10	TCRBV10-03	01				TCRBD02-01	TCRBD02	TCRBD02-01				01,02	TCRBJ02-01*01	TCRBJ02	TCRBJ02-01	01				5	3	0	7	11	6	30	42	53	62	65	1	In	VDJ
ATGAGCCCTGAAGACAGCAGCATATATCTCTGCAGCGTTGAAGGCCATACCGGGATTCGCTCCTACAATGAGCAGTTCTTCGGGCCA	CSVEGHTGIRSYNEQFF	1	5.035246727089627E-4	51	TCRBV29-01	TCRBV29	TCRBV29-01				01,02	TCRBD02-01*02	TCRBD02	TCRBD02-01	02				TCRBJ02-01*01	TCRBJ02	TCRBJ02-01	01				1	4	8	3	7	0	30	43	50	55	59	1	In	VDJ
ATCCAGCGCACACAGCAGGAGGACTCCGCCGTGTATCTCTGTGCCAGCAGCTTAGTCGGGATAGGAGATACGCAGTATTTTGGCCCA	CASSLVGIGDTQYF	1	5.035246727089627E-4	42	TCRBV07-08*01	TCRBV07	TCRBV07-08	01				TCRBD02-01*02	TCRBD02	TCRBD02-01	02				TCRBJ02-03*01	TCRBJ02	TCRBJ02-03	01				1	4	8	3	1	5	39	55	56	61	65	1	In	VDJ
[truncated: 58 more rows]
[truncated: 2 more columns]
