# Supplementary material for: Preoperative immune checkpoint inhibition and cryoablation in early-stage breast cancer
Source: iScience. 2024 Jan 12;27(2):108880. doi: 10.1016/j.isci.2024.108880 (PMC10850740; doi:10.1016/j.isci.2024.108880)
Supplement: Data S1. Metadata file for TCR clone abundance tables provided in the supplement [file mmc2.zip › 16-495-6A_TCRB.tsv]

nucleotide	aminoAcid	count (templates/reads)	frequencyCount (%)	cdr3Length	vMaxResolved	vFamilyName	vGeneName	vGeneAllele	vFamilyTies	vGeneNameTies	vGeneAlleleTies	dMaxResolved	dFamilyName	dGeneName	dGeneAllele	dFamilyTies	dGeneNameTies	dGeneAlleleTies	jMaxResolved	jFamilyName	jGeneName	jGeneAllele	jFamilyTies	jGeneNameTies	jGeneAlleleTies	vDeletion	n1Insertion	d5Deletion	d3Deletion	n2Insertion	jDeletion	vIndex	n1Index	dIndex	n2Index	jIndex	estimatedNumberGenomes	sequenceStatus	cloneResolved	vOrphon	dOrphon	jOrphon	vFunction	dFunction	jFunction	fractionNucleated	vAlignLength	vAlignSubstitutionCount	vAlignSubstitutionIndexes
ATGAGCTCCTTGGAGCTGGGGGACTCAGCCCTGTACTTCTGTGCCAGCAGCTTAAGGGACCTGAATTCACCCCTCCACTTTGGGAAC	CASSLRDLNSPLHF	1981	0.01960202254084167	42	TCRBV13-01*01	TCRBV13	TCRBV13-01	01								TCRBD01,TCRBD02	TCRBD01-01,TCRBD02-01		TCRBJ01-06*02	TCRBJ01	TCRBJ01-06	02				2	3	0	7	1	7	39	54	55	60	63	1981	In	VDJ
CTGGGGGACTCAGCCCTGTACTTCTGTGCCAGCAGCTTAGGTCCCCCTAGTCCAAACCGGTTATCCTACGAGCAGTACTTCGGGCCG	CASSLGPPSPNRLSYEQYF	1350	0.013358268768367619	57	TCRBV13-01*01	TCRBV13	TCRBV13-01	01				TCRBD02-01	TCRBD02	TCRBD02-01				01,02	TCRBJ02-07*01	TCRBJ02	TCRBJ02-07	01				0	13	4	8	5	1	24	41	46	50	63	1350	In	VDJ
CTGAAGATCCGGTCCACAAAGCTGGAGGACTCAGCCATGTACTTCTGTGCCAGCAGTGGGGGACGTCAGCCCCAGCATTTTGGTGAT	CASSGGRQPQHF	1267	0.012536982614460573	36	TCRBV02-01	TCRBV02	TCRBV02-01				01,03					TCRBD01,TCRBD02	TCRBD01-01,TCRBD02-01		TCRBJ01-05*01	TCRBJ01	TCRBJ01-05	01				4	1	0	7	1	6	45	58	59	64	65	1267	In	VDJ
CTGATTCTGGAGTCCGCCAGCACCAACCAGACATCTATGTACCTCTGTGCCAGCAGTTTCGTGGGCTACGAGCAGTACTTCGGGCCG	CASSFVGYEQYF	449	0.0044428612422200454	36	TCRBV28-01*01	TCRBV28	TCRBV28-01	01								TCRBD01,TCRBD02	TCRBD01-01,TCRBD02-01		TCRBJ02-07*01	TCRBJ02	TCRBJ02-07	01				3	0	0	9	3	3	45	59	62	-1	65	449	In	VDJ
AAGATCCAGCCTGCAGAGCTTGGGGACTCGGCCATGTATCTCTGTGCCAGCAGCTTTCGACAGGGCAGCGAGCAGTACTTCGGGCCG	CASSFRQGSEQYF	270	0.0026716537536735237	39	TCRBV11-01*01	TCRBV11	TCRBV11-01	01				TCRBD01-01*01	TCRBD01	TCRBD01-01	01				TCRBJ02-07*01	TCRBJ02	TCRBJ02-07	01				3	3	2	3	2	6	42	56	58	65	68	270	In	VDJ
AGGCCTGGGGGACGCAGCCATGTACCTGTGTGCCACCAGCCCAAACACTAGGTCGATAATAGCAATCAGCCCCAGCATTTTGGTGAT		477	0.004719921631489892	53	TCRBV15-01*02	TCRBV15	TCRBV15-01	02				TCRBD02-01	TCRBD02	TCRBD02-01				01,02	TCRBJ01-05*01	TCRBJ01	TCRBJ01-05	01				5	8	3	8	6	0	28	40	46	51	59	477	Out	VDJ
CTGACTGTGAGCAACATGAGCCCTGAAGACAGCAGCATATATCTCTGCAGCGTTGGACAGGACCGAAACACCATATATTTTGGAGAG	CSVGQDRNTIYF	523	0.005175092271004641	36	TCRBV29-01	TCRBV29	TCRBV29-01				01,02	TCRBD01-01*01	TCRBD01	TCRBD01-01	01				TCRBJ01-03*01	TCRBJ01	TCRBJ01-03	01				4	3	2	4	0	5	45	-1	55	61	64	523	In	VDJ
ACATCGGCCCAAAAGAACCCGACAGCTTTCTATCTCTGTGCCAGTACCCTCGCGGGGGGGGGACTAACCGGCTACACCTTCGGTTCG	CASTLAGGGLTGYTF	327	0.003235669546115712	45	TCRBV19-01*01	TCRBV19	TCRBV19-01	01				TCRBD02-01*01	TCRBD02	TCRBD02-01	01				TCRBJ01-02*01	TCRBJ01	TCRBJ01-02	01				7	9	7	0	5	8	36	46	51	60	69	327	In	VDJ
CAGCGCACAGAGCAGGAGGACTCGGCCGTGTATCTCTGTGCCAGCAGCCCCGGGACAGCGAGCAATCAGCCCCAGCATTTTGGTGAT	CASSPGTASNQPQHF	510	0.005046457090272211	45	TCRBV07-02	TCRBV07	TCRBV07-02				01,02	TCRBD01-01*01	TCRBD01	TCRBD01-01	01				TCRBJ01-05*01	TCRBJ01	TCRBJ01-05	01				5	2	0	5	3	1	36	48	51	58	60	510	In	VDJ
ATCCAGCCTGCAGAGCTTGAGGACTCGGCCGTGTATCTCTGTGCCAGCAGCTTAAGGCAGGCGGGAAACACCATATATTTTGGAGAG	CASSLRQAGNTIYF	343	0.003393989768555625	42	TCRBV11	TCRBV11				TCRBV11-02,TCRBV11-03		TCRBD01-01*01	TCRBD01	TCRBD01-01	01				TCRBJ01-03*01	TCRBJ01	TCRBJ01-03	01				2	2	4	4	3	4	39	54	57	61	63	343	In	VDJ
ACCTTGGAGCTGGGGGACTCGGCCCTTTATCTTTGCGCCAGCAGCTTGTCCCAAGTCGAGGTTACCGGGGAGCTGTTTTTTGGAGAA	CASSLSQVEVTGELFF	347	0.003433569824165603	48	TCRBV05-01*01	TCRBV05	TCRBV05-01	01				TCRBD02-01*02	TCRBD02	TCRBD02-01	02				TCRBJ02-02*01	TCRBJ02	TCRBJ02-02	01				1	2	11	1	9	5	33	48	57	61	63	347	In	VDJ
CTGCAGCCAGAAGACTCGGCCCTGTATCTCTGTGCCAGCAGCCAAGATCCCCCCCTAGGGCGGGATGAAAAACTGTTTTTTGGCAGT	CASSQDPPLGRDEKLFF	370	0.0036611551439229774	51	TCRBV04-02*01	TCRBV04	TCRBV04-02	01				TCRBD02-01	TCRBD02	TCRBD02-01				01,02	TCRBJ01-04*01	TCRBJ01	TCRBJ01-04	01				0	0	7	4	12	6	30	47	59	-1	64	370	In	VDJ
GAGCTGGGGGACTCGGCCCTTTATCTTTGCGCCAGCAGCTTTATTCCTTCTAGCGGGGGGGCCACAGATACGCAGTATTTTGGCCCA	CASSFIPSSGGATDTQYF	236	0.0023352232809887097	54	TCRBV05-01*01	TCRBV05	TCRBV05-01	01				TCRBD02-01*01	TCRBD02	TCRBD02-01	01				TCRBJ02-03*01	TCRBJ02	TCRBJ02-03	01				2	1	4	0	8	2	27	41	49	61	62	236	In	VDJ
NNNNNNNNNNTGTCGGCTGCTCCCTCCCAGACATCTGTGTACTTCTGTGCCAGCAGTTACGGGGGAACTGAAGCTTTCTTTGGACAA	CASSYGGTEAFF	224	0.0022164831141587753	36	TCRBV06-05*01	TCRBV06	TCRBV06-05	01								TCRBD01,TCRBD02	TCRBD01-01,TCRBD02-01		TCRBJ01-01*01	TCRBJ01	TCRBJ01-01	01				2	1	6	1	0	5	45	-1	60	65	66	224	In	VDJ
CTGGAGTCAGCTACCCGCTCCCAGACATCTGTGTATTTCTGCGCCAGCTCGGGACTAGCGGGCTCCTACGAGCAGTACTTCGGGCCG	CASSGLAGSYEQYF	233	0.002305538239281226	42	TCRBV10-02*01	TCRBV10	TCRBV10-02	01				TCRBD02-01	TCRBD02	TCRBD02-01				01,02	TCRBJ02-07*01	TCRBJ02	TCRBJ02-07	01				8	0	0	4	2	0	39	48	50	-1	62	233	In	VDJ
CTGAATGTGAACGCCTTGGAGCTGGACGACTCGGCCCTGTATCTCTGTGCCAGCAGCTCCCGAGGAGAGACCCAGTACTTCGGGCCA	CASSSRGETQYF	116	0.0011478216126893659	36	TCRBV05-04*01	TCRBV05	TCRBV05-04	01				TCRBD02-01*02	TCRBD02	TCRBD02-01	02				TCRBJ02-05*01	TCRBJ02	TCRBJ02-05	01				3	0	11	1	3	4	45	58	61	-1	65	116	In	VDJ
ATCCAGCGCACAGAGCAGCGGGACTCAGCCATGTATCGCTGTGCTAGCAGCTTAAGAGGGACAGGGACCGAGCAGTACTTCGGGCCG	CASSLRGTGTEQYF	222	0.0021966930863537865	42	TCRBV07	TCRBV07				TCRBV07-06,TCRBV07-07		TCRBD01-01*01	TCRBD01	TCRBD01-01	01				TCRBJ02-07*01	TCRBJ02	TCRBJ02-07	01				2	2	0	3	3	6	39	54	57	66	68	222	In	VDJ
AGTTCTAAGAAGCTCCTTCTCAGTGACTCTGGCTTCTATCTCTGTGCCTGGTCGACAGGGTGGGGTCAGCCCCAGCATTTTGGTGAT	CAWSTGWGQPQHF	108	0.0010686615014694097	39	TCRBV30-01	TCRBV30	TCRBV30-01				01,05	TCRBD01-01*01	TCRBD01	TCRBD01-01	01				TCRBJ01-05*01	TCRBJ01	TCRBJ01-05	01				5	5	2	3	2	6	42	51	53	60	65	108	In	VDJ
GCGCACAGAGCAGGGGGACTCGGCCATGTATCTCTGTGCCAGCAGCTTAGGGGCTAGCGGGGGACCGGGGAGCTGTTTTTTGGAGAA		283	0.002800288934405953	47	TCRBV07-09*01	TCRBV07	TCRBV07-09	01				TCRBD02-01*01	TCRBD02	TCRBD02-01	01				TCRBJ02-02*01	TCRBJ02	TCRBJ02-02	01				1	0	4	2	3	5	34	50	53	-1	63	283	Out	VDJ
GTTCTAAGAAGCTCCTTCTCAGTGACTCTGGCTTCTATCTCTGTGCCTGGGGCGGGACACGACAATTCACCCCTCCACTTTGGGAAC		108	0.0010686615014694097	40	TCRBV30-01*05	TCRBV30	TCRBV30-01	05				TCRBD01-01*01	TCRBD01	TCRBD01-01	01				TCRBJ01-06*02	TCRBJ01	TCRBJ01-06	02				3	4	0	6	1	7	41	52	53	59	63	108	Out	VDJ
ATTCTGGAGTCCGCCAGCACCAACCAGACATCTATGTACCTCTGTGCCAGCAGTATCGGACAGGGCTACGAGCAGTACTTCGGGCCG	CASSIGQGYEQYF	74	7.322310287845954E-4	39	TCRBV28-01*01	TCRBV28	TCRBV28-01	01				TCRBD01-01*01	TCRBD01	TCRBD01-01	01				TCRBJ02-07*01	TCRBJ02	TCRBJ02-07	01				5	0	1	3	3	3	42	54	57	-1	65	74	In	VDJ
CAGCCTGCAGAGCTTGGGGACTCGGCCATGTATCTCTGTGCCAGCAGCTCTACGACAGGGTATGGGAATGAAGCTTTCTTTGGACAA	CASSSTTGYGNEAFF	67	6.629659314671337E-4	45	TCRBV11-01*01	TCRBV11	TCRBV11-01	01				TCRBD01-01*01	TCRBD01	TCRBD01-01	01				TCRBJ01-01*01	TCRBJ01	TCRBJ01-01	01				4	8	2	3	4	7	36	49	53	60	68	67	In	VDJ
TCCGCCAGCACCAACCAGACATCTATGTACCTCTGTGCCAGCAGCCAATTGGGGAGGGGGAGCACAGATACGCAGTATTTTGGCCCA	CASSQLGRGSTDTQYF	91	9.004462651270026E-4	48	TCRBV28-01*01	TCRBV28	TCRBV28-01	01				TCRBD02-01*02	TCRBD02	TCRBD02-01	02				TCRBJ02-03*01	TCRBJ02	TCRBJ02-03	01				6	2	9	0	7	0	33	44	51	58	60	91	In	VDJ
TGGACGACTCGGCCCTGTATCTCTGTGCCAGCAGCTTCCCCTGCTGGCAACTTAAGCCCAGGGGAACTAAAACTGTTTTTTGGCAGT		71	7.025459870771118E-4	58	TCRBV05-04*01	TCRBV05	TCRBV05-04	01				TCRBD01-01*01	TCRBD01	TCRBD01-01	01				TCRBJ01-04*01	TCRBJ01	TCRBJ01-04	01				2	4	4	2	21	10	23	37	58	64	68	71	Out	VDJ
CTGAGCTCTCTGGAGCTGGGGGACTCAGCTTTGTATTTCTGTGCCAGCAGCGTAGTCCCGGGACCCTACGAGCAGTACTTCGGGCCG	CASSVVPGPYEQYF	102	0.0010092914180544425	42	TCRBV09-01*01	TCRBV09	TCRBV09-01	01								TCRBD01,TCRBD02	TCRBD01-01,TCRBD02-01		TCRBJ02-07*01	TCRBJ02	TCRBJ02-07	01				0	0	0	7	4	2	39	55	59	-1	64	102	In	VDJ
CTGCAGCAAGAAGACTCAGCTGCGTATCTCTGCACCAGCAGCCAAGTTCTAGCGGGAGGGGGAGGATACGAGCAGTACTTCGGGCCG	CTSSQVLAGGGGYEQYF	84	8.311811678095407E-4	51	TCRBV01-01*01	TCRBV01	TCRBV01-01	01				TCRBD02-01*02	TCRBD02	TCRBD02-01	02				TCRBJ02-07*01	TCRBJ02	TCRBJ02-07	01				1	6	4	0	2	4	30	46	48	60	66	84	In	VDJ
GTGACATCGGCCCAAAAGAACCCGACAGCTTTCTATCTCTGTGCCAGTAGTATAGGGGGCGGCACCGGGGAGCTGTTTTTTGGAGAA	CASSIGGGTGELFF	117	0.0011577166265918605	42	TCRBV19-01*01	TCRBV19	TCRBV19-01	01				TCRBD01-01*01	TCRBD01	TCRBD01-01	01				TCRBJ02-02*01	TCRBJ02	TCRBJ02-02	01				1	2	7	0	0	4	39	-1	55	60	62	117	In	VDJ
NTGAAGATCCAGCCCTCAGAACCCAGGGACTCAGCTGTGTACTTCTGTGCCAGCAGATCCATCGGGGATACGCAGTATTTTGGCCCA	CASRSIGDTQYF	75	7.421260426870899E-4	36	TCRBV12-03/12-04*01	TCRBV12	TCRBV12-03/12-04	01				TCRBD02-01	TCRBD02	TCRBD02-01				01,02	TCRBJ02-03*01	TCRBJ02	TCRBJ02-03	01				6	0	8	4	6	6	45	56	62	-1	66	75	In	VDJ
AGCTCTCTGGAGCTGGGGGACTCAGCTTTGTATTTCTGTGCCAGCAGCGTAGCGGGGGACGATACTGATACGCAGTATTTTGGCCCA	CASSVAGDDTDTQYF	79	7.817060982970681E-4	45	TCRBV09-01*01	TCRBV09	TCRBV09-01	01				TCRBD02-01*01	TCRBD02	TCRBD02-01	01				TCRBJ02-03*01	TCRBJ02	TCRBJ02-03	01				0	8	8	2	0	6	36	-1	52	58	66	79	In	VDJ
CCCTAGAGTCTGCCATCCCCAACCAGACAGCTCTTTACTTCTGTGCCACCGGCAGGGGGCGTCATCCACGAGCAGTACTTCGGGCCG		100	9.895013902494532E-4	40	TCRBV24-01*01	TCRBV24	TCRBV24-01	01				TCRBD01-01*01	TCRBD01	TCRBD01-01	01				TCRBJ02-07*01	TCRBJ02	TCRBJ02-07	01				9	7	4	0	2	5	41	50	52	60	67	100	Out	VDJ
CTGGAGTCGCCCAGCCCCAACCAGACCTCTCTGTACTTCTGTGCCAGCAGTTTAGGGGGACGCTACAATGAGCAGTTCTTCGGGCCA	CASSLGGRYNEQFF	82	8.113911400045517E-4	42	TCRBV27-01*01	TCRBV27	TCRBV27-01	01								TCRBD01,TCRBD02	TCRBD01-01,TCRBD02-01		TCRBJ02-01*01	TCRBJ02	TCRBJ02-01	01				2	1	0	7	2	3	39	54	56	61	62	82	In	VDJ
ATCCAGCGCACAGAGCAGCGGGACTCGGCCATGTATCGCTGTGCCAGCAGCTTAGGGAACGGCGGGGAGACCCAGTACTTCGGGCCA	CASSLGNGGETQYF	71	7.025459870771118E-4	42	TCRBV07-06*01	TCRBV07	TCRBV07-06	01				TCRBD02-01	TCRBD02	TCRBD02-01				01,02	TCRBJ02-05*01	TCRBJ02	TCRBJ02-05	01				1	0	7	4	6	5	39	55	61	-1	66	71	In	VDJ
ATTCTGGAGTCCGCCAGCACCAACCAGACATCTATGTACCTCTGTGCCGAATCGGTGGGGGTTGGTTACGAGCAGTACTTCGGGCCG	CAESVGVGYEQYF	42	4.1559058390477037E-4	39	TCRBV28-01*01	TCRBV28	TCRBV28-01	01								TCRBD01,TCRBD02	TCRBD01-01,TCRBD02-01		TCRBJ02-07*01	TCRBJ02	TCRBJ02-07	01				11	5	6	1	8	4	42	48	56	61	66	42	In	VDJ
GAGTCTGCCATCCCCAACCAGACAGCTCTTTACTTCTGTGCCACCAGTGATTTAGGGCTAGACCTCAATGAGCAGTTCTTCGGGCCA	CATSDLGLDLNEQFF	67	6.629659314671337E-4	45	TCRBV24-01*01	TCRBV24	TCRBV24-01	01								TCRBD01,TCRBD02	TCRBD01-01,TCRBD02-01		TCRBJ02-01*01	TCRBJ02	TCRBJ02-01	01				1	8	5	3	0	6	36	-1	53	57	65	67	In	VDJ
CGGTCCACAAAGCTGGAGGACTCAGCCATGTACTTCTGTGCCAGCCAAGCTGGGACAGGGGCCAATCAGCCCCAGCATTTTGGTGAT	CASQAGTGANQPQHF	65	6.431759036621446E-4	45	TCRBV02-01	TCRBV02	TCRBV02-01				01,03	TCRBD01-01*01	TCRBD01	TCRBD01-01	01				TCRBJ01-05*01	TCRBJ01	TCRBJ01-05	01				8	1	0	2	6	3	36	45	51	61	62	65	In	VDJ
CAGAGCGGGGGGACTCAGCCGTGTATCTCTGTGCCAGCAGCTTAAGTCAGGACATCCCTGATGACCGGGGAGCTGTTTTTTGGAGAA		92	9.10341279029497E-4	52	TCRBV07-03*01	TCRBV07	TCRBV07-03	01				TCRBD01-01*01	TCRBD01	TCRBD01-01	01				TCRBJ02-02*01	TCRBJ02	TCRBJ02-02	01				1	9	1	6	4	5	29	45	49	54	63	92	Out	VDJ
CCTGCAGAGCTTGAGGACTCGGCCGTGTATCTCTGTGCCAGCAGCTTAGAGGGGGGGGCGCTTTGGGACGGCTACACCTTCGGTTCG	CASSLEGGALWDGYTF	46	4.551706395147485E-4	48	TCRBV11	TCRBV11				TCRBV11-02,TCRBV11-03		TCRBD02-01*01	TCRBD02	TCRBD02-01	01				TCRBJ01-02*01	TCRBJ01	TCRBJ01-02	01				0	12	9	0	0	8	33	-1	50	57	69	46	In	VDJ
CTGATTCTGGAGTCCGCCAGCACCAACCAGACATCTATGTACCTCTGTGCCAGCAGTTTGGGTGTCCATGGCTACACCTTCGGTTCG	CASSLGVHGYTF	35	3.4632548658730867E-4	36	TCRBV28-01*01	TCRBV28	TCRBV28-01	01								TCRBD01,TCRBD02	TCRBD01-01,TCRBD02-01		TCRBJ01-02*01	TCRBJ01	TCRBJ01-02	01				3	5	0	9	0	6	45	-1	59	62	67	35	In	VDJ
NTGTCGGCTGCTCCCTCCCAGACATCTGTGTACTTCTGTGCCAGCAGTCAAAAGGAACTAGCGGGGGTCGAGCAGTACTTCGGGCCG	CASSQKELAGVEQYF	37	3.661155143922977E-4	45	TCRBV06-05*01	TCRBV06	TCRBV06-05	01				TCRBD02-01*01	TCRBD02	TCRBD02-01	01				TCRBJ02-07*01	TCRBJ02	TCRBJ02-07	01				5	1	3	2	8	6	36	48	56	67	68	37	In	VDJ
GTGAACGCCTTGGAGCTGGACGACTCGGCCCTGTATCTCTGTGCCAGCAGCTTAGGAAGGAGCCAAGAGACCCAGTACTTCGGGCCA	CASSLGRSQETQYF	39	3.8590554219728677E-4	42	TCRBV05-04*01	TCRBV05	TCRBV05-04	01				TCRBD02-01*02	TCRBD02	TCRBD02-01	02				TCRBJ02-05*01	TCRBJ02	TCRBJ02-05	01				2	0	10	2	5	1	39	53	58	-1	62	39	In	VDJ
AACGCCTTGGAGCTGGACGACTCGGCCCTGTATCTCTGTGCCAGCAGCTACGGGACAGGGGGACGAAACGAGCAGTACTTCGGGCCG	CASSYGTGGRNEQYF	18	1.7811025024490158E-4	45	TCRBV05-04*01	TCRBV05	TCRBV05-04	01				TCRBD01-01*01	TCRBD01	TCRBD01-01	01				TCRBJ02-07*01	TCRBJ02	TCRBJ02-07	01				3	5	0	1	2	5	36	49	51	62	67	18	In	VDJ
ATCCGGTCCACAAAGCTGGAGGACTCAGCCATGTACTTCTGTGCCAGCAGTGAAAGTGGCCGTCACTACGAGCAGTACTTCGGGCCG	CASSESGRHYEQYF	15	1.4842520853741798E-4	42	TCRBV02-01	TCRBV02	TCRBV02-01				01,03	TCRBD01-01*01	TCRBD01	TCRBD01-01	01				TCRBJ02-07*01	TCRBJ02	TCRBJ02-07	01				2	5	9	0	3	3	39	54	57	60	65	15	In	VDJ
CTGAAGATCCGGTCCACAAAGCTGGAGGACTCAGCCATGTACTTCTGTGCCAGCCAGCGGGGGAGGGAGACCCAGTACTTCGGGCCA	CASQRGRETQYF	28	2.770603892698469E-4	36	TCRBV02-01	TCRBV02	TCRBV02-01				01,03	TCRBD02-01*01	TCRBD02	TCRBD02-01	01				TCRBJ02-05*01	TCRBJ02	TCRBJ02-05	01				8	3	6	2	1	5	45	54	55	63	66	28	In	VDJ
CTGAAGATCCGGTCCACAAAGCTGGAGGACTCAGCCATGTACTTCTGTGCCAGCAGTGCGGGGAGGCAGCCCCAGCATTTTGGTGAT	CASSAGRQPQHF	18	1.7811025024490158E-4	36	TCRBV02-01	TCRBV02	TCRBV02-01				01,03	TCRBD02-01*02	TCRBD02	TCRBD02-01	02				TCRBJ01-05*01	TCRBJ01	TCRBJ01-05	01				4	0	9	1	2	7	45	58	60	-1	66	18	In	VDJ
GACATCGGCCCAAAAGAACCCGACAGCTTTCTATCTCTGTGCCAGTACCCTCGCGGGGGGGGACTAACCGGCTACACCTTCGGTTCG		29	2.8695540317234147E-4	44	TCRBV19-01*01	TCRBV19	TCRBV19-01	01				TCRBD02-01*01	TCRBD02	TCRBD02-01	01				TCRBJ01-02*01	TCRBJ01	TCRBJ01-02	01				7	8	7	0	5	8	37	47	52	61	69	29	Out	VDJ
ATCCAGCCTGCAGAGCTTGGGGACTCGGCCATGTATCTCTGTGCCAGCAGCTTAGTCGGGGGGCCCTACGAGCAGTACTTCGGGCCG	CASSLVGGPYEQYF	13	1.2863518073242893E-4	42	TCRBV11-01*01	TCRBV11	TCRBV11-01	01				TCRBD02-01*01	TCRBD02	TCRBD02-01	01				TCRBJ02-07*01	TCRBJ02	TCRBJ02-07	01				1	1	8	1	1	2	39	55	56	63	64	13	In	VDJ
AAGCTGGAGGACTCAGCCATGTACTTCTGTGCCAGCAGTGAAGCGGACAGGGTGCCTGGTAGCAATCAGCCCCAGCATTTTGGTGAT	CASSEADRVPGSNQPQHF	19	1.8800526414739614E-4	54	TCRBV02-01	TCRBV02	TCRBV02-01				01,03	TCRBD01-01*01	TCRBD01	TCRBD01-01	01				TCRBJ01-05*01	TCRBJ01	TCRBJ01-05	01				0	7	1	3	0	0	27	-1	44	52	59	19	In	VDJ
TTGTTGCTGGGGGACTCGGCCCTCTATCTCTGTGCCAGCAGCTTGGGCCCGGACCTTGGAGGGGGGCAGCCCCAGCATTTTGGTGAT	CASSLGPDLGGGQPQHF	27	2.671653753673524E-4	51	TCRBV05-06*01	TCRBV05	TCRBV05-06	01								TCRBD01,TCRBD02	TCRBD01-01,TCRBD02-01		TCRBJ01-05*01	TCRBJ01	TCRBJ01-05	01				0	1	5	1	13	7	30	46	59	65	66	27	In	VDJ
ATCCAGCCTGCAGAGCTTGGGGACTCGGCCGTGTATCTCTGTGCCAGCAGCGCCGCCGGGGGGCAAACTGAAGCTTTCTTTGGACAA	CASSAAGGQTEAFF	26	2.5727036146485786E-4	42	TCRBV11-03*01	TCRBV11	TCRBV11-03	01				TCRBD02-01*01	TCRBD02	TCRBD02-01	01				TCRBJ01-01*01	TCRBJ01	TCRBJ01-01	01				5	3	8	1	5	5	39	51	56	63	66	26	In	VDJ
TGATCCTGGAGTCGCCCAGCCCCAACCAGACCTCTCTGTACTTCTGTGCCAGCAGTTTACAAGACCGCCGAGCAGTACTTCGGGCCG		36	3.5622050048980317E-4	37	TCRBV27-01*01	TCRBV27	TCRBV27-01	01								TCRBD01,TCRBD02	TCRBD01-01,TCRBD02-01		TCRBJ02-07*01	TCRBJ02	TCRBJ02-07	01				2	3	2	7	3	6	44	59	62	65	68	36	Out	VDJ
ATCCGGTCCACAAAGCTGGAGGACTCAGCCATGTACTTCTGTGCCAGCAGGAGGACAGGGTCCACAGGGGAGCAGTACTTCGGGCCG	CASRRTGSTGEQYF	27	2.671653753673524E-4	42	TCRBV02-01	TCRBV02	TCRBV02-01				01,03	TCRBD01-01*01	TCRBD01	TCRBD01-01	01				TCRBJ02-07*01	TCRBJ02	TCRBJ02-07	01				6	9	1	3	2	7	39	50	52	60	69	27	In	VDJ
CTTCACATCAATTCCCTGGAGCTTGGTGACTCTGCTGTGTATTTCTGTGCCAGCAGCTCCCCAGTGTCACCCCTCCACTTTGGGAAT	CASSSPVSPLHF	27	2.671653753673524E-4	36	TCRBV03-01/03-02*01	TCRBV03	TCRBV03-01/03-02	01				TCRBD01-01*01	TCRBD01	TCRBD01-01	01				TCRBJ01-06*01	TCRBJ01	TCRBJ01-06	01				5	2	4	5	4	10	45	57	61	64	66	27	In	VDJ
ATCCAGCGCACAGAGCAGGGGGACTCGGCCATGTATCTCTGTGCCAGCCAACGGACGGGGGCCCCCTACGAGCAGTACTTCGGGCCG	CASQRTGAPYEQYF	34	3.364304726848141E-4	42	TCRBV07-09	TCRBV07	TCRBV07-09				01,05,06					TCRBD01,TCRBD02	TCRBD01-01,TCRBD02-01		TCRBJ02-07*01	TCRBJ02	TCRBJ02-07	01				8	2	6	0	8	2	39	48	56	62	64	34	In	VDJ
AGCTCTCTGGAGCTGGGGGACTCAGCTTTGTATTTCTGTGCCAGCAGCGTAGGGGACAGGGGGTTATACGAGCAGTACTTCGGGCCG	CASSVGDRGLYEQYF	35	3.4632548658730867E-4	45	TCRBV09-01*01	TCRBV09	TCRBV09-01	01				TCRBD01-01*01	TCRBD01	TCRBD01-01	01				TCRBJ02-07*01	TCRBJ02	TCRBJ02-07	01				0	3	0	1	0	4	36	-1	52	63	66	35	In	VDJ
GAGTGCCTTGGAGCTGGGGGACTCGGCCCTGTATCTCTGTGCCAGAAGCATCAGACAGGGACGCAAGAGGGCTACACCTTCGGTTCG		23	2.2758531975737426E-4	44	TCRBV05-03	TCRBV05	TCRBV05-03				01,02	TCRBD01-01*01	TCRBD01	TCRBD01-01	01				TCRBJ01-02*01	TCRBJ01	TCRBJ01-02	01				4	9	2	3	4	8	37	49	53	60	69	23	Out	VDJ
ATTCTGGAGTCCGCCAGCACCAACCAGACATCTATGTACCTCTGTGCCAGCAGCAGGGGGTTGGGCTATGGCTACACCTTCGGTTCG	CASSRGLGYGYTF	9	8.905512512245079E-5	39	TCRBV28-01*01	TCRBV28	TCRBV28-01	01				TCRBD01-01*01	TCRBD01	TCRBD01-01	01				TCRBJ01-02*01	TCRBJ01	TCRBJ01-02	01				6	5	4	1	0	4	42	-1	53	60	65	9	In	VDJ
AATTCCCTGGAGCTTGGTGACTCTGCTGTGTATTTCTGTGCCAGCAGCCCCCCCCGGGCAGGGGCCGTAGAGCAGTACTTCGGGCCG	CASSPPRAGAVEQYF	16	1.5832022243991253E-4	45	TCRBV03-01/03-02*01	TCRBV03	TCRBV03-01/03-02	01				TCRBD01-01*01	TCRBD01	TCRBD01-01	01				TCRBJ02-07*01	TCRBJ02	TCRBJ02-07	01				4	5	4	2	9	7	36	49	58	64	69	16	In	VDJ
GAAGATCCAGCCCTCAGAACCCAGGGACTCAGCTGTGTACTTCTGTGCCGGACCCCGTCCCCGAGGGAAAAACTGTTTTTTGGCAGT		9	8.905512512245079E-5	38	TCRBV12-03/12-04*01	TCRBV12	TCRBV12-03/12-04	01								TCRBD01,TCRBD02	TCRBD01-01,TCRBD02-01		TCRBJ01-04*01	TCRBJ01	TCRBJ01-04	01				11	13	1	7	0	8	43	-1	49	53	66	9	Out	VDJ
ATCCAGCGCACAGAGCAGCGGGACTCGGCCATGTATCGCTGTGCCAGCAGCTTAGAGGCGGCTGGGACTGAAGCTTTCTTTGGACAA	CASSLEAAGTEAFF	27	2.671653753673524E-4	42	TCRBV07-06*01	TCRBV07	TCRBV07-06	01				TCRBD02-01	TCRBD02	TCRBD02-01				01,02	TCRBJ01-01*01	TCRBJ01	TCRBJ01-01	01				1	5	7	5	2	5	39	55	57	61	66	27	In	VDJ
GAACGCCTTGTTGCTGGGGGACTCGGCCCTCTATCTCTGTGCCAGCAGCTTGGGCCTCTCGGGAACACTGAAGCTTTCTTTGGACAA		12	1.187401668299344E-4	44	TCRBV05-06*01	TCRBV05	TCRBV05-06	01				TCRBD02-01	TCRBD02	TCRBD02-01				01,02	TCRBJ01-01*01	TCRBJ01	TCRBJ01-01	01				0	0	8	5	6	1	37	53	59	-1	62	12	Out	VDJ
GAGATGAATGTGAGCACCTTGGAGCTGGGGGACTCGGCCCTTTATCTTTGCGCCAGCAGGGAGGGGATAGGCCTCAGTTTTGGCCCA	CASREGIGLSF	20	1.9790027804989066E-4	33	TCRBV05-01*01	TCRBV05	TCRBV05-01	01				TCRBD02-01*02	TCRBD02	TCRBD02-01	02				TCRBJ02-03*01	TCRBJ02	TCRBJ02-03	01				5	12	10	0	0	17	48	-1	59	65	77	20	In	VDJ
CCTGCAGAGCTTGGGGACTCGGCCGTGTATCTCTGTGCCAGCAGACCGACAGGGTGGGAGTCTGACTATGGCTACACCTTCGGTTCG	CASRPTGWESDYGYTF	6	5.93700834149672E-5	48	TCRBV11-03*01	TCRBV11	TCRBV11-03	01				TCRBD01-01*01	TCRBD01	TCRBD01-01	01				TCRBJ01-02*01	TCRBJ01	TCRBJ01-02	01				6	10	2	3	3	3	33	44	47	54	64	6	In	VDJ
CTGAAGATCCGGTCCACAAAGCTGGAGGACTCAGCCATGTACTTCTGTGCCAGTAACAGGGGGCGGGATGAGCAGTTCTTCGGGCCA	CASNRGRDEQFF	19	1.8800526414739614E-4	36	TCRBV02-01	TCRBV02	TCRBV02-01				01,03	TCRBD01-01*01	TCRBD01	TCRBD01-01	01				TCRBJ02-01*01	TCRBJ02	TCRBJ02-01	01				9	3	3	0	2	8	45	53	55	64	67	19	In	VDJ
NNNNNNNTGTCGGCTGCTCCCTCCCAGACATCTGTGTACTTCTGTGCCAGCAGTGAATGGACCCGGTACGAGCAGTACTTCGGGCCG	CASSEWTRYEQYF	17	1.6821523634240706E-4	39	TCRBV06-01*01	TCRBV06	TCRBV06-01	01								TCRBD01,TCRBD02	TCRBD01-01,TCRBD02-01		TCRBJ02-07*01	TCRBJ02	TCRBJ02-07	01				2	4	1	7	1	4	42	57	58	62	66	17	In	VDJ
CGGTCCACAAAGCTGGAGGACTCAGCCATGTACTTCTGTGCCAGCAGTGAAAACAGCTTCCTCTATTCACCCCTCCACTTTGGGAAC	CASSENSFLYSPLHF	9	8.905512512245079E-5	45	TCRBV02-01	TCRBV02	TCRBV02-01				01,03	TCRBD01-01*01	TCRBD01	TCRBD01-01	01				TCRBJ01-06*02	TCRBJ01	TCRBJ01-06	02				2	8	3	5	1	8	36	51	52	56	64	9	In	VDJ
AGCACCTTGGAGCTGGGGGACTCGGCCCTTTATCTTTGCGCCAGCAGCCCAGACAGGGGGCCCACCGGGGAGCTGTTTTTTGGAGAA	CASSPDRGPTGELFF	22	2.1769030585487974E-4	45	TCRBV05-01*01	TCRBV05	TCRBV05-01	01				TCRBD01-01*01	TCRBD01	TCRBD01-01	01				TCRBJ02-02*01	TCRBJ02	TCRBJ02-02	01				4	1	2	0	3	4	36	48	51	61	62	22	In	VDJ
TCCACTCTGACAGTGACCAGTGCCCATCCTGAAGACAGCAGCTTCTACATCTGCAGTGCTAGAACAGGGTCAGCTTTCTTTGGACAA	CSARTGSAFF	12	1.187401668299344E-4	30	TCRBV20-01*01	TCRBV20	TCRBV20-01	01				TCRBD01-01*01	TCRBD01	TCRBD01-01	01				TCRBJ01-01*01	TCRBJ01	TCRBJ01-01	01				2	2	3	3	0	10	51	-1	63	69	71	12	In	VDJ
CTGGAGCTTGGTGACTCTGCTGTGTATTTCTGTGCCAGCAGCCAGAGGACAGGGGGTCCGAACACCGGGGAGCTGTTTTTTGGAGAA	CASSQRTGGPNTGELFF	13	1.2863518073242893E-4	51	TCRBV03-01/03-02*01	TCRBV03	TCRBV03-01/03-02	01				TCRBD01-01*01	TCRBD01	TCRBD01-01	01				TCRBJ02-02*01	TCRBJ02	TCRBJ02-02	01				3	2	1	1	2	0	30	44	46	56	58	13	In	VDJ
ACTGTGACATCGGCCCAAAAGAACCCGACAGCTTTCTATCTCTGTGCCAGTGGAGAAGGGGGCCCCTATGGCTACACCTTCGGTTCG	CASGEGGPYGYTF	13	1.2863518073242893E-4	39	TCRBV19-01*01	TCRBV19	TCRBV19-01	01				TCRBD01-01*01	TCRBD01	TCRBD01-01	01				TCRBJ01-02*01	TCRBJ01	TCRBJ01-02	01				8	2	5	0	5	4	42	51	56	63	65	13	In	VDJ
TCCCTGGAGCTTGGTGACTCTGCTGTGTATTTCTGTGCCAGCTGGGGGCCCTCGGTGTCCGGGGCCAACGTCCTGACTTTCGGGGCC	CASWGPSVSGANVLTF	10	9.895013902494533E-5	48	TCRBV03-01/03-02*01	TCRBV03	TCRBV03-01/03-02	01				TCRBD01-01*01	TCRBD01	TCRBD01-01	01				TCRBJ02-06*01	TCRBJ02	TCRBJ02-06	01				8	11	6	0	1	4	33	42	43	49	60	10	In	VDJ
AAGCTCCTTCTCAGTGACTCTGGCTTCTATCTCTGTGCCTGGAGTGGGACAACGATAGCCTATAATTCACCCCTCCACTTTGGGAAC	CAWSGTTIAYNSPLHF	11	1.0884515292743987E-4	48	TCRBV30-01*01	TCRBV30	TCRBV30-01	01				TCRBD01-01*01	TCRBD01	TCRBD01-01	01				TCRBJ01-06*02	TCRBJ01	TCRBJ01-06	02				1	7	1	6	0	2	33	-1	46	51	58	11	In	VDJ
GTGACCAGTGCCCATCCTGAAGACAGCAGCTTCTACATCTGCAGTGCTCCTGGACTAGCGGGAGTTAACGAGCAGTACTTCGGGCCG	CSAPGLAGVNEQYF	7	6.926509731746173E-5	42	TCRBV20	TCRBV20				TCRBV20-01,TCRBV20-or09_02		TCRBD02-01*02	TCRBD02	TCRBD02-01	02				TCRBJ02-07*01	TCRBJ02	TCRBJ02-07	01				5	3	1	2	3	5	39	48	51	64	67	7	In	VDJ
TTGGAGCTGGGGGACTCGGCCCTTTATCTTTGCGCCAGCAGCCCCGGCGGCGGGAGACTAGGCTACAATGAGCAGTTCTTCGGGCCA	CASSPGGGRLGYNEQFF	25	2.473753475623633E-4	51	TCRBV05-01*01	TCRBV05	TCRBV05-01	01				TCRBD02-01*02	TCRBD02	TCRBD02-01	02				TCRBJ02-01*01	TCRBJ02	TCRBJ02-01	01				4	6	7	2	7	3	30	42	49	56	62	25	In	VDJ
ATCCAGCCCTCAGAACCCAGGGACTCAGCTGTGTACTTCTGTGCCAGCAGTCCAGAAAGGGGGAACTATGGCTACACCTTCGGTTCG	CASSPERGNYGYTF	8	7.916011121995627E-5	42	TCRBV12	TCRBV12				TCRBV12-03/12-04,TCRBV12-04		TCRBD01-01*01	TCRBD01	TCRBD01-01	01				TCRBJ01-02*01	TCRBJ01	TCRBJ01-02	01				5	0	5	1	6	2	39	51	57	-1	63	8	In	VDJ
AAGATCCAGCCCTCAGAACCCAGGGACTCAGCTGTGTACTTCTGTGCCAGCAACTCTGGGGGTGGACAGCCCCAGCATTTTGGTGAT	CASNSGGGQPQHF	3	2.96850417074836E-5	39	TCRBV12-03/12-04*01	TCRBV12	TCRBV12-03/12-04	01								TCRBD01,TCRBD02	TCRBD01-01,TCRBD02-01		TCRBJ01-05*01	TCRBJ01	TCRBJ01-05	01				7	4	6	1	5	7	42	52	57	62	66	3	In	VDJ
CAGCCCTCAGAACCCAGGGACTCAGCTGTGTACTTCTGTGCCAGCAGTTTAAAGGTGGGGGCCAATCAGCCCCAGCATTTTGGTGAT	CASSLKVGANQPQHF	20	1.9790027804989066E-4	45	TCRBV12	TCRBV12				TCRBV12-03/12-04,TCRBV12-04		TCRBD01-01*01	TCRBD01	TCRBD01-01	01				TCRBJ01-05*01	TCRBJ01	TCRBJ01-05	01				2	0	6	0	5	3	36	51	56	-1	62	20	In	VDJ
GGAGCTGGGGGACTCGGCCCTTTATCTTTGCGCCAGCAGGTGAATGACAGCTCCCTATATAGCAATCAGCCCCAGCATTTTGGTGAT		21	2.0779529195238519E-4	53	TCRBV05-01*01	TCRBV05	TCRBV05-01	01				TCRBD01-01*01	TCRBD01	TCRBD01-01	01				TCRBJ01-05*01	TCRBJ01	TCRBJ01-05	01				5	9	2	5	6	0	28	39	45	50	59	21	Out	VDJ
CACATCAATTCCCTGGAGCTTGGTGACTCTGCTGTGTATTTCTGTGCCAGCAGCCAAGGCAGGAATTCACCCCTCCACTTTGGGAAT	CASSQGRNSPLHF	7	6.926509731746173E-5	39	TCRBV03-01/03-02*01	TCRBV03	TCRBV03-01/03-02	01				TCRBD01-01*01	TCRBD01	TCRBD01-01	01				TCRBJ01-06*01	TCRBJ01	TCRBJ01-06	01				1	0	4	4	1	7	42	58	59	-1	63	7	In	VDJ
AATGTGAGCACCTTGGAGCTGGGGGACTCGGCCCTTTATCTTTGCGCCAGCAGCTTGGAGGGGCTCTATGGCTACACCTTCGGTTCG	CASSLEGLYGYTF	11	1.0884515292743987E-4	39	TCRBV05-01*01	TCRBV05	TCRBV05-01	01				TCRBD01-01*01	TCRBD01	TCRBD01-01	01				TCRBJ01-02*01	TCRBJ01	TCRBJ01-02	01				0	2	5	2	0	4	42	-1	58	63	65	11	In	VDJ
CTGATTCTGGAGTCCGCCAGCACCAACCAGACATCTATGTACCTCTGTGCCAGCAGTTTAGAGTACAATGAGCAGTTCTTCGGGCCA	CASSLEYNEQFF	22	2.1769030585487974E-4	36	TCRBV28-01*01	TCRBV28	TCRBV28-01	01				TCRBD02-01*02	TCRBD02	TCRBD02-01	02				TCRBJ02-01*01	TCRBJ02	TCRBJ02-01	01				2	0	11	2	0	4	45	-1	60	-1	63	22	In	VDJ
CTCTGACAGTGACCAGTGCCCATCCTGAAGACAGCAGCTTCTACATCTGCAGTGCCGGTATATTGGGAGACCCAGTACTTCGGGCCA		13	1.2863518073242893E-4	34	TCRBV20	TCRBV20				TCRBV20-01,TCRBV20-or09_02		TCRBD02-01	TCRBD02	TCRBD02-01				01,02	TCRBJ02-05*01	TCRBJ02	TCRBJ02-05	01				6	8	8	5	0	5	47	-1	55	58	66	13	Out	VDJ
AAGATCCAGCCTGCAGAGCTTGGGGACTCGGCCATGTATCTCTGTGCCAGCAGCTTCCGTACAGGGGCCGAGCAGTACTTCGGGCCG	CASSFRTGAEQYF	23	2.2758531975737426E-4	39	TCRBV11-01*01	TCRBV11	TCRBV11-01	01				TCRBD01-01*01	TCRBD01	TCRBD01-01	01				TCRBJ02-07*01	TCRBJ02	TCRBJ02-07	01				3	1	3	2	4	6	42	56	60	67	68	23	In	VDJ
ACCAGTGCCCATCCTGAAGACAGCAGCTTCTACATCTGCAGTGCTAGACCCCCTACAGGGAACAATCAGCCCCAGCATTTTGGTGAT	CSARPPTGNNQPQHF	4	3.9580055609978133E-5	45	TCRBV20	TCRBV20				TCRBV20-01,TCRBV20-or09_02		TCRBD01-01*01	TCRBD01	TCRBD01-01	01				TCRBJ01-05*01	TCRBJ01	TCRBJ01-05	01				2	2	3	3	6	3	36	48	54	60	62	4	In	VDJ
ACCAGTGCCCATCCTGAAGACAGCAGCTTCTACATCTGCAGTGCTAGACCCCTAGGCACCTTGAACACTGAAGCTTTCTTTGGACAA	CSARPLGTLNTEAFF	10	9.895013902494533E-5	45	TCRBV20	TCRBV20				TCRBV20-01,TCRBV20-or09_02		TCRBD02-01	TCRBD02	TCRBD02-01				01,02	TCRBJ01-01*01	TCRBJ01	TCRBJ01-01	01				2	6	4	8	3	0	36	48	51	55	61	10	In	VDJ
TGAACGCCTTGGAGCTGGACGACTCGGCCCTGTATCTCTGTGCCAGCAGCTTACAGGGTAGCATGCAATGAGCAGTTCTTCGGGCCA		32	3.1664044487982507E-4	43	TCRBV05-04*01	TCRBV05	TCRBV05-04	01				TCRBD01-01*01	TCRBD01	TCRBD01-01	01				TCRBJ02-01*01	TCRBJ02	TCRBJ02-01	01				2	7	3	3	0	6	38	-1	52	58	65	32	Out	VDJ
AAGATCCAGCCTGCAGAGCTTGAGGACTCGGCCGTGTATCTCTGTGCCAGCAGCACATCTGAGAACACTGAAGCTTTCTTTGGACAA	CASSTSENTEAFF	12	1.187401668299344E-4	39	TCRBV11	TCRBV11				TCRBV11-02,TCRBV11-03		TCRBD01-01*01	TCRBD01	TCRBD01-01	01				TCRBJ01-01*01	TCRBJ01	TCRBJ01-01	01				5	5	3	6	0	1	42	-1	54	57	62	12	In	VDJ
AACGCCTTGTTGCTGGGGGACTCGGCCCTCTATCTCTGTGCCAGCAGCAGGGGGTCGGGACTAGTGGAGACCCAGTACTTCGGGCCA	CASSRGSGLVETQYF	4	3.9580055609978133E-5	45	TCRBV05-06*01	TCRBV05	TCRBV05-06	01				TCRBD02-01	TCRBD02	TCRBD02-01				01,02	TCRBJ02-05*01	TCRBJ02	TCRBJ02-05	01				4	2	0	8	8	5	36	48	56	64	66	4	In	VDJ
GTGAACGCCTTGTTGCTGGGGGACTCGGCCCTCTATCTCTGTGCCAGCAGCTTGTTCAACACGAACACTGAAGCTTTCTTTGGACAA	CASSLFNTNTEAFF	32	3.1664044487982507E-4	42	TCRBV05-06*01	TCRBV05	TCRBV05-06	01				TCRBD01-01*01	TCRBD01	TCRBD01-01	01				TCRBJ01-01*01	TCRBJ01	TCRBJ01-01	01				1	1	3	6	4	1	39	54	58	61	62	32	In	VDJ
NTGTCGGCTGCTCCCTCCCAAACATCTGTGTACTTCTGTGCCAGCAGCCTGAGAGGATTCGGCTACAATGAGCAGTTCTTCGGGCCA	CASSLRGFGYNEQFF	26	2.5727036146485786E-4	45	TCRBV06-02*02	TCRBV06	TCRBV06-02	02				TCRBD02-01*02	TCRBD02	TCRBD02-01	02				TCRBJ02-01*01	TCRBJ02	TCRBJ02-01	01				2	6	11	1	3	3	36	49	52	56	62	26	In	VDJ
TCCACAAAGCTGGAGGACTCAGCCATGTACTTCTGTGCCAGCAGTGAGTTTCGGGCAGGGAATAATTCACCCCTCCACTTTGGGAAC	CASSEFRAGNNSPLHF	11	1.0884515292743987E-4	48	TCRBV02-01	TCRBV02	TCRBV02-01				01,03	TCRBD01-01*01	TCRBD01	TCRBD01-01	01				TCRBJ01-06*02	TCRBJ01	TCRBJ01-06	02				3	1	4	3	8	5	33	47	55	60	61	11	In	VDJ
NTGTCGGCTGCTCCCTCCCAGACATCTGTGTACTTCTGTGCCAGCAGTCTAGAATACTCTGGGGCCAACGTCCTGACTTTCGGGGCC	CASSLEYSGANVLTF	17	1.6821523634240706E-4	45	TCRBV06-05*01	TCRBV06	TCRBV06-05	01				TCRBD02-01	TCRBD02	TCRBD02-01				01,02	TCRBJ02-06*01	TCRBJ02	TCRBJ02-06	01				5	4	4	8	0	0	36	-1	48	52	56	17	In	VDJ
GTGAACGCCTTGGAGCTGGACGACTCGGCCCTGTATCTCTGTGCCAGCAGCTTGAAGGAGGGGAGCTCACCCCTCCACTTTGGGAAT	CASSLKEGSSPLHF	3	2.96850417074836E-5	42	TCRBV05-04*01	TCRBV05	TCRBV05-04	01				TCRBD02-01*02	TCRBD02	TCRBD02-01	02				TCRBJ01-06*01	TCRBJ01	TCRBJ01-06	01				1	4	10	0	2	10	39	54	56	62	66	3	In	VDJ
GCCTTGGAGCTGGAGGACTCGGCCCTGTATCTCTGTGCCAGCAGCGCAGGCTTCTGGGAGAGCTCCTACGAGCAGTACTTCGGGCCG	CASSAGFWESSYEQYF	4	3.9580055609978133E-5	48	TCRBV05-08*01	TCRBV05	TCRBV05-08	01				TCRBD02-01*02	TCRBD02	TCRBD02-01	02				TCRBJ02-07*01	TCRBJ02	TCRBJ02-07	01				4	2	9	2	10	0	33	45	55	60	62	4	In	VDJ
ACTGTGACATCGGCCCAAAAGAACCCGACAGCTTTCTATCTCTGTGCCAGTACCCTCGGTGTACCCGGGGAGCTGTTTTTTGGAGAA	CASTLGVPGELFF	3	2.96850417074836E-5	39	TCRBV19-01*01	TCRBV19	TCRBV19-01	01				TCRBD02-01	TCRBD02	TCRBD02-01				01,02	TCRBJ02-02*01	TCRBJ02	TCRBJ02-02	01				7	5	8	5	4	6	42	52	56	59	64	3	In	VDJ
ACTGTGACATCGGCCCAAAAGAACCCGACAGCTTTCTATCTCTGTGCCATTAGGGGGGAAGGCACCGGGGAGCTGTTTTTTGGAGAA	CAIRGEGTGELFF	11	1.0884515292743987E-4	39	TCRBV19-01*01	TCRBV19	TCRBV19-01	01								TCRBD01,TCRBD02	TCRBD01-01,TCRBD02-01		TCRBJ02-02*01	TCRBJ02	TCRBJ02-02	01				6	4	6	1	0	4	42	-1	53	58	62	11	In	VDJ
AATGTGAACGCCTTGTTGCTGGGGGACTCGGCCCTCTATCTCTGTGCCAGCAGCTTGAGCGGGGGGAGTGAAGCTTTCTTTGGACAA	CASSLSGGSEAFF	12	1.187401668299344E-4	39	TCRBV05-06*01	TCRBV05	TCRBV05-06	01				TCRBD02-01*01	TCRBD02	TCRBD02-01	01				TCRBJ01-01*01	TCRBJ01	TCRBJ01-01	01				1	2	6	1	0	7	42	-1	57	66	68	12	In	VDJ
GCGTCTGCTGTACCCTCTCAGACATCTGTGTACTTCTGTGCCAGCAGTGACGACTCTAGCGGCACCGGGGAGCTGTTTTTTGGAGAA	CASSDDSSGTGELFF	27	2.671653753673524E-4	45	TCRBV06-04*01	TCRBV06	TCRBV06-04	01				TCRBD02-01	TCRBD02	TCRBD02-01				01,02	TCRBJ02-02*01	TCRBJ02	TCRBJ02-02	01				2	0	4	5	4	4	36	51	55	-1	62	27	In	VDJ
ATCCAGCGCACAGAGCAGGAGGACTCCGCCGTGTATCTCTGTGCCAGCAGCTTCAGGGGAGGTGGCACTGAAGCTTTCTTTGGACAA	CASSFRGGGTEAFF	38	3.7601052829479227E-4	42	TCRBV07-08*01	TCRBV07	TCRBV07-08	01								TCRBD01,TCRBD02	TCRBD01-01,TCRBD02-01		TCRBJ01-01*01	TCRBJ01	TCRBJ01-01	01				3	6	4	2	0	4	39	-1	53	59	65	38	In	VDJ
AACGCCTTGGAGCTGGACGACTCGGCCCTGTATCTCTGTGCCAGCAGCTCCAAAGGACTAAGCTCCTACGAGCAGTACTTCGGGCCG	CASSSKGLSSYEQYF	7	6.926509731746173E-5	45	TCRBV05-04*01	TCRBV05	TCRBV05-04	01				TCRBD02-01	TCRBD02	TCRBD02-01				01,02	TCRBJ02-07*01	TCRBJ02	TCRBJ02-07	01				3	2	1	9	5	0	36	49	54	60	62	7	In	VDJ
ATTCTGGAGTCCGCCAGCACCAACCAGACATCTATGTACCTCTGTGCCAGCAGTTGGGACCCGGTGGGACCCCAGCATTTTGGTGAT	CASSWDPVGPQHF	10	9.895013902494533E-5	39	TCRBV28-01*01	TCRBV28	TCRBV28-01	01								TCRBD01,TCRBD02	TCRBD01-01,TCRBD02-01		TCRBJ01-05*01	TCRBJ01	TCRBJ01-05	01				4	9	0	7	0	10	42	-1	55	60	69	10	In	VDJ
CAGCGCACAGAGCAGCGGGACTCGGCCATGTATCGCTGTGCCAGCAGCTTTAGGGTGGCGATCGGAGAGACCCAGTACTTCGGGCCA	CASSFRVAIGETQYF	11	1.0884515292743987E-4	45	TCRBV07-06*01	TCRBV07	TCRBV07-06	01								TCRBD01,TCRBD02	TCRBD01-01,TCRBD02-01		TCRBJ02-05*01	TCRBJ02	TCRBJ02-05	01				3	10	5	3	1	4	36	50	51	55	65	11	In	VDJ
ATCCGGTCCACAAAGCTGGAGGACTCAGCCATGTACTTCTGTGCCAGCAGTCTAGCCAGGGCTGCTGCTGGCTACACCTTCGGTTCG	CASSLARAAAGYTF	13	1.2863518073242893E-4	42	TCRBV02-01	TCRBV02	TCRBV02-01				01,03					TCRBD01,TCRBD02	TCRBD01-01,TCRBD02-01		TCRBJ01-02*01	TCRBJ01	TCRBJ01-02	01				5	7	4	3	5	7	39	51	56	61	68	13	In	VDJ
AGATCCAGTCCACGGAGTCAGGGGACACAGCACTGTATTTCTGTGCCAGCAAGAACCCGGGCGAACACTGAAGCTTTCTTTGGACAA		5	4.9475069512472665E-5	40	TCRBV21-01*01	TCRBV21	TCRBV21-01	01								TCRBD01,TCRBD02	TCRBD01-01,TCRBD02-01		TCRBJ01-01*01	TCRBJ01	TCRBJ01-01	01				7	0	8	0	7	1	41	51	58	-1	62	5	Out	VDJ
CTGACTGTGAGCAACATGAGCCCTGAAGACAGCAGCATATATCTCTGCAGCGCGGAGGGACTAGCCTACGAGCAGTACTTCGGGCCG	CSAEGLAYEQYF	4	3.9580055609978133E-5	36	TCRBV29-01*03	TCRBV29	TCRBV29-01	03				TCRBD02-01	TCRBD02	TCRBD02-01				01,02	TCRBJ02-07*01	TCRBJ02	TCRBJ02-07	01				4	0	0	8	1	2	45	55	56	-1	64	4	In	VDJ
AAGATCCGGTCCACAAAGCTGGAGGACTCAGCCATGTACTTCTGTGCCAGCAGTGAAACCACCCAGCACGAGCAGTACTTCGGGCCG	CASSETTQHEQYF	11	1.0884515292743987E-4	39	TCRBV02-01	TCRBV02	TCRBV02-01				01,03					TCRBD01,TCRBD02	TCRBD01-01,TCRBD02-01		TCRBJ02-07*01	TCRBJ02	TCRBJ02-07	01				2	1	4	5	6	5	42	57	63	66	67	11	In	VDJ
CTCTGGAGTCTGCTGCCTCCTCCCAGACATCTGTATATTTCTGCGCCGTTAAGAGACAGCGACAATCAGCCCCAGCATTTTGGTGAT		17	1.6821523634240706E-4	40	TCRBV10-01*01	TCRBV10	TCRBV10-01	01				TCRBD01-01*01	TCRBD01	TCRBD01-01	01				TCRBJ01-05*01	TCRBJ01	TCRBJ01-05	01				11	3	2	5	7	3	41	47	54	59	62	17	Out	VDJ
ACTCTGGAGTCTGCTGCCTCCTCCCAGACATCTGTATATTTCTGCGCCAGCAGTTTCGGGGCCCAAGAGACCCAGTACTTCGGGCCA	CASSFGAQETQYF	8	7.916011121995627E-5	39	TCRBV10-01*01	TCRBV10	TCRBV10-01	01								TCRBD01,TCRBD02	TCRBD01-01,TCRBD02-01		TCRBJ02-05*01	TCRBJ02	TCRBJ02-05	01				5	0	7	0	3	1	42	54	57	-1	62	8	In	VDJ
ATCCAGCCCTCAGAACCCAGGGACTCAGCTGTGTACTTCTGTGCCAGCAAAGGGGGGCAGATCAATCAGCCCCAGCATTTTGGTGAT	CASKGGQINQPQHF	7	6.926509731746173E-5	42	TCRBV12	TCRBV12				TCRBV12-03/12-04,TCRBV12-04						TCRBD01,TCRBD02	TCRBD01-01,TCRBD02-01		TCRBJ01-05*01	TCRBJ01	TCRBJ01-05	01				7	6	5	1	1	3	39	49	50	56	62	7	In	VDJ
NNNNTGTCGGCTGCTCCCTCCCAGACATCTGTGTACTTCTGTGCCAGCGCCCCAAAGACAGGGATCCTTGGCTACACCTTCGGTTCG	CASAPKTGILGYTF	7	6.926509731746173E-5	42	TCRBV06-05*01	TCRBV06	TCRBV06-05	01				TCRBD01-01*01	TCRBD01	TCRBD01-01	01				TCRBJ01-02*01	TCRBJ01	TCRBJ01-02	01				8	5	2	3	8	7	39	48	56	63	68	7	In	VDJ
TCCCTGATTCTGGAGTCCGCCAGCACCAACCAGACATCTATGTACCTCTGTGCCAGCAGCCCCACTACCGAGCAGTACTTCGGGCCG	CASSPTTEQYF	7	6.926509731746173E-5	33	TCRBV28-01*01	TCRBV28	TCRBV28-01	01				TCRBD02-01	TCRBD02	TCRBD02-01				01,02	TCRBJ02-07*01	TCRBJ02	TCRBJ02-07	01				6	1	3	9	4	6	48	59	63	67	68	7	In	VDJ
CTGATTCTGGAGTCCGCCAGCACCAACCAGACATCTATGTACCTCTGTGCCAGCAGTTTAAGGGACCGGGGAGCTTTCTTTGGACAA	CASSLRDRGAFF	8	7.916011121995627E-5	36	TCRBV28-01*01	TCRBV28	TCRBV28-01	01								TCRBD01,TCRBD02	TCRBD01-01,TCRBD02-01		TCRBJ01-01*01	TCRBJ01	TCRBJ01-01	01				2	5	0	7	1	10	45	60	61	66	71	8	In	VDJ
CCAACCAGACAGCTCTTTACTTCTGTGCCACCAGTGGGGACAGGGGTCTCGCGGACGAGCGGATACTATGGCTACACCTTCGGTTCG		3	2.96850417074836E-5	58	TCRBV24-01*01	TCRBV24	TCRBV24-01	01				TCRBD01-01*01	TCRBD01	TCRBD01-01	01				TCRBJ01-02*01	TCRBJ01	TCRBJ01-02	01				5	18	0	2	0	3	23	-1	36	46	64	3	Out	VDJ
ATCCCCAACCAGACAGCTCTTTACTTCTGTGCCACCAGTGACCGGGCGACTAGCGGGAGGCCCTACAATGAGCAGTTCTTCGGGCCA	CATSDRATSGRPYNEQFF	5	4.9475069512472665E-5	54	TCRBV24-01*01	TCRBV24	TCRBV24-01	01				TCRBD02-01*02	TCRBD02	TCRBD02-01	02				TCRBJ02-01*01	TCRBJ02	TCRBJ02-01	01				4	1	2	1	6	2	27	41	47	60	61	5	In	VDJ
CTTCACATCAATTCCCTGGAGCTTGGTGACTCTGCTGTGTATTTCTGTGCCAGCAGCCAAAGAGGCGGGGAGCTGTTTTTTGGAGAA	CASSQRGGELFF	6	5.93700834149672E-5	36	TCRBV03-01/03-02*01	TCRBV03	TCRBV03-01/03-02	01				TCRBD02-01*02	TCRBD02	TCRBD02-01	02				TCRBJ02-02*01	TCRBJ02	TCRBJ02-02	01				2	0	11	1	1	7	45	60	61	-1	65	6	In	VDJ
CTGGAGTCCGCCAGCACCAACCAGACATCTATGTACCTCTGTGCCAGCAGTCCTCAGACAGGGGGAGGTGGCTACACCTTCGGTTCG	CASSPQTGGGGYTF	3	2.96850417074836E-5	42	TCRBV28-01*01	TCRBV28	TCRBV28-01	01				TCRBD01-01*01	TCRBD01	TCRBD01-01	01				TCRBJ01-02*01	TCRBJ01	TCRBJ01-02	01				5	3	2	1	5	7	39	51	56	65	68	3	In	VDJ
CCAGCGCACAGAGCAAGGGCGACTCGGCTGTGTATCTCTGTGCCAGAAGCTCGCTGTCGCTGCGACAATGAGCAGTTCTTCGGGCCA		7	6.926509731746173E-5	43	TCRBV07-05*01	TCRBV07	TCRBV07-05	01				TCRBD02-01	TCRBD02	TCRBD02-01				01,02	TCRBJ02-01*01	TCRBJ02	TCRBJ02-01	01				3	0	7	6	10	5	38	51	61	-1	64	7	Out	VDJ
AGCACCAACCAGACATCTATGTACCTCTGTGCCAGCAGTCTCTCTCTAGGACAGGGGCCCTCTGGAAACACCATATATTTTGGAGAG	CASSLSLGQGPSGNTIYF	12	1.187401668299344E-4	54	TCRBV28-01*01	TCRBV28	TCRBV28-01	01				TCRBD01-01*01	TCRBD01	TCRBD01-01	01				TCRBJ01-03*01	TCRBJ01	TCRBJ01-03	01				5	2	1	2	9	0	27	39	48	57	59	12	In	VDJ
CTACACGCCCTGCAGCCAGAAGACTCAGCCCTGTATCTCTGCGCCAGCAGCCGAGGTGACTCCTACAATGAGCAGTTCTTCGGGCCA	CASSRGDSYNEQFF	8	7.916011121995627E-5	42	TCRBV04-01*01	TCRBV04	TCRBV04-01	01				TCRBD02-01*02	TCRBD02	TCRBD02-01	02				TCRBJ02-01*01	TCRBJ02	TCRBJ02-01	01				4	3	11	1	0	0	39	-1	52	56	59	8	In	VDJ
GTGACATCGGCCCAAAAGAACCCGACAGCTTTCTATCTCTGTGCCAGTAGCCCCTAGCGACACCCGACGGAGCAGTTCTTCGGGCCA	CASSP*RHPTEQFF	17	1.6821523634240706E-4	42	TCRBV19-01*01	TCRBV19	TCRBV19-01	01				TCRBD02-01	TCRBD02	TCRBD02-01				01,02	TCRBJ02-01*01	TCRBJ02	TCRBJ02-01	01				6	10	4	6	3	10	39	50	53	59	69	17	Stop	VDJ
AAGATCCAGCCCTCAGAACCCAGGGACTCAGCTGTGTACTTCTGTGCCAGCACCCGTCTTAGCAATCAGCCCCAGCATTTTGGTGAT	CASTRLSNQPQHF	4	3.9580055609978133E-5	39	TCRBV12-03/12-04*01	TCRBV12	TCRBV12-03/12-04	01				TCRBD02-01	TCRBD02	TCRBD02-01				01,02	TCRBJ01-05*01	TCRBJ01	TCRBJ01-05	01				7	0	4	10	5	0	42	52	57	-1	59	4	In	VDJ
AGCTCTCTGGAGCTGGGGGACTCAGCTTTGTATTTCTGTGCCAGCAGCACCGGACAGGGTAGCTCCTACGAGCAGTACTTCGGGCCG	CASSTGQGSSYEQYF	13	1.2863518073242893E-4	45	TCRBV09-01*01	TCRBV09	TCRBV09-01	01				TCRBD01-01*01	TCRBD01	TCRBD01-01	01				TCRBJ02-07*01	TCRBJ02	TCRBJ02-07	01				4	3	1	3	3	0	36	48	51	59	62	13	In	VDJ
CAGCCCTCAGAACCCAGGGACTCAGCTGTGTACTTCTGTGCCAGCACTCTAAAGGGAATTGGAAATCAGCCCCAGCATTTTGGTGAT	CASTLKGIGNQPQHF	11	1.0884515292743987E-4	45	TCRBV12	TCRBV12				TCRBV12-03/12-04,TCRBV12-04						TCRBD01,TCRBD02	TCRBD01-01,TCRBD02-01		TCRBJ01-05*01	TCRBJ01	TCRBJ01-05	01				7	6	0	8	7	4	36	46	53	57	63	11	In	VDJ
ACTGTGACATCGGCCCAAAAGAACCCGACAGCTTTCTATCTCTGTGCCAGTAGTTTGGGCAGGGAGTATGGCTACACCTTCGGTTCG	CASSLGREYGYTF	5	4.9475069512472665E-5	39	TCRBV19-01*01	TCRBV19	TCRBV19-01	01								TCRBD01,TCRBD02	TCRBD01-01,TCRBD02-01		TCRBJ01-02*01	TCRBJ01	TCRBJ01-02	01				5	2	4	3	5	5	42	54	59	64	66	5	In	VDJ
ATCCGGTCCACAAAGCTGGAGGACTCAGCCATGTACTTCTGTGCCAGCAGCGAGGAACCTAGAGTAGTCGAGCAGTACTTCGGGCCG	CASSEEPRVVEQYF	8	7.916011121995627E-5	42	TCRBV02-01	TCRBV02	TCRBV02-01				01,03	TCRBD02-01	TCRBD02	TCRBD02-01				01,02	TCRBJ02-07*01	TCRBJ02	TCRBJ02-07	01				6	6	4	8	8	6	39	50	58	62	68	8	In	VDJ
GAGTCGGCTGCTCCCTCCCAGACATCTGTGTACTTCTGTGCCAGCAGCCCGAAGGGGGCAGGGAGTGACGAGCAGTACTTCGGGCCG	CASSPKGAGSDEQYF	4	3.9580055609978133E-5	45	TCRBV06	TCRBV06				TCRBV06-01,TCRBV06-02		TCRBD01-01*01	TCRBD01	TCRBD01-01	01				TCRBJ02-07*01	TCRBJ02	TCRBJ02-07	01				6	8	5	0	5	5	36	47	52	59	67	4	In	VDJ
ATTCTGGAGTCCGCCAGCACCAACCAGACATCTATGTACCTCTGTGCCAGCAGTTTAGGGATTCACTACGAGCAGTACTTCGGGCCG	CASSLGIHYEQYF	8	7.916011121995627E-5	39	TCRBV28-01*01	TCRBV28	TCRBV28-01	01								TCRBD01,TCRBD02	TCRBD01-01,TCRBD02-01		TCRBJ02-07*01	TCRBJ02	TCRBJ02-07	01				2	4	0	8	0	3	42	-1	57	61	65	8	In	VDJ
GCTGGAGGACTCAGCCATGTACTTCTGTGCCGGAAAAATCGGGGAGGGGACAGGGTCAGGAATAATTCACCCCTCCACTTTGGGAAC		13	1.2863518073242893E-4	56	TCRBV02-01	TCRBV02	TCRBV02-01				01,03	TCRBD01-01*01	TCRBD01	TCRBD01-01	01				TCRBJ01-06*02	TCRBJ01	TCRBJ01-06	02				11	6	0	3	15	5	25	31	46	55	61	13	Out	VDJ
ATCCAGCGCACAGAGCAGGAGGACTCGGCCGTGTATCTCTGTGCCAGCAGCTTGGGAGCGGATTACTACGAGCAGTACTTCGGGCCG	CASSLGADYYEQYF	17	1.6821523634240706E-4	42	TCRBV07-02	TCRBV07	TCRBV07-02				01,02	TCRBD02-01	TCRBD02	TCRBD02-01				01,02	TCRBJ02-07*01	TCRBJ02	TCRBJ02-07	01				3	4	6	5	3	3	39	53	56	61	65	17	In	VDJ
CTGGAGTCGCCCAGCCCCAACCAGACCTCTCTGTACTTCTGTGCCAGCAGTTTAAAGGGTGAGAATTACGAGCAGTACTTCGGGCCG	CASSLKGENYEQYF	6	5.93700834149672E-5	42	TCRBV27-01*01	TCRBV27	TCRBV27-01	01								TCRBD01,TCRBD02	TCRBD01-01,TCRBD02-01		TCRBJ02-07*01	TCRBJ02	TCRBJ02-07	01				2	7	5	3	1	4	39	54	55	59	66	6	In	VDJ
ACATCGGCCCAAAAGAACCCGACAGCTTTCTATCTCTGTGCCAGTAAGTCGGCGGGAGGTAGCACAGATACGCAGTATTTTGGCCCA	CASKSAGGSTDTQYF	7	6.926509731746173E-5	45	TCRBV19-01*01	TCRBV19	TCRBV19-01	01				TCRBD02-01*02	TCRBD02	TCRBD02-01	02				TCRBJ02-03*01	TCRBJ02	TCRBJ02-03	01				7	1	7	1	5	0	36	46	51	59	60	7	In	VDJ
CTGAGTTCTAAGAAGCTCCTTCTCAGTGACTCTGGCTTCTATCTCTGTGCCTGGAGTGTCGAAAGGTCGCAGGTCCTCTTCGGTTCG	CAWSVERSQVLF	4	3.9580055609978133E-5	36	TCRBV30-01*01	TCRBV30	TCRBV30-01	01				TCRBD01-01*01	TCRBD01	TCRBD01-01	01				TCRBJ01-02*01	TCRBJ01	TCRBJ01-02	01				0	4	4	4	10	16	45	59	69	73	77	4	In	VDJ
GCTGCTCCCTCCCAGACATCTGTGTACTTCTGTGCCAGCAGTGAGACAGGGACAGGAGTGAACACCGGGGAGCTGTTTTTTGGAGAA	CASSETGTGVNTGELFF	6	5.93700834149672E-5	51	TCRBV06-01*01	TCRBV06	TCRBV06-01	01				TCRBD01-01*01	TCRBD01	TCRBD01-01	01				TCRBJ02-02*01	TCRBJ02	TCRBJ02-02	01				3	3	0	4	4	1	30	44	48	56	59	6	In	VDJ
TCCGCTACCAGCTCCCAGACATCTGTGTACTTCTGTGCCATCAGTGACCGTGCCGCCGACCTCGAGGTTGGCTACACCTTCGGTTCG	CAISDRAADLEVGYTF	5	4.9475069512472665E-5	48	TCRBV10-03*01	TCRBV10	TCRBV10-03	01				TCRBD02-01*02	TCRBD02	TCRBD02-01	02				TCRBJ01-02*01	TCRBJ01	TCRBJ01-02	01				3	1	11	1	16	7	33	47	63	67	68	5	In	VDJ
ACTGTGACATCGGCCCAAAAGAACCCGACAGCTTTCTATCTCTGTGCCAGTAGTATAGGTAAAGGGACGTGGCAGTTCTTCGGGCCA	CASSIGKGTWQFF	3	2.96850417074836E-5	39	TCRBV19-01*01	TCRBV19	TCRBV19-01	01								TCRBD01,TCRBD02	TCRBD01-01,TCRBD02-01		TCRBJ02-01*01	TCRBJ02	TCRBJ02-01	01				1	3	0	7	5	12	42	58	63	68	71	3	In	VDJ
GAGTCCGCCAGCACCAACCAGACATCTATGTACCTCTGTGCCAGCAGTGTCAAAAGCAACAGGGTCACTGAAGCTTTCTTTGGACAA	CASSVKSNRVTEAFF	8	7.916011121995627E-5	45	TCRBV28-01*01	TCRBV28	TCRBV28-01	01				TCRBD01-01*01	TCRBD01	TCRBD01-01	01				TCRBJ01-01*01	TCRBJ01	TCRBJ01-01	01				5	1	3	3	10	4	36	48	58	64	65	8	In	VDJ
ATCCTGAGTTCTAAGAAGCTCCTTCTCAGTGACTCTGGCTTCTATCTCTGTGCCTGGAGTCCGACAGTCCCCCCTGAGTTCGGTTCG	CAWSPTVPPEF	2	1.9790027804989067E-5	33	TCRBV30-01*01	TCRBV30	TCRBV30-01	01				TCRBD01-01*01	TCRBD01	TCRBD01-01	01				TCRBJ01-02*01	TCRBJ01	TCRBJ01-02	01				2	11	2	5	2	17	48	60	62	67	78	2	In	VDJ
GCGTCTGCTGTACCCTCTCAGACATCTGTGTACTTCTGTGCCAGCAGCCCGACCGGGACAGGGGGCGAAGAGCAGTACTTCGGGCCG	CASSPTGTGGEEQYF	15	1.4842520853741798E-4	45	TCRBV06-04*01	TCRBV06	TCRBV06-04	01				TCRBD01-01*01	TCRBD01	TCRBD01-01	01				TCRBJ02-07*01	TCRBJ02	TCRBJ02-07	01				6	3	0	0	7	7	36	47	54	66	69	15	In	VDJ
GGAGTCCGCTACCAGCTCCCAGACATCTGTGTACTTCTGTGCCATCAGTGAGTGGACTCTGGGGCCAACGTCCTGACTTTCGGGGCC		10	9.895013902494533E-5	44	TCRBV10-03*01	TCRBV10	TCRBV10-03	01								TCRBD01,TCRBD02	TCRBD01-01,TCRBD02-01		TCRBJ02-06*01	TCRBJ02	TCRBJ02-06	01				1	0	1	8	0	0	37	-1	53	-1	56	10	Out	VDJ
ATTCTGGAGTCCGCCAGCACCAACCAGACATCTATGTACCTCTGTGCCAGTAACCTGGGACAGGGCAATGAGCAGTTCTTCGGGCCA	CASNLGQGNEQFF	6	5.93700834149672E-5	39	TCRBV28-01*01	TCRBV28	TCRBV28-01	01				TCRBD01-01*01	TCRBD01	TCRBD01-01	01				TCRBJ02-01*01	TCRBJ02	TCRBJ02-01	01				9	0	0	3	6	6	42	50	56	-1	65	6	In	VDJ
GTGACATCGGCCCAAAAGAACCCGACAGCTTTCTATCTCTGTGCCAGTAGTATAGGAGGGGGTACCGGGGAGCTGTTTTTTGGAGAA	CASSIGGGTGELFF	3	2.96850417074836E-5	42	TCRBV19-01*01	TCRBV19	TCRBV19-01	01				TCRBD01-01*01	TCRBD01	TCRBD01-01	01				TCRBJ02-02*01	TCRBJ02	TCRBJ02-02	01				1	1	5	1	1	5	39	55	56	62	63	3	In	VDJ
AATTCCCTGGAGCTTGGTGACTCTGCTGTGTATTTCTGTGCCAGCAGCCAAGGAACAGGAAACACCGGGGAGCTGTTTTTTGGAGAA	CASSQGTGNTGELFF	4	3.9580055609978133E-5	45	TCRBV03-01/03-02*01	TCRBV03	TCRBV03-01/03-02	01				TCRBD01-01*01	TCRBD01	TCRBD01-01	01				TCRBJ02-02*01	TCRBJ02	TCRBJ02-02	01				1	1	3	4	2	2	36	52	54	59	60	4	In	VDJ
NCTCTGAAGATCCGGTCCACAAAGCTGGAGGACTCAGCCATGTACTTCTGTGCCAGCAGTGACAACTATGGCTACACCTTCGGTTCG	CASSDNYGYTF	9	8.905512512245079E-5	33	TCRBV02-01	TCRBV02	TCRBV02-01				01,03								TCRBJ01-02*01	TCRBJ01	TCRBJ01-02	01				3	1	0	0	0	2	48	-1	-1	62	63	9	In	VJ
TGCAGCCAGAAGACTCAGCCCTGTATCTCTGCGCCAGGAGTTCTGGACTAGCGGGAGATAAAAGTCCGCGAGCAGTACTTCGGGCCG		7	6.926509731746173E-5	52	TCRBV04-01*01	TCRBV04	TCRBV04-01	01				TCRBD02-01*02	TCRBD02	TCRBD02-01	02				TCRBJ02-07*01	TCRBJ02	TCRBJ02-07	01				9	11	1	2	7	6	29	37	44	57	68	7	Out	VDJ
CTGGAGTCAGCTACCCGCTCCCAGACATCTGTGTATTTCTGCGCCAGCAGTGAGAGGGACAGGGGGTACGAGCAGTACTTCGGGCCG	CASSERDRGYEQYF	3	2.96850417074836E-5	42	TCRBV10-02*01	TCRBV10	TCRBV10-02	01				TCRBD01-01*01	TCRBD01	TCRBD01-01	01				TCRBJ02-07*01	TCRBJ02	TCRBJ02-07	01				2	0	0	1	1	4	39	54	55	-1	66	3	In	VDJ
ACGGAGTCAGGGGACACAGCACTGTATTTCTGTGCCAGCAGCCTAAACGTGACAGGGATTTATAATTCACCCCTCCACTTTGGGAAC	CASSLNVTGIYNSPLHF	3	2.96850417074836E-5	51	TCRBV21-01*01	TCRBV21	TCRBV21-01	01				TCRBD01-01*01	TCRBD01	TCRBD01-01	01				TCRBJ01-06*02	TCRBJ01	TCRBJ01-06	02				5	3	2	3	8	4	30	42	50	57	60	3	In	VDJ
CACGCCCTGCAGCCAGAAGACTCAGCCCTGTATCTCTGCGCCAGCAGCCTAACCGGGACAGGGGGCAGCGAGCAGTACTTCGGGCCG	CASSLTGTGGSEQYF	2	1.9790027804989067E-5	45	TCRBV04-01*01	TCRBV04	TCRBV04-01	01				TCRBD01-01*01	TCRBD01	TCRBD01-01	01				TCRBJ02-07*01	TCRBJ02	TCRBJ02-07	01				4	2	0	0	5	6	36	49	54	66	68	2	In	VDJ
CCGCTCAGGCTGGAGTTGGCTGCTCCCTCCCAGACATCTGTGTACTTCTGTGCCAGCAGCCTAAGTTGGACCCAGTACTTCGGGCCA	CASSLSWTQYF	3	2.96850417074836E-5	33	TCRBV06-06	TCRBV06	TCRBV06-06				01,04	TCRBD02-01	TCRBD02	TCRBD02-01				01,02	TCRBJ02-05*01	TCRBJ02	TCRBJ02-05	01				6	5	4	9	1	7	48	59	60	63	68	3	In	VDJ
CTGACTGTGAGCAACATGAGCCCTGAAGACAGCAGCATATATCTCTGCAGCGTTGTGGAAACACACACTGAAGCTTTCTTTGGACAA	CSVVETHTEAFF	45	4.4527562561225397E-4	36	TCRBV29-01	TCRBV29	TCRBV29-01				01,02					TCRBD01,TCRBD02	TCRBD01-01,TCRBD02-01		TCRBJ01-01*01	TCRBJ01	TCRBJ01-01	01				4	5	1	8	1	3	45	55	56	59	64	45	In	VDJ
AGAAGCTCCTTCTCAGTGACTCTGGCTTCTATCTCTGTGCCTGGAGTGTACTCCCCACAGGCCGGGCAGCCCCAGCATTTTGGTGAT		10	9.895013902494533E-5	46	TCRBV30-01*01	TCRBV30	TCRBV30-01	01				TCRBD01-01*01	TCRBD01	TCRBD01-01	01				TCRBJ01-05*01	TCRBJ01	TCRBJ01-05	01				0	5	3	4	7	7	35	49	56	61	66	10	Out	VDJ
CTTCACATCAATTCCCTGGAGCTTGGTGACTCTGCTGTGTATTTCTGTGCCAGCAGTCTCTCGGGGTACGAGCAGTACTTCGGGCCG	CASSLSGYEQYF	13	1.2863518073242893E-4	36	TCRBV03-01/03-02*01	TCRBV03	TCRBV03-01/03-02	01				TCRBD02-01*01	TCRBD02	TCRBD02-01	01				TCRBJ02-07*01	TCRBJ02	TCRBJ02-07	01				6	0	8	3	5	4	45	56	61	-1	66	13	In	VDJ
AAGATCCGGTCCACAAAGCTGGAGGACTCAGCCATGTACTTCTGTGCCGGATCACCGGGAATCTCCTACGAGCAGTACTTCGGGCCG	CAGSPGISYEQYF	8	7.916011121995627E-5	39	TCRBV02-01	TCRBV02	TCRBV02-01				01,03	TCRBD02-01*02	TCRBD02	TCRBD02-01	02				TCRBJ02-07*01	TCRBJ02	TCRBJ02-07	01				11	2	8	3	7	0	42	48	55	60	62	8	In	VDJ
CCTTCTCAGTGACTCTGGCTTCTATCTCTGTGCCCGAGTATTCCGACAGGGGAAAGCTCCTATAATTCACCCCTCCACTTTGGGAAC		8	7.916011121995627E-5	53	TCRBV30-01	TCRBV30	TCRBV30-01				01,05	TCRBD01-01*01	TCRBD01	TCRBD01-01	01				TCRBJ01-06*02	TCRBJ01	TCRBJ01-06	02				8	4	2	2	10	0	28	34	44	52	56	8	Out	VDJ
TCCCTGGAGCTTGGTGACTCTGCTGTGTATTTCTGTGCCAGCAGCCCCGTTGGGGTCTCCCGGGGAGTGGGCTACACCTTCGGTTCG	CASSPVGVSRGVGYTF	8	7.916011121995627E-5	48	TCRBV03-01/03-02*01	TCRBV03	TCRBV03-01/03-02	01				TCRBD02-01	TCRBD02	TCRBD02-01				01,02	TCRBJ01-02*01	TCRBJ01	TCRBJ01-02	01				4	4	8	3	14	8	33	46	60	65	69	8	In	VDJ
GACAGTGACCAGTGCCCATCCTGAAGACAGCAGCTTCTACATCTGCAGTGCTAGACTGGGAGGCGTTACGAGCAGTACTTCGGGCCG		2	1.9790027804989067E-5	38	TCRBV20	TCRBV20				TCRBV20-01,TCRBV20-or09_02		TCRBD02-01*02	TCRBD02	TCRBD02-01	02				TCRBJ02-07*01	TCRBJ02	TCRBJ02-07	01				2	3	9	1	2	4	43	55	57	63	66	2	Out	VDJ
ATCCAGCCCTCAGAACCCAGGGACTCAGCTGTGTACTTCTGTGCCAGCAGTTTATGGCAGGGGGCCGGGGAGCTGTTTTTTGGAGAA	CASSLWQGAGELFF	2	1.9790027804989067E-5	42	TCRBV12	TCRBV12				TCRBV12-03/12-04,TCRBV12-04		TCRBD01-01*01	TCRBD01	TCRBD01-01	01				TCRBJ02-02*01	TCRBJ02	TCRBJ02-02	01				2	0	4	1	3	6	39	54	57	-1	64	2	In	VDJ
TGATCCTGGAGTCGCCCAGCCCCAACCAGACCTCTCTGTACTTCTGTGCCAGCACCGCTAGCGGGATACGAGCAGTACTTCGGGCCG		2	1.9790027804989067E-5	37	TCRBV27-01*01	TCRBV27	TCRBV27-01	01				TCRBD02-01*02	TCRBD02	TCRBD02-01	02				TCRBJ02-07*01	TCRBJ02	TCRBJ02-07	01				7	0	4	3	3	4	44	54	57	-1	66	2	Out	VDJ
CTGAAGATCCGGTCCACAAAGCTGGAGGACTCAGCCATGTACTTCTGTGCCAGCAGTGAAGGGCGTTCACCCCTCCACTTTGGGAAC	CASSEGRSPLHF	2	1.9790027804989067E-5	36	TCRBV02-01	TCRBV02	TCRBV02-01				01,03					TCRBD01,TCRBD02	TCRBD01-01,TCRBD02-01		TCRBJ01-06*02	TCRBJ01	TCRBJ01-06	02				1	1	9	0	0	9	45	-1	61	64	65	2	In	VDJ
GCTACGAAGCTTGAGGATTCAGCAGTGTATTTTTGTGCCAGCAGCCCCCATACTAGCGGGGTATACAATGAGCAGTTCTTCGGGCCA	CASSPHTSGVYNEQFF	9	8.905512512245079E-5	48	TCRBV16-01*01	TCRBV16	TCRBV16-01	01				TCRBD02-01*01	TCRBD02	TCRBD02-01	01				TCRBJ02-01*01	TCRBJ02	TCRBJ02-01	01				4	2	3	3	5	4	33	46	51	61	63	9	In	VDJ
CTGATTCTGGAGTCCGCCAGCACCAACCAGACATCTATGTACCTCTGTGCCAGCAGTTTACTTGTGCAGACCCAGTACTTCGGGCCA	CASSLLVQTQYF	5	4.9475069512472665E-5	36	TCRBV28-01*01	TCRBV28	TCRBV28-01	01								TCRBD01,TCRBD02	TCRBD01-01,TCRBD02-01		TCRBJ02-05*01	TCRBJ02	TCRBJ02-05	01				2	0	10	0	5	6	45	60	65	-1	67	5	In	VDJ
CTGCAGCCAGAAGACTCAGCCCTGTATCTCTGCGCCAGCAGCCCTATGGGACTACCCCTCACGGATTACGAGCAGTACTTCGGGCCG	CASSPMGLPLTDYEQYF	5	4.9475069512472665E-5	51	TCRBV04-01*01	TCRBV04	TCRBV04-01	01				TCRBD02-01	TCRBD02	TCRBD02-01				01,02	TCRBJ02-07*01	TCRBJ02	TCRBJ02-07	01				4	12	0	9	4	4	30	43	47	54	66	5	In	VDJ
AACCTGAGCTCTCTGGAGCTGGGGGACTCAGCTTTGTATTTCTGTGCCAGCAGCGTTTCAATGAACACTGAAGCTTTCTTTGGACAA	CASSVSMNTEAFF	4	3.9580055609978133E-5	39	TCRBV09-01*01	TCRBV09	TCRBV09-01	01				TCRBD01-01*01	TCRBD01	TCRBD01-01	01				TCRBJ01-01*01	TCRBJ01	TCRBJ01-01	01				2	1	4	6	2	0	42	56	58	60	61	4	In	VDJ
CTGATCCTGGAGTCGCCCAGCCCCAACCAGACCTCTCTGTACTTCTGTGCCAGCAGTCAAATAATTGGACCCCTCCACTTTGGGAAT	CASSQIIGPLHF	5	4.9475069512472665E-5	36	TCRBV27-01*01	TCRBV27	TCRBV27-01	01								TCRBD01,TCRBD02	TCRBD01-01,TCRBD02-01		TCRBJ01-06*01	TCRBJ01	TCRBJ01-06	01				5	0	0	10	9	12	45	57	66	-1	68	5	In	VDJ
CTGACTGTGAGCAACATGAGCCCTGAAGACAGCAGCATATATCTCTGCAGCGCCCCGGGACAGCCTTATGGCTACACCTTCGGTTCG	CSAPGQPYGYTF	4	3.9580055609978133E-5	36	TCRBV29-01*03	TCRBV29	TCRBV29-01	03				TCRBD01-01*01	TCRBD01	TCRBD01-01	01				TCRBJ01-02*01	TCRBJ01	TCRBJ01-02	01				6	3	0	5	3	5	45	53	56	63	66	4	In	VDJ
ACTGTGACATCGGCCCAAAAGAACCCGACAGCTTTCTATCTCTGTGCCAGTAGTACCCGCAGTCCCTATGGCTACACCTTCGGTTCG	CASSTRSPYGYTF	2	1.9790027804989067E-5	39	TCRBV19-01*01	TCRBV19	TCRBV19-01	01				TCRBD01-01*01	TCRBD01	TCRBD01-01	01				TCRBJ01-02*01	TCRBJ01	TCRBJ01-02	01				4	3	4	5	4	4	42	55	59	62	65	2	In	VDJ
CAGCCCTCAGAACCCAGGGACTCAGCTGTGTACTTCTGTGCCAGCAGTTTAGAGTTAAAGGACAGGGGAGGCTACACCTTCGGTTCG	CASSLELKDRGGYTF	9	8.905512512245079E-5	45	TCRBV12	TCRBV12				TCRBV12-03/12-04,TCRBV12-04		TCRBD01-01*01	TCRBD01	TCRBD01-01	01				TCRBJ01-02*01	TCRBJ01	TCRBJ01-02	01				1	1	1	2	7	8	36	52	59	68	69	9	In	VDJ
CTGACAGTGACCAGTGCCCATCCTGAAGACAGCAGCTTCTACATCTGCAGTGCCAGGCCGTCCACAGATACGCAGTATTTTGGCCCA	CSARPSTDTQYF	9	8.905512512245079E-5	36	TCRBV20	TCRBV20				TCRBV20-01,TCRBV20-or09_02		TCRBD01-01*01	TCRBD01	TCRBD01-01	01				TCRBJ02-03*01	TCRBJ02	TCRBJ02-03	01				6	5	4	4	0	2	45	-1	53	57	62	9	In	VDJ
ACATCGGCCCAAAAGAACCCGACAGCTTTCTATCTCTGTGCCAGTAGTATTATCCAGGTTTGGAATCAGCCCCAGCATTTTGGTGAT	CASSIIQVWNQPQHF	2	1.9790027804989067E-5	45	TCRBV19-01*01	TCRBV19	TCRBV19-01	01				TCRBD01-01*01	TCRBD01	TCRBD01-01	01				TCRBJ01-05*01	TCRBJ01	TCRBJ01-05	01				3	5	4	4	4	4	36	50	54	58	63	2	In	VDJ
ATCCAGCCCTCAGAACCCAGGGACTCAGCTGTGTACTTCTGTGCCAGCAGAACCGACAGATTTGGAGAGGGCTACACCTTCGGTTCG	CASRTDRFGEGYTF	5	4.9475069512472665E-5	42	TCRBV12	TCRBV12				TCRBV12-03/12-04,TCRBV12-04		TCRBD01-01*01	TCRBD01	TCRBD01-01	01				TCRBJ01-02*01	TCRBJ01	TCRBJ01-02	01				6	10	2	5	4	8	39	50	54	59	69	5	In	VDJ
AATGTGAGCACCTTGGAGCTGGGGGACTCGGCCCTTTATCTTTGCGCCAGCAGTCCCCGGGAGGCGGACGAGCAGTACTTCGGGCCG	CASSPREADEQYF	3	2.96850417074836E-5	39	TCRBV05-01*01	TCRBV05	TCRBV05-01	01				TCRBD02-01*02	TCRBD02	TCRBD02-01	02				TCRBJ02-07*01	TCRBJ02	TCRBJ02-07	01				5	3	8	1	4	5	42	53	57	64	67	3	In	VDJ
GTGAGCACCTTGGAGCTGGGGGACTCGGCCCTTTATCTTTGCGCCAGCAGCTGGACTAGCGTCCAAGAGACCCAGTACTTCGGGCCA	CASSWTSVQETQYF	6	5.93700834149672E-5	42	TCRBV05-01*01	TCRBV05	TCRBV05-01	01				TCRBD02-01	TCRBD02	TCRBD02-01				01,02	TCRBJ02-05*01	TCRBJ02	TCRBJ02-05	01				3	1	1	6	0	1	39	-1	52	61	62	6	In	VDJ
NTGAAGATCCAGCCCTCAGAACCCAGGGACTCAGCTGTGTACTTCTGTGCCAGCAGTTTAGTACACGGGGAGCTGTTTTTTGGAGAA	CASSLVHGELFF	4	3.9580055609978133E-5	36	TCRBV12-03/12-04*01	TCRBV12	TCRBV12-03/12-04	01				TCRBD01-01*01	TCRBD01	TCRBD01-01	01				TCRBJ02-02*01	TCRBJ02	TCRBJ02-02	01				1	0	3	6	1	7	45	61	62	-1	65	4	In	VDJ
CGGTCCACAAAGCTGGAGGACTCAGCCATGTACTTCTGTGCCAGCAGTGAAGTACTCGACGCGTCCTTTGGCTACACCTTCGGTTCG	CASSEVLDASFGYTF	2	1.9790027804989067E-5	45	TCRBV02-01	TCRBV02	TCRBV02-01				01,03					TCRBD01,TCRBD02	TCRBD01-01,TCRBD02-01		TCRBJ01-02*01	TCRBJ01	TCRBJ01-02	01				1	8	2	7	5	7	36	52	57	60	68	2	In	VDJ
GAAGCTCCTTCTCAGTGACTCTGGCTTCTATCTCTGTGCCTGGAGTGTGTCAAGAGACGGCAGAACACTGAAGCTTTCTTTGGACAA		2	1.9790027804989067E-5	47	TCRBV30-01*01	TCRBV30	TCRBV30-01	01								TCRBD01,TCRBD02	TCRBD01-01,TCRBD02-01		TCRBJ01-01*01	TCRBJ01	TCRBJ01-01	01				0	4	2	7	7	1	34	48	55	58	62	2	Out	VDJ
TCGCCCAGCCCCAACCAGACCTCTCTGTACTTCTGTGCCAGGCAGTAGGGACAGGGCCCTAATAATGAAAAACTGTTTTTTGGCAGT	CARQ*GQGPNNEKLFF	5	4.9475069512472665E-5	48	TCRBV27-01*01	TCRBV27	TCRBV27-01	01				TCRBD01-01*01	TCRBD01	TCRBD01-01	01				TCRBJ01-04*01	TCRBJ01	TCRBJ01-04	01				9	6	0	3	6	4	33	41	47	56	62	5	Stop	VDJ
ATTCTGGAGTCCGCCAGCACCAACCAGACATCTATGTACCTCTGTGCCAGCAGTTTATCGTCCGATCAGCCCCAGCATTTTGGTGAT	CASSLSSDQPQHF	2	1.9790027804989067E-5	39	TCRBV28-01*01	TCRBV28	TCRBV28-01	01				TCRBD02-01	TCRBD02	TCRBD02-01				01,02	TCRBJ01-05*01	TCRBJ01	TCRBJ01-05	01				1	4	8	6	0	5	42	-1	58	60	64	2	In	VDJ
CTGGAGTCCGCTACCAGCTCCCAGACATCTGTGTACTTCTGTGCCATCAGTAAAGGAGGGAGTAATCAGCCCCAGCATTTTGGTGAT	CAISKGGSNQPQHF	4	3.9580055609978133E-5	42	TCRBV10-03*01	TCRBV10	TCRBV10-03	01				TCRBD02-01*02	TCRBD02	TCRBD02-01	02				TCRBJ01-05*01	TCRBJ01	TCRBJ01-05	01				5	3	10	0	3	4	39	51	54	60	63	4	In	VDJ
ACTGTGACATCGGCCCAAAAGAACCCGACAGCTTTCTATCTCTGTGCCAGTAGTGCACAGGGTAACCAGCCCCAGCATTTTGGTGAT	CASSAQGNQPQHF	2	1.9790027804989067E-5	39	TCRBV19-01*01	TCRBV19	TCRBV19-01	01				TCRBD01-01*01	TCRBD01	TCRBD01-01	01				TCRBJ01-05*01	TCRBJ01	TCRBJ01-05	01				5	4	3	3	2	7	42	54	56	62	66	2	In	VDJ
CAGAACCGGGAGACACGGCACTGTATCTCTGCGCCAGCAAATTTTGTCGGACAGGGAATCCCTTACTATGGCTACACCTTCGGTTCG		2	1.9790027804989067E-5	52	TCRBV23-01*01	TCRBV23	TCRBV23-01	01				TCRBD01-01*01	TCRBD01	TCRBD01-01	01				TCRBJ01-02*01	TCRBJ01	TCRBJ01-02	01				7	8	1	3	9	3	29	39	48	56	64	2	Out	VDJ
CCTTGTTGCTGGGGGACTCGGCCCTGTATCTCTGTGCCAGCAGCCCGCCCCCAAGGGGCCGGGGAGGATGGCTACACCTTCGGTTCG		4	3.9580055609978133E-5	49	TCRBV05-05*01	TCRBV05	TCRBV05-05	01				TCRBD02-01*02	TCRBD02	TCRBD02-01	02				TCRBJ01-02*01	TCRBJ01	TCRBJ01-02	01				4	0	9	1	17	6	32	44	61	-1	67	4	Out	VDJ
ATTCTGGAGTCCGCCAGCACCAACCAGACATCTATGTACCTCTGTGCCAGCAGTTTAGGCATATCCTACGAGCAGTACTTCGGGCCG	CASSLGISYEQYF	5	4.9475069512472665E-5	39	TCRBV28-01*01	TCRBV28	TCRBV28-01	01				TCRBD01-01*01	TCRBD01	TCRBD01-01	01				TCRBJ02-07*01	TCRBJ02	TCRBJ02-07	01				2	3	9	0	0	1	42	-1	57	60	63	5	In	VDJ
TTGTTGCTGGGGGACTCGGCCCTCTATCTCTGTGCCAGCAGCTTGGTGGGTAGCGGGAGTTCGTCGGATGAGCAGTTCTTCGGGCCA	CASSLVGSGSSSDEQFF	5	4.9475069512472665E-5	51	TCRBV05-06*01	TCRBV05	TCRBV05-06	01				TCRBD02-01*02	TCRBD02	TCRBD02-01	02				TCRBJ02-01*01	TCRBJ02	TCRBJ02-01	01				0	8	5	2	4	8	30	46	50	59	67	5	In	VDJ
GCCCATCCTGAAGACAGCAGCTTCTACATCTGCAGTGCTAGAGATCCAGGAGCAGGTACAATAAGAGAGACCCAGTACTTCGGGCCA	CSARDPGAGTIRETQYF	5	4.9475069512472665E-5	51	TCRBV20	TCRBV20				TCRBV20-01,TCRBV20-or09_02						TCRBD01,TCRBD02	TCRBD01-01,TCRBD02-01		TCRBJ02-05*01	TCRBJ02	TCRBJ02-05	01				0	15	4	4	2	4	30	44	46	50	65	5	In	VDJ
AGTTCTAAGAAGCTCCTTCTCAGTGACTCTGGCTTCTATCTCTGTGCCTGGAGTGCACAGCAGGGGAATGAGCAGTTCTTCGGGCCA	CAWSAQQGNEQFF	9	8.905512512245079E-5	39	TCRBV30-01*01	TCRBV30	TCRBV30-01	01				TCRBD01-01*01	TCRBD01	TCRBD01-01	01				TCRBJ02-01*01	TCRBJ02	TCRBJ02-01	01				1	0	4	2	5	7	42	55	60	-1	66	9	In	VDJ
GAGTCTGCCAGGCCCTCACATACCTCTCAGTACCTCTGTGCCAGCAGTGATCGGCAGGGGGCTGGCGGGGAGCTGTTTTTTGGAGAA	CASSDRQGAGGELFF	11	1.0884515292743987E-4	45	TCRBV25-01*01	TCRBV25	TCRBV25-01	01				TCRBD01-01*01	TCRBD01	TCRBD01-01	01				TCRBJ02-02*01	TCRBJ02	TCRBJ02-02	01				3	3	4	0	4	7	36	50	54	62	65	11	In	VDJ
AATGTGAACGCCTTGTTGCTGGGGGACTCGGCCCTCTATCTCTGTGCCAGCAGCTCTCGACAGGGATATGGCTACACCTTCGGTTCG	CASSSRQGYGYTF	5	4.9475069512472665E-5	39	TCRBV05-06*01	TCRBV05	TCRBV05-06	01				TCRBD01-01*01	TCRBD01	TCRBD01-01	01				TCRBJ01-02*01	TCRBJ01	TCRBJ01-02	01				3	1	2	3	3	5	42	55	58	65	66	5	In	VDJ
CAGCGCACAGAGCAGCGGGACTCAGCCATGTATCGCTGTGCCAGCAGCTTTGGACAGGGGGCAATAGATACGCAGTATTTTGGCCCA	CASSFGQGAIDTQYF	16	1.5832022243991253E-4	45	TCRBV07-07*01	TCRBV07	TCRBV07-07	01				TCRBD01-01*01	TCRBD01	TCRBD01-01	01				TCRBJ02-03*01	TCRBJ02	TCRBJ02-03	01				3	3	1	0	1	5	36	50	51	62	65	16	In	VDJ
TCAGAACCCAGGGACTCAGCTGTGTACTTCTGTGCCAGCAGCTCCTCGGCGGGCGGGAGTGGGACAGATACGCAGTATTTTGGCCCA	CASSSSAGGSGTDTQYF	2	1.9790027804989067E-5	51	TCRBV12	TCRBV12				TCRBV12-03/12-04,TCRBV12-04		TCRBD02-01*02	TCRBD02	TCRBD02-01	02				TCRBJ02-03*01	TCRBJ02	TCRBJ02-03	01				6	4	7	2	11	3	30	41	52	59	63	2	In	VDJ
CGCACAGAGCAGCGGGACTCGGCCATGTATCGCTGTGCCAGCAGCTTAGGGACAGGGGGGTCGAACACTGAAGCTTTCTTTGGACAA	CASSLGTGGSNTEAFF	18	1.7811025024490158E-4	48	TCRBV07-06*01	TCRBV07	TCRBV07-06	01				TCRBD01-01*01	TCRBD01	TCRBD01-01	01				TCRBJ01-01*01	TCRBJ01	TCRBJ01-01	01				1	3	1	1	0	1	33	-1	49	59	62	18	In	VDJ
NNNNTGTCGGCTGCTCCCTCCCAGACATCTGTGTACTTCTGTGCCAGCAGTCGCGGACAGGGGGTTTATGGCTACACCTTCGGTTCG	CASSRGQGVYGYTF	3	2.96850417074836E-5	42	TCRBV06-05*01	TCRBV06	TCRBV06-05	01				TCRBD01-01*01	TCRBD01	TCRBD01-01	01				TCRBJ01-02*01	TCRBJ01	TCRBJ01-02	01				5	2	1	1	3	5	39	51	54	64	66	3	In	VDJ
CTGACTGTGAGCAACATGAGCCCTGAAGACAGCAGCATATATCTCTGCAGCGCCTCCCGGGGGGACTATGGCTACACCTTCGGTTCG	CSASRGDYGYTF	3	2.96850417074836E-5	36	TCRBV29-01*03	TCRBV29	TCRBV29-01	03				TCRBD02-01*01	TCRBD02	TCRBD02-01	01				TCRBJ01-02*01	TCRBJ01	TCRBJ01-02	01				6	0	8	1	4	3	45	53	57	-1	64	3	In	VDJ
CTGAAGATCCAGCGCACAGAGCAGGGGGACTCGGCCATGTATCTCTGTGCCAGCAGCGGTACAGGGTACGAGCAGTACTTCGGGCCG	CASSGTGYEQYF	4	3.9580055609978133E-5	36	TCRBV07-09*01	TCRBV07	TCRBV07-09	01				TCRBD01-01*01	TCRBD01	TCRBD01-01	01				TCRBJ02-07*01	TCRBJ02	TCRBJ02-07	01				5	0	3	3	3	4	45	57	60	-1	66	4	In	VDJ
TTGGAGCTGGACGACTCGGCCCTGTATCTCTGTGCCAGCAGCCTGCCCGCTTCTGGCGCGAACACCGGGGAGCTGTTTTTTGGAGAA	CASSLPASGANTGELFF	7	6.926509731746173E-5	51	TCRBV05-04*01	TCRBV05	TCRBV05-04	01								TCRBD01,TCRBD02	TCRBD01-01,TCRBD02-01		TCRBJ02-02*01	TCRBJ02	TCRBJ02-02	01				4	1	9	0	12	0	30	42	54	57	58	7	In	VDJ
AATGTGAACGCCTTGTTGCTGGGGGACTCGGCCCTCTATCTCTGTGCCAGCAGCTTGGGTGGGAACACTGAAGCTTTCTTTGGACAA	CASSLGGNTEAFF	3	2.96850417074836E-5	39	TCRBV05-06*01	TCRBV05	TCRBV05-06	01								TCRBD01,TCRBD02	TCRBD01-01,TCRBD02-01		TCRBJ01-01*01	TCRBJ01	TCRBJ01-01	01				0	0	0	10	2	1	42	58	60	-1	62	3	In	VDJ
GTGAACGCCTTGGAGCTGGACGACTCGGCCCTGTATCTCTGTGCCAGCAGCTTGGTGCACCGGAACACTGAAGCTTTCTTTGGACAA	CASSLVHRNTEAFF	2	1.9790027804989067E-5	42	TCRBV05-04*01	TCRBV05	TCRBV05-04	01								TCRBD01,TCRBD02	TCRBD01-01,TCRBD02-01		TCRBJ01-01*01	TCRBJ01	TCRBJ01-01	01				0	2	3	7	3	1	39	55	58	60	62	2	In	VDJ
CTTCACATCAATTCCCTGGAGCTTGGTGACTCTGCTGTGTATTTCTGTGCCAGCAGCGCGACAGGGTACGAGCAGTACTTCGGGCCG	CASSATGYEQYF	10	9.895013902494533E-5	36	TCRBV03-01/03-02*01	TCRBV03	TCRBV03-01/03-02	01				TCRBD01-01*01	TCRBD01	TCRBD01-01	01				TCRBJ02-07*01	TCRBJ02	TCRBJ02-07	01				5	0	2	3	2	4	45	57	59	-1	66	10	In	VDJ
ACCTTGGAGCTGGGGGACTCGGCCCTTTATCTTTGCGCCAGCAGCTTGGAACCGGGACTGATTTACAATGAGCAGTTCTTCGGGCCA	CASSLEPGLIYNEQFF	4	3.9580055609978133E-5	48	TCRBV05-01*01	TCRBV05	TCRBV05-01	01				TCRBD02-01	TCRBD02	TCRBD02-01				01,02	TCRBJ02-01*01	TCRBJ02	TCRBJ02-01	01				0	4	0	10	4	4	33	49	53	59	63	4	In	VDJ
TGGTCGCACTGCAGCAAGAAGACTCAGCTGCGTATCTCTGCACCAGCAGCCAAGGCCCAAGGGACAGATACGCAGTATTTTGGCCCA		8	7.916011121995627E-5	43	TCRBV01-01*01	TCRBV01	TCRBV01-01	01								TCRBD01,TCRBD02	TCRBD01-01,TCRBD02-01		TCRBJ02-03*01	TCRBJ02	TCRBJ02-03	01				1	0	5	3	5	3	38	54	59	-1	63	8	Out	VDJ
CTTCACATCAATTCCCTGGAGCTTGGTGACTCTGCTGTGTATTTCTGTGCCAGCAGCCACTCCACCGGGGAGCTGTTTTTTGGAGAA	CASSHSTGELFF	9	8.905512512245079E-5	36	TCRBV03-01/03-02*01	TCRBV03	TCRBV03-01/03-02	01				TCRBD02-01	TCRBD02	TCRBD02-01				01,02	TCRBJ02-02*01	TCRBJ02	TCRBJ02-02	01				3	1	4	10	0	4	45	-1	59	61	62	9	In	VDJ
GTGACATCGGCCCAAAAGAACCCGACAGCTTTCTATCTCTGTGCCAGTAGTATGGCAGGACAGGGGACTGAAGCTTTCTTTGGACAA	CASSMAGQGTEAFF	5	4.9475069512472665E-5	42	TCRBV19-01*01	TCRBV19	TCRBV19-01	01				TCRBD01-01*01	TCRBD01	TCRBD01-01	01				TCRBJ01-01*01	TCRBJ01	TCRBJ01-01	01				3	0	1	2	4	5	39	53	57	-1	66	5	In	VDJ
AGTGCCCATCCTGAAGACAGCAGCTTCTACATCTGCAGTGCTAGTGAGGGGACAGGGGACGCTCGGACTGAAGCTTTCTTTGGACAA	CSASEGTGDARTEAFF	10	9.895013902494533E-5	48	TCRBV20-01*04	TCRBV20	TCRBV20-01	04				TCRBD01-01*01	TCRBD01	TCRBD01-01	01				TCRBJ01-01*01	TCRBJ01	TCRBJ01-01	01				0	8	0	2	1	5	33	47	48	58	66	10	In	VDJ
TCCCTGGAGCTTGGTGACTCTGCTGTGTATTTCTGTGCCAGCAGCATGCCGGGACAGGGGGCGATCTATGGCTACACCTTCGGTTCG	CASSMPGQGAIYGYTF	2	1.9790027804989067E-5	48	TCRBV03-01/03-02*01	TCRBV03	TCRBV03-01/03-02	01				TCRBD01-01*01	TCRBD01	TCRBD01-01	01				TCRBJ01-02*01	TCRBJ01	TCRBJ01-02	01				5	3	0	0	5	4	33	45	50	62	65	2	In	VDJ
CACATCAATTCCCTGGAGCTTGGTGACTCTGCTGTGTATTTCTGTGCCAGCAGCTTGGGCCTCCTCCTCGAGCAGTACTTCGGGCCG	CASSLGLLLEQYF	11	1.0884515292743987E-4	39	TCRBV03-01/03-02*01	TCRBV03	TCRBV03-01/03-02	01				TCRBD01-01*01	TCRBD01	TCRBD01-01	01				TCRBJ02-07*01	TCRBJ02	TCRBJ02-07	01				5	8	8	0	2	6	42	54	56	60	68	11	In	VDJ
TCGGCTGCTCCCTCCCAGACATCTGTGTACTTCTGTGCCAGCAGTGAAAGGCTAGCGGGAGGTACCGGGGAGCTGTTTTTTGGAGAA	CASSERLAGGTGELFF	9	8.905512512245079E-5	48	TCRBV06-01*01	TCRBV06	TCRBV06-01	01				TCRBD02-01*02	TCRBD02	TCRBD02-01	02				TCRBJ02-02*01	TCRBJ02	TCRBJ02-02	01				2	1	4	1	3	5	33	48	51	62	63	9	In	VDJ
CTGGAGTCCGCCAGCACCAACCAGACATCTATGTACCTCTGTGCCAGCAGACCGGGACACTTCAATCAGCCCCAGCATTTTGGTGAT	CASRPGHFNQPQHF	6	5.93700834149672E-5	42	TCRBV28-01*01	TCRBV28	TCRBV28-01	01				TCRBD01-01*01	TCRBD01	TCRBD01-01	01				TCRBJ01-05*01	TCRBJ01	TCRBJ01-05	01				6	3	0	6	3	3	39	50	53	59	62	6	In	VDJ
GCCCTGCAGCCAGAAGACTCAGCCCTGTATCTCTGCGCCAGCAGCCCTTATTCCGGGACAGGGGCGAATGAGCAGTTCTTCGGGCCA	CASSPYSGTGANEQFF	4	3.9580055609978133E-5	48	TCRBV04-01*01	TCRBV04	TCRBV04-01	01				TCRBD01-01*01	TCRBD01	TCRBD01-01	01				TCRBJ02-01*01	TCRBJ02	TCRBJ02-01	01				4	2	0	2	8	7	33	46	54	64	66	4	In	VDJ
GCCTTGGAGCTGGAGGACTCGGCCCTGTATCTCTGTGCCAGCAGCTTACGACTAGCGGTTAACACCGGGGAGCTGTTTTTTGGAGAA	CASSLRLAVNTGELFF	3	2.96850417074836E-5	48	TCRBV05-08*01	TCRBV05	TCRBV05-08	01				TCRBD02-01	TCRBD02	TCRBD02-01				01,02	TCRBJ02-02*01	TCRBJ02	TCRBJ02-02	01				2	2	2	5	2	2	33	47	49	58	60	3	In	VDJ
ATCAATTCCCTGGAGCTTGGTGACTCTGCTGTGTATTTCTGTGCCAGCAGCCAAGTCCGTTGGGAAACTGAAGCTTTCTTTGGACAA	CASSQVRWETEAFF	14	1.3853019463492346E-4	42	TCRBV03-01/03-02*01	TCRBV03	TCRBV03-01/03-02	01								TCRBD01,TCRBD02	TCRBD01-01,TCRBD02-01		TCRBJ01-01*01	TCRBJ01	TCRBJ01-01	01				1	1	0	8	6	5	39	55	61	65	66	14	In	VDJ
ACGGAGTCAGGGGACACAGCACTGTATTTCTGTGCCAGCAGCAAAGTTGGCAAGGGGCGGGGCAATCAGCCCCAGCATTTTGGTGAT	CASSKVGKGRGNQPQHF	2	1.9790027804989067E-5	51	TCRBV21-01*01	TCRBV21	TCRBV21-01	01								TCRBD01,TCRBD02	TCRBD01-01,TCRBD02-01		TCRBJ01-05*01	TCRBJ01	TCRBJ01-05	01				1	4	5	2	6	2	30	46	52	57	61	2	In	VDJ
GAGTCCGCCAGCACCAACCAGACATCTATGTACCTCTGTGCCAGCAGTTTAAGTGCAGGGGGCTGGTATGGCTACACCTTCGGTTCG	CASSLSAGGWYGYTF	2	1.9790027804989067E-5	45	TCRBV28-01*01	TCRBV28	TCRBV28-01	01				TCRBD01-01*01	TCRBD01	TCRBD01-01	01				TCRBJ01-02*01	TCRBJ01	TCRBJ01-02	01				2	3	4	0	4	5	36	51	55	63	66	2	In	VDJ
ATTCTGGAGTCCGCCAGCACCAACCAGACATCTATGTACCTCTGTGCCAGCAGTTTACCAGGAGACTATGGCTACACCTTCGGTTCG	CASSLPGDYGYTF	2	1.9790027804989067E-5	39	TCRBV28-01*01	TCRBV28	TCRBV28-01	01								TCRBD01,TCRBD02	TCRBD01-01,TCRBD02-01		TCRBJ01-02*01	TCRBJ01	TCRBJ01-02	01				2	2	4	4	1	3	42	57	58	62	64	2	In	VDJ
TCGGCCCAAAAGAACCCGACAGCTTTCTATCTCTGTGCCAGTAGTATAAGAGCGGGAGCGGGGTCCTACGAGCAGTACTTCGGGCCG	CASSIRAGAGSYEQYF	2	1.9790027804989067E-5	48	TCRBV19-01*01	TCRBV19	TCRBV19-01	01				TCRBD02-01*02	TCRBD02	TCRBD02-01	02				TCRBJ02-07*01	TCRBJ02	TCRBJ02-07	01				2	5	6	2	2	1	33	48	50	58	63	2	In	VDJ
CGGTCCACAAAGCTGGAGGACTCAGCCATGTACTTCTGTGCCAGCAGTGAATTATCGGGAGGATCCTACGAGCAGTACTTCGGGCCG	CASSELSGGSYEQYF	2	1.9790027804989067E-5	45	TCRBV02-01	TCRBV02	TCRBV02-01				01,03	TCRBD02-01*02	TCRBD02	TCRBD02-01	02				TCRBJ02-07*01	TCRBJ02	TCRBJ02-07	01				2	1	8	1	4	1	36	51	55	62	63	2	In	VDJ
ACCTTCATGTGGTCGCACTGCAGCAAGAAGACTCAGCTGCGTATCTCTGCACCAGCAGCGAGGGGTCAGCCCCAGCATTTTGGTGAT		9	8.905512512245079E-5	34	TCRBV01-01*01	TCRBV01	TCRBV01-01	01								TCRBD01,TCRBD02	TCRBD01-01,TCRBD02-01		TCRBJ01-05*01	TCRBJ01	TCRBJ01-05	01				5	0	5	2	1	6	47	59	60	-1	65	9	Out	VDJ
ATTCTGGAGTCCGCCAGCACCAACCAGACATCTATGTACCTCTGTGCCAGCACCCCAACCACAGGGCGTGGCTACACCTTCGGTTCG	CASTPTTGRGYTF	2	1.9790027804989067E-5	39	TCRBV28-01*01	TCRBV28	TCRBV28-01	01				TCRBD01-01*01	TCRBD01	TCRBD01-01	01				TCRBJ01-02*01	TCRBJ01	TCRBJ01-02	01				7	2	3	3	8	7	42	52	60	66	68	2	In	VDJ
NCTCTGAAGATCCGGTCCACAAAGCTGGAGGACTCAGCCATGTACTTCTGTGCCAGCATCACCCAGAGGGAGCAGTACTTCGGGCCG	CASITQREQYF	2	1.9790027804989067E-5	33	TCRBV02-01	TCRBV02	TCRBV02-01				01,03	TCRBD02-01*02	TCRBD02	TCRBD02-01	02				TCRBJ02-07*01	TCRBJ02	TCRBJ02-07	01				7	0	11	1	7	7	48	58	65	-1	69	2	In	VDJ
ATCCGCTCACCAGGCCTGGGGGACGCAGCCATGTACCTGTGTGCCACCAGTGCTGGACTAGCGGGCTACGAGCAGTACTTCGGGCCG	CATSAGLAGYEQYF	2	1.9790027804989067E-5	42	TCRBV15-01*02	TCRBV15	TCRBV15-01	02				TCRBD02-01	TCRBD02	TCRBD02-01				01,02	TCRBJ02-07*01	TCRBJ02	TCRBJ02-07	01				6	0	1	4	4	3	39	50	54	-1	65	2	In	VDJ
GAGTCGCCCAGCCCCAACCAGACCTCTCTGTACTTCTGTGCCAGCAGTTTAGAACTAGCGGGACACAATGAGCAGTTCTTCGGGCCA	CASSLELAGHNEQFF	17	1.6821523634240706E-4	45	TCRBV27-01*01	TCRBV27	TCRBV27-01	01				TCRBD02-01*02	TCRBD02	TCRBD02-01	02				TCRBJ02-01*01	TCRBJ02	TCRBJ02-01	01				2	1	3	3	2	5	36	51	53	63	64	17	In	VDJ
GAGTCGCCCAGCCCCAACCAGACCTCTCTGTACTTCTGTGCCAGCAGTTTATTTGGGGACAGGGTGGGCGAGCAGTTCTTCGGGCCA	CASSLFGDRVGEQFF	4	3.9580055609978133E-5	45	TCRBV27-01*01	TCRBV27	TCRBV27-01	01				TCRBD01-01*01	TCRBD01	TCRBD01-01	01				TCRBJ02-01*01	TCRBJ02	TCRBJ02-01	01				1	5	0	3	3	10	36	52	55	64	69	4	In	VDJ
AAGCTCCTTCTCAGTGACTCTGGCTTCTATCTCTGTGCCTGGAGCGTCCATATAGCGGGGCCGCAGGAGACCCAGTACTTCGGGCCA	CAWSVHIAGPQETQYF	3	2.96850417074836E-5	48	TCRBV30-01*01	TCRBV30	TCRBV30-01	01				TCRBD02-01*01	TCRBD02	TCRBD02-01	01				TCRBJ02-05*01	TCRBJ02	TCRBJ02-05	01				3	6	5	3	8	5	33	44	52	60	66	3	In	VDJ
ACATCGGCCCAAAAGAACCCGACAGCTTTCTATCTCTGTGCCAGTAGTAACTCGGATACAGGGGTGACTGAAGCTTTCTTTGGACAA	CASSNSDTGVTEAFF	3	2.96850417074836E-5	45	TCRBV19-01*01	TCRBV19	TCRBV19-01	01				TCRBD01-01*01	TCRBD01	TCRBD01-01	01				TCRBJ01-01*01	TCRBJ01	TCRBJ01-01	01				4	2	3	2	8	5	36	49	57	64	66	3	In	VDJ
CTTCACATCAATTCCCTGGAGCTTGGTGACTCTGCTGTGTATTTCTGTGCCAGCCGGGGTCCCAACTATGGCTACACCTTCGGTTCG	CASRGPNYGYTF	18	1.7811025024490158E-4	36	TCRBV03-01/03-02*01	TCRBV03	TCRBV03-01/03-02	01				TCRBD02-01*01	TCRBD02	TCRBD02-01	01				TCRBJ01-02*01	TCRBJ01	TCRBJ01-02	01				8	4	8	3	0	2	45	-1	54	59	63	18	In	VDJ
GTGACCAGTGCCCATCCTGAAGACAGCAGCTTCTACATCTGCAGTGCTAGAGGCTTGCGGAGCTCCTACGAGCAGTACTTCGGGCCG	CSARGLRSSYEQYF	8	7.916011121995627E-5	42	TCRBV20	TCRBV20				TCRBV20-01,TCRBV20-or09_02		TCRBD02-01	TCRBD02	TCRBD02-01				01,02	TCRBJ02-07*01	TCRBJ02	TCRBJ02-07	01				1	2	7	5	4	0	39	52	56	60	62	8	In	VDJ
CAGGTAGTGCGAGGAGATTCGGCAGCTTATTTCTGTGCCAGCTCACCACCGGGGCTAGCGGGAGGCCACGAGCAGTACTTCGGGCCG	CASSPPGLAGGHEQYF	7	6.926509731746173E-5	48	TCRBV18-01*01	TCRBV18	TCRBV18-01	01				TCRBD02-01*02	TCRBD02	TCRBD02-01	02				TCRBJ02-07*01	TCRBJ02	TCRBJ02-07	01				0	2	4	1	4	5	33	50	54	65	67	7	In	VDJ
NNNNTGAAGATCCAGCCCTCAGAACCCAGGGACTCAGCTGTGTACTTCTGTGCCAGCAGTTACCAAGAGACCCAGTACTTCGGGCCA	CASSYQETQYF	4	3.9580055609978133E-5	33	TCRBV12-03/12-04*01	TCRBV12	TCRBV12-03/12-04	01											TCRBJ02-05*01	TCRBJ02	TCRBJ02-05	01				4	0	0	0	0	0	48	-1	-1	-1	61	4	In	VJ
CCAAAAGAACCCGACAGCTTTCTATCTCTGTGCCAGTAGTAGACGGACAGGGTAACTTAGGACACCGGGGAGCTGTTTTTTGGAGAA		3	2.96850417074836E-5	53	TCRBV19-01*01	TCRBV19	TCRBV19-01	01				TCRBD01-01*01	TCRBD01	TCRBD01-01	01				TCRBJ02-02*01	TCRBJ02	TCRBJ02-02	01				4	9	1	3	3	3	28	41	44	52	61	3	Out	VDJ
NNNNTGTCGGCTGCTCCCTCCCAGACATCTGTGTACTTGTGTGCCAGCAGTTACTCTTCGGGGGACACTGAAGCTTTCTTTGGACAA	CASSYSSGDTEAFF	2	1.9790027804989067E-5	42	TCRBV06-08*01	TCRBV06	TCRBV06-08	01				TCRBD02-01*01	TCRBD02	TCRBD02-01	01				TCRBJ01-01*01	TCRBJ01	TCRBJ01-01	01				0	0	8	2	2	3	39	56	58	-1	64	2	In	VDJ
NNNNCTCTGAAGATCCGGTCCACAAAGCTGGAGGACTCAGCCATGTACTTCTGTGCCAGCAGGGTCGAAAAACTGTTTTTTGGCAGT	CASRVEKLFF	10	9.895013902494533E-5	30	TCRBV02-01	TCRBV02	TCRBV02-01				01,03					TCRBD01,TCRBD02	TCRBD01-01,TCRBD02-01		TCRBJ01-04*01	TCRBJ01	TCRBJ01-04	01				6	2	0	10	0	8	51	-1	62	64	66	10	In	VDJ
CTGATTCTGGAGTCCGCCAGCACCAACCAGACATCTATGTACCTCTGTGCCAGCAGTTTACTCGGTACTCCGGGCCATTTTGGTGAT	CASSLLGTPGHF	2	1.9790027804989067E-5	36	TCRBV28-01*01	TCRBV28	TCRBV28-01	01								TCRBD01,TCRBD02	TCRBD01-01,TCRBD02-01		TCRBJ01-05*01	TCRBJ01	TCRBJ01-05	01				2	0	8	0	11	16	45	60	71	-1	75	2	In	VDJ
GTGACCAGTGCCCATCCTGAAGACAGCAGCTTCTACATCTGCAGTGCTAAACCGGGACAGGCCCTCTATGGCTACACCTTCGGTTCG	CSAKPGQALYGYTF	4	3.9580055609978133E-5	42	TCRBV20	TCRBV20				TCRBV20-01,TCRBV20-or09_02		TCRBD01-01*01	TCRBD01	TCRBD01-01	01				TCRBJ01-02*01	TCRBJ01	TCRBJ01-02	01				4	4	0	4	4	4	39	49	53	61	65	4	In	VDJ
NTGAAGATCCAGCCCTCAGAACCCAGGGACTCAGCTGTGTACTTCTGTGCCAGCAGCTCGACCCTCCGCGAGCAGTACTTCGGGCCG	CASSSTLREQYF	2	1.9790027804989067E-5	36	TCRBV12-03/12-04*01	TCRBV12	TCRBV12-03/12-04	01								TCRBD01,TCRBD02	TCRBD01-01,TCRBD02-01		TCRBJ02-07*01	TCRBJ02	TCRBJ02-07	01				6	6	2	7	3	6	45	56	59	62	68	2	In	VDJ
CTGGAGTTGGCTGCTCCCTCCCAGACATCTGTGTACTTCTGTGCCAGCAGTTACGGGTCGGGGAGCTACGAGCAGTACTTCGGGCCG	CASSYGSGSYEQYF	2	1.9790027804989067E-5	42	TCRBV06-06*01	TCRBV06	TCRBV06-06	01				TCRBD02-01	TCRBD02	TCRBD02-01				01,02	TCRBJ02-07*01	TCRBJ02	TCRBJ02-07	01				2	2	8	3	4	3	39	54	58	63	65	2	In	VDJ
TCCCTGATTCTGGAGTCCGCCAGCACCAACCAGACATCTATGTACCTCTGTGCCAGCGGCGAGTTGGAGACCCAGTACTTCGGGCCA	CASGELETQYF	2	1.9790027804989067E-5	33	TCRBV28-01*01	TCRBV28	TCRBV28-01	01								TCRBD01,TCRBD02	TCRBD01-01,TCRBD02-01		TCRBJ02-05*01	TCRBJ02	TCRBJ02-05	01				8	6	9	0	0	5	48	-1	57	60	66	2	In	VDJ
TCGGCTGCTCCCTCCCAAACATCTGTGTACTTCTGTGCCAGCAGTTACGGGACAGGGGGCGTGGGGGAGACCCAGTACTTCGGGCCA	CASSYGTGGVGETQYF	3	2.96850417074836E-5	48	TCRBV06-02/06-03*01	TCRBV06	TCRBV06-02/06-03	01				TCRBD01-01*01	TCRBD01	TCRBD01-01	01				TCRBJ02-05*01	TCRBJ02	TCRBJ02-05	01				2	6	0	0	0	5	33	-1	48	60	66	3	In	VDJ
CTGAAGATCCAGCGCACAGAGCAGGAGGACTCGGCCGTGTATCTCTGTGCCAGCAGCTTAGTTCAGGGACCAGCTTTCTTTGGACAA	CASSLVQGPAFF	2	1.9790027804989067E-5	36	TCRBV07	TCRBV07				TCRBV07-02,TCRBV07-08						TCRBD01,TCRBD02	TCRBD01-01,TCRBD02-01		TCRBJ01-01*01	TCRBJ01	TCRBJ01-01	01				1	1	0	7	4	10	45	61	65	70	71	2	In	VDJ
ATCCAGCCTGCAGAGCTTGGGGACTCGGCCGTGTATCTCTGTGCCAGCAGCTTCGACAGGGCGAACACTGAAGCTTTCTTTGGACAA	CASSFDRANTEAFF	2	1.9790027804989067E-5	42	TCRBV11-03*01	TCRBV11	TCRBV11-03	01				TCRBD01-01*01	TCRBD01	TCRBD01-01	01				TCRBJ01-01*01	TCRBJ01	TCRBJ01-01	01				3	1	2	3	1	1	39	53	54	61	62	2	In	VDJ
TCTAAGAAGCTCCTTCTCAGTGACTCTGGCTTCTATCTCTGTGCCTGGAGTCCAGGGTCTCTCAACACTGAAGCTTTCTTTGGACAA	CAWSPGSLNTEAFF	5	4.9475069512472665E-5	42	TCRBV30-01*01	TCRBV30	TCRBV30-01	01				TCRBD01-01*01	TCRBD01	TCRBD01-01	01				TCRBJ01-01*01	TCRBJ01	TCRBJ01-01	01				2	6	4	3	1	2	39	51	52	57	63	5	In	VDJ
CTGGAGCTTGGTGACTCTGCTGTGTATTTCTGTGCCAGCAGCCAAACTACCGGTTACAGGGAAAATGAAAAACTGTTTTTTGGCAGT	CASSQTTGYRENEKLFF	5	4.9475069512472665E-5	51	TCRBV03-01/03-02*01	TCRBV03	TCRBV03-01/03-02	01				TCRBD01-01*01	TCRBD01	TCRBD01-01	01				TCRBJ01-04*01	TCRBJ01	TCRBJ01-04	01				2	2	3	3	10	5	30	45	55	61	63	5	In	VDJ
ACTCTGACAGTGACCAGTGCCCATCCTGAAGACAGCAGCTTCTACATCTGCAGTGCTAGAGGCCAGTATGGCTACACCTTCGGTTCG	CSARGQYGYTF	3	2.96850417074836E-5	33	TCRBV20-01*01	TCRBV20	TCRBV20-01	01				TCRBD01-01*01	TCRBD01	TCRBD01-01	01				TCRBJ01-02*01	TCRBJ01	TCRBJ01-02	01				1	0	4	5	2	5	48	61	63	-1	66	3	In	VDJ
AAGATCCAGCCCTCAGAACCCAGGGACTCAGCTGTGTACTTCTGTGCCAGCACCGATGGGGCCAACTATGGCTACACCTTCGGTTCG	CASTDGANYGYTF	2	1.9790027804989067E-5	39	TCRBV12-03/12-04*01	TCRBV12	TCRBV12-03/12-04	01				TCRBD01-01*01	TCRBD01	TCRBD01-01	01				TCRBJ01-02*01	TCRBJ01	TCRBJ01-02	01				7	1	7	0	5	2	42	52	57	62	63	2	In	VDJ
CTGATTCTGGAGTCCGCCAGCACCAACCAGACATCTATGTACCTCTGTGCCAGCAGTTCAGGGGAATATGGCTACACCTTCGGTTCG	CASSSGEYGYTF	2	1.9790027804989067E-5	36	TCRBV28-01*01	TCRBV28	TCRBV28-01	01				TCRBD01-01*01	TCRBD01	TCRBD01-01	01				TCRBJ01-02*01	TCRBJ01	TCRBJ01-02	01				4	2	4	2	0	5	45	-1	58	64	66	2	In	VDJ
CACATCAATTCCCTGGAGCTTGGTGACTCTGCTGTGTATTTCTGTGCCAGCAGCTACGGACGGAAGTACGAGCAGTACTTCGGGCCG	CASSYGRKYEQYF	4	3.9580055609978133E-5	39	TCRBV03-01/03-02*01	TCRBV03	TCRBV03-01/03-02	01								TCRBD01,TCRBD02	TCRBD01-01,TCRBD02-01		TCRBJ02-07*01	TCRBJ02	TCRBJ02-07	01				5	5	1	7	3	4	42	54	57	61	66	4	In	VDJ
TGAGTGCCTTGGAGCTGGGGGACTCGGCCCTGTATCTCTGTGCCAGAAGCCCTATAGGTGAGCTCCTACGAGCAGTACTTCGGGCCG		3	2.96850417074836E-5	43	TCRBV05-03	TCRBV05	TCRBV05-03				01,02					TCRBD01,TCRBD02	TCRBD01-01,TCRBD02-01		TCRBJ02-07*01	TCRBJ02	TCRBJ02-07	01				4	4	5	4	5	0	38	50	55	58	62	3	Out	VDJ
CTGGAGTCCGCTACCAGCTCCCAGACATCTGTGTACTTCTGTGCCACGACCGGGACTGGCCAGGAGGACGAGCAGTACTTCGGGCCG	CATTGTGQEDEQYF	4	3.9580055609978133E-5	42	TCRBV10-03*01	TCRBV10	TCRBV10-03	01				TCRBD02-01	TCRBD02	TCRBD02-01				01,02	TCRBJ02-07*01	TCRBJ02	TCRBJ02-07	01				10	10	0	10	5	5	39	46	51	57	67	4	In	VDJ
AACGCCTTGGAGCTGGACGACTCGGCCCTGTATCTCTGTGCCAGCAGCTTGGGAAGGACAGGGGTCCACGAGCAGTACTTCGGGCCG	CASSLGRTGVHEQYF	2	1.9790027804989067E-5	45	TCRBV05-04*01	TCRBV05	TCRBV05-04	01				TCRBD01-01*01	TCRBD01	TCRBD01-01	01				TCRBJ02-07*01	TCRBJ02	TCRBJ02-07	01				0	3	1	2	3	5	36	52	55	64	67	2	In	VDJ
CTGGAGTCCGCTACCAGCTCCCAGACATCTGTGTACTTCTGTGCCATCAAGGCGGACAGGGGAAACACTGAAGCTTTCTTTGGACAA	CAIKADRGNTEAFF	2	1.9790027804989067E-5	42	TCRBV10-03*01	TCRBV10	TCRBV10-03	01				TCRBD01-01*01	TCRBD01	TCRBD01-01	01				TCRBJ01-01*01	TCRBJ01	TCRBJ01-01	01				7	1	1	2	4	2	39	49	53	62	63	2	In	VDJ
GTGACCAGTGCCCATCCTGAAGACAGCAGCTTCTACATCTGCAGTGCCACCCGGGCCGATAGCAATCAGCCCCAGCATTTTGGTGAT	CSATRADSNQPQHF	12	1.187401668299344E-4	42	TCRBV20	TCRBV20				TCRBV20-01,TCRBV20-or09_02						TCRBD01,TCRBD02	TCRBD01-01,TCRBD02-01		TCRBJ01-05*01	TCRBJ01	TCRBJ01-05	01				6	3	8	0	5	0	39	47	52	56	59	12	In	VDJ
CTGGAGTCCGCCAGCACCAACCAGACATCTATGTACCTCTGTGCCAGCATTCGACGGCCGCGGTTAAAGGGCTACACCTTCGGTTCG	CASIRRPRLKGYTF	2	1.9790027804989067E-5	42	TCRBV28-01*01	TCRBV28	TCRBV28-01	01				TCRBD02-01	TCRBD02	TCRBD02-01				01,02	TCRBJ01-02*01	TCRBJ01	TCRBJ01-02	01				7	6	7	5	10	8	39	49	59	63	69	2	In	VDJ
ATTCTGGAGTCCGCCAGCACCAACCAGACATCTATGTACCTCTGTGCCAGCAGTTCGGACAGGGGCGGAGGCTACACCTTCGGTTCG	CASSSDRGGGYTF	2	1.9790027804989067E-5	39	TCRBV28-01*01	TCRBV28	TCRBV28-01	01				TCRBD01-01*01	TCRBD01	TCRBD01-01	01				TCRBJ01-02*01	TCRBJ01	TCRBJ01-02	01				4	4	1	2	1	8	42	55	56	65	69	2	In	VDJ
GAGCACCTTGGAGCTGGGGGACTCGGCCCTTTATCTTTGCGCCAGCAGCTTGGGAGGACTAGCGGGCGCGAGCAGTACTTCGGGCCG		2	1.9790027804989067E-5	44	TCRBV05-01*01	TCRBV05	TCRBV05-01	01				TCRBD02-01	TCRBD02	TCRBD02-01				01,02	TCRBJ02-07*01	TCRBJ02	TCRBJ02-07	01				0	2	1	4	2	6	37	53	55	66	68	2	Out	VDJ
GTGAGCACCTTGGAGCTGGGGGACTCGGCCCTTTATCTTTGCGCCAGCAGCTTGGAGGCAGGGACCTACGAGCAGTACTTCGGGCCG	CASSLEAGTYEQYF	9	8.905512512245079E-5	42	TCRBV05-01*01	TCRBV05	TCRBV05-01	01				TCRBD01-01*01	TCRBD01	TCRBD01-01	01				TCRBJ02-07*01	TCRBJ02	TCRBJ02-07	01				0	1	4	3	3	2	39	55	58	63	64	9	In	VDJ
GCCCTGCAGCCAGAAGACTCAGCCCTGTATCTCTGCGCCAGCAGCCAAGATGGGCCCGGACAGACCTACGAGCAGTACTTCGGGCCG	CASSQDGPGQTYEQYF	6	5.93700834149672E-5	48	TCRBV04-01*01	TCRBV04	TCRBV04-01	01				TCRBD01-01*01	TCRBD01	TCRBD01-01	01				TCRBJ02-07*01	TCRBJ02	TCRBJ02-07	01				0	1	1	5	7	2	33	50	57	63	64	6	In	VDJ
AATCTTCACATCAATTCCCTGGAGCTTGGTGACTCTGCTGTGTATTTCTGTGCCAGCAGCTTCCGGGGAGAGCAGTACTTCGGGCCG	CASSFRGEQYF	4	3.9580055609978133E-5	33	TCRBV03-01/03-02*01	TCRBV03	TCRBV03-01/03-02	01				TCRBD02-01*01	TCRBD02	TCRBD02-01	01				TCRBJ02-07*01	TCRBJ02	TCRBJ02-07	01				5	1	8	3	3	7	48	60	63	68	69	4	In	VDJ
AGACACGGCACTGTATCTCTGCGCCAGCAGTCAATCAGGGTCGGCCGGGACCATAGCTCCTATAATTCACCCCTCCACTTTGGGAAC		8	7.916011121995627E-5	62	TCRBV23-01*01	TCRBV23	TCRBV23-01	01								TCRBD01,TCRBD02	TCRBD01-01,TCRBD02-01		TCRBJ01-06*02	TCRBJ01	TCRBJ01-06	02				0	5	0	7	10	0	19	36	46	51	56	8	Out	VDJ
ACCAGTGCCCATCCTGAAGACAGCAGCTTCTACATCTGCAGTGCTAGAGGGGCCGGGGCCCCCAATTCACCCCTCCACTTTGGGAAC	CSARGAGAPNSPLHF	5	4.9475069512472665E-5	45	TCRBV20	TCRBV20				TCRBV20-01,TCRBV20-or09_02						TCRBD01,TCRBD02	TCRBD01-01,TCRBD02-01		TCRBJ01-06*02	TCRBJ01	TCRBJ01-06	02				1	4	7	0	5	7	36	49	54	59	63	5	In	VDJ
NTGTCGGCTGCTCCCTCCCAGACATCTGTGTACTTCTGTGCCAGCACGGGACTAGCGGGAAACACCGGGGAGCTGTTTTTTGGAGAA	CASTGLAGNTGELFF	8	7.916011121995627E-5	45	TCRBV06-05*01	TCRBV06	TCRBV06-05	01				TCRBD02-01*02	TCRBD02	TCRBD02-01	02				TCRBJ02-02*01	TCRBJ02	TCRBJ02-02	01				7	0	0	3	1	2	36	46	47	-1	60	8	In	VDJ
CCAGTCCACGGAGTCAGGGGACACAGCACTGTATTTCTGTGCCAGCAGCAAAGTCGAGAGGGGTACACTGAAGCTTTCTTTGGACAA		8	7.916011121995627E-5	44	TCRBV21-01*01	TCRBV21	TCRBV21-01	01								TCRBD01,TCRBD02	TCRBD01-01,TCRBD02-01		TCRBJ01-01*01	TCRBJ01	TCRBJ01-01	01				1	1	5	2	5	3	37	53	58	63	64	8	Out	VDJ
CTGAGTTCTAAGAAGCTCCTTCTCAGTGACTCTGGCTTCTATCTCTGTGCCGGGCGCAGGCTGAACACTGAAGCTTTCTTTGGACAA	CAGRRLNTEAFF	2	1.9790027804989067E-5	36	TCRBV30-01	TCRBV30	TCRBV30-01				01,05	TCRBD01-01*01	TCRBD01	TCRBD01-01	01				TCRBJ01-01*01	TCRBJ01	TCRBJ01-01	01				8	1	4	4	5	0	45	51	56	60	61	2	In	VDJ
AACCTGAGCTCTCTGGAGCTGGGGGACTCAGCTTTGTATTTCTGTGCCAGCAGCCCTCGGGTCAGGGGTGGCTACACCTTCGGTTCG	CASSPRVRGGYTF	3	2.96850417074836E-5	39	TCRBV09-01*01	TCRBV09	TCRBV09-01	01				TCRBD01-01*01	TCRBD01	TCRBD01-01	01				TCRBJ01-02*01	TCRBJ01	TCRBJ01-02	01				4	0	4	2	8	7	42	54	62	-1	68	3	In	VDJ
AGTTCTAAGAAGCTCCTTCTCAGTGACTCTGGCTTCTATCTCTGTGCCTGGGACCGACAGGGCTCGTTCGAGCAGTACTTCGGGCCG	CAWDRQGSFEQYF	1	9.895013902494533E-6	39	TCRBV30-01*05	TCRBV30	TCRBV30-01	05				TCRBD01-01*01	TCRBD01	TCRBD01-01	01				TCRBJ02-07*01	TCRBJ02	TCRBJ02-07	01				4	6	2	3	3	6	42	52	55	62	68	1	In	VDJ
ATCCAGCCCTCAGAACCCAGGGACTCAGCTGTGTACTTCTGTGCCAGCAGTTTCTTGGGGACAGGCTACGAGCAGTACTTCGGGCCG	CASSFLGTGYEQYF	1	9.895013902494533E-6	42	TCRBV12	TCRBV12				TCRBV12-03/12-04,TCRBV12-04		TCRBD01-01*01	TCRBD01	TCRBD01-01	01				TCRBJ02-07*01	TCRBJ02	TCRBJ02-07	01				3	0	0	4	4	3	39	53	57	-1	65	1	In	VDJ
CTGAGTTCTAAGAAGCTCCTTCTCAGTGACTCTGGCTTCTATCTCTGTGCCTGGACGAGGGGCTCCTACGAGCAGTACTTCGGGCCG	CAWTRGSYEQYF	1	9.895013902494533E-6	36	TCRBV30-01*01	TCRBV30	TCRBV30-01	01								TCRBD01,TCRBD02	TCRBD01-01,TCRBD02-01		TCRBJ02-07*01	TCRBJ02	TCRBJ02-07	01				4	0	5	2	2	0	45	55	57	-1	62	1	In	VDJ
CTGAGCTCTCTGGAGCTGGGGGACTCAGCTTTGTATTTCTGTGCCAGCAGCGACGACGGTTCCTCCTACGAGCAGTACTTCGGGCCG	CASSDDGSSYEQYF	2	1.9790027804989067E-5	42	TCRBV09-01*01	TCRBV09	TCRBV09-01	01								TCRBD01,TCRBD02	TCRBD01-01,TCRBD02-01		TCRBJ02-07*01	TCRBJ02	TCRBJ02-07	01				3	5	2	7	2	0	39	52	54	57	62	2	In	VDJ
CCCTCAGAACCCAGGGACTCAGCTGTGTACTTCTGTGCCAGCAGTTTAGGGGCCATAGCGGGAGCCTACGAGCAGTACTTCGGGCCG	CASSLGAIAGAYEQYF	1	9.895013902494533E-6	48	TCRBV12	TCRBV12				TCRBV12-03/12-04,TCRBV12-04		TCRBD02-01*02	TCRBD02	TCRBD02-01	02				TCRBJ02-07*01	TCRBJ02	TCRBJ02-07	01				1	0	5	2	6	2	33	49	55	-1	64	1	In	VDJ
CTGAGCTCTCTGGAGCTGGGGGACTCAGCTTTGTATTTCTGTGCCAGCAGCGTAGTCCCGGGCCCCTACGAGCAGTACTTCGGGCCG	CASSVVPGPYEQYF	2	1.9790027804989067E-5	42	TCRBV09-01*01	TCRBV09	TCRBV09-01	01								TCRBD01,TCRBD02	TCRBD01-01,TCRBD02-01		TCRBJ02-07*01	TCRBJ02	TCRBJ02-07	01				0	1	8	0	4	2	39	55	59	63	64	2	In	VDJ
GAGTCGCCCAGCCCCAACCAGACCTCTCTGTACTTCTGTGCCAGCAGTCCCCCTGGGGCAGGAACCTACGAGCAGTACTTCGGGCCG	CASSPPGAGTYEQYF	3	2.96850417074836E-5	45	TCRBV27-01*01	TCRBV27	TCRBV27-01	01				TCRBD01-01*01	TCRBD01	TCRBD01-01	01				TCRBJ02-07*01	TCRBJ02	TCRBJ02-07	01				5	5	7	0	6	2	36	48	54	59	64	3	In	VDJ
TGACAGTGACCAGTGCCCATCCTGAAGACAGCAGCTTCTACATCTGCAGTGATGGCGGGAGGGCCCCACGAGCAGTACTTCGGGCCG		2	1.9790027804989067E-5	37	TCRBV20	TCRBV20				TCRBV20-01,TCRBV20-or09_02		TCRBD02-01*02	TCRBD02	TCRBD02-01	02				TCRBJ02-07*01	TCRBJ02	TCRBJ02-07	01				7	4	7	0	3	5	44	51	54	63	67	2	Out	VDJ
CTGGAGTCCGCCAGCACCAACCAGACATCTATGTACCTCTGTGCCAGCAGTGGGACTAGCGGGAGTGGAGAGCAGTACTTCGGGCCG	CASSGTSGSGEQYF	1	9.895013902494533E-6	42	TCRBV28-01*01	TCRBV28	TCRBV28-01	01				TCRBD02-01*02	TCRBD02	TCRBD02-01	02				TCRBJ02-07*01	TCRBJ02	TCRBJ02-07	01				5	4	0	2	0	7	39	-1	51	65	69	1	In	VDJ
NTGAAGATCCAGCCCTCAGAACCCAGGGACTCAGCTGTGTACTTCTGTGCCAGCAGTTTTAGGGGGGTCATTCAGTACTTCGGCGCC	CASSFRGVIQYF	3	2.96850417074836E-5	36	TCRBV12-03/12-04*01	TCRBV12	TCRBV12-03/12-04	01								TCRBD01,TCRBD02	TCRBD01-01,TCRBD02-01		TCRBJ02-04*01	TCRBJ02	TCRBJ02-04	01				3	2	5	1	1	9	45	59	60	66	68	3	In	VDJ
CAGCAGGTAGTGCGAGGAGATTCGGCAGCTTATTTCTGTGCCAGCTCACCGGCCGCGGGAGAGATGTATGAGCAGTTCTTCGGGCCA	CASSPAAGEMYEQFF	13	1.2863518073242893E-4	45	TCRBV18-01*01	TCRBV18	TCRBV18-01	01				TCRBD02-01*02	TCRBD02	TCRBD02-01	02				TCRBJ02-01*01	TCRBJ02	TCRBJ02-01	01				3	6	7	2	4	8	36	50	54	61	67	13	In	VDJ
AAGATCCGGTCCACAAAGCTGGAGGACTCAGCCATGTACTTCTGTGCCAGCAGTGAAGGGACCGCCGAGACCCAGTACTTCGGGCCA	CASSEGTAETQYF	2	1.9790027804989067E-5	39	TCRBV02-01	TCRBV02	TCRBV02-01				01,03					TCRBD01,TCRBD02	TCRBD01-01,TCRBD02-01		TCRBJ02-05*01	TCRBJ02	TCRBJ02-05	01				1	4	1	7	0	5	42	-1	58	62	66	2	In	VDJ
ACAAAGCTGGAGGACTCAGCCATGTACTTCTGTGCCAGCAGTGCTACTGGACAGGGGGCCCACACCGGGGAGCTGTTTTTTGGAGAA	CASSATGQGAHTGELFF	12	1.187401668299344E-4	51	TCRBV02-01	TCRBV02	TCRBV02-01				01,03	TCRBD01-01*01	TCRBD01	TCRBD01-01	01				TCRBJ02-02*01	TCRBJ02	TCRBJ02-02	01				4	2	1	0	5	3	30	43	48	59	61	12	In	VDJ
GGCTGCTCCCTCCCAGACATCTGTGTACTTCTGTGCCAGCAGTTACCCCCCCAGGGGGAGAACACCGGGGAGCTGTTTTTTGGAGAA		3	2.96850417074836E-5	50	TCRBV06	TCRBV06				TCRBV06-05,TCRBV06-06		TCRBD01-01*01	TCRBD01	TCRBD01-01	01				TCRBJ02-02*01	TCRBJ02	TCRBJ02-02	01				2	1	4	1	5	1	31	46	51	58	59	3	Out	VDJ
NTGTCGGCTGCTCCCTCCCAGACATCTGTGTACTTCTGTGCCAGCAGTTACTCAGGGGTAGGGAACACTGAAGCTTTCTTTGGACAA	CASSYSGVGNTEAFF	2	1.9790027804989067E-5	45	TCRBV06-05*01	TCRBV06	TCRBV06-05	01				TCRBD01-01*01	TCRBD01	TCRBD01-01	01				TCRBJ01-01*01	TCRBJ01	TCRBJ01-01	01				0	4	5	2	0	1	36	-1	53	58	62	2	In	VDJ
TCAGCTGTGTATTTTTGTGCTAGTGGTTTGACTCCTCAGAAGGGGCCGGGAACCCCTGGAATGGGAGGTGGCTACACCTTCGGTTCG	CASGLTPQKGPGTPGMGGGYTF	3	2.96850417074836E-5	66	TCRBV12-05*01	TCRBV12	TCRBV12-05	01				TCRBD02-01*02	TCRBD02	TCRBD02-01	02				TCRBJ01-02*01	TCRBJ01	TCRBJ01-02	01				2	0	9	1	32	7	15	30	62	-1	68	3	In	VDJ
TGGAGTCCGCCAGCACCAACCAGACATCTATGTACCTCTGTGCCAGCAGTCCCGGGGGACATCCGCTATGGCTACACCTTCGGTTCG		2	1.9790027804989067E-5	43	TCRBV28-01*01	TCRBV28	TCRBV28-01	01								TCRBD01,TCRBD02	TCRBD01-01,TCRBD02-01		TCRBJ01-02*01	TCRBJ01	TCRBJ01-02	01				5	4	0	6	5	4	38	50	55	61	65	2	Out	VDJ
GGTCCACAAAGCTGGAGGACTCAGCCATGTACTTCTGTGCCAGCAGCGAATTGTCCAGGTGGGGCCTATGGCTACACCTTCGGTTCG		2	1.9790027804989067E-5	46	TCRBV02-01	TCRBV02	TCRBV02-01				01,03	TCRBD01-01*01	TCRBD01	TCRBD01-01	01				TCRBJ01-02*01	TCRBJ01	TCRBJ01-02	01				2	0	7	0	10	4	35	50	60	-1	65	2	Out	VDJ
TTCTCCCTGATTCTGGAGTCCGCCAGCACCAACCAGACATCTATGTACCTCTGTGCCAGTAGAAACTATGGCTACACCTTCGGTTCG	CASRNYGYTF	2	1.9790027804989067E-5	30	TCRBV28-01*01	TCRBV28	TCRBV28-01	01				TCRBD02-01	TCRBD02	TCRBD02-01				01,02	TCRBJ01-02*01	TCRBJ01	TCRBJ01-02	01				9	1	5	8	0	2	51	-1	59	62	63	2	In	VDJ
CTGAGTTCTAAGAAGCTCCTTCTCAGTGACTCTGGCTTCTATCTCTGTGCCTGGAGTTCTCAGGGCTACGAGCAGTACTTCGGGCCG	CAWSSQGYEQYF	1	9.895013902494533E-6	36	TCRBV30-01*01	TCRBV30	TCRBV30-01	01				TCRBD01-01*01	TCRBD01	TCRBD01-01	01				TCRBJ02-07*01	TCRBJ02	TCRBJ02-07	01				2	0	4	3	3	3	45	57	60	-1	65	1	In	VDJ
CTGGAGTCCGCCAGCACCAACCAGACATCTATGTACCTCTGTGCCAGCAGTGCGTTATCAGACCACTACGAGCAGTACTTCGGGCCG	CASSALSDHYEQYF	1	9.895013902494533E-6	42	TCRBV28-01*01	TCRBV28	TCRBV28-01	01								TCRBD01,TCRBD02	TCRBD01-01,TCRBD02-01		TCRBJ02-07*01	TCRBJ02	TCRBJ02-07	01				5	2	2	7	9	3	39	51	60	63	65	1	In	VDJ
ATCCGCTCACCAGGCCTGGGGGACGCAGCCATGTACCTGTGTGCCACCAGCAGAGAACAGGGCGGACCTGAGCAGTTCTTCGGGCCA	CATSREQGGPEQFF	2	1.9790027804989067E-5	42	TCRBV15-01*02	TCRBV15	TCRBV15-01	02				TCRBD01-01*01	TCRBD01	TCRBD01-01	01				TCRBJ02-01*01	TCRBJ02	TCRBJ02-01	01				0	6	3	3	0	9	39	-1	56	62	68	2	In	VDJ
ACCAGTGCCCATCCTGAAGACAGCAGCTTCTACATCTGCAGTGCTAGAGTAGGGACGAGGGGGGTAAATGAGCAGTTCTTCGGGCCA	CSARVGTRGVNEQFF	4	3.9580055609978133E-5	45	TCRBV20	TCRBV20				TCRBV20-01,TCRBV20-or09_02						TCRBD01,TCRBD02	TCRBD01-01,TCRBD02-01		TCRBJ02-01*01	TCRBJ02	TCRBJ02-01	01				1	3	5	1	8	7	36	49	57	63	66	4	In	VDJ
ATCCAGCCTGCAGAGCTTGGGGACTCGGCCATGTATCTCTGTGCCAGCAGCTTAGCGACAGGGCAGACTGAAGCTTTCTTTGGACAA	CASSLATGQTEAFF	7	6.926509731746173E-5	42	TCRBV11-01*01	TCRBV11	TCRBV11-01	01				TCRBD01-01*01	TCRBD01	TCRBD01-01	01				TCRBJ01-01*01	TCRBJ01	TCRBJ01-01	01				0	3	2	3	0	5	39	-1	56	63	66	7	In	VDJ
AAGATCCAGCCCTCAGAACCCAGGGACTCAGCTGTGTACTTCTGTGCCAGCAGTTTTAACAGGAACACTGAAGCTTTCTTTGGACAA	CASSFNRNTEAFF	2	1.9790027804989067E-5	39	TCRBV12-03/12-04*01	TCRBV12	TCRBV12-03/12-04	01				TCRBD01-01*01	TCRBD01	TCRBD01-01	01				TCRBJ01-01*01	TCRBJ01	TCRBJ01-01	01				3	0	3	5	2	1	42	56	58	-1	62	2	In	VDJ
AGTGCCCATCCTGAAGACAGCAGCTTCTACATCTGCAGTGCTGTCCGTTCCGGGACAGTCGTTAGTGAAAAACTGTTTTTTGGCAGT	CSAVRSGTVVSEKLFF	2	1.9790027804989067E-5	48	TCRBV20	TCRBV20				TCRBV20-01,TCRBV20-or09_02		TCRBD01-01*01	TCRBD01	TCRBD01-01	01				TCRBJ01-04*01	TCRBJ01	TCRBJ01-04	01				5	7	0	5	9	7	33	42	51	58	65	2	In	VDJ
GAACGCCTTGGAGCTGGAGGACTCGGCCCTGTATCTCTGTGCCAGCAGCTTACCGCGGGCCCGGCTCAGCCCCAGCATTTTGGTGAT		2	1.9790027804989067E-5	44	TCRBV05-08*01	TCRBV05	TCRBV05-08	01				TCRBD02-01	TCRBD02	TCRBD02-01				01,02	TCRBJ01-05*01	TCRBJ01	TCRBJ01-05	01				2	6	7	4	3	6	37	51	54	59	65	2	Out	VDJ
AATGTGAACGCCTTGGAGCTGGACGACTCGGCCCTGTATCTCTGTGCCACACGAGAACAGGGTGGCTATGGCTACACCTTCGGTTCG	CATREQGGYGYTF	2	1.9790027804989067E-5	39	TCRBV05-04*01	TCRBV05	TCRBV05-04	01				TCRBD01-01*01	TCRBD01	TCRBD01-01	01				TCRBJ01-02*01	TCRBJ01	TCRBJ01-02	01				9	3	3	3	7	4	42	49	56	62	65	2	In	VDJ
ATCCAGCCCTCAGAACCCAGGGACTCAGCTGTGTACTTCTGTGCCAGCAGTCCAGATTCGGGGAACTATGGCTACACCTTCGGTTCG	CASSPDSGNYGYTF	2	1.9790027804989067E-5	42	TCRBV12	TCRBV12				TCRBV12-03/12-04,TCRBV12-04		TCRBD02-01*01	TCRBD02	TCRBD02-01	01				TCRBJ01-02*01	TCRBJ01	TCRBJ01-02	01				5	0	8	3	7	2	39	51	58	-1	63	2	In	VDJ
AAGATCCAGCGCACAGAGCAGGGGGACTCGGCCATGTATCTCTGTGCCAGCAGCCCACCTTTTTGGGATGGCTACACCTTCGGTTCG	CASSPPFWDGYTF	3	2.96850417074836E-5	39	TCRBV07-09*01	TCRBV07	TCRBV07-09	01								TCRBD01,TCRBD02	TCRBD01-01,TCRBD02-01		TCRBJ01-02*01	TCRBJ01	TCRBJ01-02	01				5	0	0	9	10	6	42	54	64	-1	67	3	In	VDJ
GAGTCCGCCAGCACCAACCAGACATCTATGTACCTCTGTGCCAGCAGTTTATCCCCTACGCGGGGGAATGGCTACACCTTCGGTTCG	CASSLSPTRGNGYTF	2	1.9790027804989067E-5	45	TCRBV28-01*01	TCRBV28	TCRBV28-01	01				TCRBD02-01*01	TCRBD02	TCRBD02-01	01				TCRBJ01-02*01	TCRBJ01	TCRBJ01-02	01				1	1	7	2	7	6	36	52	59	66	67	2	In	VDJ
NNNNTGAAGATCCAGCCCTCAGAACCCAGGGACTCAGCTGTGTACTTCTGTGCCAGCAGTTCCTCCGGGACTCAGTACTTCGGGCCG	CASSSSGTQYF	1	9.895013902494533E-6	33	TCRBV12-03/12-04*01	TCRBV12	TCRBV12-03/12-04	01				TCRBD02-01	TCRBD02	TCRBD02-01				01,02	TCRBJ02-07*01	TCRBJ02	TCRBJ02-07	01				4	0	0	10	5	10	48	61	66	-1	72	1	In	VDJ
GTGACCAGTGCCCATCCTGAAGACAGCAGCTTCTACATCTGCAGTGCTAGAGATGGACTAGCGGCCCTGCGGCAGTACTTCGGGCCG	CSARDGLAALRQYF	5	4.9475069512472665E-5	42	TCRBV20	TCRBV20				TCRBV20-01,TCRBV20-or09_02		TCRBD02-01	TCRBD02	TCRBD02-01				01,02	TCRBJ02-07*01	TCRBJ02	TCRBJ02-07	01				0	7	1	5	1	9	39	53	54	64	71	5	In	VDJ
GAGTCCGCCAGCACCAACCAGACATCTATGTACCTCTGTGCCAGCAGCTCACAGGGGCCTTCCACTTACGAGCAGTACTTCGGGCCG	CASSSQGPSTYEQYF	1	9.895013902494533E-6	45	TCRBV28-01*01	TCRBV28	TCRBV28-01	01				TCRBD01-01*01	TCRBD01	TCRBD01-01	01				TCRBJ02-07*01	TCRBJ02	TCRBJ02-07	01				6	9	3	2	3	4	36	47	50	57	66	1	In	VDJ
CTGATTCTGGAGTCCGCCAGCACCAACCAGACATCTATGTACCTCTGTGCCAGCAGTGTTCCGTCCTACGAGCAGTACTTCGGGCCG	CASSVPSYEQYF	1	9.895013902494533E-6	36	TCRBV28-01*01	TCRBV28	TCRBV28-01	01				TCRBD02-01	TCRBD02	TCRBD02-01				01,02	TCRBJ02-07*01	TCRBJ02	TCRBJ02-07	01				5	0	8	6	4	1	45	57	61	-1	63	1	In	VDJ
CTTCACATCAATTCCCTGGAGCTTGGTGACTCTGCTGTGTATTTCTGTGCCAGCAGCCATCGGGCCTACGAGCAGTACTTCGGGCCG	CASSHRAYEQYF	2	1.9790027804989067E-5	36	TCRBV03-01/03-02*01	TCRBV03	TCRBV03-01/03-02	01				TCRBD02-01	TCRBD02	TCRBD02-01				01,02	TCRBJ02-07*01	TCRBJ02	TCRBJ02-07	01				3	0	8	4	1	2	45	59	60	-1	64	2	In	VDJ
CTACACGCCCTGCAGCCAGAAGACTCAGCCCTGTATCTCTGCGCCAGCAGCCAAAAGGCGGACAGGGACGAGCAGTACTTCGGGCCG	CASSQKADRDEQYF	2	1.9790027804989067E-5	42	TCRBV04-01*01	TCRBV04	TCRBV04-01	01				TCRBD01-01*01	TCRBD01	TCRBD01-01	01				TCRBJ02-07*01	TCRBJ02	TCRBJ02-07	01				2	0	1	3	5	5	39	54	59	-1	67	2	In	VDJ
NNNNNTGAAGATCCAGCCCTCAGAACCCAGGGACTCAGCTGTGTATTTTTGTGCTAGTGGTTTGGAGGGGGTAAGTACTTCGGGCCG		2	1.9790027804989067E-5	32	TCRBV12-05*01	TCRBV12	TCRBV12-05	01				TCRBD01-01*01	TCRBD01	TCRBD01-01	01				TCRBJ02-07*01	TCRBJ02	TCRBJ02-07	01				1	2	5	1	0	11	49	-1	65	71	73	2	Out	VDJ
CCCAGCCCCAACCAGACCTCTCTGTACTTCTGTGCCAGCAGTTTATCGGTTGGGACTAGCGGGGTAAACATTCAGTACTTCGGCGCC	CASSLSVGTSGVNIQYF	7	6.926509731746173E-5	51	TCRBV27-01*01	TCRBV27	TCRBV27-01	01				TCRBD02-01*01	TCRBD02	TCRBD02-01	01				TCRBJ02-04*01	TCRBJ02	TCRBJ02-04	01				0	1	0	3	4	6	30	47	51	64	65	7	In	VDJ
CGCCCTGCAGCCAGAAGACTCAGCCCTGTATCTCTGCGCCAGCAGCTCTGGGGACTAGCGGGGAAAGAGACCCAGTACTTCGGGCCA		4	3.9580055609978133E-5	47	TCRBV04-01*01	TCRBV04	TCRBV04-01	01				TCRBD02-01*01	TCRBD02	TCRBD02-01	01				TCRBJ02-05*01	TCRBJ02	TCRBJ02-05	01				5	1	0	3	4	3	34	46	50	63	64	4	Out	VDJ
GAGCTGGGGGACTCAGCCCTGTACTTCTGTGCCAGCAGCTTAGTCGATAGCGGGTGGGCTCGCACAGATACGCAGTATTTTGGCCCA	CASSLVDSGWARTDTQYF	5	4.9475069512472665E-5	54	TCRBV13-01*01	TCRBV13	TCRBV13-01	01				TCRBD02-01	TCRBD02	TCRBD02-01				01,02	TCRBJ02-03*01	TCRBJ02	TCRBJ02-03	01				1	7	5	4	4	1	27	43	47	54	61	5	In	VDJ
CTGAATGTGAACGCCTTGTTGCTGGGGGACTCGGCCCTGTATCTCTGTGCCAGCAGCTTGAGCCCTGGTGAAGCTTTCTTTGGACAA	CASSLSPGEAFF	2	1.9790027804989067E-5	36	TCRBV05-05*01	TCRBV05	TCRBV05-05	01				TCRBD02-01	TCRBD02	TCRBD02-01				01,02	TCRBJ01-01*01	TCRBJ01	TCRBJ01-01	01				1	5	6	7	0	7	45	-1	60	63	68	2	In	VDJ
GACCAGTGCCCATCCTGAAGACAGCAGCTTCTACATCTGCAGTGCTATATATCGGGGGCCTGTAGGGAAAAACTGTTTTTTGGCAGT		6	5.93700834149672E-5	44	TCRBV20	TCRBV20				TCRBV20-01,TCRBV20-or09_02						TCRBD01,TCRBD02	TCRBD01-01,TCRBD02-01		TCRBJ01-04*01	TCRBJ01	TCRBJ01-04	01				4	7	6	0	6	8	37	47	53	59	66	6	Out	VDJ
GAGTCCGCCAGCACCAACCAGACATCTATGTACCTCTGTGCCAGCAGCCGTAGGACAGGAGTTAGTCAGCCCCAGCATTTTGGTGAT	CASSRRTGVSQPQHF	2	1.9790027804989067E-5	45	TCRBV28-01*01	TCRBV28	TCRBV28-01	01				TCRBD01-01*01	TCRBD01	TCRBD01-01	01				TCRBJ01-05*01	TCRBJ01	TCRBJ01-05	01				6	6	1	4	5	6	36	47	52	59	65	2	In	VDJ
CTCAGAACCCAGGGACTCAGCTGTGTACTTCTGTGCCAGCAGTTGGACAGGGAATCACCTGGCAATCAGCCCCAGCATTTTGGTGAT		2	1.9790027804989067E-5	50	TCRBV12	TCRBV12				TCRBV12-03/12-04,TCRBV12-04		TCRBD01-01*01	TCRBD01	TCRBD01-01	01				TCRBJ01-05*01	TCRBJ01	TCRBJ01-05	01				4	9	1	3	0	2	31	-1	44	52	61	2	Out	VDJ
TTCCCTGGAGCTTGGTGACTCTGCTGTGTATTTCTGTGCCAGCAGCCACAGGGAGGGGGTGACAATCAGCCCCAGCATTTTGGTGAT		2	1.9790027804989067E-5	47	TCRBV03-01/03-02*01	TCRBV03	TCRBV03-01/03-02	01				TCRBD02-01*02	TCRBD02	TCRBD02-01	02				TCRBJ01-05*01	TCRBJ01	TCRBJ01-05	01				3	5	9	0	2	3	34	48	50	57	62	2	Out	VDJ
CAGCCCTCAGAACCCAGGGACTCAGCTGTGTACTTCTGTGCCAGCAGTTCCCGTTTCGACAGCCTGCAGCCCCAGCATTTTGGTGAT	CASSSRFDSLQPQHF	2	1.9790027804989067E-5	45	TCRBV12	TCRBV12				TCRBV12-03/12-04,TCRBV12-04		TCRBD01-01*01	TCRBD01	TCRBD01-01	01				TCRBJ01-05*01	TCRBJ01	TCRBJ01-05	01				4	4	2	5	8	7	36	49	57	62	66	2	In	VDJ
GGAGATCCAGTCCACGGAGTCAGGGGACACAGCACTGTATTTCTGTGCCATCCAACCGACAGGTGCTATGGCTACACCTTCGGTTCG		2	1.9790027804989067E-5	38	TCRBV21-01*01	TCRBV21	TCRBV21-01	01				TCRBD01-01*01	TCRBD01	TCRBD01-01	01				TCRBJ01-02*01	TCRBJ01	TCRBJ01-02	01				10	2	2	4	7	4	43	50	57	63	65	2	Out	VDJ
NTGTCGGCTGCTCCCTCCCAGACATCTGTGTACTTCTGTGCCAGCAGTGACCCTAGGACAGCGAACTATGGCTACACCTTCGGTTCG	CASSDPRTANYGYTF	2	1.9790027804989067E-5	45	TCRBV06-01*01	TCRBV06	TCRBV06-01	01				TCRBD01-01*01	TCRBD01	TCRBD01-01	01				TCRBJ01-02*01	TCRBJ01	TCRBJ01-02	01				3	2	1	5	5	2	36	50	55	61	63	2	In	VDJ
GAGTCCGCCAGCACCAACCAGACATCTATGTACCTCTGTGCCAGCAGTACTCCCTCCAGAGTCAACTATGGCTACACCTTCGGTTCG	CASSTPSRVNYGYTF	2	1.9790027804989067E-5	45	TCRBV28-01*01	TCRBV28	TCRBV28-01	01								TCRBD01,TCRBD02	TCRBD01-01,TCRBD02-01		TCRBJ01-02*01	TCRBJ01	TCRBJ01-02	01				5	4	4	5	8	2	36	48	56	59	63	2	In	VDJ
GATTCTGGAGTCCGCCAGCACCAACCAGACATCTATGTACCTCTGTGCCAGCAGTTTCGATACGCTCCCAGCTACACCTTCGGTTCG		2	1.9790027804989067E-5	38	TCRBV28-01*01	TCRBV28	TCRBV28-01	01								TCRBD01,TCRBD02	TCRBD01-01,TCRBD02-01		TCRBJ01-02*01	TCRBJ01	TCRBJ01-02	01				3	10	2	8	1	9	43	57	58	60	70	2	Out	VDJ
ATTCTGGAGTCCGCCAGCACCAACCAGACATCTATGTACCTCTGTGCCAGCAGTTTCCAGGGAAGCTACGAGCAGTACTTCGGGCCG	CASSFQGSYEQYF	1	9.895013902494533E-6	39	TCRBV28-01*01	TCRBV28	TCRBV28-01	01				TCRBD01-01*01	TCRBD01	TCRBD01-01	01				TCRBJ02-07*01	TCRBJ02	TCRBJ02-07	01				3	3	4	3	1	3	42	56	57	62	65	1	In	VDJ
TGAGCTGAATGTGAACGCCTTGGAGCTGGACGACTCGGCCCTGTATCCCACATCCGGGTCGCGGCCTACGAGCAGTACTTCGGGCCG		1	9.895013902494533E-6	32	TCRBV05-04*01	TCRBV05	TCRBV05-04	01				TCRBD02-01	TCRBD02	TCRBD02-01				01,02	TCRBJ02-07*01	TCRBJ02	TCRBJ02-07	01				18	0	7	5	13	2	49	47	60	-1	64	1	Out	VDJ
GTGACATCGGCCCAAAAGAACCCGACAGCTTTCTATCTCTGTGCCAGTAGTATCGCAGGGATCACCTACGAGCAGTACTTCGGGCCG	CASSIAGITYEQYF	3	2.96850417074836E-5	42	TCRBV19-01*01	TCRBV19	TCRBV19-01	01				TCRBD01-01*01	TCRBD01	TCRBD01-01	01				TCRBJ02-07*01	TCRBJ02	TCRBJ02-07	01				3	4	4	3	2	2	39	53	55	60	64	3	In	VDJ
TCCCTGATTCTGGAGTCCGCCAGCACCAACCAGACATCTATGTACCTCTGTGCCAGCAGAGGAAACTACGAGCAGTACTTCGGGCCG	CASRGNYEQYF	1	9.895013902494533E-6	33	TCRBV28-01*01	TCRBV28	TCRBV28-01	01								TCRBD01,TCRBD02	TCRBD01-01,TCRBD02-01		TCRBJ02-07*01	TCRBJ02	TCRBJ02-07	01				6	2	1	8	1	3	48	59	60	63	65	1	In	VDJ
AGATCCAGCCTGCAGAGCTTGGGGACTCGGCCATGTATCTCTGTGCCAGCAGCACGCGGACATGTATACGAGCAGTACTTCGGGCCG		1	9.895013902494533E-6	40	TCRBV11-01*01	TCRBV11	TCRBV11-01	01				TCRBD01-01*01	TCRBD01	TCRBD01-01	01				TCRBJ02-07*01	TCRBJ02	TCRBJ02-07	01				5	4	1	6	4	4	41	53	57	62	66	1	Out	VDJ
CAGCCCTCAGAACCCAGGGACTCAGCTGTGTACTTCTGTGCCAGCTTAGCTTGGGGAAGATCTGGAAACACCATATATTTTGGAGAG	CASLAWGRSGNTIYF	4	3.9580055609978133E-5	45	TCRBV12	TCRBV12				TCRBV12-03/12-04,TCRBV12-04						TCRBD01,TCRBD02	TCRBD01-01,TCRBD02-01		TCRBJ01-03*01	TCRBJ01	TCRBJ01-03	01				8	3	0	8	8	1	36	45	53	57	60	4	In	VDJ
ATCCTGGAGTCGCCCAGCCCCAACCAGACCTCTCTGTACTTCTGTGCCAGCAGTTCCGTCGGGGCCTCACCCCTCCACTTTGGGAAC	CASSSVGASPLHF	4	3.9580055609978133E-5	39	TCRBV27-01*01	TCRBV27	TCRBV27-01	01								TCRBD01,TCRBD02	TCRBD01-01,TCRBD02-01		TCRBJ01-06*02	TCRBJ01	TCRBJ01-06	02				4	1	7	0	5	10	42	55	60	65	66	4	In	VDJ
GACAGTGACCAGTGCCCATCCTGAAGACAGCAGCTTCTACATCTGCAGTGTCAAAAAAGTGGGGAAGATACGCAGTATTTTGGCCCA		6	5.93700834149672E-5	38	TCRBV20	TCRBV20				TCRBV20-01,TCRBV20-or09_02						TCRBD01,TCRBD02	TCRBD01-01,TCRBD02-01		TCRBJ02-03*01	TCRBJ02	TCRBJ02-03	01				7	0	0	8	11	5	43	50	61	-1	65	6	Out	VDJ
NNNNNNNTGTCGGCTGCTCCCTCCCAGACATCTGTGTACTTCTGTGCCAGCAGTGATGGGATGAACACTGAAGCTTTCTTTGGACAA	CASSDGMNTEAFF	5	4.9475069512472665E-5	39	TCRBV06-01*01	TCRBV06	TCRBV06-01	01								TCRBD01,TCRBD02	TCRBD01-01,TCRBD02-01		TCRBJ01-01*01	TCRBJ01	TCRBJ01-01	01				3	0	0	8	1	0	42	56	57	-1	61	5	In	VDJ
AGTTCTAAGAAGCTCCTTCTCAGTGACTCTGGCTTCTATCTCTGTGCCTTGGAGCGGACACAGAACACTGAAGCTTTCTTTGGACAA	CALERTQNTEAFF	2	1.9790027804989067E-5	39	TCRBV30-01	TCRBV30	TCRBV30-01				01,05					TCRBD01,TCRBD02	TCRBD01-01,TCRBD02-01		TCRBJ01-01*01	TCRBJ01	TCRBJ01-01	01				7	2	1	6	6	1	42	49	55	60	62	2	In	VDJ
AGCACCAACCAGACATCTATGTACCTCTGTGCCAGCAGAATCCCGGGACAGGGGGCCCTAACTAATGAAAAACTGTTTTTTGGCAGT	CASRIPGQGALTNEKLFF	4	3.9580055609978133E-5	54	TCRBV28-01*01	TCRBV28	TCRBV28-01	01				TCRBD01-01*01	TCRBD01	TCRBD01-01	01				TCRBJ01-04*01	TCRBJ01	TCRBJ01-04	01				6	3	0	0	6	1	27	38	44	56	59	4	In	VDJ
GTGAACGCCTTGGAGCTGGACGACTCGGCCCTGTATCTCTGTGCCAGCAGCTTGGACAGGGGAGGGGAAAAACTGTTTTTTGGCAGT	CASSLDRGGEKLFF	2	1.9790027804989067E-5	42	TCRBV05-04*01	TCRBV05	TCRBV05-04	01								TCRBD01,TCRBD02	TCRBD01-01,TCRBD02-01		TCRBJ01-04*01	TCRBJ01	TCRBJ01-04	01				0	4	3	2	0	8	39	-1	55	62	66	2	In	VDJ
CACATCAATTCCCTGGAGCTTGGTGACTCTGCTGTGTATTTCTGTGCCAGCAGCCAGGTAGGGGATCAGCCCCAGCATTTTGGTGAT	CASSQVGDQPQHF	2	1.9790027804989067E-5	39	TCRBV03-01/03-02*01	TCRBV03	TCRBV03-01/03-02	01				TCRBD01-01*01	TCRBD01	TCRBD01-01	01				TCRBJ01-05*01	TCRBJ01	TCRBJ01-05	01				3	0	5	2	3	5	42	56	59	-1	64	2	In	VDJ
AAGATCCAGCCCTCAGAACCCAGGGACTCAGCTGTGTACTTCTGTGCCAGCAGTTTTAGAAGCAATCAGCCCCAGCATTTTGGTGAT	CASSFRSNQPQHF	2	1.9790027804989067E-5	39	TCRBV12-03/12-04*01	TCRBV12	TCRBV12-03/12-04	01				TCRBD02-01	TCRBD02	TCRBD02-01				01,02	TCRBJ01-05*01	TCRBJ01	TCRBJ01-05	01				3	1	5	8	0	1	42	-1	56	59	60	2	In	VDJ
AGAACCCAGGGACTCAGCTGTGTATTTTTGTGCTAGTGGGCCTCCTAGGGGCCCACCAACTAATCGCAGCCCCAGCATTTTGGTGAT		3	2.96850417074836E-5	53	TCRBV12-05*01	TCRBV12	TCRBV12-05	01				TCRBD01-01*01	TCRBD01	TCRBD01-01	01				TCRBJ01-05*01	TCRBJ01	TCRBJ01-05	01				6	15	5	2	7	7	28	39	46	51	66	3	Out	VDJ
CAGCCCTCAGAACCCAGGGACTCAGCTGTGTACTTCTGTGCCAGCAGTCCCCGGACAGGGGGCGCGTTTGGCTACACCTTCGGTTCG	CASSPRTGGAFGYTF	2	1.9790027804989067E-5	45	TCRBV12	TCRBV12				TCRBV12-03/12-04,TCRBV12-04		TCRBD01-01*01	TCRBD01	TCRBD01-01	01				TCRBJ01-02*01	TCRBJ01	TCRBJ01-02	01				5	5	1	0	4	7	36	48	52	63	68	2	In	VDJ
CTGGAGTCCGCCAGCACCAACCAGACATCTATGTACCTCTGTGCCAGCAGTTTAATCCGGGGGTCTTATGGCTACACCTTCGGTTCG	CASSLIRGSYGYTF	2	1.9790027804989067E-5	42	TCRBV28-01*01	TCRBV28	TCRBV28-01	01				TCRBD02-01*01	TCRBD02	TCRBD02-01	01				TCRBJ01-02*01	TCRBJ01	TCRBJ01-02	01				2	3	8	2	3	5	39	54	57	63	66	2	In	VDJ
CTGAATGTGAACGCCTTGGAGCTGGACGACTCGGCCCTGTATCTCTGTGCCAGCAGCCGACAGGGTAGGGAGCAGTACTTCGGGCCG	CASSRQGREQYF	1	9.895013902494533E-6	36	TCRBV05-04*01	TCRBV05	TCRBV05-04	01				TCRBD01-01*01	TCRBD01	TCRBD01-01	01				TCRBJ02-07*01	TCRBJ02	TCRBJ02-07	01				4	4	2	3	1	7	45	57	58	65	69	1	In	VDJ
ATCCTGAGTTCTAAGAAGCTCCTTCTCAGTGACTCTGGCTTCTATCTCTGTGCCTGGATAACAGGGTACGAGCAGTACTTCGGGCCG	CAWITGYEQYF	1	9.895013902494533E-6	33	TCRBV30-01*01	TCRBV30	TCRBV30-01	01				TCRBD01-01*01	TCRBD01	TCRBD01-01	01				TCRBJ02-07*01	TCRBJ02	TCRBJ02-07	01				4	0	3	3	2	4	48	58	60	-1	66	1	In	VDJ
GTGAACGCCTTGGAGCTGGACGACTCGGCCCTGTATCTCTGTGCCAGCAGCTTGGGACGGGGGGCCTACGAGCAGTACTTCGGGCCG	CASSLGRGAYEQYF	6	5.93700834149672E-5	42	TCRBV05-04*01	TCRBV05	TCRBV05-04	01				TCRBD02-01*01	TCRBD02	TCRBD02-01	01				TCRBJ02-07*01	TCRBJ02	TCRBJ02-07	01				0	0	8	1	2	2	39	55	57	-1	64	6	In	VDJ
ATCCAGCCTGCAGAGCTTGGGGACTCGGCCGTGTATCTCTGTGCCAGCAGCTTATTCTCTGGGGCCAACGTCCTGACTTTCGGGGCC	CASSLFSGANVLTF	2	1.9790027804989067E-5	42	TCRBV11-03*01	TCRBV11	TCRBV11-03	01											TCRBJ02-06*01	TCRBJ02	TCRBJ02-06	01				2	2	0	0	0	0	39	-1	-1	54	56	2	In	VJ
GTGACATCGGCCCAAAAGAACCCGACAGCTTTCTATCTCTGTGCCAGTAGTAGGCCAGGGGATTACAATGAGCAGTTCTTCGGGCCA	CASSRPGDYNEQFF	7	6.926509731746173E-5	42	TCRBV19-01*01	TCRBV19	TCRBV19-01	01				TCRBD01-01*01	TCRBD01	TCRBD01-01	01				TCRBJ02-01*01	TCRBJ02	TCRBJ02-01	01				4	2	4	2	3	4	39	52	55	61	63	7	In	VDJ
ACATCGGCCCAAAAGAACCCGACAGCTTTCTATCTCTGTGCCAGTAGTCCAGTAGCGGGAGTCTACAATGAGCAGTTCTTCGGGCCA	CASSPVAGVYNEQFF	6	5.93700834149672E-5	45	TCRBV19-01*01	TCRBV19	TCRBV19-01	01				TCRBD02-01*02	TCRBD02	TCRBD02-01	02				TCRBJ02-01*01	TCRBJ02	TCRBJ02-01	01				5	1	5	2	4	3	36	48	52	61	62	6	In	VDJ
ATCCGGTCCACAAAGCTGGAGGACTCAGCCATGTACTTCTGTGCCAGCAGTCGCGGGAGGTCCACCGGGGAGCTGTTTTTTGGAGAA	CASSRGRSTGELFF	10	9.895013902494533E-5	42	TCRBV02-01	TCRBV02	TCRBV02-01				01,03	TCRBD02-01*02	TCRBD02	TCRBD02-01	02				TCRBJ02-02*01	TCRBJ02	TCRBJ02-02	01				5	2	7	1	1	4	39	51	52	60	62	10	In	VDJ
CTGGAGTCCGCCAGCACCAACCAGACATCTATGTACCTCTGTGCCAGCAGCCCCTTCGGGACCGCTGAAGGTGGGCATTTTGGTGAT	CASSPFGTAEGGHF	2	1.9790027804989067E-5	42	TCRBV28-01*01	TCRBV28	TCRBV28-01	01								TCRBD01,TCRBD02	TCRBD01-01,TCRBD02-01		TCRBJ01-05*01	TCRBJ01	TCRBJ01-05	01				6	12	0	7	7	15	39	50	57	62	74	2	In	VDJ
AATGTGAACGCCTTGTTGCTGGGGGACTCGGCCCTCTATCTCTGTGCCAGCAGCCCGGGAGGACAGCGGCCCCAGCATTTTGGTGAT	CASSPGGQRPQHF	2	1.9790027804989067E-5	39	TCRBV05-06*01	TCRBV05	TCRBV05-06	01				TCRBD02-01*02	TCRBD02	TCRBD02-01	02				TCRBJ01-05*01	TCRBJ01	TCRBJ01-05	01				4	6	8	1	1	9	42	54	55	62	68	2	In	VDJ
GAAGCTCCTCCTCAGTGACTCTGGCTTCTATCTCTGTGCCTGGAGAAGGGCAGGGGTTTGGATAATCAGCCCCAGCATTTTGGTGAT		4	3.9580055609978133E-5	47	TCRBV30-01*02	TCRBV30	TCRBV30-01	02				TCRBD01-01*01	TCRBD01	TCRBD01-01	01				TCRBJ01-05*01	TCRBJ01	TCRBJ01-05	01				3	7	4	2	5	4	34	45	50	56	63	4	Out	VDJ
GAGTCGCCCAGCCCCAACCAGACCTCTCTGTACTTCTGTGCCAGCAGTACTTCCGGTTCGGGCAATCAGCCCCAGCATTTTGGTGAT	CASSTSGSGNQPQHF	2	1.9790027804989067E-5	45	TCRBV27-01*01	TCRBV27	TCRBV27-01	01				TCRBD02-01	TCRBD02	TCRBD02-01				01,02	TCRBJ01-05*01	TCRBJ01	TCRBJ01-05	01				5	10	3	10	0	2	36	-1	48	51	61	2	In	VDJ
TCTGAACTGAACATGAGCTCCTTGGAGCTGGGGGACTCAGCCCTGTACTTCTGTGCCAGCCCTAGGCAGCCCCAGCATTTTGGTGAT	CASPRQPQHF	2	1.9790027804989067E-5	30	TCRBV13-01*01	TCRBV13	TCRBV13-01	01				TCRBD02-01	TCRBD02	TCRBD02-01				01,02	TCRBJ01-05*01	TCRBJ01	TCRBJ01-05	01				8	1	4	8	1	7	51	60	61	65	66	2	In	VDJ
TCCCTGGAGCTTGGTGACTCTGCTGTGTATTTCTGTGCCAGCAGCCAAGAGCGGGGAACCAACAATTCACCCCTCCACTTTGGGAAT	CASSQERGTNNSPLHF	2	1.9790027804989067E-5	48	TCRBV03-01/03-02*01	TCRBV03	TCRBV03-01/03-02	01				TCRBD02-01*01	TCRBD02	TCRBD02-01	01				TCRBJ01-06*01	TCRBJ01	TCRBJ01-06	01				0	7	7	3	0	7	33	-1	50	56	63	2	In	VDJ
GTGAACGCCTTGTTGCTGGGGGACTCGGCCCTCTATCTCTGTGCCAGCAGCTTTTGGACAGGGGTCTATGGCTACACCTTCGGTTCG	CASSFWTGVYGYTF	2	1.9790027804989067E-5	42	TCRBV05-06*01	TCRBV05	TCRBV05-06	01				TCRBD01-01*01	TCRBD01	TCRBD01-01	01				TCRBJ01-02*01	TCRBJ01	TCRBJ01-02	01				2	1	1	2	2	4	39	53	55	64	65	2	In	VDJ
ATCCAGCCTGCAGAGCTTGGGGACTCGGCCATGTATCTCTGTGCCAGCAGCCGGGACAGCAGCATCTATGGCTACACCTTCGGTTCG	CASSRDSSIYGYTF	1	9.895013902494533E-6	42	TCRBV11-01*01	TCRBV11	TCRBV11-01	01				TCRBD01-01*01	TCRBD01	TCRBD01-01	01				TCRBJ01-02*01	TCRBJ01	TCRBJ01-02	01				5	6	0	5	1	4	39	51	52	59	65	1	In	VDJ
TCCCTGGAGCTTGGTGACTCTGCTGTGTATTTCTGTGCCAGCAGCCAAGATAATGCGTGGGACAGCTATGGCTACACCTTCGGTTCG	CASSQDNAWDSYGYTF	2	1.9790027804989067E-5	48	TCRBV03-01/03-02*01	TCRBV03	TCRBV03-01/03-02	01				TCRBD01-01*01	TCRBD01	TCRBD01-01	01				TCRBJ01-02*01	TCRBJ01	TCRBJ01-02	01				0	0	0	5	8	4	33	50	58	-1	65	2	In	VDJ
ACCTACACACCCTGCAGCCAGAAGACTCGGCCCTGTATCTCTGTGCCAGCAGCTAGGGATAGAGACTATGGCTACACCTTCGGTTCG		2	1.9790027804989067E-5	40	TCRBV04-02*01	TCRBV04	TCRBV04-02	01								TCRBD01,TCRBD02	TCRBD01-01,TCRBD02-01		TCRBJ01-02*01	TCRBJ01	TCRBJ01-02	01				5	5	0	8	2	3	41	53	55	59	64	2	Out	VDJ
CTACACACCCTGCAGCCAGAAGACTCGGCCCTGTATCTCTGTGCCAGCAGCCAAGTTCAGGGCCCGGGGGGCTACACCTTCGGTTCG	CASSQVQGPGGYTF	2	1.9790027804989067E-5	42	TCRBV04-02*01	TCRBV04	TCRBV04-02	01								TCRBD01,TCRBD02	TCRBD01-01,TCRBD02-01		TCRBJ01-02*01	TCRBJ01	TCRBJ01-02	01				1	7	4	3	2	8	39	55	57	62	69	2	In	VDJ
ATCAATTCCCTGGAGCTTGGTGACTCTGCTGTGTATTTCTGTGCCAGCAGCCCGACGATCGTCGGGGGGGAGCAGTACTTCGGGCCG	CASSPTIVGGEQYF	2	1.9790027804989067E-5	42	TCRBV03-01/03-02*01	TCRBV03	TCRBV03-01/03-02	01				TCRBD02-01*01	TCRBD02	TCRBD02-01	01				TCRBJ02-07*01	TCRBJ02	TCRBJ02-07	01				4	0	8	1	10	7	39	52	62	-1	69	2	In	VDJ
GAGCTGAATGTGAACGCCTTGTTGCTGGGGGACTCGGCCCTCTATCTCTGTGCCAGCAGCGCAGGGGGCGAGCAGTACTTCGGGCCG	CASSAGGEQYF	1	9.895013902494533E-6	33	TCRBV05-06*01	TCRBV05	TCRBV05-06	01				TCRBD01-01*01	TCRBD01	TCRBD01-01	01				TCRBJ02-07*01	TCRBJ02	TCRBJ02-07	01				4	0	4	1	1	6	48	60	61	-1	68	1	In	VDJ
CTGGAGTCCGCTACCAGCTCCCAGACATCTGTGTACTTCTGTGCCATCAGTTCAAACCGCCAGGGTTACGAGCAGTACTTCGGGCCG	CAISSNRQGYEQYF	3	2.96850417074836E-5	42	TCRBV10-03*01	TCRBV10	TCRBV10-03	01				TCRBD01-01*01	TCRBD01	TCRBD01-01	01				TCRBJ02-07*01	TCRBJ02	TCRBJ02-07	01				5	1	4	3	9	4	39	51	60	65	66	3	In	VDJ
ATCCGGTCCACAAAGCTGGAGGACTCAGCCATGTACTTCTGTGCCAGCAGCATTAGCGGGGTTTTCTACGAGCAGTACTTCGGGCCG	CASSISGVFYEQYF	2	1.9790027804989067E-5	42	TCRBV02-01	TCRBV02	TCRBV02-01				01,03	TCRBD02-01*01	TCRBD02	TCRBD02-01	01				TCRBJ02-07*01	TCRBJ02	TCRBJ02-07	01				6	4	5	3	3	3	39	50	53	61	65	2	In	VDJ
AGCACCTTGGAGCTGGGGGACTCGGCCCTTTATCTTTGCGCCAGCAGCTTCTCAGGGGGTTCTTTCTACGAGCAGTACTTCGGGCCG	CASSFSGGSFYEQYF	3	2.96850417074836E-5	45	TCRBV05-01*01	TCRBV05	TCRBV05-01	01				TCRBD01-01*01	TCRBD01	TCRBD01-01	01				TCRBJ02-07*01	TCRBJ02	TCRBJ02-07	01				2	6	4	1	2	3	36	50	52	59	65	3	In	VDJ
AAGATCCAGCCCTCAGAACCCAGGGACTCAGCTGTGTACTTCTGTGCCAGCAGAACCGACAGGTGCTACGAGCAGTACTTCGGGCCG	CASRTDRCYEQYF	1	9.895013902494533E-6	39	TCRBV12-03/12-04*01	TCRBV12	TCRBV12-03/12-04	01				TCRBD01-01*01	TCRBD01	TCRBD01-01	01				TCRBJ02-07*01	TCRBJ02	TCRBJ02-07	01				6	2	2	4	4	3	42	53	57	63	65	1	In	VDJ
CCTGCAGAGCTTGGGGACTCGGCCGTGTATCTCTGTGCCAGCAGCTTAGAACGACAGTCTTCCGCCTACGAGCAGTACTTCGGGCCG	CASSLERQSSAYEQYF	1	9.895013902494533E-6	48	TCRBV11-03*01	TCRBV11	TCRBV11-03	01				TCRBD01-01*01	TCRBD01	TCRBD01-01	01				TCRBJ02-07*01	TCRBJ02	TCRBJ02-07	01				0	7	2	5	2	2	33	50	52	57	64	1	In	VDJ
AAGATCCAGCCCTCAGAACCCAGGGACTCAGCTGTGTACTTCTGTGCCAGCATTGGGACGGCAACCTACGAGCAGTACTTCGGGCCG	CASIGTATYEQYF	1	9.895013902494533E-6	39	TCRBV12-03/12-04*01	TCRBV12	TCRBV12-03/12-04	01								TCRBD01,TCRBD02	TCRBD01-01,TCRBD02-01		TCRBJ02-07*01	TCRBJ02	TCRBJ02-07	01				7	5	0	7	2	2	42	52	54	59	64	1	In	VDJ
ATCCTGGAGTCGCCCAGCCCCAACCAGACCTCTCTGTACTTCTGTGCCAGCAGTTTACGGGTCAACTACGAGCAGTACTTCGGGCCG	CASSLRVNYEQYF	2	1.9790027804989067E-5	39	TCRBV27-01*01	TCRBV27	TCRBV27-01	01				TCRBD02-01	TCRBD02	TCRBD02-01				01,02	TCRBJ02-07*01	TCRBJ02	TCRBJ02-07	01				2	4	8	4	0	3	42	-1	57	61	65	2	In	VDJ
NTGAAGATCCAGCCCTCAGAACCCAGGGACTCAGCTGTGTACTTCTGTGCCAGCAGCCCCCAGCGCCACGAGCAGTACTTCGGGCCG	CASSPQRHEQYF	1	9.895013902494533E-6	36	TCRBV12-03/12-04*01	TCRBV12	TCRBV12-03/12-04	01				TCRBD02-01	TCRBD02	TCRBD02-01				01,02	TCRBJ02-07*01	TCRBJ02	TCRBJ02-07	01				6	2	6	6	5	5	45	56	61	65	67	1	In	VDJ
AACGCCTTGGAGCTGGACGACTCGGCCCTGTATCTCTGTGCCAGCAGCTTGGAATCCTCGAGCTCCTCACCCCTCCACTTTGGGAAC	CASSLESSSSSPLHF	2	1.9790027804989067E-5	45	TCRBV05-04*01	TCRBV05	TCRBV05-04	01				TCRBD02-01	TCRBD02	TCRBD02-01				01,02	TCRBJ01-06*02	TCRBJ01	TCRBJ01-06	02				0	3	6	7	8	10	36	52	60	63	66	2	In	VDJ
GCAGAGCTTGAGGACTCGGCCGTGTATCTCTGTGCCAGCAGCTTAGATCACGCGAACCCCTCCTACAATGAGCAGTTCTTCGGGCCA	CASSLDHANPSYNEQFF	3	2.96850417074836E-5	51	TCRBV11	TCRBV11				TCRBV11-02,TCRBV11-03		TCRBD02-01	TCRBD02	TCRBD02-01				01,02	TCRBJ02-01*01	TCRBJ02	TCRBJ02-01	01				0	5	7	6	4	0	30	47	51	54	59	3	In	VDJ
TGATTCTGGAGTCCGCCAGCACCAACCAGACATCTATGTACCTCTGTGCCAGCAGTTTAACCCGACCCGACCCAGTACTTCGGGCCA		2	1.9790027804989067E-5	37	TCRBV28-01*01	TCRBV28	TCRBV28-01	01								TCRBD01,TCRBD02	TCRBD01-01,TCRBD02-01		TCRBJ02-05*01	TCRBJ02	TCRBJ02-05	01				2	2	2	7	4	7	44	59	63	66	68	2	Out	VDJ
ATCCAGCCCTCAGAACCCAGGGACTCAGCTGTGTACTTCTGTGCCAGCAGCCCCGGGGGAGGAGTGGAGACCCAGTACTTCGGGCCA	CASSPGGGVETQYF	4	3.9580055609978133E-5	42	TCRBV12	TCRBV12				TCRBV12-03/12-04,TCRBV12-04		TCRBD02-01	TCRBD02	TCRBD02-01				01,02	TCRBJ02-05*01	TCRBJ02	TCRBJ02-05	01				6	7	8	2	3	5	39	50	53	59	66	4	In	VDJ
GAGTCGCCCAGCCCCAACCAGACCTCTCTGTACTTCTGTGCCAGCAGTTTCGTGACAGGGAGTTGGGAGACCCAGTACTTCGGGCCA	CASSFVTGSWETQYF	2	1.9790027804989067E-5	45	TCRBV27-01*01	TCRBV27	TCRBV27-01	01				TCRBD01-01*01	TCRBD01	TCRBD01-01	01				TCRBJ02-05*01	TCRBJ02	TCRBJ02-05	01				3	6	2	3	3	5	36	50	53	60	66	2	In	VDJ
CTGGAGTCGGCTGCTCCCTCCCAGACATCTGTGTACTTCTGTGCCAGCAGTTACTCGACAGACACCGGGGAGCTGTTTTTTGGAGAA	CASSYSTDTGELFF	7	6.926509731746173E-5	42	TCRBV06-06*01	TCRBV06	TCRBV06-06	01				TCRBD01-01*01	TCRBD01	TCRBD01-01	01				TCRBJ02-02*01	TCRBJ02	TCRBJ02-02	01				0	0	2	5	0	3	39	-1	56	-1	61	7	In	VDJ
NNNNNCCCTCACGTTGGCGTCTGCTGTACCCTCTCAGACATCTGTGTACTTCTGTGCCAGCAGTGAACCCGAGCTTTCTTTGGACAA		2	1.9790027804989067E-5	29	TCRBV06-04*01	TCRBV06	TCRBV06-04	01								TCRBD01,TCRBD02	TCRBD01-01,TCRBD02-01		TCRBJ01-01*01	TCRBJ01	TCRBJ01-01	01				3	3	3	7	0	10	52	-1	66	68	71	2	Out	VDJ
AAGATCCAGCCCTCAGAACCCAGGGACTCAGCTGTGTACTTCTGTGCCAGCGGTTACAGGGATACTACTGAAGCTTTCTTTGGACAA	CASGYRDTTEAFF	3	2.96850417074836E-5	39	TCRBV12-03/12-04*01	TCRBV12	TCRBV12-03/12-04	01				TCRBD01-01*01	TCRBD01	TCRBD01-01	01				TCRBJ01-01*01	TCRBJ01	TCRBJ01-01	01				4	5	3	3	0	5	42	-1	55	61	66	3	In	VDJ
CTCCCTCCCAGACATCTGTGTACTTGTGTGCCAGCAGTTATAAAGGGTGGAACCGGGACCGAAAGCACTGAAGCTTTCTTTGGACAA		6	5.93700834149672E-5	55	TCRBV06-08*01	TCRBV06	TCRBV06-08	01								TCRBD01,TCRBD02	TCRBD01-01,TCRBD02-01		TCRBJ01-01*01	TCRBJ01	TCRBJ01-01	01				3	6	0	7	14	4	26	40	54	59	65	6	Out	VDJ
ATCCAGCCCTCAGAACCCAGGGACTCAGCTGTGTACTTCTGTGCCAGCAGGGTAGGGGGCTTGGGTCAGCCCCAGCATTTTGGTGAT	CASRVGGLGQPQHF	2	1.9790027804989067E-5	42	TCRBV12	TCRBV12				TCRBV12-03/12-04,TCRBV12-04		TCRBD01-01*01	TCRBD01	TCRBD01-01	01				TCRBJ01-05*01	TCRBJ01	TCRBJ01-05	01				6	5	5	0	3	6	39	50	53	60	65	2	In	VDJ
ACTGTGACATCGGCCCAAAAGAACCCGACAGCTTTCTATCTCTGTGCCAGTAGTATGGACAGGGATCAGCCCCAGCATTTTGGTGAT	CASSMDRDQPQHF	2	1.9790027804989067E-5	39	TCRBV19-01*01	TCRBV19	TCRBV19-01	01				TCRBD01-01*01	TCRBD01	TCRBD01-01	01				TCRBJ01-05*01	TCRBJ01	TCRBJ01-05	01				3	0	1	3	0	5	42	-1	56	-1	64	2	In	VDJ
GTGAACGCCTTGTTGCTGGGGGACTCGGCCCTCTATCTCTGTGCCAGCAGCTATGGACAGGGGCATCAGCCCCAGCATTTTGGTGAT	CASSYGQGHQPQHF	2	1.9790027804989067E-5	42	TCRBV05-06*01	TCRBV05	TCRBV05-06	01				TCRBD01-01*01	TCRBD01	TCRBD01-01	01				TCRBJ01-05*01	TCRBJ01	TCRBJ01-05	01				3	1	1	2	2	5	39	52	54	63	64	2	In	VDJ
AAGAAGCTCCTTCTCAGTGACTCTGGCTTCTATCTCTGTGCCTGGAGCGCCGACAGGGGTGGGAATCAGCCCCAGCATTTTGGTGAT	CAWSADRGGNQPQHF	2	1.9790027804989067E-5	45	TCRBV30-01*01	TCRBV30	TCRBV30-01	01				TCRBD01-01*01	TCRBD01	TCRBD01-01	01				TCRBJ01-05*01	TCRBJ01	TCRBJ01-05	01				3	4	2	2	4	4	36	47	51	59	63	2	In	VDJ
GATCCAGCCTGCAGAGCTTGGGGACTCGGCCGTGTATCTCTGTGCCAGCAGCTTAGCAGGGGCAATCAGCCCCAGCATTTTGGTGAT		2	1.9790027804989067E-5	41	TCRBV11-03*01	TCRBV11	TCRBV11-03	01				TCRBD01-01*01	TCRBD01	TCRBD01-01	01				TCRBJ01-05*01	TCRBJ01	TCRBJ01-05	01				1	0	4	3	0	2	40	-1	56	-1	61	2	Out	VDJ
CTGCAGCCAGAAGACTCGGCCCTGTATCTCTGTGCCAGCAGCCAAGTCGGGACAGGGGACAGAAATCAGCCCCAGCATTTTGGTGAT	CASSQVGTGDRNQPQHF	3	2.96850417074836E-5	51	TCRBV04-02*01	TCRBV04	TCRBV04-02	01				TCRBD01-01*01	TCRBD01	TCRBD01-01	01				TCRBJ01-05*01	TCRBJ01	TCRBJ01-05	01				1	5	0	2	2	4	30	46	48	58	63	3	In	VDJ
TCCGCCAGCACCAACCAGACATCTATGTACCTCTGTGCCAGCACCCTGGGGGGGGTTAGATATAATTCACCCCTCCACTTTGGGAAT	CASTLGGVRYNSPLHF	2	1.9790027804989067E-5	48	TCRBV28-01*01	TCRBV28	TCRBV28-01	01				TCRBD02-01*01	TCRBD02	TCRBD02-01	01				TCRBJ01-06*01	TCRBJ01	TCRBJ01-06	01				7	6	9	0	4	4	33	43	47	54	60	2	In	VDJ
AACGCCTTGGAGCTGGAGGACTCGGCCCTGTATCTCTGTGCCAGCAGCTTGGGCAGGGGGTACTCCTATGGCTACACCTTCGGTTCG	CASSLGRGYSYGYTF	2	1.9790027804989067E-5	45	TCRBV05-08*01	TCRBV05	TCRBV05-08	01				TCRBD01-01*01	TCRBD01	TCRBD01-01	01				TCRBJ01-02*01	TCRBJ01	TCRBJ01-02	01				0	5	4	1	1	4	36	52	53	60	65	2	In	VDJ
ATCCGGTCCACAAAGCTGGAGGACTCAGCCATGTACTTCTGTGCCAGCAGTGTCGCAAGGTCGGACTATGGCTACACCTTCGGTTCG	CASSVARSDYGYTF	2	1.9790027804989067E-5	42	TCRBV02-01	TCRBV02	TCRBV02-01				01,03					TCRBD01,TCRBD02	TCRBD01-01,TCRBD02-01		TCRBJ01-02*01	TCRBJ01	TCRBJ01-02	01				4	4	5	4	5	3	39	52	57	60	64	2	In	VDJ
AGTCCGCCAGCACCAACCAGACATCTATGTACCTCTGTGCCAGCAGTTTATTGGGCACCCTCTAACTATGGCTACACCTTCGGTTCG		2	1.9790027804989067E-5	46	TCRBV28-01*01	TCRBV28	TCRBV28-01	01				TCRBD01-01*01	TCRBD01	TCRBD01-01	01				TCRBJ01-02*01	TCRBJ01	TCRBJ01-02	01				1	5	8	0	1	0	35	51	52	56	61	2	Out	VDJ
NNNNTGAAGATCCAGCCCTCAGAACCCAGGGACTCAGCTGTGTACTTCTGTGCCAGCTCGGGAAACTATGGCTACACCTTCGGTTCG	CASSGNYGYTF	2	1.9790027804989067E-5	33	TCRBV12-03/12-04*01	TCRBV12	TCRBV12-03/12-04	01				TCRBD02-01*02	TCRBD02	TCRBD02-01	02				TCRBJ01-02*01	TCRBJ01	TCRBJ01-02	01				8	0	8	3	1	2	48	57	58	-1	63	2	In	VDJ
CGCTCACCAGGCCTGGGGGACGCAGCCATGTACCTGTGTGCCACCAGCGGCGGGACAGGGGGTTTCGATGGCTACACCTTCGGTTCG	CATSGGTGGFDGYTF	3	2.96850417074836E-5	45	TCRBV15-01*02	TCRBV15	TCRBV15-01	02				TCRBD01-01*01	TCRBD01	TCRBD01-01	01				TCRBJ01-02*01	TCRBJ01	TCRBJ01-02	01				5	5	0	1	3	6	36	48	51	62	67	3	In	VDJ
NCTCTGAAGATCCGGTCCACAAAGCTGGAGGACTCAGCCATGTACTTCTGTGCCAGCTACGGGGGTTACGAGCAGTACTTCGGGCCG	CASYGGYEQYF	2	1.9790027804989067E-5	33	TCRBV02-01	TCRBV02	TCRBV02-01				01,03	TCRBD02-01*01	TCRBD02	TCRBD02-01	01				TCRBJ02-07*01	TCRBJ02	TCRBJ02-07	01				8	1	8	2	2	4	48	57	59	65	66	2	In	VDJ
GTGAACGCCTTGGAGCTGGACGACTCGGCCCTGTATCTCTGTGCCAGCAGCCTGATGACCAGGGCGTACGAGCAGTACTTCGGGCCG	CASSLMTRAYEQYF	1	9.895013902494533E-6	42	TCRBV05-04*01	TCRBV05	TCRBV05-04	01				TCRBD01-01*01	TCRBD01	TCRBD01-01	01				TCRBJ02-07*01	TCRBJ02	TCRBJ02-07	01				4	2	4	3	8	4	39	51	59	64	66	1	In	VDJ
NNNNTGAAGATCCAGCCCTCAGAACCCAGGGACTCAGCTGTGTACTTCTGTGCCAGCAGCTTCAGCTACGAGCAGTACTTCGGGCCG	CASSFSYEQYF	1	9.895013902494533E-6	33	TCRBV12-03/12-04*01	TCRBV12	TCRBV12-03/12-04	01				TCRBD01-01*01	TCRBD01	TCRBD01-01	01				TCRBJ02-07*01	TCRBJ02	TCRBJ02-07	01				6	0	4	5	3	3	48	59	62	-1	65	1	In	VDJ
AATGTGAGCACCTTGGAGCTGGGGGACTCGGCCCTTTATCTTTGCGCCAGCAGGGAAATAAGCTCCTACGAGCAGTACTTCGGGCCG	CASREISSYEQYF	2	1.9790027804989067E-5	39	TCRBV05-01*01	TCRBV05	TCRBV05-01	01								TCRBD01,TCRBD02	TCRBD01-01,TCRBD02-01		TCRBJ02-07*01	TCRBJ02	TCRBJ02-07	01				5	6	1	8	0	0	42	-1	53	56	62	2	In	VDJ
CAGCCCTCAGAACCCAGGGACTCAGCTGTGTACTTCTGTGCCAGCAGTTTAGGTCACCAGGGGGTGGACGAGCAGTACTTCGGGCCG	CASSLGHQGVDEQYF	1	9.895013902494533E-6	45	TCRBV12	TCRBV12				TCRBV12-03/12-04,TCRBV12-04		TCRBD01-01*01	TCRBD01	TCRBD01-01	01				TCRBJ02-07*01	TCRBJ02	TCRBJ02-07	01				1	3	4	1	5	5	36	52	57	64	67	1	In	VDJ
CCACAAAGCTGGAGGACTCAGCCATGTACTTCTGTGCCAGCAGGGAGGGGACTAGCGGGAGGGTTTCGAGAGCAGTACTTCGGGCCG		2	1.9790027804989067E-5	49	TCRBV02-01	TCRBV02	TCRBV02-01				01,03	TCRBD02-01*02	TCRBD02	TCRBD02-01	02				TCRBJ02-07*01	TCRBJ02	TCRBJ02-07	01				6	6	0	0	4	7	32	43	47	63	69	2	Out	VDJ
CTGGAGCTGGGGGACTCAGCTTTGTATTTCTGTGCCAGCAGCGTAGACGGCAGGCACCGCTCTGGAAACACCATATATTTTGGAGAG	CASSVDGRHRSGNTIYF	9	8.905512512245079E-5	51	TCRBV09-01*01	TCRBV09	TCRBV09-01	01				TCRBD01-01*01	TCRBD01	TCRBD01-01	01				TCRBJ01-03*01	TCRBJ01	TCRBJ01-03	01				0	5	4	4	4	0	30	46	50	54	59	9	In	VDJ
CAGCCCTCAGAACCCAGGGACTCAGCTGTGTACTTCTGTGCCAGCAGTCCTCAGGTCCTGATCCGAGAGACCCAGTACTTCGGGCCA	CASSPQVLIRETQYF	1	9.895013902494533E-6	45	TCRBV12	TCRBV12				TCRBV12-03/12-04,TCRBV12-04		TCRBD01-01*01	TCRBD01	TCRBD01-01	01				TCRBJ02-05*01	TCRBJ02	TCRBJ02-05	01				5	10	4	4	3	4	36	48	51	55	65	1	In	VDJ
ATGAGCTCCTTGGAGCTGGGGGACTCAGCCCTGTACTTCTGTGCCAGCAGCTTCCTTGGGTCCCAAGAGACCCAGTACTTCGGGCCA	CASSFLGSQETQYF	4	3.9580055609978133E-5	42	TCRBV13-01*01	TCRBV13	TCRBV13-01	01								TCRBD01,TCRBD02	TCRBD01-01,TCRBD02-01		TCRBJ02-05*01	TCRBJ02	TCRBJ02-05	01				3	2	0	9	4	1	39	53	57	60	62	4	In	VDJ
ATTCTGAACTGAACATGAGCTCCTTGGAGCTGGGGGACTCAGCCCTGTACTTCTGTGCCAGCAGCGCTTGAAGCTTTCTTTGGACAA		2	1.9790027804989067E-5	28	TCRBV13-01*01	TCRBV13	TCRBV13-01	01								TCRBD01,TCRBD02	TCRBD01-01,TCRBD02-01		TCRBJ01-01*01	TCRBJ01	TCRBJ01-01	01				5	1	10	0	0	7	53	-1	65	67	68	2	Out	VDJ
ATCCAGCCCTCAGAACCCAGGGACTCAGCTGTGTACTTCTGTGCCAGCACCTGGGACAGGGCAGTCGCTGAAGCTTTCTTTGGACAA	CASTWDRAVAEAFF	2	1.9790027804989067E-5	42	TCRBV12	TCRBV12				TCRBV12-03/12-04,TCRBV12-04		TCRBD01-01*01	TCRBD01	TCRBD01-01	01				TCRBJ01-01*01	TCRBJ01	TCRBJ01-01	01				7	6	0	3	3	6	39	49	52	61	67	2	In	VDJ
GTGAACGCCTTGTTGCTGGGGGACTCGGCCCTCTATCTCTGTGCCAGCAGCCTAACAGGGGGCGGGACTGAAGCTTTCTTTGGACAA	CASSLTGGGTEAFF	2	1.9790027804989067E-5	42	TCRBV05-06*01	TCRBV05	TCRBV05-06	01				TCRBD01-01*01	TCRBD01	TCRBD01-01	01				TCRBJ01-01*01	TCRBJ01	TCRBJ01-01	01				4	3	3	0	3	5	39	51	54	63	66	2	In	VDJ
CACATCAATTCCCTGGAGCTTGGTGACTCTGCTGTGTATTTCTGTGCCAGCAGCCCCCCGGTGAGCACTGAAGCTTTCTTTGGACAA	CASSPPVSTEAFF	2	1.9790027804989067E-5	39	TCRBV03-01/03-02*01	TCRBV03	TCRBV03-01/03-02	01				TCRBD02-01	TCRBD02	TCRBD02-01				01,02	TCRBJ01-01*01	TCRBJ01	TCRBJ01-01	01				4	4	8	5	3	4	42	55	58	61	65	2	In	VDJ
AAGATCCGGTCCACAAAGCTGGAGGACTCAGCCATGTACTTCTGTGCCAGCAGTGAGGTACCGAACACTGAAGCTTTCTTTGGACAA	CASSEVPNTEAFF	2	1.9790027804989067E-5	39	TCRBV02-01	TCRBV02	TCRBV02-01				01,03					TCRBD01,TCRBD02	TCRBD01-01,TCRBD02-01		TCRBJ01-01*01	TCRBJ01	TCRBJ01-01	01				3	4	0	10	0	1	42	-1	56	58	62	2	In	VDJ
CTGGAGTCTGCTGCCTCCTCCCAGACATCTGTATATTTCTGCGCCAGCAGTTGGTATGGCTAGAACACTGAAGCTTTCTTTGGACAA	CASSWYG*NTEAFF	2	1.9790027804989067E-5	42	TCRBV10-01*01	TCRBV10	TCRBV10-01	01								TCRBD01,TCRBD02	TCRBD01-01,TCRBD02-01		TCRBJ01-01*01	TCRBJ01	TCRBJ01-01	01				5	2	9	0	6	1	39	51	57	60	62	2	Stop	VDJ
GTCCGCCAGCACCAACCAGACATCTATGTACCTCTGTGCCAGGATGGTTCGAGAGGACAGAAGAACACTGAAGCTTTCTTTGGACAA		2	1.9790027804989067E-5	47	TCRBV28-01*01	TCRBV28	TCRBV28-01	01				TCRBD01-01*01	TCRBD01	TCRBD01-01	01				TCRBJ01-01*01	TCRBJ01	TCRBJ01-01	01				9	2	1	5	12	1	34	42	54	60	62	2	Out	VDJ
TCCGCCAGCACCAACCAGACATCTATGTACCTCTGTGCCAGCAGGACTTGGAAATCAACAAAGAACACTGAAGCTTTCTTTGGACAA	CASRTWKSTKNTEAFF	2	1.9790027804989067E-5	48	TCRBV28-01*01	TCRBV28	TCRBV28-01	01				TCRBD02-01	TCRBD02	TCRBD02-01				01,02	TCRBJ01-01*01	TCRBJ01	TCRBJ01-01	01				6	14	2	10	0	1	33	-1	44	48	62	2	In	VDJ
AAGATCCAGCCCTCAGAACCCAGGGACTCAGCTGTGTACTTCTGTGCCAGCAGTTTAGTCCCCGAAACTGAAGCTTTCTTTGGACAA	CASSLVPETEAFF	2	1.9790027804989067E-5	39	TCRBV12-03/12-04*01	TCRBV12	TCRBV12-03/12-04	01								TCRBD01,TCRBD02	TCRBD01-01,TCRBD02-01		TCRBJ01-01*01	TCRBJ01	TCRBJ01-01	01				1	1	2	8	5	5	42	58	63	65	66	2	In	VDJ
ATCCAGTCCACGGAGTCAGGGGACACAGCACTGTATTTCTGTGCCAGCAGCGCCGGGTGGACTAATGAAAAACTGTTTTTTGGCAGT	CASSAGWTNEKLFF	4	3.9580055609978133E-5	42	TCRBV21-01*01	TCRBV21	TCRBV21-01	01				TCRBD02-01	TCRBD02	TCRBD02-01				01,02	TCRBJ01-04*01	TCRBJ01	TCRBJ01-04	01				5	3	8	4	2	2	39	51	53	57	60	4	In	VDJ
GTGACATCGGCCCAAAAGAACCCGACAGCTTTCTATCTCTGTGCCAGTAGCCCTCGTCGGGGGAATCAGCCCCAGCATTTTGGTGAT	CASSPRRGNQPQHF	2	1.9790027804989067E-5	42	TCRBV19-01*01	TCRBV19	TCRBV19-01	01				TCRBD02-01*01	TCRBD02	TCRBD02-01	01				TCRBJ01-05*01	TCRBJ01	TCRBJ01-05	01				6	0	8	2	7	4	39	50	57	-1	63	2	In	VDJ
TCACCAGGCCTGGGGGACGCAGCCATGTACCTGTGTGCCACCAGCAGATTTACGTCTGGCGGGGGCGGTGGCTACACCTTCGGTTCG	CATSRFTSGGGGGYTF	2	1.9790027804989067E-5	48	TCRBV15-01*02	TCRBV15	TCRBV15-01	02				TCRBD02-01*01	TCRBD02	TCRBD02-01	01				TCRBJ01-02*01	TCRBJ01	TCRBJ01-02	01				2	3	7	2	10	7	33	48	58	65	68	2	In	VDJ
NNNNNNNNNNNNNNTGTCGGCTGCTCCCTCCCAGACATCTGTGTACTTCTGTCCCCGCGGAGGGTGGCTGGCTACACCTTCGGTTCG		2	1.9790027804989067E-5	32	TCRBV06-05*01	TCRBV06	TCRBV06-05	01				TCRBD02-01*02	TCRBD02	TCRBD02-01	02				TCRBJ01-02*01	TCRBJ01	TCRBJ01-02	01				14	4	10	0	6	7	49	52	58	64	68	2	Out	VDJ
GCCTTGGAGCTGGACGACTCGGCCCTGTATCTCTGTGCCAGCAGCGTATCCGGGACGGCGGTTAACTATGGCTACACCTTCGGTTCG	CASSVSGTAVNYGYTF	2	1.9790027804989067E-5	48	TCRBV05-04*01	TCRBV05	TCRBV05-04	01								TCRBD01,TCRBD02	TCRBD01-01,TCRBD02-01		TCRBJ01-02*01	TCRBJ01	TCRBJ01-02	01				4	6	0	7	6	1	33	45	51	56	62	2	In	VDJ
AAGATCCAGCCCTCAGAACCCAGGGACTCAGCTGTGTACTTCTGTGCCAGCAGTCTGGACAGGAACTATGGCTACACCTTCGGTTCG	CASSLDRNYGYTF	2	1.9790027804989067E-5	39	TCRBV12-03/12-04*01	TCRBV12	TCRBV12-03/12-04	01				TCRBD01-01*01	TCRBD01	TCRBD01-01	01				TCRBJ01-02*01	TCRBJ01	TCRBJ01-02	01				5	0	1	4	2	2	42	54	56	-1	63	2	In	VDJ
NCTCTGAAGATCCGGTCCACAAAGCTGGAGGACTCAGCCATGTACTTCTGTGCCAGCCAGGGAAACTATGGCTACACCTTCGGTTCG	CASQGNYGYTF	2	1.9790027804989067E-5	33	TCRBV02-01	TCRBV02	TCRBV02-01				01,03	TCRBD01-01*01	TCRBD01	TCRBD01-01	01				TCRBJ01-02*01	TCRBJ01	TCRBJ01-02	01				8	1	4	3	0	2	48	-1	57	62	63	2	In	VDJ
CTGACTGTGAGCAACATGAGCCCTGAAGACAGCAGCATATATCTCTGCAGCGTCGGGCAGGGTTCCTACGAGCAGTACTTCGGGCCG	CSVGQGSYEQYF	2	1.9790027804989067E-5	36	TCRBV29-01	TCRBV29	TCRBV29-01				01,02	TCRBD01-01*01	TCRBD01	TCRBD01-01	01				TCRBJ02-07*01	TCRBJ02	TCRBJ02-07	01				6	1	4	3	4	1	45	53	57	62	63	2	In	VDJ
ATCCGCTCACCAGGCCTGGGGGACGCAGCCATGTACCTGTGTGCCACCAGCAGAGAAACATCGTCCTACGAGCAGTACTTCGGGCCG	CATSRETSSYEQYF	2	1.9790027804989067E-5	42	TCRBV15-01*02	TCRBV15	TCRBV15-01	02				TCRBD01-01*01	TCRBD01	TCRBD01-01	01				TCRBJ02-07*01	TCRBJ02	TCRBJ02-07	01				0	3	3	6	1	1	39	56	57	60	63	2	In	VDJ
CAGCCCTCAGAACCCAGGGACTCAGCTGTGTACTTCTGTGCCAGCAGTTTGGCGACAGAAAGCTCCTACGAGCAGTACTTCGGGCCG	CASSLATESSYEQYF	1	9.895013902494533E-6	45	TCRBV12	TCRBV12				TCRBV12-03/12-04,TCRBV12-04		TCRBD01-01*01	TCRBD01	TCRBD01-01	01				TCRBJ02-07*01	TCRBJ02	TCRBJ02-07	01				3	4	2	5	3	0	36	50	53	58	62	1	In	VDJ
ACCAGTGCCCATCCTGAAGACAGCAGCTTCTACATCTGCAGTGCTGCCGTTACTAGCGGGGACTCCTACGAGCAGTACTTCGGGCCG	CSAAVTSGDSYEQYF	2	1.9790027804989067E-5	45	TCRBV20	TCRBV20				TCRBV20-01,TCRBV20-or09_02		TCRBD02-01*01	TCRBD02	TCRBD02-01	01				TCRBJ02-07*01	TCRBJ02	TCRBJ02-07	01				5	1	3	3	6	0	36	45	51	61	62	2	In	VDJ
GAGCTGAATGTGAACGCCTTGTTGCTGGGGGACTCGGCCCTCTATCTCTGTGCCAGCAGTTACGCCTACGAGCAGTACTTCGGGCCG	CASSYAYEQYF	1	9.895013902494533E-6	33	TCRBV05-06*01	TCRBV05	TCRBV05-06	01								TCRBD01,TCRBD02	TCRBD01-01,TCRBD02-01		TCRBJ02-07*01	TCRBJ02	TCRBJ02-07	01				5	1	3	7	2	2	48	59	61	63	64	1	In	VDJ
GAGTCCGCCAGCACCAACCAGACATCTATGTACCTCTGTGCCAGCAGTGATATACGGGCCAGAACCTACGAGCAGTACTTCGGGCCG	CASSDIRARTYEQYF	1	9.895013902494533E-6	45	TCRBV28-01*01	TCRBV28	TCRBV28-01	01								TCRBD01,TCRBD02	TCRBD01-01,TCRBD02-01		TCRBJ02-07*01	TCRBJ02	TCRBJ02-07	01				5	5	8	0	7	2	36	48	55	59	64	1	In	VDJ
AGCACCTTGGAGCTGGGGGACTCGGCCCTTTATCTTTGCGCCAGCAGCCTCAGTGGGACAGGGGGGCGAGAGCAGTACTTCGGGCCG	CASSLSGTGGREQYF	2	1.9790027804989067E-5	45	TCRBV05-01*01	TCRBV05	TCRBV05-01	01				TCRBD01-01*01	TCRBD01	TCRBD01-01	01				TCRBJ02-07*01	TCRBJ02	TCRBJ02-07	01				4	4	0	1	6	7	36	48	54	65	69	2	In	VDJ
ACAAAGCTGGAGGACTCAGCCATGTACTTCTGTGCCAGCGCTCCCCATCGGGAGTCGGGTAGGGGAGAGACCCAGTACTTCGGGCCA	CASAPHRESGRGETQYF	2	1.9790027804989067E-5	51	TCRBV02-01	TCRBV02	TCRBV02-01				01,03	TCRBD02-01*02	TCRBD02	TCRBD02-01	02				TCRBJ02-05*01	TCRBJ02	TCRBJ02-05	01				8	11	8	2	9	4	30	39	48	54	65	2	In	VDJ
ATTCTGGAGTCCGCCAGCACCAACCAGACATCTATGTACCTCTGTGCCACCACGGACAGGGCATGGACTGAAGCTTTCTTTGGACAA	CATTDRAWTEAFF	2	1.9790027804989067E-5	39	TCRBV28-01*01	TCRBV28	TCRBV28-01	01				TCRBD01-01*01	TCRBD01	TCRBD01-01	01				TCRBJ01-01*01	TCRBJ01	TCRBJ01-01	01				10	5	1	3	4	5	42	49	53	61	66	2	In	VDJ
NTGAAGATCCAGCCCTCAGAACCCAGGGACTCAGCTGTGTACTTCTGTGCCAGCAGGCCCACAGGGACTGAAGCTTTCTTTGGACAA	CASRPTGTEAFF	2	1.9790027804989067E-5	36	TCRBV12-03/12-04*01	TCRBV12	TCRBV12-03/12-04	01				TCRBD01-01*01	TCRBD01	TCRBD01-01	01				TCRBJ01-01*01	TCRBJ01	TCRBJ01-01	01				6	0	3	3	4	5	45	56	60	-1	66	2	In	VDJ
CTGGAGTCCGCCAGCACCAACCAGACATCTATGTACCTCTGTGCCAGCAGCCCCGGGGGAGGGGTCACTGAAGCTTTCTTTGGACAA	CASSPGGGVTEAFF	2	1.9790027804989067E-5	42	TCRBV28-01*01	TCRBV28	TCRBV28-01	01				TCRBD02-01*02	TCRBD02	TCRBD02-01	02				TCRBJ01-01*01	TCRBJ01	TCRBJ01-01	01				6	2	9	0	6	4	39	50	56	63	65	2	In	VDJ
ACTGTGAGCAACATGAGCCCTGAAGACAGCAGCATATATCTCTGCAGCGCTCGACAGGGTGTTGGCACTGAAGCTTTCTTTGGACAA	CSARQGVGTEAFF	9	8.905512512245079E-5	39	TCRBV29-01*03	TCRBV29	TCRBV29-01	03				TCRBD01-01*01	TCRBD01	TCRBD01-01	01				TCRBJ01-01*01	TCRBJ01	TCRBJ01-01	01				6	6	2	3	2	4	42	50	52	59	65	9	In	VDJ
ATCCAGTCCACGGAGTCAGGGGACACAGCACTGTATTTCTGTGCCAGCCTTTTGAGGGCGTGGGACACTGAAGCTTTCTTTGGACAA	CASLLRAWDTEAFF	2	1.9790027804989067E-5	42	TCRBV21-01*01	TCRBV21	TCRBV21-01	01				TCRBD02-01*02	TCRBD02	TCRBD02-01	02				TCRBJ01-01*01	TCRBJ01	TCRBJ01-01	01				8	6	11	0	5	3	39	48	53	58	64	2	In	VDJ
ATCCAGCCCTCAGAACCCAGGGACTCAGCTGTGTACTTCTGTGCCAGCAGTTGGGAGGCAACTAATGAAAAACTGTTTTTTGGCAGT	CASSWEATNEKLFF	2	1.9790027804989067E-5	42	TCRBV12	TCRBV12				TCRBV12-03/12-04,TCRBV12-04		TCRBD02-01*02	TCRBD02	TCRBD02-01	02				TCRBJ01-04*01	TCRBJ01	TCRBJ01-04	01				4	0	9	1	0	0	39	-1	52	-1	58	2	In	VDJ
GAGCAACATGAGCCCTGAAGACAGCAGCATATATCTCTGCAGCGTCGACTGTATTCTGACAGGAATGAAAAACTGTTTTTTGGCAGT		5	4.9475069512472665E-5	44	TCRBV29-01	TCRBV29	TCRBV29-01				01,02	TCRBD01-01*01	TCRBD01	TCRBD01-01	01				TCRBJ01-04*01	TCRBJ01	TCRBJ01-04	01				6	0	2	4	12	5	37	45	57	-1	63	5	Out	VDJ
CTGAAGATCCGGTCCACAAAGCTGGAGGACTCAGCCATGTACTTCTGTGCCAGCCGACAGAGAAATGAAAAACTGTTTTTTGGCAGT	CASRQRNEKLFF	13	1.2863518073242893E-4	36	TCRBV02-01	TCRBV02	TCRBV02-01				01,03	TCRBD01-01*01	TCRBD01	TCRBD01-01	01				TCRBJ01-04*01	TCRBJ01	TCRBJ01-04	01				8	3	2	5	1	5	45	54	55	60	63	13	In	VDJ
AATGTGAGCACCTTGGAGCTGGGGGACTCGGCCCTTTATCTTTGCGCCAGCAGTACACAGGGAGGATCGCCCCAGCATTTTGGTGAT	CASSTQGGSPQHF	2	1.9790027804989067E-5	39	TCRBV05-01*01	TCRBV05	TCRBV05-01	01								TCRBD01,TCRBD02	TCRBD01-01,TCRBD02-01		TCRBJ01-05*01	TCRBJ01	TCRBJ01-05	01				5	6	3	3	3	9	42	53	56	62	68	2	In	VDJ
NNTGAAGATCCAGCCCTCAGAACCCAGGGACTCAGCTGTGTACTTCTGTGCCAGCAGACGCTTTATCAGCCCCAGCATTTTGGTGAT		2	1.9790027804989067E-5	35	TCRBV12-03/12-04*01	TCRBV12	TCRBV12-03/12-04	01								TCRBD01,TCRBD02	TCRBD01-01,TCRBD02-01		TCRBJ01-05*01	TCRBJ01	TCRBJ01-05	01				6	5	3	7	0	5	46	-1	57	59	64	2	Out	VDJ
CAGCCCTCAGAACCCAGGGACTCAGCTGTGTACTTCTGTGCCAGCGGAAAACAGGGTATTAGTAATCAGCCCCAGCATTTTGGTGAT	CASGKQGISNQPQHF	1	9.895013902494533E-6	45	TCRBV12	TCRBV12				TCRBV12-03/12-04,TCRBV12-04		TCRBD01-01*01	TCRBD01	TCRBD01-01	01				TCRBJ01-05*01	TCRBJ01	TCRBJ01-05	01				8	7	3	3	5	4	36	45	50	56	63	1	In	VDJ
CCCTCAGAACCCAGGGACTCAGCTGTGTACTTCTGTGCCAGCAGTCCCCCTCGAGGGGCTAGCAATCAGCCCCAGCATTTTGGTGAT	CASSPPRGASNQPQHF	1	9.895013902494533E-6	48	TCRBV12	TCRBV12				TCRBV12-03/12-04,TCRBV12-04						TCRBD01,TCRBD02	TCRBD01-01,TCRBD02-01		TCRBJ01-05*01	TCRBJ01	TCRBJ01-05	01				5	1	5	2	8	0	33	45	53	58	59	1	In	VDJ
TCTAAGAAGCTCCTTCTCAGTGACTCTGGCTTCTATCTCTGTGCCTGGAGTGCAGGGGCGAGCAATCAGCCCCAGCATTTTGGTGAT	CAWSAGASNQPQHF	2	1.9790027804989067E-5	42	TCRBV30-01*01	TCRBV30	TCRBV30-01	01				TCRBD01-01*01	TCRBD01	TCRBD01-01	01				TCRBJ01-05*01	TCRBJ01	TCRBJ01-05	01				1	2	4	2	0	1	39	-1	52	58	60	2	In	VDJ
TCGGCCCAAAAGAACCCGACAGCTTTCTATCTCTGTGCCAGTAGTATCCAGCCTGACAGGGTGGACTATGGCTACACCTTCGGTTCG	CASSIQPDRVDYGYTF	2	1.9790027804989067E-5	48	TCRBV19-01*01	TCRBV19	TCRBV19-01	01				TCRBD01-01*01	TCRBD01	TCRBD01-01	01				TCRBJ01-02*01	TCRBJ01	TCRBJ01-02	01				3	3	2	3	7	3	33	47	54	61	64	2	In	VDJ
CTGTGACATCGGCCCAAAAGAACCCGACAGCTTTCTATCTCTGTGCCAGTAGTGACGGACAGGGACTATGGCTACACCTTCGGTTCG		2	1.9790027804989067E-5	40	TCRBV19-01*01	TCRBV19	TCRBV19-01	01				TCRBD01-01*01	TCRBD01	TCRBD01-01	01				TCRBJ01-02*01	TCRBJ01	TCRBJ01-02	01				5	0	1	3	3	3	41	53	56	-1	64	2	Out	VDJ
GAGTCCGCCAGCACCAACCAGACATCTATGTACCTCTGTGCCAGCAGTGTACCAGACTGGGCGAACTATGGCTACACCTTCGGTTCG	CASSVPDWANYGYTF	2	1.9790027804989067E-5	45	TCRBV28-01*01	TCRBV28	TCRBV28-01	01								TCRBD01,TCRBD02	TCRBD01-01,TCRBD02-01		TCRBJ01-02*01	TCRBJ01	TCRBJ01-02	01				5	1	8	0	10	2	36	48	58	62	63	2	In	VDJ
TGTCGGCTGCTCCCTCCCAGACATCTGTGTACTTCTGTGCCAGCAGTGAAATGGGCAGGGCAGAACTATGGCTACACCTTCGGTTCG		4	3.9580055609978133E-5	46	TCRBV06-01*01	TCRBV06	TCRBV06-01	01				TCRBD01-01*01	TCRBD01	TCRBD01-01	01				TCRBJ01-02*01	TCRBJ01	TCRBJ01-02	01				2	3	4	3	5	2	35	50	55	60	63	4	Out	VDJ
AACGCCTTGTTGCTGGGGGACTCGGCCCTCTATCTCTGTGCCAGCAGCTCCGGGCCTGGGATAAACTATGGCTACACCTTCGGTTCG	CASSSGPGINYGYTF	2	1.9790027804989067E-5	45	TCRBV05-06*01	TCRBV05	TCRBV05-06	01								TCRBD01,TCRBD02	TCRBD01-01,TCRBD02-01		TCRBJ01-02*01	TCRBJ01	TCRBJ01-02	01				3	2	0	8	8	2	36	49	57	61	63	2	In	VDJ
TGAATGTGAACGCCTTGTTGCTGGGGGACTCGGCCCTGTATCTCTGTGCCAGCACCAAACAGGGCGGATGGCTACACCTTCGGTTCG		2	1.9790027804989067E-5	37	TCRBV05-05*01	TCRBV05	TCRBV05-05	01				TCRBD01-01*01	TCRBD01	TCRBD01-01	01				TCRBJ01-02*01	TCRBJ01	TCRBJ01-02	01				6	3	3	3	4	6	44	54	58	64	67	2	Out	VDJ
AAGATCCGGTCCACAAAGCTGGAGGACTCAGCCATGTACTTCTGTGCCAGCAGTACCGACAGGGCTCAGGGCTACACCTTCGGTTCG	CASSTDRAQGYTF	2	1.9790027804989067E-5	39	TCRBV02-01	TCRBV02	TCRBV02-01				01,03	TCRBD01-01*01	TCRBD01	TCRBD01-01	01				TCRBJ01-02*01	TCRBJ01	TCRBJ01-02	01				5	5	2	3	3	8	42	54	57	64	69	2	In	VDJ
AAGATCCAGCCCTCAGAACCCAGGGACTCAGCTGTGTACTTCTGTGCCAGCAGGGGGGCGGGGCCGCAAGGCTACACCTTCGGTTCG	CASRGAGPQGYTF	3	2.96850417074836E-5	39	TCRBV12-03/12-04*01	TCRBV12	TCRBV12-03/12-04	01								TCRBD01,TCRBD02	TCRBD01-01,TCRBD02-01		TCRBJ01-02*01	TCRBJ01	TCRBJ01-02	01				6	10	6	0	0	8	42	-1	53	59	69	3	In	VDJ
TGAATGTGAACGCCTTGTTGCTGGGGGACTCGGCCCTGTATCTCTGTGCCAGCAGCTTGCTTACTTTACGAGCAGTACTTCGGGCCG		1	9.895013902494533E-6	37	TCRBV05-05*01	TCRBV05	TCRBV05-05	01				TCRBD02-01	TCRBD02	TCRBD02-01				01,02	TCRBJ02-07*01	TCRBJ02	TCRBJ02-07	01				1	1	3	10	3	4	44	59	62	65	66	1	Out	VDJ
TCCGCCAGCACCAACCAGACATCTATGTACCTCTGTGCCAGCACCCCAAGGGGGGGAGGGACAGCTTACGAGCAGTACTTCGGGCCG	CASTPRGGGTAYEQYF	2	1.9790027804989067E-5	48	TCRBV28-01*01	TCRBV28	TCRBV28-01	01								TCRBD01,TCRBD02	TCRBD01-01,TCRBD02-01		TCRBJ02-07*01	TCRBJ02	TCRBJ02-07	01				7	2	0	5	14	4	33	43	57	64	66	2	In	VDJ
CTGATTCTGGAGTCCGCCAGCACCAACCAGACATCTATGTACCTCTGTGCCAGCAGTGAGACAGGGTACGAGCAGTACTTCGGGCCG	CASSETGYEQYF	1	9.895013902494533E-6	36	TCRBV28-01*01	TCRBV28	TCRBV28-01	01				TCRBD01-01*01	TCRBD01	TCRBD01-01	01				TCRBJ02-07*01	TCRBJ02	TCRBJ02-07	01				5	0	2	3	2	4	45	57	59	-1	66	1	In	VDJ
GTGAGCAACATGAGCCCTGAAGACAGCAGCATATATCTCTGCAGCGTCATGACTGGAGGGAGCTCCTACGAGCAGTACTTCGGGCCG	CSVMTGGSSYEQYF	7	6.926509731746173E-5	42	TCRBV29-01	TCRBV29	TCRBV29-01				01,02	TCRBD02-01*02	TCRBD02	TCRBD02-01	02				TCRBJ02-07*01	TCRBJ02	TCRBJ02-07	01				6	2	10	0	7	0	39	47	54	60	62	7	In	VDJ
GTGACCAGTGCCCATCCTGAAGACAGCAGCTTCTACATCTGCAGTGCTAGTCCCCCGGGGCCCAAATACGAGCAGTACTTCGGGCCG	CSASPPGPKYEQYF	2	1.9790027804989067E-5	42	TCRBV20-01*04	TCRBV20	TCRBV20-01	04								TCRBD01,TCRBD02	TCRBD01-01,TCRBD02-01		TCRBJ02-07*01	TCRBJ02	TCRBJ02-07	01				2	5	7	0	5	4	39	51	56	61	66	2	In	VDJ
CAAGATCCAGCCTGCAGAGCTTGGGGACTCGGCCGTGTATCTCTGTGCCAGCCTCTAGCGGGAGATGACGAGCAGTACTTCGGGCCG		1	9.895013902494533E-6	38	TCRBV11-03*01	TCRBV11	TCRBV11-03	01				TCRBD02-01*02	TCRBD02	TCRBD02-01	02				TCRBJ02-07*01	TCRBJ02	TCRBJ02-07	01				8	3	4	2	2	5	43	52	54	64	67	1	Out	VDJ
GAGTCCGCCAGCACCAACCAGACATCTATGTACCTCTGTGCCAGCCATCGTTGGTCCTCTCCGGGCAACGAGCAGTACTTCGGGCCG	CASHRWSSPGNEQYF	1	9.895013902494533E-6	45	TCRBV28-01*01	TCRBV28	TCRBV28-01	01								TCRBD01,TCRBD02	TCRBD01-01,TCRBD02-01		TCRBJ02-07*01	TCRBJ02	TCRBJ02-07	01				8	1	8	0	17	5	36	45	62	66	67	1	In	VDJ
GTGACCAGTGCCCATCCTGAAGACAGCAGCTTCTACATCTGCAGTGCTACCCCGACAGGGGCCAAAAACATTCAGTACTTCGGCGCC	CSATPTGAKNIQYF	7	6.926509731746173E-5	42	TCRBV20	TCRBV20				TCRBV20-01,TCRBV20-or09_02		TCRBD01-01*01	TCRBD01	TCRBD01-01	01				TCRBJ02-04*01	TCRBJ02	TCRBJ02-04	01				4	0	2	3	4	1	39	49	53	-1	60	7	In	VDJ
ACAGTGACCAGTGCCCATCCTGAAGACAGCAGCTTCTACATCTGCAGTGCAGCCGACGAGGCCAAAAACATTCAGTACTTCGGCGCC	CSAADEAKNIQYF	2	1.9790027804989067E-5	39	TCRBV20	TCRBV20				TCRBV20-01,TCRBV20-or09_02						TCRBD01,TCRBD02	TCRBD01-01,TCRBD02-01		TCRBJ02-04*01	TCRBJ02	TCRBJ02-04	01				6	3	2	7	4	1	42	50	54	57	60	2	In	VDJ
ACATCGGCCCAAAAGAACCCGACAGCTTTCTATCTCTGTGCCAGTAGCATAAGATCGTCCAATAATTCACCCCTCCACTTTGGGAAC	CASSIRSSNNSPLHF	2	1.9790027804989067E-5	45	TCRBV19-01*01	TCRBV19	TCRBV19-01	01								TCRBD01,TCRBD02	TCRBD01-01,TCRBD02-01		TCRBJ01-06*02	TCRBJ01	TCRBJ01-06	02				2	7	2	8	1	5	36	51	52	54	61	2	In	VDJ
AAGAAGCTCCTTCTCAGTGACTCTGGCTTCTATCTCTGTGCCTGGATTAGGTCGGGACAGGGTCGGTCACCCCTCCACTTTGGGAAC	CAWIRSGQGRSPLHF	2	1.9790027804989067E-5	45	TCRBV30-01*01	TCRBV30	TCRBV30-01	01				TCRBD01-01*01	TCRBD01	TCRBD01-01	01				TCRBJ01-06*02	TCRBJ01	TCRBJ01-06	02				4	4	0	3	7	10	36	46	53	62	66	2	In	VDJ
GTGACCAGTGCCCATCCTGAAGACAGCAGCTTCTACATCTGCAGTGCATTAGCGGGAGGGCTAATGGAGACCCAGTACTTCGGGCCA	CSALAGGLMETQYF	2	1.9790027804989067E-5	42	TCRBV20	TCRBV20				TCRBV20-01,TCRBV20-or09_02		TCRBD02-01*02	TCRBD02	TCRBD02-01	02				TCRBJ02-05*01	TCRBJ02	TCRBJ02-05	01				6	6	5	0	2	5	39	47	49	60	66	2	In	VDJ
GTGAACGCCTTGGAGCTGGACGACTCGGCCCTGTATCTCTGTGCCAGCAGCTTGAGCCGGGAGCAAGAGACCCAGTACTTCGGGCCA	CASSLSREQETQYF	2	1.9790027804989067E-5	42	TCRBV05-04*01	TCRBV05	TCRBV05-04	01				TCRBD02-01*02	TCRBD02	TCRBD02-01	02				TCRBJ02-05*01	TCRBJ02	TCRBJ02-05	01				1	0	8	2	3	2	39	54	57	-1	63	2	In	VDJ
CAGCGCACAGAGCAGGGGGACTCGGCCATGTATCTCTGTGCCAGCAGCTCCGGACCCGGGGACACCGGGGAGCTGTTTTTTGGAGAA	CASSSGPGDTGELFF	6	5.93700834149672E-5	45	TCRBV07-09*01	TCRBV07	TCRBV07-09	01				TCRBD02-01*01	TCRBD02	TCRBD02-01	01				TCRBJ02-02*01	TCRBJ02	TCRBJ02-02	01				4	0	8	3	7	3	36	49	56	-1	61	6	In	VDJ
AGCACCAACCAGACATCTATGTACCTCTGTGCCAGCAGTTTGGCGGGACTAGCGGGGAAGAACACCGGGGAGCTGTTTTTTGGAGAA	CASSLAGLAGKNTGELFF	2	1.9790027804989067E-5	54	TCRBV28-01*01	TCRBV28	TCRBV28-01	01				TCRBD02-01*01	TCRBD02	TCRBD02-01	01				TCRBJ02-02*01	TCRBJ02	TCRBJ02-02	01				3	2	0	3	3	1	27	41	44	57	59	2	In	VDJ
GTGACATCGGCCCAAAAGAACCCGACAGCTTTCTATCTCTGTGCCAGTGCCAGAGACAGGGGGCGAGGAGGAGCTTTCTTTGGACAA	CASARDRGRGGAFF	2	1.9790027804989067E-5	42	TCRBV19-01*01	TCRBV19	TCRBV19-01	01				TCRBD01-01*01	TCRBD01	TCRBD01-01	01				TCRBJ01-01*01	TCRBJ01	TCRBJ01-01	01				8	7	2	0	6	10	39	48	54	64	71	2	In	VDJ
NCTCTGAAGATCCGGTCCACAAAGCTGGAGGACTCAGCCATGTACTTCTGTGCCAGCAGGGGGACAGTCGAAGCTTTCTTTGGACAA	CASRGTVEAFF	2	1.9790027804989067E-5	33	TCRBV02-01	TCRBV02	TCRBV02-01				01,03	TCRBD01-01*01	TCRBD01	TCRBD01-01	01				TCRBJ01-01*01	TCRBJ01	TCRBJ01-01	01				6	2	0	5	1	8	48	59	60	67	69	2	In	VDJ
ATCCGGTCCACAAAGCTGGAGGACTCAGCCATGTACTTCTGTGCCAGCAGTGAAGAGGGGGCGCGTGGAAAACTGTTTTTTGGCAGT	CASSEEGARGKLFF	2	1.9790027804989067E-5	42	TCRBV02-01	TCRBV02	TCRBV02-01				01,03	TCRBD01-01*01	TCRBD01	TCRBD01-01	01				TCRBJ01-04*01	TCRBJ01	TCRBJ01-04	01				1	6	5	0	0	10	39	-1	55	62	68	2	In	VDJ
ATTCTGGAGTCCGCCAGCACCAACCAGACATCTATGTACCTCTGTGCCACCGTGGACAGAGGGAATCAGCCCCAGCATTTTGGTGAT	CATVDRGNQPQHF	2	1.9790027804989067E-5	39	TCRBV28-01*01	TCRBV28	TCRBV28-01	01				TCRBD01-01*01	TCRBD01	TCRBD01-01	01				TCRBJ01-05*01	TCRBJ01	TCRBJ01-05	01				10	4	1	5	4	4	42	49	53	59	63	2	In	VDJ
CTGCTGTACCCTCTCAGACATCTGTGTACTTCTGTGCCAGCAGAAGTTCTCCGGGCGGATAGCAATCAGCCCCAGCATTTTGGTGAT		6	5.93700834149672E-5	49	TCRBV06-04*01	TCRBV06	TCRBV06-04	01								TCRBD01,TCRBD02	TCRBD01-01,TCRBD02-01		TCRBJ01-05*01	TCRBJ01	TCRBJ01-05	01				6	3	8	0	9	0	32	43	52	56	59	6	Out	VDJ
GAGTCCGCCAGCACCAACCAGACATCTATGTACCTCTGTGCCAGCAGGACGGGACAGCATAGCAATCAGCCCCAGCATTTTGGTGAT	CASRTGQHSNQPQHF	2	1.9790027804989067E-5	45	TCRBV28-01*01	TCRBV28	TCRBV28-01	01				TCRBD01-01*01	TCRBD01	TCRBD01-01	01				TCRBJ01-05*01	TCRBJ01	TCRBJ01-05	01				6	2	0	5	3	0	36	47	50	57	59	2	In	VDJ
ACCAGTGCCCATCCTGAAGACAGCAGCTTCTACATCTGCAGTGCCCACCAGAGGGCAGGGTTCAATTCACCCCTCCACTTTGGGAAT	CSAHQRAGFNSPLHF	2	1.9790027804989067E-5	45	TCRBV20	TCRBV20				TCRBV20-01,TCRBV20-or09_02						TCRBD01,TCRBD02	TCRBD01-01,TCRBD02-01		TCRBJ01-06*01	TCRBJ01	TCRBJ01-06	01				6	3	4	3	11	7	36	44	55	60	63	2	In	VDJ
CTGACAGTGACCAGTGCCCATCCTGAAGACAGCAGCTTCTACATCTGCAGTGCTAGGAGCGTGGGGTCTGGCTACACCTTCGGTTCG	CSARSVGSGYTF	2	1.9790027804989067E-5	36	TCRBV20	TCRBV20				TCRBV20-01,TCRBV20-or09_02						TCRBD01,TCRBD02	TCRBD01-01,TCRBD02-01		TCRBJ01-02*01	TCRBJ01	TCRBJ01-02	01				3	2	6	2	6	7	45	56	62	66	68	2	In	VDJ
ATTCTGGAGTCCGCCAGCACCAACCAGACATCTATGTACCTCTGTGCCAGCAGCCCGTCACTCCTCTATGGCTACACCTTCGGTTCG	CASSPSLLYGYTF	2	1.9790027804989067E-5	39	TCRBV28-01*01	TCRBV28	TCRBV28-01	01				TCRBD02-01	TCRBD02	TCRBD02-01				01,02	TCRBJ01-02*01	TCRBJ01	TCRBJ01-02	01				6	3	3	10	6	4	42	53	59	62	65	2	In	VDJ
AAGATCCAGCCCTCAGAACCCAGGGACTCAGCTGTGTACTTCTGTGCCAGCAGCTTTTTGGCGGACTATGGCTACACCTTCGGTTCG	CASSFLADYGYTF	2	1.9790027804989067E-5	39	TCRBV12-03/12-04*01	TCRBV12	TCRBV12-03/12-04	01				TCRBD02-01	TCRBD02	TCRBD02-01				01,02	TCRBJ01-02*01	TCRBJ01	TCRBJ01-02	01				6	0	7	5	7	3	42	53	60	-1	64	2	In	VDJ
NNNNTGTCGGCTGCTCCCTCCCAGACATCTGTGTACTTCTGTGCCAGCAGTTACAGACAGACCAACTATGGCTACACCTTCGGTTCG	CASSYRQTNYGYTF	2	1.9790027804989067E-5	42	TCRBV06-05*01	TCRBV06	TCRBV06-05	01				TCRBD01-01*01	TCRBD01	TCRBD01-01	01				TCRBJ01-02*01	TCRBJ01	TCRBJ01-02	01				2	3	2	5	1	2	39	54	55	60	63	2	In	VDJ
CACCTACACGCCCTGCAGCCAGAAGACTCAGCCCTGTATCTCTGCGCCAGCAGCCCCTCACTCGGTACCGGCTACACCTTCGGTTCG	CASSPSLGTGYTF	2	1.9790027804989067E-5	39	TCRBV04-01*01	TCRBV04	TCRBV04-01	01				TCRBD02-01	TCRBD02	TCRBD02-01				01,02	TCRBJ01-02*01	TCRBJ01	TCRBJ01-02	01				4	7	3	10	4	8	42	55	59	62	69	2	In	VDJ
AAGATCCAGCCCTCAGAACCCAGGGACTCAGCTGTGTACTTCTGTGCCAGCAGTCTCGGGACCGACGGCCGCTACACCTTCGGTTCG	CASSLGTDGRYTF	2	1.9790027804989067E-5	39	TCRBV12-03/12-04*01	TCRBV12	TCRBV12-03/12-04	01								TCRBD01,TCRBD02	TCRBD01-01,TCRBD02-01		TCRBJ01-02*01	TCRBJ01	TCRBJ01-02	01				5	8	0	7	3	9	42	54	57	62	70	2	In	VDJ
TCTCAAGATCCAGCCTGCAGAGCTTGGGGACTCGGCCGTGTATCTCTGTGCCAGGCTCGGGGGGGCCGGGAGCAGTACTTCGGGCCG		1	9.895013902494533E-6	35	TCRBV11-03*01	TCRBV11	TCRBV11-03	01				TCRBD02-01*01	TCRBD02	TCRBD02-01	01				TCRBJ02-07*01	TCRBJ02	TCRBJ02-07	01				9	4	8	0	3	7	46	54	57	65	69	1	Out	VDJ
TCAGGCTGGAGTCAGCTGCTCCCTCCCAGACATCTGTATACTTCTGTGCCAGCAGATATCAGGGTTGTCGAGCAGTACTTCGGGCCG		2	1.9790027804989067E-5	37	TCRBV06-09*01	TCRBV06	TCRBV06-09	01				TCRBD01-01*01	TCRBD01	TCRBD01-01	01				TCRBJ02-07*01	TCRBJ02	TCRBJ02-07	01				2	4	4	3	0	6	44	-1	59	64	68	2	Out	VDJ
CCTCAGAACCCAGGGACTCAGCTGTGTACTTCTGTGCCAGCAGTTTAGGAAGGGACTAGCGGGAGGTACGAGCAGTACTTCGGGCCG		1	9.895013902494533E-6	49	TCRBV12	TCRBV12				TCRBV12-03/12-04,TCRBV12-04		TCRBD02-01*02	TCRBD02	TCRBD02-01	02				TCRBJ02-07*01	TCRBJ02	TCRBJ02-07	01				1	0	0	1	3	4	32	48	51	-1	66	1	Out	VDJ
TCCGCCAGCACCAACCAGACATCTATGTACCTCTGTGCCAGCAGTGCCCCTATTGTGACAGTGCTCTACGAGCAGTACTTCGGGCCG	CASSAPIVTVLYEQYF	1	9.895013902494533E-6	48	TCRBV28-01*01	TCRBV28	TCRBV28-01	01				TCRBD01-01*01	TCRBD01	TCRBD01-01	01				TCRBJ02-07*01	TCRBJ02	TCRBJ02-07	01				5	4	2	5	11	3	33	45	56	61	65	1	In	VDJ
CCCCTGATCCTGGAGTCGCCCAGCCCCAACCAGACCTCTCTGTACTTCTGTGCCAGCAGCCCGATCTACGAGCAGTACTTCGGGCCG	CASSPIYEQYF	4	3.9580055609978133E-5	33	TCRBV27-01*01	TCRBV27	TCRBV27-01	01								TCRBD01,TCRBD02	TCRBD01-01,TCRBD02-01		TCRBJ02-07*01	TCRBJ02	TCRBJ02-07	01				6	1	2	8	3	3	48	59	62	64	65	4	In	VDJ
ATTCTGGAGTCCGCCAGCACCAACCAGACATCTATGTACCTCTGTGCCAGCAGAGACACCGTCTCCTACGAGCAGTACTTCGGGCCG	CASRDTVSYEQYF	1	9.895013902494533E-6	39	TCRBV28-01*01	TCRBV28	TCRBV28-01	01				TCRBD01-01*01	TCRBD01	TCRBD01-01	01				TCRBJ02-07*01	TCRBJ02	TCRBJ02-07	01				6	4	2	6	1	0	42	53	54	58	62	1	In	VDJ
CTGATTCTGGAGTCCGCCAGCACCAACCAGACATCTATGTACCTCTGTGCCTCTCTCGGGGAGTACTACGAGCAGTACTTCGGGCCG	CASLGEYYEQYF	1	9.895013902494533E-6	36	TCRBV28-01*01	TCRBV28	TCRBV28-01	01				TCRBD02-01	TCRBD02	TCRBD02-01				01,02	TCRBJ02-07*01	TCRBJ02	TCRBJ02-07	01				11	4	8	3	5	3	45	51	56	61	65	1	In	VDJ
CTGGAGTCCGCCAGCACCAACCAGACATCTATGTACCTCTGTGCCAGCAGACCAGCGGGAGAGTACTACGAGCAGTACTTCGGGCCG	CASRPAGEYYEQYF	1	9.895013902494533E-6	42	TCRBV28-01*01	TCRBV28	TCRBV28-01	01				TCRBD02-01*02	TCRBD02	TCRBD02-01	02				TCRBJ02-07*01	TCRBJ02	TCRBJ02-07	01				6	4	6	2	3	3	39	50	53	61	65	1	In	VDJ
TCCCTGTCCCTAGAGTCTGCCATCCCCAACCAGACAGCTCTTTACTTCTGTGCCACCAGCCAGAACTACGAGCAGTACTTCGGGCCG	CATSQNYEQYF	2	1.9790027804989067E-5	33	TCRBV24-01*01	TCRBV24	TCRBV24-01	01				TCRBD01-01*01	TCRBD01	TCRBD01-01	01				TCRBJ02-07*01	TCRBJ02	TCRBJ02-07	01				7	2	4	5	1	3	48	59	60	63	65	2	In	VDJ
GAGTCCGCCAGCACCAACCAGACATCTATGTACCTCTGTGCCAGCAGTCACGATAGCGGGATCGGCGACGAGCAGTACTTCGGGCCG	CASSHDSGIGDEQYF	1	9.895013902494533E-6	45	TCRBV28-01*01	TCRBV28	TCRBV28-01	01				TCRBD02-01*02	TCRBD02	TCRBD02-01	02				TCRBJ02-07*01	TCRBJ02	TCRBJ02-07	01				5	6	5	3	5	5	36	48	53	61	67	1	In	VDJ
CCCTCAGAACCCAGGGACTCAGCTGTGTACTTCTGTGCCAGCAGTTTAGAAAGGACTCCTTCAGGAAACACCATATATTTTGGAGAG	CASSLERTPSGNTIYF	2	1.9790027804989067E-5	48	TCRBV12	TCRBV12				TCRBV12-03/12-04,TCRBV12-04		TCRBD02-01	TCRBD02	TCRBD02-01				01,02	TCRBJ01-03*01	TCRBJ01	TCRBJ01-03	01				1	6	1	10	3	4	33	49	52	57	63	2	In	VDJ
AGTGCCCATCCTGAAGACAGCAGCTTCTACATCTGCAGTGCTAGAGATCGGCGGACTAGCGGCGGCAATGAGCAGTTCTTCGGGCCA	CSARDRRTSGGNEQFF	2	1.9790027804989067E-5	48	TCRBV20	TCRBV20				TCRBV20-01,TCRBV20-or09_02		TCRBD02-01	TCRBD02	TCRBD02-01				01,02	TCRBJ02-01*01	TCRBJ02	TCRBJ02-01	01				0	3	1	5	5	6	33	47	52	62	65	2	In	VDJ
NTGAAGATCCAGCCCTCAGAACCCAGGGACTCAGCTGTGTACTTCTGTGCCAGCAGTTCCAACTATGCGGCCCAGTACTTCGGGCCA	CASSSNYAAQYF	1	9.895013902494533E-6	36	TCRBV12-03/12-04*01	TCRBV12	TCRBV12-03/12-04	01				TCRBD02-01	TCRBD02	TCRBD02-01				01,02	TCRBJ02-05*01	TCRBJ02	TCRBJ02-05	01				4	5	3	9	3	9	45	58	61	65	70	1	In	VDJ
TCCGCCAGCACCAACCAGACATCTATGTACCTCTGTGCCAGCAGCCCTCGGAGACTAGCGGGTGAAGAGACCCAGTACTTCGGGCCA	CASSPRRLAGEETQYF	1	9.895013902494533E-6	48	TCRBV28-01*01	TCRBV28	TCRBV28-01	01				TCRBD02-01	TCRBD02	TCRBD02-01				01,02	TCRBJ02-05*01	TCRBJ02	TCRBJ02-05	01				6	2	2	4	8	3	33	44	52	62	64	1	In	VDJ
ATCCTGGAGTCGCCCAGCCCCAACCAGACCTCTCTGTACTTCTGTGCCAGCAGTCCCTATAGCACAGATACGCAGTATTTTGGCCCA	CASSPYSTDTQYF	2	1.9790027804989067E-5	39	TCRBV27-01*01	TCRBV27	TCRBV27-01	01				TCRBD02-01	TCRBD02	TCRBD02-01				01,02	TCRBJ02-03*01	TCRBJ02	TCRBJ02-03	01				5	1	4	9	2	0	42	54	56	59	60	2	In	VDJ
CGGTCCACAAAGCTGGAGGACTCAGCCATGTACTTCTGTGCCAGCAGTAAAGGACAGGCGAACACCGGGGAGCTGTTTTTTGGAGAA	CASSKGQANTGELFF	2	1.9790027804989067E-5	45	TCRBV02-01	TCRBV02	TCRBV02-01				01,03	TCRBD01-01*01	TCRBD01	TCRBD01-01	01				TCRBJ02-02*01	TCRBJ02	TCRBJ02-02	01				1	0	2	4	0	0	36	-1	52	-1	58	2	In	VDJ
CTGACAGTGACCAGTGCCCATCCTGAAGACAGCAGCTTCTACATCTGCAGTGCTACCGGACAGGGGGCGCGGGCTTTCTTTGGACAA	CSATGQGARAFF	7	6.926509731746173E-5	36	TCRBV20	TCRBV20				TCRBV20-01,TCRBV20-or09_02		TCRBD01-01*01	TCRBD01	TCRBD01-01	01				TCRBJ01-01*01	TCRBJ01	TCRBJ01-01	01				4	4	1	0	2	11	45	55	57	68	72	7	In	VDJ
ATCAATTCCCTGGAGCTTGGTGACTCTGCTGTGTATTTCTGTGCCAGCAGCGGAACGGTTGTCTACACTGAAGCTTTCTTTGGACAA	CASSGTVVYTEAFF	2	1.9790027804989067E-5	42	TCRBV03-01/03-02*01	TCRBV03	TCRBV03-01/03-02	01								TCRBD01,TCRBD02	TCRBD01-01,TCRBD02-01		TCRBJ01-01*01	TCRBJ01	TCRBJ01-01	01				5	10	1	8	0	3	39	-1	51	54	64	2	In	VDJ
NNNNTGAAGATCCAGCCCTCAGAACCCAGGGACTCAGCTGTGTACTTCTGTGCCAGCAGTTTGAACACTGAAGCTTTCTTTGGACAA	CASSLNTEAFF	4	3.9580055609978133E-5	33	TCRBV12-03/12-04*01	TCRBV12	TCRBV12-03/12-04	01											TCRBJ01-01*01	TCRBJ01	TCRBJ01-01	01				4	0	0	0	0	0	48	-1	-1	-1	61	4	In	VJ
GCTCTGAGCTGAATGTGAACGCCTTGGAGCTGGACGACTCGGCCCTGTATCTCTGTGCCAGCAGCCTAGGACACCCGCATGGGACAA		2	1.9790027804989067E-5	28	TCRBV05-04*01	TCRBV05	TCRBV05-04	01				TCRBD01-01*01	TCRBD01	TCRBD01-01	01				TCRBJ01-01*01	TCRBJ01	TCRBJ01-01	01				4	8	1	6	3	20	53	65	68	73	81	2	Out	VDJ
NCCCTCACGTTGGCGTCTGCTGTACCCTCTCAGACATCTGTGTACTTCTGTGCCAGCAGTGCCAGTAAAGTGCCGATTTTTGGCAGT	CASSASKVPIF	4	3.9580055609978133E-5	33	TCRBV06-04*01	TCRBV06	TCRBV06-04	01				TCRBD01-01*01	TCRBD01	TCRBD01-01	01				TCRBJ01-04*01	TCRBJ01	TCRBJ01-04	01				4	11	4	5	1	18	48	61	62	65	76	4	In	VDJ
TCCGCCAGCACCAACCAGACATCTATGTACCTCTGTGCCAGCAGTTTACCAGGGGGCCCCGACAGTCAGCCCCAGCATTTTGGTGAT	CASSLPGGPDSQPQHF	2	1.9790027804989067E-5	48	TCRBV28-01*01	TCRBV28	TCRBV28-01	01				TCRBD01-01*01	TCRBD01	TCRBD01-01	01				TCRBJ01-05*01	TCRBJ01	TCRBJ01-05	01				2	8	4	0	1	6	33	48	49	57	65	2	In	VDJ
AAGAAGCTCCTTCTCAGTGACTCTGGCTTCTATCTCTGTGCCTGGAGTCTCAGGGCTTATAGCAATCAGCCCCAGCATTTTGGTGAT	CAWSLRAYSNQPQHF	2	1.9790027804989067E-5	45	TCRBV30-01*01	TCRBV30	TCRBV30-01	01				TCRBD01-01*01	TCRBD01	TCRBD01-01	01				TCRBJ01-05*01	TCRBJ01	TCRBJ01-05	01				2	4	4	3	2	0	36	48	50	55	59	2	In	VDJ
ATTCTGGAGTCCGCCAGCACCAACCAGACATCTATGTACCTCTGTGCCAGCAGTGAATATAGCAATCAGCCCCAGCATTTTGGTGAT	CASSEYSNQPQHF	2	1.9790027804989067E-5	39	TCRBV28-01*01	TCRBV28	TCRBV28-01	01								TCRBD01,TCRBD02	TCRBD01-01,TCRBD02-01		TCRBJ01-05*01	TCRBJ01	TCRBJ01-05	01				5	3	2	8	0	0	42	-1	54	56	59	2	In	VDJ
ATTCTGGAGTCCGCCAGCACCAACCAGACATCTATGTACCTCTGTGCCACCGGACACGGGAGCAATCAGCCCCAGCATTTTGGTGAT	CATGHGSNQPQHF	2	1.9790027804989067E-5	39	TCRBV28-01*01	TCRBV28	TCRBV28-01	01				TCRBD01-01*01	TCRBD01	TCRBD01-01	01				TCRBJ01-05*01	TCRBJ01	TCRBJ01-05	01				10	4	1	6	2	1	42	49	51	56	60	2	In	VDJ
GCCCATCCTGAAGACAGCAGCTTCTACATCTGCAGTGCTAGAGATCCCGGGACAGGGGGCGAAAATCAGCCCCAGCATTTTGGTGAT	CSARDPGTGGENQPQHF	3	2.96850417074836E-5	51	TCRBV20	TCRBV20				TCRBV20-01,TCRBV20-or09_02		TCRBD01-01*01	TCRBD01	TCRBD01-01	01				TCRBJ01-05*01	TCRBJ01	TCRBJ01-05	01				0	3	0	0	4	4	30	44	48	60	63	3	In	VDJ
AAGATCCAGCCCTCAGAACCCAGGGACTCAGCTGTGTACTTCTGTGCCAGCAGTTATGACAGGTACCAGCCCCAGCATTTTGGTGAT	CASSYDRYQPQHF	2	1.9790027804989067E-5	39	TCRBV12-03/12-04*01	TCRBV12	TCRBV12-03/12-04	01				TCRBD01-01*01	TCRBD01	TCRBD01-01	01				TCRBJ01-05*01	TCRBJ01	TCRBJ01-05	01				4	3	2	4	2	7	42	55	57	63	66	2	In	VDJ
CACCTACACGCCCTGCAGCCAGAAGACTCAGCCCTGTATCTCTGCGCCAGCAGCCCACAGGGTAATGGTGGCTACACCTTCGGTTCG	CASSPQGNGGYTF	2	1.9790027804989067E-5	39	TCRBV04-01*01	TCRBV04	TCRBV04-01	01				TCRBD01-01*01	TCRBD01	TCRBD01-01	01				TCRBJ01-02*01	TCRBJ01	TCRBJ01-02	01				4	6	3	3	1	7	42	55	56	62	68	2	In	VDJ
NTGAAGATCCAGCCCTCAGAACCCAGGGACTCAGCTGTGTACTTCTGTGCCAGCAGTCGGCTCAACGGTGGCTACACCTTCGGTTCG	CASSRLNGGYTF	2	1.9790027804989067E-5	36	TCRBV12-03/12-04*01	TCRBV12	TCRBV12-03/12-04	01								TCRBD01,TCRBD02	TCRBD01-01,TCRBD02-01		TCRBJ01-02*01	TCRBJ01	TCRBJ01-02	01				5	7	9	0	1	7	45	57	58	61	68	2	In	VDJ
AAGATCCAGCCCTCAGAACCCAGGGACTCAGCTGTGTACTTCTGTGCCAGCAGGCTACAGGGGGCCCGTGGCTACACCTTCGGTTCG	CASRLQGARGYTF	2	1.9790027804989067E-5	39	TCRBV12-03/12-04*01	TCRBV12	TCRBV12-03/12-04	01				TCRBD01-01*01	TCRBD01	TCRBD01-01	01				TCRBJ01-02*01	TCRBJ01	TCRBJ01-02	01				6	3	3	0	3	7	42	53	56	65	68	2	In	VDJ
ACTGTGACATCGGCCCAAAAGAACCCGACAGCTTTCTATCTCTGTGCCAGTAGTATCAGGGAATCTTATGGCTACACCTTCGGTTCG	CASSIRESYGYTF	2	1.9790027804989067E-5	39	TCRBV19-01*01	TCRBV19	TCRBV19-01	01				TCRBD01-01*01	TCRBD01	TCRBD01-01	01				TCRBJ01-02*01	TCRBJ01	TCRBJ01-02	01				3	5	4	3	0	5	42	-1	56	61	66	2	In	VDJ
CTGGAGTCCGCCAGCACCAACCAGACATCTATGTACCTCTGTGCCAGCAGTTTACAGACAGGGGGGTATGGCTACACCTTCGGTTCG	CASSLQTGGYGYTF	2	1.9790027804989067E-5	42	TCRBV28-01*01	TCRBV28	TCRBV28-01	01				TCRBD01-01*01	TCRBD01	TCRBD01-01	01				TCRBJ01-02*01	TCRBJ01	TCRBJ01-02	01				2	1	2	1	2	5	39	54	56	65	66	2	In	VDJ
AATGTGAACGCCTTGGAGCTGGACGACTCGGCCCTGTATCTCTGTGCCAGCAGCTTTGGACTGTTCTATGGCTACACCTTCGGTTCG	CASSFGLFYGYTF	2	1.9790027804989067E-5	39	TCRBV05-04*01	TCRBV05	TCRBV05-04	01				TCRBD02-01	TCRBD02	TCRBD02-01				01,02	TCRBJ01-02*01	TCRBJ01	TCRBJ01-02	01				2	3	1	10	1	4	42	56	57	62	65	2	In	VDJ
ATTCTGGAGTCCGCCAGCACCAACCAGACATCTATGTACCTCTGTGCCACCTCGGGACAGGGGGCCTATGGCTACACCTTCGGTTCG	CATSGQGAYGYTF	2	1.9790027804989067E-5	39	TCRBV28-01*01	TCRBV28	TCRBV28-01	01				TCRBD01-01*01	TCRBD01	TCRBD01-01	01				TCRBJ01-02*01	TCRBJ01	TCRBJ01-02	01				10	0	0	0	4	4	42	49	53	-1	65	2	In	VDJ
CTGATTCTGGAGTCCGCCAGCACCAACCAGACATCTATGTACCTCTGTGCCAGCAGTTTAAACGCCTATGGCTACACCTTCGGTTCG	CASSLNAYGYTF	2	1.9790027804989067E-5	36	TCRBV28-01*01	TCRBV28	TCRBV28-01	01								TCRBD01,TCRBD02	TCRBD01-01,TCRBD02-01		TCRBJ01-02*01	TCRBJ01	TCRBJ01-02	01				2	2	3	7	1	4	45	60	61	63	65	2	In	VDJ
GAAGCTCCTTCTCAGTGACTCTGGCTTCTATCTCTGTGCCTGGAGTGTACTATGGCAGAGCCTAACTATGGCTACACCTTCGGTTCG		2	1.9790027804989067E-5	47	TCRBV30-01*01	TCRBV30	TCRBV30-01	01				TCRBD02-01	TCRBD02	TCRBD02-01				01,02	TCRBJ01-02*01	TCRBJ01	TCRBJ01-02	01				0	9	3	9	0	0	34	-1	48	52	61	2	Out	VDJ
ATTCTGGAGTCCGCCAGCACCAACCAGACATCTATGTACCTCTGTGCCAGCAGCAGGCAGACAAACTATGGCTACACCTTCGGTTCG	CASSRQTNYGYTF	2	1.9790027804989067E-5	39	TCRBV28-01*01	TCRBV28	TCRBV28-01	01				TCRBD01-01*01	TCRBD01	TCRBD01-01	01				TCRBJ01-02*01	TCRBJ01	TCRBJ01-02	01				6	0	2	6	6	2	42	53	59	-1	63	2	In	VDJ
ATTCTGGAGTCCGCCAGCACCAACCAGACATCTATGTACCTCTGTGCCAGCATCACTTCTGGGACGGATGGCTACACCTTCGGTTCG	CASITSGTDGYTF	2	1.9790027804989067E-5	39	TCRBV28-01*01	TCRBV28	TCRBV28-01	01								TCRBD01,TCRBD02	TCRBD01-01,TCRBD02-01		TCRBJ01-02*01	TCRBJ01	TCRBJ01-02	01				7	2	0	7	8	6	42	52	60	65	67	2	In	VDJ
CTGAATGTGAACGCCTTGTTGCTGGGGGACTCGGCCCTCTATCTCTGTGCCAGCAGCCCGGACAGGGCGGGCTACACCTTCGGTTCG	CASSPDRAGYTF	2	1.9790027804989067E-5	36	TCRBV05-06*01	TCRBV05	TCRBV05-06	01				TCRBD01-01*01	TCRBD01	TCRBD01-01	01				TCRBJ01-02*01	TCRBJ01	TCRBJ01-02	01				4	2	1	3	2	8	45	57	59	67	69	2	In	VDJ
AAGATCCAGCCCTCAGAACCCAGGGACTCAGCTGTGTACTTCTGTGCCAGCAGTTCACAGGGGGTTGGCGGCTACACCTTCGGTTCG	CASSSQGVGGYTF	2	1.9790027804989067E-5	39	TCRBV12-03/12-04*01	TCRBV12	TCRBV12-03/12-04	01				TCRBD01-01*01	TCRBD01	TCRBD01-01	01				TCRBJ01-02*01	TCRBJ01	TCRBJ01-02	01				4	5	3	1	1	8	42	55	56	64	69	2	In	VDJ
ATTCTGGAGTCCGCCAGCACCAACCAGACATCTATGTACCTCTGTGCCAGCAGTGCGGGGACAGCGAACGGCTACACCTTCGGTTCG	CASSAGTANGYTF	3	2.96850417074836E-5	39	TCRBV28-01*01	TCRBV28	TCRBV28-01	01				TCRBD01-01*01	TCRBD01	TCRBD01-01	01				TCRBJ01-02*01	TCRBJ01	TCRBJ01-02	01				5	5	0	5	3	8	42	54	57	64	69	3	In	VDJ
ATCCAGCCCTCAGAACCCAGGGACTCAGCTGTGTACTTCTGTGCCAGCAGCCCCTGGGGACAGGGGAGGGAGCAGTACTTCGGGCCG	CASSPWGQGREQYF	1	9.895013902494533E-6	42	TCRBV12	TCRBV12				TCRBV12-03/12-04,TCRBV12-04		TCRBD01-01*01	TCRBD01	TCRBD01-01	01				TCRBJ02-07*01	TCRBJ02	TCRBJ02-07	01				6	3	0	2	6	7	39	50	56	66	69	1	In	VDJ
CTGAGCTCTCTGGAGCTGGGGGACTCAGCTTTGTATTTCTGTGCCAGCAGCCCCGGGATCACTCCCCGCGAGCAGTACTTCGGGCCG	CASSPGITPREQYF	2	1.9790027804989067E-5	42	TCRBV09-01*01	TCRBV09	TCRBV09-01	01				TCRBD02-01*02	TCRBD02	TCRBD02-01	02				TCRBJ02-07*01	TCRBJ02	TCRBJ02-07	01				4	10	8	3	2	6	39	51	53	58	68	2	In	VDJ
TCGGCCCAAAAGAACCCGACAGCTTTCTATCTCTGTGCCAGTAGTATTAACACATGGCGTGAAGGGTACGAGCAGTACTTCGGGCCG	CASSINTWREGYEQYF	1	9.895013902494533E-6	48	TCRBV19-01*01	TCRBV19	TCRBV19-01	01								TCRBD01,TCRBD02	TCRBD01-01,TCRBD02-01		TCRBJ02-07*01	TCRBJ02	TCRBJ02-07	01				3	0	5	3	15	4	33	47	62	-1	66	1	In	VDJ
CACATCAATTCCCTGGAGCTTGGTGACTCTGCTGTGTATTTCTGTGCCAGCAGCCAAATCAACGGCTACGAGCAGTACTTCGGGCCG	CASSQINGYEQYF	1	9.895013902494533E-6	39	TCRBV03-01/03-02*01	TCRBV03	TCRBV03-01/03-02	01				TCRBD02-01	TCRBD02	TCRBD02-01				01,02	TCRBJ02-07*01	TCRBJ02	TCRBJ02-07	01				2	0	8	5	5	3	42	57	62	-1	65	1	In	VDJ
AGTCGCCCAGCCCCAACCAGACCTCTCTGTACTTCTGTGCCAGCAGTAAATAGCGGGTCCAGCTCCTACGAGCAGTACTTCGGGCCG		5	4.9475069512472665E-5	46	TCRBV27-01*01	TCRBV27	TCRBV27-01	01				TCRBD02-01	TCRBD02	TCRBD02-01				01,02	TCRBJ02-07*01	TCRBJ02	TCRBJ02-07	01				5	5	5	4	3	0	35	47	50	57	62	5	Out	VDJ
ATCCGCTCACCAGGCCTGGGGGACGCAGCCATGTACCTGTGTGCCACCAGCAATATCCGCGACTCCTACGAGCAGTACTTCGGGCCG	CATSNIRDSYEQYF	1	9.895013902494533E-6	42	TCRBV15-01*02	TCRBV15	TCRBV15-01	02				TCRBD02-01	TCRBD02	TCRBD02-01				01,02	TCRBJ02-07*01	TCRBJ02	TCRBJ02-07	01				4	1	7	6	6	0	39	52	58	61	62	1	In	VDJ
NNNNNNNNNNNNNNNNTGTCGGCTGCTCCCTCCCAGACATCTGTGTACTTCTGTGCCAGCGGGACCTACGAGCAGTACTTCGGGCCG	CASGTYEQYF	2	1.9790027804989067E-5	30	TCRBV06-05*01	TCRBV06	TCRBV06-05	01								TCRBD01,TCRBD02	TCRBD01-01,TCRBD02-01		TCRBJ02-07*01	TCRBJ02	TCRBJ02-07	01				8	0	0	8	0	2	51	-1	60	-1	64	2	In	VDJ
GTGAGCACCTTGGAGCTGGGGGACTCGGCCCTTTATCTTTGCGCCAGCAGCTTGGAACAGGGTTACTACGAGCAGTACTTCGGGCCG	CASSLEQGYYEQYF	7	6.926509731746173E-5	42	TCRBV05-01*01	TCRBV05	TCRBV05-01	01				TCRBD01-01*01	TCRBD01	TCRBD01-01	01				TCRBJ02-07*01	TCRBJ02	TCRBJ02-07	01				0	3	3	3	1	3	39	55	56	62	65	7	In	VDJ
CTGGAGTCCGCCAGCACCAACCAGACATCTATGTACCTCTGTGCCAGCAGTTTCTTCGACCGCGACTACGAGCAGTACTTCGGGCCG	CASSFFDRDYEQYF	1	9.895013902494533E-6	42	TCRBV28-01*01	TCRBV28	TCRBV28-01	01								TCRBD01,TCRBD02	TCRBD01-01,TCRBD02-01		TCRBJ02-07*01	TCRBJ02	TCRBJ02-07	01				3	5	2	7	4	3	39	53	57	60	65	1	In	VDJ
TCCGCTACCAGCTCCCAGACATCTGTGTACTTCTGTGCCATCAGTGAGTCGTTGACAGGGGGCCTCCACGAGCAGTACTTCGGGCCG	CAISESLTGGLHEQYF	1	9.895013902494533E-6	48	TCRBV10-03*01	TCRBV10	TCRBV10-03	01				TCRBD01-01*01	TCRBD01	TCRBD01-01	01				TCRBJ02-07*01	TCRBJ02	TCRBJ02-07	01				0	4	2	0	3	5	33	50	53	63	67	1	In	VDJ
CAGCAGGTAGTGCGAGGAGATTCGGCAGCTTATTTCTGTGCCAGCTCACCCGGGGGGCAAGGAGGAAACACCATATATTTTGGAGAG	CASSPGGQGGNTIYF	2	1.9790027804989067E-5	45	TCRBV18-01*01	TCRBV18	TCRBV18-01	01				TCRBD02-01*01	TCRBD02	TCRBD02-01	01				TCRBJ01-03*01	TCRBJ01	TCRBJ01-03	01				3	6	8	1	0	4	36	-1	50	57	63	2	In	VDJ
CAGCCCTCAGAACCCAGGGACTCAGCTGTGTACTTCTGTGCCAGCAGCCTCTCCTATTCTGGGGCCAACGTCCTGACTTTCGGGGCC	CASSLSYSGANVLTF	1	9.895013902494533E-6	45	TCRBV12	TCRBV12				TCRBV12-03/12-04,TCRBV12-04		TCRBD02-01	TCRBD02	TCRBD02-01				01,02	TCRBJ02-06*01	TCRBJ02	TCRBJ02-06	01				6	1	4	9	6	1	36	47	53	56	57	1	In	VDJ
CTACACGCCCTGCAGCCAGAAGACTCAGCCCTGTATCTCTGCGCCAGCAGCCAAGGGGACACGATTTCACCCCTCCACTTTGGGAAC	CASSQGDTISPLHF	2	1.9790027804989067E-5	42	TCRBV04-01*01	TCRBV04	TCRBV04-01	01				TCRBD01-01*01	TCRBD01	TCRBD01-01	01				TCRBJ01-06*02	TCRBJ01	TCRBJ01-06	02				1	4	0	6	0	9	39	-1	55	61	65	2	In	VDJ
GCCTTGGAGCTGGAGGACTCGGCCCTGTATCTCTGTGCCAGCAGCTTGGAGGGACAGGGTGGAGATTCACCCCTCCACTTTGGGAAC	CASSLEGQGGDSPLHF	2	1.9790027804989067E-5	48	TCRBV05-08*01	TCRBV05	TCRBV05-08	01				TCRBD01-01*01	TCRBD01	TCRBD01-01	01				TCRBJ01-06*02	TCRBJ01	TCRBJ01-06	02				0	5	0	3	1	8	33	49	50	59	64	2	In	VDJ
GTGAACGCCTTGTTGCTGGGGGACTCGGCCCTCTATCTCTGTGCCAGCAGCTCGGGTCAGAATAATTCACCCCTCCACTTTGGGAAC	CASSSGQNNSPLHF	2	1.9790027804989067E-5	42	TCRBV05-06*01	TCRBV05	TCRBV05-06	01				TCRBD02-01	TCRBD02	TCRBD02-01				01,02	TCRBJ01-06*02	TCRBJ01	TCRBJ01-06	02				3	5	8	4	0	5	39	-1	52	56	61	2	In	VDJ
CGGTCCACAAAGCTGGAGGACTCAGCCATGTACTTCTGTGCCAGCATCCCCGGGACAGGGCTTGACTCACCCCTCCACTTTGGGAAC	CASIPGTGLDSPLHF	2	1.9790027804989067E-5	45	TCRBV02-01	TCRBV02	TCRBV02-01				01,03	TCRBD01-01*01	TCRBD01	TCRBD01-01	01				TCRBJ01-06*02	TCRBJ01	TCRBJ01-06	02				7	6	0	3	5	10	36	46	51	60	66	2	In	VDJ
GAGCTGAATGTGAACGCCTTGGAGCTGGACGACTCGGCCCTGTATCTCTGTGCCAGCAGCTTGCAAGATACGCAGTATTTTGGCCCA	CASSLQDTQYF	2	1.9790027804989067E-5	33	TCRBV05-04*01	TCRBV05	TCRBV05-04	01				TCRBD01-01*01	TCRBD01	TCRBD01-01	01				TCRBJ02-03*01	TCRBJ02	TCRBJ02-03	01				1	0	4	6	0	5	48	-1	63	-1	65	2	In	VDJ
GCCTTGGAGCTGGAGGACTCGGCCCTGTATCTCTGTGCCAGCAGCTTGGCGACAGGCGCGTCCCTGCACGGGCTGTTTTTTGGAGAA	CASSLATGASLHGLFF	2	1.9790027804989067E-5	48	TCRBV05-08*01	TCRBV05	TCRBV05-08	01				TCRBD01-01*01	TCRBD01	TCRBD01-01	01				TCRBJ02-02*01	TCRBJ02	TCRBJ02-02	01				0	15	2	4	1	13	33	49	50	56	71	2	In	VDJ
AATCTTCACATCAATTCCCTGGAGCTTGGTGACTCTGCTGTGTATTTCTGTGCCAGCAGCCAACTGGGGGAGCTGTTTTTTGGAGAA	CASSQLGELFF	2	1.9790027804989067E-5	33	TCRBV03-01/03-02*01	TCRBV03	TCRBV03-01/03-02	01				TCRBD02-01	TCRBD02	TCRBD02-01				01,02	TCRBJ02-02*01	TCRBJ02	TCRBJ02-02	01				2	1	4	10	0	8	48	-1	63	65	66	2	In	VDJ
ACTGTGACATCGGCCCAAAAGAACCCGACAGCTTTCTATCTCTGTGCCAGCCGGACAGGGGGATCCGGGGAGCTGTTTTTTGGAGAA	CASRTGGSGELFF	2	1.9790027804989067E-5	39	TCRBV19-01*01	TCRBV19	TCRBV19-01	01				TCRBD01-01*01	TCRBD01	TCRBD01-01	01				TCRBJ02-02*01	TCRBJ02	TCRBJ02-02	01				9	2	1	1	2	6	42	50	52	62	64	2	In	VDJ
CACACCCTGCAGCCAGAAGACTCGGCCCTGTATCTCTGTGCCAGCAGCCTCGACAGATAAGGCACCGGGGAGCTGTTTTTTGGAGAA	CASSLDR*GTGELFF	2	1.9790027804989067E-5	45	TCRBV04-02*01	TCRBV04	TCRBV04-02	01				TCRBD01-01*01	TCRBD01	TCRBD01-01	01				TCRBJ02-02*01	TCRBJ02	TCRBJ02-02	01				4	6	2	5	2	4	36	49	51	56	62	2	Stop	VDJ
CACATCAATTCCCTGGAGCTTGGTGACTCTGCTGTGTATTTCTGTGCCAGCAGTCTCCTTCTAACCGGGGAGCTGTTTTTTGGAGAA	CASSLLLTGELFF	2	1.9790027804989067E-5	39	TCRBV03-01/03-02*01	TCRBV03	TCRBV03-01/03-02	01				TCRBD02-01	TCRBD02	TCRBD02-01				01,02	TCRBJ02-02*01	TCRBJ02	TCRBJ02-02	01				6	0	4	9	7	5	42	53	60	-1	63	2	In	VDJ
NTGTCGGCTGCTCCCTCCCAAACATCTGTGTACTTCTGTGCCAGCAGTTACTCGATAGGGGAGGGCACTGAAGCTTTCTTTGGACAA	CASSYSIGEGTEAFF	3	2.96850417074836E-5	45	TCRBV06-02/06-03*01	TCRBV06	TCRBV06-02/06-03	01				TCRBD02-01*02	TCRBD02	TCRBD02-01	02				TCRBJ01-01*01	TCRBJ01	TCRBJ01-01	01				0	0	9	0	5	4	36	53	58	-1	65	3	In	VDJ
ACATCGGCCCAAAAGAACCCGACAGCTTTCTATCTCTGTGCCAGTAGTATAGAGGGCAGGGTCTACACTGAAGCTTTCTTTGGACAA	CASSIEGRVYTEAFF	2	1.9790027804989067E-5	45	TCRBV19-01*01	TCRBV19	TCRBV19-01	01				TCRBD01-01*01	TCRBD01	TCRBD01-01	01				TCRBJ01-01*01	TCRBJ01	TCRBJ01-01	01				0	3	4	3	3	3	36	53	56	61	64	2	In	VDJ
TGCAGAACTGGAGGATTCTGGAGTTTATTTCTGTGCCAGCAGCCAAGATAGACAGGGCTGGTGAACACTGAAGCTTTCTTTGGACAA		2	1.9790027804989067E-5	50	TCRBV14-01*01	TCRBV14	TCRBV14-01	01				TCRBD01-01*01	TCRBD01	TCRBD01-01	01				TCRBJ01-01*01	TCRBJ01	TCRBJ01-01	01				0	4	2	3	2	0	31	48	50	57	61	2	Out	VDJ
CTGGAGTCGCCCAGCCCCAACCAGACCTCTCTGTACTTCTGTGCCACCCTGGAGTTGGGGGGGAACACTGAAGCTTTCTTTGGACAA	CATLELGGNTEAFF	2	1.9790027804989067E-5	42	TCRBV27-01*01	TCRBV27	TCRBV27-01	01				TCRBD02-01*01	TCRBD02	TCRBD02-01	01				TCRBJ01-01*01	TCRBJ01	TCRBJ01-01	01				10	0	9	1	10	1	39	46	56	-1	62	2	In	VDJ
GCTCTCTGGAGCTGGGGGACTCAGCTTTGTATTTCTGTGCCAGCAGCGCCCAGCCACGGGGACAACACTGAAGCTTTCTTTGGACAA		6	5.93700834149672E-5	46	TCRBV09-01*01	TCRBV09	TCRBV09-01	01								TCRBD01,TCRBD02	TCRBD01-01,TCRBD02-01		TCRBJ01-01*01	TCRBJ01	TCRBJ01-01	01				3	0	0	7	10	2	35	48	58	-1	63	6	Out	VDJ
CTCACTGTGACATCGGCCCAAAAGAACCCGACAGCTTTCTATCTCTGTGCCAGTAGTTACGGACAGGGGCAAGCTTTCTTTGGACAA	CASSYGQGQAFF	2	1.9790027804989067E-5	36	TCRBV19-01*01	TCRBV19	TCRBV19-01	01				TCRBD01-01*01	TCRBD01	TCRBD01-01	01				TCRBJ01-01*01	TCRBJ01	TCRBJ01-01	01				5	1	1	2	3	9	45	57	60	69	70	2	In	VDJ
GAGATCCAGTCCACGGAGTCAGGGGACACAGCACTGTATTTCTGTGCCAGCAGCAAGCGGGAAACTGGAAAACTGTTTTTTGGCAGT	CASSKRETGKLFF	2	1.9790027804989067E-5	39	TCRBV21-01*01	TCRBV21	TCRBV21-01	01				TCRBD02-01*02	TCRBD02	TCRBD02-01	02				TCRBJ01-04*01	TCRBJ01	TCRBJ01-04	01				3	6	7	3	0	10	42	-1	56	62	68	2	In	VDJ
CACCTACACGCCCTGCAGCCAGAAGACTCAGCCCTGTATCTCTGCGCCAGCAGCCAAGCCCGGGATCAGCCCCAGCATTTTGGTGAT	CASSQARDQPQHF	2	1.9790027804989067E-5	39	TCRBV04-01*01	TCRBV04	TCRBV04-01	01				TCRBD02-01	TCRBD02	TCRBD02-01				01,02	TCRBJ01-05*01	TCRBJ01	TCRBJ01-05	01				1	0	8	4	2	5	42	58	60	-1	64	2	In	VDJ
GTGAACGCCTTGTTGCTGGGGGACTCGGCCCTCTATCTCTGTGCCAGCAGCTTGAGAGGGTGGAATCAGCCCCAGCATTTTGGTGAT	CASSLRGWNQPQHF	2	1.9790027804989067E-5	42	TCRBV05-06*01	TCRBV05	TCRBV05-06	01				TCRBD02-01*02	TCRBD02	TCRBD02-01	02				TCRBJ01-05*01	TCRBJ01	TCRBJ01-05	01				1	3	11	0	1	4	39	54	55	60	63	2	In	VDJ
TCTCAGTGACTCTGGCTTCTATCTCTGTGCCTGCCCTATCATCAGGGCACAAGAGGCAATTCGAATCAGCCCCAGCATTTTGGTGAT		2	1.9790027804989067E-5	56	TCRBV30-01	TCRBV30	TCRBV30-01				01,05	TCRBD01-01*01	TCRBD01	TCRBD01-01	01				TCRBJ01-05*01	TCRBJ01	TCRBJ01-05	01				6	16	4	3	9	4	25	33	42	47	63	2	Out	VDJ
GTTCTAAGAAGCTCCTTCTCAGTGACTCTGGCTTCTATCTCTGTGCCTGGAGATGGATGGGGCAATCAGCCCCAGCATTTTGGTGAT		2	1.9790027804989067E-5	40	TCRBV30-01*01	TCRBV30	TCRBV30-01	01								TCRBD01,TCRBD02	TCRBD01-01,TCRBD02-01		TCRBJ01-05*01	TCRBJ01	TCRBJ01-05	01				3	0	0	9	6	2	41	52	58	-1	61	2	Out	VDJ
ATCCAGCCCTCAGAACCCAGGGACTCAGCTGTGTACTTCTGTGCCAGCAGTTTCAGGGGGAGCAATCAGCCCCAGCATTTTGGTGAT	CASSFRGSNQPQHF	1	9.895013902494533E-6	42	TCRBV12	TCRBV12				TCRBV12-03/12-04,TCRBV12-04		TCRBD01-01*01	TCRBD01	TCRBD01-01	01				TCRBJ01-05*01	TCRBJ01	TCRBJ01-05	01				3	0	4	1	0	1	39	-1	53	-1	60	1	In	VDJ
GTGACATCGGCCCAAAAGAACCCGACAGCTTTCTATCTCTGTGCCAGTAGGTTACAGGGGAACAATCAGCCCCAGCATTTTGGTGAT	CASRLQGNNQPQHF	2	1.9790027804989067E-5	42	TCRBV19-01*01	TCRBV19	TCRBV19-01	01				TCRBD01-01*01	TCRBD01	TCRBD01-01	01				TCRBJ01-05*01	TCRBJ01	TCRBJ01-05	01				6	2	3	2	3	3	39	50	53	60	62	2	In	VDJ
GAGTCCGCCAGCACCAACCAGACATCTATGTACCTCTGTGCCAGCAGTTCCTGACAGGGTCCCTAAGTTCCCCTCCACTTTGGGAAT	CASSS*QGP*VPLHF	2	1.9790027804989067E-5	45	TCRBV28-01*01	TCRBV28	TCRBV28-01	01				TCRBD01-01*01	TCRBD01	TCRBD01-01	01				TCRBJ01-06*01	TCRBJ01	TCRBJ01-06	01				4	10	2	3	3	13	36	49	52	59	69	2	Stop	VDJ
GTGACTCTGCTGTGTATTTCTGTGCCAGCAGCCAAGCCCTTAGGACGCCCCAAAGGACCCCCTCGTTCACCCCTCCACTTTGGGAAT		2	1.9790027804989067E-5	61	TCRBV03-01/03-02*01	TCRBV03	TCRBV03-01/03-02	01								TCRBD01,TCRBD02	TCRBD01-01,TCRBD02-01		TCRBJ01-06*01	TCRBJ01	TCRBJ01-06	01				1	19	1	7	6	9	20	36	42	46	65	2	Out	VDJ
TTGGAGATCCAGTCCACGGAGTCAGGGGACACAGCACTGTATTTCTGTGCCAGCAGCAAAAGTCCCAGGGAGTACACCTTCGGTTCG	CASSKSPREYTF	2	1.9790027804989067E-5	36	TCRBV21-01*01	TCRBV21	TCRBV21-01	01								TCRBD01,TCRBD02	TCRBD01-01,TCRBD02-01		TCRBJ01-02*01	TCRBJ01	TCRBJ01-02	01				2	2	4	3	5	11	45	60	65	70	72	2	In	VDJ
CGGTCCACAAAGCTGGAGGACTCAGCCATGTACTTCTGTGCCAGCAGTCTGGGATGGAGTCAGAACGCTGGCTACACCTTCGGTTCG	CASSLGWSQNAGYTF	2	1.9790027804989067E-5	45	TCRBV02-01	TCRBV02	TCRBV02-01				01,03					TCRBD01,TCRBD02	TCRBD01-01,TCRBD02-01		TCRBJ01-02*01	TCRBJ01	TCRBJ01-02	01				5	14	0	8	2	7	36	48	50	54	68	2	In	VDJ
NCTCTGAAGATCCGGTCCACAAAGCTGGAGGACTCAGCCATGTACTTCTGTGCCAGCACCCCTATTTATGGCTACACCTTCGGTTCG	CASTPIYGYTF	2	1.9790027804989067E-5	33	TCRBV02-01	TCRBV02	TCRBV02-01				01,03	TCRBD02-01	TCRBD02	TCRBD02-01				01,02	TCRBJ01-02*01	TCRBJ01	TCRBJ01-02	01				7	2	4	9	3	5	48	58	61	64	66	2	In	VDJ
CTGGAGTCCGCCAGCACCAACCAGACATCTATGTACCTCTGTGCCAGCAGTGCCCCGACAGGATTCTATGGCTACACCTTCGGTTCG	CASSAPTGFYGYTF	1	9.895013902494533E-6	42	TCRBV28-01*01	TCRBV28	TCRBV28-01	01				TCRBD01-01*01	TCRBD01	TCRBD01-01	01				TCRBJ01-02*01	TCRBJ01	TCRBJ01-02	01				5	3	2	4	5	4	39	51	56	62	65	1	In	VDJ
CACACCCTGCAGCCAGAAGACTCGGCCCTGTATCTCTGTGCCAGCGCACCCGGACAGGGTGAATTCTATGGCTACACCTTCGGTTCG	CASAPGQGEFYGYTF	2	1.9790027804989067E-5	45	TCRBV04-02	TCRBV04	TCRBV04-02				01,02	TCRBD01-01*01	TCRBD01	TCRBD01-01	01				TCRBJ01-02*01	TCRBJ01	TCRBJ01-02	01				8	6	1	3	6	4	36	45	51	59	65	2	In	VDJ
GAGTCCGCCAGCACCAACCAGACATCTATGTACCTCTGTGCCAGCAGTTTGAGGACAGGGGGCATCTATGGCTACACCTTCGGTTCG	CASSLRTGGIYGYTF	1	9.895013902494533E-6	45	TCRBV28-01*01	TCRBV28	TCRBV28-01	01				TCRBD01-01*01	TCRBD01	TCRBD01-01	01				TCRBJ01-02*01	TCRBJ01	TCRBJ01-02	01				3	2	1	0	2	4	36	50	52	63	65	1	In	VDJ
CTGGAGTCGCCCAGCCCCAACCAGACCTCTCTGTACTTCTGTGCCAGCCGCCCAAGCGGGACAGGCTATGGCTACACCTTCGGTTCG	CASRPSGTGYGYTF	2	1.9790027804989067E-5	42	TCRBV27-01*01	TCRBV27	TCRBV27-01	01				TCRBD01-01*01	TCRBD01	TCRBD01-01	01				TCRBJ01-02*01	TCRBJ01	TCRBJ01-02	01				8	0	0	4	9	4	39	48	57	-1	65	2	In	VDJ
ACCCTGCAGCCAGAAGACTCGGCCCTGTATCTCTGTGCCAGCAGCCAAGATCGGGGGACAGGGGACTATGGCTACACCTTCGGTTCG	CASSQDRGTGDYGYTF	10	9.895013902494533E-5	48	TCRBV04-02*01	TCRBV04	TCRBV04-02	01				TCRBD01-01*01	TCRBD01	TCRBD01-01	01				TCRBJ01-02*01	TCRBJ01	TCRBJ01-02	01				0	0	0	2	4	3	33	50	54	-1	64	10	In	VDJ
AACGCCTTGTTGCTGGGGGACTCGGCCCTGTATCTCTGTGCCAGCAGCTTGGTTCCGGCTGCTAACTATGGCTACACCTTCGGTTCG	CASSLVPAANYGYTF	1	9.895013902494533E-6	45	TCRBV05-05*01	TCRBV05	TCRBV05-05	01								TCRBD01,TCRBD02	TCRBD01-01,TCRBD02-01		TCRBJ01-02*01	TCRBJ01	TCRBJ01-02	01				0	2	9	0	4	0	36	52	56	59	61	1	In	VDJ
ACCAGTGCCCATCCTGAAGACAGCAGCTTCTACATCTGCAGTGCTAGAATGACAGGGGTAGCTAACTATGGCTACACCTTCGGTTCG	CSARMTGVANYGYTF	3	2.96850417074836E-5	45	TCRBV20	TCRBV20				TCRBV20-01,TCRBV20-or09_02		TCRBD01-01*01	TCRBD01	TCRBD01-01	01				TCRBJ01-02*01	TCRBJ01	TCRBJ01-02	01				2	3	2	2	2	0	36	48	50	58	61	3	In	VDJ
TCCGCCAGCACCAACCAGACATCTATGTACCTCTGTGCCAGCAGATACCCCCAGGCGGGGCGCAACTATGGCTACACCTTCGGTTCG	CASRYPQAGRNYGYTF	1	9.895013902494533E-6	48	TCRBV28-01*01	TCRBV28	TCRBV28-01	01				TCRBD02-01*01	TCRBD02	TCRBD02-01	01				TCRBJ01-02*01	TCRBJ01	TCRBJ01-02	01				6	3	7	3	10	2	33	44	54	60	63	1	In	VDJ
CTGAGTTCTAAGAAGCTCCTTCTCAGTGACTCTGGCTTCTATCTCTGTGCCTGGAGTATCAAGGCATATGGCTACACCTTCGGTTCG	CAWSIKAYGYTF	1	9.895013902494533E-6	36	TCRBV30-01*01	TCRBV30	TCRBV30-01	01								TCRBD01,TCRBD02	TCRBD01-01,TCRBD02-01		TCRBJ01-02*01	TCRBJ01	TCRBJ01-02	01				2	2	5	4	4	5	45	57	61	64	66	1	In	VDJ
TCCCTGGAGCTTGGTGACTCTGCTGTGTATTTCTGTGCCAGCAGCCACAATCCTACCGGGGCCCCCAATGGCTACACCTTCGGTTCG	CASSHNPTGAPNGYTF	2	1.9790027804989067E-5	48	TCRBV03-01/03-02*01	TCRBV03	TCRBV03-01/03-02	01								TCRBD01,TCRBD02	TCRBD01-01,TCRBD02-01		TCRBJ01-02*01	TCRBJ01	TCRBJ01-02	01				3	5	7	0	10	6	33	47	57	62	67	2	In	VDJ
NTGAAGATCCAGCCCTCAGAACCCAGGGACTCAGCTGTGTACTTCTGTGCCAGCAGTTTCGACCGGGCCGGCTACACCTTCGGTTCG	CASSFDRAGYTF	1	9.895013902494533E-6	36	TCRBV12-03/12-04*01	TCRBV12	TCRBV12-03/12-04	01								TCRBD01,TCRBD02	TCRBD01-01,TCRBD02-01		TCRBJ01-02*01	TCRBJ01	TCRBJ01-02	01				3	1	8	0	5	8	45	59	64	68	69	1	In	VDJ
GAGTCTGCTGCCTCCTCCCAGACATCTGTATATTTCTGCGCCAGCAGTGAGTCCGGGCCAGGGGGCGGTGAGCAGTACTTCGGGCCG	CASSESGPGGGEQYF	4	3.9580055609978133E-5	45	TCRBV10-01*01	TCRBV10	TCRBV10-01	01				TCRBD01-01*01	TCRBD01	TCRBD01-01	01				TCRBJ02-07*01	TCRBJ02	TCRBJ02-07	01				0	3	4	0	5	7	36	53	58	66	69	4	In	VDJ
GCACCTTGGAGCTGGGGGACTCGGCCCTTTATCTTTGCGCCAGCAGTCACCCGACAGGGGGGGTTGAGGGAGCAGTACTTCGGGCCG		8	7.916011121995627E-5	46	TCRBV05-01*01	TCRBV05	TCRBV05-01	01				TCRBD01-01*01	TCRBD01	TCRBD01-01	01				TCRBJ02-07*01	TCRBJ02	TCRBJ02-07	01				5	8	2	1	6	7	35	46	52	61	69	8	Out	VDJ
AAGATCCAGCCTGCAGAGCTTGGGGACTCGGCCGTGTATCTCTGTGCCAGCAGCTTGGGCACCCAGACGGAGCAGTACTTCGGGCCG	CASSLGTQTEQYF	1	9.895013902494533E-6	39	TCRBV11-03*01	TCRBV11	TCRBV11-03	01				TCRBD01-01*01	TCRBD01	TCRBD01-01	01				TCRBJ02-07*01	TCRBJ02	TCRBJ02-07	01				3	9	8	0	0	7	42	-1	56	60	69	1	In	VDJ
ATGAATGTGAGCACCTTGGAGCTGGGGGACTCGGCCCTTTATCTTTGCGCCAGCAGCGTGGACAGGGGCGAGCAGTACTTCGGGCCG	CASSVDRGEQYF	2	1.9790027804989067E-5	36	TCRBV05-01*01	TCRBV05	TCRBV05-01	01				TCRBD01-01*01	TCRBD01	TCRBD01-01	01				TCRBJ02-07*01	TCRBJ02	TCRBJ02-07	01				0	0	3	2	0	6	45	-1	61	-1	68	2	In	VDJ
TCCACTCTGACAGTGACCAGTGCCCATCCTGAAGACAGCAGCTTCTACATCTGCAGTGCTCAGCTTTACGAGCAGTACTTCGGGCCG	CSAQLYEQYF	2	1.9790027804989067E-5	30	TCRBV20-01	TCRBV20	TCRBV20-01				01,04					TCRBD01,TCRBD02	TCRBD01-01,TCRBD02-01		TCRBJ02-07*01	TCRBJ02	TCRBJ02-07	01				5	3	4	5	0	4	51	-1	60	63	66	2	In	VDJ
CGGTCCACAAAGCTGGAGGACTCAGCCATGTACTTCTGTGCCAGCACCAATAACTGGGGCAGGAATTACGAGCAGTACTTCGGGCCG	CASTNNWGRNYEQYF	1	9.895013902494533E-6	45	TCRBV02-01	TCRBV02	TCRBV02-01				01,03	TCRBD01-01*01	TCRBD01	TCRBD01-01	01				TCRBJ02-07*01	TCRBJ02	TCRBJ02-07	01				7	6	7	0	9	4	36	46	55	60	66	1	In	VDJ
AATGTGAGCACCTTGGAGCTGGGGGACTCGGCCCTTTATCTTTGCGCCAGCAGTAGGGGACTATTCTACGAGCAGTACTTCGGGCCG	CASSRGLFYEQYF	2	1.9790027804989067E-5	39	TCRBV05-01*01	TCRBV05	TCRBV05-01	01				TCRBD02-01	TCRBD02	TCRBD02-01				01,02	TCRBJ02-07*01	TCRBJ02	TCRBJ02-07	01				5	2	0	9	3	3	42	53	56	63	65	2	In	VDJ
CTGATTCTGGAGTCCGCCAGCACCAACCAGACATCTATGTACCTCTGTGCCAGCAGTTTGGTTGGCTACGAGCAGTACTTCGGGCCG	CASSLVGYEQYF	1	9.895013902494533E-6	36	TCRBV28-01*01	TCRBV28	TCRBV28-01	01								TCRBD01,TCRBD02	TCRBD01-01,TCRBD02-01		TCRBJ02-07*01	TCRBJ02	TCRBJ02-07	01				3	4	0	10	0	3	45	-1	59	61	65	1	In	VDJ
CAGCCCTCAGAACCCAGGGACTCAGCTGTGTACTTCTGTGCCAGCAGTGCCCGGGACTAGCGTTCCTACGAGCAGTACTTCGGGCCG	CASSARD*RSYEQYF	1	9.895013902494533E-6	45	TCRBV12	TCRBV12				TCRBV12-03/12-04,TCRBV12-04		TCRBD02-01	TCRBD02	TCRBD02-01				01,02	TCRBJ02-07*01	TCRBJ02	TCRBJ02-07	01				5	1	0	6	4	1	36	48	52	62	63	1	Stop	VDJ
ATCCAGCCTGCAGAGCAGGGGGACTCGGCCGTGTATGTCTGTGCAACGTCACACAGGGGCCTCTCCTACGAGCAGTACTTCGGGCCG	CATSHRGLSYEQYF	4	3.9580055609978133E-5	42	TCRBV12-02*01	TCRBV12	TCRBV12-02	01				TCRBD01-01*01	TCRBD01	TCRBD01-01	01				TCRBJ02-07*01	TCRBJ02	TCRBJ02-07	01				10	3	3	2	6	0	39	46	52	59	62	4	In	VDJ
GCCTTGTTGCTGGGGGACTCGGCCCTGTATCTCTGTGCCAGCAGCTTGCGCGGGGGCGAGCGCTCCTACGAGCAGTACTTCGGGCCG	CASSLRGGERSYEQYF	1	9.895013902494533E-6	48	TCRBV05-05*01	TCRBV05	TCRBV05-05	01				TCRBD02-01*01	TCRBD02	TCRBD02-01	01				TCRBJ02-07*01	TCRBJ02	TCRBJ02-07	01				1	6	7	2	1	0	33	48	49	56	62	1	In	VDJ
TCAGAACCCAGGGACTCAGCTGTGTACTTCTGTGCCAGCGTTGATGTGGCTAGCGGGAGGAACTCCTACGAGCAGTACTTCGGGCCG	CASVDVASGRNSYEQYF	1	9.895013902494533E-6	51	TCRBV12	TCRBV12				TCRBV12-03/12-04,TCRBV12-04		TCRBD02-01*02	TCRBD02	TCRBD02-01	02				TCRBJ02-07*01	TCRBJ02	TCRBJ02-07	01				8	2	4	1	10	0	30	39	49	60	62	1	In	VDJ
ATTCTGGAGTCCGCCAGCACCAACCAGACATCTATGTACCTCTGTGCCAGCACCTGGAGGGGCGCCTACGAGCAGTACTTCGGGCCG	CASTWRGAYEQYF	1	9.895013902494533E-6	39	TCRBV28-01*01	TCRBV28	TCRBV28-01	01				TCRBD02-01*02	TCRBD02	TCRBD02-01	02				TCRBJ02-07*01	TCRBJ02	TCRBJ02-07	01				7	3	10	0	3	2	42	52	55	61	64	1	In	VDJ
CGGTCCACAAAGCTGGAGGACTCAGCCATGTACTTCTGTGCCAGCCGGCAGGAACAGGGGACTCCCTACGAGCAGTACTTCGGGCCG	CASRQEQGTPYEQYF	1	9.895013902494533E-6	45	TCRBV02-01	TCRBV02	TCRBV02-01				01,03	TCRBD01-01*01	TCRBD01	TCRBD01-01	01				TCRBJ02-07*01	TCRBJ02	TCRBJ02-07	01				8	4	3	2	8	2	36	45	53	60	64	1	In	VDJ
CCAGTCCACGGAGTCAGGGGACACAGCACTGTATTTCTGTGCCAGCAGCAAAGAAACTAGGGGCCCTACGAGCAGTACTTCGGGCCG		3	2.96850417074836E-5	44	TCRBV21-01*01	TCRBV21	TCRBV21-01	01								TCRBD01,TCRBD02	TCRBD01-01,TCRBD02-01		TCRBJ02-07*01	TCRBJ02	TCRBJ02-07	01				1	1	5	2	5	2	37	53	58	63	64	3	Out	VDJ
ACAGTGACCAGTGCCCATCCTGAAGACAGCAGCTTCTACATCTGCAGTGCCAGGGATACGACAACCTACGAGCAGTACTTCGGGCCG	CSARDTTTYEQYF	2	1.9790027804989067E-5	39	TCRBV20	TCRBV20				TCRBV20-01,TCRBV20-or09_02		TCRBD01-01*01	TCRBD01	TCRBD01-01	01				TCRBJ02-07*01	TCRBJ02	TCRBJ02-07	01				6	9	4	3	0	2	42	-1	50	55	64	2	In	VDJ
CTTCACATCAATTCCCTGGAGCTTGGTGACTCTGCTGTGTATTTCTGTGCCAGCAGCCAGGTTTACTACGAGCAGTACTTCGGGCCG	CASSQVYYEQYF	1	9.895013902494533E-6	36	TCRBV03-01/03-02*01	TCRBV03	TCRBV03-01/03-02	01								TCRBD01,TCRBD02	TCRBD01-01,TCRBD02-01		TCRBJ02-07*01	TCRBJ02	TCRBJ02-07	01				3	4	0	10	0	3	45	-1	59	61	65	1	In	VDJ
ATGAATGTGAGCACCTTGGAGCTGGGGGACTCGGCCCTTTATCTTTGCGCCAGCAGCTTTGGCGACTACGAGCAGTACTTCGGGCCG	CASSFGDYEQYF	2	1.9790027804989067E-5	36	TCRBV05-01*01	TCRBV05	TCRBV05-01	01								TCRBD01,TCRBD02	TCRBD01-01,TCRBD02-01		TCRBJ02-07*01	TCRBJ02	TCRBJ02-07	01				2	2	9	0	1	3	45	59	60	63	65	2	In	VDJ
CAGTCCACGGAGTCAGGGGACACAGCACTGTATTTCTGTGCCAGCAGCAAAGCAGGACAGTACCACTACGAGCAGTACTTCGGGCCG	CASSKAGQYHYEQYF	1	9.895013902494533E-6	45	TCRBV21-01*01	TCRBV21	TCRBV21-01	01				TCRBD01-01*01	TCRBD01	TCRBD01-01	01				TCRBJ02-07*01	TCRBJ02	TCRBJ02-07	01				0	5	1	5	1	3	36	53	54	60	65	1	In	VDJ
ATCCAGCCCTCAGAACCCAGGGACTCAGCTGTGTACTTCTGTGCCAGCGGTCAGGCCCGAGAAATATACGAGCAGTACTTCGGGCCG	CASGQAREIYEQYF	1	9.895013902494533E-6	42	TCRBV12	TCRBV12				TCRBV12-03/12-04,TCRBV12-04		TCRBD01-01*01	TCRBD01	TCRBD01-01	01				TCRBJ02-07*01	TCRBJ02	TCRBJ02-07	01				8	11	4	4	3	4	39	48	51	55	66	1	In	VDJ
TCCCTGATTCTGGAGTCCGCCAGCACCAACCAGACATCTATGTACCTCTGTGCCAGCAGACATCCCCGGGGCCTCTACTTCGGGCCG	CASRHPRGLYF	1	9.895013902494533E-6	33	TCRBV28-01*01	TCRBV28	TCRBV28-01	01								TCRBD01,TCRBD02	TCRBD01-01,TCRBD02-01		TCRBJ02-07*01	TCRBJ02	TCRBJ02-07	01				6	3	7	0	8	13	48	59	67	72	75	1	In	VDJ
ACCCTGCAGCCAGAAGACTCGGCCCTGTATCTCTGTGCCAGCAGCCACCAACAGGGGGCGGCTGGAAACACCATATATTTTGGAGAG	CASSHQQGAAGNTIYF	3	2.96850417074836E-5	48	TCRBV04-02*01	TCRBV04	TCRBV04-02	01				TCRBD01-01*01	TCRBD01	TCRBD01-01	01				TCRBJ01-03*01	TCRBJ01	TCRBJ01-03	01				3	2	3	0	3	2	33	47	50	59	61	3	In	VDJ
AGTGCCCATCCTGAAGACAGCAGCTTCTACATCTGCAGTGCTAGAGATCCGCTGGCGGGAGAAGTTGAGACCCAGTACTTCGGGCCA	CSARDPLAGEVETQYF	4	3.9580055609978133E-5	48	TCRBV20	TCRBV20				TCRBV20-01,TCRBV20-or09_02		TCRBD02-01*02	TCRBD02	TCRBD02-01	02				TCRBJ02-05*01	TCRBJ02	TCRBJ02-05	01				0	5	7	2	7	5	33	47	54	61	66	4	In	VDJ
TCTGGAGTCCGCTACCAGCTCCCAGACATCTGTGTACTTCTGTGCCATTAGGACGGTAGACCTCCCGAGACCCAGTACTTCGGGCCA		2	1.9790027804989067E-5	41	TCRBV10-03*01	TCRBV10	TCRBV10-03	01								TCRBD01,TCRBD02	TCRBD01-01,TCRBD02-01		TCRBJ02-05*01	TCRBJ02	TCRBJ02-05	01				9	12	1	7	2	5	40	48	50	54	66	2	Out	VDJ
GAGTCGCCCAGCCCCAACCAGACCTCTCTGTACTTCTGTGCCAGCAGTTTTGCTCCGGGGGTCACCGGGGAGCTGTTTTTTGGAGAA	CASSFAPGVTGELFF	2	1.9790027804989067E-5	45	TCRBV27-01*01	TCRBV27	TCRBV27-01	01				TCRBD02-01*01	TCRBD02	TCRBD02-01	01				TCRBJ02-02*01	TCRBJ02	TCRBJ02-02	01				3	1	8	2	5	4	36	50	55	61	62	2	In	VDJ
CTGGAGTCCGCTACCAGCTCCCAGACATCTGTGTACTTCTGTGCCATCAGTGAGCCCCAAAACACCGGGGAGCTGTTTTTTGGAGAA	CAISEPQNTGELFF	9	8.905512512245079E-5	42	TCRBV10-03*01	TCRBV10	TCRBV10-03	01				TCRBD01-01*01	TCRBD01	TCRBD01-01	01				TCRBJ02-02*01	TCRBJ02	TCRBJ02-02	01				2	1	4	6	3	2	39	54	57	59	60	9	In	VDJ
ATCCAGCCCTCAGAACCCAGGGACTCAGCTGTGTACTTCTGTGCCAGCAGTTTACAGGGTACGGTTACTGAAGCTTTCTTTGGACAA	CASSLQGTVTEAFF	1	9.895013902494533E-6	42	TCRBV12	TCRBV12				TCRBV12-03/12-04,TCRBV12-04		TCRBD01-01*01	TCRBD01	TCRBD01-01	01				TCRBJ01-01*01	TCRBJ01	TCRBJ01-01	01				2	7	4	3	0	5	39	-1	54	59	66	1	In	VDJ
ATCCAGCGCACAGAGCAGGAGGACTCGGCCGTGTATCTCTGTGCCAGCAGCCTCAACAGGGGGCTCACTGAAGCTTTCTTTGGACAA	CASSLNRGLTEAFF	2	1.9790027804989067E-5	42	TCRBV07-02	TCRBV07	TCRBV07-02				01,02	TCRBD01-01*01	TCRBD01	TCRBD01-01	01				TCRBJ01-01*01	TCRBJ01	TCRBJ01-01	01				5	1	3	0	4	4	39	51	55	64	65	2	In	VDJ
CACATCAATTCCCTGGAGCTTGGTGACTCTGCTGTGTATTTCTGTGCCAGCAGCCAAGGGTTCCGCACTGAAGCTTTCTTTGGACAA	CASSQGFRTEAFF	6	5.93700834149672E-5	39	TCRBV03-01/03-02*01	TCRBV03	TCRBV03-01/03-02	01								TCRBD01,TCRBD02	TCRBD01-01,TCRBD02-01		TCRBJ01-01*01	TCRBJ01	TCRBJ01-01	01				1	5	0	10	0	4	42	-1	58	60	65	6	In	VDJ
ATTCTGGAGTCCGCCAGCACCAACCAGACATCTATGTACCTCTGTGCCTGCTCGGGACCCAACTTGGAAAAACTGTTTTTTGGCAGT	CACSGPNLEKLFF	2	1.9790027804989067E-5	39	TCRBV28-01*01	TCRBV28	TCRBV28-01	01								TCRBD01,TCRBD02	TCRBD01-01,TCRBD02-01		TCRBJ01-04*01	TCRBJ01	TCRBJ01-04	01				11	8	0	7	5	8	42	48	53	58	66	2	In	VDJ
AGATCCAGCCCTCAGAACCCAGGGACTCAGCTGTGTACTTCTGTGCCAGCAGTTTATCGGGGACGCGAAAAACTGTTTTTTGGCAGT		2	1.9790027804989067E-5	40	TCRBV12-03/12-04*01	TCRBV12	TCRBV12-03/12-04	01								TCRBD01,TCRBD02	TCRBD01-01,TCRBD02-01		TCRBJ01-04*01	TCRBJ01	TCRBJ01-04	01				2	2	0	7	3	8	41	56	59	64	66	2	Out	VDJ
CTCAAGATCCAGCCTGCAGAGCTTGGGGACTCGGCCGTGTATCTCTGTGCCAGCCCCCCCCAGGATCAGCCCCAGCATTTTGGTGAT	CASPPQDQPQHF	1	9.895013902494533E-6	36	TCRBV11-03*01	TCRBV11	TCRBV11-03	01				TCRBD01-01*01	TCRBD01	TCRBD01-01	01				TCRBJ01-05*01	TCRBJ01	TCRBJ01-05	01				8	0	4	4	6	5	45	54	60	-1	64	1	In	VDJ
ACTGTGACATCGGCCCAAAAGAACCCGACAGCTTTCTATCTCTGTGCCAGTAGTGCGGGCGTCCATCAGCCCCAGCATTTTGGTGAT	CASSAGVHQPQHF	2	1.9790027804989067E-5	39	TCRBV19-01*01	TCRBV19	TCRBV19-01	01				TCRBD02-01	TCRBD02	TCRBD02-01				01,02	TCRBJ01-05*01	TCRBJ01	TCRBJ01-05	01				5	5	7	4	0	5	42	-1	54	59	64	2	In	VDJ
CACATCAATTCCCTGGAGCTTGGTGACTCTGCTGTGTATTTCTGTGCCAGCAGCCAAGTGGAGAATCAGCCCCAGCATTTTGGTGAT	CASSQVENQPQHF	2	1.9790027804989067E-5	39	TCRBV03-01/03-02*01	TCRBV03	TCRBV03-01/03-02	01				TCRBD02-01*02	TCRBD02	TCRBD02-01	02				TCRBJ01-05*01	TCRBJ01	TCRBJ01-05	01				1	0	10	2	1	4	42	58	59	-1	63	2	In	VDJ
CTGGAGTCCGCCAGCACCAACCAGACATCTATGTACCTCTGTGCCAGCAGGGCAGGAGTCCTCAATCAGCCCCAGCATTTTGGTGAT	CASRAGVLNQPQHF	1	9.895013902494533E-6	42	TCRBV28-01*01	TCRBV28	TCRBV28-01	01								TCRBD01,TCRBD02	TCRBD01-01,TCRBD02-01		TCRBJ01-05*01	TCRBJ01	TCRBJ01-05	01				6	6	4	4	2	3	39	50	52	56	62	1	In	VDJ
AGCACCTTGGAGCTGGGGGACTCGGCCCTTTATCTTTGCGCCAGCAGCTTGGGAGGGGCTGGCAATCAGCCCCAGCATTTTGGTGAT	CASSLGGAGNQPQHF	2	1.9790027804989067E-5	45	TCRBV05-01*01	TCRBV05	TCRBV05-01	01								TCRBD01,TCRBD02	TCRBD01-01,TCRBD02-01		TCRBJ01-05*01	TCRBJ01	TCRBJ01-05	01				0	3	5	2	1	2	36	52	53	58	61	2	In	VDJ
ATCAATTCCCTGGAGCTTGGTGACTCTGCTGTGTATTTCTGTGCCAGCAGCCAAGCATCGGGCAATCAGCCCCAGCATTTTGGTGAT	CASSQASGNQPQHF	2	1.9790027804989067E-5	42	TCRBV03-01/03-02*01	TCRBV03	TCRBV03-01/03-02	01				TCRBD02-01	TCRBD02	TCRBD02-01				01,02	TCRBJ01-05*01	TCRBJ01	TCRBJ01-05	01				1	0	8	5	3	2	39	55	58	-1	61	2	In	VDJ
GATGAATGTGAGCACCTTGGAGCTGGGGGACTCGGCCCTTTATCTTTGCGCCAGCTTGATAGCAATCAGCCCCAGCATTTTGGTGAT		2	1.9790027804989067E-5	35	TCRBV05-01*01	TCRBV05	TCRBV05-01	01								TCRBD01,TCRBD02	TCRBD01-01,TCRBD02-01		TCRBJ01-05*01	TCRBJ01	TCRBJ01-05	01				7	0	2	8	2	0	46	55	57	-1	59	2	Out	VDJ
GCTGCTCCCTCCCAGACATCTGTGTACTTCTGTGCCAGCAGTTACTCGGGGGGACAGGGGGAAAATCAGCCCCAGCATTTTGGTGAT	CASSYSGGQGENQPQHF	4	3.9580055609978133E-5	51	TCRBV06	TCRBV06				TCRBV06-05,TCRBV06-06		TCRBD01-01*01	TCRBD01	TCRBD01-01	01				TCRBJ01-05*01	TCRBJ01	TCRBJ01-05	01				0	2	0	1	3	4	30	47	50	61	63	4	In	VDJ
CTCACTCTGGAGTCTGCTGCCTCCTCCCAGACATCTGTATATTTCTGCGCCAGCGGACAGGGTAAGCAGCCCCAGCATTTTGGTGAT	CASGQGKQPQHF	2	1.9790027804989067E-5	36	TCRBV10-01*01	TCRBV10	TCRBV10-01	01				TCRBD01-01*01	TCRBD01	TCRBD01-01	01				TCRBJ01-05*01	TCRBJ01	TCRBJ01-05	01				8	4	1	3	0	7	45	-1	54	62	66	2	In	VDJ
NCTCTCACTGTGACATCGGCCCAAAAGAACCCGACAGCTTTCTATCTCTGTGCCAGTAGTGTGGGGTTTGGCTACACCTTCGGTTCG	CASSVGFGYTF	2	1.9790027804989067E-5	33	TCRBV19-01*01	TCRBV19	TCRBV19-01	01								TCRBD01,TCRBD02	TCRBD01-01,TCRBD02-01		TCRBJ01-02*01	TCRBJ01	TCRBJ01-02	01				5	2	6	2	2	7	48	60	62	66	68	2	In	VDJ
TCCGCTCACCAGGCCTGGGGGACGCAGCCATGTACCTGTGTGCCACCAGCAGAGATGGTAGAGGGCGTTGGCTACACCTTCGGTTCG		2	1.9790027804989067E-5	43	TCRBV15-01*02	TCRBV15	TCRBV15-01	02				TCRBD02-01*02	TCRBD02	TCRBD02-01	02				TCRBJ01-02*01	TCRBJ01	TCRBJ01-02	01				0	3	11	0	5	7	38	55	60	65	68	2	Out	VDJ
CTCACTCTGGAGTCAGCTACCCGCTCCCAGACATCTGTGTATTTCTGCGCCACGCTCACAGGGGGCAGTGGCTACACCTTCGGTTCG	CATLTGGSGYTF	2	1.9790027804989067E-5	36	TCRBV10-02*01	TCRBV10	TCRBV10-02	01				TCRBD01-01*01	TCRBD01	TCRBD01-01	01				TCRBJ01-02*01	TCRBJ01	TCRBJ01-02	01				10	2	3	0	5	7	45	52	57	66	68	2	In	VDJ
CTGACAGTGACCAGTGCCCATCCTGAAGACAGCAGCTTCTACATCTGCAGTGCTAAGGACAGACTCTATGGCTACACCTTCGGTTCG	CSAKDRLYGYTF	2	1.9790027804989067E-5	36	TCRBV20	TCRBV20				TCRBV20-01,TCRBV20-or09_02		TCRBD01-01*01	TCRBD01	TCRBD01-01	01				TCRBJ01-02*01	TCRBJ01	TCRBJ01-02	01				4	3	1	5	1	4	45	55	56	62	65	2	In	VDJ
GTGACATCGGCCCAAAAGAACCCGACAGCTTTCTATCTCTGTGCCAGTAGTATCCTCGACAGGGGCTATGGCTACACCTTCGGTTCG	CASSILDRGYGYTF	2	1.9790027804989067E-5	42	TCRBV19-01*01	TCRBV19	TCRBV19-01	01				TCRBD01-01*01	TCRBD01	TCRBD01-01	01				TCRBJ01-02*01	TCRBJ01	TCRBJ01-02	01				3	0	2	2	4	4	39	53	57	-1	65	2	In	VDJ
TCTAAGAAGCTCCTTCTCAGTGACTCTGGCTTCTATCTCTGTGCCTGGAGCCTAGGATCTTCAGGCTATGGCTACACCTTCGGTTCG	CAWSLGSSGYGYTF	1	9.895013902494533E-6	42	TCRBV30-01*01	TCRBV30	TCRBV30-01	01								TCRBD01,TCRBD02	TCRBD01-01,TCRBD02-01		TCRBJ01-02*01	TCRBJ01	TCRBJ01-02	01				3	0	4	4	11	4	39	50	61	-1	65	1	In	VDJ
ACATCGGCCCAAAAGAACCCGACAGCTTTCTATCTCTGTGCCAGTAGAGGGACAGGTCCTCTTAGCTATGGCTACACCTTCGGTTCG	CASRGTGPLSYGYTF	2	1.9790027804989067E-5	45	TCRBV19-01*01	TCRBV19	TCRBV19-01	01				TCRBD01-01*01	TCRBD01	TCRBD01-01	01				TCRBJ01-02*01	TCRBJ01	TCRBJ01-02	01				6	9	0	4	1	4	36	47	48	56	65	2	In	VDJ
CTGGAGTCCGCCAGCACCAACCAGACATCTATGTACCTCTGTGCCAGCAGTTACAGGGGCGATTCCTATGGCTACACCTTCGGTTCG	CASSYRGDSYGYTF	1	9.895013902494533E-6	42	TCRBV28-01*01	TCRBV28	TCRBV28-01	01				TCRBD01-01*01	TCRBD01	TCRBD01-01	01				TCRBJ01-02*01	TCRBJ01	TCRBJ01-02	01				4	6	3	2	0	4	39	-1	52	59	65	1	In	VDJ
CACATCAATTCCCTGGAGCTTGGTGACTCTGCTGTGTATTTCTGTGCCAGCGCCCAGGGTCGCCCCTATGGCTACACCTTCGGTTCG	CASAQGRPYGYTF	2	1.9790027804989067E-5	39	TCRBV03-01/03-02*01	TCRBV03	TCRBV03-01/03-02	01				TCRBD01-01*01	TCRBD01	TCRBD01-01	01				TCRBJ01-02*01	TCRBJ01	TCRBJ01-02	01				8	6	4	3	3	4	42	51	54	59	65	2	In	VDJ
CTGGAGTCCGCCAGCACCAACCAGACATCTATGTACCTCTGTGCCAGCAGCTCAGAAAGTGGACACTATGGCTACACCTTCGGTTCG	CASSSESGHYGYTF	1	9.895013902494533E-6	42	TCRBV28-01*01	TCRBV28	TCRBV28-01	01								TCRBD01,TCRBD02	TCRBD01-01,TCRBD02-01		TCRBJ01-02*01	TCRBJ01	TCRBJ01-02	01				6	0	1	7	10	3	39	50	60	-1	64	1	In	VDJ
CATCCGCTCACCAGGCCTGGGGGACGCAGCCATGTACCTGTGTGCCACCAGCAGAGACTAGTTAACTATGGCTACACCTTCGGTTCG		2	1.9790027804989067E-5	41	TCRBV15-01*02	TCRBV15	TCRBV15-01	02				TCRBD02-01	TCRBD02	TCRBD02-01				01,02	TCRBJ01-02*01	TCRBJ01	TCRBJ01-02	01				0	1	4	8	0	1	40	-1	57	61	62	2	Out	VDJ
ATCCAGCCCTCAGAACCCAGGGACTCAGCTGTGTACTTCTGTGCCAGCAGTTTGTCAGGGGAGAACTATGGCTACACCTTCGGTTCG	CASSLSGENYGYTF	1	9.895013902494533E-6	42	TCRBV12	TCRBV12				TCRBV12-03/12-04,TCRBV12-04		TCRBD01-01*01	TCRBD01	TCRBD01-01	01				TCRBJ01-02*01	TCRBJ01	TCRBJ01-02	01				3	2	4	2	2	2	39	53	55	61	63	1	In	VDJ
CTGGAGTCCGCCAGCACCAACCAGACATCTATGTACCTCTGTGCCACTGCCGTTACAGGGGGCAACTATGGCTACACCTTCGGTTCG	CATAVTGGNYGYTF	1	9.895013902494533E-6	42	TCRBV28-01*01	TCRBV28	TCRBV28-01	01				TCRBD01-01*01	TCRBD01	TCRBD01-01	01				TCRBJ01-02*01	TCRBJ01	TCRBJ01-02	01				10	0	3	0	8	2	39	46	54	-1	63	1	In	VDJ
AATTCCCTGGAGCTTGGTGACTCTGCTGTGTATTTCTGTGCCAGCAGCCTCGGGACAGGGTACAACTATGGCTACACCTTCGGTTCG	CASSLGTGYNYGYTF	5	4.9475069512472665E-5	45	TCRBV03-01/03-02*01	TCRBV03	TCRBV03-01/03-02	01				TCRBD01-01*01	TCRBD01	TCRBD01-01	01				TCRBJ01-02*01	TCRBJ01	TCRBJ01-02	01				4	3	0	3	2	2	36	49	51	60	63	5	In	VDJ
GTCAGGGGACACAGCACTGTATTTCTGTGCCAGCAGTATTTCGAGGACACAGGAAAACCGAACAACTATGGCTACACCTTCGGTTCG		2	1.9790027804989067E-5	56	TCRBV21-01*01	TCRBV21	TCRBV21-01	01				TCRBD01-01*01	TCRBD01	TCRBD01-01	01				TCRBJ01-02*01	TCRBJ01	TCRBJ01-02	01				6	14	1	6	8	2	25	36	44	49	63	2	Out	VDJ
AGTTCTAAGAAGCTCCTTCTCAGTGACTCTGGCTTCTATCTCTGTGCCTGGAGGAACCGGGACAAGCATGGCTACACCTTCGGTTCG	CAWRNRDKHGYTF	3	2.96850417074836E-5	39	TCRBV30-01*01	TCRBV30	TCRBV30-01	01				TCRBD01-01*01	TCRBD01	TCRBD01-01	01				TCRBJ01-02*01	TCRBJ01	TCRBJ01-02	01				3	3	0	6	5	6	42	53	58	64	67	3	In	VDJ
TGTGACATCGGCCCAAAAGAACCCGACAGCTTTCTATCTCTGTGCCAGTAGTATAGCCGTGGGCCGAATGGCTACACCTTCGGTTCG		2	1.9790027804989067E-5	41	TCRBV19-01*01	TCRBV19	TCRBV19-01	01				TCRBD01-01*01	TCRBD01	TCRBD01-01	01				TCRBJ01-02*01	TCRBJ01	TCRBJ01-02	01				1	3	8	0	4	6	40	56	60	64	67	2	Out	VDJ
AATGTGAACGCCTTGTTGCTGGGGGACTCGGCCCTCTATCTCTGTGCCAGCAGCTCGGGACAGGTTCTCGGCTACACCTTCGGTTCG	CASSSGQVLGYTF	1	9.895013902494533E-6	39	TCRBV05-06*01	TCRBV05	TCRBV05-06	01				TCRBD01-01*01	TCRBD01	TCRBD01-01	01				TCRBJ01-02*01	TCRBJ01	TCRBJ01-02	01				3	5	0	4	1	8	42	55	56	64	69	1	In	VDJ
TCTAAGAAGCTCCTTCTCAGTGACTCTGGCTTCTATCTCTGTGCCTTCAACCGGGACAGGGGGTTTTACGGGCAGTACTTCGGGCCG	CAFNRDRGFYGQYF	3	2.96850417074836E-5	42	TCRBV30-01	TCRBV30	TCRBV30-01				01,05	TCRBD01-01*01	TCRBD01	TCRBD01-01	01				TCRBJ02-07*01	TCRBJ02	TCRBJ02-07	01				7	8	0	1	6	9	39	46	52	63	71	3	In	VDJ
ATTCTGGAGTCCGCCAGCACCAACCAGACATCTATGTACCTCTGTGCCAGCAGTTTTGGGACACACCGGGAGCAGTACTTCGGGCCG	CASSFGTHREQYF	1	9.895013902494533E-6	39	TCRBV28-01*01	TCRBV28	TCRBV28-01	01				TCRBD01-01*01	TCRBD01	TCRBD01-01	01				TCRBJ02-07*01	TCRBJ02	TCRBJ02-07	01				3	6	0	6	1	7	42	56	57	63	69	1	In	VDJ
NNNNNNNTGTCGGCTGCTCCCTCCCAGACATCTGTGTACTTCTGTGCCAGCAGCGGACAGGCTGTCTCCGAGCAGTACTTCGGGCCG	CASSGQAVSEQYF	2	1.9790027804989067E-5	39	TCRBV06-05*01	TCRBV06	TCRBV06-05	01				TCRBD01-01*01	TCRBD01	TCRBD01-01	01				TCRBJ02-07*01	TCRBJ02	TCRBJ02-07	01				6	7	1	4	1	6	42	53	54	61	68	2	In	VDJ
ATTCTGGAGTCCGCCAGCACCAACCAGACATCTATGTACCTCTGTGCCAGCAGTTCAGGAGGGGGTTACGAGCAGTACTTCGGGCCG	CASSSGGGYEQYF	1	9.895013902494533E-6	39	TCRBV28-01*01	TCRBV28	TCRBV28-01	01								TCRBD01,TCRBD02	TCRBD01-01,TCRBD02-01		TCRBJ02-07*01	TCRBJ02	TCRBJ02-07	01				4	1	5	1	4	4	42	55	59	65	66	1	In	VDJ
TGGAGATCCAGTCCACGGAGTCAGGGGACACAGCACTGTATTTCTGTGCCAGCAGCAAATACAAGGTACGAGCAGTACTTCGGGCCG		1	9.895013902494533E-6	37	TCRBV21-01*01	TCRBV21	TCRBV21-01	01								TCRBD01,TCRBD02	TCRBD01-01,TCRBD02-01		TCRBJ02-07*01	TCRBJ02	TCRBJ02-07	01				2	3	3	6	1	4	44	59	60	63	66	1	Out	VDJ
CTGGAGTCCGCCAGCACCAACCAGACATCTATGTACCTCTGTGCCAGCAGTGAACCGGGACAGAGCTACGAGCAGTACTTCGGGCCG	CASSEPGQSYEQYF	1	9.895013902494533E-6	42	TCRBV28-01*01	TCRBV28	TCRBV28-01	01				TCRBD01-01*01	TCRBD01	TCRBD01-01	01				TCRBJ02-07*01	TCRBJ02	TCRBJ02-07	01				5	2	0	5	5	3	39	51	56	63	65	1	In	VDJ
TCCGGTCCACAAAGCTGGAGGACTCAGCCATGTACTTCTGTGCCAGTCGCGGTGGGACAGTCCTCCTACGAGCAGTACTTCGGGCCG		1	9.895013902494533E-6	43	TCRBV02-01	TCRBV02	TCRBV02-01				01,03	TCRBD01-01*01	TCRBD01	TCRBD01-01	01				TCRBJ02-07*01	TCRBJ02	TCRBJ02-07	01				9	2	0	5	7	0	38	46	53	60	62	1	Out	VDJ
CTCACTGTGACATCGGCCCAAAAGAACCCGACAGCTTTCTATCTCTGTGCCAGCTCGAGGGGGGCCTACGAGCAGTACTTCGGGCCG	CASSRGAYEQYF	1	9.895013902494533E-6	36	TCRBV19-01*01	TCRBV19	TCRBV19-01	01								TCRBD01,TCRBD02	TCRBD01-01,TCRBD02-01		TCRBJ02-07*01	TCRBJ02	TCRBJ02-07	01				9	1	5	1	4	2	45	53	57	63	64	1	In	VDJ
CTGGAGTCCGCCAGCACCAACCAGACATCTATGTACCTCTGTGCCAGCAGTTTAGGACAGCCCGCCTACGAGCAGTACTTCGGGCCG	CASSLGQPAYEQYF	1	9.895013902494533E-6	42	TCRBV28-01*01	TCRBV28	TCRBV28-01	01				TCRBD01-01*01	TCRBD01	TCRBD01-01	01				TCRBJ02-07*01	TCRBJ02	TCRBJ02-07	01				2	4	1	5	0	2	39	-1	54	60	64	1	In	VDJ
TTGGAGATCCAGTCCACGGAGTCAGGGGACACAGCACTGTATTTCTGTGCCACCCCGGACAGGCCCTACGAGCAGTACTTCGGGCCG	CATPDRPYEQYF	1	9.895013902494533E-6	36	TCRBV21-01*01	TCRBV21	TCRBV21-01	01				TCRBD01-01*01	TCRBD01	TCRBD01-01	01				TCRBJ02-07*01	TCRBJ02	TCRBJ02-07	01				10	1	1	4	4	2	45	52	56	63	64	1	In	VDJ
TCCACGGAGTCAGGGGACACAGCACTGTATTTCTGTGCCAGCAGCCGAGTACAGATACATACCCCCTACGAGCAGTACTTCGGGCCG	CASSRVQIHTPYEQYF	2	1.9790027804989067E-5	48	TCRBV21-01*01	TCRBV21	TCRBV21-01	01				TCRBD01-01*01	TCRBD01	TCRBD01-01	01				TCRBJ02-07*01	TCRBJ02	TCRBJ02-07	01				5	10	3	5	5	2	33	45	50	54	64	2	In	VDJ
CGCCTTGGAGCTGGAGGACTCGGCCCTGTATCTCTGTGCCAGCAGCTTGGTCCTAGCGGGGGTACCTACGAGCAGTACTTCGGGCCG		1	9.895013902494533E-6	47	TCRBV05-08*01	TCRBV05	TCRBV05-08	01				TCRBD02-01*01	TCRBD02	TCRBD02-01	01				TCRBJ02-07*01	TCRBJ02	TCRBJ02-07	01				0	2	4	2	2	2	34	50	52	62	64	1	Out	VDJ
CTGCAGAGCTTGGGGACTCGGCCGTGTATCTCTGTGCCAGCAGCTTGGACCCTCTAGCGGGGGACCTACGAGCAGTACTTCGGGCCG		1	9.895013902494533E-6	49	TCRBV11-03*01	TCRBV11	TCRBV11-03	01				TCRBD02-01*01	TCRBD02	TCRBD02-01	01				TCRBJ02-07*01	TCRBJ02	TCRBJ02-07	01				3	1	4	2	7	2	32	46	53	63	64	1	Out	VDJ
GTGACATCGGCCCAAAAGAACCCGACAGCTTTCTATCTCTGTGCCAGTAGTATTGGTGGAGAGACCTACGAGCAGTACTTCGGGCCG	CASSIGGETYEQYF	1	9.895013902494533E-6	42	TCRBV19-01*01	TCRBV19	TCRBV19-01	01				TCRBD02-01*02	TCRBD02	TCRBD02-01	02				TCRBJ02-07*01	TCRBJ02	TCRBJ02-07	01				3	3	10	2	4	2	39	53	57	61	64	1	In	VDJ
AAGATCCAGCCCTCAGAACCCAGGGACTCAGCTGTGTATTTTTGTGCTAGTGGTTTGGCCCTCTACTACGAGCAGTACTTCGGGCCG	CASGLALYYEQYF	1	9.895013902494533E-6	39	TCRBV12-05*01	TCRBV12	TCRBV12-05	01				TCRBD02-01	TCRBD02	TCRBD02-01				01,02	TCRBJ02-07*01	TCRBJ02	TCRBJ02-07	01				1	0	4	9	4	3	42	58	62	-1	65	1	In	VDJ
CCTGCAGAGCTTGGGGACTCGGCCATGTATCTCTGTGCCAGCAGCCCCAATTCGGGGGAAATTAACTACGAGCAGTACTTCGGGCCG	CASSPNSGEINYEQYF	1	9.895013902494533E-6	48	TCRBV11-01*01	TCRBV11	TCRBV11-01	01				TCRBD02-01*01	TCRBD02	TCRBD02-01	01				TCRBJ02-07*01	TCRBJ02	TCRBJ02-07	01				5	7	8	2	7	3	33	45	52	58	65	1	In	VDJ
AGCTCTCTGGAGCTGGGGGACTCAGCTTTGTATTTCTGTGCCAGCAGCGTGGTTCCGGGACTAGTATACGAGCAGTACTTCGGGCCG	CASSVVPGLVYEQYF	2	1.9790027804989067E-5	45	TCRBV09-01*01	TCRBV09	TCRBV09-01	01				TCRBD02-01	TCRBD02	TCRBD02-01				01,02	TCRBJ02-07*01	TCRBJ02	TCRBJ02-07	01				2	2	0	8	6	4	36	50	56	64	66	2	In	VDJ
GAGCTGAATGTGAACGCCTTGTTGCTGGGGGACTCGGCCCTCTATCTCTGTGCCAGCAGACAGGGTAACGAGCAGTACTTCGGGCCG	CASRQGNEQYF	1	9.895013902494533E-6	33	TCRBV05-06*01	TCRBV05	TCRBV05-06	01				TCRBD01-01*01	TCRBD01	TCRBD01-01	01				TCRBJ02-07*01	TCRBJ02	TCRBJ02-07	01				5	2	3	3	0	5	48	-1	59	65	67	1	In	VDJ
AAGATCCAGCCCTCAGAACCCAGGGACTCAGCTGTGTACTTCTGTGCCAGCAGTTGGGCCCTGGGAAACACCATATATTTTGGAGAG	CASSWALGNTIYF	2	1.9790027804989067E-5	39	TCRBV12-03/12-04*01	TCRBV12	TCRBV12-03/12-04	01				TCRBD01-01*01	TCRBD01	TCRBD01-01	01				TCRBJ01-03*01	TCRBJ01	TCRBJ01-03	01				4	4	8	0	0	4	42	-1	55	59	63	2	In	VDJ
CAGCGCACAGAGCAGGAGGACTCGGCCGTGTATCTCTGTGCCAGCAGCTTAGGGACCTTAGCCAAAAACATTCAGTACTTCGGCGCC	CASSLGTLAKNIQYF	2	1.9790027804989067E-5	45	TCRBV07-02	TCRBV07	TCRBV07-02				01,02					TCRBD01,TCRBD02	TCRBD01-01,TCRBD02-01		TCRBJ02-04*01	TCRBJ02	TCRBJ02-04	01				1	3	1	7	0	0	36	-1	52	56	59	2	In	VDJ
NTGTCGGCTGCTCCCTCCCAGACATCTGTGTACTTCTGTGCCAGCAGGTAGTGCAGGGGAGATAATTCACCCCTCCACTTTGGGAAC	CASR*CRGDNSPLHF	2	1.9790027804989067E-5	45	TCRBV06-05*01	TCRBV06	TCRBV06-05	01				TCRBD01-01*01	TCRBD01	TCRBD01-01	01				TCRBJ01-06*02	TCRBJ01	TCRBJ01-06	02				6	2	4	2	6	5	36	47	53	59	61	2	Stop	VDJ
AAGATCCAGCGCACAGAGCAGCGGGACTCGGCCATGTATCGCTGTGCCAGCAGCTTTACGGGGTACAATGAGCAGTTCTTCGGGCCA	CASSFTGYNEQFF	3	2.96850417074836E-5	39	TCRBV07-06*01	TCRBV07	TCRBV07-06	01				TCRBD02-01*01	TCRBD02	TCRBD02-01	01				TCRBJ02-01*01	TCRBJ02	TCRBJ02-01	01				3	0	8	3	2	4	42	56	58	-1	63	3	In	VDJ
GCCTGCAGAGCTTGAGGACTCGGCCGTGTATCTCTGTGCCAGCAGCTTACTAGCGGGAGTGTGGACAATGAGCAGTTCTTCGGGCCA		12	1.187401668299344E-4	47	TCRBV11	TCRBV11				TCRBV11-02,TCRBV11-03		TCRBD02-01*02	TCRBD02	TCRBD02-01	02				TCRBJ02-01*01	TCRBJ02	TCRBJ02-01	01				2	5	4	2	0	5	34	-1	49	59	64	12	Out	VDJ
ACTCTGAAGGTGCAGCCTGCAGAACTGGAGGATTCTGGAGTTTATTTCTGTGCCAGCAGCGAAAGTTGGACCCAGTACTTCGGGCCA	CASSESWTQYF	2	1.9790027804989067E-5	33	TCRBV14-01*01	TCRBV14	TCRBV14-01	01								TCRBD01,TCRBD02	TCRBD01-01,TCRBD02-01		TCRBJ02-05*01	TCRBJ02	TCRBJ02-05	01				5	6	2	8	0	7	48	-1	60	62	68	2	In	VDJ
ACAGTGACCAGTGCCCATCCTGAAGACAGCAGCTTCTACATCTGCAGTGCTAGAGTAGCGGGGGCAGAGACCCAGTACTTCGGGCCA	CSARVAGAETQYF	2	1.9790027804989067E-5	39	TCRBV20	TCRBV20				TCRBV20-01,TCRBV20-or09_02		TCRBD02-01*01	TCRBD02	TCRBD02-01	01				TCRBJ02-05*01	TCRBJ02	TCRBJ02-05	01				1	1	5	2	0	4	42	-1	55	64	65	2	In	VDJ
CTGATTCTGGAGTCCGCCAGCACCAACCAGACATCTATGTACCTCTGTGCCAGCAAGAGGGTGGAAGAGACCCAGTACTTCGGGCCA	CASKRVEETQYF	1	9.895013902494533E-6	36	TCRBV28-01*01	TCRBV28	TCRBV28-01	01				TCRBD02-01*02	TCRBD02	TCRBD02-01	02				TCRBJ02-05*01	TCRBJ02	TCRBJ02-05	01				7	3	11	0	1	3	45	55	56	61	64	1	In	VDJ
AATGTGAACGCCTTGTTGCTGGGGGACTCGGCCCTCTATCTCTGTGCCACCCGGTGGGGTCGGGAAGAGACCCAGTACTTCGGGCCA	CATRWGREETQYF	1	9.895013902494533E-6	39	TCRBV05-06*01	TCRBV05	TCRBV05-06	01								TCRBD01,TCRBD02	TCRBD01-01,TCRBD02-01		TCRBJ02-05*01	TCRBJ02	TCRBJ02-05	01				9	5	6	2	6	3	42	49	55	59	64	1	In	VDJ
ATCCAGCCCTCAGAACCCAGGGACTCAGCTGTGTACTTCTGTGCCAGCAGTTCTTATACGGCTCCAGATACGCAGTATTTTGGCCCA	CASSSYTAPDTQYF	2	1.9790027804989067E-5	42	TCRBV12	TCRBV12				TCRBV12-03/12-04,TCRBV12-04						TCRBD01,TCRBD02	TCRBD01-01,TCRBD02-01		TCRBJ02-03*01	TCRBJ02	TCRBJ02-03	01				4	2	9	0	7	4	39	52	59	62	64	2	In	VDJ
TCCTTGGAGCTGGGGGACTCAGCCCTGTACTTCTGTGCCAGCAGCCTCTCCATAGGGAAGGTTACAGATACGCAGTATTTTGGCCCA	CASSLSIGKVTDTQYF	2	1.9790027804989067E-5	48	TCRBV13-01*01	TCRBV13	TCRBV13-01	01								TCRBD01,TCRBD02	TCRBD01-01,TCRBD02-01		TCRBJ02-03*01	TCRBJ02	TCRBJ02-03	01				5	5	0	8	9	3	33	45	54	58	63	2	In	VDJ
GGAGTCCGCTACCAGCTCCCAGACATCTGTGTACTTCTGTGCCATCAGTGATCTAACACCACACCCGGGGAGCTGTTTTTTGGAGAA		2	1.9790027804989067E-5	44	TCRBV10-03*01	TCRBV10	TCRBV10-03	01								TCRBD01,TCRBD02	TCRBD01-01,TCRBD02-01		TCRBJ02-02*01	TCRBJ02	TCRBJ02-02	01				3	6	3	6	4	6	37	51	55	58	64	2	Out	VDJ
ACATCGGCCCAAAAGAACCCGACAGCTTTCTATCTCTGTGCCAGTAGTACGAAAATAGGGGGTACCGGGGAGCTGTTTTTTGGAGAA	CASSTKIGGTGELFF	12	1.187401668299344E-4	45	TCRBV19-01*01	TCRBV19	TCRBV19-01	01				TCRBD01-01*01	TCRBD01	TCRBD01-01	01				TCRBJ02-02*01	TCRBJ02	TCRBJ02-02	01				4	1	5	1	7	5	36	49	56	62	63	12	In	VDJ
CTGATTCTGGAGTCCGCCAGCACCAACCAGACATCTATGTACCTCTGTGCCAGCAGCGCCCTCACCGGGGAGCTGTTTTTTGGAGAA	CASSALTGELFF	2	1.9790027804989067E-5	36	TCRBV28-01*01	TCRBV28	TCRBV28-01	01								TCRBD01,TCRBD02	TCRBD01-01,TCRBD02-01		TCRBJ02-02*01	TCRBJ02	TCRBJ02-02	01				6	3	10	0	1	4	45	56	57	59	62	2	In	VDJ
GCTTGGGGACTCGGCCGTGTATCTCTGTGCCAGCAGCTCGGGGGACTAGCGGGAAGCTCGACCACCGGGGAGCTGTTTTTTGGAGAA		1	9.895013902494533E-6	56	TCRBV11-03*01	TCRBV11	TCRBV11-03	01				TCRBD02-01*02	TCRBD02	TCRBD02-01	02				TCRBJ02-02*01	TCRBJ02	TCRBJ02-02	01				4	8	0	3	3	4	25	38	41	54	62	1	Out	VDJ
CTTCACATCAATTCCCTGGAGCTTGGTGACTCTGCTGTGTATTTCTGTGCCAGCGCATTTAACACCGGGGAGCTGTTTTTTGGAGAA	CASAFNTGELFF	2	1.9790027804989067E-5	36	TCRBV03-01/03-02*01	TCRBV03	TCRBV03-01/03-02	01								TCRBD01,TCRBD02	TCRBD01-01,TCRBD02-01		TCRBJ02-02*01	TCRBJ02	TCRBJ02-02	01				8	3	4	6	1	2	45	54	55	57	60	2	In	VDJ
CACCTACACGCCCTGCAGCCAGAAGACTCAGCCCTGTATCTCTGCGCCAGCAGTCGAACCCCTGCCGCGGGTGCTTTCTTTGGACAA	CASSRTPAAGAFF	2	1.9790027804989067E-5	39	TCRBV04-01*01	TCRBV04	TCRBV04-01	01				TCRBD02-01	TCRBD02	TCRBD02-01				01,02	TCRBJ01-01*01	TCRBJ01	TCRBJ01-01	01				6	1	7	4	13	11	42	53	66	71	72	2	In	VDJ
NNNNTGAAGATCCAGCCCTCAGAACCCAGGGACTCAGCTGTGTACTTCTGTGCCAGCAGAAATGGTACATCGGCTTTCTTTGGACAA	CASRNGTSAFF	1	9.895013902494533E-6	33	TCRBV12-03/12-04*01	TCRBV12	TCRBV12-03/12-04	01				TCRBD01-01*01	TCRBD01	TCRBD01-01	01				TCRBJ01-01*01	TCRBJ01	TCRBJ01-01	01				6	3	3	6	7	11	48	59	66	69	72	1	In	VDJ
CACCTACACACCCTGCAGCCAGAAGACTCGGCCCTGTATCTCTGTGCCAGCAGCCGACAAGATGAGGGGGGAGCTTTCTTTGGACAA	CASSRQDEGGAFF	3	2.96850417074836E-5	39	TCRBV04-02*01	TCRBV04	TCRBV04-02	01								TCRBD01,TCRBD02	TCRBD01-01,TCRBD02-01		TCRBJ01-01*01	TCRBJ01	TCRBJ01-01	01				4	1	5	1	9	10	42	55	64	70	71	3	In	VDJ
CTGAGTTCTAAGAAGCTCCTTCTCAGTGACTCTGGCTTCTATCTCTGTGCCTGGAGTGTCGAACGAGGTGAAGCTTTCTTTGGACAA	CAWSVERGEAFF	3	2.96850417074836E-5	36	TCRBV30-01*01	TCRBV30	TCRBV30-01	01				TCRBD02-01*02	TCRBD02	TCRBD02-01	02				TCRBJ01-01*01	TCRBJ01	TCRBJ01-01	01				0	0	11	1	5	7	45	59	64	-1	68	3	In	VDJ
CAGCCCTCAGAACCCAGGGACTCAGCTGTGTACTTCTGTGCCAGCAGTCCCTGGACAGGGGGCTTCACTGAAGCTTTCTTTGGACAA	CASSPWTGGFTEAFF	1	9.895013902494533E-6	45	TCRBV12	TCRBV12				TCRBV12-03/12-04,TCRBV12-04		TCRBD01-01*01	TCRBD01	TCRBD01-01	01				TCRBJ01-01*01	TCRBJ01	TCRBJ01-01	01				5	2	1	0	4	4	36	48	52	63	65	1	In	VDJ
CCAGTCCACGGAGTCAGGGGACACAGCACTGTATTTCTGTGCCAGCAGCAAATTGGGGGGCTGAACACTGAAGCTTTCTTTGGACAA		4	3.9580055609978133E-5	44	TCRBV21-01*01	TCRBV21	TCRBV21-01	01								TCRBD01,TCRBD02	TCRBD01-01,TCRBD02-01		TCRBJ01-01*01	TCRBJ01	TCRBJ01-01	01				2	0	6	0	3	0	37	52	55	-1	61	4	Out	VDJ
ATCCGGTCCACAAAGCTGGAGGACTCAGCCATGTACTTCTGTGCCAGCAGTGAGAGGACACTGAACACTGAAGCTTTCTTTGGACAA	CASSERTLNTEAFF	2	1.9790027804989067E-5	42	TCRBV02-01	TCRBV02	TCRBV02-01				01,03	TCRBD01-01*01	TCRBD01	TCRBD01-01	01				TCRBJ01-01*01	TCRBJ01	TCRBJ01-01	01				3	1	1	6	2	0	39	53	55	60	61	2	In	VDJ
ACCAGTGCCCATCCTGAAGACAGCAGCTTCTACATCTGCAGTGCTCGAAGACAGTCTAACATGAACACTGAAGCTTTCTTTGGACAA	CSARRQSNMNTEAFF	2	1.9790027804989067E-5	45	TCRBV20	TCRBV20				TCRBV20-01,TCRBV20-or09_02		TCRBD01-01*01	TCRBD01	TCRBD01-01	01				TCRBJ01-01*01	TCRBJ01	TCRBJ01-01	01				5	7	2	5	4	0	36	45	49	54	61	2	In	VDJ
TTCTCCCTGATTCTGGAGTCCGCCAGCACCAACCAGACATCTATGTACCTCTGTGCCAACCCGTTTAACGAAGCTTTCTTTGGACAA	CANPFNEAFF	1	9.895013902494533E-6	30	TCRBV28-01*01	TCRBV28	TCRBV28-01	01								TCRBD01,TCRBD02	TCRBD01-01,TCRBD02-01		TCRBJ01-01*01	TCRBJ01	TCRBJ01-01	01				10	9	3	7	0	8	51	-1	58	60	69	1	In	VDJ
CTCACTGTGACATCGGCCCAAAAGAACCCGACAGCTTTCTATCTCTGTGCCAGTAGTATAATGGGCCGCCAAGCTTTCTTTGGACAA	CASSIMGRQAFF	2	1.9790027804989067E-5	36	TCRBV19-01*01	TCRBV19	TCRBV19-01	01				TCRBD01-01*01	TCRBD01	TCRBD01-01	01				TCRBJ01-01*01	TCRBJ01	TCRBJ01-01	01				2	4	8	0	2	9	45	60	62	66	70	2	In	VDJ
TCCCTGATTCTGGAGTCCGCCAGCACCAACCAGACATCTATGTACCTCTGTGCCAGCAGTTTAGGTACAGGCCAGCATTTTGGTGAT	CASSLGTGQHF	1	9.895013902494533E-6	33	TCRBV28-01*01	TCRBV28	TCRBV28-01	01				TCRBD01-01*01	TCRBD01	TCRBD01-01	01				TCRBJ01-05*01	TCRBJ01	TCRBJ01-05	01				2	0	3	4	3	12	48	63	66	-1	71	1	In	VDJ
TGACCAGTGCCCATCCTGAAGACAGCAGCTTCTACATCTGCAGTGCGCGGGTCAGGTCCCGCGGGGCGGCCCCAGCATTTTGGTGAT		2	1.9790027804989067E-5	43	TCRBV20	TCRBV20				TCRBV20-01,TCRBV20-or09_02		TCRBD02-01*01	TCRBD02	TCRBD02-01	01				TCRBJ01-05*01	TCRBJ01	TCRBJ01-05	01				6	2	7	3	14	9	38	46	60	66	68	2	Out	VDJ
CTGAGTTCTAAGAAGCTCCTTCTCAGTGACTCTGGCTTCTATCTCTGTGCCTGGGGGGGAAGCAATCAGCCCCAGCATTTTGGTGAT	CAWGGSNQPQHF	1	9.895013902494533E-6	36	TCRBV30-01*05	TCRBV30	TCRBV30-01	05								TCRBD01,TCRBD02	TCRBD01-01,TCRBD02-01		TCRBJ01-05*01	TCRBJ01	TCRBJ01-05	01				3	0	0	8	0	1	45	-1	56	-1	60	1	In	VDJ
TCCAGTCCACGGAGTCAGGGGACACAGCACTGTATTTCTGTGCCAGCCCGTTAGGTCGGGGACAATCAGCCCCAGCATTTTGGTGAT		2	1.9790027804989067E-5	43	TCRBV21-01*01	TCRBV21	TCRBV21-01	01				TCRBD02-01*01	TCRBD02	TCRBD02-01	01				TCRBJ01-05*01	TCRBJ01	TCRBJ01-05	01				8	1	8	3	9	3	38	47	56	61	62	2	Out	VDJ
CTGACAGTGACCAGTGCCCATCCTGAAGACAGCAGCTTCTACATCTGCAGTGCTATGACAGCAAATCAGCCCCAGCATTTTGGTGAT	CSAMTANQPQHF	2	1.9790027804989067E-5	36	TCRBV20	TCRBV20				TCRBV20-01,TCRBV20-or09_02		TCRBD01-01*01	TCRBD01	TCRBD01-01	01				TCRBJ01-05*01	TCRBJ01	TCRBJ01-05	01				4	2	2	5	1	4	45	55	56	61	63	2	In	VDJ
CAGCCCTCAGAACCCAGGGACTCAGCTGTGTACTTCTGTGCCAGCAGTTTAGGACAGGAGGGTTTCCAGCCCCAGCATTTTGGTGAT	CASSLGQEGFQPQHF	1	9.895013902494533E-6	45	TCRBV12	TCRBV12				TCRBV12-03/12-04,TCRBV12-04						TCRBD01,TCRBD02	TCRBD01-01,TCRBD02-01		TCRBJ01-05*01	TCRBJ01	TCRBJ01-05	01				1	8	2	4	0	7	36	-1	52	58	66	1	In	VDJ
TCCACGGAGTCAGGGGACACAGCACTGTATTTCTGTGCCAGCAGGACCCTCCAGGGTAGTGGCAATTCACCCCTCCACTTTGGGAAT	CASRTLQGSGNSPLHF	3	2.96850417074836E-5	48	TCRBV21-01*01	TCRBV21	TCRBV21-01	01				TCRBD01-01*01	TCRBD01	TCRBD01-01	01				TCRBJ01-06*01	TCRBJ01	TCRBJ01-06	01				6	7	4	3	7	7	33	44	51	56	63	3	In	VDJ
TGAAGATCCAGCCCTCAGAACCCAGGGACTCAGCTGTGTACTTCTGTGCCAGCAGTTCGACCCGGGACAGGGGGCACCTTCGGTTCG		1	9.895013902494533E-6	37	TCRBV12-03/12-04*01	TCRBV12	TCRBV12-03/12-04	01				TCRBD01-01*01	TCRBD01	TCRBD01-01	01				TCRBJ01-02*01	TCRBJ01	TCRBJ01-02	01				4	0	0	1	6	13	44	57	63	-1	74	1	Out	VDJ
CGGTCCACAAAGCTGGAGGACTCAGCCATGTACTTCTGTGCCAGCAGTGGAGGACAGGGGGCGACCTCTGGCTACACCTTCGGTTCG	CASSGGQGATSGYTF	2	1.9790027804989067E-5	45	TCRBV02-01	TCRBV02	TCRBV02-01				01,03	TCRBD01-01*01	TCRBD01	TCRBD01-01	01				TCRBJ01-02*01	TCRBJ01	TCRBJ01-02	01				4	6	1	0	2	7	36	49	51	62	68	2	In	VDJ
CTGGAGTCCGCTACCAGCTCCCAGACATCTGTGTACTTCTGTGCCATCAGTGGGGACAGGGATGTTCCTGGCTACACCTTCGGTTCG	CAISGDRDVPGYTF	2	1.9790027804989067E-5	42	TCRBV10-03*01	TCRBV10	TCRBV10-03	01				TCRBD01-01*01	TCRBD01	TCRBD01-01	01				TCRBJ01-02*01	TCRBJ01	TCRBJ01-02	01				4	7	0	3	0	7	39	-1	52	61	68	2	In	VDJ
AATTCCCTGGAGCTTGGTGACTCTGCTGTGTATTTCTGTGCCAGCAGCCAAGATTTAGCGGCTGCTTATGGCTACACCTTCGGTTCG	CASSQDLAAAYGYTF	2	1.9790027804989067E-5	45	TCRBV03-01/03-02*01	TCRBV03	TCRBV03-01/03-02	01				TCRBD02-01	TCRBD02	TCRBD02-01				01,02	TCRBJ01-02*01	TCRBJ01	TCRBJ01-02	01				0	5	5	5	2	5	36	53	55	61	66	2	In	VDJ
CAGCCTGCAGAACTGGAGGATTCTGGAGTTTATTTCTGTGCCAGCAGTCCCACAGGGGCCTGGGGCTATGGCTACACCTTCGGTTCG	CASSPTGAWGYGYTF	2	1.9790027804989067E-5	45	TCRBV14-01*01	TCRBV14	TCRBV14-01	01				TCRBD01-01*01	TCRBD01	TCRBD01-01	01				TCRBJ01-02*01	TCRBJ01	TCRBJ01-02	01				6	7	3	2	4	4	36	47	51	58	65	2	In	VDJ
TCCCTAGAGTCTGCCATCCCCAACCAGACAGCTCTTTACTTCTGTGCCACCAGCGAGGGGTCTAGCTATGGCTACACCTTCGGTTCG	CATSEGSSYGYTF	2	1.9790027804989067E-5	39	TCRBV24-01*01	TCRBV24	TCRBV24-01	01								TCRBD01,TCRBD02	TCRBD01-01,TCRBD02-01		TCRBJ01-02*01	TCRBJ01	TCRBJ01-02	01				7	5	5	2	2	4	42	53	55	60	65	2	In	VDJ
ACAGTGACCAGTGCCCATCCTGAAGACAGCAGCTTCTACATCTGCAGTGCTAGCCTGAACAGGGCCTATGGCTACACCTTCGGTTCG	CSASLNRAYGYTF	2	1.9790027804989067E-5	39	TCRBV20	TCRBV20				TCRBV20-01,TCRBV20-or09_02		TCRBD01-01*01	TCRBD01	TCRBD01-01	01				TCRBJ01-02*01	TCRBJ01	TCRBJ01-02	01				3	1	3	3	5	4	42	53	58	64	65	2	In	VDJ
TCCGCTACCAGCTCCCAGACATCTGTGTACTTCTGTGCCATCAGGAGGTTCCGAGGGGGGACCGACTATGGCTACACCTTCGGTTCG	CAIRRFRGGTDYGYTF	2	1.9790027804989067E-5	48	TCRBV10-03*01	TCRBV10	TCRBV10-03	01								TCRBD01,TCRBD02	TCRBD01-01,TCRBD02-01		TCRBJ01-02*01	TCRBJ01	TCRBJ01-02	01				6	5	5	1	9	3	33	44	53	59	64	2	In	VDJ
NNNNNNNNNNTGTCGGCTGCTCCCTCCCAGACATCTGTGTACTTCTGTGCCAGCAGTAACTTTCACTATGGCTACACCTTCGGTTCG	CASSNFHYGYTF	2	1.9790027804989067E-5	36	TCRBV06-05*01	TCRBV06	TCRBV06-05	01											TCRBJ01-02*01	TCRBJ01	TCRBJ01-02	01				1	3	0	0	0	3	45	-1	-1	61	64	2	In	VJ
TCAGAACCCAGGGACTCAGCTGTGTACTTCTGTGCCAGCAAATAAGGAGGACAGGGTATTTCTAACTATGGCTACACCTTCGGTTCG	CASK*GGQGISNYGYTF	1	9.895013902494533E-6	51	TCRBV12	TCRBV12				TCRBV12-03/12-04,TCRBV12-04		TCRBD01-01*01	TCRBD01	TCRBD01-01	01				TCRBJ01-02*01	TCRBJ01	TCRBJ01-02	01				7	5	1	3	8	0	30	40	48	56	61	1	Stop	VDJ
CCACGGAGTCAGGGGACACAGCACTGTATTTCTGTGCCAGCAGCCGACGATATTGAGGGGCCTAACTATGGCTACACCTTCGGTTCG		2	1.9790027804989067E-5	49	TCRBV21-01*01	TCRBV21	TCRBV21-01	01								TCRBD01,TCRBD02	TCRBD01-01,TCRBD02-01		TCRBJ01-02*01	TCRBJ01	TCRBJ01-02	01				5	1	5	2	11	0	32	44	55	60	61	2	Out	VDJ
AAGATCCAGCCCTCAGAACCCAGGGACTCAGCTGTGTACTTCTGTGCCAGCAGTTTCGCCGATAACTATGGCTACACCTTCGGTTCG	CASSFADNYGYTF	4	3.9580055609978133E-5	39	TCRBV12-03/12-04*01	TCRBV12	TCRBV12-03/12-04	01								TCRBD01,TCRBD02	TCRBD01-01,TCRBD02-01		TCRBJ01-02*01	TCRBJ01	TCRBJ01-02	01				3	0	2	8	4	1	42	56	60	-1	62	4	In	VDJ
AGCTGGACGACTCGGCCCTGTATCTCTGTGCCAGCAGCTTGGGAGACAGGGGGAGAGTCGTACAACTATGGCTACACCTTCGGTTCG		2	1.9790027804989067E-5	55	TCRBV05-04*01	TCRBV05	TCRBV05-04	01				TCRBD01-01*01	TCRBD01	TCRBD01-01	01				TCRBJ01-02*01	TCRBJ01	TCRBJ01-02	01				0	10	2	1	2	2	26	42	44	53	63	2	Out	VDJ
AACGCCTTGGAGCTGGACGACTCGGCCCTGTATCTCTGTGCCAGCAGCCCCGTTTCGGCGGGGCATGATGGCTACACCTTCGGTTCG	CASSPVSAGHDGYTF	2	1.9790027804989067E-5	45	TCRBV05-04*01	TCRBV05	TCRBV05-04	01				TCRBD02-01*01	TCRBD02	TCRBD02-01	01				TCRBJ01-02*01	TCRBJ01	TCRBJ01-02	01				4	4	7	3	9	6	36	48	57	63	67	2	In	VDJ
ATCCAGCCCTCAGAACCCAGGGACTCAGCTGTGTACTTCTGTGCCAGCAGTTTAGCAGGGGATGAAGATGGCTACACCTTCGGTTCG	CASSLAGDEDGYTF	1	9.895013902494533E-6	42	TCRBV12	TCRBV12				TCRBV12-03/12-04,TCRBV12-04		TCRBD01-01*01	TCRBD01	TCRBD01-01	01				TCRBJ01-02*01	TCRBJ01	TCRBJ01-02	01				0	6	5	2	0	6	39	-1	56	61	67	1	In	VDJ
GAGTCCGCCAGCACCAACCAGACATCTATGTACCTCTGTGCCAGCAGTGCAGCTGGGACTGGCCGCTGGGGCTACACCTTCGGTTCG	CASSAAGTGRWGYTF	1	9.895013902494533E-6	45	TCRBV28-01*01	TCRBV28	TCRBV28-01	01				TCRBD02-01	TCRBD02	TCRBD02-01				01,02	TCRBJ01-02*01	TCRBJ01	TCRBJ01-02	01				5	9	0	10	6	8	36	48	54	60	69	1	In	VDJ
AAGGTGCAGCCTGCAGAACTGGAGGATTCTGGAGTTTATTTCTGTGCCAGCAGCCAGAACGGGGCTCAGGGCTACACCTTCGGTTCG	CASSQNGAQGYTF	2	1.9790027804989067E-5	39	TCRBV14-01*01	TCRBV14	TCRBV14-01	01								TCRBD01,TCRBD02	TCRBD01-01,TCRBD02-01		TCRBJ01-02*01	TCRBJ01	TCRBJ01-02	01				3	4	7	0	4	8	42	56	60	65	69	2	In	VDJ
ATCCTGGAGTCGCCCAGCCCCAACCAGACCTCTCTGTACTTCTGTGCCAGCAGTTTACGGGGGCTGGGAGGCTACACCTTCGGTTCG	CASSLRGLGGYTF	2	1.9790027804989067E-5	39	TCRBV27-01*01	TCRBV27	TCRBV27-01	01								TCRBD01,TCRBD02	TCRBD01-01,TCRBD02-01		TCRBJ01-02*01	TCRBJ01	TCRBJ01-02	01				2	5	6	0	1	8	42	57	58	64	69	2	In	VDJ
NCTCTGAAGATCCGGTCCACAAAGCTGGAGGACTCAGCCATGTACTTCTGTGCCAGCGGATCCTATGGGGAGCAGTACTTCGGGCCG	CASGSYGEQYF	1	9.895013902494533E-6	33	TCRBV02-01	TCRBV02	TCRBV02-01				01,03					TCRBD01,TCRBD02	TCRBD01-01,TCRBD02-01		TCRBJ02-07*01	TCRBJ02	TCRBJ02-07	01				8	0	0	9	9	7	48	57	66	-1	69	1	In	VDJ
AAGATCCAGCCCTCAGAACCCAGGGACTCAGCTGTGTACTTCTGTGCCAGCATGAGAGGGGATGCGTACGAGCAGTACTTCGGGCCG	CASMRGDAYEQYF	1	9.895013902494533E-6	39	TCRBV12-03/12-04*01	TCRBV12	TCRBV12-03/12-04	01								TCRBD01,TCRBD02	TCRBD01-01,TCRBD02-01		TCRBJ02-07*01	TCRBJ02	TCRBJ02-07	01				7	5	5	2	4	4	42	52	56	61	66	1	In	VDJ
CTGGAGTCCGCCAGCACCAACCAGACATCTATGTACCTCTGTGCCAGCAGCAAGGGGGGGACATTCTACGAGCAGTACTTCGGGCCG	CASSKGGTFYEQYF	1	9.895013902494533E-6	42	TCRBV28-01*01	TCRBV28	TCRBV28-01	01				TCRBD02-01*01	TCRBD02	TCRBD02-01	01				TCRBJ02-07*01	TCRBJ02	TCRBJ02-07	01				6	5	9	0	3	3	39	50	53	60	65	1	In	VDJ
CTGATTCTGGAGTCCGCCAGCACCAACCAGACATCTATGTACCTCTGTGCCAGCATGACAGGAATCTACGAGCAGTACTTCGGGCCG	CASMTGIYEQYF	1	9.895013902494533E-6	36	TCRBV28-01*01	TCRBV28	TCRBV28-01	01				TCRBD01-01*01	TCRBD01	TCRBD01-01	01				TCRBJ02-07*01	TCRBJ02	TCRBJ02-07	01				7	3	2	4	1	3	45	55	56	62	65	1	In	VDJ
NCTTGGAGATCCAGTCCACGGAGTCAGGGGACACAGCACTGTATTTCTGTGCCAGCAGTGGTTCGCTACGAGCAGTACTTCGGGCCG		1	9.895013902494533E-6	34	TCRBV21-01*01	TCRBV21	TCRBV21-01	01								TCRBD01,TCRBD02	TCRBD01-01,TCRBD02-01		TCRBJ02-07*01	TCRBJ02	TCRBJ02-07	01				6	4	0	10	1	3	47	58	59	61	65	1	Out	VDJ
GTGAACGCCTTGGAGCTGGACGACTCGGCCCTGTATCTCTGTGCCAGCAGCCCCGACAGAAGCTCCTACGAGCAGTACTTCGGGCCG	CASSPDRSSYEQYF	1	9.895013902494533E-6	42	TCRBV05-04*01	TCRBV05	TCRBV05-04	01				TCRBD01-01*01	TCRBD01	TCRBD01-01	01				TCRBJ02-07*01	TCRBJ02	TCRBJ02-07	01				4	3	2	5	3	0	39	51	54	59	62	1	In	VDJ
CCACGGAGTCAGGGGACACAGCACTGTATTTCTGTGCCAGCAGCATCCACCCGGCACAGAAACTCCTACGAGCAGTACTTCGGGCCG		1	9.895013902494533E-6	49	TCRBV21-01*01	TCRBV21	TCRBV21-01	01				TCRBD01-01*01	TCRBD01	TCRBD01-01	01				TCRBJ02-07*01	TCRBJ02	TCRBJ02-07	01				4	3	3	5	10	0	32	45	55	59	62	1	Out	VDJ
GTGAGCACCTTGGAGCTGGGGGACTCGGCCCTTTATCTTTGCGCCAGCAGTACAGGCCCAAACTCCTACGAGCAGTACTTCGGGCCG	CASSTGPNSYEQYF	2	1.9790027804989067E-5	42	TCRBV05-01*01	TCRBV05	TCRBV05-01	01				TCRBD01-01*01	TCRBD01	TCRBD01-01	01				TCRBJ02-07*01	TCRBJ02	TCRBJ02-07	01				5	6	3	4	1	0	39	50	51	56	62	2	In	VDJ
AGATCCAGTCCACGGAGTCAGGGGACACAGCACTGTATTTCTGTGCCAGCAGCAAAACAGAATCCCTACGAGCAGTACTTCGGGCCG		1	9.895013902494533E-6	40	TCRBV21-01*01	TCRBV21	TCRBV21-01	01				TCRBD01-01*01	TCRBD01	TCRBD01-01	01				TCRBJ02-07*01	TCRBJ02	TCRBJ02-07	01				2	4	3	5	0	2	41	-1	56	60	64	1	Out	VDJ
TTCTCCCTGATTCTGGAGTCCGCCAGCACCAACCAGACATCTATGTACCTCTGTGCCAGCAGCGACTACGAGCAGTACTTCGGGCCG	CASSDYEQYF	1	9.895013902494533E-6	30	TCRBV28-01*01	TCRBV28	TCRBV28-01	01								TCRBD01,TCRBD02	TCRBD01-01,TCRBD02-01		TCRBJ02-07*01	TCRBJ02	TCRBJ02-07	01				6	0	2	8	1	3	51	62	63	-1	65	1	In	VDJ
ACATCCGCTCACCAGGCCTGGGGGACGCAGCCATGTACCTGTGTGCCACCCCGTGGGAGCGGACTATACGAGCAGTACTTCGGGCCG		1	9.895013902494533E-6	40	TCRBV15-01*02	TCRBV15	TCRBV15-01	02				TCRBD02-01	TCRBD02	TCRBD02-01				01,02	TCRBJ02-07*01	TCRBJ02	TCRBJ02-07	01				8	0	1	9	10	4	41	50	60	-1	66	1	Out	VDJ
AATGTGAGCACCTTGGAGCTGGGGGACTCGGCCCTTTATCTTTGCGCCAGCAATACGGACAGGTACGACGAGCAGTACTTCGGGCCG	CASNTDRYDEQYF	2	1.9790027804989067E-5	39	TCRBV05-01*01	TCRBV05	TCRBV05-01	01				TCRBD01-01*01	TCRBD01	TCRBD01-01	01				TCRBJ02-07*01	TCRBJ02	TCRBJ02-07	01				6	4	1	4	4	5	42	52	56	63	67	2	In	VDJ
AATGTGAACGCCTTGGAGCTGGAGGACTCGGCCCTGTATCTCTGTGCCAGCAGCTCAGGCTTCGGGAACGAGCAGTACTTCGGGCCG	CASSSGFGNEQYF	1	9.895013902494533E-6	39	TCRBV05-08*01	TCRBV05	TCRBV05-08	01				TCRBD02-01*02	TCRBD02	TCRBD02-01	02				TCRBJ02-07*01	TCRBJ02	TCRBJ02-07	01				3	0	8	3	7	5	42	55	62	-1	67	1	In	VDJ
ATCCTGAGTTCTAAGAAGCTCCTTCTCAGTGACTCTGGCTTCTATCTCTGTGCCTGGAGTGACGGTTCACCCCTCCACTTTGGGAAC	CAWSDGSPLHF	2	1.9790027804989067E-5	33	TCRBV30-01*01	TCRBV30	TCRBV30-01	01				TCRBD02-01	TCRBD02	TCRBD02-01				01,02	TCRBJ01-06*02	TCRBJ01	TCRBJ01-06	02				1	0	8	5	1	9	48	61	62	-1	65	2	In	VDJ
AAGATCCGGTCCACAAAGCTGGAGGACTCAGCCATGTACTTCTGTGCCAGCAGGTTTATGGGTAATTCACCCCTCCACTTTGGGAAC	CASRFMGNSPLHF	2	1.9790027804989067E-5	39	TCRBV02-01	TCRBV02	TCRBV02-01				01,03					TCRBD01,TCRBD02	TCRBD01-01,TCRBD02-01		TCRBJ01-06*02	TCRBJ01	TCRBJ01-06	02				6	0	0	9	6	6	42	53	59	-1	62	2	In	VDJ
GAGTCCGCCAGCACCAACCAGACATCTATGTACCTCTGTGCCAGCCATGCCCCCGGACAGGGGGAATCACCCCTCCACTTTGGGAAC	CASHAPGQGESPLHF	2	1.9790027804989067E-5	45	TCRBV28-01*01	TCRBV28	TCRBV28-01	01				TCRBD01-01*01	TCRBD01	TCRBD01-01	01				TCRBJ01-06*02	TCRBJ01	TCRBJ01-06	02				8	2	1	1	9	10	36	45	54	64	66	2	In	VDJ
ATCCAGCCTGCAGAGCTTGGGGACTCGGCCGTGTATCTCTGTGCCAGCAGCTTAGATCGAGTCCATGGTGAGCAGTTCTTCGGGCCA	CASSLDRVHGEQFF	5	4.9475069512472665E-5	42	TCRBV11-03*01	TCRBV11	TCRBV11-03	01				TCRBD02-01*02	TCRBD02	TCRBD02-01	02				TCRBJ02-01*01	TCRBJ02	TCRBJ02-01	01				0	7	11	2	2	9	39	56	58	61	68	5	In	VDJ
CTGGAGTCCGCCAGCACCAACCAGACATCTATGTACCTCTGTGCCAGCAGTCTAGAGGGGCGGATTGCGACCCAGTACTTCGGGCCA	CASSLEGRIATQYF	1	9.895013902494533E-6	42	TCRBV28-01*01	TCRBV28	TCRBV28-01	01								TCRBD01,TCRBD02	TCRBD01-01,TCRBD02-01		TCRBJ02-05*01	TCRBJ02	TCRBJ02-05	01				5	8	5	2	4	7	39	51	55	60	68	1	In	VDJ
CACATCAATTCCCTGGAGCTTGGTGACTCTGCTGTGTATTTCTGTGCCAGCAGCCAAGTTCCCCAAGAGACCCAGTACTTCGGGCCA	CASSQVPQETQYF	2	1.9790027804989067E-5	39	TCRBV03-01/03-02*01	TCRBV03	TCRBV03-01/03-02	01											TCRBJ02-05*01	TCRBJ02	TCRBJ02-05	01				1	4	0	0	0	1	42	-1	-1	58	62	2	In	VJ
CCTGCAGAGCTTGGGGACTCGGCCGTGTATCTCTGTGCCAGCAGCTTAGGGGTGGAGGGCTCACAAGAGACCCAGTACTTCGGGCCA	CASSLGVEGSQETQYF	1	9.895013902494533E-6	48	TCRBV11-03*01	TCRBV11	TCRBV11-03	01				TCRBD02-01*02	TCRBD02	TCRBD02-01	02				TCRBJ02-05*01	TCRBJ02	TCRBJ02-05	01				1	4	10	0	4	2	33	49	53	59	63	1	In	VDJ
ACGTTGGCGTCTGCTGTACCCTCTCAGACATCTGTGTACTTCTGTGCCAGCAGTGACGACGACACAGATACGCAGTATTTTGGCCCA	CASSDDDTDTQYF	2	1.9790027804989067E-5	39	TCRBV06-04*01	TCRBV06	TCRBV06-04	01								TCRBD01,TCRBD02	TCRBD01-01,TCRBD02-01		TCRBJ02-03*01	TCRBJ02	TCRBJ02-03	01				2	2	2	7	0	2	42	-1	57	60	62	2	In	VDJ
TCGGCTGCTCCCTCCCAAACATCTGTGTACTTCTGTGCCAGCAGTTTGCTGGACAGGGTGAGCTCCGGGGAGCTGTTTTTTGGAGAA	CASSLLDRVSSGELFF	18	1.7811025024490158E-4	48	TCRBV06-02/06-03*01	TCRBV06	TCRBV06-02/06-03	01				TCRBD01-01*01	TCRBD01	TCRBD01-01	01				TCRBJ02-02*01	TCRBJ02	TCRBJ02-02	01				4	6	1	3	4	6	33	46	50	58	64	18	In	VDJ
GGAGTCGCCCAGCCCCAACCAGACCTCTCTGTACTTCTGTGCCAGCAGTTTCGGGAGTCGAACACCGGGGAGCTGTTTTTTGGAGAA		8	7.916011121995627E-5	44	TCRBV27-01*01	TCRBV27	TCRBV27-01	01				TCRBD02-01*02	TCRBD02	TCRBD02-01	02				TCRBJ02-02*01	TCRBJ02	TCRBJ02-02	01				3	1	8	2	0	0	37	-1	51	57	58	8	Out	VDJ
GAGTCCGCTACCAGCTCCCAGACATCTGTGTACTTCTGTGCCATCAGGGCTCTTGGCGCGAACACCGGGGAGCTGTTTTTTGGAGAA	CAIRALGANTGELFF	2	1.9790027804989067E-5	45	TCRBV10-03*01	TCRBV10	TCRBV10-03	01								TCRBD01,TCRBD02	TCRBD01-01,TCRBD02-01		TCRBJ02-02*01	TCRBJ02	TCRBJ02-02	01				6	8	9	0	0	0	36	-1	47	50	58	2	In	VDJ
CTGGAGTCCGCCAGCACCAACCAGACATCTATGTACCTCTGTGCCAGCAGCCTTAACGGGGGTTGGGAAGGAGCTTTCTTTGGACAA	CASSLNGGWEGAFF	1	9.895013902494533E-6	42	TCRBV28-01*01	TCRBV28	TCRBV28-01	01				TCRBD02-01*01	TCRBD02	TCRBD02-01	01				TCRBJ01-01*01	TCRBJ01	TCRBJ01-01	01				6	9	8	2	6	10	39	50	56	62	71	1	In	VDJ
CTGAAGATCCGGTCCACAAAGCTGGAGGACTCAGCCATGTACTTCTGTGCCACCGCGGGGGCGAGGGCTGAAGCTTTCTTTGGACAA	CATAGARAEAFF	2	1.9790027804989067E-5	36	TCRBV02-01	TCRBV02	TCRBV02-01				01,03	TCRBD02-01*01	TCRBD02	TCRBD02-01	01				TCRBJ01-01*01	TCRBJ01	TCRBJ01-01	01				10	6	7	2	2	6	45	52	54	61	67	2	In	VDJ
ATCAATTCCCTGGAGCTTGGTGACTCTGCTGTGTATTTCTGTGCCAGCAGCCAAGAGGACAGGGACGCTGAAGCTTTCTTTGGACAA	CASSQEDRDAEAFF	2	1.9790027804989067E-5	42	TCRBV03-01/03-02*01	TCRBV03	TCRBV03-01/03-02	01				TCRBD01-01*01	TCRBD01	TCRBD01-01	01				TCRBJ01-01*01	TCRBJ01	TCRBJ01-01	01				0	3	1	3	0	6	39	-1	56	64	67	2	In	VDJ
GTGAGCACCTTGGAGCTGGGGGACTCGGCCCTTTATCTTTGCGCCAGCTGGACAGGGGAGGGGAGCACTGAAGCTTTCTTTGGACAA	CASWTGEGSTEAFF	2	1.9790027804989067E-5	42	TCRBV05-01*01	TCRBV05	TCRBV05-01	01				TCRBD01-01*01	TCRBD01	TCRBD01-01	01				TCRBJ01-01*01	TCRBJ01	TCRBJ01-01	01				7	7	1	2	1	4	39	48	49	58	65	2	In	VDJ
AAGATCCAGCCTGCAGAGCTTGGGGACTCGGCCGTGTATCTCTGTGCCAGCAGCTCACAGTATTACACTGAAGCTTTCTTTGGACAA	CASSSQYYTEAFF	1	9.895013902494533E-6	39	TCRBV11-03*01	TCRBV11	TCRBV11-03	01				TCRBD01-01*01	TCRBD01	TCRBD01-01	01				TCRBJ01-01*01	TCRBJ01	TCRBJ01-01	01				4	4	3	5	1	3	42	55	56	60	64	1	In	VDJ
GAACCCAGGGACTCAGCTGTGTACTTCTGTGCCAGCAGTTCCCTGGAGGCAGGGTGAATGAGGTACACTGAAGCTTTCTTTGGACAA	CASSSLEAG*MRYTEAFF	5	4.9475069512472665E-5	54	TCRBV12	TCRBV12				TCRBV12-03/12-04,TCRBV12-04						TCRBD01,TCRBD02	TCRBD01-01,TCRBD02-01		TCRBJ01-01*01	TCRBJ01	TCRBJ01-01	01				4	10	4	3	9	3	27	40	49	54	64	5	Stop	VDJ
NCTCTGAAGATCCGGTCCACAAAGCTGGAGGACTCAGCCATGTACTTCTGTGCCAGCAGTGAATACACTGAAGCTTTCTTTGGACAA	CASSEYTEAFF	2	1.9790027804989067E-5	33	TCRBV02-01	TCRBV02	TCRBV02-01				01,03								TCRBJ01-01*01	TCRBJ01	TCRBJ01-01	01				2	1	0	0	0	3	48	-1	-1	63	64	2	In	VJ
AATGTGAACGCCTTGTTGCTGGGGGACTCGGCCCTGTATCTCTGTGCCAGCAGCTTCACAGTGAACACTGAAGCTTTCTTTGGACAA	CASSFTVNTEAFF	1	9.895013902494533E-6	39	TCRBV05-05*01	TCRBV05	TCRBV05-05	01				TCRBD01-01*01	TCRBD01	TCRBD01-01	01				TCRBJ01-01*01	TCRBJ01	TCRBJ01-01	01				2	0	3	5	1	0	42	56	57	-1	61	1	In	VDJ
CCAGCCTGCAGAGCTTGGGGACTCGGCCGTGTATCTCTGTGCCAGCAGCACCCATTTCGATCGAACACTGAAGCTTTCTTTGGACAA		1	9.895013902494533E-6	44	TCRBV11-03*01	TCRBV11	TCRBV11-03	01								TCRBD01,TCRBD02	TCRBD01-01,TCRBD02-01		TCRBJ01-01*01	TCRBJ01	TCRBJ01-01	01				5	2	2	8	9	1	37	49	58	60	62	1	Out	VDJ
TGGAGATCCAGTCCACGGAGTCAGGGGACACAGCACTGTATTTCTGTGCCAGCACGCAGCGGGGAGGAAAAACTGTTTTTTGGCAGT		2	1.9790027804989067E-5	37	TCRBV21-01*01	TCRBV21	TCRBV21-01	01				TCRBD02-01*01	TCRBD02	TCRBD02-01	01				TCRBJ01-04*01	TCRBJ01	TCRBJ01-04	01				7	2	6	3	3	8	44	54	57	64	66	2	Out	VDJ
GAAGATCCAGCGCACAGAGCGGGGGGACTCAGCCGTGTATCTCTGTGCCAGCGAAGGGATGTGAATCAGCCCCAGCATTTTGGTGAT		4	3.9580055609978133E-5	38	TCRBV07-03*01	TCRBV07	TCRBV07-03	01								TCRBD01,TCRBD02	TCRBD01-01,TCRBD02-01		TCRBJ01-05*01	TCRBJ01	TCRBJ01-05	01				8	4	0	8	3	4	43	52	55	59	63	4	Out	VDJ
CCACGGAGTCAGGGGACACAGCACTGTATTTCTGTGCCAGCAGCAAAGGCGGGGCAGGGGGCGAATCAGCCCCAGCATTTTGGTGAT		3	2.96850417074836E-5	49	TCRBV21-01*01	TCRBV21	TCRBV21-01	01				TCRBD01-01*01	TCRBD01	TCRBD01-01	01				TCRBJ01-05*01	TCRBJ01	TCRBJ01-05	01				1	1	4	0	6	4	32	48	54	62	63	3	Out	VDJ
GTGAACGCCTTGGAGCTGGAGGACTCGGCCCTGTATCTCTGTGCCAGCAGCGCAGGACAGGTCAATCAGCCCCAGCATTTTGGTGAT	CASSAGQVNQPQHF	1	9.895013902494533E-6	42	TCRBV05-08*01	TCRBV05	TCRBV05-08	01				TCRBD01-01*01	TCRBD01	TCRBD01-01	01				TCRBJ01-05*01	TCRBJ01	TCRBJ01-05	01				4	1	1	4	3	3	39	51	54	61	62	1	In	VDJ
ACGCCTTGGAGCTGGACGACTCGGCCCTGTATCTCTGTGCCAGCAGCCCTCGGGAGGGGACTCAATCAGCCCCAGCATTTTGGTGAT		1	9.895013902494533E-6	46	TCRBV05-04*01	TCRBV05	TCRBV05-04	01				TCRBD02-01*02	TCRBD02	TCRBD02-01	02				TCRBJ01-05*01	TCRBJ01	TCRBJ01-05	01				4	4	8	0	3	3	35	47	50	58	62	1	Out	VDJ
TGGAGCTGGACGACTCGGCCCTGTATCTCTGTGCCAGCAGCCAAAGAAAAGGGGGGGGCGCGCAATCAGCCCCAGCATTTTGGTGAT		1	9.895013902494533E-6	52	TCRBV05-04*01	TCRBV05	TCRBV05-04	01				TCRBD02-01*01	TCRBD02	TCRBD02-01	01				TCRBJ01-05*01	TCRBJ01	TCRBJ01-05	01				4	4	9	0	9	2	29	41	50	57	61	1	Out	VDJ
AGCCCTCAGAACCCAGGGACTCAGCTGTGTACTTCTGTGCCAGCAGTCGGACTTCAGGATAGCAATCAGCCCCAGCATTTTGGTGAT		1	9.895013902494533E-6	46	TCRBV12	TCRBV12				TCRBV12-03/12-04,TCRBV12-04		TCRBD02-01	TCRBD02	TCRBD02-01				01,02	TCRBJ01-05*01	TCRBJ01	TCRBJ01-05	01				5	6	1	10	1	0	35	47	48	53	59	1	Out	VDJ
ATCCAGCCCTCAGAACCCAGGGACTCAGCTGTGTACTTCTGTGCCAGCGGCCGTGGACATAGCAATCAGCCCCAGCATTTTGGTGAT	CASGRGHSNQPQHF	11	1.0884515292743987E-4	42	TCRBV12	TCRBV12				TCRBV12-03/12-04,TCRBV12-04		TCRBD01-01*01	TCRBD01	TCRBD01-01	01				TCRBJ01-05*01	TCRBJ01	TCRBJ01-05	01				8	0	1	6	6	0	39	48	54	-1	59	11	In	VDJ
CAGCCCTCAGAACCCAGGGACTCAGCTGTGTACTTCTGTGCCAGCAGTTTCTGGGGTATTGACAATCAGCCCCAGCATTTTGGTGAT	CASSFWGIDNQPQHF	1	9.895013902494533E-6	45	TCRBV12	TCRBV12				TCRBV12-03/12-04,TCRBV12-04						TCRBD01,TCRBD02	TCRBD01-01,TCRBD02-01		TCRBJ01-05*01	TCRBJ01	TCRBJ01-05	01				3	6	6	2	2	3	36	50	52	56	62	1	In	VDJ
AGTTCTAAGAAGCTCCTCCTCAGTGACTCTGGCTTCTATCTCTGTGCCTGCCGTGCAGGGGCAAGACAGCCCCAGCATTTTGGTGAT	CACRAGARQPQHF	1	9.895013902494533E-6	39	TCRBV30-01*02	TCRBV30	TCRBV30-01	02				TCRBD01-01*01	TCRBD01	TCRBD01-01	01				TCRBJ01-05*01	TCRBJ01	TCRBJ01-05	01				6	5	4	2	5	7	42	50	55	61	66	1	In	VDJ
CTGGAGTCCGCCAGCACCAACCAGACATCTATGTACCTCTGTGCCAGCAGTTTAGGAGGGGATAATTCACCCCTCCACTTTGGGAAT	CASSLGGDNSPLHF	2	1.9790027804989067E-5	42	TCRBV28-01*01	TCRBV28	TCRBV28-01	01				TCRBD02-01*02	TCRBD02	TCRBD02-01	02				TCRBJ01-06*01	TCRBJ01	TCRBJ01-06	01				2	1	10	0	0	5	39	-1	54	60	61	2	In	VDJ
AGTTCTAAGAAGCTCCTTCTCAGTGACTCTGGCTTCTATCTCTGTGCCTGGCACCGGGACAGGCCTCTTGGCTACACCTTCGGTTCG	CAWHRDRPLGYTF	1	9.895013902494533E-6	39	TCRBV30-01	TCRBV30	TCRBV30-01				01,05	TCRBD01-01*01	TCRBD01	TCRBD01-01	01				TCRBJ01-02*01	TCRBJ01	TCRBJ01-02	01				5	5	0	4	4	7	42	51	55	63	68	1	In	VDJ
TGTGAACGCCTTGTTGCTGGGGGACTCGGCCCTCTATCTCTGTGCCAGCAGCTTGGACAGCTAGTCCGTGGCTACACCTTCGGTTCG		1	9.895013902494533E-6	41	TCRBV05-06*01	TCRBV05	TCRBV05-06	01								TCRBD01,TCRBD02	TCRBD01-01,TCRBD02-01		TCRBJ01-02*01	TCRBJ01	TCRBJ01-02	01				0	8	3	5	0	7	40	-1	56	60	68	1	Out	VDJ
ACCAACCAGACATCTATGTACCTCTGTGCCAGCAGTTTACTACCGTGGCCTGGACAGGGGAGGTTAAGTGGCTACACCTTCGGTTCG	CASSLLPWPGQGRLSGYTF	3	2.96850417074836E-5	57	TCRBV28-01*01	TCRBV28	TCRBV28-01	01				TCRBD01-01*01	TCRBD01	TCRBD01-01	01				TCRBJ01-02*01	TCRBJ01	TCRBJ01-02	01				2	8	1	2	12	7	24	39	51	60	68	3	In	VDJ
CACATCAATTCCCTGGAGCTTGGTGACTCTGCTGTGTATTTCTGTGCCAGCAGCCAAGATCCGGCTTATGGCTACACCTTCGGTTCG	CASSQDPAYGYTF	2	1.9790027804989067E-5	39	TCRBV03-01/03-02*01	TCRBV03	TCRBV03-01/03-02	01								TCRBD01,TCRBD02	TCRBD01-01,TCRBD02-01		TCRBJ01-02*01	TCRBJ01	TCRBJ01-02	01				0	1	9	0	3	5	42	59	62	65	66	2	In	VDJ
GAGTCCGCCAGCACCAACCAGACATCTATGTACCTCTGTGCCAGCAGCCCGCCTCTGGGTTGGACTTATGGCTACACCTTCGGTTCG	CASSPPLGWTYGYTF	3	2.96850417074836E-5	45	TCRBV28-01*01	TCRBV28	TCRBV28-01	01				TCRBD02-01	TCRBD02	TCRBD02-01				01,02	TCRBJ01-02*01	TCRBJ01	TCRBJ01-02	01				6	0	1	10	14	5	36	47	61	-1	66	3	In	VDJ
AAGATCCAGCCCTCAGAACCCAGGGACTCAGCTGTGTACTTCTGTGCCAGCAGTTTAGGTTCGAGGTATGGCTACACCTTCGGTTCG	CASSLGSRYGYTF	1	9.895013902494533E-6	39	TCRBV12-03/12-04*01	TCRBV12	TCRBV12-03/12-04	01				TCRBD02-01*02	TCRBD02	TCRBD02-01	02				TCRBJ01-02*01	TCRBJ01	TCRBJ01-02	01				1	0	11	1	4	5	42	58	62	-1	66	1	In	VDJ
GTGACCAGTGCCCATCCTGAAGACAGCAGCTTCTACATCTGCAGTGCTAGAGACAAGGGCTGGGGCTATGGCTACACCTTCGGTTCG	CSARDKGWGYGYTF	2	1.9790027804989067E-5	42	TCRBV20	TCRBV20				TCRBV20-01,TCRBV20-or09_02						TCRBD01,TCRBD02	TCRBD01-01,TCRBD02-01		TCRBJ01-02*01	TCRBJ01	TCRBJ01-02	01				0	6	5	3	2	4	39	53	55	59	65	2	In	VDJ
AGCTCCTTGGAGCTGGGGGACTCAGCCCTGTACTTCTGTGCCAGCAGCCTTGGACGGCAGATCGGCTATGGCTACACCTTCGGTTCG	CASSLGRQIGYGYTF	2	1.9790027804989067E-5	45	TCRBV13-01*01	TCRBV13	TCRBV13-01	01								TCRBD01,TCRBD02	TCRBD01-01,TCRBD02-01		TCRBJ01-02*01	TCRBJ01	TCRBJ01-02	01				5	10	1	7	3	4	36	48	51	55	65	2	In	VDJ
AATTCCCTGGAGCTTGGTGACTCTGCTGTGTATTTCTGTGCCAGCACCCCAAGGTTGGGGAACGGCTATGGCTACACCTTCGGTTCG	CASTPRLGNGYGYTF	2	1.9790027804989067E-5	45	TCRBV03-01/03-02*01	TCRBV03	TCRBV03-01/03-02	01								TCRBD01,TCRBD02	TCRBD01-01,TCRBD02-01		TCRBJ01-02*01	TCRBJ01	TCRBJ01-02	01				7	4	0	8	11	4	36	46	57	61	65	2	In	VDJ
GTGAGCACCTTGGAGCTGGGGGACTCGGCCCTTTATCTTTGCGCCAGCAGCTTGCAAGGGGACAGCTATGGCTACACCTTCGGTTCG	CASSLQGDSYGYTF	2	1.9790027804989067E-5	42	TCRBV05-01*01	TCRBV05	TCRBV05-01	01				TCRBD01-01*01	TCRBD01	TCRBD01-01	01				TCRBJ01-02*01	TCRBJ01	TCRBJ01-02	01				1	0	0	5	4	4	39	54	58	-1	65	2	In	VDJ
AACGCCTTGGAGCTGGAGGACTCGGCCCTGTATCTCTGTGCCAGCAGCTTAGAGAGGGCCAATTCCTATGGCTACACCTTCGGTTCG	CASSLERANSYGYTF	1	9.895013902494533E-6	45	TCRBV05-08*01	TCRBV05	TCRBV05-08	01				TCRBD02-01*02	TCRBD02	TCRBD02-01	02				TCRBJ01-02*01	TCRBJ01	TCRBJ01-02	01				2	7	11	0	3	4	36	50	53	58	65	1	In	VDJ
GAGTCCGCCAGCACCAACCAGACATCTATGTACCTCTGTGCCAGCAGTTTAAGCCAGGGGGTCCCCTATGGCTACACCTTCGGTTCG	CASSLSQGVPYGYTF	1	9.895013902494533E-6	45	TCRBV28-01*01	TCRBV28	TCRBV28-01	01				TCRBD01-01*01	TCRBD01	TCRBD01-01	01				TCRBJ01-02*01	TCRBJ01	TCRBJ01-02	01				2	4	4	1	3	4	36	51	54	61	65	1	In	VDJ
ACGCCTTGTTGCTGGGGGACTCGGCCCTCTATCTCTGTGCCAGCAGCTCGCTGGACAGGATCTTACTATGGCTACACCTTCGGTTCG		1	9.895013902494533E-6	46	TCRBV05-06*01	TCRBV05	TCRBV05-06	01				TCRBD01-01*01	TCRBD01	TCRBD01-01	01				TCRBJ01-02*01	TCRBJ01	TCRBJ01-02	01				3	5	1	4	4	3	35	48	52	59	64	1	Out	VDJ
ATCCGGTCCACAAAGCTGGAGGACTCAGCCATGTACTTCTGTGCCAGCAGTGGAGAGGACGGCTACTATGGCTACACCTTCGGTTCG	CASSGEDGYYGYTF	2	1.9790027804989067E-5	42	TCRBV02-01	TCRBV02	TCRBV02-01				01,03					TCRBD01,TCRBD02	TCRBD01-01,TCRBD02-01		TCRBJ01-02*01	TCRBJ01	TCRBJ01-02	01				4	4	1	7	4	3	39	52	56	60	64	2	In	VDJ
ACATCGGCCCAAAAGAACCCGACAGCTTTCTATCTCTGTGCCAGTAGTATCGGACAGGGGGCTCACTATGGCTACACCTTCGGTTCG	CASSIGQGAHYGYTF	2	1.9790027804989067E-5	45	TCRBV19-01*01	TCRBV19	TCRBV19-01	01				TCRBD01-01*01	TCRBD01	TCRBD01-01	01				TCRBJ01-02*01	TCRBJ01	TCRBJ01-02	01				3	2	1	0	1	3	36	50	51	62	64	2	In	VDJ
GTGACCAGTGCCCATCCTGAAGACAGCAGCTTCTACATCTGCAGTGCGGCGCGGGACAGCTCTAACTATGGCTACACCTTCGGTTCG	CSAARDSSNYGYTF	2	1.9790027804989067E-5	42	TCRBV20	TCRBV20				TCRBV20-01,TCRBV20-or09_02		TCRBD01-01*01	TCRBD01	TCRBD01-01	01				TCRBJ01-02*01	TCRBJ01	TCRBJ01-02	01				6	2	0	5	5	0	39	47	52	59	61	2	In	VDJ
ACTCTGACAGTGACCAGTGCCCATCCTGAAGACAGCAGCTTCTACATCTGCAGTGGAAACTCGAACTATGGCTACACCTTCGGTTCG	CSGNSNYGYTF	2	1.9790027804989067E-5	33	TCRBV20-01	TCRBV20	TCRBV20-01				01,04	TCRBD02-01	TCRBD02	TCRBD02-01				01,02	TCRBJ01-02*01	TCRBJ01	TCRBJ01-02	01				7	2	3	10	3	2	48	55	58	61	63	2	In	VDJ
CTTCACATCAATTCCCTGGAGCTTGGTGACTCTGCTGTGTATTTCTGTGCCAGCAGCCAACAGGGGCATGGCTACACCTTCGGTTCG	CASSQQGHGYTF	2	1.9790027804989067E-5	36	TCRBV03-01/03-02*01	TCRBV03	TCRBV03-01/03-02	01				TCRBD01-01*01	TCRBD01	TCRBD01-01	01				TCRBJ01-02*01	TCRBJ01	TCRBJ01-02	01				2	1	4	2	0	6	45	-1	60	66	67	2	In	VDJ
CTGACTGTGAGCAACATGAGCCCTGAAGACAGCAGCATATATCTCTGCAGCGCCTCCGGGACAGGGAATGGCTACACCTTCGGTTCG	CSASGTGNGYTF	2	1.9790027804989067E-5	36	TCRBV29-01*03	TCRBV29	TCRBV29-01	03				TCRBD01-01*01	TCRBD01	TCRBD01-01	01				TCRBJ01-02*01	TCRBJ01	TCRBJ01-02	01				6	1	0	3	4	6	45	53	57	66	67	2	In	VDJ
CAGCCCTCAGAACCCAGGGACTCAGCTGTGTACTTCTGTGCCAGCAGTCCCCCGACAGGGCCGGCGGGGGGCTACACCTTCGGTTCG	CASSPPTGPAGGYTF	1	9.895013902494533E-6	45	TCRBV12	TCRBV12				TCRBV12-03/12-04,TCRBV12-04		TCRBD01-01*01	TCRBD01	TCRBD01-01	01				TCRBJ01-02*01	TCRBJ01	TCRBJ01-02	01				5	9	2	3	5	8	36	48	53	60	69	1	In	VDJ
ATCAATTCCCTGGAGCTTGGTGACTCTGCTGTGTATTTCTGTGCCAGCAGCTATGGACAACCCAACGGCGGCTACACCTTCGGTTCG	CASSYGQPNGGYTF	2	1.9790027804989067E-5	42	TCRBV03-01/03-02*01	TCRBV03	TCRBV03-01/03-02	01				TCRBD01-01*01	TCRBD01	TCRBD01-01	01				TCRBJ01-02*01	TCRBJ01	TCRBJ01-02	01				5	10	1	6	3	8	39	51	54	59	69	2	In	VDJ
AATGTGAACGCCTTGTTGCTGGGGGACTCGGCCCTCTATCTCTGTGCCAGCAGCTCCCAACAGGGGGTTGGGCAGTACTTCGGGCCG	CASSSQQGVGQYF	1	9.895013902494533E-6	39	TCRBV05-06*01	TCRBV05	TCRBV05-06	01				TCRBD01-01*01	TCRBD01	TCRBD01-01	01				TCRBJ02-07*01	TCRBJ02	TCRBJ02-07	01				3	4	3	1	4	9	42	55	59	67	71	1	In	VDJ
ATCAATTCCCTGGAGCTTGGTGACTCTGCTGTGTATTTCTGTGCCAGCAGCCCAGGGCAGGGTAGTCTCGAGCAGTACTTCGGGCCG	CASSPGQGSLEQYF	1	9.895013902494533E-6	42	TCRBV03-01/03-02*01	TCRBV03	TCRBV03-01/03-02	01				TCRBD01-01*01	TCRBD01	TCRBD01-01	01				TCRBJ02-07*01	TCRBJ02	TCRBJ02-07	01				4	11	4	3	0	6	39	-1	52	57	68	1	In	VDJ
GTGACCAGTGCCCATCCTGAAGACAGCAGCTTCTACATCTGCAGTGCTGGCGCGGTGGCGGGACGGTACGAGCAGTACTTCGGGCCG	CSAGAVAGRYEQYF	29	2.8695540317234147E-4	42	TCRBV20	TCRBV20				TCRBV20-01,TCRBV20-or09_02		TCRBD02-01*02	TCRBD02	TCRBD02-01	02				TCRBJ02-07*01	TCRBJ02	TCRBJ02-07	01				5	3	7	3	9	4	39	48	57	63	66	29	In	VDJ
GAGTCCGCCAGCACCAACCAGACATCTATGTACCTCTGTGCCAGCAGTTTAAGCCTAGCGGGGGGCTACGAGCAGTACTTCGGGCCG	CASSLSLAGGYEQYF	1	9.895013902494533E-6	45	TCRBV28-01*01	TCRBV28	TCRBV28-01	01				TCRBD02-01*01	TCRBD02	TCRBD02-01	01				TCRBJ02-07*01	TCRBJ02	TCRBJ02-07	01				2	0	4	1	3	3	36	51	54	-1	65	1	In	VDJ
GAGCTGGGGGACTCAGCCCTGTACTTCTGTGCCAGCAGCTTAGGGCTAGCGGGATACCCTCCCGGCTACGAGCAGTACTTCGGGCCG	CASSLGLAGYPPGYEQYF	1	9.895013902494533E-6	54	TCRBV13-01*01	TCRBV13	TCRBV13-01	01				TCRBD02-01*02	TCRBD02	TCRBD02-01	02				TCRBJ02-07*01	TCRBJ02	TCRBJ02-07	01				0	11	4	3	1	3	27	44	45	54	65	1	In	VDJ
ACAGTGACCAGTGCCCATCCTGAAGACAGCAGCTTCTACATCTGCAGTGCCAGAGCGGTGGCGCGCTACGAGCAGTACTTCGGGCCG	CSARAVARYEQYF	1	9.895013902494533E-6	39	TCRBV20	TCRBV20				TCRBV20-01,TCRBV20-or09_02						TCRBD01,TCRBD02	TCRBD01-01,TCRBD02-01		TCRBJ02-07*01	TCRBJ02	TCRBJ02-07	01				1	3	9	0	4	3	42	55	59	62	65	1	In	VDJ
ATCCAGCCCTCAGAACCCAGGGACTCAGCTGTGTACTTCTGTGCCAGCAGTTTAGGAGGGGGCAGCTACGAGCAGTACTTCGGGCCG	CASSLGGGSYEQYF	1	9.895013902494533E-6	42	TCRBV12	TCRBV12				TCRBV12-03/12-04,TCRBV12-04		TCRBD01-01*01	TCRBD01	TCRBD01-01	01				TCRBJ02-07*01	TCRBJ02	TCRBJ02-07	01				1	2	5	0	1	3	39	55	56	63	65	1	In	VDJ
GATCCGGTCCACAAAGCTGGAGGACTCAGCCATGTACTTCTGTGCCAGCAGTAACAGCGGGGCAGCTACGAGCAGTACTTCGGGCCG		1	9.895013902494533E-6	41	TCRBV02-01	TCRBV02	TCRBV02-01				01,03	TCRBD02-01*01	TCRBD02	TCRBD02-01	01				TCRBJ02-07*01	TCRBJ02	TCRBJ02-07	01				5	3	6	3	3	3	40	52	55	62	65	1	Out	VDJ
GTGAGCACCTTGGAGCTGGGGGACTCGGCCCTTTATCTTTGCGCCAGCAGCTTGGGTCCAGAGTCCTACGAGCAGTACTTCGGGCCG	CASSLGPESYEQYF	2	1.9790027804989067E-5	42	TCRBV05-01*01	TCRBV05	TCRBV05-01	01								TCRBD01,TCRBD02	TCRBD01-01,TCRBD02-01		TCRBJ02-07*01	TCRBJ02	TCRBJ02-07	01				0	2	4	5	3	1	39	55	58	61	63	2	In	VDJ
CCACGGAGTCAGGGGACACAGCACTGTATTTCTGTGCCAGCAGCTATAGGACGGGACTGCTGCTCCTACGAGCAGTACTTCGGGCCG		1	9.895013902494533E-6	49	TCRBV21-01*01	TCRBV21	TCRBV21-01	01				TCRBD02-01	TCRBD02	TCRBD02-01				01,02	TCRBJ02-07*01	TCRBJ02	TCRBJ02-07	01				5	4	0	10	8	0	32	44	52	58	62	1	Out	VDJ
CTCAGGCTGGAGTTGGCTGCTCCCTCCCAGACATCTGTGTACTTCTGTGCCAGCAGCACAGGCTCCTACGAGCAGTACTTCGGGCCG	CASSTGSYEQYF	2	1.9790027804989067E-5	36	TCRBV06-06	TCRBV06	TCRBV06-06				01,04	TCRBD01-01*01	TCRBD01	TCRBD01-01	01				TCRBJ02-07*01	TCRBJ02	TCRBJ02-07	01				6	0	3	4	1	0	45	56	57	-1	62	2	In	VDJ
NNNNNNNTGTCGGCTGCTCCCTCCCAGACATCTGTGTACTTCTGTGCCAGTAGGGCAGGGTCCTCCTACGAGCAGTACTTCGGGCCG	CASRAGSSYEQYF	1	9.895013902494533E-6	39	TCRBV06-05*01	TCRBV06	TCRBV06-05	01				TCRBD01-01*01	TCRBD01	TCRBD01-01	01				TCRBJ02-07*01	TCRBJ02	TCRBJ02-07	01				9	2	4	3	5	0	42	50	55	60	62	1	In	VDJ
GAGTCCGCCAGCACCAACCAGACATCTATGTACCTCTGTGCCAGCAACCGAGGGCGACAGTCCTCCTACGAGCAGTACTTCGGGCCG	CASNRGRQSSYEQYF	1	9.895013902494533E-6	45	TCRBV28-01*01	TCRBV28	TCRBV28-01	01								TCRBD01,TCRBD02	TCRBD01-01,TCRBD02-01		TCRBJ02-07*01	TCRBJ02	TCRBJ02-07	01				7	2	2	5	9	0	36	46	55	60	62	1	In	VDJ
ACATCGGCCCAAAAGAACCCGACAGCTTTCTATCTCTGTGCCAGTAGTATCGAAGCGGGCCCCTCCTACGAGCAGTACTTCGGGCCG	CASSIEAGPSYEQYF	1	9.895013902494533E-6	45	TCRBV19-01*01	TCRBV19	TCRBV19-01	01				TCRBD02-01	TCRBD02	TCRBD02-01				01,02	TCRBJ02-07*01	TCRBJ02	TCRBJ02-07	01				3	3	6	4	3	0	36	50	53	59	62	1	In	VDJ
AATTCCCTGGAGCTTGGTGACTCTGCTGTGTATTTCTGTGCCAGCAGCCCCCCAAGAGCGGAGGCCTACGAGCAGTACTTCGGGCCG	CASSPPRAEAYEQYF	1	9.895013902494533E-6	45	TCRBV03-01/03-02*01	TCRBV03	TCRBV03-01/03-02	01				TCRBD02-01	TCRBD02	TCRBD02-01				01,02	TCRBJ02-07*01	TCRBJ02	TCRBJ02-07	01				4	3	6	5	7	2	36	49	56	61	64	1	In	VDJ
AAGATCCAGCCCTCAGAACCCAGGGACTCAGCTGTGTACTTCTGTGCCAGCAGGCGGGAGCCCGCCTACGAGCAGTACTTCGGGCCG	CASRREPAYEQYF	1	9.895013902494533E-6	39	TCRBV12-03/12-04*01	TCRBV12	TCRBV12-03/12-04	01				TCRBD02-01*02	TCRBD02	TCRBD02-01	02				TCRBJ02-07*01	TCRBJ02	TCRBJ02-07	01				6	4	7	2	0	2	42	-1	53	60	64	1	In	VDJ
ATCCAGCCCTCAGAACCCAGGGACTCAGCTGTGTACTTCTGTGCCAGCATTATCGTGGGCGACGCCTACGAGCAGTACTTCGGGCCG	CASIIVGDAYEQYF	1	9.895013902494533E-6	42	TCRBV12	TCRBV12				TCRBV12-03/12-04,TCRBV12-04		TCRBD01-01*01	TCRBD01	TCRBD01-01	01				TCRBJ02-07*01	TCRBJ02	TCRBJ02-07	01				7	4	8	0	7	2	39	49	56	60	64	1	In	VDJ
AATGTGAACGCCTTGGAGCTGGACGACTCGGCCCTGTATCTCTGTGCCAGCAGCTCAGGGGGGCCCTACGAGCAGTACTTCGGGCCG	CASSSGGPYEQYF	1	9.895013902494533E-6	39	TCRBV05-04*01	TCRBV05	TCRBV05-04	01				TCRBD01-01*01	TCRBD01	TCRBD01-01	01				TCRBJ02-07*01	TCRBJ02	TCRBJ02-07	01				3	2	4	1	0	2	42	-1	55	62	64	1	In	VDJ
ATTCTGGAGTCCGCCAGCACCAACCAGACATCTATGTACCTCTGTGCCAGCAGTTTACGGGGGCCCTACGAGCAGTACTTCGGGCCG	CASSLRGPYEQYF	1	9.895013902494533E-6	39	TCRBV28-01*01	TCRBV28	TCRBV28-01	01								TCRBD01,TCRBD02	TCRBD01-01,TCRBD02-01		TCRBJ02-07*01	TCRBJ02	TCRBJ02-07	01				2	0	6	0	1	2	42	57	58	-1	64	1	In	VDJ
CTGAAGATCCGGTCCACAAAGCTGGAGGACTCAGCCATGTACTTCTGTGCCAGCACTGTCAGCCCCGACGAGCAGTACTTCGGGCCG	CASTVSPDEQYF	1	9.895013902494533E-6	36	TCRBV02-01	TCRBV02	TCRBV02-01				01,03					TCRBD01,TCRBD02	TCRBD01-01,TCRBD02-01		TCRBJ02-07*01	TCRBJ02	TCRBJ02-07	01				7	5	4	5	4	5	45	55	59	62	67	1	In	VDJ
ATCCAGCCCTCAGAACCCAGGGACTCAGCTGTGTACTTCTGTGCCAGCAGTCCTGGCGGGAGGATCCACGAGCAGTACTTCGGGCCG	CASSPGGRIHEQYF	1	9.895013902494533E-6	42	TCRBV12	TCRBV12				TCRBV12-03/12-04,TCRBV12-04		TCRBD02-01*02	TCRBD02	TCRBD02-01	02				TCRBJ02-07*01	TCRBJ02	TCRBJ02-07	01				5	4	7	1	4	5	39	51	55	63	67	1	In	VDJ
AGCACCTTGGAGCTGGGGGACTCGGCCCTTTATCTTTGCGCCAGCAGCTTGGGGACTAGCGGCAGCCGAGAGCAGTACTTCGGGCCG	CASSLGTSGSREQYF	2	1.9790027804989067E-5	45	TCRBV05-01*01	TCRBV05	TCRBV05-01	01				TCRBD02-01	TCRBD02	TCRBD02-01				01,02	TCRBJ02-07*01	TCRBJ02	TCRBJ02-07	01				0	7	1	5	0	7	36	-1	52	62	69	2	In	VDJ
CGGTCCACAAAGCTGGAGGACTCAGCCATGTACTTCTGTGCCAGCAGGGAGACAGGACGGCCTGGAAACACCATATATTTTGGAGAG	CASRETGRPGNTIYF	4	3.9580055609978133E-5	45	TCRBV02-01	TCRBV02	TCRBV02-01				01,03	TCRBD01-01*01	TCRBD01	TCRBD01-01	01				TCRBJ01-03*01	TCRBJ01	TCRBJ01-03	01				6	5	2	4	3	2	36	47	50	56	61	4	In	VDJ
ATCAATTCCCTGGAGCTTGGTGACTCTGCTGTGTATTTCTGTGCCAGCAGCCAAAATGGGGTGAGCGAGACCCAGTACTTCGGGCCA	CASSQNGVSETQYF	2	1.9790027804989067E-5	42	TCRBV03-01/03-02*01	TCRBV03	TCRBV03-01/03-02	01								TCRBD01,TCRBD02	TCRBD01-01,TCRBD02-01		TCRBJ02-05*01	TCRBJ02	TCRBJ02-05	01				2	5	6	2	3	5	39	54	57	61	66	2	In	VDJ
AGCACCTTGGAGCTGGGGGACTCGGCCCTTTATCTTTGCGCCAGCAGCGGGAGTAGCGGGAGAGGAGAGACCCAGTACTTCGGGCCA	CASSGSSGRGETQYF	2	1.9790027804989067E-5	45	TCRBV05-01*01	TCRBV05	TCRBV05-01	01				TCRBD02-01*02	TCRBD02	TCRBD02-01	02				TCRBJ02-05*01	TCRBJ02	TCRBJ02-05	01				4	3	5	2	5	4	36	48	53	62	65	2	In	VDJ
NNNNNNCTCTGAAGATCCGGTCCACAAAGCTGGAGGACTCAGCCATCGGGAGGGGCTAGCGTTCAAGAGACCCAGTACTTCGGGCCA		2	1.9790027804989067E-5	28	TCRBV02-01	TCRBV02	TCRBV02-01				01,03	TCRBD02-01*02	TCRBD02	TCRBD02-01	02				TCRBJ02-05*01	TCRBJ02	TCRBJ02-05	01				24	9	8	0	0	2	53	-1	46	54	63	2	Out	VDJ
GTGAACGCCTTGTTGCTGGGGGACTCGGCCCTGTATCTCTGTGCCAGCAGCTTTACCACCGTACAAGAGACCCAGTACTTCGGGCCA	CASSFTTVQETQYF	1	9.895013902494533E-6	42	TCRBV05-05*01	TCRBV05	TCRBV05-05	01								TCRBD01,TCRBD02	TCRBD01-01,TCRBD02-01		TCRBJ02-05*01	TCRBJ02	TCRBJ02-05	01				2	7	3	7	1	2	39	53	54	56	63	1	In	VDJ
CGGTCCACAAAGCTGGAGGACTCAGCCATGTACTTCTGTGCCAGCAAATCGACAGCCTCGGGGGCCGGGGAGCTGTTTTTTGGAGAA	CASKSTASGAGELFF	2	1.9790027804989067E-5	45	TCRBV02-01	TCRBV02	TCRBV02-01				01,03	TCRBD02-01*01	TCRBD02	TCRBD02-01	01				TCRBJ02-02*01	TCRBJ02	TCRBJ02-02	01				7	0	8	2	12	6	36	46	58	-1	64	2	In	VDJ
AACGCCTTGTTGCTGGGGGACTCGGCCCTCTATCTCTGTGCCAGCAGCAGCTGACAGGGTCCCACCGGGGAGCTGTTTTTTGGAGAA	CASSS*QGPTGELFF	1	9.895013902494533E-6	45	TCRBV05-06*01	TCRBV05	TCRBV05-06	01				TCRBD01-01*01	TCRBD01	TCRBD01-01	01				TCRBJ02-02*01	TCRBJ02	TCRBJ02-02	01				4	3	2	3	4	4	36	48	52	59	62	1	Stop	VDJ
ATCCAGCCTGCAGAGCTTGGGGACTCGGCCGTGTATCTCTGTGCCAGCAGCGGACAGGGCTACACCGGGGAGCTGTTTTTTGGAGAA	CASSGQGYTGELFF	1	9.895013902494533E-6	42	TCRBV11-03*01	TCRBV11	TCRBV11-03	01				TCRBD01-01*01	TCRBD01	TCRBD01-01	01				TCRBJ02-02*01	TCRBJ02	TCRBJ02-02	01				5	2	1	3	0	3	39	-1	51	59	61	1	In	VDJ
CAGCCCTCAGAACCCAGGGACTCAGCTGTGTACTTCTGTGCCAGCAGATGGAGGACAGGGAACACCGGGGAGCTGTTTTTTGGAGAA	CASRWRTGNTGELFF	1	9.895013902494533E-6	45	TCRBV12	TCRBV12				TCRBV12-03/12-04,TCRBV12-04		TCRBD01-01*01	TCRBD01	TCRBD01-01	01				TCRBJ02-02*01	TCRBJ02	TCRBJ02-02	01				6	0	1	4	5	1	36	47	52	-1	59	1	In	VDJ
GAGTCCGCCAGCACCAACCAGACATCTATGTACCTCTGTGCCAGCAGTAGACTAGCGGGATTAACCGGGGAGCTGTTTTTTGGAGAA	CASSRLAGLTGELFF	1	9.895013902494533E-6	45	TCRBV28-01*01	TCRBV28	TCRBV28-01	01				TCRBD02-01*02	TCRBD02	TCRBD02-01	02				TCRBJ02-02*01	TCRBJ02	TCRBJ02-02	01				5	3	2	3	1	5	36	48	49	60	63	1	In	VDJ
AGATCCAGTCCACGGAGTCAGGGGACACAGCACTGTATTTCTGTGCCAGCAGGGCAGGGTACCAACGGGGAGCTGTTTTTTGGAGAA		2	1.9790027804989067E-5	40	TCRBV21-01*01	TCRBV21	TCRBV21-01	01				TCRBD01-01*01	TCRBD01	TCRBD01-01	01				TCRBJ02-02*01	TCRBJ02	TCRBJ02-02	01				6	6	4	3	2	7	41	52	54	59	65	2	Out	VDJ
ATGAGCTCCTTGGAGCTGGGGGACTCAGCCCTGTACTTCTGTGCCAGCACTTATGCCCAGGGAGGGACTGAAGCTTTCTTTGGACAA	CASTYAQGGTEAFF	2	1.9790027804989067E-5	42	TCRBV13-01*01	TCRBV13	TCRBV13-01	01				TCRBD02-01*02	TCRBD02	TCRBD02-01	02				TCRBJ01-01*01	TCRBJ01	TCRBJ01-01	01				7	0	9	0	10	5	39	49	59	-1	66	2	In	VDJ
GAGTCCGCCAGCACCAACCAGACATCTATGTACCTCTGTGCCAGCAGTACCGGGACAGGGGCCGTCACTGAAGCTTTCTTTGGACAA	CASSTGTGAVTEAFF	1	9.895013902494533E-6	45	TCRBV28-01*01	TCRBV28	TCRBV28-01	01				TCRBD01-01*01	TCRBD01	TCRBD01-01	01				TCRBJ01-01*01	TCRBJ01	TCRBJ01-01	01				5	4	0	2	3	4	36	48	51	61	65	1	In	VDJ
ATTCTGGAGTCCGCCAGCACCAACCAGACATCTATGTACCTCTGTGCCAGCAACCGAGGGTTTGGCACTGAAGCTTTCTTTGGACAA	CASNRGFGTEAFF	1	9.895013902494533E-6	39	TCRBV28-01*01	TCRBV28	TCRBV28-01	01				TCRBD02-01*02	TCRBD02	TCRBD02-01	02				TCRBJ01-01*01	TCRBJ01	TCRBJ01-01	01				7	5	11	0	3	4	42	52	55	60	65	1	In	VDJ
ACTGTGACATCGGCCCAAAAGAACCCGACAGCTTTCTATCTCTGTGCCAGTAGTGTACGGCGGGGCACTGAAGCTTTCTTTGGACAA	CASSVRRGTEAFF	2	1.9790027804989067E-5	39	TCRBV19-01*01	TCRBV19	TCRBV19-01	01				TCRBD02-01*01	TCRBD02	TCRBD02-01	01				TCRBJ01-01*01	TCRBJ01	TCRBJ01-01	01				5	0	7	3	5	4	42	54	59	-1	65	2	In	VDJ
ACCAGTGCCCATCCTGAAGACAGCAGCTTCTACATCTGCAGTGCCCCGCAGACAGGCATCGGGAACACTGAAGCTTTCTTTGGACAA	CSAPQTGIGNTEAFF	2	1.9790027804989067E-5	45	TCRBV20	TCRBV20				TCRBV20-01,TCRBV20-or09_02		TCRBD01-01*01	TCRBD01	TCRBD01-01	01				TCRBJ01-01*01	TCRBJ01	TCRBJ01-01	01				6	6	2	4	6	1	36	44	50	56	62	2	In	VDJ
GTGAGCAACATGAGCCCTGAAGACAGCAGCATATATCTCTGCAGCGTTGAAGGGGGAACGGCGAACACTGAAGCTTTCTTTGGACAA	CSVEGGTANTEAFF	2	1.9790027804989067E-5	42	TCRBV29-01	TCRBV29	TCRBV29-01				01,02					TCRBD01,TCRBD02	TCRBD01-01,TCRBD02-01		TCRBJ01-01*01	TCRBJ01	TCRBJ01-01	01				1	5	0	8	1	1	39	52	53	57	62	2	In	VDJ
AATGTGAACGCCTTGTTGCTGGGGGACTCGGCCCTCTATCTCTGTGCCAGCAGCTTCGACAAGAACACTGAAGCTTTCTTTGGACAA	CASSFDKNTEAFF	1	9.895013902494533E-6	39	TCRBV05-06*01	TCRBV05	TCRBV05-06	01				TCRBD01-01*01	TCRBD01	TCRBD01-01	01				TCRBJ01-01*01	TCRBJ01	TCRBJ01-01	01				2	1	2	6	1	1	42	56	57	61	62	1	In	VDJ
AATGTGAACGCCTTGTTGCTGGGGGACTCGGCCCTCTATCTCTGTGCCAGCAGCTCGGGCCGGGAAGTAAAACTGTTTTTTGGCAGT	CASSSGREVKLFF	2	1.9790027804989067E-5	39	TCRBV05-06*01	TCRBV05	TCRBV05-06	01				TCRBD02-01*02	TCRBD02	TCRBD02-01	02				TCRBJ01-04*01	TCRBJ01	TCRBJ01-04	01				3	3	8	3	5	10	42	55	60	65	68	2	In	VDJ
GTGAACGCCTTGGAGCTGGAGGACTCGGCCCTGTATCTCTGTGCCAGCAGCTTACACAGGGGGCTAGGAAAACTGTTTTTTGGCAGT	CASSLHRGLGKLFF	2	1.9790027804989067E-5	42	TCRBV05-08*01	TCRBV05	TCRBV05-08	01				TCRBD01-01*01	TCRBD01	TCRBD01-01	01				TCRBJ01-04*01	TCRBJ01	TCRBJ01-04	01				2	4	3	0	2	10	39	53	55	64	68	2	In	VDJ
TCCGGTCCACAAAGCTGGAGGACTCAGCCATGTACTTCTGTGCCAGCAGAGATGACAGGGTATAATGAAAAACTGTTTTTTGGCAGT		2	1.9790027804989067E-5	43	TCRBV02-01	TCRBV02	TCRBV02-01				01,03	TCRBD01-01*01	TCRBD01	TCRBD01-01	01				TCRBJ01-04*01	TCRBJ01	TCRBJ01-04	01				6	2	2	3	4	4	38	49	53	60	62	2	Out	VDJ
CTGGAGTCCGCCAGCACCAACCAGACATCTATGTACCTCTGTGCCAGCATCTGGGGTGGGGGCTTCGGGGCCCAGCATTTTGGTGAT	CASIWGGGFGAQHF	1	9.895013902494533E-6	42	TCRBV28-01*01	TCRBV28	TCRBV28-01	01				TCRBD01-01*01	TCRBD01	TCRBD01-01	01				TCRBJ01-05*01	TCRBJ01	TCRBJ01-05	01				7	7	6	0	8	11	39	49	57	63	70	1	In	VDJ
GTGAACGCCTTGTTGCTGGGGGACTCGGCCCTCTATCTCTGTGCCAGCAGCTTGAGGGGGACATCTCAGCCCCAGCATTTTGGTGAT	CASSLRGTSQPQHF	1	9.895013902494533E-6	42	TCRBV05-06*01	TCRBV05	TCRBV05-06	01				TCRBD01-01*01	TCRBD01	TCRBD01-01	01				TCRBJ01-05*01	TCRBJ01	TCRBJ01-05	01				1	2	0	6	3	6	39	54	57	63	65	1	In	VDJ
GAGATCCAGTCCACGGAGTCAGGGGACACAGCACTGTATTTCTGTGCCAGCAGCACCCGTGGTCATCAGCCCCAGCATTTTGGTGAT	CASSTRGHQPQHF	3	2.96850417074836E-5	39	TCRBV21-01*01	TCRBV21	TCRBV21-01	01								TCRBD01,TCRBD02	TCRBD01-01,TCRBD02-01		TCRBJ01-05*01	TCRBJ01	TCRBJ01-05	01				4	2	0	10	5	5	42	55	60	62	64	3	In	VDJ
GTGACCAGTGCCCATCCTGAAGACAGCAGCTTCTACATCTGCAGTGCTAGTGGTCCGTCATTTAATCAGCCCCAGCATTTTGGTGAT	CSASGPSFNQPQHF	2	1.9790027804989067E-5	42	TCRBV20-01*04	TCRBV20	TCRBV20-01	04								TCRBD01,TCRBD02	TCRBD01-01,TCRBD02-01		TCRBJ01-05*01	TCRBJ01	TCRBJ01-05	01				1	3	4	6	6	4	39	52	58	60	63	2	In	VDJ
GCCCAAAAGAACCCGACAGCTTTCTATCTCTGTGCCAGTAGTATCCCGACAGGATGGTTGGGCAATCAGCCCCAGCATTTTGGTGAT	CASSIPTGWLGNQPQHF	2	1.9790027804989067E-5	51	TCRBV19-01*01	TCRBV19	TCRBV19-01	01				TCRBD01-01*01	TCRBD01	TCRBD01-01	01				TCRBJ01-05*01	TCRBJ01	TCRBJ01-05	01				3	8	2	4	3	2	30	44	47	53	61	2	In	VDJ
CTGTCCCTAGAGTCTGCCATCCCCAACCAGACAGCTCTTTACTTCTGTGCCACCAGCCAGAGCAATCAGCCCCAGCATTTTGGTGAT	CATSQSNQPQHF	2	1.9790027804989067E-5	36	TCRBV24-01*01	TCRBV24	TCRBV24-01	01				TCRBD01-01*01	TCRBD01	TCRBD01-01	01				TCRBJ01-05*01	TCRBJ01	TCRBJ01-05	01				7	0	4	5	1	1	45	56	57	-1	60	2	In	VDJ
GTGACCAGTGCCCATCCTGAAGACAGCAGCTTCTACATCTGCAGTGCTAGAGGGGACAAGAGCAATCAGCCCCAGCATTTTGGTGAT	CSARGDKSNQPQHF	2	1.9790027804989067E-5	42	TCRBV20	TCRBV20				TCRBV20-01,TCRBV20-or09_02		TCRBD01-01*01	TCRBD01	TCRBD01-01	01				TCRBJ01-05*01	TCRBJ01	TCRBJ01-05	01				1	2	0	6	0	1	39	-1	52	58	60	2	In	VDJ
GTGAACGCCTTGTTGCTGGGGGACTCGGCCCTGTATCTCTGTGCCAGCAGCTTTGTTAGGACCAATCAGCCCCAGCATTTTGGTGAT	CASSFVRTNQPQHF	1	9.895013902494533E-6	42	TCRBV05-05*01	TCRBV05	TCRBV05-05	01								TCRBD01,TCRBD02	TCRBD01-01,TCRBD02-01		TCRBJ01-05*01	TCRBJ01	TCRBJ01-05	01				2	0	1	7	5	3	39	53	58	-1	62	1	In	VDJ
ACATCGGCCCAAAAGAACCCGACAGCTTTCTATCTCTGTGCCAGTAGTAAAGACAGGGGCCACAATCAGCCCCAGCATTTTGGTGAT	CASSKDRGHNQPQHF	2	1.9790027804989067E-5	45	TCRBV19-01*01	TCRBV19	TCRBV19-01	01				TCRBD01-01*01	TCRBD01	TCRBD01-01	01				TCRBJ01-05*01	TCRBJ01	TCRBJ01-05	01				0	3	4	2	0	3	36	-1	53	59	62	2	In	VDJ
ATTCTGGAGTCCGCCAGCACCAACCAGACATCTATGTACCTCTGTGCCAGCAGTGCCGGCCGGTGGCAGCCCCAGCATTTTGGTGAT	CASSAGRWQPQHF	1	9.895013902494533E-6	39	TCRBV28-01*01	TCRBV28	TCRBV28-01	01								TCRBD01,TCRBD02	TCRBD01-01,TCRBD02-01		TCRBJ01-05*01	TCRBJ01	TCRBJ01-05	01				5	6	9	0	3	7	42	54	57	60	66	1	In	VDJ
AATTCCCTGGAGCTTGGTGACTCTGCTGTGTATTTCTGTGCCAGCAGGGCCGGGACAGGAGGTGATTCACCCCTCCACTTTGGGAAT	CASRAGTGGDSPLHF	2	1.9790027804989067E-5	45	TCRBV03-01/03-02*01	TCRBV03	TCRBV03-01/03-02	01				TCRBD01-01*01	TCRBD01	TCRBD01-01	01				TCRBJ01-06*01	TCRBJ01	TCRBJ01-06	01				6	5	0	4	4	8	36	47	51	59	64	2	In	VDJ
GAGTCAGGGGACACAGCACTGTATTTCTGTGCCAGCTACCGGAGAACAGGCCGTAGCAATTCGGGATGTGGCTACACCTTCGGTTCG	CASYRRTGRSNSGCGYTF	2	1.9790027804989067E-5	54	TCRBV21-01*01	TCRBV21	TCRBV21-01	01								TCRBD01,TCRBD02	TCRBD01-01,TCRBD02-01		TCRBJ01-02*01	TCRBJ01	TCRBJ01-02	01				8	18	3	4	9	7	27	36	45	50	68	2	In	VDJ
AAGATCCGGTCCACAAAGCTGGAGGACTCAGCCATGTACTTCTGTGCCAGCAGCTTCTCGGGGGCAGGTGGCTACACCTTCGGTTCG	CASSFSGAGGYTF	2	1.9790027804989067E-5	39	TCRBV02-01	TCRBV02	TCRBV02-01				01,03					TCRBD01,TCRBD02	TCRBD01-01,TCRBD02-01		TCRBJ01-02*01	TCRBJ01	TCRBJ01-02	01				6	3	6	0	6	7	42	53	59	65	68	2	In	VDJ
CACATCAATTCCCTGGAGCTTGGTGACTCTGCTGTGTATTTCTGTGCCAGCAGCCAGGACGGTCTCTATGGCTACACCTTCGGTTCG	CASSQDGLYGYTF	2	1.9790027804989067E-5	39	TCRBV03-01/03-02*01	TCRBV03	TCRBV03-01/03-02	01								TCRBD01,TCRBD02	TCRBD01-01,TCRBD02-01		TCRBJ01-02*01	TCRBJ01	TCRBJ01-02	01				3	5	1	7	0	4	42	-1	56	60	65	2	In	VDJ
ACTGTGACATCGGCCCAAAAGAACCCGACAGCTTTCTATCTCTGTGCCACTCAATACCCGGGCCTCTATGGCTACACCTTCGGTTCG	CATQYPGLYGYTF	2	1.9790027804989067E-5	39	TCRBV19-01*01	TCRBV19	TCRBV19-01	01								TCRBD01,TCRBD02	TCRBD01-01,TCRBD02-01		TCRBJ01-02*01	TCRBJ01	TCRBJ01-02	01				10	2	8	0	10	4	42	49	59	63	65	2	In	VDJ
ATCCGGTCCACAAAGCTGGAGGACTCAGCCATGTACTTCTGTGCCAGCAGTGAAGGCTCAGCAGGCTATGGCTACACCTTCGGTTCG	CASSEGSAGYGYTF	2	1.9790027804989067E-5	42	TCRBV02-01	TCRBV02	TCRBV02-01				01,03	TCRBD01-01*01	TCRBD01	TCRBD01-01	01				TCRBJ01-02*01	TCRBJ01	TCRBJ01-02	01				1	0	4	4	6	4	39	55	61	-1	65	2	In	VDJ
AAGAAGCTCCTTCTCAGTGACTCTGGCTTCTATCTCTGTGCCTGGAGTGCGGACAGGGGAGGAAGCTATGGCTACACCTTCGGTTCG	CAWSADRGGSYGYTF	1	9.895013902494533E-6	45	TCRBV30-01*01	TCRBV30	TCRBV30-01	01				TCRBD01-01*01	TCRBD01	TCRBD01-01	01				TCRBJ01-02*01	TCRBJ01	TCRBJ01-02	01				1	6	1	2	1	4	36	49	50	59	65	1	In	VDJ
CGGTCCACAAAGCTGGAGGACTCAGCCATGTACTTCTGTGCCAGCAGTGAGGGGACAGGGGCTACCTATGGCTACACCTTCGGTTCG	CASSEGTGATYGYTF	2	1.9790027804989067E-5	45	TCRBV02-01	TCRBV02	TCRBV02-01				01,03	TCRBD01-01*01	TCRBD01	TCRBD01-01	01				TCRBJ01-02*01	TCRBJ01	TCRBJ01-02	01				3	4	0	2	1	4	36	50	51	61	65	2	In	VDJ
TCCACGGAGTCAGGGGACACAGCACTGTATTTCTGTGCCAGCACCTTATTACAGGGTGTGTCTAACTATGGCTACACCTTCGGTTCG	CASTLLQGVSNYGYTF	2	1.9790027804989067E-5	48	TCRBV21-01*01	TCRBV21	TCRBV21-01	01				TCRBD01-01*01	TCRBD01	TCRBD01-01	01				TCRBJ01-02*01	TCRBJ01	TCRBJ01-02	01				7	5	3	3	7	0	33	43	50	56	61	2	In	VDJ
TCGGCCCAAAAGAACCCGACAGCTTTCTATCTCTGTGCCAGTAGTCCCCAGGGACAGCTAGCTAACTATGGCTACACCTTCGGTTCG	CASSPQGQLANYGYTF	2	1.9790027804989067E-5	48	TCRBV19-01*01	TCRBV19	TCRBV19-01	01				TCRBD01-01*01	TCRBD01	TCRBD01-01	01				TCRBJ01-02*01	TCRBJ01	TCRBJ01-02	01				5	4	0	5	5	0	33	45	50	57	61	2	In	VDJ
ACATCGGCCCAAAAGAACCCGACAGCTTTCTATCTCTGTGCCAGTACCCTGGGGACCACAGCGAACTATGGCTACACCTTCGGTTCG	CASTLGTTANYGYTF	2	1.9790027804989067E-5	45	TCRBV19-01*01	TCRBV19	TCRBV19-01	01								TCRBD01,TCRBD02	TCRBD01-01,TCRBD02-01		TCRBJ01-02*01	TCRBJ01	TCRBJ01-02	01				7	7	0	7	5	2	36	46	51	56	63	2	In	VDJ
TGAGCACCTTGGAGCTGGGGGACTCGGCCCTTTATCTTTGCGCCAGCAGCGGGGGACAGGGGAAACTATGGCTACACCTTCGGTTCG		2	1.9790027804989067E-5	43	TCRBV05-01*01	TCRBV05	TCRBV05-01	01				TCRBD01-01*01	TCRBD01	TCRBD01-01	01				TCRBJ01-02*01	TCRBJ01	TCRBJ01-02	01				4	1	0	2	2	2	38	50	52	62	63	2	Out	VDJ
NNNNTGTCGGCTGCTCCCTCCCAGACATCTGTGTACTTCTGTGCCAGCAGTGCCGTGGGGACAGCCCATGGCTACACCTTCGGTTCG	CASSAVGTAHGYTF	2	1.9790027804989067E-5	42	TCRBV06	TCRBV06				TCRBV06-01,TCRBV06-05		TCRBD01-01*01	TCRBD01	TCRBD01-01	01				TCRBJ01-02*01	TCRBJ01	TCRBJ01-02	01				4	3	0	5	5	6	39	52	57	64	67	2	In	VDJ
AATGTGAGCACCTTGGAGCTGGGGGACTCGGCCCTTTATCTTTGCGCCAGCAGCTGGACAGGCTTAAATGGCTACACCTTCGGTTCG	CASSWTGLNGYTF	2	1.9790027804989067E-5	39	TCRBV05-01*01	TCRBV05	TCRBV05-01	01				TCRBD01-01*01	TCRBD01	TCRBD01-01	01				TCRBJ01-02*01	TCRBJ01	TCRBJ01-02	01				3	5	1	4	0	6	42	-1	55	62	67	2	In	VDJ
ATCCGGTCCACAAAGCTGGAGGACTCAGCCATGTACTTCTGTGCCAGCATGGGCTCAGGGACAGGGGTGGGCTACACCTTCGGTTCG	CASMGSGTGVGYTF	2	1.9790027804989067E-5	42	TCRBV02-01	TCRBV02	TCRBV02-01				01,03	TCRBD01-01*01	TCRBD01	TCRBD01-01	01				TCRBJ01-02*01	TCRBJ01	TCRBJ01-02	01				7	2	0	2	8	8	39	49	57	67	69	2	In	VDJ
NTGAAGATCCAGCCCTCAGAACCCAGGGACTCAGCTGTGTACTTCTGTGCCAGCAGTCCGGGCCCGGGGGGCTACACCTTCGGTTCG	CASSPGPGGYTF	1	9.895013902494533E-6	36	TCRBV12-03/12-04*01	TCRBV12	TCRBV12-03/12-04	01				TCRBD02-01*01	TCRBD02	TCRBD02-01	01				TCRBJ01-02*01	TCRBJ01	TCRBJ01-02	01				5	0	8	3	7	8	45	57	64	-1	69	1	In	VDJ
ATCCAGCCCTCAGAACCCAGGGACTCAGCTGTGTACTTCTGTGCCAGCAGTTTAAGGGTTACGACAGGCGGCTACACCTTCGGTTCG	CASSLRVTTGGYTF	1	9.895013902494533E-6	42	TCRBV12	TCRBV12				TCRBV12-03/12-04,TCRBV12-04		TCRBD01-01*01	TCRBD01	TCRBD01-01	01				TCRBJ01-02*01	TCRBJ01	TCRBJ01-02	01				2	1	2	4	8	8	39	54	62	68	69	1	In	VDJ
CTGGAGTCCGCCAGCACCAACCAGACATCTATGTACCTCTGTGCCAGCATCGGGAGGGCCAGTTCTGTCGAGCAGTACTTCGGGCCG	CASIGRASSVEQYF	1	9.895013902494533E-6	42	TCRBV28-01*01	TCRBV28	TCRBV28-01	01				TCRBD02-01*02	TCRBD02	TCRBD02-01	02				TCRBJ02-07*01	TCRBJ02	TCRBJ02-07	01				7	10	8	0	1	6	39	49	50	58	68	1	In	VDJ
TCCCTGATTCTGGAGTCCGCCAGCACCAACCAGACATCTATGTACCTCTGTGCCAGCACAACGCTTTCCGAGCAGTACTTCGGGCCG	CASTTLSEQYF	1	9.895013902494533E-6	33	TCRBV28-01*01	TCRBV28	TCRBV28-01	01								TCRBD01,TCRBD02	TCRBD01-01,TCRBD02-01		TCRBJ02-07*01	TCRBJ02	TCRBJ02-07	01				7	6	3	7	2	6	48	58	60	62	68	1	In	VDJ
CCTTGGAGCTGGACGACTCGGCCCTGTATCTCTGTGCCAGCAGCTTGGCCAAAGGTGGGACAGGGTTACGAGCAGTACTTCGGGCCG		1	9.895013902494533E-6	49	TCRBV05-04*01	TCRBV05	TCRBV05-04	01				TCRBD01-01*01	TCRBD01	TCRBD01-01	01				TCRBJ02-07*01	TCRBJ02	TCRBJ02-07	01				0	1	0	3	8	4	32	48	56	65	66	1	Out	VDJ
ACTCTCAAGATCCAGCCTGCAGAGCTTGGGGACTCGGCCATGTATCTCTGTGCCAGCAGCTTAGGGTACGAGCAGTACTTCGGGCCG	CASSLGYEQYF	1	9.895013902494533E-6	33	TCRBV11-01*01	TCRBV11	TCRBV11-01	01								TCRBD01,TCRBD02	TCRBD01-01,TCRBD02-01		TCRBJ02-07*01	TCRBJ02	TCRBJ02-07	01				1	0	0	10	0	4	48	-1	64	-1	66	1	In	VDJ
CCTTGGAGCTGGGGGACTCGGCCCTGTATCTCTGTGCCAGAAGCGACTAGGGAATACGGGGAGATCTACGAGCAGTACTTCGGGCCG		1	9.895013902494533E-6	49	TCRBV05-03	TCRBV05	TCRBV05-03				01,02	TCRBD02-01	TCRBD02	TCRBD02-01				01,02	TCRBJ02-07*01	TCRBJ02	TCRBJ02-07	01				4	15	2	8	0	3	32	-1	44	50	65	1	Out	VDJ
NTGAAGATCCAGCCCTCAGAACCCAGGGACTCAGCTGTGTACTTCTGTGCCAGCAGTATTGGGGGCTACGAGCAGTACTTCGGGCCG	CASSIGGYEQYF	1	9.895013902494533E-6	36	TCRBV12-03/12-04*01	TCRBV12	TCRBV12-03/12-04	01								TCRBD01,TCRBD02	TCRBD01-01,TCRBD02-01		TCRBJ02-07*01	TCRBJ02	TCRBJ02-07	01				5	0	6	1	3	3	45	57	60	-1	65	1	In	VDJ
AGTTCTAAGAAGCTCCTTCTCAGTGACTCTGGCTTCTATCTCTGTGCCTGGAGTCGGGGAGGGGGCTACGAGCAGTACTTCGGGCCG	CAWSRGGGYEQYF	1	9.895013902494533E-6	39	TCRBV30-01*01	TCRBV30	TCRBV30-01	01				TCRBD02-01*02	TCRBD02	TCRBD02-01	02				TCRBJ02-07*01	TCRBJ02	TCRBJ02-07	01				2	2	9	0	2	3	42	54	56	63	65	1	In	VDJ
ACCCTGCAGCCAGAAGACTCGGCCCTGTATCTCTGTGCCAGCAGCCAAGATCGTGGCCGGGGGTCCTACGAGCAGTACTTCGGGCCG	CASSQDRGRGSYEQYF	1	9.895013902494533E-6	48	TCRBV04-02*01	TCRBV04	TCRBV04-02	01				TCRBD02-01*01	TCRBD02	TCRBD02-01	01				TCRBJ02-07*01	TCRBJ02	TCRBJ02-07	01				0	0	8	2	7	1	33	50	57	-1	63	1	In	VDJ
GTGACCAGTGCCCATCCTGAAGACAGCAGCTTCTACATCTGCAGTGCTAGAGATTTCGGTAGCTCCTACGAGCAGTACTTCGGGCCG	CSARDFGSSYEQYF	1	9.895013902494533E-6	42	TCRBV20	TCRBV20				TCRBV20-01,TCRBV20-or09_02		TCRBD02-01	TCRBD02	TCRBD02-01				01,02	TCRBJ02-07*01	TCRBJ02	TCRBJ02-07	01				0	0	5	8	6	0	39	53	59	-1	62	1	In	VDJ
GCCCAAAAGAACCCGACAGCTTTCTATCTCTGTGCCAGTAGCTTCAGAGCCGGGACGGTGAGCTCCTACGAGCAGTACTTCGGGCCG	CASSFRAGTVSSYEQYF	1	9.895013902494533E-6	51	TCRBV19-01*01	TCRBV19	TCRBV19-01	01								TCRBD01,TCRBD02	TCRBD01-01,TCRBD02-01		TCRBJ02-07*01	TCRBJ02	TCRBJ02-07	01				6	6	0	7	10	0	30	41	51	56	62	1	In	VDJ
GTTGCTGGGGGACTCGGCCCTCTATCTCTGTGCCAGCAGCCGGGACCGATGATGAACGCGAGCTCCTACGAGCAGTACTTCGGGCCG		1	9.895013902494533E-6	53	TCRBV05-06*01	TCRBV05	TCRBV05-06	01								TCRBD01,TCRBD02	TCRBD01-01,TCRBD02-01		TCRBJ02-07*01	TCRBJ02	TCRBJ02-07	01				4	16	0	7	1	0	28	40	41	46	62	1	Out	VDJ
GAGTCCGCCAGCACCAACCAGACATCTATGTACCTCTGTGCCAGCAGTATCGCTCGTCCGAGCTCCTACGAGCAGTACTTCGGGCCG	CASSIARPSSYEQYF	1	9.895013902494533E-6	45	TCRBV28-01*01	TCRBV28	TCRBV28-01	01				TCRBD02-01*02	TCRBD02	TCRBD02-01	02				TCRBJ02-07*01	TCRBJ02	TCRBJ02-07	01				5	0	11	2	11	0	36	48	59	-1	62	1	In	VDJ
TCGGCCCAAAAGAACCCGACAGCTTTCTATCTCTGTGCCAGTAGTACCCCCGGCAGGCAAAGCTCCTACGAGCAGTACTTCGGGCCG	CASSTPGRQSSYEQYF	1	9.895013902494533E-6	48	TCRBV19-01*01	TCRBV19	TCRBV19-01	01				TCRBD01-01*01	TCRBD01	TCRBD01-01	01				TCRBJ02-07*01	TCRBJ02	TCRBJ02-07	01				4	5	4	4	7	0	33	46	53	57	62	1	In	VDJ
GTGACCAGTGCCCATCCTGAAGACAGCAGCTTCTACATCTGCAGTGCTAGCCGACTAGCGTACTCCTACGAGCAGTACTTCGGGCCG	CSASRLAYSYEQYF	1	9.895013902494533E-6	42	TCRBV20	TCRBV20				TCRBV20-01,TCRBV20-or09_02		TCRBD02-01	TCRBD02	TCRBD02-01				01,02	TCRBJ02-07*01	TCRBJ02	TCRBJ02-07	01				3	2	2	6	2	0	39	50	52	60	62	1	In	VDJ
AGTCCGCCAGCACCAACCAGACATCTATGTACCTCTGTGCCATTCCAAATACACAGGGTACGGGCCTACGAGCAGTACTTCGGGCCG		1	9.895013902494533E-6	46	TCRBV28-01*01	TCRBV28	TCRBV28-01	01				TCRBD01-01*01	TCRBD01	TCRBD01-01	01				TCRBJ02-07*01	TCRBJ02	TCRBJ02-07	01				10	6	3	3	10	2	35	42	52	58	64	1	Out	VDJ
GAGTCCGCCAGCACCAACCAGACATCTATGTACCTCTGTGCCAGCAGTTTGACTAGCGGAGCCCCCTACGAGCAGTACTTCGGGCCG	CASSLTSGAPYEQYF	1	9.895013902494533E-6	45	TCRBV28-01*01	TCRBV28	TCRBV28-01	01				TCRBD02-01	TCRBD02	TCRBD02-01				01,02	TCRBJ02-07*01	TCRBJ02	TCRBJ02-07	01				3	5	2	5	0	2	36	-1	50	59	64	1	In	VDJ
AAGATCCGGTCCACAAAGCTGGAGGACTCAGCCATGTACTTCTGTGCCAGCCAGGGAATTGGAGACTACGAGCAGTACTTCGGGCCG	CASQGIGDYEQYF	1	9.895013902494533E-6	39	TCRBV02-01	TCRBV02	TCRBV02-01				01,03	TCRBD01-01*01	TCRBD01	TCRBD01-01	01				TCRBJ02-07*01	TCRBJ02	TCRBJ02-07	01				8	9	4	3	0	3	42	-1	51	56	65	1	In	VDJ
GAGTCCGCCAGCACCAACCAGACATCTATGTACCTCTGTGCCAGCAGTATTATGGCCGCCGGAGACTACGAGCAGTACTTCGGGCCG	CASSIMAAGDYEQYF	1	9.895013902494533E-6	45	TCRBV28-01*01	TCRBV28	TCRBV28-01	01				TCRBD02-01*02	TCRBD02	TCRBD02-01	02				TCRBJ02-07*01	TCRBJ02	TCRBJ02-07	01				5	1	10	2	12	3	36	48	60	64	65	1	In	VDJ
ATTCTGGAGTCCGCCAGCACCAACCAGACATCTATGTACCTCTGTGCCAGCAGGGGACCACATCTATACGAGCAGTACTTCGGGCCG	CASRGPHLYEQYF	1	9.895013902494533E-6	39	TCRBV28-01*01	TCRBV28	TCRBV28-01	01								TCRBD01,TCRBD02	TCRBD01-01,TCRBD02-01		TCRBJ02-07*01	TCRBJ02	TCRBJ02-07	01				6	8	0	7	0	4	42	-1	53	58	66	1	In	VDJ
GTGACCAGTGCCCATCCTGAAGACAGCAGCTTCTACATCTGCAGTGCTAGAGATCGGCGACTAGCGAACGAGCAGTACTTCGGGCCG	CSARDRRLANEQYF	1	9.895013902494533E-6	42	TCRBV20	TCRBV20				TCRBV20-01,TCRBV20-or09_02		TCRBD02-01	TCRBD02	TCRBD02-01				01,02	TCRBJ02-07*01	TCRBJ02	TCRBJ02-07	01				0	1	2	6	5	5	39	53	58	66	67	1	In	VDJ
CGGTCCACAAAGCTGGAGGACTCAGCCATGTACTTCTGTGCCAGCAGGGAGGACAGGGGGAGTGGAAACACCATATATTTTGGAGAG	CASREDRGSGNTIYF	2	1.9790027804989067E-5	45	TCRBV02-01	TCRBV02	TCRBV02-01				01,03	TCRBD01-01*01	TCRBD01	TCRBD01-01	01				TCRBJ01-03*01	TCRBJ01	TCRBJ01-03	01				6	2	1	1	3	3	36	47	50	60	62	2	In	VDJ
NNNNNNNNNNTGTCGGCTGCTCCCTCCCAGACATCTGTGTACTTCTGTGCCATCCGGAGCTCTGGAAACACCATATATTTTGGAGAG	CAIRSSGNTIYF	2	1.9790027804989067E-5	36	TCRBV06-05*01	TCRBV06	TCRBV06-05	01				TCRBD02-01*02	TCRBD02	TCRBD02-01	02				TCRBJ01-03*01	TCRBJ01	TCRBJ01-03	01				10	0	10	2	3	0	45	52	55	-1	59	2	In	VDJ
CCGCTCACCAGGCCTGGGGGACGCAGCCATGTACCTGTGTGCCACCAGCAGAGGTGAACCTCTGGAAACACCATATATTTTGGAGAG		2	1.9790027804989067E-5	44	TCRBV15-01*02	TCRBV15	TCRBV15-01	02								TCRBD01,TCRBD02	TCRBD01-01,TCRBD02-01		TCRBJ01-03*01	TCRBJ01	TCRBJ01-03	01				1	2	2	8	2	0	37	53	55	57	59	2	Out	VDJ
AAGGTGCAGCCTGCAGAACTGGAGGATTCTGGAGTTTATTTCTGTGCCAGCAGCCACTCTGGGGCCAACGTCCTGACTTTCGGGGCC	CASSHSGANVLTF	2	1.9790027804989067E-5	39	TCRBV14-01*01	TCRBV14	TCRBV14-01	01											TCRBJ02-06*01	TCRBJ02	TCRBJ02-06	01				3	0	0	0	0	0	42	-1	-1	-1	56	2	In	VJ
AACGCCTTGTTGCTGGGGGACTCGGCCCTCTATCTCTGTGCCAGCAGCCTTGGGGGGCCTGGGGCCAACGTCCTGACTTTCGGGGCC	CASSLGGPGANVLTF	1	9.895013902494533E-6	45	TCRBV05-06*01	TCRBV05	TCRBV05-06	01								TCRBD01,TCRBD02	TCRBD01-01,TCRBD02-01		TCRBJ02-06*01	TCRBJ02	TCRBJ02-06	01				4	0	6	0	4	2	36	48	52	-1	58	1	In	VDJ
GCCCAGCCCCAACCAGACCTCTCTGTACTTCTGTGCCAGCAGTTTAGTGGACTCAAATCGCGTAATTCACCCCTCCACTTTGGGAAC		4	3.9580055609978133E-5	50	TCRBV27-01*01	TCRBV27	TCRBV27-01	01				TCRBD02-01	TCRBD02	TCRBD02-01				01,02	TCRBJ01-06*02	TCRBJ01	TCRBJ01-06	02				2	9	1	10	2	6	31	46	48	53	62	4	Out	VDJ
ACATCGGCCCAAAAGAACCCGACAGCTTTCTATCTCTGTGCCAGTAGTCCGGACAGCTACCGTAATTCACCCCTCCACTTTGGGAAC	CASSPDSYRNSPLHF	2	1.9790027804989067E-5	45	TCRBV19-01*01	TCRBV19	TCRBV19-01	01				TCRBD01-01*01	TCRBD01	TCRBD01-01	01				TCRBJ01-06*02	TCRBJ01	TCRBJ01-06	02				5	6	1	5	2	6	36	48	50	56	62	2	In	VDJ
TCCTTGGAGCTGGGGGACTCAGCCCTGTACTTCTGTGCCAGCAGCTTAGCAGGGAGCTCCTATAATTCACCCCTCCACTTTGGGAAC	CASSLAGSSYNSPLHF	2	1.9790027804989067E-5	48	TCRBV13-01*01	TCRBV13	TCRBV13-01	01								TCRBD01,TCRBD02	TCRBD01-01,TCRBD02-01		TCRBJ01-06*02	TCRBJ01	TCRBJ01-06	02				1	2	4	3	0	0	33	-1	49	54	56	2	In	VDJ
AATTCCCTGGAGCTTGGTGACTCTGCTGTGTATTTCTGTGCCAGCAGCCAAGATCGGGACTATAATTCACCCCTCCACTTTGGGAAC	CASSQDRDYNSPLHF	2	1.9790027804989067E-5	45	TCRBV03-01/03-02*01	TCRBV03	TCRBV03-01/03-02	01				TCRBD02-01*02	TCRBD02	TCRBD02-01	02				TCRBJ01-06*02	TCRBJ01	TCRBJ01-06	02				0	0	8	3	1	3	36	53	54	-1	59	2	In	VDJ
AGTCCACGGAGTCAGGGGACACAGCACTGTATTTCTGTGCCAGCAGCAAAGATAAGCGGGAGCTACAATGAGCAGTTCTTCGGGCCA		2	1.9790027804989067E-5	46	TCRBV21-01*01	TCRBV21	TCRBV21-01	01				TCRBD02-01*02	TCRBD02	TCRBD02-01	02				TCRBJ02-01*01	TCRBJ02	TCRBJ02-01	01				1	0	6	2	3	3	35	51	54	-1	62	2	Out	VDJ
AATGTGAACGCCTTGGAGCTGGACGACTCGGCCCTGTATCTCTGTGCCAGCAGCTTGGGGGGACTAGCGGGGCAGTACTTCGGGCCA	CASSLGGLAGQYF	1	9.895013902494533E-6	39	TCRBV05-04*01	TCRBV05	TCRBV05-04	01				TCRBD02-01*01	TCRBD02	TCRBD02-01	01				TCRBJ02-05*01	TCRBJ02	TCRBJ02-05	01				0	0	0	3	1	11	42	58	59	-1	72	1	In	VDJ
CTGAAGATCCGGTCCACAAAGCTGGAGGACTCAGCCATGTACTTCTGTGCCAGCTTACCTTCCCGCGAGACCCAGTACTTCGGGCCA	CASLPSRETQYF	1	9.895013902494533E-6	36	TCRBV02-01	TCRBV02	TCRBV02-01				01,03					TCRBD01,TCRBD02	TCRBD01-01,TCRBD02-01		TCRBJ02-05*01	TCRBJ02	TCRBJ02-05	01				8	8	3	7	2	5	45	54	56	58	66	1	In	VDJ
CTGATTCTGGAGTCCGCCAGCACCAACCAGACATCTATGTACCTCTGTGCCAGCACCCCAGGCTCCGGGGAGCTGTTTTTTGGAGAA	CASTPGSGELFF	1	9.895013902494533E-6	36	TCRBV28-01*01	TCRBV28	TCRBV28-01	01				TCRBD01-01*01	TCRBD01	TCRBD01-01	01				TCRBJ02-02*01	TCRBJ02	TCRBJ02-02	01				7	2	4	4	3	6	45	55	58	62	64	1	In	VDJ
ATCCGGTCCACAAAGCTGGAGGACTCAGCCATGTACTTCTGTGCCAGCAGTGTCCTAAAGGGTACCGGGGAGCTGTTTTTTGGAGAA	CASSVLKGTGELFF	2	1.9790027804989067E-5	42	TCRBV02-01	TCRBV02	TCRBV02-01				01,03					TCRBD01,TCRBD02	TCRBD01-01,TCRBD02-01		TCRBJ02-02*01	TCRBJ02	TCRBJ02-02	01				4	1	5	3	6	5	39	52	58	62	63	2	In	VDJ
AAGATCCAGCCCTCAGAACCCAGGGACTCAGCTGTGTACTTCTGTGCCAGCAGTTCGCCGTGGACCGGGGAGCTGTTTTTTGGAGAA	CASSSPWTGELFF	1	9.895013902494533E-6	39	TCRBV12-03/12-04*01	TCRBV12	TCRBV12-03/12-04	01								TCRBD01,TCRBD02	TCRBD01-01,TCRBD02-01		TCRBJ02-02*01	TCRBJ02	TCRBJ02-02	01				4	0	0	10	6	5	42	55	61	-1	63	1	In	VDJ
CTACACGCCCTGCAGCCAGAAGACTCAGCCCTGTATCTCTGCGCCAGCAGCCAAGATAGAAGGACCGGGGAGCTGTTTTTTGGAGAA	CASSQDRRTGELFF	2	1.9790027804989067E-5	42	TCRBV04-01*01	TCRBV04	TCRBV04-01	01								TCRBD01,TCRBD02	TCRBD01-01,TCRBD02-01		TCRBJ02-02*01	TCRBJ02	TCRBJ02-02	01				0	0	5	4	4	5	39	56	60	-1	63	2	In	VDJ
GAGCAGGAGGACTCCGCCGTGTATCTCTGTGCCAGCAGCTTACGCCCTCGACAGGACGCGACCACCGGGGAGCTGTTTTTTGGAGAA	CASSLRPRQDATTGELFF	12	1.187401668299344E-4	54	TCRBV07-08*01	TCRBV07	TCRBV07-08	01				TCRBD01-01*01	TCRBD01	TCRBD01-01	01				TCRBJ02-02*01	TCRBJ02	TCRBJ02-02	01				2	7	2	4	7	4	27	42	49	55	62	12	In	VDJ
CCCTCAGAACCCAGGGACTCAGCTGTGTACTTCTGTGCCAGCAGCCAATCCCGGGGGACGAACACCGGGGAGCTGTTTTTTGGAGAA	CASSQSRGTNTGELFF	1	9.895013902494533E-6	48	TCRBV12	TCRBV12				TCRBV12-03/12-04,TCRBV12-04		TCRBD02-01*01	TCRBD02	TCRBD02-01	01				TCRBJ02-02*01	TCRBJ02	TCRBJ02-02	01				6	1	8	2	7	0	33	44	51	57	58	1	In	VDJ
NNNNTGTCGGCTGCTCCCTCCCAGACATCTGTGTACTTCTGTGCCAGCAGCTCCACTCTGACAGCTCCTGAAGCTTTCTTTGGACAA	CASSSTLTAPEAFF	2	1.9790027804989067E-5	42	TCRBV06-05*01	TCRBV06	TCRBV06-05	01				TCRBD01-01*01	TCRBD01	TCRBD01-01	01				TCRBJ01-01*01	TCRBJ01	TCRBJ01-01	01				6	3	2	5	9	6	39	50	59	64	67	2	In	VDJ
CACATCAATTCCCTGGAGCTTGGTGACTCTGCTGTGTATTTCTGTGCCAGCAGCCAAGGGTCGGGCACTGAAGCTTTCTTTGGACAA	CASSQGSGTEAFF	2	1.9790027804989067E-5	39	TCRBV03-01/03-02*01	TCRBV03	TCRBV03-01/03-02	01				TCRBD02-01	TCRBD02	TCRBD02-01				01,02	TCRBJ01-01*01	TCRBJ01	TCRBJ01-01	01				1	0	8	4	3	4	42	58	61	-1	65	2	In	VDJ
CAGCCCTCAGAACCCAGGGACTCAGCTGTGTACTTCTGTGCCAGCAGCCGACCAGACAGGGTGAACACTGAAGCTTTCTTTGGACAA	CASSRPDRVNTEAFF	1	9.895013902494533E-6	45	TCRBV12	TCRBV12				TCRBV12-03/12-04,TCRBV12-04		TCRBD01-01*01	TCRBD01	TCRBD01-01	01				TCRBJ01-01*01	TCRBJ01	TCRBJ01-01	01				6	0	2	3	7	0	36	47	54	-1	61	1	In	VDJ
ACTGTGAGCAACATGAGCCCTGAAGACAGCAGCATATATCTCTGCAGTGGTACCGTGTCCGTGAACACTGAAGCTTTCTTTGGACAA	CSGTVSVNTEAFF	2	1.9790027804989067E-5	39	TCRBV29-01	TCRBV29	TCRBV29-01				01,02,03					TCRBD01,TCRBD02	TCRBD01-01,TCRBD02-01		TCRBJ01-01*01	TCRBJ01	TCRBJ01-01	01				9	11	0	10	1	0	42	47	48	50	61	2	In	VDJ
ATGAGCTCCTTGGAGCTGGGGGACTCAGCCCTGTACTTCTGTGCCAGCAGCTTAGGGGTGATGAACACTGAAGCTTTCTTTGGACAA	CASSLGVMNTEAFF	2	1.9790027804989067E-5	42	TCRBV13-01*01	TCRBV13	TCRBV13-01	01								TCRBD01,TCRBD02	TCRBD01-01,TCRBD02-01		TCRBJ01-01*01	TCRBJ01	TCRBJ01-01	01				0	3	0	10	0	0	39	-1	56	58	61	2	In	VDJ
CTCAGTGACTCTGGCTTCTATCTCTGTGCCTGGAGTGGCTGGACAGGGGGCGTTTTGACTGGGAACACTGAAGCTTTCTTTGGACAA	CAWSGWTGGVLTGNTEAFF	1	9.895013902494533E-6	57	TCRBV30-01	TCRBV30	TCRBV30-01				01,02	TCRBD01-01*01	TCRBD01	TCRBD01-01	01				TCRBJ01-01*01	TCRBJ01	TCRBJ01-01	01				1	11	1	0	3	1	24	37	40	51	62	1	In	VDJ
CACGCCCTGCAGCCAGAAGACTCAGCCCTGTATCTCTGCGCCAGCAGCCAAGTCAAAACAGTAAACACTGAAGCTTTCTTTGGACAA	CASSQVKTVNTEAFF	2	1.9790027804989067E-5	45	TCRBV04-01*01	TCRBV04	TCRBV04-01	01				TCRBD01-01*01	TCRBD01	TCRBD01-01	01				TCRBJ01-01*01	TCRBJ01	TCRBJ01-01	01				1	2	3	5	5	2	36	52	57	61	63	2	In	VDJ
CTGGAGTCCGCCAGCACCAACCAGACATCTATGTACCTCTGTGCCAGCACCCGGGGCGCCGAGAGTGAAAAACTGTTTTTTGGCAGT	CASTRGAESEKLFF	1	9.895013902494533E-6	42	TCRBV28-01*01	TCRBV28	TCRBV28-01	01								TCRBD01,TCRBD02	TCRBD01-01,TCRBD02-01		TCRBJ01-04*01	TCRBJ01	TCRBJ01-04	01				7	8	7	0	3	7	39	49	52	57	65	1	In	VDJ
CCCTGGAGCTTGGTGACTCTGCTGTGTATTTCTGTGCCAGCAGCCAGTTGGTGGGCAGGCCTTAATGAAAAACTGTTTTTTGGCAGT		2	1.9790027804989067E-5	49	TCRBV03-01/03-02*01	TCRBV03	TCRBV03-01/03-02	01				TCRBD01-01*01	TCRBD01	TCRBD01-01	01				TCRBJ01-04*01	TCRBJ01	TCRBJ01-04	01				3	3	4	4	9	4	32	46	55	59	62	2	Out	VDJ
CTGGAGTCCGCCAGCACCAACCAGACATCTATGTACCTCTGTGCCAGCAGTTCGACAGCAACTAATGAAAAACTGTTTTTTGGCAGT	CASSSTATNEKLFF	1	9.895013902494533E-6	42	TCRBV28-01*01	TCRBV28	TCRBV28-01	01				TCRBD01-01*01	TCRBD01	TCRBD01-01	01				TCRBJ01-04*01	TCRBJ01	TCRBJ01-04	01				4	0	2	5	1	0	39	52	53	-1	58	1	In	VDJ
GTGACATCGGCCCAAAAGAACCCGACAGCTTTCTATCTCTGTGCCAGTAGTACAGGGCCCCCGAATGAAAAACTGTTTTTTGGCAGT	CASSTGPPNEKLFF	2	1.9790027804989067E-5	42	TCRBV19-01*01	TCRBV19	TCRBV19-01	01				TCRBD01-01*01	TCRBD01	TCRBD01-01	01				TCRBJ01-04*01	TCRBJ01	TCRBJ01-04	01				4	6	4	3	0	5	39	-1	52	57	63	2	In	VDJ
CAGCCTGCAGAACTGGAGGATTCTGGAGTTTATTTCTGTGCCAGCAGCCGGATACGGGGGGGCAATGAAAAACTGTTTTTTGGCAGT	CASSRIRGGNEKLFF	2	1.9790027804989067E-5	45	TCRBV14-01*01	TCRBV14	TCRBV14-01	01				TCRBD02-01*01	TCRBD02	TCRBD02-01	01				TCRBJ01-04*01	TCRBJ01	TCRBJ01-04	01				4	1	8	0	5	5	36	49	54	62	63	2	In	VDJ
TCTGGAGTCCGCCAGCACCAACCAGACATCTATGTACCTCTGTGCCGGCACCTATCGACAGGGGGCGGGCCCCAGCATTTTGGTGAT		1	9.895013902494533E-6	41	TCRBV28-01*01	TCRBV28	TCRBV28-01	01				TCRBD01-01*01	TCRBD01	TCRBD01-01	01				TCRBJ01-05*01	TCRBJ01	TCRBJ01-05	01				7	2	2	0	6	9	40	50	56	66	68	1	Out	VDJ
TACACACCCTGCAGCCAGAAGACTCGGCCCTGTATCTCTGTGCCAGCAGCCAAGATTGTCCGGATTAGGCCCCAGCATTTTGGTGAT		2	1.9790027804989067E-5	43	TCRBV04-02*01	TCRBV04	TCRBV04-02	01								TCRBD01,TCRBD02	TCRBD01-01,TCRBD02-01		TCRBJ01-05*01	TCRBJ01	TCRBJ01-05	01				0	4	1	8	6	9	38	55	61	64	68	2	Out	VDJ
AGCACCTTGGAGCTGGGGGACTCGGCCCTTTATCTTTGCGCCAGCAGCTTGGAAACAGGGGACAGTCAGCCCCAGCATTTTGGTGAT	CASSLETGDSQPQHF	2	1.9790027804989067E-5	45	TCRBV05-01*01	TCRBV05	TCRBV05-01	01				TCRBD01-01*01	TCRBD01	TCRBD01-01	01				TCRBJ01-05*01	TCRBJ01	TCRBJ01-05	01				0	0	0	5	6	6	36	52	58	-1	65	2	In	VDJ
GCTGGACGACTCGGCCCTGTATCTCTGTGCCAGCAGCTTGTCCCGGACAAGGGGGACAATCGAGATCAGCCCCAGCATTTTGGTGAT		1	9.895013902494533E-6	56	TCRBV05-04*01	TCRBV05	TCRBV05-04	01				TCRBD01-01*01	TCRBD01	TCRBD01-01	01				TCRBJ01-05*01	TCRBJ01	TCRBJ01-05	01				1	6	0	6	12	5	25	40	52	58	64	1	Out	VDJ
AACCGGGAGACACGGCACTGTATCTCTGCGCCAGCAGTCAACCGACAGGGGGTGGTTGTGAGCAATCAGCCCCAGCATTTTGGTGAT		1	9.895013902494533E-6	55	TCRBV23-01*01	TCRBV23	TCRBV23-01	01				TCRBD01-01*01	TCRBD01	TCRBD01-01	01				TCRBJ01-05*01	TCRBJ01	TCRBJ01-05	01				2	8	2	1	2	1	26	41	43	52	60	1	Out	VDJ
CACCTACACACCCTGCAGCCAGAAGACTCGGCCCTGTATCTCTGTGCCAGCAGCGATGACAGCAATCAGCCCCAGCATTTTGGTGAT	CASSDDSNQPQHF	2	1.9790027804989067E-5	39	TCRBV04-02*01	TCRBV04	TCRBV04-02	01								TCRBD01,TCRBD02	TCRBD01-01,TCRBD02-01		TCRBJ01-05*01	TCRBJ01	TCRBJ01-05	01				5	0	2	7	3	1	42	54	57	-1	60	2	In	VDJ
AGTTCTAAGAAGCTCCTTCTCAGTGACTCTGGCTTCTATCTCTGTGCCTCGGCCGACCAAGCCAATCAGCCCCAGCATTTTGGTGAT	CASADQANQPQHF	1	9.895013902494533E-6	39	TCRBV30-01	TCRBV30	TCRBV30-01				01,05					TCRBD01,TCRBD02	TCRBD01-01,TCRBD02-01		TCRBJ01-05*01	TCRBJ01	TCRBJ01-05	01				7	5	2	7	5	3	42	49	54	57	62	1	In	VDJ
CACGCCCTGCAGCCAGAAGACTCAGCCCTGTATCTCTGCGCCAGCAGCGGGGGGTTCAGGACCAATCAGCCCCAGCATTTTGGTGAT	CASSGGFRTNQPQHF	2	1.9790027804989067E-5	45	TCRBV04-01*01	TCRBV04	TCRBV04-01	01				TCRBD02-01*01	TCRBD02	TCRBD02-01	01				TCRBJ01-05*01	TCRBJ01	TCRBJ01-05	01				5	8	9	1	0	3	36	-1	48	54	62	2	In	VDJ
CACTGTGACATCGGCCCAAAAGAACCCGACAGCTTTCTATCTCTGTGCCAGTAGAAGGGGGACAATCAGCCCCAGCATTTTGGTGAT		2	1.9790027804989067E-5	38	TCRBV19-01*01	TCRBV19	TCRBV19-01	01				TCRBD01-01*01	TCRBD01	TCRBD01-01	01				TCRBJ01-05*01	TCRBJ01	TCRBJ01-05	01				6	1	5	1	1	3	43	54	55	61	62	2	Out	VDJ
AATTCCCTGGAGCTTGGTGACTCTGCTGTGTATTTCTGTGCCAGCAGCCCAACCGGGTCCTGGGATTCACCCCTCCACTTTGGGAAT	CASSPTGSWDSPLHF	2	1.9790027804989067E-5	45	TCRBV03-01/03-02*01	TCRBV03	TCRBV03-01/03-02	01				TCRBD02-01	TCRBD02	TCRBD02-01				01,02	TCRBJ01-06*01	TCRBJ01	TCRBJ01-06	01				4	7	8	4	4	8	36	49	53	57	64	2	In	VDJ
TTGGAGCTGGACGACTCGGCCCTGTATCTCTGTGCCAGCAGCCAGGATGGGTCAGGGGGCTTTCGATCACCCCTCCACTTTGGGAAT	CASSQDGSGGFRSPLHF	2	1.9790027804989067E-5	51	TCRBV05-04*01	TCRBV05	TCRBV05-04	01				TCRBD01-01*01	TCRBD01	TCRBD01-01	01				TCRBJ01-06*01	TCRBJ01	TCRBJ01-06	01				4	6	4	0	10	10	30	42	52	60	66	2	In	VDJ
GAGCACCTTGGAGCTGGGGGACTCGGCCCTTTATCTTTGCGCCAGCAGGCCGAGCAAAGAGGGGACAGCCTCCCCACCTTCGGTTCG		2	1.9790027804989067E-5	44	TCRBV05-01*01	TCRBV05	TCRBV05-01	01				TCRBD01-01*01	TCRBD01	TCRBD01-01	01				TCRBJ01-02*01	TCRBJ01	TCRBJ01-02	01				5	6	0	5	13	13	37	48	61	68	74	2	Out	VDJ
ATCCTGAGTTCTAAGAAGCTCCTTCTCAGTGACTCTGGCTTCTATCTCTGTGCCTGGAGTGTACAACGTGGCTACACCTTCGGTTCG	CAWSVQRGYTF	1	9.895013902494533E-6	33	TCRBV30-01*01	TCRBV30	TCRBV30-01	01				TCRBD01-01*01	TCRBD01	TCRBD01-01	01				TCRBJ01-02*01	TCRBJ01	TCRBJ01-02	01				0	3	3	6	0	7	48	-1	62	65	68	1	In	VDJ
CTGGAGTCGCCCAGCCCCAACCAGACCTCTCTGTACTTCTGTGCCAGCAGTTTATCCCCAGGAGCTTATGGCTACACCTTCGGTTCG	CASSLSPGAYGYTF	2	1.9790027804989067E-5	42	TCRBV27-01*01	TCRBV27	TCRBV27-01	01								TCRBD01,TCRBD02	TCRBD01-01,TCRBD02-01		TCRBJ01-02*01	TCRBJ01	TCRBJ01-02	01				0	4	4	4	2	5	39	56	58	62	66	2	In	VDJ
AATTCCCTGGAGCTTGGTGACTCTGCTGTGTATTTCTGTGCCAGCAGCCAACAGGACAGGCTGCGGTATGGCTACACCTTCGGTTCG	CASSQQDRLRYGYTF	2	1.9790027804989067E-5	45	TCRBV03-01/03-02*01	TCRBV03	TCRBV03-01/03-02	01				TCRBD01-01*01	TCRBD01	TCRBD01-01	01				TCRBJ01-02*01	TCRBJ01	TCRBJ01-02	01				2	6	1	4	2	5	36	51	53	60	66	2	In	VDJ
ATCCTGGAGTCGCCCAGCCCCAACCAGACCTCTCTGTACTTCTGTGCCAGCAGTTTAGAGGGAACGTATGGCTACACCTTCGGTTCG	CASSLEGTYGYTF	2	1.9790027804989067E-5	39	TCRBV27-01*01	TCRBV27	TCRBV27-01	01				TCRBD02-01*02	TCRBD02	TCRBD02-01	02				TCRBJ01-02*01	TCRBJ01	TCRBJ01-02	01				2	4	11	0	0	5	42	-1	57	62	66	2	In	VDJ
CTGATTCTGGAGTCCGCCAGCACCAACCAGACATCTATGTACCTCTGTGCCAGCAGTTCCACAGTCTATGGCTACACCTTCGGTTCG	CASSSTVYGYTF	1	9.895013902494533E-6	36	TCRBV28-01*01	TCRBV28	TCRBV28-01	01				TCRBD01-01*01	TCRBD01	TCRBD01-01	01				TCRBJ01-02*01	TCRBJ01	TCRBJ01-02	01				4	1	3	5	2	4	45	58	60	64	65	1	In	VDJ
ATCAATTCCCTGGAGCTTGGTGACTCTGCTGTGTATTTCTGTGCCAGCAGCCCGAGTAGTTGGGGCTATGGCTACACCTTCGGTTCG	CASSPSSWGYGYTF	2	1.9790027804989067E-5	42	TCRBV03-01/03-02*01	TCRBV03	TCRBV03-01/03-02	01								TCRBD01,TCRBD02	TCRBD01-01,TCRBD02-01		TCRBJ01-02*01	TCRBJ01	TCRBJ01-02	01				4	0	6	2	9	4	39	52	61	-1	65	2	In	VDJ
AGTGCCCATCCTGAAGACAGCAGCTTCTACATCTGCAGTGCTAGAGATCCCGCGGGCCAATACCGCTATGGCTACACCTTCGGTTCG	CSARDPAGQYRYGYTF	2	1.9790027804989067E-5	48	TCRBV20	TCRBV20				TCRBV20-01,TCRBV20-or09_02		TCRBD02-01	TCRBD02	TCRBD02-01				01,02	TCRBJ01-02*01	TCRBJ01	TCRBJ01-02	01				0	9	7	4	4	4	33	47	51	56	65	2	In	VDJ
ATCAATTCCCTGGAGCTTGGTGACTCTGCTGTGTATTTCTGTGCCAGCAGCCAAGGCGACAATAGCTATGGCTACACCTTCGGTTCG	CASSQGDNSYGYTF	2	1.9790027804989067E-5	42	TCRBV03-01/03-02*01	TCRBV03	TCRBV03-01/03-02	01				TCRBD01-01*01	TCRBD01	TCRBD01-01	01				TCRBJ01-02*01	TCRBJ01	TCRBJ01-02	01				1	4	2	6	2	4	39	55	57	61	65	2	In	VDJ
ATTCTGGAGTCCGCCAGCACCAACCAGACATCTATGTACCTCTGTGCCAGCAGCCCAGGGGTTGCCTATGGCTACACCTTCGGTTCG	CASSPGVAYGYTF	1	9.895013902494533E-6	39	TCRBV28-01*01	TCRBV28	TCRBV28-01	01				TCRBD01-01*01	TCRBD01	TCRBD01-01	01				TCRBJ01-02*01	TCRBJ01	TCRBJ01-02	01				6	4	4	2	2	4	42	53	55	61	65	1	In	VDJ
ATCCGGTCCACAAAGCTGGAGGACTCAGCCATGTACTTCTGTGCCAGCAGTGAGAGGACAGGAGCCTATGGCTACACCTTCGGTTCG	CASSERTGAYGYTF	2	1.9790027804989067E-5	42	TCRBV02-01	TCRBV02	TCRBV02-01				01,03	TCRBD01-01*01	TCRBD01	TCRBD01-01	01				TCRBJ01-02*01	TCRBJ01	TCRBJ01-02	01				3	3	1	4	2	4	39	53	55	62	65	2	In	VDJ
ACTGTGACATCGGCCCAAAAGAACCCGACAGCTTTCTATCTCTGTGCCAGTAGTATTTTGGGGACCTATGGCTACACCTTCGGTTCG	CASSILGTYGYTF	2	1.9790027804989067E-5	39	TCRBV19-01*01	TCRBV19	TCRBV19-01	01								TCRBD01,TCRBD02	TCRBD01-01,TCRBD02-01		TCRBJ01-02*01	TCRBJ01	TCRBJ01-02	01				3	0	0	7	4	4	42	56	60	-1	65	2	In	VDJ
ATCCGGTCCACAAAGCTGGAGGACTCAGCCATGTACTTCTGTGCCAGCAGTGAAGAACAGGGCTACTATGGCTACACCTTCGGTTCG	CASSEEQGYYGYTF	2	1.9790027804989067E-5	42	TCRBV02-01	TCRBV02	TCRBV02-01				01,03	TCRBD01-01*01	TCRBD01	TCRBD01-01	01				TCRBJ01-02*01	TCRBJ01	TCRBJ01-02	01				1	2	3	3	1	3	39	55	56	62	64	2	In	VDJ
AATGTGAACGCCTTGTTGCTGGGGGACTCGGCCCTCTATCTCTGTGCCAGCAGCTTGGGCTCGGACTATGGCTACACCTTCGGTTCG	CASSLGSDYGYTF	1	9.895013902494533E-6	39	TCRBV05-06*01	TCRBV05	TCRBV05-06	01				TCRBD02-01	TCRBD02	TCRBD02-01				01,02	TCRBJ01-02*01	TCRBJ01	TCRBJ01-02	01				0	0	8	5	3	3	42	58	61	-1	64	1	In	VDJ
CAGCCCTCAGAACCCAGGGACTCAGCTGTGTACTTCTGTGCCAGCAGTTTAAGGGGGCGAAGCGACTATGGCTACACCTTCGGTTCG	CASSLRGRSDYGYTF	1	9.895013902494533E-6	45	TCRBV12	TCRBV12				TCRBV12-03/12-04,TCRBV12-04		TCRBD01-01*01	TCRBD01	TCRBD01-01	01				TCRBJ01-02*01	TCRBJ01	TCRBJ01-02	01				2	6	5	0	0	3	36	-1	51	58	64	1	In	VDJ
GAGTCCGCCAGCACCAACCAGACATCTATGTACCTCTGTGCCAGCAGACCCGGCCAGTTTACCCACTATGGCTACACCTTCGGTTCG	CASRPGQFTHYGYTF	1	9.895013902494533E-6	45	TCRBV28-01*01	TCRBV28	TCRBV28-01	01								TCRBD01,TCRBD02	TCRBD01-01,TCRBD02-01		TCRBJ01-02*01	TCRBJ01	TCRBJ01-02	01				6	7	4	5	7	3	36	47	54	57	64	1	In	VDJ
ATCCTGGAGTCGCCCAGCCCCAACCAGACCTCTCTGTACTTCTGTGCCAGCAGCCCGGGTTCTAACTATGGCTACACCTTCGGTTCG	CASSPGSNYGYTF	2	1.9790027804989067E-5	39	TCRBV27-01*01	TCRBV27	TCRBV27-01	01				TCRBD02-01	TCRBD02	TCRBD02-01				01,02	TCRBJ01-02*01	TCRBJ01	TCRBJ01-02	01				6	2	8	4	2	0	42	53	55	59	61	2	In	VDJ
GTGAGCACCTTGGAGCTGGGGGACTCGGCCCTTTATCTTTGCGCCAGCAGGCCAGGACAGGCTAACTATGGCTACACCTTCGGTTCG	CASRPGQANYGYTF	2	1.9790027804989067E-5	42	TCRBV05-01*01	TCRBV05	TCRBV05-01	01				TCRBD01-01*01	TCRBD01	TCRBD01-01	01				TCRBJ01-02*01	TCRBJ01	TCRBJ01-02	01				5	0	1	4	4	0	39	50	54	-1	61	2	In	VDJ
TCCGCCAGCACCAACCAGACATCTATGTACCTCTGTGCCAGCAGTTTGGGAGCCGGGACGGGGAACTATGGCTACACCTTCGGTTCG	CASSLGAGTGNYGYTF	1	9.895013902494533E-6	48	TCRBV28-01*01	TCRBV28	TCRBV28-01	01								TCRBD01,TCRBD02	TCRBD01-01,TCRBD02-01		TCRBJ01-02*01	TCRBJ01	TCRBJ01-02	01				3	4	0	7	7	2	33	47	54	59	63	1	In	VDJ
ATCCAGCGCACAGAGCAGGAGGACTCGGCCGTGTATCTCTGTGCCAGCAGCTTACCCAGGAGAAACTATGGCTACACCTTCGGTTCG	CASSLPRRNYGYTF	2	1.9790027804989067E-5	42	TCRBV07-02	TCRBV07	TCRBV07-02				01,02					TCRBD01,TCRBD02	TCRBD01-01,TCRBD02-01		TCRBJ01-02*01	TCRBJ01	TCRBJ01-02	01				2	3	4	4	2	2	39	54	56	60	63	2	In	VDJ
GAGTCCGCCAGCACCAACCAGACATCTATGTACCTCTGTGCCAGCACCATTACCGCGGGGGACAGATATGGCTACACCTTCGGTTCG	CASTITAGDRYGYTF	1	9.895013902494533E-6	45	TCRBV28-01*01	TCRBV28	TCRBV28-01	01								TCRBD01,TCRBD02	TCRBD01-01,TCRBD02-01		TCRBJ01-02*01	TCRBJ01	TCRBJ01-02	01				7	1	0	5	12	5	36	46	58	65	66	1	In	VDJ
ACAGTGACCAGTGCCCATCCTGAAGACAGCAGCTTCTACATCTGCAGTGCTAGAGTAGGGGTTTCGGATGGCTACACCTTCGGTTCG	CSARVGVSDGYTF	4	3.9580055609978133E-5	39	TCRBV20	TCRBV20				TCRBV20-01,TCRBV20-or09_02		TCRBD01-01*01	TCRBD01	TCRBD01-01	01				TCRBJ01-02*01	TCRBJ01	TCRBJ01-02	01				1	6	5	2	1	6	42	55	56	61	67	4	In	VDJ
ATCAATTCCCTGGAGCTTGGTGACTCTGCTGTGTATTTCTGTGCCAGCAGCCCACTCAGCTCTTTCGATGGCTACACCTTCGGTTCG	CASSPLSSFDGYTF	2	1.9790027804989067E-5	42	TCRBV03-01/03-02*01	TCRBV03	TCRBV03-01/03-02	01								TCRBD01,TCRBD02	TCRBD01-01,TCRBD02-01		TCRBJ01-02*01	TCRBJ01	TCRBJ01-02	01				4	8	4	5	4	6	39	52	56	59	67	2	In	VDJ
CTGAAGATCCGGTCCACAAAGCTGGAGGACTCAGCCATGTACTTCTGTGCCAGCAAAGGAGGGACCGAGGGCTACACCTTCGGTTCG	CASKGGTEGYTF	2	1.9790027804989067E-5	36	TCRBV02-01	TCRBV02	TCRBV02-01				01,03	TCRBD02-01*02	TCRBD02	TCRBD02-01	02				TCRBJ01-02*01	TCRBJ01	TCRBJ01-02	01				7	6	10	0	2	8	45	55	57	63	69	2	In	VDJ
ACTGTGAGCAACATGAGCCCTGAAGACAGCAGCATATATCTCTGCAGCGTCTTGAGGCAGGGGGCAGGTGAGCAGTACTTCGGGCCG	CSVLRQGAGEQYF	2	1.9790027804989067E-5	39	TCRBV29-01	TCRBV29	TCRBV29-01				01,02	TCRBD01-01*01	TCRBD01	TCRBD01-01	01				TCRBJ02-07*01	TCRBJ02	TCRBJ02-07	01				6	4	4	0	7	7	42	50	57	65	69	2	In	VDJ
ACCAGTGCCCATCCTGAAGACAGCAGCTTCTACATCTGCAGTGCTAGAGATCCGACTAGCGGAGGATGGGAGCAGTACTTCGGGCCG	CSARDPTSGGWEQYF	1	9.895013902494533E-6	45	TCRBV20	TCRBV20				TCRBV20-01,TCRBV20-or09_02		TCRBD02-01	TCRBD02	TCRBD02-01				01,02	TCRBJ02-07*01	TCRBJ02	TCRBJ02-07	01				0	7	2	5	3	7	36	50	53	62	69	1	In	VDJ
AAGATCCAGCCTGCAGAGCTTGAGGACTCGGCCGTGTATCTCTGTGCCAGCAGCTTATCCCGGGGGGCCGAGCAGTACTTCGGGCCG	CASSLSRGAEQYF	1	9.895013902494533E-6	39	TCRBV11	TCRBV11				TCRBV11-02,TCRBV11-03		TCRBD02-01*01	TCRBD02	TCRBD02-01	01				TCRBJ02-07*01	TCRBJ02	TCRBJ02-07	01				2	1	8	1	3	6	42	57	60	67	68	1	In	VDJ
CACGCCCTGCAGCCAGAAGACTCAGCCCTGTATCTCTGCGCCAGCAGCCAAGAAAAGGGTTGGGCTTACGAGCAGTACTTCGGGCCG	CASSQEKGWAYEQYF	1	9.895013902494533E-6	45	TCRBV04-01*01	TCRBV04	TCRBV04-01	01								TCRBD01,TCRBD02	TCRBD01-01,TCRBD02-01		TCRBJ02-07*01	TCRBJ02	TCRBJ02-07	01				0	7	5	3	2	4	36	53	55	59	66	1	In	VDJ
GTGACCAGTGCCCATCCTGAAGACAGCAGCTTCTACATCTGCAGTGCTAGGGAGCGGACCCACCCTTACGAGCAGTACTTCGGGCCG	CSARERTHPYEQYF	1	9.895013902494533E-6	42	TCRBV20	TCRBV20				TCRBV20-01,TCRBV20-or09_02		TCRBD02-01	TCRBD02	TCRBD02-01				01,02	TCRBJ02-07*01	TCRBJ02	TCRBJ02-07	01				3	9	6	5	2	4	39	50	52	57	66	1	In	VDJ
GCCTGCAGAGCTTGGGGACTCGGCCGTGTATCTCTGTGCCAGCAGCTTGAGGGTAGCGGGAGGGATTACGAGCAGTACTTCGGGCCG		1	9.895013902494533E-6	47	TCRBV11-03*01	TCRBV11	TCRBV11-03	01				TCRBD02-01*02	TCRBD02	TCRBD02-01	02				TCRBJ02-07*01	TCRBJ02	TCRBJ02-07	01				3	2	5	0	5	4	34	48	53	64	66	1	Out	VDJ
ATCAATTCCCTGGAGCTTGGTGACTCTGCTGTGTATTTCTGTGCCAGCAGCCAGTCCCAGGTTTTCTACGAGCAGTACTTCGGGCCG	CASSQSQVFYEQYF	1	9.895013902494533E-6	42	TCRBV03-01/03-02*01	TCRBV03	TCRBV03-01/03-02	01				TCRBD01-01*01	TCRBD01	TCRBD01-01	01				TCRBJ02-07*01	TCRBJ02	TCRBJ02-07	01				3	4	4	4	4	3	39	53	57	61	65	1	In	VDJ
CTGAAGATCCGGTCCACAAAGCTGGAGGACTCAGCCATGTACTTCTGTGCCAGCAGGGGAGGGGGCTACGAGCAGTACTTCGGGCCG	CASRGGGYEQYF	1	9.895013902494533E-6	36	TCRBV02-01	TCRBV02	TCRBV02-01				01,03	TCRBD02-01*02	TCRBD02	TCRBD02-01	02				TCRBJ02-07*01	TCRBJ02	TCRBJ02-07	01				6	2	9	0	0	3	45	-1	56	63	65	1	In	VDJ
ATGAGCTCCTTGGAGCTGGGGGACTCAGCCCTGTACTTCTGTGCCAGCAGCCTCCGGACAGGGGGCTACGAGCAGTACTTCGGGCCG	CASSLRTGGYEQYF	1	9.895013902494533E-6	42	TCRBV13-01*01	TCRBV13	TCRBV13-01	01				TCRBD01-01*01	TCRBD01	TCRBD01-01	01				TCRBJ02-07*01	TCRBJ02	TCRBJ02-07	01				5	0	1	1	4	3	39	51	55	-1	65	1	In	VDJ
CTGCAGCCAGAAGACTCAGCCCTGTATCTCTGCGCCAGCAGCCAAGGGGTTTCTCAACGGGATTCCTACGAGCAGTACTTCGGGCCG	CASSQGVSQRDSYEQYF	1	9.895013902494533E-6	51	TCRBV04-01*01	TCRBV04	TCRBV04-01	01				TCRBD02-01*02	TCRBD02	TCRBD02-01	02				TCRBJ02-07*01	TCRBJ02	TCRBJ02-07	01				1	1	8	3	11	1	30	46	57	62	63	1	In	VDJ
CAGCCTGCAGAGCTTGAGGACTCGGCCGTGTATCTCTGTGCCAGCAGCTTAGAAGGACAGGGGTCCTACGAGCAGTACTTCGGGCCG	CASSLEGQGSYEQYF	2	1.9790027804989067E-5	45	TCRBV11	TCRBV11				TCRBV11-02,TCRBV11-03		TCRBD01-01*01	TCRBD01	TCRBD01-01	01				TCRBJ02-07*01	TCRBJ02	TCRBJ02-07	01				0	0	1	2	1	1	36	53	54	-1	63	2	In	VDJ
ATCCGGTCCACAAAGCTGGAGGACTCAGCCATGTACTTCTGTGCCAGCAGTGAAGAGGGCCTCTCCTACGAGCAGTACTTCGGGCCG	CASSEEGLSYEQYF	1	9.895013902494533E-6	42	TCRBV02-01	TCRBV02	TCRBV02-01				01,03					TCRBD01,TCRBD02	TCRBD01-01,TCRBD02-01		TCRBJ02-07*01	TCRBJ02	TCRBJ02-07	01				1	3	5	3	0	0	39	-1	55	59	62	1	In	VDJ
CTGGAGTCCGCCAGCACCAACCAGACATCTATGTACCTCTGTGCCAGCAGTTCGGGTCCCATCTCCTACGAGCAGTACTTCGGGCCG	CASSSGPISYEQYF	1	9.895013902494533E-6	42	TCRBV28-01*01	TCRBV28	TCRBV28-01	01				TCRBD02-01	TCRBD02	TCRBD02-01				01,02	TCRBJ02-07*01	TCRBJ02	TCRBJ02-07	01				4	6	8	4	0	0	39	-1	52	56	62	1	In	VDJ
AGCACCTTGGAGCTGGGGGACTCGGCCCTTTATCTTTGCGCCAGCAAACCTTCCCGGGATAGCTCCTACGAGCAGTACTTCGGGCCG	CASKPSRDSSYEQYF	2	1.9790027804989067E-5	45	TCRBV05-01*01	TCRBV05	TCRBV05-01	01				TCRBD02-01*02	TCRBD02	TCRBD02-01	02				TCRBJ02-07*01	TCRBJ02	TCRBJ02-07	01				6	3	8	3	8	0	36	46	54	59	62	2	In	VDJ
AGTCCACGGAGTCAGGGGACACAGCACTGTATTTCTGTGCCAGCAGCAAAGTAGTGCGGGAGCTCCTACGAGCAGTACTTCGGGCCG		1	9.895013902494533E-6	46	TCRBV21-01*01	TCRBV21	TCRBV21-01	01				TCRBD02-01*02	TCRBD02	TCRBD02-01	02				TCRBJ02-07*01	TCRBJ02	TCRBJ02-07	01				1	0	7	2	4	0	35	51	55	-1	62	1	Out	VDJ
CTGGAGTCCGCCAGCACCAACCAGACATCTATGTACCTCTGTGCCAGCGTGGTAGCGGGGGGATCCTACGAGCAGTACTTCGGGCCG	CASVVAGGSYEQYF	1	9.895013902494533E-6	42	TCRBV28-01*01	TCRBV28	TCRBV28-01	01				TCRBD02-01*01	TCRBD02	TCRBD02-01	01				TCRBJ02-07*01	TCRBJ02	TCRBJ02-07	01				8	1	5	1	4	1	39	48	52	62	63	1	In	VDJ
GAGTCGCCCAGCCCCAACCAGACCTCTCTGTACTTCTGTGCCAGCAGTTTATGGGGGACAGGGCCCTACGAGCAGTACTTCGGGCCG	CASSLWGTGPYEQYF	1	9.895013902494533E-6	45	TCRBV27-01*01	TCRBV27	TCRBV27-01	01				TCRBD01-01*01	TCRBD01	TCRBD01-01	01				TCRBJ02-07*01	TCRBJ02	TCRBJ02-07	01				1	1	0	3	2	2	36	52	54	63	64	1	In	VDJ
AGCACCTTGGAGCTGGGGGACTCGGCCCTTTATCTTTGCGCCAGCAGCTTGGAGGGGGAGGGCCCCTACGAGCAGTACTTCGGGCCG	CASSLEGEGPYEQYF	3	2.96850417074836E-5	45	TCRBV05-01*01	TCRBV05	TCRBV05-01	01				TCRBD02-01*02	TCRBD02	TCRBD02-01	02				TCRBJ02-07*01	TCRBJ02	TCRBJ02-07	01				0	2	9	0	3	2	36	52	55	62	64	3	In	VDJ
CTGACAGTGACCAGTGCCCATCCTGAAGACAGCAGCTTCTACATCTGCAGTGCTAGCCCGACAACCTACGAGCAGTACTTCGGGCCG	CSASPTTYEQYF	1	9.895013902494533E-6	36	TCRBV20	TCRBV20				TCRBV20-01,TCRBV20-or09_02		TCRBD01-01*01	TCRBD01	TCRBD01-01	01				TCRBJ02-07*01	TCRBJ02	TCRBJ02-07	01				3	1	2	6	3	2	45	56	59	63	64	1	In	VDJ
TGATCCTGGAGTCGCCCAGCCCCAACCAGACCTCTCTGTACTTCTGTGCCAGACCTCGGACTGAACTACGAGCAGTACTTCGGGCCG		1	9.895013902494533E-6	37	TCRBV27-01*01	TCRBV27	TCRBV27-01	01				TCRBD02-01	TCRBD02	TCRBD02-01				01,02	TCRBJ02-07*01	TCRBJ02	TCRBJ02-07	01				9	3	1	10	5	3	44	52	57	62	65	1	Out	VDJ
ATCCAGCCTGCAGAGCTTGGGGACTCGGCCGTGTATCTCTGTGCCAGCAGCTTAGTTGGGGGGCTCGACGAGCAGTACTTCGGGCCG	CASSLVGGLDEQYF	1	9.895013902494533E-6	42	TCRBV11-03*01	TCRBV11	TCRBV11-03	01								TCRBD01,TCRBD02	TCRBD01-01,TCRBD02-01		TCRBJ02-07*01	TCRBJ02	TCRBJ02-07	01				1	3	6	0	3	5	39	55	58	64	67	1	In	VDJ
CCTGTCCTCAGAACCGGGAGACACGGCACTGTATCTCTGCGCCAGCAGTCAATTAAGGAGGGCTCCAACGAGCAGTACTTCGGGCCG		1	9.895013902494533E-6	44	TCRBV23-01*01	TCRBV23	TCRBV23-01	01				TCRBD02-01*02	TCRBD02	TCRBD02-01	02				TCRBJ02-07*01	TCRBJ02	TCRBJ02-07	01				1	5	10	0	3	5	37	53	56	62	67	1	Out	VDJ
CTGATTCTGGAGTCCGCCAGCACCAACCAGACATCTATGTACCTCTGTGCCAGCAGTTTCGGGGTTAGGCCGAAGTACTTCGGGCCG	CASSFGVRPKYF	1	9.895013902494533E-6	36	TCRBV28-01*01	TCRBV28	TCRBV28-01	01				TCRBD02-01*01	TCRBD02	TCRBD02-01	01				TCRBJ02-07*01	TCRBJ02	TCRBJ02-07	01				3	9	8	3	0	11	45	-1	59	64	73	1	In	VDJ
GTGAACGCCTTGTTGCTGGGGGACTCGGCCCTCTATCTCTGTGCCAGCAGCTTGGTAAGCTCTGGAAACACCATATATTTTGGAGAG	CASSLVSSGNTIYF	2	1.9790027804989067E-5	42	TCRBV05-06*01	TCRBV05	TCRBV05-06	01								TCRBD01,TCRBD02	TCRBD01-01,TCRBD02-01		TCRBJ01-03*01	TCRBJ01	TCRBJ01-03	01				0	0	5	5	2	0	39	55	57	-1	59	2	In	VDJ
CTGGAGTCGCCCAGCCCCAACCAGACCTCTCTGTACTTCTGTGCCAGCAGTTTAGGGGGGCAAATTTCACCCCTCCACTTTGGGAAC	CASSLGGQISPLHF	2	1.9790027804989067E-5	42	TCRBV27-01*01	TCRBV27	TCRBV27-01	01								TCRBD01,TCRBD02	TCRBD01-01,TCRBD02-01		TCRBJ01-06*02	TCRBJ01	TCRBJ01-06	02				2	4	6	0	1	9	39	54	55	61	65	2	In	VDJ
GTGAGCACCTTGGAGCTGGGGGACTCGGCCCTTTATCTTTGCGCCAGCAGCGAGGGACGGATTAATTCACCCCTCCACTTTGGGAAC	CASSEGRINSPLHF	2	1.9790027804989067E-5	42	TCRBV05-01*01	TCRBV05	TCRBV05-01	01								TCRBD01,TCRBD02	TCRBD01-01,TCRBD02-01		TCRBJ01-06*02	TCRBJ01	TCRBJ01-06	02				4	4	0	7	2	6	39	51	53	58	62	2	In	VDJ
ATCCGGTCCACAAAGCTGGAGGACTCAGCCATGTACTTCTGTGCCAGCAGAGCTCCAGGGAGAGGGTCACCCCTCCACTTTGGGAAC	CASRAPGRGSPLHF	2	1.9790027804989067E-5	42	TCRBV02-01	TCRBV02	TCRBV02-01				01,03					TCRBD01,TCRBD02	TCRBD01-01,TCRBD02-01		TCRBJ01-06*02	TCRBJ01	TCRBJ01-06	02				6	6	4	3	5	10	39	50	55	60	66	2	In	VDJ
GCTGCTCCCTCCCAGACATCTGTGTACTTCTGTGCCAGCAGTTACTCTGGACTAGCGGGCATATACAATGAGCAGTTCTTCGGGCCA	CASSYSGLAGIYNEQFF	6	5.93700834149672E-5	51	TCRBV06	TCRBV06				TCRBV06-05,TCRBV06-06		TCRBD02-01	TCRBD02	TCRBD02-01				01,02	TCRBJ02-01*01	TCRBJ02	TCRBJ02-01	01				0	4	1	4	1	4	30	47	48	59	63	6	In	VDJ
CGCTCACCAGGCCTGGGGGACGCAGCCATGTACCTGTGTGCCACCAGCATTTCAAGAGGGCTTGGAAATGAGCAGTTCTTCGGGCCA	CATSISRGLGNEQFF	7	6.926509731746173E-5	45	TCRBV15-01*02	TCRBV15	TCRBV15-01	02				TCRBD02-01*02	TCRBD02	TCRBD02-01	02				TCRBJ02-01*01	TCRBJ02	TCRBJ02-01	01				4	6	11	0	6	7	36	49	55	60	66	7	In	VDJ
CAGCCTGCAGAACTGGAGGATTCTGGAGTTTATTTCTGTGCCAGCAGCCAGGCCGGAAGTATTGGGAGGGAGCAGTTCTTCGGGCCA	CASSQAGSIGREQFF	2	1.9790027804989067E-5	45	TCRBV14-01*01	TCRBV14	TCRBV14-01	01				TCRBD02-01*02	TCRBD02	TCRBD02-01	02				TCRBJ02-01*01	TCRBJ02	TCRBJ02-01	01				3	0	9	1	13	10	36	50	63	-1	69	2	In	VDJ
TCCACGGAGTCAGGGGACACAGCACTGTATTTCTGTGCCAGCAGCAAAGGGGACAGGGATGCTAAGAGGGCCCAGTACTTCGGGCCA	CASSKGDRDAKRAQYF	1	9.895013902494533E-6	48	TCRBV21-01*01	TCRBV21	TCRBV21-01	01				TCRBD01-01*01	TCRBD01	TCRBD01-01	01				TCRBJ02-05*01	TCRBJ02	TCRBJ02-05	01				1	12	0	3	0	9	33	-1	49	58	70	1	In	VDJ
GTGAACGCCTTGTTGCTGGGGGACTCGGCCCTCTATCTCTGTGCCAGCAGCTTGGATAGGGGGCGTGAGACCCAGTACTTCGGGCCA	CASSLDRGRETQYF	1	9.895013902494533E-6	42	TCRBV05-06*01	TCRBV05	TCRBV05-06	01				TCRBD01-01*01	TCRBD01	TCRBD01-01	01				TCRBJ02-05*01	TCRBJ02	TCRBJ02-05	01				0	2	5	0	2	5	39	55	57	64	66	1	In	VDJ
GTGAACGCCTTGTTGCTGGGGGACTCGGCCCTCTATCTCTGTGCCAGCAGCTTGCGAAGCGTCCGGGAGACCCAGTACTTCGGGCCA	CASSLRSVRETQYF	1	9.895013902494533E-6	42	TCRBV05-06*01	TCRBV05	TCRBV05-06	01				TCRBD02-01	TCRBD02	TCRBD02-01				01,02	TCRBJ02-05*01	TCRBJ02	TCRBJ02-05	01				1	5	6	6	3	5	39	54	57	61	66	1	In	VDJ
GCCTGCAGAGCTTGGGGACTCGGCCGTGTATCTCTGTGCCAGCAGCCACTTCGACACGGGGCTTGAGAGACCCAGTACTTCGGGCCA		1	9.895013902494533E-6	47	TCRBV11-03*01	TCRBV11	TCRBV11-03	01								TCRBD01,TCRBD02	TCRBD01-01,TCRBD02-01		TCRBJ02-05*01	TCRBJ02	TCRBJ02-05	01				5	3	7	0	11	4	34	46	57	62	65	1	Out	VDJ
AAGATCCGGTCCACAAAGCTGGAGGACTCAGCCATGTACTTCTGTGCCAGCAGTCCGACAATTCAAGAGACCCAGTACTTCGGGCCA	CASSPTIQETQYF	1	9.895013902494533E-6	39	TCRBV02-01	TCRBV02	TCRBV02-01				01,03	TCRBD01-01*01	TCRBD01	TCRBD01-01	01				TCRBJ02-05*01	TCRBJ02	TCRBJ02-05	01				5	3	2	6	2	2	42	54	56	60	63	1	In	VDJ
ACGTTGGCGTCTGCTGTACCCTCTCAGACATCTGTGTACTTCTGTGCCAGCAGTGACGCAGCCACAGATACGCAGTATTTTGGCCCA	CASSDAATDTQYF	4	3.9580055609978133E-5	39	TCRBV06-04*01	TCRBV06	TCRBV06-04	01								TCRBD01,TCRBD02	TCRBD01-01,TCRBD02-01		TCRBJ02-03*01	TCRBJ02	TCRBJ02-03	01				2	1	4	5	1	2	42	57	58	61	62	4	In	VDJ
AGTCGCCCAGCCCCAACCAGACCTCTCTGTACTTCTGTGCCAGCAGTTTTCCCTTGACTAACCAGGGGGGAGCTGTTTTTTGGAGAA		2	1.9790027804989067E-5	46	TCRBV27-01*01	TCRBV27	TCRBV27-01	01				TCRBD02-01	TCRBD02	TCRBD02-01				01,02	TCRBJ02-02*01	TCRBJ02	TCRBJ02-02	01				3	6	2	9	6	8	35	49	55	60	66	2	Out	VDJ
CTGGAGTCGCCCAGCCCCAACCAGACCTCTCTGTACTTCTGTGCCAGCAGTACCCAGCGGTTCACCGGGGAGCTGTTTTTTGGAGAA	CASSTQRFTGELFF	3	2.96850417074836E-5	42	TCRBV27-01*01	TCRBV27	TCRBV27-01	01				TCRBD02-01	TCRBD02	TCRBD02-01				01,02	TCRBJ02-02*01	TCRBJ02	TCRBJ02-02	01				5	2	6	5	4	4	39	51	55	60	62	3	In	VDJ
ATCCAGCCTGCAGAGCTTGGGGACTCGGCCATGTATCTCTGTGCCAGCAGCCCGGTCCTAAAAACCGGGGAGCTGTTTTTTGGAGAA	CASSPVLKTGELFF	1	9.895013902494533E-6	42	TCRBV11-01*01	TCRBV11	TCRBV11-01	01				TCRBD02-01	TCRBD02	TCRBD02-01				01,02	TCRBJ02-02*01	TCRBJ02	TCRBJ02-02	01				5	3	4	9	6	5	39	51	57	60	63	1	In	VDJ
NTGAAGATCCAGCCCTCAGAACCCAGGGACTCAGCTGTGTACTTCTGTGCCAGCAGTTTAAATGTAGGGGAGCTGTTTTTTGGAGAA	CASSLNVGELFF	1	9.895013902494533E-6	36	TCRBV12-03/12-04*01	TCRBV12	TCRBV12-03/12-04	01				TCRBD02-01	TCRBD02	TCRBD02-01				01,02	TCRBJ02-02*01	TCRBJ02	TCRBJ02-02	01				2	0	5	9	4	8	45	60	64	-1	66	1	In	VDJ
CTGATTCTGGAGTCCGCCAGCACCAACCAGACATCTATGTACCTCTGTGCCAGCAGTTCTCTGGGGGTCCGAGCTTTCTTTGGACAA	CASSSLGVRAFF	1	9.895013902494533E-6	36	TCRBV28-01*01	TCRBV28	TCRBV28-01	01								TCRBD01,TCRBD02	TCRBD01-01,TCRBD02-01		TCRBJ01-01*01	TCRBJ01	TCRBJ01-01	01				4	4	6	1	4	10	45	58	62	67	71	1	In	VDJ
CAGCCCTCAGAACCCAGGGACTCAGCTGTGTACTTCTGTGCCAGCAGTCCCATCGGGGGGTTGGGTACTGAAGCTTTCTTTGGACAA	CASSPIGGLGTEAFF	1	9.895013902494533E-6	45	TCRBV12	TCRBV12				TCRBV12-03/12-04,TCRBV12-04		TCRBD02-01*01	TCRBD02	TCRBD02-01	01				TCRBJ01-01*01	TCRBJ01	TCRBJ01-01	01				5	6	8	1	5	5	36	48	53	60	66	1	In	VDJ
CCCATGGAACCCAGGGACTTGGGCCTATATTTCTGTGCCAGCAGCTTTCGTCTCAGAGAGTGGGGCACTGAAGCTTTCTTTGGACAA	CASSFRLREWGTEAFF	1	9.895013902494533E-6	48	TCRBV12-01*01	TCRBV12	TCRBV12-01	01								TCRBD01,TCRBD02	TCRBD01-01,TCRBD02-01		TCRBJ01-01*01	TCRBJ01	TCRBJ01-01	01				2	0	6	2	13	4	33	48	61	-1	65	1	In	VDJ
ACGCCTTGTTGCTGGGGGACTCGGCCCTCTATCTCTGTGCCAGCAGCTTGGCCACGGCACATTTACACTGAAGCTTTCTTTGGACAA		1	9.895013902494533E-6	46	TCRBV05-06*01	TCRBV05	TCRBV05-06	01								TCRBD01,TCRBD02	TCRBD01-01,TCRBD02-01		TCRBJ01-01*01	TCRBJ01	TCRBJ01-01	01				0	3	3	6	7	3	35	51	58	61	64	1	Out	VDJ
ATCCAGCCTGCAGAGCTTGGGGACTCGGCCGTGTATCTCTGTGCCAGCAGCTTATCGGGGGAATACACTGAAGCTTTCTTTGGACAA	CASSLSGEYTEAFF	1	9.895013902494533E-6	42	TCRBV11-03*01	TCRBV11	TCRBV11-03	01				TCRBD02-01*01	TCRBD02	TCRBD02-01	01				TCRBJ01-01*01	TCRBJ01	TCRBJ01-01	01				2	3	8	2	1	3	39	54	55	61	64	1	In	VDJ
GTGAGCACCTTGGAGCTGGGGGACTCGGCCCTTTATCTTTGCGCCAGCAGCCCCGGTGGGGGTAACACTGAAGCTTTCTTTGGACAA	CASSPGGGNTEAFF	2	1.9790027804989067E-5	42	TCRBV05-01*01	TCRBV05	TCRBV05-01	01								TCRBD01,TCRBD02	TCRBD01-01,TCRBD02-01		TCRBJ01-01*01	TCRBJ01	TCRBJ01-01	01				4	1	6	1	6	2	39	51	57	62	63	2	In	VDJ
CGGTCCACAAAGCTGGAGGACTCAGCCATGTACTTCTGTGCCAGCACCCGAGCCGGGACAGGGAACACTGAAGCTTTCTTTGGACAA	CASTRAGTGNTEAFF	2	1.9790027804989067E-5	45	TCRBV02-01	TCRBV02	TCRBV02-01				01,03	TCRBD01-01*01	TCRBD01	TCRBD01-01	01				TCRBJ01-01*01	TCRBJ01	TCRBJ01-01	01				7	0	0	4	8	1	36	46	54	-1	62	2	In	VDJ
GAGTCCGCTACCAGCTCCCAGACATCTGTGTACTTCTGTGCCATCAGTGGATCCTCCCGCAGGACGAATGAAGCTTTCTTTGGACAA	CAISGSSRRTNEAFF	2	1.9790027804989067E-5	45	TCRBV10-03*01	TCRBV10	TCRBV10-03	01								TCRBD01,TCRBD02	TCRBD01-01,TCRBD02-01		TCRBJ01-01*01	TCRBJ01	TCRBJ01-01	01				4	3	1	7	12	7	36	49	61	65	68	2	In	VDJ
AATCTTCACATCAATTCCCTGGAGCTTGGTGACTCTGCTGTGTATTTCTGTGCCAGCAGCCAGGGTAGGGAAGCTTTCTTTGGACAA	CASSQGREAFF	2	1.9790027804989067E-5	33	TCRBV03-01/03-02*01	TCRBV03	TCRBV03-01/03-02	01								TCRBD01,TCRBD02	TCRBD01-01,TCRBD02-01		TCRBJ01-01*01	TCRBJ01	TCRBJ01-01	01				3	4	0	9	0	8	48	-1	62	65	69	2	In	VDJ
NNNNNNNNNGCTTCTCCCTGATTCTGGAGTCCGCCAGCACCAACCAGACATCTATGTACCTCTGTGCCAGCAGTCCTCCTTGGACAA		1	9.895013902494533E-6	19	TCRBV28-01*01	TCRBV28	TCRBV28-01	01				TCRBD02-01	TCRBD02	TCRBD02-01				01,02	TCRBJ01-01*01	TCRBJ01	TCRBJ01-01	01				5	2	4	10	1	18	62	74	75	77	79	1	Out	VDJ
AATGTGAACGCCTTGTTGCTGGGGGACTCGGCCCTCTATCTCTGTGCCAGCAGCTTGGGGTTTAATGAAAAACTGTTTTTTGGCAGT	CASSLGFNEKLFF	1	9.895013902494533E-6	39	TCRBV05-06*01	TCRBV05	TCRBV05-06	01								TCRBD01,TCRBD02	TCRBD01-01,TCRBD02-01		TCRBJ01-04*01	TCRBJ01	TCRBJ01-04	01				0	2	0	10	0	4	42	-1	58	60	62	1	In	VDJ
GCCTTGGAGCTGGAGGACTCGGCCCTGTATCTCTGTGCCAGCAGCTTGGGAGGGACAGGGGGAGTTCAGCCCCAGCATTTTGGTGAT	CASSLGGTGGVQPQHF	1	9.895013902494533E-6	48	TCRBV05-08*01	TCRBV05	TCRBV05-08	01				TCRBD01-01*01	TCRBD01	TCRBD01-01	01				TCRBJ01-05*01	TCRBJ01	TCRBJ01-05	01				0	3	0	1	2	6	33	49	51	62	65	1	In	VDJ
TCCGCCAGCACCAACCAGACATCTATGTACCTCTGTGCCAGCAGTCCCCTCCGGACCCAGGTCGATCAGCCCCAGCATTTTGGTGAT	CASSPLRTQVDQPQHF	1	9.895013902494533E-6	48	TCRBV28-01*01	TCRBV28	TCRBV28-01	01								TCRBD01,TCRBD02	TCRBD01-01,TCRBD02-01		TCRBJ01-05*01	TCRBJ01	TCRBJ01-05	01				5	8	1	7	7	5	33	45	52	56	64	1	In	VDJ
ACTGTGACATCGGCCCAAAAGAACCCGACAGCTTTCTATCTCTGTGCCAGCAAAACAGGGGACCATCAGCCCCAGCATTTTGGTGAT	CASKTGDHQPQHF	2	1.9790027804989067E-5	39	TCRBV19-01*01	TCRBV19	TCRBV19-01	01				TCRBD01-01*01	TCRBD01	TCRBD01-01	01				TCRBJ01-05*01	TCRBJ01	TCRBJ01-05	01				9	3	3	2	4	5	42	50	54	61	64	2	In	VDJ
AAGATCCGGTCCACAAAGCTGGAGGACTCAGCCATGTACTTCTGTGCCAGCGGGGCGGAGAGCAATCAGCCCCAGCATTTTGGTGAT	CASGAESNQPQHF	2	1.9790027804989067E-5	39	TCRBV02-01	TCRBV02	TCRBV02-01				01,03	TCRBD01-01*01	TCRBD01	TCRBD01-01	01				TCRBJ01-05*01	TCRBJ01	TCRBJ01-05	01				8	4	7	0	0	1	42	-1	51	56	60	2	In	VDJ
TCTAAGAAGCTCCTTCTCAGTGACTCTGGCTTCTATCTCTGTGCCTGGACGAGGTCAGGGGACAATCAGCCCCAGCATTTTGGTGAT	CAWTRSGDNQPQHF	1	9.895013902494533E-6	42	TCRBV30-01*01	TCRBV30	TCRBV30-01	01				TCRBD01-01*01	TCRBD01	TCRBD01-01	01				TCRBJ01-05*01	TCRBJ01	TCRBJ01-05	01				4	1	4	2	6	3	39	49	55	61	62	1	In	VDJ
AGCACCTTGGAGCTGGGGGACTCGGCCCTTTATCTTTGCGCCAGCAGCCGTACAGGGGAAGGAAATCAGCCCCAGCATTTTGGTGAT	CASSRTGEGNQPQHF	2	1.9790027804989067E-5	45	TCRBV05-01*01	TCRBV05	TCRBV05-01	01				TCRBD01-01*01	TCRBD01	TCRBD01-01	01				TCRBJ01-05*01	TCRBJ01	TCRBJ01-05	01				4	5	3	2	3	4	36	48	51	58	63	2	In	VDJ
CTACACACCCTGCAGCCAGAAGACTCGGCCCTGTATCTCTGTGCCAGCAGCCAAGAACCAGAATCCCAGCCCCAGCATTTTGGTGAT	CASSQEPESQPQHF	2	1.9790027804989067E-5	42	TCRBV04-02*01	TCRBV04	TCRBV04-02	01				TCRBD01-01*01	TCRBD01	TCRBD01-01	01				TCRBJ01-05*01	TCRBJ01	TCRBJ01-05	01				0	5	4	5	2	7	39	56	58	61	66	2	In	VDJ
NCTCTCACTGTGACATCGGCCCAAAAGAACCCGACAGCTTTCTATCTCTGTGCCAGTAGTATGGGACAGCCCCAGCATTTTGGTGAT	CASSMGQPQHF	2	1.9790027804989067E-5	33	TCRBV19-01*01	TCRBV19	TCRBV19-01	01								TCRBD01,TCRBD02	TCRBD01-01,TCRBD02-01		TCRBJ01-05*01	TCRBJ01	TCRBJ01-05	01				3	0	0	8	0	7	48	-1	62	-1	66	2	In	VDJ
CAGCAGGTAGTGCGAGGAGATTCGGCAGCTTATTTCTGTGCCAGCTCACCTAACAGGGGCGCGGAACAGCCCCAGCATTTTGGTGAT	CASSPNRGAEQPQHF	2	1.9790027804989067E-5	45	TCRBV18-01*01	TCRBV18	TCRBV18-01	01				TCRBD01-01*01	TCRBD01	TCRBD01-01	01				TCRBJ01-05*01	TCRBJ01	TCRBJ01-05	01				3	7	3	2	2	7	36	50	52	59	66	2	In	VDJ
CACCTACACACCCTGCAGCCAGAAGACTCGGCCCTGTATCTCTGTGCCAGCAGCCATGTTCAGGGTGGCCCCCAGCATTTTGGTGAT	CASSHVQGGPQHF	2	1.9790027804989067E-5	39	TCRBV04-02*01	TCRBV04	TCRBV04-02	01				TCRBD01-01*01	TCRBD01	TCRBD01-01	01				TCRBJ01-05*01	TCRBJ01	TCRBJ01-05	01				3	4	4	3	4	10	42	56	60	65	69	2	In	VDJ
TGGAGTCGCCCAGCCCCAACCAGACCTCTCTGTACTTCTGTGCCAGCAGTTGGAGACAGGGTGGATTCACCCCTCCACTTTGGGAAT		2	1.9790027804989067E-5	43	TCRBV27-01*01	TCRBV27	TCRBV27-01	01				TCRBD01-01*01	TCRBD01	TCRBD01-01	01				TCRBJ01-06*01	TCRBJ01	TCRBJ01-06	01				4	3	2	3	3	8	38	51	54	61	64	2	Out	VDJ
GAGTCCGCCAGCACCAACCAGACATCTATGTACCTCTGTGCCAGCAGTTTACAGACTCGGGGTAATTCACCCCTCCACTTTGGGAAT	CASSLQTRGNSPLHF	1	9.895013902494533E-6	45	TCRBV28-01*01	TCRBV28	TCRBV28-01	01				TCRBD02-01*01	TCRBD02	TCRBD02-01	01				TCRBJ01-06*01	TCRBJ01	TCRBJ01-06	01				2	0	8	3	6	6	36	51	57	-1	62	1	In	VDJ
GAGTCCGCCAGCACCAACCAGACATCTATGTACCTCTGTGCCAGCAGTTACGGGACAGCGTATAATTCACCCCTCCACTTTGGGAAT	CASSYGTAYNSPLHF	4	3.9580055609978133E-5	45	TCRBV28-01*01	TCRBV28	TCRBV28-01	01				TCRBD01-01*01	TCRBD01	TCRBD01-01	01				TCRBJ01-06*01	TCRBJ01	TCRBJ01-06	01				4	2	0	5	2	4	36	49	51	58	60	4	In	VDJ
CTGAATGTGAACGCCTTGGAGCTGGAGGACTCGGCCCTGTATCTCTGTGCCAGCAGCTTGGCCGGCAGCACTTTCCTCTTCGGTTCG	CASSLAGSTFLF	1	9.895013902494533E-6	36	TCRBV05-08*01	TCRBV05	TCRBV05-08	01								TCRBD01,TCRBD02	TCRBD01-01,TCRBD02-01		TCRBJ01-02*01	TCRBJ01	TCRBJ01-02	01				0	9	4	5	4	16	45	61	65	68	77	1	In	VDJ
CTGATTCTGGAGTCCGCCAGCACCAACCAGACATCTATGTACCTCTGTGCCGCGGAAACAGGGGGCTTTGGCTACACCTTCGGTTCG	CAAETGGFGYTF	1	9.895013902494533E-6	36	TCRBV28-01*01	TCRBV28	TCRBV28-01	01				TCRBD01-01*01	TCRBD01	TCRBD01-01	01				TCRBJ01-02*01	TCRBJ01	TCRBJ01-02	01				11	2	3	0	6	7	45	51	57	66	68	1	In	VDJ
CTGGAGCTTGGTGACTCTGCTGTGTATTTCTGTGCCAGCAGCCCTCTGACAGGTGCAGGCAATGTGGGTGGCTACACCTTCGGTTCG	CASSPLTGAGNVGGYTF	2	1.9790027804989067E-5	51	TCRBV03-01/03-02*01	TCRBV03	TCRBV03-01/03-02	01				TCRBD01-01*01	TCRBD01	TCRBD01-01	01				TCRBJ01-02*01	TCRBJ01	TCRBJ01-02	01				4	15	2	4	4	7	30	43	47	53	68	2	In	VDJ
GTGAACGCCTTGTTGCTGGGGGACTCGGCCCTCTATCTCTGTGCCAGCAGCTTCCGGACCGCCCAAAGTGGCTACACCTTCGGTTCG	CASSFRTAQSGYTF	1	9.895013902494533E-6	42	TCRBV05-06*01	TCRBV05	TCRBV05-06	01								TCRBD01,TCRBD02	TCRBD01-01,TCRBD02-01		TCRBJ01-02*01	TCRBJ01	TCRBJ01-02	01				2	9	1	7	2	7	39	53	55	59	68	1	In	VDJ
CTGGAGTCCGCCAGCACCAACCAGACATCTATGTACCTCTGTGCCAGCAGTTCGAGTACCCTGGCTTATGGCTACACCTTCGGTTCG	CASSSSTLAYGYTF	1	9.895013902494533E-6	42	TCRBV28-01*01	TCRBV28	TCRBV28-01	01								TCRBD01,TCRBD02	TCRBD01-01,TCRBD02-01		TCRBJ01-02*01	TCRBJ01	TCRBJ01-02	01				4	1	9	0	10	5	39	52	62	65	66	1	In	VDJ
NCTCTCACTGTGACATCGGCCCAAAAGAACCCGACAGCTTTCTATCTCTGTGCCAGTAGACACCTCTATGGCTACACCTTCGGTTCG	CASRHLYGYTF	2	1.9790027804989067E-5	33	TCRBV19-01*01	TCRBV19	TCRBV19-01	01				TCRBD01-01*01	TCRBD01	TCRBD01-01	01				TCRBJ01-02*01	TCRBJ01	TCRBJ01-02	01				6	3	3	6	0	4	48	-1	59	62	65	2	In	VDJ
CCACTCTGACAGTGACCAGTGCCCATCCTGAAGACAGCAGCTTCTACATCTGCAGTGCTAGGGGGCTATGGCTACACCTTCGGTTCG		2	1.9790027804989067E-5	31	TCRBV20-01	TCRBV20	TCRBV20-01				01,04					TCRBD01,TCRBD02	TCRBD01-01,TCRBD02-01		TCRBJ01-02*01	TCRBJ01	TCRBJ01-02	01				3	0	6	2	0	4	50	-1	61	-1	65	2	Out	VDJ
GACAGTGACCAGTGCCCATCCTGAAGACAGCAGCTTCTACATCTGCAGTGCTAGCTCAGGTAGGGCTATGGCTACACCTTCGGTTCG		2	1.9790027804989067E-5	38	TCRBV20	TCRBV20				TCRBV20-01,TCRBV20-or09_02						TCRBD01,TCRBD02	TCRBD01-01,TCRBD02-01		TCRBJ01-02*01	TCRBJ01	TCRBJ01-02	01				3	5	4	4	2	4	43	54	56	60	65	2	Out	VDJ
AACGCCTTGGAGCTGGACGACTCGGCCCTGTATCTCTGTGCCAGCAGCGTAGGGGCCTCAACCCCCTATGGCTACACCTTCGGTTCG	CASSVGASTPYGYTF	1	9.895013902494533E-6	45	TCRBV05-04*01	TCRBV05	TCRBV05-04	01				TCRBD01-01*01	TCRBD01	TCRBD01-01	01				TCRBJ01-02*01	TCRBJ01	TCRBJ01-02	01				4	10	5	2	2	4	36	48	50	55	65	1	In	VDJ
ACAGTGACCAGTGCCCATCCTGAAGACAGCAGCTTCTACATCTGCAGTGCCCCTCATGACAGGGACTATGGCTACACCTTCGGTTCG	CSAPHDRDYGYTF	2	1.9790027804989067E-5	39	TCRBV20	TCRBV20				TCRBV20-01,TCRBV20-or09_02		TCRBD01-01*01	TCRBD01	TCRBD01-01	01				TCRBJ01-02*01	TCRBJ01	TCRBJ01-02	01				6	0	2	3	7	3	42	50	57	-1	64	2	In	VDJ
CTTCACATCAATTCCCTGGAGCTTGGTGACTCTGCTGTGTATTTCTGTGCCAGCAGCCGGACAGACTATGGCTACACCTTCGGTTCG	CASSRTDYGYTF	2	1.9790027804989067E-5	36	TCRBV03-01/03-02*01	TCRBV03	TCRBV03-01/03-02	01				TCRBD01-01*01	TCRBD01	TCRBD01-01	01				TCRBJ01-02*01	TCRBJ01	TCRBJ01-02	01				4	0	1	5	0	3	45	-1	58	-1	64	2	In	VDJ
AGGGACTCAGCTGTGTACTTCTGTGCCAGCAGTTTTTTGGCAGGGGACGATTCAGCAATCCCTAACTATGGCTACACCTTCGGTTCG	CASSFLAGDDSAIPNYGYTF	1	9.895013902494533E-6	60	TCRBV12	TCRBV12				TCRBV12-03/12-04,TCRBV12-04		TCRBD01-01*01	TCRBD01	TCRBD01-01	01				TCRBJ01-02*01	TCRBJ01	TCRBJ01-02	01				3	15	4	2	5	0	21	35	40	46	61	1	In	VDJ
ACCAGTGCCCATCCTGAAGACAGCAGCTTCTACATCTGCAGTGCTTCTCTCCGGGACAAACCTAACTATGGCTACACCTTCGGTTCG	CSASLRDKPNYGYTF	2	1.9790027804989067E-5	45	TCRBV20	TCRBV20				TCRBV20-01,TCRBV20-or09_02		TCRBD01-01*01	TCRBD01	TCRBD01-01	01				TCRBJ01-02*01	TCRBJ01	TCRBJ01-02	01				5	3	0	6	7	0	36	45	52	58	61	2	In	VDJ
TCCGCCAGCACCAACCAGACATCTATGTACCTCTGTGCCAGCAGTTCCTATCAGGGGGGCACTAACTATGGCTACACCTTCGGTTCG	CASSSYQGGTNYGYTF	1	9.895013902494533E-6	48	TCRBV28-01*01	TCRBV28	TCRBV28-01	01				TCRBD01-01*01	TCRBD01	TCRBD01-01	01				TCRBJ01-02*01	TCRBJ01	TCRBJ01-02	01				4	3	4	1	5	0	33	46	51	58	61	1	In	VDJ
TCCGCCAGCACCAACCAGACATCTATGTACCTCTGTGCCAGCAGTTTAGGAAAAGGGAGATGGAACTATGGCTACACCTTCGGTTCG	CASSLGKGRWNYGYTF	1	9.895013902494533E-6	48	TCRBV28-01*01	TCRBV28	TCRBV28-01	01				TCRBD02-01*02	TCRBD02	TCRBD02-01	02				TCRBJ01-02*01	TCRBJ01	TCRBJ01-02	01				2	4	9	2	6	2	33	48	54	59	63	1	In	VDJ
TTGCTGGGGGACTCGGCCCTCTATCTCTGTGCCAGCAGCACGACCATTCGGGACAGGGCCGGGAACTATGGCTACACCTTCGGTTCG	CASSTTIRDRAGNYGYTF	1	9.895013902494533E-6	54	TCRBV05-06*01	TCRBV05	TCRBV05-06	01				TCRBD01-01*01	TCRBD01	TCRBD01-01	01				TCRBJ01-02*01	TCRBJ01	TCRBJ01-02	01				4	5	0	3	10	2	27	39	49	58	63	1	In	VDJ
CGGTCCACAAAGCTGGAGGACTCAGCCATGTACTTCTGTGCCAGCAGTGGGGCAGGGAACGGGAACTATGGCTACACCTTCGGTTCG	CASSGAGNGNYGYTF	1	9.895013902494533E-6	45	TCRBV02-01	TCRBV02	TCRBV02-01				01,03	TCRBD01-01*01	TCRBD01	TCRBD01-01	01				TCRBJ01-02*01	TCRBJ01	TCRBJ01-02	01				4	6	4	3	3	2	36	49	52	57	63	1	In	VDJ
CAGCACCAACCAGACATCTATGTACCTCTGTGCCAGCACCCAATTCCCGGGACAGGGACCCCCAACTATGGCTACACCTTCGGTTCG		2	1.9790027804989067E-5	53	TCRBV28-01*01	TCRBV28	TCRBV28-01	01				TCRBD01-01*01	TCRBD01	TCRBD01-01	01				TCRBJ01-02*01	TCRBJ01	TCRBJ01-02	01				7	6	0	3	10	2	28	38	48	57	63	2	Out	VDJ
AAGATCCAGCCCTCAGAACCCAGGGACTCAGCTGTGTACTTCTGTGCCAGCAGTTTAGCAGGGGTATATGGCTACACCTTCGGTTCG	CASSLAGVYGYTF	1	9.895013902494533E-6	39	TCRBV12-03/12-04*01	TCRBV12	TCRBV12-03/12-04	01				TCRBD01-01*01	TCRBD01	TCRBD01-01	01				TCRBJ01-02*01	TCRBJ01	TCRBJ01-02	01				0	2	5	2	0	5	42	-1	59	64	66	1	In	VDJ
CCTAGAGTCTGCCATCCCCAACCAGACAGCTCTTTACTTCTGTGCCACCAGTGCCGTACAGGGGGCGATGGCTACACCTTCGGTTCG		9	8.905512512245079E-5	41	TCRBV24-01*01	TCRBV24	TCRBV24-01	01				TCRBD01-01*01	TCRBD01	TCRBD01-01	01				TCRBJ01-02*01	TCRBJ01	TCRBJ01-02	01				5	1	3	0	4	6	40	53	57	66	67	9	Out	VDJ
CAGCGCACAGAGCAGGGGGACTCGGCCATGTATCTCTGTGCCAGCAGCCCTCTCTGGGGCAGGAGGCATGGCTACACCTTCGGTTCG	CASSPLWGRRHGYTF	2	1.9790027804989067E-5	45	TCRBV07-09*01	TCRBV07	TCRBV07-09	01								TCRBD01,TCRBD02	TCRBD01-01,TCRBD02-01		TCRBJ01-02*01	TCRBJ01	TCRBJ01-02	01				5	7	7	0	7	6	36	48	55	60	67	2	In	VDJ
NNNNNNNTGTCGGCTGCTCCCTCCCAGACATCTGTGTACTTCTGTGCCAGCAGTCCCCTGGACGGAAATGGCTACACCTTCGGTTCG	CASSPLDGNGYTF	2	1.9790027804989067E-5	39	TCRBV06-05*01	TCRBV06	TCRBV06-05	01								TCRBD01,TCRBD02	TCRBD01-01,TCRBD02-01		TCRBJ01-02*01	TCRBJ01	TCRBJ01-02	01				5	4	1	7	5	6	42	54	59	63	67	2	In	VDJ
CTGAAGATCCGGTCCACAAAGCTGGAGGACTCAGCCATGTACTTCTGTGCCAGCAGTGAGGGGGTAAAGGGCTACACCTTCGGTTCG	CASSEGVKGYTF	1	9.895013902494533E-6	36	TCRBV02-01	TCRBV02	TCRBV02-01				01,03					TCRBD01,TCRBD02	TCRBD01-01,TCRBD02-01		TCRBJ01-02*01	TCRBJ01	TCRBJ01-02	01				3	5	6	1	0	8	45	-1	59	64	69	1	In	VDJ
CTGGAGTCCGCCAGCACCAACCAGACATCTATGTACCTCTGTGCCAGCAGTTTGACCCCCCTACCGGGTGGGCAGTACTTCGGGCCG	CASSLTPLPGGQYF	1	9.895013902494533E-6	42	TCRBV28-01*01	TCRBV28	TCRBV28-01	01				TCRBD02-01	TCRBD02	TCRBD02-01				01,02	TCRBJ02-07*01	TCRBJ02	TCRBJ02-07	01				3	3	8	4	11	9	39	53	64	68	71	1	In	VDJ
AGTGCCCATCCTGAAGACAGCAGCTTCTACATCTGCAGTGCTAGAGTTAGCGGGAGCCGCTCGACAGGTGAGCAGTACTTCGGGCCG	CSARVSGSRSTGEQYF	1	9.895013902494533E-6	48	TCRBV20	TCRBV20				TCRBV20-01,TCRBV20-or09_02		TCRBD02-01*02	TCRBD02	TCRBD02-01	02				TCRBJ02-07*01	TCRBJ02	TCRBJ02-07	01				1	13	5	2	1	7	33	46	47	56	69	1	In	VDJ
ATCCTGGAGTCGCCCAGCCCCAACCAGACCTCTCTGTACTTCTGTGCCAGCAGTTTAACACTAGCTAGGGAGCAGTACTTCGGGCCG	CASSLTLAREQYF	1	9.895013902494533E-6	39	TCRBV27-01*01	TCRBV27	TCRBV27-01	01				TCRBD02-01	TCRBD02	TCRBD02-01				01,02	TCRBJ02-07*01	TCRBJ02	TCRBJ02-07	01				2	4	3	7	2	7	42	57	59	65	69	1	In	VDJ
GTGACCAGTGCCCATCCTGAAGACAGCAGCTTCTACATCTGCAGTGCTAGAACGACTAGCGGGAGTTTCGAGCAGTACTTCGGGCCG	CSARTTSGSFEQYF	1	9.895013902494533E-6	42	TCRBV20	TCRBV20				TCRBV20-01,TCRBV20-or09_02		TCRBD02-01*02	TCRBD02	TCRBD02-01	02				TCRBJ02-07*01	TCRBJ02	TCRBJ02-07	01				2	3	2	2	2	6	39	51	53	65	68	1	In	VDJ
AACGCCTTGTTGCTGGGGGACTCGGCCCTGTATCTCTGTGCCAGCACTCCCGGACTAGCGGGCCTCCTCGAGCAGTACTTCGGGCCG	CASTPGLAGLLEQYF	1	9.895013902494533E-6	45	TCRBV05-05*01	TCRBV05	TCRBV05-05	01				TCRBD02-01	TCRBD02	TCRBD02-01				01,02	TCRBJ02-07*01	TCRBJ02	TCRBJ02-07	01				6	6	1	4	5	6	36	46	51	62	68	1	In	VDJ
ACAGTGACCAGTGCCCATCCTGAAGACAGCAGCTTCTACATCTGCAGTGCTAGTGGCCTAGCGGGAACCGAGCAGTACTTCGGGCCG	CSASGLAGTEQYF	1	9.895013902494533E-6	39	TCRBV20-01*04	TCRBV20	TCRBV20-01	04				TCRBD02-01*02	TCRBD02	TCRBD02-01	02				TCRBJ02-07*01	TCRBJ02	TCRBJ02-07	01				1	2	4	3	2	6	42	55	57	66	68	1	In	VDJ
ATCCGGTCCACAAAGCTGGAGGACTCAGCCATGTACTTCTGTGCCAGCAGCAGATCCGGGACAGGTTACGAGCAGTACTTCGGGCCG	CASSRSGTGYEQYF	1	9.895013902494533E-6	42	TCRBV02-01	TCRBV02	TCRBV02-01				01,03	TCRBD01-01*01	TCRBD01	TCRBD01-01	01				TCRBJ02-07*01	TCRBJ02	TCRBJ02-07	01				6	1	0	4	7	4	39	50	57	65	66	1	In	VDJ
GTGACATCGGCCCAAAAGAACCCGACAGCTTTCTATCTCTGTGCCAGTAGTATGGCAGGGATCCCTTACGAGCAGTACTTCGGGCCG	CASSMAGIPYEQYF	1	9.895013902494533E-6	42	TCRBV19-01*01	TCRBV19	TCRBV19-01	01				TCRBD01-01*01	TCRBD01	TCRBD01-01	01				TCRBJ02-07*01	TCRBJ02	TCRBJ02-07	01				3	6	4	3	2	4	39	53	55	60	66	1	In	VDJ
ATCCGGTCCACAAAGCTGGAGGACTCAGCCATGTACTTCTGTGCCAGCAAAAGGGAACAGGTCCATTACGAGCAGTACTTCGGGCCG	CASKREQVHYEQYF	1	9.895013902494533E-6	42	TCRBV02-01	TCRBV02	TCRBV02-01				01,03	TCRBD01-01*01	TCRBD01	TCRBD01-01	01				TCRBJ02-07*01	TCRBJ02	TCRBJ02-07	01				7	5	3	4	7	4	39	49	56	61	66	1	In	VDJ
GTGACATCGGCCCAAAAGAACCCGACAGCTTTCTATCTCTGTGCCAGTAGTACGGGACAGCGTGTCTACGAGCAGTACTTCGGGCCG	CASSTGQRVYEQYF	1	9.895013902494533E-6	42	TCRBV19-01*01	TCRBV19	TCRBV19-01	01				TCRBD01-01*01	TCRBD01	TCRBD01-01	01				TCRBJ02-07*01	TCRBJ02	TCRBJ02-07	01				4	5	0	5	1	3	39	52	53	60	65	1	In	VDJ
TTCCCTGGAGCTTGGTGACTCTGCTGTGTATTTCTGTGCCAGCAGCCTTCTAAGACCCCAACCATCTACGAGCAGTACTTCGGGCCG		1	9.895013902494533E-6	47	TCRBV03-01/03-02*01	TCRBV03	TCRBV03-01/03-02	01								TCRBD01,TCRBD02	TCRBD01-01,TCRBD02-01		TCRBJ02-07*01	TCRBJ02	TCRBJ02-07	01				4	9	2	7	6	3	34	47	53	56	65	1	Out	VDJ
GTGACCAGTGCCCATCCTGAAGACAGCAGCTTCTACATCTGCAGTGCTACACCCACAGGGGTCGGCTACGAGCAGTACTTCGGGCCG	CSATPTGVGYEQYF	1	9.895013902494533E-6	42	TCRBV20	TCRBV20				TCRBV20-01,TCRBV20-or09_02		TCRBD01-01*01	TCRBD01	TCRBD01-01	01				TCRBJ02-07*01	TCRBJ02	TCRBJ02-07	01				4	4	3	2	5	3	39	49	54	61	65	1	In	VDJ
CTGGAGTCCGCCAGCACCAACCAGACATCTATGTACCTCTGTGCCAGCAGTTTGTCAGGGGGTCGCTACGAGCAGTACTTCGGGCCG	CASSLSGGRYEQYF	1	9.895013902494533E-6	42	TCRBV28-01*01	TCRBV28	TCRBV28-01	01				TCRBD01-01*01	TCRBD01	TCRBD01-01	01				TCRBJ02-07*01	TCRBJ02	TCRBJ02-07	01				3	3	4	1	2	3	39	53	55	62	65	1	In	VDJ
ATCCAGCCTGCAGAGCTTGGGGACTCGGCCATGTATCTCTGTGCCAGCAGTGTGGACAGGGGGTCCTACGAGCAGTACTTCGGGCCG	CASSVDRGSYEQYF	1	9.895013902494533E-6	42	TCRBV11-01*01	TCRBV11	TCRBV11-01	01				TCRBD01-01*01	TCRBD01	TCRBD01-01	01				TCRBJ02-07*01	TCRBJ02	TCRBJ02-07	01				6	0	1	1	3	1	39	50	53	-1	63	1	In	VDJ
AACGCCTTGGAGCTGGACGACTCGGCCCTGTATCTCTGTGCCAGCAGCGCGGGGAGCACAAGCTCCTACGAGCAGTACTTCGGGCCG	CASSAGSTSSYEQYF	1	9.895013902494533E-6	45	TCRBV05-04*01	TCRBV05	TCRBV05-04	01				TCRBD02-01*01	TCRBD02	TCRBD02-01	01				TCRBJ02-07*01	TCRBJ02	TCRBJ02-07	01				4	8	7	3	0	0	36	-1	48	54	62	1	In	VDJ
CTACACGCCCTGCAGCCAGAAGACTCAGCCCTGTATCTCTGCGCCAGCAGCCATTACTCAGCCTCCTACGAGCAGTACTTCGGGCCG	CASSHYSASYEQYF	1	9.895013902494533E-6	42	TCRBV04-01*01	TCRBV04	TCRBV04-01	01								TCRBD01,TCRBD02	TCRBD01-01,TCRBD02-01		TCRBJ02-07*01	TCRBJ02	TCRBJ02-07	01				3	1	4	5	5	0	39	53	58	61	62	1	In	VDJ
GAGCTTGGTGACTCTGCTGTGTATTTCTGTGCCAGCAGCCCGACGCCCTGGGGACAGGGTGGGGCCTACGAGCAGTACTTCGGGCCG	CASSPTPWGQGGAYEQYF	1	9.895013902494533E-6	54	TCRBV03-01/03-02*01	TCRBV03	TCRBV03-01/03-02	01				TCRBD01-01*01	TCRBD01	TCRBD01-01	01				TCRBJ02-07*01	TCRBJ02	TCRBJ02-07	01				4	5	0	3	10	2	27	40	50	59	64	1	In	VDJ
AATTCCCTGGAGCTTGGTGACTCTGCTGTGTATTTCTGTGCCAGCAGCTATGGGACTAGCGGACCCTACGAGCAGTACTTCGGGCCG	CASSYGTSGPYEQYF	1	9.895013902494533E-6	45	TCRBV03-01/03-02*01	TCRBV03	TCRBV03-01/03-02	01				TCRBD02-01	TCRBD02	TCRBD02-01				01,02	TCRBJ02-07*01	TCRBJ02	TCRBJ02-07	01				5	2	0	5	3	2	36	48	51	62	64	1	In	VDJ
CTGGAGTCGCCCAGCCCCAACCAGACCTCTCTGTACTTCTGTGCCAGCCCCCACCCCGACCGGACCTACGAGCAGTACTTCGGGCCG	CASPHPDRTYEQYF	1	9.895013902494533E-6	42	TCRBV27-01*01	TCRBV27	TCRBV27-01	01								TCRBD01,TCRBD02	TCRBD01-01,TCRBD02-01		TCRBJ02-07*01	TCRBJ02	TCRBJ02-07	01				8	0	1	8	13	2	39	48	61	-1	64	1	In	VDJ
AATTCCCTGGAGCTTGGTGACTCTGCTGTGTATTTCTGTGCCAGCAGCCCCTTCGTGGGGGGAACCTACGAGCAGTACTTCGGGCCG	CASSPFVGGTYEQYF	1	9.895013902494533E-6	45	TCRBV03-01/03-02*01	TCRBV03	TCRBV03-01/03-02	01				TCRBD02-01*01	TCRBD02	TCRBD02-01	01				TCRBJ02-07*01	TCRBJ02	TCRBJ02-07	01				4	2	9	1	7	2	36	49	56	62	64	1	In	VDJ
TCTCCCTGATTCTGGAGTCCGCCAGCACCAACCAGACATCTATGTACCTCTGTGCCGGCCCCAAGATACGAGCAGTACTTCGGGCCG		1	9.895013902494533E-6	31	TCRBV28-01*01	TCRBV28	TCRBV28-01	01				TCRBD01-01*01	TCRBD01	TCRBD01-01	01				TCRBJ02-07*01	TCRBJ02	TCRBJ02-07	01				11	7	9	0	0	4	50	-1	56	59	66	1	Out	VDJ
ATGAGCTCCTTGGAGCTGGGGGACTCAGCCCTGTACTTCTGTGCCAGCAGCTTAGGCGGACTAGCGGACGAGCAGTACTTCGGGCCG	CASSLGGLADEQYF	1	9.895013902494533E-6	42	TCRBV13-01*01	TCRBV13	TCRBV13-01	01				TCRBD02-01	TCRBD02	TCRBD02-01				01,02	TCRBJ02-07*01	TCRBJ02	TCRBJ02-07	01				0	0	1	5	1	5	39	56	57	-1	67	1	In	VDJ
AACGCCTTGGAGCTGGACGACTCGGCCCTGTATCTCTGTGCCAGCAGCTTGGCCGGGGTTAGCGGTAACGAGCAGTACTTCGGGCCG	CASSLAGVSGNEQYF	1	9.895013902494533E-6	45	TCRBV05-04*01	TCRBV05	TCRBV05-04	01				TCRBD02-01	TCRBD02	TCRBD02-01				01,02	TCRBJ02-07*01	TCRBJ02	TCRBJ02-07	01				0	2	5	5	7	5	36	52	59	65	67	1	In	VDJ
CTCACTGTGACATCGGCCCAAAAGAACCCGACAGCTTTCTATCTCTGTGCCAGTAGGTCCTCTGGAAACACCATATATTTTGGAGAG	CASRSSGNTIYF	2	1.9790027804989067E-5	36	TCRBV19-01*01	TCRBV19	TCRBV19-01	01											TCRBJ01-03*01	TCRBJ01	TCRBJ01-03	01				6	3	0	0	0	0	45	-1	-1	56	59	2	In	VJ
ACATCGGCCCAAAAGAACCCGACAGCTTTCTATCTCTGTGCCAGTAGTATTCAGGGGGCTGGCGGAAACACCATATATTTTGGAGAG	CASSIQGAGGNTIYF	2	1.9790027804989067E-5	45	TCRBV19-01*01	TCRBV19	TCRBV19-01	01				TCRBD01-01*01	TCRBD01	TCRBD01-01	01				TCRBJ01-03*01	TCRBJ01	TCRBJ01-03	01				3	4	4	0	1	4	36	50	51	59	63	2	In	VDJ
ATCCAGTCCACGGAGTCAGGGGACACAGCACTGTATTTCTGTGCCAGCAGCAGGTAATTTCCCGGAAACACCATATATTTTGGAGAG	CASSR*FPGNTIYF	2	1.9790027804989067E-5	42	TCRBV21-01*01	TCRBV21	TCRBV21-01	01								TCRBD01,TCRBD02	TCRBD01-01,TCRBD02-01		TCRBJ01-03*01	TCRBJ01	TCRBJ01-03	01				4	9	0	10	0	4	39	-1	52	54	63	2	Stop	VDJ
TCGCCCAGCCCCAACCAGACCTCTCTGTACTTCTGTGCCAGCAGTTTACGTCCCAGACAGGGTGCCAACGTCCTGACTTTCGGGGCC	CASSLRPRQGANVLTF	2	1.9790027804989067E-5	48	TCRBV27-01*01	TCRBV27	TCRBV27-01	01				TCRBD01-01*01	TCRBD01	TCRBD01-01	01				TCRBJ02-06*01	TCRBJ02	TCRBJ02-06	01				2	1	2	3	7	7	33	48	55	62	63	2	In	VDJ
ATCCAGCAGGTAGTGCGAGGAGATTCGGCAGCTTATTTCTGTGCCAGCTCCCCAACAGGGAATGGTTCACCCCTCCACTTTGGGAAC	CASSPTGNGSPLHF	2	1.9790027804989067E-5	42	TCRBV18-01*01	TCRBV18	TCRBV18-01	01				TCRBD01-01*01	TCRBD01	TCRBD01-01	01				TCRBJ01-06*02	TCRBJ01	TCRBJ01-06	02				2	5	3	3	0	9	39	-1	54	60	65	2	In	VDJ
ATCCAGCCCTCAGAACCCAGGGACTCAGCTGTGTACTTCTGTGCCAGCAGGATCGACCAGGGGAATTCACCCCTCCACTTTGGGAAC	CASRIDQGNSPLHF	1	9.895013902494533E-6	42	TCRBV12	TCRBV12				TCRBV12-03/12-04,TCRBV12-04		TCRBD01-01*01	TCRBD01	TCRBD01-01	01				TCRBJ01-06*02	TCRBJ01	TCRBJ01-06	02				6	0	4	2	7	7	39	50	57	-1	63	1	In	VDJ
CTGAAGATCCGGTCCACAAAGCTGGAGGACTCAGCCATGTACTTCTGTGCCAGCAGTCAATGGGGCAGGACCCTCCACTTTGGGAAC	CASSQWGRTLHF	2	1.9790027804989067E-5	36	TCRBV02-01	TCRBV02	TCRBV02-01				01,03	TCRBD01-01*01	TCRBD01	TCRBD01-01	01				TCRBJ01-06*02	TCRBJ01	TCRBJ01-06	02				5	4	7	0	4	14	45	57	61	66	70	2	In	VDJ
TCCCTGATTCTGGAGTCCGCCAGCACCAACCAGACATCTATGTACCTCTGTGCCAGCAGTTTGCAGGATGAGCAGTTCTTCGGGCCA	CASSLQDEQFF	3	2.96850417074836E-5	33	TCRBV28-01*01	TCRBV28	TCRBV28-01	01				TCRBD01-01*01	TCRBD01	TCRBD01-01	01				TCRBJ02-01*01	TCRBJ02	TCRBJ02-01	01				3	0	4	4	1	8	48	62	63	-1	67	3	In	VDJ
AATGTGAACGCCTTGTTGCTGGGGGACTCGGCCCTCTATCTCTGTGCCAGCAGTTCGACAGTCTACAATGAGCAGTTCTTCGGGCCA	CASSSTVYNEQFF	1	9.895013902494533E-6	39	TCRBV05-06*01	TCRBV05	TCRBV05-06	01				TCRBD01-01*01	TCRBD01	TCRBD01-01	01				TCRBJ02-01*01	TCRBJ02	TCRBJ02-01	01				5	1	2	5	3	3	42	53	56	61	62	1	In	VDJ
ACAGTGACCAGTGCCCATCCTGAAGACAGCAGCTTCTACATCTGCAGTGCTACGGGACTATCCTACAATGAGCAGTTCTTCGGGCCA	CSATGLSYNEQFF	2	1.9790027804989067E-5	39	TCRBV20	TCRBV20				TCRBV20-01,TCRBV20-or09_02		TCRBD02-01	TCRBD02	TCRBD02-01				01,02	TCRBJ02-01*01	TCRBJ02	TCRBJ02-01	01				4	0	0	9	1	1	42	52	53	-1	60	2	In	VDJ
TCTAAGAAGCTCCTTCTCAGTGACTCTGGCTTCTATCTCTGTGCCTGGAGCAGACCGGGGGTGATCGAGACCCAGTACTTCGGGCCA	CAWSRPGVIETQYF	1	9.895013902494533E-6	42	TCRBV30-01*01	TCRBV30	TCRBV30-01	01				TCRBD02-01*01	TCRBD02	TCRBD02-01	01				TCRBJ02-05*01	TCRBJ02	TCRBJ02-05	01				3	5	8	2	5	5	39	50	55	61	66	1	In	VDJ
TGAACGCCTTGTTGCTGGGGGACTCGGCCCTCTATCTCTGTGCCAGCAGCCCATGACCGACCTCAAGAGACCCAGTACTTCGGGCCA		1	9.895013902494533E-6	43	TCRBV05-06*01	TCRBV05	TCRBV05-06	01								TCRBD01,TCRBD02	TCRBD01-01,TCRBD02-01		TCRBJ02-05*01	TCRBJ02	TCRBJ02-05	01				4	6	2	7	4	2	38	50	54	57	63	1	Out	VDJ
CACACCCTGCAGCCAGAAGACTCGGCCCTGTATCTCTGTGCCAGCAGCCAAGGCCGGGACGGGCAAGAGACCCAGTACTTCGGGCCA	CASSQGRDGQETQYF	2	1.9790027804989067E-5	45	TCRBV04-02*01	TCRBV04	TCRBV04-02	01								TCRBD01,TCRBD02	TCRBD01-01,TCRBD02-01		TCRBJ02-05*01	TCRBJ02	TCRBJ02-05	01				1	3	0	7	3	2	36	52	55	60	63	2	In	VDJ
CTCACTCTGGAGTCCGCTACCAGCTCCCAGACATCTGTGTACTTCTGTGCCATCAGGGCAGGGCAAGAGACCCAGTACTTCGGGCCA	CAIRAGQETQYF	1	9.895013902494533E-6	36	TCRBV10-03*01	TCRBV10	TCRBV10-03	01				TCRBD01-01*01	TCRBD01	TCRBD01-01	01				TCRBJ02-05*01	TCRBJ02	TCRBJ02-05	01				6	0	4	3	2	2	45	56	58	-1	63	1	In	VDJ
GTGAACGCCTTGTTGCTGGGGGACTCGGCCCTCTATCTCTGTGCCAGCAGCTTGGGGATCAGCGCAGATACGCAGTATTTTGGCCCA	CASSLGISADTQYF	2	1.9790027804989067E-5	42	TCRBV05-06*01	TCRBV05	TCRBV05-06	01				TCRBD02-01	TCRBD02	TCRBD02-01				01,02	TCRBJ02-03*01	TCRBJ02	TCRBJ02-03	01				0	0	6	6	5	4	39	55	60	-1	64	2	In	VDJ
ATCCTGAAGACAGCAGCTTCTACATCTGCAGTGCTCTAGACTAGCGGGAGGTAGTAACTGTGTCCCGGGGAGCTGTTTTTTGGAGAA		2	1.9790027804989067E-5	55	TCRBV20	TCRBV20				TCRBV20-01,TCRBV20-or09_02		TCRBD02-01*02	TCRBD02	TCRBD02-01	02				TCRBJ02-02*01	TCRBJ02	TCRBJ02-02	01				5	13	2	1	3	6	26	35	38	51	64	2	Out	VDJ
ACGCCTTGGAGCTGGACGACTCGGCCCTGTATCTCTGTGCCAGCAGCTTGCTCCGGGAGGGATACCGGGGAGCTGTTTTTTGGAGAA		1	9.895013902494533E-6	46	TCRBV05-04*01	TCRBV05	TCRBV05-04	01				TCRBD02-01*02	TCRBD02	TCRBD02-01	02				TCRBJ02-02*01	TCRBJ02	TCRBJ02-02	01				1	2	8	0	3	5	35	50	53	61	63	1	Out	VDJ
TCCACAAAGCTGGAGGACTCAGCCATGTACTTCTGTGCCAGCAGTGAAGGGGACAGGGCGGGCACCGGGGAGCTGTTTTTTGGAGAA	CASSEGDRAGTGELFF	2	1.9790027804989067E-5	48	TCRBV02-01	TCRBV02	TCRBV02-01				01,03	TCRBD01-01*01	TCRBD01	TCRBD01-01	01				TCRBJ02-02*01	TCRBJ02	TCRBJ02-02	01				1	4	0	3	0	4	33	-1	49	58	62	2	In	VDJ
GTGACCAGTGCCCATCCTGAAGACAGCAGCTTCTACATCTGCAGTGCTACCACAGGGGGCTCCACCGGGGAGCTGTTTTTTGGAGAA	CSATTGGSTGELFF	2	1.9790027804989067E-5	42	TCRBV20	TCRBV20				TCRBV20-01,TCRBV20-or09_02		TCRBD01-01*01	TCRBD01	TCRBD01-01	01				TCRBJ02-02*01	TCRBJ02	TCRBJ02-02	01				4	2	3	0	2	4	39	49	51	60	62	2	In	VDJ
ATTCTGGAGTCCGCCAGCACCAACCAGACATCTATGTACCTCTGTGCCAGCAACGCAGCCGACACCGGGGAGCTGTTTTTTGGAGAA	CASNAADTGELFF	1	9.895013902494533E-6	39	TCRBV28-01*01	TCRBV28	TCRBV28-01	01								TCRBD01,TCRBD02	TCRBD01-01,TCRBD02-01		TCRBJ02-02*01	TCRBJ02	TCRBJ02-02	01				7	3	4	5	3	3	42	52	55	58	61	1	In	VDJ
AACGCCTTGGAGCTGGACGACTCGGCCCTGTATCTCTGTGCCAGCAGCACAAGACAGGCGAACACCGGGGAGCTGTTTTTTGGAGAA	CASSTRQANTGELFF	1	9.895013902494533E-6	45	TCRBV05-04*01	TCRBV05	TCRBV05-04	01				TCRBD01-01*01	TCRBD01	TCRBD01-01	01				TCRBJ02-02*01	TCRBJ02	TCRBJ02-02	01				4	0	2	4	4	0	36	48	52	-1	58	1	In	VDJ
AACATGAGCTCCTTGGAGCTGGGGGACTCAGCCCTGTACTTCTGTGCCAGCAGCCCAGCGAACACCGGGGAGCTGTTTTTTGGAGAA	CASSPANTGELFF	2	1.9790027804989067E-5	39	TCRBV13-01*01	TCRBV13	TCRBV13-01	01				TCRBD01-01*01	TCRBD01	TCRBD01-01	01				TCRBJ02-02*01	TCRBJ02	TCRBJ02-02	01				5	0	4	5	1	0	42	54	55	-1	58	2	In	VDJ
AAGATCCAGCCCTCAGAACCCAGGGACTCAGCTGTGTACTTCTGTGCCAGCAGTTTAGCTTGGCCCATTCGAGCTTTCTTTGGACAA	CASSLAWPIRAFF	1	9.895013902494533E-6	39	TCRBV12-03/12-04*01	TCRBV12	TCRBV12-03/12-04	01				TCRBD01-01*01	TCRBD01	TCRBD01-01	01				TCRBJ01-01*01	TCRBJ01	TCRBJ01-01	01				0	7	9	0	2	10	42	59	61	64	71	1	In	VDJ
CAGCAGGTAGTGCGAGGAGATTCGGCAGCTTATTTCTGTGCCAGCTCATCAGGACAGGGGGCGGTCACTGAAGCTTTCTTTGGACAA	CASSSGQGAVTEAFF	2	1.9790027804989067E-5	45	TCRBV18-01*01	TCRBV18	TCRBV18-01	01				TCRBD01-01*01	TCRBD01	TCRBD01-01	01				TCRBJ01-01*01	TCRBJ01	TCRBJ01-01	01				5	3	1	0	3	4	36	48	51	62	65	2	In	VDJ
CTACACACCCTGCAGCCAGAAGACTCGGCCCTGTATCTCTGTGCCAGCAGCTTCATACAGGGGGGCACTGAAGCTTTCTTTGGACAA	CASSFIQGGTEAFF	7	6.926509731746173E-5	42	TCRBV04-02*01	TCRBV04	TCRBV04-02	01				TCRBD01-01*01	TCRBD01	TCRBD01-01	01				TCRBJ01-01*01	TCRBJ01	TCRBJ01-01	01				5	1	3	1	5	4	39	51	56	64	65	7	In	VDJ
GTGAACGCCTTGGAGCTGGACGACTCGGCCCTGTATCTCTGTGCCAGCAGCTTAGGACAGGGGGCCACTGAAGCTTTCTTTGGACAA	CASSLGQGATEAFF	1	9.895013902494533E-6	42	TCRBV05-04*01	TCRBV05	TCRBV05-04	01				TCRBD01-01*01	TCRBD01	TCRBD01-01	01				TCRBJ01-01*01	TCRBJ01	TCRBJ01-01	01				2	0	1	0	1	4	39	53	54	-1	65	1	In	VDJ
GTGAACGCCTTGTTGCTGGGGGACTCGGCCCTCTATCTCTGTGCCAGCAGGGACAGTCTTTGGCCCACTGAAGCTTTCTTTGGACAA	CASRDSLWPTEAFF	1	9.895013902494533E-6	42	TCRBV05-06*01	TCRBV05	TCRBV05-06	01				TCRBD01-01*01	TCRBD01	TCRBD01-01	01				TCRBJ01-01*01	TCRBJ01	TCRBJ01-01	01				5	9	1	5	0	4	39	-1	50	56	65	1	In	VDJ
GTGACATCGGCCCAAAAGAACCCGACAGCTTTCTATCTCTGTGCCAGTAGTACGAGGGCCGGGTACACTGAAGCTTTCTTTGGACAA	CASSTRAGYTEAFF	2	1.9790027804989067E-5	42	TCRBV19-01*01	TCRBV19	TCRBV19-01	01				TCRBD02-01*02	TCRBD02	TCRBD02-01	02				TCRBJ01-01*01	TCRBJ01	TCRBJ01-01	01				4	6	11	0	1	3	39	52	53	58	64	2	In	VDJ
GCCCTGCAGCCAGAAGACTCAGCCCTGTATCTCTGCGCCAGCAGCCTAGAAGGGACAGGGGTGAACACTGAAGCTTTCTTTGGACAA	CASSLEGTGVNTEAFF	2	1.9790027804989067E-5	48	TCRBV04-01*01	TCRBV04	TCRBV04-01	01				TCRBD01-01*01	TCRBD01	TCRBD01-01	01				TCRBJ01-01*01	TCRBJ01	TCRBJ01-01	01				0	0	0	2	1	0	33	50	51	-1	61	2	In	VDJ
GTGAACGCCTTGTTGCTGGGGGACTCGGCCCTCTATCTCTGTGCCAGCACCAAAAGGACGGTGAACACTGAAGCTTTCTTTGGACAA	CASTKRTVNTEAFF	1	9.895013902494533E-6	42	TCRBV05-06*01	TCRBV05	TCRBV05-06	01								TCRBD01,TCRBD02	TCRBD01-01,TCRBD02-01		TCRBJ01-01*01	TCRBJ01	TCRBJ01-01	01				6	2	1	7	6	0	39	49	55	59	61	1	In	VDJ
AAGAAGCTCCTTCTCAGTGACTCTGGCTTCTATCTCTGTGCCTGGAGTCCAGGCCTAGGAGTGAACACTGAAGCTTTCTTTGGACAA	CAWSPGLGVNTEAFF	1	9.895013902494533E-6	45	TCRBV30-01*01	TCRBV30	TCRBV30-01	01								TCRBD01,TCRBD02	TCRBD01-01,TCRBD02-01		TCRBJ01-01*01	TCRBJ01	TCRBJ01-01	01				2	8	4	4	1	0	36	48	49	53	61	1	In	VDJ
CTGGAGTCCGCCAGCACCAACCAGACATCTATGTACCTCTGTGCCAGCAGTCCCCTCGACTGGAACACTGAAGCTTTCTTTGGACAA	CASSPLDWNTEAFF	1	9.895013902494533E-6	42	TCRBV28-01*01	TCRBV28	TCRBV28-01	01				TCRBD02-01	TCRBD02	TCRBD02-01				01,02	TCRBJ01-01*01	TCRBJ01	TCRBJ01-01	01				5	1	2	10	6	1	39	51	57	61	62	1	In	VDJ
NNNNNNNNNNNNNNNCTCAACTCTGACTGTGAGCAACATGAGCCCTGAAGACAGCAGTGCTAGAACACTGAAGCTTTCTTTGGACAA		2	1.9790027804989067E-5	14	TCRBV29-01	TCRBV29	TCRBV29-01				01,03	TCRBD02-01	TCRBD02	TCRBD02-01				01,02	TCRBJ01-01*01	TCRBJ01	TCRBJ01-01	01				24	0	4	9	2	1	67	57	59	-1	62	2	Out	VDJ
AGTTCTAAGAAGCTCCTTCTCAGTGACTCTGGCTTCTATCTCTGTGCCTGGAGTGTACGACAGACGGAAAAACTGTTTTTTGGCAGT	CAWSVRQTEKLFF	1	9.895013902494533E-6	39	TCRBV30-01*01	TCRBV30	TCRBV30-01	01				TCRBD01-01*01	TCRBD01	TCRBD01-01	01				TCRBJ01-04*01	TCRBJ01	TCRBJ01-04	01				0	3	2	5	2	8	42	56	58	63	66	1	In	VDJ
GGAGTCGCCCAGCCCCAACCAGACCTCTCTGTACTTCTGTGCCAGCAGTTTACGACGGGCAGGGATCAGCCCCAGCATTTTGGTGAT		2	1.9790027804989067E-5	44	TCRBV27-01*01	TCRBV27	TCRBV27-01	01				TCRBD01-01*01	TCRBD01	TCRBD01-01	01				TCRBJ01-05*01	TCRBJ01	TCRBJ01-05	01				2	0	4	3	7	5	37	52	59	-1	64	2	Out	VDJ
ACATCGGCCCAAAAGAACCCGACAGCTTTCTATCTCTGTGCCAGTAGTCAACAGGGAGGTAGCAATCAGCCCCAGCATTTTGGTGAT	CASSQQGGSNQPQHF	2	1.9790027804989067E-5	45	TCRBV19-01*01	TCRBV19	TCRBV19-01	01								TCRBD01,TCRBD02	TCRBD01-01,TCRBD02-01		TCRBJ01-05*01	TCRBJ01	TCRBJ01-05	01				5	3	3	3	2	0	36	48	50	56	59	2	In	VDJ
CGGAGTCAGGGGACACAGCACTGTATTTCTGTGCCAGCAGCAAAGGAGGACAGGGTTTGGAGCAATCAGCCCCAGCATTTTGGTGAT		1	9.895013902494533E-6	52	TCRBV21-01*01	TCRBV21	TCRBV21-01	01				TCRBD01-01*01	TCRBD01	TCRBD01-01	01				TCRBJ01-05*01	TCRBJ01	TCRBJ01-05	01				1	5	1	3	2	1	29	45	47	55	60	1	Out	VDJ
ACCAGTGCCCATCCTGAAGACAGCAGCTTCTACATCTGCAGTGCTAGCTGGGGGGGGCAGAGCAATCAGCCCCAGCATTTTGGTGAT	CSASWGGQSNQPQHF	4	3.9580055609978133E-5	45	TCRBV20	TCRBV20				TCRBV20-01,TCRBV20-or09_02		TCRBD02-01*01	TCRBD02	TCRBD02-01	01				TCRBJ01-05*01	TCRBJ01	TCRBJ01-05	01				3	4	9	0	2	1	36	47	49	56	60	4	In	VDJ
AAGAAGCTCCTCCTCAGTGACTCTGGCTTCTATCTCTGTGCCTGGAGTGTAGTGGGCGCCGACAATCAGCCCCAGCATTTTGGTGAT	CAWSVVGADNQPQHF	1	9.895013902494533E-6	45	TCRBV30-01*02	TCRBV30	TCRBV30-01	02				TCRBD01-01*01	TCRBD01	TCRBD01-01	01				TCRBJ01-05*01	TCRBJ01	TCRBJ01-05	01				0	5	8	0	3	3	36	50	53	57	62	1	In	VDJ
GCTTGGGGACTCGGCCGTGTATCTCTGTGCCAGCAGCTTGACCCGGGGGACAGGGGGCTTAACAATCAGCCCCAGCATTTTGGTGAT		1	9.895013902494533E-6	56	TCRBV11-03*01	TCRBV11	TCRBV11-03	01				TCRBD01-01*01	TCRBD01	TCRBD01-01	01				TCRBJ01-05*01	TCRBJ01	TCRBJ01-05	01				3	4	0	0	7	3	25	39	46	58	62	1	Out	VDJ
TCTGGAGTCCGCCAGCACCAACCAGACATCTATGTACCTCTGTGCCAGCACCGTACAGGGTCCTAGAAGCCCCAGCATTTTGGTGAT		1	9.895013902494533E-6	41	TCRBV28-01*01	TCRBV28	TCRBV28-01	01				TCRBD01-01*01	TCRBD01	TCRBD01-01	01				TCRBJ01-05*01	TCRBJ01	TCRBJ01-05	01				7	7	3	3	4	8	40	50	54	60	67	1	Out	VDJ
ATCCGGTCCACAAAGCTGGAGGACTCAGCCATGTACTTCTGTGCCAGCCTAGAGAGGACAGTTAATTCACCCCTCCACTTTGGGAAT	CASLERTVNSPLHF	2	1.9790027804989067E-5	42	TCRBV02-01	TCRBV02	TCRBV02-01				01,03	TCRBD01-01*01	TCRBD01	TCRBD01-01	01				TCRBJ01-06*01	TCRBJ01	TCRBJ01-06	01				8	1	1	5	7	6	39	48	55	61	62	2	In	VDJ
TCCGCCAGCACCAACCAGACATCTATGTACCTCTGTGCCACCTGCTGGTTCGGAAACCCTAATAATTCACCCCTCCACTTTGGGAAT	CATCWFGNPNNSPLHF	1	9.895013902494533E-6	48	TCRBV28-01*01	TCRBV28	TCRBV28-01	01								TCRBD01,TCRBD02	TCRBD01-01,TCRBD02-01		TCRBJ01-06*01	TCRBJ01	TCRBJ01-06	01				10	7	1	8	11	5	33	40	51	54	61	1	In	VDJ
AGCCTGCAGAGCTTGGGGACTCGGCCGTGTATCTCTGTGCCAGCAGCTTAGAAGCGGGGGCAGGGATCACCCCTCCACTTTGGGAAT		1	9.895013902494533E-6	46	TCRBV11-03*01	TCRBV11	TCRBV11-03	01				TCRBD02-01*01	TCRBD02	TCRBD02-01	01				TCRBJ01-06*01	TCRBJ01	TCRBJ01-06	01				0	6	6	2	0	10	35	-1	52	60	66	1	Out	VDJ
TCCACTCTGACAGTGACCAGTGCCCATCCTGAAGACAGCAGCTTCTACATCTGCAGTGCTAGGGGTGGTGGCTACACCTTCGGTTCG	CSARGGGYTF	3	2.96850417074836E-5	30	TCRBV20-01	TCRBV20	TCRBV20-01				01,04					TCRBD01,TCRBD02	TCRBD01-01,TCRBD02-01		TCRBJ01-02*01	TCRBJ01	TCRBJ01-02	01				3	3	0	9	0	7	51	-1	62	65	68	3	In	VDJ
GAGTCGCCCAGCCCCAACCAGACCTCTCTGTACTTCTGTGCCAGCAGTGACGGACGCAGGGCGGGTTATGGCTACACCTTCGGTTCG	CASSDGRRAGYGYTF	2	1.9790027804989067E-5	45	TCRBV27-01*01	TCRBV27	TCRBV27-01	01								TCRBD01,TCRBD02	TCRBD01-01,TCRBD02-01		TCRBJ01-02*01	TCRBJ01	TCRBJ01-02	01				5	5	4	3	8	5	36	48	56	61	66	2	In	VDJ
GCTGTACCCTCTCAGACATCTGTGTACTTCTGTGCCAGCAGTGACTTCTAAGACAGGCGGGATTCTTATGGCTACACCTTCGGTTCG	CASSDF*DRRDSYGYTF	2	1.9790027804989067E-5	51	TCRBV06-04*01	TCRBV06	TCRBV06-04	01								TCRBD01,TCRBD02	TCRBD01-01,TCRBD02-01		TCRBJ01-02*01	TCRBJ01	TCRBJ01-02	01				1	9	2	4	5	5	30	46	51	57	66	2	Stop	VDJ
CCAGTCCACGGAGTCAGGGGACACAGCACTGTATTTCTGTGCCAGCAGCAAAGAAGGCAATGACCTTATGGCTACACCTTCGGTTCG		1	9.895013902494533E-6	44	TCRBV21-01*01	TCRBV21	TCRBV21-01	01								TCRBD01,TCRBD02	TCRBD01-01,TCRBD02-01		TCRBJ01-02*01	TCRBJ01	TCRBJ01-02	01				1	2	2	7	8	5	37	53	61	64	66	1	Out	VDJ
GAGTCCGCCAGCACCAACCAGACATCTATGTACCTCTGTGCCAGCAGTCTCCCATCAGGGGGACGGTATGGCTACACCTTCGGTTCG	CASSLPSGGRYGYTF	1	9.895013902494533E-6	45	TCRBV28-01*01	TCRBV28	TCRBV28-01	01				TCRBD01-01*01	TCRBD01	TCRBD01-01	01				TCRBJ01-02*01	TCRBJ01	TCRBJ01-02	01				5	4	4	1	7	5	36	48	55	62	66	1	In	VDJ
NNNNNNNNNNTGTCGGCTGCTCCCTCCCAGACATCTGTGTACTTCTGTGCCAGCAGTGAATTTACGTATGGCTACACCTTCGGTTCG	CASSEFTYGYTF	2	1.9790027804989067E-5	36	TCRBV06-01*01	TCRBV06	TCRBV06-01	01								TCRBD01,TCRBD02	TCRBD01-01,TCRBD02-01		TCRBJ01-02*01	TCRBJ01	TCRBJ01-02	01				2	1	3	7	3	5	45	60	63	65	66	2	In	VDJ
AAGATCCAGCCCTCAGAACCCAGGGACTCAGCTGTGTACTTCTGTGCCAGCACCAACGGCCGGGAGTATGGCTACACCTTCGGTTCG	CASTNGREYGYTF	1	9.895013902494533E-6	39	TCRBV12-03/12-04*01	TCRBV12	TCRBV12-03/12-04	01				TCRBD02-01*02	TCRBD02	TCRBD02-01	02				TCRBJ01-02*01	TCRBJ01	TCRBJ01-02	01				7	0	8	2	8	5	42	52	60	-1	66	1	In	VDJ
TCCCTGGAGCTTGGTGACTCTGCTGTGTATTTCTGTGCCAGCAGCCCCACCCGGACAGGGGGCTTCTATGGCTACACCTTCGGTTCG	CASSPTRTGGFYGYTF	2	1.9790027804989067E-5	48	TCRBV03-01/03-02*01	TCRBV03	TCRBV03-01/03-02	01				TCRBD01-01*01	TCRBD01	TCRBD01-01	01				TCRBJ01-02*01	TCRBJ01	TCRBJ01-02	01				4	2	1	0	6	4	33	46	52	63	65	2	In	VDJ
CTGAATGTGAACGCCTTGTTGCTGGGGGACTCGGCCCTCTATCTCTGTGCCAGCACGCTTCGCCTCTATGGCTACACCTTCGGTTCG	CASTLRLYGYTF	1	9.895013902494533E-6	36	TCRBV05-06*01	TCRBV05	TCRBV05-06	01								TCRBD01,TCRBD02	TCRBD01-01,TCRBD02-01		TCRBJ01-02*01	TCRBJ01	TCRBJ01-02	01				6	7	10	0	1	4	45	55	56	58	65	1	In	VDJ
GCAGCCTGCAGAACTGGAGGATTCTGGAGTTTATTTCTGTGCCAGCAGCCCCCGGGACAGGCCCTCTATGGCTACACCTTCGGTTCG		3	2.96850417074836E-5	44	TCRBV14-01*01	TCRBV14	TCRBV14-01	01				TCRBD01-01*01	TCRBD01	TCRBD01-01	01				TCRBJ01-02*01	TCRBJ01	TCRBJ01-02	01				4	4	0	4	3	4	37	50	53	61	65	3	Out	VDJ
GAGTCCGCCAGCACCAACCAGACATCTATGTACCTCTGTGCCAGCAGTCAACTCGACAGGGTTGGCTATGGCTACACCTTCGGTTCG	CASSQLDRVGYGYTF	1	9.895013902494533E-6	45	TCRBV28-01*01	TCRBV28	TCRBV28-01	01				TCRBD01-01*01	TCRBD01	TCRBD01-01	01				TCRBJ01-02*01	TCRBJ01	TCRBJ01-02	01				5	4	2	3	6	4	36	48	54	61	65	1	In	VDJ
CTGATTCTGGAGTCCGCCAGCACCAACCAGACATCTATGTACCTCTGTGCCAGCAGTTTAGACGGCTATGGCTACACCTTCGGTTCG	CASSLDGYGYTF	1	9.895013902494533E-6	36	TCRBV28-01*01	TCRBV28	TCRBV28-01	01								TCRBD01,TCRBD02	TCRBD01-01,TCRBD02-01		TCRBJ01-02*01	TCRBJ01	TCRBJ01-02	01				2	2	2	7	0	4	45	-1	60	63	65	1	In	VDJ
AGTTCTAAGAAGCTCCTTCTCAGTGACTCTGGCTTCTATCTCTGTGCCTGGAGGCCCCCCAGGGCCTATGGCTACACCTTCGGTTCG	CAWRPPRAYGYTF	1	9.895013902494533E-6	39	TCRBV30-01*01	TCRBV30	TCRBV30-01	01				TCRBD01-01*01	TCRBD01	TCRBD01-01	01				TCRBJ01-02*01	TCRBJ01	TCRBJ01-02	01				3	1	4	3	6	4	42	53	59	64	65	1	In	VDJ
TCCCTGGAGCTTGGTGACTCTGCTGTGTATTTCTGTGCCAGCAGCCAAGGAAGCAGGGGGGGTCCCTATGGCTACACCTTCGGTTCG	CASSQGSRGGPYGYTF	2	1.9790027804989067E-5	48	TCRBV03-01/03-02*01	TCRBV03	TCRBV03-01/03-02	01								TCRBD01,TCRBD02	TCRBD01-01,TCRBD02-01		TCRBJ01-02*01	TCRBJ01	TCRBJ01-02	01				1	5	4	1	4	4	33	49	53	60	65	2	In	VDJ
AATGTGAGCACCTTGGAGCTGGGGGACTCGGCCCTTTATCTTTGCGCCAGCAGCCGTCCGGATCCCTATGGCTACACCTTCGGTTCG	CASSRPDPYGYTF	2	1.9790027804989067E-5	39	TCRBV05-01*01	TCRBV05	TCRBV05-01	01								TCRBD01,TCRBD02	TCRBD01-01,TCRBD02-01		TCRBJ01-02*01	TCRBJ01	TCRBJ01-02	01				4	3	1	8	5	4	42	54	59	62	65	2	In	VDJ
CTGACTGTGAGCAACATGAGCCCTGAAGACAGCAGCATATATCTCTGCAGCGTTGAAAACTCTTACTATGGCTACACCTTCGGTTCG	CSVENSYYGYTF	2	1.9790027804989067E-5	36	TCRBV29-01	TCRBV29	TCRBV29-01				01,02	TCRBD02-01	TCRBD02	TCRBD02-01				01,02	TCRBJ01-02*01	TCRBJ01	TCRBJ01-02	01				2	3	3	10	1	3	45	57	58	61	64	2	In	VDJ
AATGTGAACGCCTTGGAGCTGGACGACTCGGCCCTGTATCTCTGTGCCAGCAGAGGGGACAGGGACTATGGCTACACCTTCGGTTCG	CASRGDRDYGYTF	1	9.895013902494533E-6	39	TCRBV05-04*01	TCRBV05	TCRBV05-04	01				TCRBD01-01*01	TCRBD01	TCRBD01-01	01				TCRBJ01-02*01	TCRBJ01	TCRBJ01-02	01				5	0	0	3	2	3	42	53	55	-1	64	1	In	VDJ
CACGCCCTGCAGCCAGAAGACTCAGCCCTGTATCTCTGCGCCAGCAGCCAAGATGGCAGGGGTAACTATGGCTACACCTTCGGTTCG	CASSQDGRGNYGYTF	2	1.9790027804989067E-5	45	TCRBV04-01*01	TCRBV04	TCRBV04-01	01				TCRBD01-01*01	TCRBD01	TCRBD01-01	01				TCRBJ01-02*01	TCRBJ01	TCRBJ01-02	01				0	0	4	2	3	1	36	53	56	-1	62	2	In	VDJ
TCCGCCAGCACCAACCAGACATCTATGTACCTCTGTGCCAGCAGTTTATACCCGGGACAGGGTAACTATGGCTACACCTTCGGTTCG	CASSLYPGQGNYGYTF	1	9.895013902494533E-6	48	TCRBV28-01*01	TCRBV28	TCRBV28-01	01				TCRBD01-01*01	TCRBD01	TCRBD01-01	01				TCRBJ01-02*01	TCRBJ01	TCRBJ01-02	01				1	0	0	3	4	1	33	49	53	-1	62	1	In	VDJ
GAGCTGGACGACTCGGCCCTGTATCTCTGTGCCAGCAGCTTTGGATTTGGGAAGGATGTCGCTAACTATGGCTACACCTTCGGTTCG	CASSFGFGKDVANYGYTF	1	9.895013902494533E-6	54	TCRBV05-04*01	TCRBV05	TCRBV05-04	01								TCRBD01,TCRBD02	TCRBD01-01,TCRBD02-01		TCRBJ01-02*01	TCRBJ01	TCRBJ01-02	01				2	9	0	8	7	0	27	41	48	52	61	1	In	VDJ
AAGAAGCTCCTTCTCAGTGACTCTGGCTTCTATCTCTGTGCCTGGAGTCACAGGGGGGTTGCCAACTATGGCTACACCTTCGGTTCG	CAWSHRGVANYGYTF	1	9.895013902494533E-6	45	TCRBV30-01*01	TCRBV30	TCRBV30-01	01				TCRBD01-01*01	TCRBD01	TCRBD01-01	01				TCRBJ01-02*01	TCRBJ01	TCRBJ01-02	01				2	6	3	1	1	2	36	48	49	57	63	1	In	VDJ
CTGAAGATCCGGTCCACAAAGCTGGAGGACTCAGCCATGTACTTCTGTGCCAGCAGCATACAGGGATATGGCTACACCTTCGGTTCG	CASSIQGYGYTF	1	9.895013902494533E-6	36	TCRBV02-01	TCRBV02	TCRBV02-01				01,03	TCRBD01-01*01	TCRBD01	TCRBD01-01	01				TCRBJ01-02*01	TCRBJ01	TCRBJ01-02	01				6	1	3	3	3	5	45	56	59	65	66	1	In	VDJ
CAGCCCTCAGAACCCAGGGACTCAGCTGTGTATTTTTGTGCTAGTGGGCGACGGGACACTGGAAGATATGGCTACACCTTCGGTTCG	CASGRRDTGRYGYTF	1	9.895013902494533E-6	45	TCRBV12-05*01	TCRBV12	TCRBV12-05	01				TCRBD01-01*01	TCRBD01	TCRBD01-01	01				TCRBJ01-02*01	TCRBJ01	TCRBJ01-02	01				6	8	0	6	5	5	36	47	52	58	66	1	In	VDJ
CACATCAATTCCCTGGAGCTTGGTGACTCTGCTGTGTATTTCTGTGCCAGCAGCCAGCGTCAGGGGCATGGCTACACCTTCGGTTCG	CASSQRQGHGYTF	4	3.9580055609978133E-5	39	TCRBV03-01/03-02*01	TCRBV03	TCRBV03-01/03-02	01				TCRBD01-01*01	TCRBD01	TCRBD01-01	01				TCRBJ01-02*01	TCRBJ01	TCRBJ01-02	01				3	1	4	2	4	6	42	56	60	66	67	4	In	VDJ
AAGATCCAGCCCTCAGAACCCAGGGACTCAGCTGTGTACTTCTGTGCCAGCAGTTCTGGGACGCCCCATGGCTACACCTTCGGTTCG	CASSSGTPHGYTF	1	9.895013902494533E-6	39	TCRBV12-03/12-04*01	TCRBV12	TCRBV12-03/12-04	01								TCRBD01,TCRBD02	TCRBD01-01,TCRBD02-01		TCRBJ01-02*01	TCRBJ01	TCRBJ01-02	01				4	5	0	7	2	6	42	55	57	62	67	1	In	VDJ
TAAGAAGCTCCTTCTCAGTGACTCTGGCTTCTATCTCTGTGCCTGGAGTGCCCCCCGACAGGGGGCAATGGCTACACCTTCGGTTCG		1	9.895013902494533E-6	44	TCRBV30-01*01	TCRBV30	TCRBV30-01	01				TCRBD01-01*01	TCRBD01	TCRBD01-01	01				TCRBJ01-02*01	TCRBJ01	TCRBJ01-02	01				1	1	2	0	6	6	37	50	56	66	67	1	Out	VDJ
CTACACGCCCTGCAGCCAGAAGACTCAGCCCTGTATCTCTGCGCCAGCAGCCAAGGGGAGGGAATATGGGGCTACACCTTCGGTTCG	CASSQGEGIWGYTF	2	1.9790027804989067E-5	42	TCRBV04-01*01	TCRBV04	TCRBV04-01	01				TCRBD02-01*02	TCRBD02	TCRBD02-01	02				TCRBJ01-02*01	TCRBJ01	TCRBJ01-02	01				1	7	9	0	0	8	39	-1	55	62	69	2	In	VDJ
TCCCTGATTCTGGAGTCCGCCAGCACCAACCAGACATCTATGTACCTCTGTGCCAGCAGTTCAGGGGTCGGCTACACCTTCGGTTCG	CASSSGVGYTF	1	9.895013902494533E-6	33	TCRBV28-01*01	TCRBV28	TCRBV28-01	01				TCRBD01-01*01	TCRBD01	TCRBD01-01	01				TCRBJ01-02*01	TCRBJ01	TCRBJ01-02	01				4	2	4	2	0	8	48	-1	61	67	69	1	In	VDJ
CAAAAGAACCCGACAGCTTTCTATCTCTGTGCCAGTAGTATAGATCCCCAATCTACTAGGGGATCGCTCGGCTACACCTTCGGTTCG	CASSIDPQSTRGSLGYTF	9	8.905512512245079E-5	54	TCRBV19-01*01	TCRBV19	TCRBV19-01	01								TCRBD01,TCRBD02	TCRBD01-01,TCRBD02-01		TCRBJ01-02*01	TCRBJ01	TCRBJ01-02	01				0	7	5	2	13	8	27	44	57	62	69	9	In	VDJ
AAGATCCAGCCCTCAGAACCCAGGGACTCAGCTGTGTACTTCTGTGCCAGCAGTTTAGTTCGTCAGGCCGGCTACACCTTCGGTTCG	CASSLVRQAGYTF	1	9.895013902494533E-6	39	TCRBV12-03/12-04*01	TCRBV12	TCRBV12-03/12-04	01				TCRBD01-01*01	TCRBD01	TCRBD01-01	01				TCRBJ01-02*01	TCRBJ01	TCRBJ01-02	01				1	2	4	4	5	8	42	58	63	67	69	1	In	VDJ
CTGATTCTGGAGTCCGCCAGCACCAACCAGACATCTATGTACCTCTGTGCCAGCACTAGCGGGAGGCCAGGGCAGTACTTCGGGCCG	CASTSGRPGQYF	1	9.895013902494533E-6	36	TCRBV28-01*01	TCRBV28	TCRBV28-01	01				TCRBD02-01*02	TCRBD02	TCRBD02-01	02				TCRBJ02-07*01	TCRBJ02	TCRBJ02-07	01				7	5	4	1	0	9	45	-1	55	66	71	1	In	VDJ
AACGCCTTGTTGCTGGGGGACTCGGCCCTCTATCTCTGTGCCAGCAGCTTACCGGGACTAGCGGGAGTTGAGCAGTACTTCGGGCCG	CASSLPGLAGVEQYF	1	9.895013902494533E-6	45	TCRBV05-06*01	TCRBV05	TCRBV05-06	01				TCRBD02-01*02	TCRBD02	TCRBD02-01	02				TCRBJ02-07*01	TCRBJ02	TCRBJ02-07	01				2	2	0	2	3	7	36	50	53	67	69	1	In	VDJ
NCTCTGAAGATCCGGTCCACAAAGCTGGAGGACTCAGCCATGTACTTCTGTGCCAGCAGAGGGGATTTCGAGCAGTACTTCGGGCCG	CASRGDFEQYF	1	9.895013902494533E-6	33	TCRBV02-01	TCRBV02	TCRBV02-01				01,03	TCRBD01-01*01	TCRBD01	TCRBD01-01	01				TCRBJ02-07*01	TCRBJ02	TCRBJ02-07	01				6	4	5	2	0	6	48	-1	59	64	68	1	In	VDJ
TGCAGAACTGGAGGATTCTGGAGTTTATTTCTGTGCCAGCAGCCAAGATGGAAGGGGGCAGAGTTTTACGAGCAGTACTTCGGGCCG		1	9.895013902494533E-6	50	TCRBV14-01*01	TCRBV14	TCRBV14-01	01				TCRBD01-01*01	TCRBD01	TCRBD01-01	01				TCRBJ02-07*01	TCRBJ02	TCRBJ02-07	01				0	7	5	0	4	4	31	48	52	59	66	1	Out	VDJ
CAGCCCTCAGAACCCAGGGACTCAGCTGTGTACTTCTGTGCCAGCGGGACCCAAGGACAGGCCGGGTACGAGCAGTACTTCGGGCCG	CASGTQGQAGYEQYF	1	9.895013902494533E-6	45	TCRBV12	TCRBV12				TCRBV12-03/12-04,TCRBV12-04		TCRBD01-01*01	TCRBD01	TCRBD01-01	01				TCRBJ02-07*01	TCRBJ02	TCRBJ02-07	01				8	5	1	4	9	4	36	45	54	61	66	1	In	VDJ
NCTCTGAAGATCCGGTCCACAAAGCTGGAGGACTCAGCCATGTACTTCTGTGCCAGCAGTCAGTTCTACGAGCAGTACTTCGGGCCG	CASSQFYEQYF	1	9.895013902494533E-6	33	TCRBV02-01	TCRBV02	TCRBV02-01				01,03	TCRBD01-01*01	TCRBD01	TCRBD01-01	01				TCRBJ02-07*01	TCRBJ02	TCRBJ02-07	01				5	2	4	5	0	3	48	-1	60	63	65	1	In	VDJ
ATCCGGTCCACAAAGCTGGAGGACTCAGCCATGTACTTCTGTGCCAGCAGTGAGGGACTAGCAGTCTACGAGCAGTACTTCGGGCCG	CASSEGLAVYEQYF	1	9.895013902494533E-6	42	TCRBV02-01	TCRBV02	TCRBV02-01				01,03	TCRBD02-01	TCRBD02	TCRBD02-01				01,02	TCRBJ02-07*01	TCRBJ02	TCRBJ02-07	01				3	3	0	7	0	3	39	-1	53	62	65	1	In	VDJ
NCTCTGAAGATCCGGTCCACAAAGCTGGAGGACTCAGCCATGTACTTCTGTGCCAGCAGTCTCCTCTACGAGCAGTACTTCGGGCCG	CASSLLYEQYF	1	9.895013902494533E-6	33	TCRBV02-01	TCRBV02	TCRBV02-01				01,03	TCRBD02-01	TCRBD02	TCRBD02-01				01,02	TCRBJ02-07*01	TCRBJ02	TCRBJ02-07	01				5	3	4	10	0	3	48	-1	60	62	65	1	In	VDJ
CTGACTGTGAGCAACATGAGCCCTGAAGACAGCAGCATATATCTCTGCAGCGTTGAAGGCAATTCCTACGAGCAGTACTTCGGGCCG	CSVEGNSYEQYF	2	1.9790027804989067E-5	36	TCRBV29-01	TCRBV29	TCRBV29-01				01,02					TCRBD01,TCRBD02	TCRBD01-01,TCRBD02-01		TCRBJ02-07*01	TCRBJ02	TCRBJ02-07	01				1	2	4	6	1	1	45	58	59	61	63	2	In	VDJ
ACAGTGACCAGTGCCCATCCTGAAGACAGCAGCTTCTACATCTGCAGTGCTCCTAGCGGGGGGTCCTACGAGCAGTACTTCGGGCCG	CSAPSGGSYEQYF	1	9.895013902494533E-6	39	TCRBV20	TCRBV20				TCRBV20-01,TCRBV20-or09_02		TCRBD02-01*01	TCRBD02	TCRBD02-01	01				TCRBJ02-07*01	TCRBJ02	TCRBJ02-07	01				5	0	4	1	1	1	42	51	52	-1	63	1	In	VDJ
GAGTCCGCCAGCACCAACCAGACATCTATGTACCTCTGTGCCAGCAGTGTCGGGGACCGACGCTCCTACGAGCAGTACTTCGGGCCG	CASSVGDRRSYEQYF	1	9.895013902494533E-6	45	TCRBV28-01*01	TCRBV28	TCRBV28-01	01								TCRBD01,TCRBD02	TCRBD01-01,TCRBD02-01		TCRBJ02-07*01	TCRBJ02	TCRBJ02-07	01				5	5	0	7	4	0	36	48	52	57	62	1	In	VDJ
CAGCCTGCAGAGCTTGGGGACTCGGCCGTGTATCTCTGTGCCAGCAGCTTAGGCCAGGCTAGCTCCTACGAGCAGTACTTCGGGCCG	CASSLGQASSYEQYF	1	9.895013902494533E-6	45	TCRBV11-03*01	TCRBV11	TCRBV11-03	01								TCRBD01,TCRBD02	TCRBD01-01,TCRBD02-01		TCRBJ02-07*01	TCRBJ02	TCRBJ02-07	01				1	4	4	4	2	0	36	52	54	58	62	1	In	VDJ
AGCACCTTGGAGCTGGGGGACTCGGCCCTTTATCTTTGCGCCAGCAGCTTGGCTTCGCACAGCTCCTACGAGCAGTACTTCGGGCCG	CASSLASHSSYEQYF	1	9.895013902494533E-6	45	TCRBV05-01*01	TCRBV05	TCRBV05-01	01				TCRBD01-01*01	TCRBD01	TCRBD01-01	01				TCRBJ02-07*01	TCRBJ02	TCRBJ02-07	01				0	0	3	5	6	0	36	52	58	-1	62	1	In	VDJ
CACCCTGCAGCCAGAAGACTCGGCCCTGTATCTCTGTGCCAGCAGCCAAGGTAGGGAAGTGACTCCTACGAGCAGTACTTCGGGCCG		1	9.895013902494533E-6	47	TCRBV04-02*01	TCRBV04	TCRBV04-02	01								TCRBD01,TCRBD02	TCRBD01-01,TCRBD02-01		TCRBJ02-07*01	TCRBJ02	TCRBJ02-07	01				1	5	0	8	3	0	34	50	53	57	62	1	Out	VDJ
GTCGGCTGCTCCCTCCCAGACATCTGTGTACTTCTGTGCCAGCAGGACGTTGACTAGCCGCACTCCTACGAGCAGTACTTCGGGCCG		1	9.895013902494533E-6	47	TCRBV06	TCRBV06				TCRBV06-01,TCRBV06-05		TCRBD02-01	TCRBD02	TCRBD02-01				01,02	TCRBJ02-07*01	TCRBJ02	TCRBJ02-07	01				6	4	2	7	6	0	34	45	51	58	62	1	Out	VDJ
TCCTCCTCAGTGACTCTGGCTTCTATCTCTGTGCCTGGAGTCTGACAGGGCCCTTATTTAAACTCCTACGAGCAGTACTTCGGGCCG		1	9.895013902494533E-6	52	TCRBV30-01*02	TCRBV30	TCRBV30-01	02				TCRBD01-01*01	TCRBD01	TCRBD01-01	01				TCRBJ02-07*01	TCRBJ02	TCRBJ02-07	01				2	12	2	3	2	0	29	41	43	50	62	1	Out	VDJ
ACAGTGACCAGTGCCCATCCTGAAGACAGCAGCTTCTACATCTGCAGTGCTAGAGACAGGGTGGCCTACGAGCAGTACTTCGGGCCG	CSARDRVAYEQYF	1	9.895013902494533E-6	39	TCRBV20	TCRBV20				TCRBV20-01,TCRBV20-or09_02		TCRBD01-01*01	TCRBD01	TCRBD01-01	01				TCRBJ02-07*01	TCRBJ02	TCRBJ02-07	01				0	3	4	3	0	2	42	-1	56	61	64	1	In	VDJ
CTGATTCTGGAGTCCGCCAGCACCAACCAGACATCTATGTACCTCTGTGCCAGCAGTTCAGGTCCCTACGAGCAGTACTTCGGGCCG	CASSSGPYEQYF	1	9.895013902494533E-6	36	TCRBV28-01*01	TCRBV28	TCRBV28-01	01				TCRBD01-01*01	TCRBD01	TCRBD01-01	01				TCRBJ02-07*01	TCRBJ02	TCRBJ02-07	01				4	2	4	4	0	2	45	-1	58	62	64	1	In	VDJ
CGCCTTGTTGCTGGGGGACTCGGCCCTCTATCTCTGTGCCAGCAGCCTGGGAGGGTGGAGGGAACCTACGAGCAGTACTTCGGGCCG		2	1.9790027804989067E-5	47	TCRBV05-06*01	TCRBV05	TCRBV05-06	01				TCRBD02-01*02	TCRBD02	TCRBD02-01	02				TCRBJ02-07*01	TCRBJ02	TCRBJ02-07	01				0	2	10	0	6	2	34	50	56	62	64	2	Out	VDJ
AGCAACATGAGCCCTGAAGACAGCAGCATATATCTCTGCAGCGTTGAAGCACGGACTAGCGGAACCTACGAGCAGTACTTCGGGCCG	CSVEARTSGTYEQYF	2	1.9790027804989067E-5	45	TCRBV29-01	TCRBV29	TCRBV29-01				01,02	TCRBD02-01	TCRBD02	TCRBD02-01				01,02	TCRBJ02-07*01	TCRBJ02	TCRBJ02-07	01				1	2	1	5	3	2	36	49	52	62	64	2	In	VDJ
CACCTACACGCCCTGCAGCCAGAAGACTCAGCCCTGTATCTCTGCGCCAGCAGCCAAACAGGGTACTACGAGCAGTACTTCGGGCCG	CASSQTGYYEQYF	5	4.9475069512472665E-5	39	TCRBV04-01*01	TCRBV04	TCRBV04-01	01				TCRBD01-01*01	TCRBD01	TCRBD01-01	01				TCRBJ02-07*01	TCRBJ02	TCRBJ02-07	01				2	2	3	3	0	3	42	-1	57	63	65	5	In	VDJ
TCCGCCAGCACCAACCAGACATCTATGTACCTCTGTGCCAGCAGTCCCGGGGGACAGGGGGAGTACTACGAGCAGTACTTCGGGCCG	CASSPGGQGEYYEQYF	1	9.895013902494533E-6	48	TCRBV28-01*01	TCRBV28	TCRBV28-01	01				TCRBD01-01*01	TCRBD01	TCRBD01-01	01				TCRBJ02-07*01	TCRBJ02	TCRBJ02-07	01				5	4	0	1	5	3	33	45	50	61	65	1	In	VDJ
CTGAAGATCCGGTCCACAAAGCTGGAGGACTCAGCCATGTACTTCTGTGCCAGCAGTGAAGGAAGGGACGAGCAGTACTTCGGGCCG	CASSEGRDEQYF	1	9.895013902494533E-6	36	TCRBV02-01	TCRBV02	TCRBV02-01				01,03					TCRBD01,TCRBD02	TCRBD01-01,TCRBD02-01		TCRBJ02-07*01	TCRBJ02	TCRBJ02-07	01				1	0	5	3	2	5	45	61	63	-1	67	1	In	VDJ
TGTCCCTAGAGTCTGCCATCCCCAACCAGACAGCTCTTTACTTCTGTGCCACCTTCGGGGGCTGTCCACGAGCAGTACTTCGGGCCG		1	9.895013902494533E-6	37	TCRBV24-01*01	TCRBV24	TCRBV24-01	01								TCRBD01,TCRBD02	TCRBD01-01,TCRBD02-01		TCRBJ02-07*01	TCRBJ02	TCRBJ02-07	01				9	5	6	0	3	5	44	53	56	62	67	1	Out	VDJ
ACCCTGCAGCCAGAAGACTCGGCCCTGTATCTCTGTGCCAGCAGCCTCCGAACGACAGGGGCGGTCCACGAGCAGTACTTCGGGCCG	CASSLRTTGAVHEQYF	1	9.895013902494533E-6	48	TCRBV04-02*01	TCRBV04	TCRBV04-02	01				TCRBD01-01*01	TCRBD01	TCRBD01-01	01				TCRBJ02-07*01	TCRBJ02	TCRBJ02-07	01				4	6	2	2	7	5	33	46	53	61	67	1	In	VDJ
NTGAAGATCCAGCCCTCAGAACCCAGGGACTCAGCTGTGTACTTCTGTGCCAGCAGTTTGCCGGGAGGGGCGGGCTACTTCGGGCCG	CASSLPGGAGYF	1	9.895013902494533E-6	36	TCRBV12-03/12-04*01	TCRBV12	TCRBV12-03/12-04	01				TCRBD02-01*02	TCRBD02	TCRBD02-01	02				TCRBJ02-07*01	TCRBJ02	TCRBJ02-07	01				3	6	8	0	2	13	45	59	61	69	75	1	In	VDJ
TCTAAGAAGCTCCTTCTCAGTGACTCTGGCTTCTATCTCTGTGCCTGGAGGTCGCTGAGCTCTGGAAACACCATATATTTTGGAGAG	CAWRSLSSGNTIYF	1	9.895013902494533E-6	42	TCRBV30-01*01	TCRBV30	TCRBV30-01	01				TCRBD02-01*02	TCRBD02	TCRBD02-01	02				TCRBJ01-03*01	TCRBJ01	TCRBJ01-03	01				3	0	11	2	6	0	39	50	56	-1	59	1	In	VDJ
TCCGCCAGCACCAACCAGACATCTATGTACCTCTGTGCCAGCAGTCGAGGAAGACCCTACTCTGGAAACACCATATATTTTGGAGAG	CASSRGRPYSGNTIYF	1	9.895013902494533E-6	48	TCRBV28-01*01	TCRBV28	TCRBV28-01	01				TCRBD02-01*02	TCRBD02	TCRBD02-01	02				TCRBJ01-03*01	TCRBJ01	TCRBJ01-03	01				5	9	11	1	1	0	33	45	46	50	59	1	In	VDJ
CGCTCACCAGGCCTGGGGGACGCAGCCATGTACCTGTGTGCCACCAGCACACAGGGGGTGAGGGGAAACACCATATATTTTGGAGAG	CATSTQGVRGNTIYF	2	1.9790027804989067E-5	45	TCRBV15-01*02	TCRBV15	TCRBV15-01	02				TCRBD01-01*01	TCRBD01	TCRBD01-01	01				TCRBJ01-03*01	TCRBJ01	TCRBJ01-03	01				4	5	3	1	1	4	36	49	50	58	63	2	In	VDJ
AGTGCCCATCCTGAAGACAGCAGCTTCTACATCTGCAGTGCTAGGGTCTCGGTGGGGTCGGGGGCCAACGTCCTGACTTTCGGGGCC	CSARVSVGSGANVLTF	2	1.9790027804989067E-5	48	TCRBV20	TCRBV20				TCRBV20-01,TCRBV20-or09_02						TCRBD01,TCRBD02	TCRBD01-01,TCRBD02-01		TCRBJ02-06*01	TCRBJ02	TCRBJ02-06	01				3	3	6	2	9	4	33	44	53	57	60	2	In	VDJ
AGCCCTCAGAACCCAGGGACTCAGCTGTGTACTTCTGTGCCGTCCGGTCGGTGGGGCTCCTATAATTCACCCCTCCACTTTGGGAAC		1	9.895013902494533E-6	46	TCRBV12	TCRBV12				TCRBV12-03/12-04,TCRBV12-04						TCRBD01,TCRBD02	TCRBD01-01,TCRBD02-01		TCRBJ01-06*02	TCRBJ01	TCRBJ01-06	02				11	0	6	2	11	0	35	41	52	-1	56	1	Out	VDJ
GCCTTGTTGCTGGGGGACTCGGCCCTCTATCTCTGTGCCAGCAGCTTGGCCGCCCAAACCTATAATTCACCCCTCCACTTTGGGAAC	CASSLAAQTYNSPLHF	1	9.895013902494533E-6	48	TCRBV05-06*01	TCRBV05	TCRBV05-06	01								TCRBD01,TCRBD02	TCRBD01-01,TCRBD02-01		TCRBJ01-06*02	TCRBJ01	TCRBJ01-06	02				0	2	4	6	5	2	33	49	54	56	58	1	In	VDJ
AGTTCTAAGAAGCTCCTTCTCAGTGACTCTGGCTTCTATCTCTGTGCCTGGTCGGGACAGACGAATTCACCCCTCCACTTTGGGAAC	CAWSGQTNSPLHF	1	9.895013902494533E-6	39	TCRBV30-01	TCRBV30	TCRBV30-01				01,05	TCRBD01-01*01	TCRBD01	TCRBD01-01	01				TCRBJ01-06*02	TCRBJ01	TCRBJ01-06	02				5	3	0	5	2	7	42	51	53	60	63	1	In	VDJ
CAGCCCTCAGAACCCAGGGACTCAGCTGTGTACTTCTGTGCCAGCAGTTTAGGTGACAGGGGCAATTCACCCCTCCACTTTGGGAAC	CASSLGDRGNSPLHF	1	9.895013902494533E-6	45	TCRBV12	TCRBV12				TCRBV12-03/12-04,TCRBV12-04		TCRBD01-01*01	TCRBD01	TCRBD01-01	01				TCRBJ01-06*02	TCRBJ01	TCRBJ01-06	02				1	1	2	2	2	7	36	52	54	62	63	1	In	VDJ
CAGCCCTCAGAACCCAGGGACTCAGCTGTGTACTTCTGTGCCAGCACGCTTCACAGGGGGCCCAATTCACCCCTCCACTTTGGGAAC	CASTLHRGPNSPLHF	1	9.895013902494533E-6	45	TCRBV12	TCRBV12				TCRBV12-03/12-04,TCRBV12-04		TCRBD01-01*01	TCRBD01	TCRBD01-01	01				TCRBJ01-06*02	TCRBJ01	TCRBJ01-06	02				7	2	3	0	6	7	36	46	52	61	63	1	In	VDJ
CTGTCCTCAGAACCGGGAGACACGGCACTGTATCTCTGCGCCAGCAGTCAATCCGGGGACAGGGTCCCACCCCTCCACTTTGGGAAC	CASSQSGDRVPPLHF	1	9.895013902494533E-6	45	TCRBV23-01*01	TCRBV23	TCRBV23-01	01				TCRBD01-01*01	TCRBD01	TCRBD01-01	01				TCRBJ01-06*02	TCRBJ01	TCRBJ01-06	02				0	3	0	3	2	11	36	53	55	64	67	1	In	VDJ
NCTCTGAAGATCCGGTCCACAAAGCTGGAGGACTCAGCCATGTACTTCTGTGCCAGCAGATCCAGTCCTGAGCAGTTCTTCGGGCCA	CASRSSPEQFF	2	1.9790027804989067E-5	33	TCRBV02-01	TCRBV02	TCRBV02-01				01,03	TCRBD01-01*01	TCRBD01	TCRBD01-01	01				TCRBJ02-01*01	TCRBJ02	TCRBJ02-01	01				6	3	4	5	3	9	48	59	62	65	68	2	In	VDJ
AAGATCCAGCCTGCAGAGCTTGGGGACTCGGCCATGTATCTCTGTGCCAGCAGCTTAGAGCGGGGATATGAGCAGTTCTTCGGGCCA	CASSLERGYEQFF	1	9.895013902494533E-6	39	TCRBV11-01*01	TCRBV11	TCRBV11-01	01				TCRBD02-01*01	TCRBD02	TCRBD02-01	01				TCRBJ02-01*01	TCRBJ02	TCRBJ02-01	01				1	2	6	3	0	8	42	-1	58	65	67	1	In	VDJ
GTGAACGCCTTGTTGCTGGGGGACTCGGCCCTCTATCTCTGTGCCAGCAGCTTCGGGACAGGCCTTCATGAGCAGTTCTTCGGGCCA	CASSFGTGLHEQFF	1	9.895013902494533E-6	42	TCRBV05-06*01	TCRBV05	TCRBV05-06	01				TCRBD01-01*01	TCRBD01	TCRBD01-01	01				TCRBJ02-01*01	TCRBJ02	TCRBJ02-01	01				2	5	0	4	1	8	39	53	54	62	67	1	In	VDJ
CAGCCCTCAGAACCCAGGGACTCAGCTGTGTACTTCTGTGCCAGCAGTCAACAGGGGGCATTTATAAATGAGCAGTTCTTCGGGCCA	CASSQQGAFINEQFF	1	9.895013902494533E-6	45	TCRBV12	TCRBV12				TCRBV12-03/12-04,TCRBV12-04		TCRBD01-01*01	TCRBD01	TCRBD01-01	01				TCRBJ02-01*01	TCRBJ02	TCRBJ02-01	01				5	7	3	0	2	7	36	48	50	59	66	1	In	VDJ
GAGCTGAATGTGAACGCCTTGTTGCTGGGGGACTCGGCCCTCTATCTCTGTGCCAGCAGCGTGTATGAGACCCAGTACTTCGGGCCA	CASSVYETQYF	1	9.895013902494533E-6	33	TCRBV05-06*01	TCRBV05	TCRBV05-06	01				TCRBD02-01	TCRBD02	TCRBD02-01				01,02	TCRBJ02-05*01	TCRBJ02	TCRBJ02-05	01				4	1	5	9	3	5	48	60	63	65	66	1	In	VDJ
TCCTGAGTTCTAAGAAGCTCCTTCTCAGTGACTCTGGCTTCTATCTCTGTGCAAAGAGAAAAGGGGGAGACCCAGTACTTCGGGCCA		1	9.895013902494533E-6	34	TCRBV30-01	TCRBV30	TCRBV30-01				01,05	TCRBD01-01*01	TCRBD01	TCRBD01-01	01				TCRBJ02-05*01	TCRBJ02	TCRBJ02-05	01				9	0	5	2	9	5	47	52	61	-1	66	1	Out	VDJ
ACCAGTGCCCATCCTGAAGACAGCAGCTTCTACATCTGCAGTGCTAGAGATGACAGGGGATTCGGGGAGACCCAGTACTTCGGGCCA	CSARDDRGFGETQYF	2	1.9790027804989067E-5	45	TCRBV20	TCRBV20				TCRBV20-01,TCRBV20-or09_02		TCRBD01-01*01	TCRBD01	TCRBD01-01	01				TCRBJ02-05*01	TCRBJ02	TCRBJ02-05	01				0	7	2	2	1	5	36	50	51	59	66	2	In	VDJ
CGGTCCACAAAGCTGGAGGACTCAGCCATGTACTTCTGTGCCAGCAGTGAAGGTTCGGGGACCGGGGAGACCCAGTACTTCGGGCCA	CASSEGSGTGETQYF	1	9.895013902494533E-6	45	TCRBV02-01	TCRBV02	TCRBV02-01				01,03					TCRBD01,TCRBD02	TCRBD01-01,TCRBD02-01		TCRBJ02-05*01	TCRBJ02	TCRBJ02-05	01				1	4	0	7	5	5	36	52	57	62	66	1	In	VDJ
CACACCCTGCAGCCAGAAGACTCGGCCCTGTATCTCTGTGCCAGCAGCCAGTACGAGGGGGTCCTAGAGACCCAGTACTTCGGGCCA	CASSQYEGVLETQYF	2	1.9790027804989067E-5	45	TCRBV04-02*01	TCRBV04	TCRBV04-02	01				TCRBD01-01*01	TCRBD01	TCRBD01-01	01				TCRBJ02-05*01	TCRBJ02	TCRBJ02-05	01				3	4	5	1	5	4	36	50	55	61	65	2	In	VDJ
AATGTGAACGCCTTGGAGCTGGACGACTCGGCCCTGTATCTCTGTGCCAGCAGCTTGGACCCCGGAGAGACCCAGTACTTCGGGCCA	CASSLDPGETQYF	1	9.895013902494533E-6	39	TCRBV05-04*01	TCRBV05	TCRBV05-04	01				TCRBD02-01	TCRBD02	TCRBD02-01				01,02	TCRBJ02-05*01	TCRBJ02	TCRBJ02-05	01				0	0	8	5	4	4	42	58	62	-1	65	1	In	VDJ
NCTCTCACTGTGACATCGGCCCAAAAGAACCCGACAGCTTTCTATCTCTGTGCCAGTTCCTTTCGAGAGACCCAGTACTTCGGGCCA	CASSFRETQYF	1	9.895013902494533E-6	33	TCRBV19-01*01	TCRBV19	TCRBV19-01	01				TCRBD02-01	TCRBD02	TCRBD02-01				01,02	TCRBJ02-05*01	TCRBJ02	TCRBJ02-05	01				8	4	4	10	2	4	48	57	59	61	65	1	In	VDJ
GGAGATCCAGTCCACGGAGTCAGGGGACACAGCACTGTATTTCTGTGCCAGCAAACCGGGACTGAAGAGACCCAGTACTTCGGGCCA		1	9.895013902494533E-6	38	TCRBV21-01*01	TCRBV21	TCRBV21-01	01				TCRBD02-01	TCRBD02	TCRBD02-01				01,02	TCRBJ02-05*01	TCRBJ02	TCRBJ02-05	01				7	1	0	10	4	3	43	53	57	63	64	1	Out	VDJ
GTGACCAGTGCCCATCCTGAAGACAGCAGCTTCTACATCTGCAGTGCTAGAGATCACGTCACACAAGAGACCCAGTACTTCGGGCCA	CSARDHVTQETQYF	3	2.96850417074836E-5	42	TCRBV20	TCRBV20				TCRBV20-01,TCRBV20-or09_02		TCRBD01-01*01	TCRBD01	TCRBD01-01	01				TCRBJ02-05*01	TCRBJ02	TCRBJ02-05	01				0	0	3	6	7	2	39	53	60	-1	63	3	In	VDJ
AATGTGAACGCCTTGGAGCTGGACGACTCGGCCCTGTATCTCTGTGCCAGCAGCTTGGCTGGCGGCGATACGCAGTATTTTGGCCCA	CASSLAGGDTQYF	2	1.9790027804989067E-5	39	TCRBV05-04*01	TCRBV05	TCRBV05-04	01				TCRBD02-01	TCRBD02	TCRBD02-01				01,02	TCRBJ02-03*01	TCRBJ02	TCRBJ02-03	01				0	1	7	5	3	6	42	58	61	65	66	2	In	VDJ
ATCCAGCCCTCAGAACCCAGGGACTCAGCTGTGTACTTCTGTGCCAGTCAGGGGGCCGCTACCGGCGGGGAGCTGTTTTTTGGAGAA	CASQGAATGGELFF	1	9.895013902494533E-6	42	TCRBV12	TCRBV12				TCRBV12-03/12-04,TCRBV12-04		TCRBD01-01*01	TCRBD01	TCRBD01-01	01				TCRBJ02-02*01	TCRBJ02	TCRBJ02-02	01				9	9	4	0	1	7	39	47	48	56	65	1	In	VDJ
GTGACCAGTGCCCATCCTGAAGACAGCAGCTTCTACATCTGCAGCGCAAGGGGACTAGTGTCTTCCGGGGAGCTGTTTTTTGGAGAA	CSARGLVSSGELFF	2	1.9790027804989067E-5	42	TCRBV20	TCRBV20				TCRBV20-01,TCRBV20-or09_02		TCRBD02-01	TCRBD02	TCRBD02-01				01,02	TCRBJ02-02*01	TCRBJ02	TCRBJ02-02	01				9	6	0	8	6	6	39	44	50	58	64	2	In	VDJ
GAGCTTGGGGACTCGGCCATGTATCTCTGTGCCAGCGGAGCTTTAGGGAGTGGCCACTCGGGGACCGGGGAGCTGTTTTTTGGAGAA	CASGALGSGHSGTGELFF	1	9.895013902494533E-6	54	TCRBV11	TCRBV11				TCRBV11-01,TCRBV11-03		TCRBD02-01	TCRBD02	TCRBD02-01				01,02	TCRBJ02-02*01	TCRBJ02	TCRBJ02-02	01				8	0	8	3	22	5	27	36	58	-1	63	1	In	VDJ
ATCCAGCGCACAGAGCAGCGGGACTCGGCCATGTATCGCTGTGCCAGCAGCTTATCAAACCCGACCGGGGAGCTGTTTTTTGGAGAA	CASSLSNPTGELFF	10	9.895013902494533E-5	42	TCRBV07-06*01	TCRBV07	TCRBV07-06	01								TCRBD01,TCRBD02	TCRBD01-01,TCRBD02-01		TCRBJ02-02*01	TCRBJ02	TCRBJ02-02	01				2	3	3	7	4	5	39	54	58	60	63	10	In	VDJ
CCATCCCCAACCAGACAGCTCTTTACTTCTGTGCCACCAGTGACCTTGGGGGGGGCAAGGTTCACCGGGGAGCTGTTTTTTGGAGAA		9	8.905512512245079E-5	52	TCRBV24-01*01	TCRBV24	TCRBV24-01	01				TCRBD02-01*01	TCRBD02	TCRBD02-01	01				TCRBJ02-02*01	TCRBJ02	TCRBJ02-02	01				4	8	9	0	4	4	29	43	47	54	62	9	Out	VDJ
TCCCTGGAGCTTGGTGACTCTGCTGTGTATTTCTGTGCCAGCAGCCGCGGGGGCAACCGGAACACCGGGGAGCTGTTTTTTGGAGAA	CASSRGGNRNTGELFF	2	1.9790027804989067E-5	48	TCRBV03-01/03-02*01	TCRBV03	TCRBV03-01/03-02	01				TCRBD02-01*01	TCRBD02	TCRBD02-01	01				TCRBJ02-02*01	TCRBJ02	TCRBJ02-02	01				4	6	7	2	0	1	33	-1	46	53	59	2	In	VDJ
TGACCAGTGCCCATCCTGAAGACAGCAGCTTCTACATCTGCAGTGCTCGCCGGGACAGGGGGAACCGGGGAGCTGTTTTTTGGAGAA		2	1.9790027804989067E-5	43	TCRBV20	TCRBV20				TCRBV20-01,TCRBV20-or09_02		TCRBD01-01*01	TCRBD01	TCRBD01-01	01				TCRBJ02-02*01	TCRBJ02	TCRBJ02-02	01				5	1	0	1	4	5	38	47	51	62	63	2	Out	VDJ
AAGATCCAGCCCTCAGAACCCAGGGACTCAGCTGTGTATTTTTGTGCTAGTGGTTTGGGACTTACAGGGCGGGCTTTCTTTGGACAA	CASGLGLTGRAFF	1	9.895013902494533E-6	39	TCRBV12-05*01	TCRBV12	TCRBV12-05	01				TCRBD01-01*01	TCRBD01	TCRBD01-01	01				TCRBJ01-01*01	TCRBJ01	TCRBJ01-01	01				1	3	3	3	5	11	42	58	63	69	72	1	In	VDJ
GAGATCCAGGCTACGAAGCTTGAGGATTCAGCAGTGTATTTTTGTGCCAGCAGCCAGAACCAGGGGAGTGGAGCTTTCTTTGGACAA	CASSQNQGSGAFF	2	1.9790027804989067E-5	39	TCRBV16-01*01	TCRBV16	TCRBV16-01	01				TCRBD01-01*01	TCRBD01	TCRBD01-01	01				TCRBJ01-01*01	TCRBJ01	TCRBJ01-01	01				3	5	4	2	4	10	42	56	60	66	71	2	In	VDJ
CTGGAGTCCGCCAGCACCAACCAGACATCTATGTACCTCTGTGCCAGCAGTTTGGGGGGCGCGACCACTGAAGCTTTCTTTGGACAA	CASSLGGATTEAFF	1	9.895013902494533E-6	42	TCRBV28-01*01	TCRBV28	TCRBV28-01	01								TCRBD01,TCRBD02	TCRBD01-01,TCRBD02-01		TCRBJ01-01*01	TCRBJ01	TCRBJ01-01	01				3	5	6	0	1	4	39	53	54	60	65	1	In	VDJ
CGCCTTGGAGCTGGAGGACTCGGCCCTGTATCTCTGTGCCAGGGTATGATAGGGGTGCCAGGTTACACTGAAGCTTTCTTTGGACAA		1	9.895013902494533E-6	47	TCRBV05-08*01	TCRBV05	TCRBV05-08	01				TCRBD01-01*01	TCRBD01	TCRBD01-01	01				TCRBJ01-01*01	TCRBJ01	TCRBJ01-01	01				8	9	5	2	8	3	34	42	50	55	64	1	Out	VDJ
CAGCGCACAGAGCAGCGGGACTCGGCCATGTATCGCTGTGCCAGCAGCAGTAACCGAGGATCCTACACTGAAGCTTTCTTTGGACAA	CASSSNRGSYTEAFF	4	3.9580055609978133E-5	45	TCRBV07-06*01	TCRBV07	TCRBV07-06	01				TCRBD02-01*02	TCRBD02	TCRBD02-01	02				TCRBJ01-01*01	TCRBJ01	TCRBJ01-01	01				5	5	11	1	7	3	36	48	55	59	64	4	In	VDJ
ATCAATTCCCTGGAGCTTGGTGACTCTGCTGTGTATTTCTGTGCCAGCAGCCAAGAGCTGGTGAACACTGAAGCTTTCTTTGGACAA	CASSQELVNTEAFF	2	1.9790027804989067E-5	42	TCRBV03-01/03-02*01	TCRBV03	TCRBV03-01/03-02	01								TCRBD01,TCRBD02	TCRBD01-01,TCRBD02-01		TCRBJ01-01*01	TCRBJ01	TCRBJ01-01	01				0	0	0	10	3	0	39	56	59	-1	61	2	In	VDJ
ATCCGGTCCACAAAGCTGGAGGACTCAGCCATGTACTTCTGTGCCAGCAGTGAGCGGCAGGTGAACACTGAAGCTTTCTTTGGACAA	CASSERQVNTEAFF	1	9.895013902494533E-6	42	TCRBV02-01	TCRBV02	TCRBV02-01				01,03					TCRBD01,TCRBD02	TCRBD01-01,TCRBD02-01		TCRBJ01-01*01	TCRBJ01	TCRBJ01-01	01				3	0	4	4	4	0	39	53	57	-1	61	1	In	VDJ
ATCAATTCCCTGGAGCTTGGTGACTCTGCTGTGTATTTCTGTGCCAGCAGCCAACAGGGGATGAACACTGAAGCTTTCTTTGGACAA	CASSQQGMNTEAFF	2	1.9790027804989067E-5	42	TCRBV03-01/03-02*01	TCRBV03	TCRBV03-01/03-02	01				TCRBD01-01*01	TCRBD01	TCRBD01-01	01				TCRBJ01-01*01	TCRBJ01	TCRBJ01-01	01				2	1	4	2	0	0	39	-1	54	60	61	2	In	VDJ
GTGCCCATCCTGAAGACAGCAGCTTCTACATCTGCAGTGCTAGAGATGACAGGGGCCCACATGAACACTGAAGCTTTCTTTGGACAA		2	1.9790027804989067E-5	49	TCRBV20	TCRBV20				TCRBV20-01,TCRBV20-or09_02		TCRBD01-01*01	TCRBD01	TCRBD01-01	01				TCRBJ01-01*01	TCRBJ01	TCRBJ01-01	01				0	6	2	2	1	0	32	46	47	55	61	2	Out	VDJ
ATCCAGCGCACAGAGCAGGAGGACTCGGCCGTGTATCTCTGTGCCAGCAGCAAAGGGACTGCGAACACTGAAGCTTTCTTTGGACAA	CASSKGTANTEAFF	2	1.9790027804989067E-5	42	TCRBV07-02	TCRBV07	TCRBV07-02				01,02	TCRBD02-01	TCRBD02	TCRBD02-01				01,02	TCRBJ01-01*01	TCRBJ01	TCRBJ01-01	01				5	2	0	10	3	1	39	51	54	60	62	2	In	VDJ
ATCCGGTCCACAAAGCTGGAGGACTCAGCCATGTACTTCTGTGCCAGCAGATCCGGGACACAGAACACTGAAGCTTTCTTTGGACAA	CASRSGTQNTEAFF	1	9.895013902494533E-6	42	TCRBV02-01	TCRBV02	TCRBV02-01				01,03	TCRBD01-01*01	TCRBD01	TCRBD01-01	01				TCRBJ01-01*01	TCRBJ01	TCRBJ01-01	01				6	2	0	6	4	1	39	50	54	60	62	1	In	VDJ
CTGGAGTCTGCCAGGCCCTCACATACCTCTCAGTACCTCTGTGCCAGCAGTGAATCGAGCAGGCGAACTGAAGCTTTCTTTGGACAA	CASSESSRRTEAFF	2	1.9790027804989067E-5	42	TCRBV25-01*01	TCRBV25	TCRBV25-01	01				TCRBD01-01*01	TCRBD01	TCRBD01-01	01				TCRBJ01-01*01	TCRBJ01	TCRBJ01-01	01				1	3	4	4	4	5	39	55	59	63	66	2	In	VDJ
TCGGCCCAAAAGAACCCGACAGCTTTCTATCTCTGTGCCAGTAGTACGGAACACCCGACCTTTGGTGAAAAACTGTTTTTTGGCAGT	CASSTEHPTFGEKLFF	2	1.9790027804989067E-5	48	TCRBV19-01*01	TCRBV19	TCRBV19-01	01								TCRBD01,TCRBD02	TCRBD01-01,TCRBD02-01		TCRBJ01-04*01	TCRBJ01	TCRBJ01-04	01				4	15	1	8	1	7	33	46	47	50	65	2	In	VDJ
CTGATTCTGGAGTCCGCCAGCACCAACCAGACATCTATGTACCTCTGTGCCAGCAGTTTACAGGGTGAAAAACTGTTTTTTGGCAGT	CASSLQGEKLFF	1	9.895013902494533E-6	36	TCRBV28-01*01	TCRBV28	TCRBV28-01	01				TCRBD01-01*01	TCRBD01	TCRBD01-01	01				TCRBJ01-04*01	TCRBJ01	TCRBJ01-04	01				2	0	4	3	0	7	45	-1	60	-1	65	1	In	VDJ
ACATCGGCCCAAAAGAACCCGACAGCTTTCTATCTCTGTGCCAGTAGCCAACAGGGGGCCGGTAATGAAAAACTGTTTTTTGGCAGT	CASSQQGAGNEKLFF	2	1.9790027804989067E-5	45	TCRBV19-01*01	TCRBV19	TCRBV19-01	01				TCRBD01-01*01	TCRBD01	TCRBD01-01	01				TCRBJ01-04*01	TCRBJ01	TCRBJ01-04	01				6	3	3	0	3	4	36	47	50	59	62	2	In	VDJ
CTGATTCTGGAGTCCGCCAGCACCAACCAGACATCTATGTACCTCTGTGCCACAGCAGGCTTCCATCAGCCCCAGCATTTTGGTGAT	CATAGFHQPQHF	6	5.93700834149672E-5	36	TCRBV28-01*01	TCRBV28	TCRBV28-01	01				TCRBD01-01*01	TCRBD01	TCRBD01-01	01				TCRBJ01-05*01	TCRBJ01	TCRBJ01-05	01				10	5	4	4	3	5	45	52	55	59	64	6	In	VDJ
AGCCTGCAGAGCTTGGGGACTCGGCCGTGTATCTCTGTGCCAGCAGCGCCAACAGGGTTATATAATCAGCCCCAGCATTTTGGTGAT		1	9.895013902494533E-6	46	TCRBV11-03*01	TCRBV11	TCRBV11-03	01				TCRBD01-01*01	TCRBD01	TCRBD01-01	01				TCRBJ01-05*01	TCRBJ01	TCRBJ01-05	01				5	6	3	3	4	4	35	47	51	57	63	1	Out	VDJ
TCGCCCAGCCCCAACCAGACCTCTCTGTACTTCTGTGCCAGCAGTTTAAGTTCCGGGGGCCGGAATCAGCCCCAGCATTTTGGTGAT	CASSLSSGGRNQPQHF	2	1.9790027804989067E-5	48	TCRBV27-01*01	TCRBV27	TCRBV27-01	01								TCRBD01,TCRBD02	TCRBD01-01,TCRBD02-01		TCRBJ01-05*01	TCRBJ01	TCRBJ01-05	01				2	3	6	0	6	4	33	48	54	60	63	2	In	VDJ
CTGGAGTCCGCCAGCACCAACCAGACATCTATGTACCTCTGTGCCAGCAGGCAGGGACACTTCAATCAGCCCCAGCATTTTGGTGAT	CASRQGHFNQPQHF	1	9.895013902494533E-6	42	TCRBV28-01*01	TCRBV28	TCRBV28-01	01				TCRBD01-01*01	TCRBD01	TCRBD01-01	01				TCRBJ01-05*01	TCRBJ01	TCRBJ01-05	01				6	3	0	6	3	3	39	50	53	59	62	1	In	VDJ
ACGCCTTGTTGCTGGGGGACTCGGCCCTCTATCTCTGTGCCAGCAGCACGACAGGGAGGACGCAATCAGCCCCAGCATTTTGGTGAT		1	9.895013902494533E-6	46	TCRBV05-06*01	TCRBV05	TCRBV05-06	01				TCRBD01-01*01	TCRBD01	TCRBD01-01	01				TCRBJ01-05*01	TCRBJ01	TCRBJ01-05	01				4	5	2	3	2	2	35	47	49	56	61	1	Out	VDJ
TCCGCCAGCACCAACCAGACATCTATGTACCTCTGTGCCAGCAGTTTTCACGTAGGGGATAGCAATCAGCCCCAGCATTTTGGTGAT	CASSFHVGDSNQPQHF	1	9.895013902494533E-6	48	TCRBV28-01*01	TCRBV28	TCRBV28-01	01				TCRBD01-01*01	TCRBD01	TCRBD01-01	01				TCRBJ01-05*01	TCRBJ01	TCRBJ01-05	01				3	1	5	2	6	0	33	47	53	58	59	1	In	VDJ
CTGGAGTCCGCCAGCACCAACCAGACATCTATGTACCTCTGTGCCAGCAGTTTGGATAATAGCAATCAGCCCCAGCATTTTGGTGAT	CASSLDNSNQPQHF	1	9.895013902494533E-6	42	TCRBV28-01*01	TCRBV28	TCRBV28-01	01								TCRBD01,TCRBD02	TCRBD01-01,TCRBD02-01		TCRBJ01-05*01	TCRBJ01	TCRBJ01-05	01				3	3	1	8	0	0	39	-1	53	56	59	1	In	VDJ
AAGCTCCTTCTCAGTGACTCTGGCTTCTATCTCTGTGCCTGGAGCCCACCGGGGGTTAGAGACAATCAGCCCCAGCATTTTGGTGAT	CAWSPPGVRDNQPQHF	1	9.895013902494533E-6	48	TCRBV30-01*01	TCRBV30	TCRBV30-01	01				TCRBD02-01*01	TCRBD02	TCRBD02-01	01				TCRBJ01-05*01	TCRBJ01	TCRBJ01-05	01				3	7	8	2	5	3	33	44	49	55	62	1	In	VDJ
GTGAACGCCTTGGAGCTGGAGGACTCGGCCCTGTATCTCTGTGCCAGCAGCTTGACGGGGGCGGTCCAGCCCCAGCATTTTGGTGAT	CASSLTGAVQPQHF	1	9.895013902494533E-6	42	TCRBV05-08*01	TCRBV05	TCRBV05-08	01								TCRBD01,TCRBD02	TCRBD01-01,TCRBD02-01		TCRBJ01-05*01	TCRBJ01	TCRBJ01-05	01				1	4	6	0	2	7	39	54	56	62	66	1	In	VDJ
ATCCAGTCCACGGAGTCAGGGGACACAGCACTGTATTTCTGTGCCAGCAGCATCACACAGGGATGCCAGCCCCAGCATTTTGGTGAT	CASSITQGCQPQHF	1	9.895013902494533E-6	42	TCRBV21-01*01	TCRBV21	TCRBV21-01	01				TCRBD01-01*01	TCRBD01	TCRBD01-01	01				TCRBJ01-05*01	TCRBJ01	TCRBJ01-05	01				4	4	3	3	4	7	39	52	56	62	66	1	In	VDJ
GTTGCTGGGGGACTCGGCCCTCTATCTCTGTGCCAGCAGCTTGAGGGGCGGGAAAAGATGGGTAATTCACCCCTCCACTTTGGGAAT		1	9.895013902494533E-6	53	TCRBV05-06*01	TCRBV05	TCRBV05-06	01				TCRBD02-01*02	TCRBD02	TCRBD02-01	02				TCRBJ01-06*01	TCRBJ01	TCRBJ01-06	01				1	9	7	3	4	6	28	43	47	53	62	1	Out	VDJ
CCGCCAGCACCAACCAGACATCTATGTACCTCTGTGCCAGCAGTCTGCAGTTTCGGGTCCTATAATTCACCCCTCCACTTTGGGAAT		1	9.895013902494533E-6	49	TCRBV28-01*01	TCRBV28	TCRBV28-01	01				TCRBD02-01	TCRBD02	TCRBD02-01				01,02	TCRBJ01-06*01	TCRBJ01	TCRBJ01-06	01				5	0	8	4	9	1	32	44	53	-1	57	1	Out	VDJ
TCCGCCAGCACCAACCAGACATCTATGTACCTCTGTGCCAGCAGTTTCAATACTCCGCCCAATAATTCACCCCTCCACTTTGGGAAT	CASSFNTPPNNSPLHF	1	9.895013902494533E-6	48	TCRBV28-01*01	TCRBV28	TCRBV28-01	01				TCRBD02-01	TCRBD02	TCRBD02-01				01,02	TCRBJ01-06*01	TCRBJ01	TCRBJ01-06	01				3	7	3	10	4	5	33	47	51	54	61	1	In	VDJ
CGCTCACCAGGCCTGGGGGACGCAGCCATGTACCTGTGTGCCACCAGCAGAGATCGGGCAGGGGGCTCACCCCTCCACTTTGGGAAT	CATSRDRAGGSPLHF	2	1.9790027804989067E-5	45	TCRBV15-01*02	TCRBV15	TCRBV15-01	02				TCRBD01-01*01	TCRBD01	TCRBD01-01	01				TCRBJ01-06*01	TCRBJ01	TCRBJ01-06	01				0	0	4	0	5	10	36	53	58	-1	66	2	In	VDJ
CTTCACCTACACACCCTGCAGCCAGAAGACTCGGCCCTGTATCTCTGTGCCAGCAGCCAAGAATCGAAACCCCTCCACTTTGGGAAT	CASSQESKPLHF	2	1.9790027804989067E-5	36	TCRBV04-02*01	TCRBV04	TCRBV04-02	01								TCRBD01,TCRBD02	TCRBD01-01,TCRBD02-01		TCRBJ01-06*01	TCRBJ01	TCRBJ01-06	01				0	1	2	8	3	12	45	62	65	67	68	2	In	VDJ
CTGATTCTGGAGTCCGCCAGCACCAACCAGACATCTATGTACCTCTGTGCCAGCAGTTTCTCTAGGCGTGGGTACACCTTCGGTTCG	CASSFSRRGYTF	1	9.895013902494533E-6	36	TCRBV28-01*01	TCRBV28	TCRBV28-01	01				TCRBD02-01	TCRBD02	TCRBD02-01				01,02	TCRBJ01-02*01	TCRBJ01	TCRBJ01-02	01				3	7	4	8	2	11	45	59	61	65	72	1	In	VDJ
TGAAGATCCAGCCCTCAGAACCCAGGGACTCAGCTGTGTACTTCTGTGCCAGCACCCCCGCGGGTTTATGGCTACACCTTCGGTTCG		1	9.895013902494533E-6	37	TCRBV12-03/12-04*01	TCRBV12	TCRBV12-03/12-04	01				TCRBD02-01	TCRBD02	TCRBD02-01				01,02	TCRBJ01-02*01	TCRBJ01	TCRBJ01-02	01				7	2	7	4	5	5	44	54	59	64	66	1	Out	VDJ
NNNNNNNTGTCGGCTGCTCCCTCCCAGACATCTGTGTACTTCTGTGCCAGCAGTTCGGTGGCGGGGTATGGCTACACCTTCGGTTCG	CASSSVAGYGYTF	3	2.96850417074836E-5	39	TCRBV06-05*01	TCRBV06	TCRBV06-05	01				TCRBD02-01*01	TCRBD02	TCRBD02-01	01				TCRBJ01-02*01	TCRBJ01	TCRBJ01-02	01				4	0	7	3	5	5	42	55	60	-1	66	3	In	VDJ
AATGTGAACGCCTTGTTGCTGGGGGACTCGGCCCTGTATCTCTGTGCCAGCAGCTCAGGACAGGGGTATGGCTACACCTTCGGTTCG	CASSSGQGYGYTF	1	9.895013902494533E-6	39	TCRBV05-05*01	TCRBV05	TCRBV05-05	01				TCRBD01-01*01	TCRBD01	TCRBD01-01	01				TCRBJ01-02*01	TCRBJ01	TCRBJ01-02	01				3	0	1	2	2	5	42	55	57	-1	66	1	In	VDJ
CCCCTGATCCTGGAGTCGCCCAGCCCCAACCAGACCTCTCTGTACTTCTGTGCCAGCATTAGGATCTATGGCTACACCTTCGGTTCG	CASIRIYGYTF	2	1.9790027804989067E-5	33	TCRBV27-01*01	TCRBV27	TCRBV27-01	01								TCRBD01,TCRBD02	TCRBD01-01,TCRBD02-01		TCRBJ01-02*01	TCRBJ01	TCRBJ01-02	01				7	1	1	8	3	4	48	58	61	64	65	2	In	VDJ
ATTCTGGAGTCCGCCAGCACCAACCAGACATCTATGTACCTCTGTGCCAGCAGACTCCCCACCGGCTATGGCTACACCTTCGGTTCG	CASRLPTGYGYTF	2	1.9790027804989067E-5	39	TCRBV28-01*01	TCRBV28	TCRBV28-01	01				TCRBD02-01	TCRBD02	TCRBD02-01				01,02	TCRBJ01-02*01	TCRBJ01	TCRBJ01-02	01				6	9	3	10	0	4	42	-1	53	56	65	2	In	VDJ
TTCATCCTGAGTTCTAAGAAGCTCCTTCTCAGTGACTCTGGCTTCTATCTCTGTGCCTGGAGAGGCTATGGCTACACCTTCGGTTCG	CAWRGYGYTF	1	9.895013902494533E-6	30	TCRBV30-01*01	TCRBV30	TCRBV30-01	01								TCRBD01,TCRBD02	TCRBD01-01,TCRBD02-01		TCRBJ01-02*01	TCRBJ01	TCRBJ01-02	01				3	0	5	4	0	4	51	-1	62	-1	65	1	In	VDJ
CCCTGATCCTGGAGTCGCCCAGCCCCAACCAGACCTCTCTGTACTTCTGTGCCAGCACTGAATGACTATGGCTACACCTTCGGTTCG		2	1.9790027804989067E-5	34	TCRBV27-01*01	TCRBV27	TCRBV27-01	01								TCRBD01,TCRBD02	TCRBD01-01,TCRBD02-01		TCRBJ01-02*01	TCRBJ01	TCRBJ01-02	01				7	3	2	8	2	3	47	57	59	61	64	2	Out	VDJ
ACCAGTGCCCATCCTGAAGACAGCAGCTTCTACATCTGCAGTGCCTTACCGGCGACAGGTGGGGACTATGGCTACACCTTCGGTTCG	CSALPATGGDYGYTF	2	1.9790027804989067E-5	45	TCRBV20	TCRBV20				TCRBV20-01,TCRBV20-or09_02		TCRBD01-01*01	TCRBD01	TCRBD01-01	01				TCRBJ01-02*01	TCRBJ01	TCRBJ01-02	01				6	5	2	4	9	3	36	44	53	59	64	2	In	VDJ
TCCGCCAGCACCAACCAGACATCTATGTACCTCTGTGCCAGCAGTTCGGGATCCGGGACGGTTAACTATGGCTACACCTTCGGTTCG	CASSSGSGTVNYGYTF	1	9.895013902494533E-6	48	TCRBV28-01*01	TCRBV28	TCRBV28-01	01								TCRBD01,TCRBD02	TCRBD01-01,TCRBD02-01		TCRBJ01-02*01	TCRBJ01	TCRBJ01-02	01				4	3	0	7	8	1	33	46	54	59	62	1	In	VDJ
ACTGTGAGCAACATGAGCCCTGAAGACAGCAGCATATATCTCTGCAGCGTCGGAGATTGGGGTAACTATGGCTACACCTTCGGTTCG	CSVGDWGNYGYTF	2	1.9790027804989067E-5	39	TCRBV29-01	TCRBV29	TCRBV29-01				01,02					TCRBD01,TCRBD02	TCRBD01-01,TCRBD02-01		TCRBJ01-02*01	TCRBJ01	TCRBJ01-02	01				6	0	6	2	8	1	42	50	58	-1	62	2	In	VDJ
TCGGCCCAAAAGAACCCGACAGCTTTCTATCTCTGTGCCAGTAGTATAGTCTCCCCGGGAACTAACTATGGCTACACCTTCGGTTCG	CASSIVSPGTNYGYTF	1	9.895013902494533E-6	48	TCRBV19-01*01	TCRBV19	TCRBV19-01	01				TCRBD02-01*02	TCRBD02	TCRBD02-01	02				TCRBJ01-02*01	TCRBJ01	TCRBJ01-02	01				1	1	8	3	6	0	33	49	55	60	61	1	In	VDJ
GAGTCCGCCAGCACCAACCAGACATCTATGTACCTCTGTGCCAGCAGTTTACAACTACCTCAAAACTATGGCTACACCTTCGGTTCG	CASSLQLPQNYGYTF	1	9.895013902494533E-6	45	TCRBV28-01*01	TCRBV28	TCRBV28-01	01				TCRBD02-01	TCRBD02	TCRBD02-01				01,02	TCRBJ01-02*01	TCRBJ01	TCRBJ01-02	01				2	6	3	9	2	2	36	51	53	57	63	1	In	VDJ
TCCACAAAGCTGGAGGACTCAGCCATGTACTTCTGTGCCAGCAGTAACAGGGGACAGATCAGGATATATGGCTACACCTTCGGTTCG	CASSNRGQIRIYGYTF	1	9.895013902494533E-6	48	TCRBV02-01	TCRBV02	TCRBV02-01				01,03	TCRBD01-01*01	TCRBD01	TCRBD01-01	01				TCRBJ01-02*01	TCRBJ01	TCRBJ01-02	01				5	9	0	5	5	5	33	45	50	57	66	1	In	VDJ
ACCAGTGCCCATCCTGAAGACAGCAGCTTCTACATCTGCAGTGCGTCGGGACAGGGGGCTGCTGAATATGGCTACACCTTCGGTTCG	CSASGQGAAEYGYTF	2	1.9790027804989067E-5	45	TCRBV20	TCRBV20				TCRBV20-01,TCRBV20-or09_02		TCRBD01-01*01	TCRBD01	TCRBD01-01	01				TCRBJ01-02*01	TCRBJ01	TCRBJ01-02	01				6	7	0	0	3	5	36	44	47	59	66	2	In	VDJ
CTGAATGTGAACGCCTTGTTGCTGGGGGACTCGGCCCTCTATCTCTGTGCCAGCAGCTTGGGGCGGAATGGCTACACCTTCGGTTCG	CASSLGRNGYTF	1	9.895013902494533E-6	36	TCRBV05-06*01	TCRBV05	TCRBV05-06	01				TCRBD02-01	TCRBD02	TCRBD02-01				01,02	TCRBJ01-02*01	TCRBJ01	TCRBJ01-02	01				0	1	7	5	1	6	45	61	62	66	67	1	In	VDJ
TCGGCCCAAAAGAACCCGACAGCTTTCTATCTCTGTGCCAGTAGTATAGTGAAACAGGGGGCGTTCAATGGCTACACCTTCGGTTCG	CASSIVKQGAFNGYTF	1	9.895013902494533E-6	48	TCRBV19-01*01	TCRBV19	TCRBV19-01	01				TCRBD01-01*01	TCRBD01	TCRBD01-01	01				TCRBJ01-02*01	TCRBJ01	TCRBJ01-02	01				1	5	3	0	4	6	33	49	53	62	67	1	In	VDJ
NCTCTGAAGATCCGGTCCACAAAGCTGGAGGACTCAGCCATGTACTTCTGTGCCAGCAACAGGGGCAATGGCTACACCTTCGGTTCG	CASNRGNGYTF	1	9.895013902494533E-6	33	TCRBV02-01	TCRBV02	TCRBV02-01				01,03	TCRBD01-01*01	TCRBD01	TCRBD01-01	01				TCRBJ01-02*01	TCRBJ01	TCRBJ01-02	01				7	2	3	2	0	6	48	-1	58	65	67	1	In	VDJ
GCCTTGGAGCTGGACGACTCGGCCCTGTATCTCTGTGCCAGCAGCTTGCCCCACGTGGGGGTGTCCAGGGGCTACACCTTCGGTTCG	CASSLPHVGVSRGYTF	1	9.895013902494533E-6	48	TCRBV05-04*01	TCRBV05	TCRBV05-04	01								TCRBD01,TCRBD02	TCRBD01-01,TCRBD02-01		TCRBJ01-02*01	TCRBJ01	TCRBJ01-02	01				1	8	6	1	8	8	33	48	56	61	69	1	In	VDJ
ATTCTGGAGTCCGCCAGCACCAACCAGACATCTATGTACCTCTGTGCCAGCAGACCAACAGGGACACCCGGCTACACCTTCGGTTCG	CASRPTGTPGYTF	1	9.895013902494533E-6	39	TCRBV28-01*01	TCRBV28	TCRBV28-01	01				TCRBD01-01*01	TCRBD01	TCRBD01-01	01				TCRBJ01-02*01	TCRBJ01	TCRBJ01-02	01				6	3	0	6	7	8	42	53	60	66	69	1	In	VDJ
CTGATTCTGGAGTCCGCCAGCACCAACCAGACATCTATGTACCTCTGTGCCAGCAGTTCGTACAGGGGAGGCTACACCTTCGGTTCG	CASSSYRGGYTF	1	9.895013902494533E-6	36	TCRBV28-01*01	TCRBV28	TCRBV28-01	01				TCRBD01-01*01	TCRBD01	TCRBD01-01	01				TCRBJ01-02*01	TCRBJ01	TCRBJ01-02	01				4	1	3	2	3	8	45	58	61	68	69	1	In	VDJ
TGGTCGCACTGCAGCAAGAAGACTCAGCTGCGTATCTCTGCACCAGCAGCCAGCGACGGTCCCCTTCGAGGCTACACCTTCGGTTCG		2	1.9790027804989067E-5	43	TCRBV01-01*01	TCRBV01	TCRBV01-01	01								TCRBD01,TCRBD02	TCRBD01-01,TCRBD02-01		TCRBJ01-02*01	TCRBJ01	TCRBJ01-02	01				3	12	2	7	2	8	38	52	54	57	69	2	Out	VDJ
TCCCTGATTCTGGAGTCCGCCAGCACCAACCAGACATCTATGTACCTCTGTGCCAGCAGTCCCCAGGGGGACTACACCTTCGGTTCG	CASSPQGDYTF	1	9.895013902494533E-6	33	TCRBV28-01*01	TCRBV28	TCRBV28-01	01				TCRBD01-01*01	TCRBD01	TCRBD01-01	01				TCRBJ01-02*01	TCRBJ01	TCRBJ01-02	01				5	1	4	1	3	10	48	60	63	70	71	1	In	VDJ
ATCCGGTCCACAAAGCTGGAGGACTCAGCCATGTACTTCTGTGCCAGCAGGTCTCCGGGACTAGCGGGGGGGTCGTACTTCGGGCCG	CASRSPGLAGGSYF	1	9.895013902494533E-6	42	TCRBV02-01	TCRBV02	TCRBV02-01				01,03	TCRBD02-01*01	TCRBD02	TCRBD02-01	01				TCRBJ02-07*01	TCRBJ02	TCRBJ02-07	01				6	2	0	0	6	12	39	50	56	72	74	1	In	VDJ
GCCTTGTTGCTGGGGGACTCGGCCCTCTATCTCTGTGCCAGCAGCTTGTATCTAGCGCGAGCTCTACGAGTGCAGTACTTCGGGCCG	CASSLYLARALRVQYF	1	9.895013902494533E-6	48	TCRBV05-06*01	TCRBV05	TCRBV05-06	01				TCRBD02-01	TCRBD02	TCRBD02-01				01,02	TCRBJ02-07*01	TCRBJ02	TCRBJ02-07	01				1	14	4	6	3	9	33	48	51	57	71	1	In	VDJ
GAGTCCGCCAGCACCAACCAGACATCTATGTACCTCTGTGCCAGCAGTTCGCTCCCCGGCAGTGTTTACGAGCAGTACTTCGGGCCG	CASSSLPGSVYEQYF	1	9.895013902494533E-6	45	TCRBV28-01*01	TCRBV28	TCRBV28-01	01								TCRBD01,TCRBD02	TCRBD01-01,TCRBD02-01		TCRBJ02-07*01	TCRBJ02	TCRBJ02-07	01				4	4	4	5	10	4	36	49	59	62	66	1	In	VDJ
GCAATCCTGTCCTCAGAACCGGGAGACACGGCACTGTATCTCTGCGCCAGCAGTCAAGGGACAGGGTACGAGCAGTACTTCGGGCCG	CASSQGTGYEQYF	1	9.895013902494533E-6	39	TCRBV23-01*01	TCRBV23	TCRBV23-01	01				TCRBD01-01*01	TCRBD01	TCRBD01-01	01				TCRBJ02-07*01	TCRBJ02	TCRBJ02-07	01				2	0	0	3	0	4	42	-1	57	-1	66	1	In	VDJ
ATCCGGTCCACAAAGCTGGAGGACTCAGCCATGTACTTCTGTGCCAGCAGTGGTCGGGGGATTTTCTACGAGCAGTACTTCGGGCCG	CASSGRGIFYEQYF	1	9.895013902494533E-6	42	TCRBV02-01	TCRBV02	TCRBV02-01				01,03	TCRBD02-01*01	TCRBD02	TCRBD02-01	01				TCRBJ02-07*01	TCRBJ02	TCRBJ02-07	01				4	5	8	2	2	3	39	52	54	60	65	1	In	VDJ
AAGATCCGGTCCACAAAGCTGGAGGACTCAGCCATGTACTTCTGTGCCAGCAGTGTAACAGGGTTCTACGAGCAGTACTTCGGGCCG	CASSVTGFYEQYF	1	9.895013902494533E-6	39	TCRBV02-01	TCRBV02	TCRBV02-01				01,03	TCRBD01-01*01	TCRBD01	TCRBD01-01	01				TCRBJ02-07*01	TCRBJ02	TCRBJ02-07	01				4	2	3	3	2	3	42	55	57	63	65	1	In	VDJ
CTGAAGATCCGGTCCACAAAGCTGGAGGACTCAGCCATGTACTTCTGTGCCAGCAGTGTTAGGCTCTACGAGCAGTACTTCGGGCCG	CASSVRLYEQYF	1	9.895013902494533E-6	36	TCRBV02-01	TCRBV02	TCRBV02-01				01,03					TCRBD01,TCRBD02	TCRBD01-01,TCRBD02-01		TCRBJ02-07*01	TCRBJ02	TCRBJ02-07	01				4	2	5	4	2	3	45	58	60	63	65	1	In	VDJ
CTCACTGTGACATCGGCCCAAAAGAACCCGACAGCTTTCTATCTCTGTGCCAGTAGTATAAGGGGCTACGAGCAGTACTTCGGGCCG	CASSIRGYEQYF	1	9.895013902494533E-6	36	TCRBV19-01*01	TCRBV19	TCRBV19-01	01				TCRBD01-01*01	TCRBD01	TCRBD01-01	01				TCRBJ02-07*01	TCRBJ02	TCRBJ02-07	01				2	0	5	2	0	3	45	-1	60	-1	65	1	In	VDJ
CTACACACCCTGCAGCCAGAAGACTCGGCCCTGTATCTCTGTGCCAGCAGCCAAGAGTTAGGAGGCTACGAGCAGTACTTCGGGCCG	CASSQELGGYEQYF	4	3.9580055609978133E-5	42	TCRBV04-02*01	TCRBV04	TCRBV04-02	01				TCRBD02-01*02	TCRBD02	TCRBD02-01	02				TCRBJ02-07*01	TCRBJ02	TCRBJ02-07	01				0	0	10	1	4	3	39	56	60	-1	65	4	In	VDJ
CCCTGCAGCCAGAAGACTCAGCCCTGTATCTCTGCGCCAGCAGCCAATCCCTTGGGGACAGAAGGCTACGAGCAGTACTTCGGGCCG		1	9.895013902494533E-6	49	TCRBV04-01*01	TCRBV04	TCRBV04-01	01				TCRBD01-01*01	TCRBD01	TCRBD01-01	01				TCRBJ02-07*01	TCRBJ02	TCRBJ02-07	01				2	4	0	5	7	3	32	47	54	61	65	1	Out	VDJ
GTGACCAGTGCCCATCCTGAAGACAGCAGCTTCTACATCTGCAGTGCTAGCTTCTTACGTTCTCGCTACGAGCAGTACTTCGGGCCG	CSASFLRSRYEQYF	1	9.895013902494533E-6	42	TCRBV20	TCRBV20				TCRBV20-01,TCRBV20-or09_02						TCRBD01,TCRBD02	TCRBD01-01,TCRBD02-01		TCRBJ02-07*01	TCRBJ02	TCRBJ02-07	01				3	7	3	7	6	3	39	50	56	58	65	1	In	VDJ
ACCAGTGCCCATCCTGAAGACAGCAGCTTCTACATCTGCAGTGCTAGATACGGGACTAGCGGGAGCTACGAGCAGTACTTCGGGCCG	CSARYGTSGSYEQYF	1	9.895013902494533E-6	45	TCRBV20	TCRBV20				TCRBV20-01,TCRBV20-or09_02		TCRBD02-01*02	TCRBD02	TCRBD02-01	02				TCRBJ02-07*01	TCRBJ02	TCRBJ02-07	01				2	0	0	2	3	3	36	48	51	-1	65	1	In	VDJ
ACATCAATTCCCTGGAGCTTGGTGACTCTGCTGTGTATTTCTGTGCCAGCAGCCAAGAGCCGAAGCTACGAGCAGTACTTCGGGCCG		1	9.895013902494533E-6	40	TCRBV03-01/03-02*01	TCRBV03	TCRBV03-01/03-02	01								TCRBD01,TCRBD02	TCRBD01-01,TCRBD02-01		TCRBJ02-07*01	TCRBJ02	TCRBJ02-07	01				0	2	2	8	3	3	41	58	61	63	65	1	Out	VDJ
CCAGTCCACGGAGTCAGGGGACACAGCACTGTATTTCTGTGCCAGCAGCGCCCGGACAGGGGTTCCTACGAGCAGTACTTCGGGCCG		1	9.895013902494533E-6	44	TCRBV21-01*01	TCRBV21	TCRBV21-01	01				TCRBD01-01*01	TCRBD01	TCRBD01-01	01				TCRBJ02-07*01	TCRBJ02	TCRBJ02-07	01				5	1	1	2	4	1	37	49	53	62	63	1	Out	VDJ
TCCAGTCCACGGAGTCAGGGGACACAGCACTGTATTTCTGTGCCAGCAGCAAATGGGCGGAACTCCTACGAGCAGTACTTCGGGCCG		1	9.895013902494533E-6	43	TCRBV21-01*01	TCRBV21	TCRBV21-01	01								TCRBD01,TCRBD02	TCRBD01-01,TCRBD02-01		TCRBJ02-07*01	TCRBJ02	TCRBJ02-07	01				2	4	8	0	1	0	38	53	54	58	62	1	Out	VDJ
GTGACATCGGCCCAAAAGAACCCGACAGCTTTCTATCTCTGTGCCAGTAGTGCGAGGGCCGGATCCTACGAGCAGTACTTCGGGCCG	CASSARAGSYEQYF	1	9.895013902494533E-6	42	TCRBV19-01*01	TCRBV19	TCRBV19-01	01				TCRBD02-01*02	TCRBD02	TCRBD02-01	02				TCRBJ02-07*01	TCRBJ02	TCRBJ02-07	01				5	5	11	0	2	1	39	51	53	58	63	1	In	VDJ
CTGGAGGACTCAGCCATGTACTTCTGTGCCAGCAGAATGGGGCCCCAGGCAGAAGTTCGTCGATCCTACGAGCAGTACTTCGGGCCG	CASRMGPQAEVRRSYEQYF	1	9.895013902494533E-6	57	TCRBV02-01	TCRBV02	TCRBV02-01				01,03	TCRBD01-01*01	TCRBD01	TCRBD01-01	01				TCRBJ02-07*01	TCRBJ02	TCRBJ02-07	01				6	20	7	0	3	1	24	35	38	43	63	1	In	VDJ
ATCAATTCCCTGGAGCTTGGTGACTCTGCTGTGTATTTCTGTGCCAGCAGCCAGGAGACTAGATCCTACGAGCAGTACTTCGGGCCG	CASSQETRSYEQYF	1	9.895013902494533E-6	42	TCRBV03-01/03-02*01	TCRBV03	TCRBV03-01/03-02	01				TCRBD02-01	TCRBD02	TCRBD02-01				01,02	TCRBJ02-07*01	TCRBJ02	TCRBJ02-07	01				3	1	2	8	3	1	39	53	56	62	63	1	In	VDJ
CCCAGCCCCAACCAGACCTCTCTGTACTTCTGTGCCAGCAGTCCCGGACCCACCGGGACCCTCGCCTACGAGCAGTACTTCGGGCCG	CASSPGPTGTLAYEQYF	1	9.895013902494533E-6	51	TCRBV27-01*01	TCRBV27	TCRBV27-01	01								TCRBD01,TCRBD02	TCRBD01-01,TCRBD02-01		TCRBJ02-07*01	TCRBJ02	TCRBJ02-07	01				5	5	0	7	12	2	30	42	54	59	64	1	In	VDJ
TCCCTGGAGCTTGGTGACTCTGCTGTGTATTTCTGTGCCAGCAGCCAGGCCCGACAGGGGAAGCCCTACGAGCAGTACTTCGGGCCG	CASSQARQGKPYEQYF	1	9.895013902494533E-6	48	TCRBV03-01/03-02*01	TCRBV03	TCRBV03-01/03-02	01				TCRBD01-01*01	TCRBD01	TCRBD01-01	01				TCRBJ02-07*01	TCRBJ02	TCRBJ02-07	01				3	4	2	2	5	2	33	47	52	60	64	1	In	VDJ
CAGCCTGCAGAGCTTGGGGACTCGGCCATGTATCTCTGTGCCAGCAGCTTAGAAGGCGGGGGGACCTACGAGCAGTACTTCGGGCCG	CASSLEGGGTYEQYF	2	1.9790027804989067E-5	45	TCRBV11-01*01	TCRBV11	TCRBV11-01	01				TCRBD02-01*01	TCRBD02	TCRBD02-01	01				TCRBJ02-07*01	TCRBJ02	TCRBJ02-07	01				1	1	7	1	3	2	36	52	55	63	64	2	In	VDJ
ATCCGGTCCACAAAGCTGGAGGACTCAGCCATGTACTTCTGTGCCAGCAGTGAAGGACAGGGGACCTACGAGCAGTACTTCGGGCCG	CASSEGQGTYEQYF	1	9.895013902494533E-6	42	TCRBV02-01	TCRBV02	TCRBV02-01				01,03	TCRBD01-01*01	TCRBD01	TCRBD01-01	01				TCRBJ02-07*01	TCRBJ02	TCRBJ02-07	01				1	1	2	2	0	2	39	-1	55	63	64	1	In	VDJ
CGCCAGCACCAACCAGACATCTATGTACCTCTGTGCCAGCAGTTTTGAGGGGGACTACACCTAACCTACGAGCAGTACTTCGGGCCG		1	9.895013902494533E-6	50	TCRBV28-01*01	TCRBV28	TCRBV28-01	01				TCRBD02-01	TCRBD02	TCRBD02-01				01,02	TCRBJ02-07*01	TCRBJ02	TCRBJ02-07	01				3	7	0	9	5	2	31	45	50	57	64	1	Out	VDJ
GTCAGGGGACACAGCACTGTATTTCTGTGTCAGCAGCACGGGGGGTTCTTCCCGGGACCGAGGTACTACGAGCAGTACTTCGGGCCG		1	9.895013902494533E-6	56	TCRBV21-01*01	TCRBV21	TCRBV21-01	01				TCRBD02-01*01	TCRBD02	TCRBD02-01	01				TCRBJ02-07*01	TCRBJ02	TCRBJ02-07	01				4	20	8	1	0	3	25	-1	38	45	65	1	Out	VDJ
TCTCCCTGATTCTGGAGTCCGCCAGCACCAACCAGACATCTATGTACCTCTGTGCCAGCAACCTACTACGAGCAGTACTTCGGGCCG		1	9.895013902494533E-6	31	TCRBV28-01*01	TCRBV28	TCRBV28-01	01				TCRBD02-01	TCRBD02	TCRBD02-01				01,02	TCRBJ02-07*01	TCRBJ02	TCRBJ02-07	01				7	0	4	9	2	3	50	60	62	-1	65	1	Out	VDJ
AGATCCGGTCCACAAAGCTGGAGGACTCAGCCATGTACTTCTGTGCCACCCCCCGGGACGGACTACTACGAGCAGTACTTCGGGCCG		1	9.895013902494533E-6	40	TCRBV02-01	TCRBV02	TCRBV02-01				01,03	TCRBD02-01	TCRBD02	TCRBD02-01				01,02	TCRBJ02-07*01	TCRBJ02	TCRBJ02-07	01				10	0	1	9	11	3	41	48	59	-1	65	1	Out	VDJ
ACCAGTGCCCATCCTGAAGACAGCAGCTTCTACATCTGCAGTGCTAGCACGGGAGGGCCATTTGACTACGAGCAGTACTTCGGGCCG	CSASTGGPFDYEQYF	1	9.895013902494533E-6	45	TCRBV20	TCRBV20				TCRBV20-01,TCRBV20-or09_02		TCRBD02-01*02	TCRBD02	TCRBD02-01	02				TCRBJ02-07*01	TCRBJ02	TCRBJ02-07	01				3	8	8	0	2	3	36	47	49	57	65	1	In	VDJ
AGCTTGGTGACTCTGCTGTGTATTTCTGTGCCAGCCTGAGACTTACCGACAGGTCGGGAGAATCACTACGAGCAGTACTTCGGGCCG		1	9.895013902494533E-6	55	TCRBV03-01/03-02*01	TCRBV03	TCRBV03-01/03-02	01								TCRBD01,TCRBD02	TCRBD01-01,TCRBD02-01		TCRBJ02-07*01	TCRBJ02	TCRBJ02-07	01				8	12	2	4	12	3	26	35	47	53	65	1	Out	VDJ
GTGACCAGTGCCCATCCTGAAGACAGCAGCTTCTACATCTGCAGTGCTAGGACGGGACAGGGGGCGGACGAGCAGTACTTCGGGCCG	CSARTGQGADEQYF	1	9.895013902494533E-6	42	TCRBV20	TCRBV20				TCRBV20-01,TCRBV20-or09_02		TCRBD01-01*01	TCRBD01	TCRBD01-01	01				TCRBJ02-07*01	TCRBJ02	TCRBJ02-07	01				3	2	0	0	3	5	39	50	53	65	67	1	In	VDJ
CCCTCAGAACCCAGGGACTCAGCTGTGTACTTCTGTGCCAGCAGTGCGAGGGCGTACGGGGGTGACGACGAGCAGTACTTCGGGCCG	CASSARAYGGDDEQYF	2	1.9790027804989067E-5	48	TCRBV12	TCRBV12				TCRBV12-03/12-04,TCRBV12-04		TCRBD02-01*01	TCRBD02	TCRBD02-01	01				TCRBJ02-07*01	TCRBJ02	TCRBJ02-07	01				5	5	8	2	11	5	33	45	56	62	67	2	In	VDJ
TGACCAGTGCCCATCCTGAAGACAGCAGCTTCTACATCTGCAGTGCTAGAAAAGTTAGCGGGAGTTAACGAGCAGTACTTCGGGCCG		1	9.895013902494533E-6	43	TCRBV20	TCRBV20				TCRBV20-01,TCRBV20-or09_02		TCRBD02-01*02	TCRBD02	TCRBD02-01	02				TCRBJ02-07*01	TCRBJ02	TCRBJ02-07	01				2	3	5	2	5	5	38	50	55	64	67	1	Out	VDJ
AAGATCCAGCGCACAGAGCAGGAGGACTCCGCCGTGTATCTCTGTGCCAGCAGCTTCCCAGGGGGCAACGAGCAGTACTTCGGGCCG	CASSFPGGNEQYF	2	1.9790027804989067E-5	39	TCRBV07-08*01	TCRBV07	TCRBV07-08	01				TCRBD01-01*01	TCRBD01	TCRBD01-01	01				TCRBJ02-07*01	TCRBJ02	TCRBJ02-07	01				3	1	4	0	2	5	42	56	58	66	67	2	In	VDJ
TGGGGACTCGGCCATGTATCTCTGTGCCAGCAGCTTAGAGGAGGGGACTAGCGGGAGGGCCGGAGGACTTGACAGTACTTCGGGCCG		1	9.895013902494533E-6	59	TCRBV11-03*03	TCRBV11	TCRBV11-03	03				TCRBD02-01*02	TCRBD02	TCRBD02-01	02				TCRBJ02-07*01	TCRBJ02	TCRBJ02-07	01				0	13	0	0	4	10	22	39	43	59	72	1	Out	VDJ
CTGACAGTGACCAGTGCCCATCCTGAAGACAGCAGCTTCTACATCTGCAGTGCTAGGCGGGACGGAGCCACCATATATTTTGGAGAG	CSARRDGATIYF	2	1.9790027804989067E-5	36	TCRBV20	TCRBV20				TCRBV20-01,TCRBV20-or09_02		TCRBD02-01*02	TCRBD02	TCRBD02-01	02				TCRBJ01-03*01	TCRBJ01	TCRBJ01-03	01				3	6	7	3	0	9	45	-1	56	62	68	2	In	VDJ
ACTCTGACAGTGACCAGTGCCCATCCTGAAGACAGCAGCTTCTACATCTGCAGTGCTAGAGATCCTAACACCATATATTTTGGAGAG	CSARDPNTIYF	2	1.9790027804989067E-5	33	TCRBV20-01*01	TCRBV20	TCRBV20-01	01				TCRBD02-01	TCRBD02	TCRBD02-01				01,02	TCRBJ01-03*01	TCRBJ01	TCRBJ01-03	01				0	0	4	10	2	7	48	62	64	-1	66	2	In	VDJ
CTGACAGTGACCAGTGCCCATCCTGAAGACAGCAGCTTCTACATCTGCAGTGCTATGGGACAGTGGAACACCATATATTTTGGAGAG	CSAMGQWNTIYF	2	1.9790027804989067E-5	36	TCRBV20	TCRBV20				TCRBV20-01,TCRBV20-or09_02		TCRBD01-01*01	TCRBD01	TCRBD01-01	01				TCRBJ01-03*01	TCRBJ01	TCRBJ01-03	01				4	3	0	5	1	7	45	55	56	63	66	2	In	VDJ
CTGAATGTGAACGCCTTGGAGCTGGACGACTCGGCCCTGTATCTCTGTGCCAGCAGCTTGGGAGGGAACACCATATATTTTGGAGAG	CASSLGGNTIYF	2	1.9790027804989067E-5	36	TCRBV05-04*01	TCRBV05	TCRBV05-04	01				TCRBD02-01*02	TCRBD02	TCRBD02-01	02				TCRBJ01-03*01	TCRBJ01	TCRBJ01-03	01				0	0	11	0	0	7	45	-1	61	-1	66	2	In	VDJ
ATTCTGGAGTCCGCCAGCACCAACCAGACATCTATGTACCTCTGTGCCAGCAAAAAGAGCTCTGGAAACACCATATATTTTGGAGAG	CASKKSSGNTIYF	1	9.895013902494533E-6	39	TCRBV28-01*01	TCRBV28	TCRBV28-01	01				TCRBD02-01*02	TCRBD02	TCRBD02-01	02				TCRBJ01-03*01	TCRBJ01	TCRBJ01-03	01				7	0	11	2	4	0	42	52	56	-1	59	1	In	VDJ
NNNNTGAAGATCCAGCCCTCAGAACCCAGGGACTCAGCTGTGTACTTCTGTGCCACCTCCTCTGGAAACACCATATATTTTGGAGAG	CATSSGNTIYF	4	3.9580055609978133E-5	33	TCRBV12-03/12-04*01	TCRBV12	TCRBV12-03/12-04	01				TCRBD02-01	TCRBD02	TCRBD02-01				01,02	TCRBJ01-03*01	TCRBJ01	TCRBJ01-03	01				10	1	4	10	1	0	48	55	56	58	59	4	In	VDJ
AACGCCTTGTTGCTGGGGGACTCGGCCCTGTATCTCTGTGCCAGCAGCTTGATGTCATACTCTGGAAACACCATATATTTTGGAGAG	CASSLMSYSGNTIYF	1	9.895013902494533E-6	45	TCRBV05-05*01	TCRBV05	TCRBV05-05	01								TCRBD01,TCRBD02	TCRBD01-01,TCRBD02-01		TCRBJ01-03*01	TCRBJ01	TCRBJ01-03	01				1	2	4	6	4	0	36	51	55	57	59	1	In	VDJ
CAGCCCTCAGAACCCAGGGACTCAGCTGTGTACTTCTGTGCCAGCAGTCCCTCCGGACAGGTCGCAAACACCATATATTTTGGAGAG	CASSPSGQVANTIYF	3	2.96850417074836E-5	45	TCRBV12	TCRBV12				TCRBV12-03/12-04,TCRBV12-04		TCRBD01-01*01	TCRBD01	TCRBD01-01	01				TCRBJ01-03*01	TCRBJ01	TCRBJ01-03	01				5	4	1	4	6	6	36	48	54	61	65	3	In	VDJ
CGGTCCACAAAGCTGGAGGACTCAGCCATGTACTTCTGTGCCAGCAGCGCGGACAGGCTAGCCAAAAACATTCAGTACTTCGGCGCC	CASSADRLAKNIQYF	1	9.895013902494533E-6	45	TCRBV02-01	TCRBV02	TCRBV02-01				01,03	TCRBD01-01*01	TCRBD01	TCRBD01-01	01				TCRBJ02-04*01	TCRBJ02	TCRBJ02-04	01				6	2	1	4	3	0	36	47	50	57	59	1	In	VDJ
CACCAGGCCTGGGGGACGCAGCCATGTACCTGTGTGCCACCAGCAGAGCTCCGGGACAGTCGAGATTCACCCCTCCACTTTGGGAAC		2	1.9790027804989067E-5	49	TCRBV15-01*02	TCRBV15	TCRBV15-01	02				TCRBD01-01*01	TCRBD01	TCRBD01-01	01				TCRBJ01-06*02	TCRBJ01	TCRBJ01-06	02				1	5	0	5	4	8	32	48	52	59	64	2	Out	VDJ
AATTCCCTGGAGCTTGGTGACTCTGCTGTGTATTTCTGTGCCAGCAGCTTTGATAAGTCCTATAATTCACCCCTCCACTTTGGGAAC	CASSFDKSYNSPLHF	2	1.9790027804989067E-5	45	TCRBV03-01/03-02*01	TCRBV03	TCRBV03-01/03-02	01								TCRBD01,TCRBD02	TCRBD01-01,TCRBD02-01		TCRBJ01-06*02	TCRBJ01	TCRBJ01-06	02				5	4	2	8	3	1	36	48	51	53	57	2	In	VDJ
CACGCCCTGCAGCCAGAAGACTCAGCCCTGTATCTCTGCGCCAGCAGCCAAGAACTGCCAGATAATTCACCCCTCCACTTTGGGAAC	CASSQELPDNSPLHF	2	1.9790027804989067E-5	45	TCRBV04-01*01	TCRBV04	TCRBV04-01	01								TCRBD01,TCRBD02	TCRBD01-01,TCRBD02-01		TCRBJ01-06*02	TCRBJ01	TCRBJ01-06	02				0	0	4	5	5	5	36	53	58	-1	61	2	In	VDJ
TTCTAAGAAGCTCCTTCTCAGTGACTCTGGCTTCTATCTCTGTGCCTGGAGTGTACTCCCAGGGACTCACCCCTCCACTTTGGGAAC		1	9.895013902494533E-6	41	TCRBV30-01*01	TCRBV30	TCRBV30-01	01								TCRBD01,TCRBD02	TCRBD01-01,TCRBD02-01		TCRBJ01-06*02	TCRBJ01	TCRBJ01-06	02				0	0	0	7	7	10	40	54	61	-1	66	1	Out	VDJ
CAGCCTGCAGAGCTTGGGGACTCGGCCATGTATCTCTGTGCCAGCAGCCCCGGTGCGAGGAGAGGATCACCCCTCCACTTTGGGAAC	CASSPGARRGSPLHF	1	9.895013902494533E-6	45	TCRBV11-01*01	TCRBV11	TCRBV11-01	01				TCRBD02-01*02	TCRBD02	TCRBD02-01	02				TCRBJ01-06*02	TCRBJ01	TCRBJ01-06	02				5	4	10	2	10	10	36	48	58	62	66	1	In	VDJ
CTGGAGTCCGCCAGCACCAACCAGACATCTATGTACCTCTGTGCCAGCAGTACAGGGGGAATTTGGAATGAGCAGTTCTTCGGGCCA	CASSTGGIWNEQFF	1	9.895013902494533E-6	42	TCRBV28-01*01	TCRBV28	TCRBV28-01	01				TCRBD01-01*01	TCRBD01	TCRBD01-01	01				TCRBJ02-01*01	TCRBJ02	TCRBJ02-01	01				5	7	3	1	0	7	39	-1	51	59	66	1	In	VDJ
GAATGTGAACGCCTTGTTGCTGGGGGACTCGGCCCTGTATCTCTGTGCCAGCAGCTTCAGGAGTTCAATGAGCAGTTCTTCGGGCCA		1	9.895013902494533E-6	38	TCRBV05-05*01	TCRBV05	TCRBV05-05	01								TCRBD01,TCRBD02	TCRBD01-01,TCRBD02-01		TCRBJ02-01*01	TCRBJ02	TCRBJ02-01	01				2	4	4	4	0	6	43	-1	57	61	65	1	Out	VDJ
ACCTTGGAGCTGGGGGACTCGGCCCTTTATCTTTGCGCCAGCAGCTTGGAGCCGGGACTTTCCTACAATGAGCAGTTCTTCGGGCCA	CASSLEPGLSYNEQFF	3	2.96850417074836E-5	48	TCRBV05-01*01	TCRBV05	TCRBV05-01	01				TCRBD02-01	TCRBD02	TCRBD02-01				01,02	TCRBJ02-01*01	TCRBJ02	TCRBJ02-01	01				0	1	0	10	4	1	33	49	53	59	60	3	In	VDJ
ACATCGGCCCAAAAGAACCCGACAGCTTTCTATCTCTGTGCCAGTACTAAACTAGCGGGTTCCTACAATGAGCAGTTCTTCGGGCCA	CASTKLAGSYNEQFF	3	2.96850417074836E-5	45	TCRBV19-01*01	TCRBV19	TCRBV19-01	01				TCRBD02-01	TCRBD02	TCRBD02-01				01,02	TCRBJ02-01*01	TCRBJ02	TCRBJ02-01	01				7	1	3	4	4	1	36	46	50	59	60	3	In	VDJ
GAGCTGGGGGACTCAGCTTTGTATTTCTGTGCCAGCAGCGTAGGTCCGACAGGACGGAAATCCTACAATGAGCAGTTCTTCGGGCCA	CASSVGPTGRKSYNEQFF	3	2.96850417074836E-5	54	TCRBV09-01*01	TCRBV09	TCRBV09-01	01				TCRBD01-01*01	TCRBD01	TCRBD01-01	01				TCRBJ02-01*01	TCRBJ02	TCRBJ02-01	01				0	7	2	4	4	1	27	43	47	53	60	3	In	VDJ
CAGAAGACTCAGCCCTGTATCTCTGCGCCAGCAGCCCGCGGGGTTAGCGGCTATCTTCCTACCTACAATGAGCAGTTCTTCGGGCCA		4	3.9580055609978133E-5	58	TCRBV04-01*01	TCRBV04	TCRBV04-01	01				TCRBD02-01	TCRBD02	TCRBD02-01				01,02	TCRBJ02-01*01	TCRBJ02	TCRBJ02-01	01				4	11	5	5	8	2	23	36	44	50	61	4	Out	VDJ
NTGAAGATCCAGCCCTCAGAACCCAGGGACTCAGCTGTGTACTTCTGTGCCAGCAGGCAGACAGGGTACGAGCAGTTCTTCGGGCCA	CASRQTGYEQFF	1	9.895013902494533E-6	36	TCRBV12-03/12-04*01	TCRBV12	TCRBV12-03/12-04	01				TCRBD01-01*01	TCRBD01	TCRBD01-01	01				TCRBJ02-01*01	TCRBJ02	TCRBJ02-01	01				6	3	2	3	3	10	45	56	59	66	69	1	In	VDJ
CTGACAGTGACCAGTGCCCATCCTGAAGACAGCAGCTTCTACATCTGCAGTGCCCGTCCCGGGACGAGGACCCAGTACTTCGGGCCA	CSARPGTRTQYF	2	1.9790027804989067E-5	36	TCRBV20	TCRBV20				TCRBV20-01,TCRBV20-or09_02						TCRBD01,TCRBD02	TCRBD01-01,TCRBD02-01		TCRBJ02-05*01	TCRBJ02	TCRBJ02-05	01				6	3	0	7	7	7	45	53	60	65	68	2	In	VDJ
GTGACCAGTGCCCATCCTGAAGACAGCAGCTTCTACATCTGCAGTGCTAGAAGAGACAGGGAACTGGAGACCCAGTACTTCGGGCCA	CSARRDRELETQYF	2	1.9790027804989067E-5	42	TCRBV20	TCRBV20				TCRBV20-01,TCRBV20-or09_02		TCRBD01-01*01	TCRBD01	TCRBD01-01	01				TCRBJ02-05*01	TCRBJ02	TCRBJ02-05	01				2	5	2	3	3	5	39	51	54	61	66	2	In	VDJ
GTGAACGCCTTGGAGCTGGAGGACTCGGCCCTGTATCTCTGTGCCAGCGGATCCACAGGGGGCAGGGAGACCCAGTACTTCGGGCCA	CASGSTGGRETQYF	1	9.895013902494533E-6	42	TCRBV05-08*01	TCRBV05	TCRBV05-08	01				TCRBD01-01*01	TCRBD01	TCRBD01-01	01				TCRBJ02-05*01	TCRBJ02	TCRBJ02-05	01				7	3	3	0	6	5	39	48	54	63	66	1	In	VDJ
TGCCTTGGAGCTGGGGGACTCGGCCCTGTATCTCTGTGCCAGAAGCTTACGGACAGCATTTGAGGCGAGACCCAGTACTTCGGGCCA		4	3.9580055609978133E-5	47	TCRBV05-03	TCRBV05	TCRBV05-03				01,02	TCRBD01-01*01	TCRBD01	TCRBD01-01	01				TCRBJ02-05*01	TCRBJ02	TCRBJ02-05	01				2	10	1	5	2	5	34	48	50	56	66	4	Out	VDJ
NNNNNNNTGTCGGCTGCTCCCTCCCAGACATCTGTGTACTTCTGTGCCAGCAGTGACCGTGGGGCCGAGACCCAGTACTTCGGGCCA	CASSDRGAETQYF	3	2.96850417074836E-5	39	TCRBV06-01*01	TCRBV06	TCRBV06-01	01				TCRBD01-01*01	TCRBD01	TCRBD01-01	01				TCRBJ02-05*01	TCRBJ02	TCRBJ02-05	01				3	1	7	0	4	5	42	56	60	65	66	3	In	VDJ
CGGTCCACAAAGCTGGAGGACTCAGCCATGTACTTCTGTGCCAGCAGTCCTACAGGGAAGGGAGAAGAGACCCAGTACTTCGGGCCA	CASSPTGKGEETQYF	1	9.895013902494533E-6	45	TCRBV02-01	TCRBV02	TCRBV02-01				01,03	TCRBD01-01*01	TCRBD01	TCRBD01-01	01				TCRBJ02-05*01	TCRBJ02	TCRBJ02-05	01				5	7	3	3	3	3	36	48	51	57	64	1	In	VDJ
CAGCCCTCAGAACCCAGGGACTCAGCTGTGTATTTTTGTGCTAGTGGTTTGTGGGGGGACACCCAAGAGACCCAGTACTTCGGGCCA	CASGLWGDTQETQYF	1	9.895013902494533E-6	45	TCRBV12-05*01	TCRBV12	TCRBV12-05	01								TCRBD01,TCRBD02	TCRBD01-01,TCRBD02-01		TCRBJ02-05*01	TCRBJ02	TCRBJ02-05	01				2	1	0	6	4	1	36	51	55	61	62	1	In	VDJ
GAGTCCGCCAGCACCAACCAGACATCTATGTACCTCTGTGCCAGCAGTTTCGACGGGGGAACTACAGATACGCAGTATTTTGGCCCA	CASSFDGGTTDTQYF	2	1.9790027804989067E-5	45	TCRBV28-01*01	TCRBV28	TCRBV28-01	01				TCRBD02-01*01	TCRBD02	TCRBD02-01	01				TCRBJ02-03*01	TCRBJ02	TCRBJ02-03	01				3	4	8	2	3	3	36	50	53	59	63	2	In	VDJ
CTGGAGTCGCCCAGCCCCAACCAGACCTCTCTGTACTTCTGTGCCAGCAGTCCCTACATGTTTTCCGGGGAGCTGTTTTTTGGAGAA	CASSPYMFSGELFF	2	1.9790027804989067E-5	42	TCRBV27-01*01	TCRBV27	TCRBV27-01	01								TCRBD01,TCRBD02	TCRBD01-01,TCRBD02-01		TCRBJ02-02*01	TCRBJ02	TCRBJ02-02	01				5	6	3	6	4	6	39	51	55	58	64	2	In	VDJ
CGGTCCACAAAGCTGGAGGACTCAGCCATGTACTTCTGTGCCAGCAGTGAAGCGGGGCTAGAGTCCGGGGAGCTGTTTTTTGGAGAA	CASSEAGLESGELFF	2	1.9790027804989067E-5	45	TCRBV02-01	TCRBV02	TCRBV02-01				01,03	TCRBD01-01*01	TCRBD01	TCRBD01-01	01				TCRBJ02-02*01	TCRBJ02	TCRBJ02-02	01				0	6	7	0	0	6	36	-1	53	58	64	2	In	VDJ
CAGCACCAACCAGACATCTATGTACCTCTGTGCCAGCAGTTATTTGCCGGGACAGGAGGAGGCACCGGGGAGCTGTTTTTTGGAGAA		1	9.895013902494533E-6	53	TCRBV28-01*01	TCRBV28	TCRBV28-01	01				TCRBD01-01*01	TCRBD01	TCRBD01-01	01				TCRBJ02-02*01	TCRBJ02	TCRBJ02-02	01				4	6	0	4	7	4	28	41	48	56	62	1	Out	VDJ
CTCACTGTGACATCGGCCCAAAAGAACCCGACAGCTTTCTATCTCTGTGCCAGTAGTGGATACACCGGGGAGCTGTTTTTTGGAGAA	CASSGYTGELFF	2	1.9790027804989067E-5	36	TCRBV19-01*01	TCRBV19	TCRBV19-01	01								TCRBD01,TCRBD02	TCRBD01-01,TCRBD02-01		TCRBJ02-02*01	TCRBJ02	TCRBJ02-02	01				5	1	1	8	0	3	45	-1	57	60	61	2	In	VDJ
CTGGAGTCCGCCAGCACCAACCAGACATCTATGTACCTCTGTGCCAGCAGTTTGGGGGCCCACACCGGGGAGCTGTTTTTTGGAGAA	CASSLGAHTGELFF	1	9.895013902494533E-6	42	TCRBV28-01*01	TCRBV28	TCRBV28-01	01				TCRBD01-01*01	TCRBD01	TCRBD01-01	01				TCRBJ02-02*01	TCRBJ02	TCRBJ02-02	01				3	2	6	0	0	3	39	-1	53	59	61	1	In	VDJ
GTGAGCAACATGAGCCCTGAAGACAGCAGCATATATCTCTGCAGCGTTGAAGGGACTCATAACACCGGGGAGCTGTTTTTTGGAGAA	CSVEGTHNTGELFF	2	1.9790027804989067E-5	42	TCRBV29-01	TCRBV29	TCRBV29-01				01,02	TCRBD02-01	TCRBD02	TCRBD02-01				01,02	TCRBJ02-02*01	TCRBJ02	TCRBJ02-02	01				1	3	1	10	0	2	39	-1	52	57	60	2	In	VDJ
GCCTTGGAGCTGGACGACTCGGCCCTGTATCTCTGTGCCAGCAGTCCCTCGGCAGCACCGAACACCGGGGAGCTGTTTTTTGGAGAA	CASSPSAAPNTGELFF	1	9.895013902494533E-6	48	TCRBV05-04*01	TCRBV05	TCRBV05-04	01								TCRBD01,TCRBD02	TCRBD01-01,TCRBD02-01		TCRBJ02-02*01	TCRBJ02	TCRBJ02-02	01				5	3	4	5	8	0	33	44	52	55	58	1	In	VDJ
CTGGAGTCCGCCAGCACCAACCAGACATCTATGTACCTCTGTGCCAGCAGTGTACAGGGGGTGGGGACTGAAGCTTTCTTTGGACAA	CASSVQGVGTEAFF	1	9.895013902494533E-6	42	TCRBV28-01*01	TCRBV28	TCRBV28-01	01				TCRBD01-01*01	TCRBD01	TCRBD01-01	01				TCRBJ01-01*01	TCRBJ01	TCRBJ01-01	01				5	5	3	1	2	5	39	51	53	61	66	1	In	VDJ
CAGCCTGCAGAGCTTGGGGACTCGGCCATGTATCTCTGTGCCAGCAGCTCGATAGTGGGAGTGAGCACTGAAGCTTTCTTTGGACAA	CASSSIVGVSTEAFF	1	9.895013902494533E-6	45	TCRBV11-01*01	TCRBV11	TCRBV11-01	01				TCRBD02-01*02	TCRBD02	TCRBD02-01	02				TCRBJ01-01*01	TCRBJ01	TCRBJ01-01	01				4	4	9	2	7	4	36	49	56	61	65	1	In	VDJ
GAGATGAATGTGAGCACCTTGGAGCTGGGGGACTCGGCCCTTTATCTTTGCGCCAGCAGCTTGTCCACTGAAGCTTTCTTTGGACAA	CASSLSTEAFF	2	1.9790027804989067E-5	33	TCRBV05-01*01	TCRBV05	TCRBV05-01	01											TCRBJ01-01*01	TCRBJ01	TCRBJ01-01	01				1	2	0	0	0	4	48	-1	-1	63	65	2	In	VJ
CAGCCTGCAGAGCTTGGGGACTCGGCCGTGTATCTCTGTGCCAGCAGCGCTCAGGGGACAAAAGACACTGAAGCTTTCTTTGGACAA	CASSAQGTKDTEAFF	1	9.895013902494533E-6	45	TCRBV11-03*01	TCRBV11	TCRBV11-03	01				TCRBD01-01*01	TCRBD01	TCRBD01-01	01				TCRBJ01-01*01	TCRBJ01	TCRBJ01-01	01				5	4	0	6	6	3	36	48	54	60	64	1	In	VDJ
ACCAGTGCCCATCCTGAAGACAGCAGCTTCTACATCTGCAGTGCTGGACAGAATTACAACCCTAACACTGAAGCTTTCTTTGGACAA	CSAGQNYNPNTEAFF	2	1.9790027804989067E-5	45	TCRBV20	TCRBV20				TCRBV20-01,TCRBV20-or09_02		TCRBD01-01*01	TCRBD01	TCRBD01-01	01				TCRBJ01-01*01	TCRBJ01	TCRBJ01-01	01				5	12	1	5	0	2	36	-1	45	51	63	2	In	VDJ
CCCTCAGAACCCAGGGACTCAGCTGTGTACTTCTGTGCCAGCAGTTTAGGACCCAGGGGGGTGAACACTGAAGCTTTCTTTGGACAA	CASSLGPRGVNTEAFF	1	9.895013902494533E-6	48	TCRBV12	TCRBV12				TCRBV12-03/12-04,TCRBV12-04		TCRBD01-01*01	TCRBD01	TCRBD01-01	01				TCRBJ01-01*01	TCRBJ01	TCRBJ01-01	01				1	1	4	1	4	0	33	49	53	60	61	1	In	VDJ
GCCAGCACCAACCAGACATCTATGTACCTCTGTGCCAGCAGTTTGTCGTCCCTGGGCAGTATGAACACTGAAGCTTTCTTTGGACAA	CASSLSSLGSMNTEAFF	1	9.895013902494533E-6	51	TCRBV28-01*01	TCRBV28	TCRBV28-01	01				TCRBD01-01*01	TCRBD01	TCRBD01-01	01				TCRBJ01-01*01	TCRBJ01	TCRBJ01-01	01				3	4	8	0	9	0	30	44	53	57	61	1	In	VDJ
AAGATCCAGCCTGCAGAGCTTGGGGACTCGGCCGTGTATCTCTGTGCCAGCAGCTTACAGATGAACACTGAAGCTTTCTTTGGACAA	CASSLQMNTEAFF	1	9.895013902494533E-6	39	TCRBV11-03*01	TCRBV11	TCRBV11-03	01				TCRBD01-01*01	TCRBD01	TCRBD01-01	01				TCRBJ01-01*01	TCRBJ01	TCRBJ01-01	01				2	1	4	5	0	0	42	-1	57	60	61	1	In	VDJ
AAGATCCGGTCCACAAAGCTGGAGGACTCAGCCATGTACTTCTGTGCCAGCACATCCAGGGCGAACACTGAAGCTTTCTTTGGACAA	CASTSRANTEAFF	1	9.895013902494533E-6	39	TCRBV02-01	TCRBV02	TCRBV02-01				01,03	TCRBD01-01*01	TCRBD01	TCRBD01-01	01				TCRBJ01-01*01	TCRBJ01	TCRBJ01-01	01				7	1	4	3	4	1	42	52	56	61	62	1	In	VDJ
AGCACCTTGGAGCTGGGGGACTCGGCCCTTTATCTTTGCGCCAGCAGCTTGCGGGCAGGGACGAACACTGAAGCTTTCTTTGGACAA	CASSLRAGTNTEAFF	2	1.9790027804989067E-5	45	TCRBV05-01*01	TCRBV05	TCRBV05-01	01								TCRBD01,TCRBD02	TCRBD01-01,TCRBD02-01		TCRBJ01-01*01	TCRBJ01	TCRBJ01-01	01				1	0	0	7	6	1	36	51	57	-1	62	2	In	VDJ
GAAGATCCAGCCCTCAGAACCCAGGGACTCAGCTGTGTACTTCTGTGCCAGCACCGAACAGGAAACACTGAAGCTTTCTTTGGACAA		1	9.895013902494533E-6	38	TCRBV12-03/12-04*01	TCRBV12	TCRBV12-03/12-04	01				TCRBD01-01*01	TCRBD01	TCRBD01-01	01				TCRBJ01-01*01	TCRBJ01	TCRBJ01-01	01				7	1	3	4	4	2	43	53	57	62	63	1	Out	VDJ
AATGTGAGCACCTTGGAGCTGGGGGACTCGGCCCTTTATCTTTGCGCCAGCAGCTACAGGACAGGGGATGAAGCTTTCTTTGGACAA	CASSYRTGDEAFF	2	1.9790027804989067E-5	39	TCRBV05-01*01	TCRBV05	TCRBV05-01	01				TCRBD01-01*01	TCRBD01	TCRBD01-01	01				TCRBJ01-01*01	TCRBJ01	TCRBJ01-01	01				3	1	1	2	3	7	42	55	58	67	68	2	In	VDJ
ATCCAGCCCTCAGAACCCAGGGACTCAGCTGTGTACTTCTGTGCCAGCAGTCCTAGGACAGGGGTGAATGAAGCTTTCTTTGGACAA	CASSPRTGVNEAFF	1	9.895013902494533E-6	42	TCRBV12	TCRBV12				TCRBV12-03/12-04,TCRBV12-04		TCRBD01-01*01	TCRBD01	TCRBD01-01	01				TCRBJ01-01*01	TCRBJ01	TCRBJ01-01	01				5	4	1	2	4	7	39	51	55	64	68	1	In	VDJ
NNNNNNNNNNTGTCGGCTGCTCCCTCCCAAACATCTGTGTACTTCTGTGCCAGCAGGAAAGGTTCAACCGAAGCTTTCTTTGGACAA	CASRKGSTEAFF	2	1.9790027804989067E-5	36	TCRBV06	TCRBV06				TCRBV06-02/06-03,TCRBV06-02						TCRBD01,TCRBD02	TCRBD01-01,TCRBD02-01		TCRBJ01-01*01	TCRBJ01	TCRBJ01-01	01				6	7	5	4	3	8	45	56	59	62	69	2	In	VDJ
CTGGAGTCGCCCAGCCCCAACCAGACCTCTCTGTACTTCTGTGCCAGCGCTCCCCTTCGGACAGCCCTAGAAGCTTTCTTTGGACAA	CASAPLRTALEAFF	2	1.9790027804989067E-5	42	TCRBV27-01*01	TCRBV27	TCRBV27-01	01				TCRBD01-01*01	TCRBD01	TCRBD01-01	01				TCRBJ01-01*01	TCRBJ01	TCRBJ01-01	01				8	5	1	5	10	8	39	48	58	64	69	2	In	VDJ
NNNNNNNNNNNNNTGTCGGCTGCTCCCTCCCAGACATCTGTGTACTTCTGTGCCAGCAGTGAGACAGGCGAGACTTTCTTTGGACAA	CASSETGETFF	2	1.9790027804989067E-5	33	TCRBV06-01*01	TCRBV06	TCRBV06-01	01				TCRBD01-01*01	TCRBD01	TCRBD01-01	01				TCRBJ01-01*01	TCRBJ01	TCRBJ01-01	01				3	5	2	4	0	12	48	-1	62	68	73	2	In	VDJ
TCTGGAGTCCGCCAGCACCAACCAGACATCTATGTACCTCTGTGCCAGCAGTTAGGGGGCCTCCCCGAGGAACTGTTTTTTGGCAGT		1	9.895013902494533E-6	41	TCRBV28-01*01	TCRBV28	TCRBV28-01	01				TCRBD01-01*01	TCRBD01	TCRBD01-01	01				TCRBJ01-04*01	TCRBJ01	TCRBJ01-04	01				4	10	5	0	0	12	40	-1	53	60	70	1	Out	VDJ
AATTCCCTGGAGCTTGGTGACTCTGCTGTGTATTTCTGTGCCAGCAGCCAAGACAGAGGTCCCAATGAAAAACTGTTTTTTGGCAGT	CASSQDRGPNEKLFF	2	1.9790027804989067E-5	45	TCRBV03-01/03-02*01	TCRBV03	TCRBV03-01/03-02	01				TCRBD02-01*02	TCRBD02	TCRBD02-01	02				TCRBJ01-04*01	TCRBJ01	TCRBJ01-04	01				0	4	11	1	2	5	36	53	55	59	63	2	In	VDJ
TCGGCTGCTCCCTCCCAGACATCTGTGTACTTCTGTGCCAGCAGTGAAAGAATAGGTCAGGGTGACGAAAAACTGTTTTTTGGCAGT	CASSERIGQGDEKLFF	7	6.926509731746173E-5	48	TCRBV06-01*01	TCRBV06	TCRBV06-01	01				TCRBD01-01*01	TCRBD01	TCRBD01-01	01				TCRBJ01-04*01	TCRBJ01	TCRBJ01-04	01				2	4	4	3	9	8	33	48	57	62	66	7	In	VDJ
NNNNNNNNNNNTGAAGATCCAGCCCTCAGAACCCAGGGACTCAGCTGTGTACTTCTGTGCCAGCCAGAAAAACTGTTTTTTGGCAGT		1	9.895013902494533E-6	26	TCRBV12-03/12-04*01	TCRBV12	TCRBV12-03/12-04	01				TCRBD01-01*01	TCRBD01	TCRBD01-01	01				TCRBJ01-04*01	TCRBJ01	TCRBJ01-04	01				8	0	4	6	0	8	55	-1	64	-1	66	1	Out	VDJ
CTGGAGTCCGCCAGCACCAACCAGACATCTATGTACCTCTGTGCCAGCAGTTTATCCACCCCCCCGTCGGCCCAGCATTTTGGTGAT	CASSLSTPPSAQHF	1	9.895013902494533E-6	42	TCRBV28-01*01	TCRBV28	TCRBV28-01	01				TCRBD02-01	TCRBD02	TCRBD02-01				01,02	TCRBJ01-05*01	TCRBJ01	TCRBJ01-05	01				1	0	8	5	12	11	39	55	67	-1	70	1	In	VDJ
CTCACTGTGACATCGGCCCAAAAGAACCCGACAGCTTTCTATCTCTGTGCCAGTAAGGAGGCTCAAGGGCCCCAGCATTTTGGTGAT	CASKEAQGPQHF	1	9.895013902494533E-6	36	TCRBV19-01*01	TCRBV19	TCRBV19-01	01				TCRBD02-01*02	TCRBD02	TCRBD02-01	02				TCRBJ01-05*01	TCRBJ01	TCRBJ01-05	01				7	7	10	1	1	9	45	55	56	61	68	1	In	VDJ
GCCCAGCCCCAACCAGACCTCTCTGTACTTCTGTGCCAGCAGTTTAGGCCCGAGGGGCAGGAGCTTGAGCCCCAGCATTTTGGTGAT		2	1.9790027804989067E-5	50	TCRBV27-01*01	TCRBV27	TCRBV27-01	01								TCRBD01,TCRBD02	TCRBD01-01,TCRBD02-01		TCRBJ01-05*01	TCRBJ01	TCRBJ01-05	01				2	10	5	2	6	8	31	46	52	57	67	2	Out	VDJ
CTGAGTTCTAAGAAGCTCCTCCTCAGTGACTCTGGCTTCTATCTCTGTGCCCGGACAGGAGGGGGTCAGCCCCAGCATTTTGGTGAT	CARTGGGQPQHF	1	9.895013902494533E-6	36	TCRBV30-01*02	TCRBV30	TCRBV30-01	02								TCRBD01,TCRBD02	TCRBD01-01,TCRBD02-01		TCRBJ01-05*01	TCRBJ01	TCRBJ01-05	01				4	0	5	1	4	6	45	55	59	-1	65	1	In	VDJ
CTGGAGTCCGCCAGCACCAACCAGACATCTATGTACCTCTGTGCCAGCAGTCGGGACAGCAGGGCTCAGCCCCAGCATTTTGGTGAT	CASSRDSRAQPQHF	1	9.895013902494533E-6	42	TCRBV28-01*01	TCRBV28	TCRBV28-01	01				TCRBD01-01*01	TCRBD01	TCRBD01-01	01				TCRBJ01-05*01	TCRBJ01	TCRBJ01-05	01				5	6	0	5	1	6	39	51	52	59	65	1	In	VDJ
AAGATCCAGCGCACAGAGCAGGAGGACTCGGCCGTGTATCTCTGTGCCAGCAGCTTATTCTGGGATCAGCCCCAGCATTTTGGTGAT	CASSLFWDQPQHF	2	1.9790027804989067E-5	39	TCRBV07-02	TCRBV07	TCRBV07-02				01,02					TCRBD01,TCRBD02	TCRBD01-01,TCRBD02-01		TCRBJ01-05*01	TCRBJ01	TCRBJ01-05	01				2	0	0	9	4	5	42	57	61	-1	64	2	In	VDJ
NNNNNNNTGTCGGCTGCTCCCTCCCAGACATCTGTGTACTTCTGTGCCAGCAGTCTGGACAGGGATCAGCCCCAGCATTTTGGTGAT	CASSLDRDQPQHF	2	1.9790027804989067E-5	39	TCRBV06-05*01	TCRBV06	TCRBV06-05	01				TCRBD01-01*01	TCRBD01	TCRBD01-01	01				TCRBJ01-05*01	TCRBJ01	TCRBJ01-05	01				5	0	1	3	2	5	42	54	56	-1	64	2	In	VDJ
CTCACTGTGACATCGGCCCAAAAGAACCCGACAGCTTTCTATCTCTGTGCCAGCCGCAGGGGAGATCAGCCCCAGCATTTTGGTGAT	CASRRGDQPQHF	1	9.895013902494533E-6	36	TCRBV19-01*01	TCRBV19	TCRBV19-01	01				TCRBD01-01*01	TCRBD01	TCRBD01-01	01				TCRBJ01-05*01	TCRBJ01	TCRBJ01-05	01				9	2	4	2	3	5	45	53	56	62	64	1	In	VDJ
CGCTCACCAGGCCTGGGGGACGCAGCCATGTACCTGTGTGCCACCAGCAACTCCGGGACAGCTAATCAGCCCCAGCATTTTGGTGAT	CATSNSGTANQPQHF	1	9.895013902494533E-6	45	TCRBV15-01*02	TCRBV15	TCRBV15-01	02				TCRBD01-01*01	TCRBD01	TCRBD01-01	01				TCRBJ01-05*01	TCRBJ01	TCRBJ01-05	01				4	2	0	5	5	4	36	49	54	61	63	1	In	VDJ
ATGAGCTCCTTGGAGCTGGGGGACTCAGCCCTGTACTTCTGTGCCAGCAGCTTAGGGGCGACTAATCAGCCCCAGCATTTTGGTGAT	CASSLGATNQPQHF	1	9.895013902494533E-6	42	TCRBV13-01*01	TCRBV13	TCRBV13-01	01				TCRBD02-01	TCRBD02	TCRBD02-01				01,02	TCRBJ01-05*01	TCRBJ01	TCRBJ01-05	01				0	0	2	10	3	4	39	56	59	-1	63	1	In	VDJ
GACATCCGCTCACCAGGCCTGGGGGACGCAGCCATGTACCTGTGTGCCACCAGCAGAGATGATAATCAGCCCCAGCATTTTGGTGAT	CATSRDDNQPQHF	1	9.895013902494533E-6	39	TCRBV15-01*02	TCRBV15	TCRBV15-01	02								TCRBD01,TCRBD02	TCRBD01-01,TCRBD02-01		TCRBJ01-05*01	TCRBJ01	TCRBJ01-05	01				0	1	2	8	1	4	42	59	60	62	63	1	In	VDJ
ATTCTGGAGTCCGCCAGCACCAACCAGACATCTATGTACCTCTGTGCCAGCAGTATTGAGGGGAATCAGCCCCAGCATTTTGGTGAT	CASSIEGNQPQHF	3	2.96850417074836E-5	39	TCRBV28-01*01	TCRBV28	TCRBV28-01	01								TCRBD01,TCRBD02	TCRBD01-01,TCRBD02-01		TCRBJ01-05*01	TCRBJ01	TCRBJ01-05	01				5	0	5	2	4	4	42	54	58	-1	63	3	In	VDJ
CTGGAGTCCGCCAGCACCAACCAGACATCTATGTACCTCTGTGCCAGCAGTTTTTCTATGGGCAATCAGCCCCAGCATTTTGGTGAT	CASSFSMGNQPQHF	1	9.895013902494533E-6	42	TCRBV28-01*01	TCRBV28	TCRBV28-01	01				TCRBD02-01	TCRBD02	TCRBD02-01				01,02	TCRBJ01-05*01	TCRBJ01	TCRBJ01-05	01				3	3	4	9	2	2	39	53	55	58	61	1	In	VDJ
TCGGCCCAAAAGAACCCGACAGCTTTCTATCTCTGTGCCAGTAGCGCGGACGGGGCGGGCCGCAATCAGCCCCAGCATTTTGGTGAT	CASSADGAGRNQPQHF	1	9.895013902494533E-6	48	TCRBV19-01*01	TCRBV19	TCRBV19-01	01								TCRBD01,TCRBD02	TCRBD01-01,TCRBD02-01		TCRBJ01-05*01	TCRBJ01	TCRBJ01-05	01				6	5	7	0	7	2	33	44	51	56	61	1	In	VDJ
AGTTCTAAGAAGCTCCTTCTCAGTGACTCTGGCTTCTATCTCTGTGCCTGGAGTGGAAACCGCAATCAGCCCCAGCATTTTGGTGAT	CAWSGNRNQPQHF	1	9.895013902494533E-6	39	TCRBV30-01*01	TCRBV30	TCRBV30-01	01								TCRBD01,TCRBD02	TCRBD01-01,TCRBD02-01		TCRBJ01-05*01	TCRBJ01	TCRBJ01-05	01				1	4	2	8	0	2	42	-1	55	57	61	1	In	VDJ
GTGACCAGTGCCCATCCTGAAGACAGCAGCTTCTACATCTGCAGTGCTTACAGGGGGGCTAGCAATCAGCCCCAGCATTTTGGTGAT	CSAYRGASNQPQHF	2	1.9790027804989067E-5	42	TCRBV20	TCRBV20				TCRBV20-01,TCRBV20-or09_02		TCRBD01-01*01	TCRBD01	TCRBD01-01	01				TCRBJ01-05*01	TCRBJ01	TCRBJ01-05	01				5	2	3	1	1	0	39	48	49	57	59	2	In	VDJ
AAGAAGCTCCTTCTCAGTGACTCTGGCTTCTATCTCTGTGCCTGGACTAGGGCAGGATATAGCAATCAGCCCCAGCATTTTGGTGAT	CAWTRAGYSNQPQHF	1	9.895013902494533E-6	45	TCRBV30-01*01	TCRBV30	TCRBV30-01	01								TCRBD01,TCRBD02	TCRBD01-01,TCRBD02-01		TCRBJ01-05*01	TCRBJ01	TCRBJ01-05	01				4	3	4	4	6	0	36	46	52	56	59	1	In	VDJ
GCCTGCAGAGCTTGAGGACTCGGCCGTGTATCTCTGTGCCAGCAGCTCGAGACAGGGCGCAGCAATCAGCCCCAGCATTTTGGTGAT		1	9.895013902494533E-6	47	TCRBV11	TCRBV11				TCRBV11-02,TCRBV11-03		TCRBD01-01*01	TCRBD01	TCRBD01-01	01				TCRBJ01-05*01	TCRBJ01	TCRBJ01-05	01				4	3	2	3	3	1	34	47	50	57	60	1	Out	VDJ
NNNNTGTCGGCTGCTCCCTCCCAGACATCTGTGTACTTCTGTGCCAGCAGTGTAGGCCAGGCCAATCAGCCCCAGCATTTTGGTGAT	CASSVGQANQPQHF	3	2.96850417074836E-5	42	TCRBV06	TCRBV06				TCRBV06-01,TCRBV06-05		TCRBD01-01*01	TCRBD01	TCRBD01-01	01				TCRBJ01-05*01	TCRBJ01	TCRBJ01-05	01				4	1	4	4	5	3	39	52	57	61	62	3	In	VDJ
CTCCTTCTCAGTGACTCTGGCTTCTATCTCTGTGCCTGGAGTGTCAGGGCAGGGATCACTCCAAATCAGCCCCAGCATTTTGGTGAT	CAWSVRAGITPNQPQHF	1	9.895013902494533E-6	51	TCRBV30-01*01	TCRBV30	TCRBV30-01	01				TCRBD01-01*01	TCRBD01	TCRBD01-01	01				TCRBJ01-05*01	TCRBJ01	TCRBJ01-05	01				0	14	4	3	0	4	30	-1	44	49	63	1	In	VDJ
ACTCTGGAGTCAGCTACCAGCTCCCAGACATCTGTGTACTTCTGTGCCATCATAGGACAGGGGGTGCAGCCCCAGCATTTTGGTGAT	CAIIGQGVQPQHF	1	9.895013902494533E-6	39	TCRBV10-03*01	TCRBV10	TCRBV10-03	01				TCRBD01-01*01	TCRBD01	TCRBD01-01	01				TCRBJ01-05*01	TCRBJ01	TCRBJ01-05	01				7	2	1	1	2	7	42	52	54	64	66	1	In	VDJ
GTGAACGCCTTGGAGCTGGACGACTCGGCCCTGTATCTCTGTGCCAGCAGCTTGGACAGGGAACGGCAGCCCCAGCATTTTGGTGAT	CASSLDRERQPQHF	1	9.895013902494533E-6	42	TCRBV05-04*01	TCRBV05	TCRBV05-04	01				TCRBD01-01*01	TCRBD01	TCRBD01-01	01				TCRBJ01-05*01	TCRBJ01	TCRBJ01-05	01				0	5	3	3	0	7	39	-1	55	61	66	1	In	VDJ
ATTCTGGAGTCCGCCAGCACCAACCAGACATCTATGTACCTCTGTGCCAGCAGTTTAATCAGGAGCCAGCCCCAGCATTTTGGTGAT	CASSLIRSQPQHF	1	9.895013902494533E-6	39	TCRBV28-01*01	TCRBV28	TCRBV28-01	01								TCRBD01,TCRBD02	TCRBD01-01,TCRBD02-01		TCRBJ01-05*01	TCRBJ01	TCRBJ01-05	01				2	3	4	4	2	7	42	57	59	63	66	1	In	VDJ
ATCCTGGAGTCGCCCAGCCCCAACCAGACCTCTCTGTACTTCTGTGCCAGCAGTGGGACCGGCACACAGCCCCAGCATTTTGGTGAT	CASSGTGTQPQHF	2	1.9790027804989067E-5	39	TCRBV27-01*01	TCRBV27	TCRBV27-01	01								TCRBD01,TCRBD02	TCRBD01-01,TCRBD02-01		TCRBJ01-05*01	TCRBJ01	TCRBJ01-05	01				5	7	0	7	0	7	42	-1	54	59	66	2	In	VDJ
CTTGACATCCGCTCACCAGGCCTGGGGGACGCAGCCATGTACCTGTGTGCCACCAGCACCTCCGGGGGACCCCTCCACTTTGGGAAT	CATSTSGGPLHF	2	1.9790027804989067E-5	36	TCRBV15-01*02	TCRBV15	TCRBV15-01	02				TCRBD02-01*01	TCRBD02	TCRBD02-01	01				TCRBJ01-06*01	TCRBJ01	TCRBJ01-06	01				4	0	8	2	4	12	45	58	62	-1	68	2	In	VDJ
TTCATCCTGAGTTCTAAGAAGCTCCTTCTCAGTGACTCTGGCTTCTATCTCTGTGCCTGGGGGTCTGGTGGCTACACCTTCGGTTCG	CAWGSGGYTF	1	9.895013902494533E-6	30	TCRBV30-01*05	TCRBV30	TCRBV30-01	05								TCRBD01,TCRBD02	TCRBD01-01,TCRBD02-01		TCRBJ01-02*01	TCRBJ01	TCRBJ01-02	01				3	0	0	10	4	7	51	62	66	-1	68	1	In	VDJ
CTGATCCTGGAGTCGCCCAGCCCCAACCAGACCTCTCTGTACTTCTGTGCCAGCAGTGGGACAGGAGGTGGCTACACCTTCGGTTCG	CASSGTGGGYTF	2	1.9790027804989067E-5	36	TCRBV27-01*01	TCRBV27	TCRBV27-01	01				TCRBD01-01*01	TCRBD01	TCRBD01-01	01				TCRBJ01-02*01	TCRBJ01	TCRBJ01-02	01				5	3	0	4	0	7	45	-1	57	65	68	2	In	VDJ
ATGAGCTCCTTGGAGCTGGGGGACTCAGCCCTGTACTTCTGTGCCAGCAGCCCCGGGACAGGGGTTCGTGGCTACACCTTCGGTTCG	CASSPGTGVRGYTF	1	9.895013902494533E-6	42	TCRBV13-01*01	TCRBV13	TCRBV13-01	01				TCRBD01-01*01	TCRBD01	TCRBD01-01	01				TCRBJ01-02*01	TCRBJ01	TCRBJ01-02	01				5	4	0	2	3	7	39	51	54	64	68	1	In	VDJ
NNNNTGAAGATCCAGCCCTCAGAACCCAGGGACTCAGCTGTGTACTTCTGTGCCAGCAGTTTTAGTAGTGGCTACACCTTCGGTTCG	CASSFSSGYTF	1	9.895013902494533E-6	33	TCRBV12-03/12-04*01	TCRBV12	TCRBV12-03/12-04	01				TCRBD02-01	TCRBD02	TCRBD02-01				01,02	TCRBJ01-02*01	TCRBJ01	TCRBJ01-02	01				3	3	5	8	0	7	48	-1	62	65	68	1	In	VDJ
AATTCCCTGGAGCTTGGTGACTCTGCTGTGTATTTCTGTGCCAGCAGCGCCTGGGACACTGGGTTTTATGGCTACACCTTCGGTTCG	CASSAWDTGFYGYTF	1	9.895013902494533E-6	45	TCRBV03-01/03-02*01	TCRBV03	TCRBV03-01/03-02	01				TCRBD01-01*01	TCRBD01	TCRBD01-01	01				TCRBJ01-02*01	TCRBJ01	TCRBJ01-02	01				5	8	0	6	4	5	36	48	52	58	66	1	In	VDJ
GCCTTGTTGCTGGGGGACTCGGCCCTCTATCTCTGTGCCAGCAGCTTCCAGGGCCTCGTCGGTGGGTATGGCTACACCTTCGGTTCG	CASSFQGLVGGYGYTF	1	9.895013902494533E-6	48	TCRBV05-06*01	TCRBV05	TCRBV05-06	01				TCRBD01-01*01	TCRBD01	TCRBD01-01	01				TCRBJ01-02*01	TCRBJ01	TCRBJ01-02	01				2	13	4	3	1	5	33	47	48	53	66	1	In	VDJ
ACATCGGCCCAAAAGAACCCGACAGCTTTCTATCTCTGTGCCAGTAGTACCGGGACAGCATACTTCTATGGCTACACCTTCGGTTCG	CASSTGTAYFYGYTF	1	9.895013902494533E-6	45	TCRBV19-01*01	TCRBV19	TCRBV19-01	01				TCRBD01-01*01	TCRBD01	TCRBD01-01	01				TCRBJ01-02*01	TCRBJ01	TCRBJ01-02	01				4	7	0	5	2	4	36	49	51	58	65	1	In	VDJ
ACTCTGGAGTCCGCTACCAGCTCCCAGACATCTGTGTACTTCTGTGCCACACGAGAACAGACGCTCTATGGCTACACCTTCGGTTCG	CATREQTLYGYTF	1	9.895013902494533E-6	39	TCRBV10-03*01	TCRBV10	TCRBV10-03	01				TCRBD01-01*01	TCRBD01	TCRBD01-01	01				TCRBJ01-02*01	TCRBJ01	TCRBJ01-02	01				10	5	3	5	7	4	42	49	56	60	65	1	In	VDJ
AACATGAGCTCCTTGGAGCTGGGGGACTCAGCCCTGTACTTCTGTGCCAGCAGCTCAGGGTTGGGCTATGGCTACACCTTCGGTTCG	CASSSGLGYGYTF	1	9.895013902494533E-6	39	TCRBV13-01*01	TCRBV13	TCRBV13-01	01								TCRBD01,TCRBD02	TCRBD01-01,TCRBD02-01		TCRBJ01-02*01	TCRBJ01	TCRBJ01-02	01				0	0	0	9	3	4	42	59	62	-1	65	1	In	VDJ
ACTCTGACAGTGACCAGTGCCCATCCTGAAGACAGCAGCTTCTACATCTGCAGTGCTAGATTGGGCTATGGCTACACCTTCGGTTCG	CSARLGYGYTF	2	1.9790027804989067E-5	33	TCRBV20-01*01	TCRBV20	TCRBV20-01	01								TCRBD01,TCRBD02	TCRBD01-01,TCRBD02-01		TCRBJ01-02*01	TCRBJ01	TCRBJ01-02	01				2	0	0	9	2	4	48	60	62	-1	65	2	In	VDJ
GTGAGCACCTTGGAGCTGGGGGACTCGGCCCTTTATCTTTGCGCCAGCAGCCTCGAGGGGGCGGGCTATGGCTACACCTTCGGTTCG	CASSLEGAGYGYTF	2	1.9790027804989067E-5	42	TCRBV05-01*01	TCRBV05	TCRBV05-01	01				TCRBD01-01*01	TCRBD01	TCRBD01-01	01				TCRBJ01-02*01	TCRBJ01	TCRBJ01-02	01				4	3	5	0	4	4	39	51	55	62	65	2	In	VDJ
GCCCTGCAGCCAGAAGACTCAGCCCTGTATCTCTGCGCCAGCAGCCAATACGGAGGGGGACAGGGCTATGGCTACACCTTCGGTTCG	CASSQYGGGQGYGYTF	2	1.9790027804989067E-5	48	TCRBV04-01*01	TCRBV04	TCRBV04-01	01				TCRBD01-01*01	TCRBD01	TCRBD01-01	01				TCRBJ01-02*01	TCRBJ01	TCRBJ01-02	01				2	0	0	3	8	4	33	48	56	-1	65	2	In	VDJ
AATTCCCTGGAGCTTGGTGACTCTGCTGTGTATTTCTGTGCCAGCAGCCCGGCCCCCAGACAGTCCTATGGCTACACCTTCGGTTCG	CASSPAPRQSYGYTF	1	9.895013902494533E-6	45	TCRBV03-01/03-02*01	TCRBV03	TCRBV03-01/03-02	01				TCRBD01-01*01	TCRBD01	TCRBD01-01	01				TCRBJ01-02*01	TCRBJ01	TCRBJ01-02	01				4	2	2	5	9	4	36	49	58	63	65	1	In	VDJ
CCTCACGTTGGCGTCTGCTGTACCCTCTCAGACATCTGTGTACTTCTGTGCCAGCAGTGAACGGCCTATGGCTACACCTTCGGTTCG		2	1.9790027804989067E-5	35	TCRBV06-04*01	TCRBV06	TCRBV06-04	01								TCRBD01,TCRBD02	TCRBD01-01,TCRBD02-01		TCRBJ01-02*01	TCRBJ01	TCRBJ01-02	01				3	0	9	0	2	4	46	60	62	-1	65	2	Out	VDJ
CCAGCCCTCAGAACCCAGGGACTCAGCTGTGTATTTTTGTGCTAGTGGTTTGGCCCGGGACAGTACTATGGCTACACCTTCGGTTCG		1	9.895013902494533E-6	44	TCRBV12-05*01	TCRBV12	TCRBV12-05	01				TCRBD01-01*01	TCRBD01	TCRBD01-01	01				TCRBJ01-02*01	TCRBJ01	TCRBJ01-02	01				1	1	0	5	3	3	37	53	56	63	64	1	Out	VDJ
GAGTCGCCCAGCCCCAACCAGACCTCTCTGTACTTCTGTGCCAGCAGATCGGGACAGGGGTATCACTATGGCTACACCTTCGGTTCG	CASRSGQGYHYGYTF	2	1.9790027804989067E-5	45	TCRBV27-01*01	TCRBV27	TCRBV27-01	01				TCRBD01-01*01	TCRBD01	TCRBD01-01	01				TCRBJ01-02*01	TCRBJ01	TCRBJ01-02	01				6	4	0	2	3	3	36	47	50	60	64	2	In	VDJ
GTGACATCGGCCCAAAAGAACCCGACAGCTTTCTATCTCTGTGCCAGTAGTATCGCAGGGTTTAACTATGGCTACACCTTCGGTTCG	CASSIAGFNYGYTF	1	9.895013902494533E-6	42	TCRBV19-01*01	TCRBV19	TCRBV19-01	01				TCRBD01-01*01	TCRBD01	TCRBD01-01	01				TCRBJ01-02*01	TCRBJ01	TCRBJ01-02	01				3	2	4	3	2	1	39	53	55	60	62	1	In	VDJ
AGCACCAACCAGACATCTATGTACCTCTGTGCCAGCAGTATGACTACAGGGGGCGGATCGGCTAACTATGGCTACACCTTCGGTTCG	CASSMTTGGGSANYGYTF	1	9.895013902494533E-6	54	TCRBV28-01*01	TCRBV28	TCRBV28-01	01				TCRBD01-01*01	TCRBD01	TCRBD01-01	01				TCRBJ01-02*01	TCRBJ01	TCRBJ01-02	01				5	7	3	0	6	0	27	39	45	54	61	1	In	VDJ
CTGACTGTGAGCAACATGAGCCCTGAAGACAGCAGCATATATCTCTGCAGCGCCCAAGAGGCTAACTATGGCTACACCTTCGGTTCG	CSAQEANYGYTF	2	1.9790027804989067E-5	36	TCRBV29-01*03	TCRBV29	TCRBV29-01	03				TCRBD02-01*02	TCRBD02	TCRBD02-01	02				TCRBJ01-02*01	TCRBJ01	TCRBJ01-02	01				6	0	11	1	4	0	45	53	57	-1	61	2	In	VDJ
ACTCTGACAGTGACCAGTGCCCATCCTGAAGACAGCAGCTTCTACATCTGCATTGGGTACGCTAACTATGGCTACACCTTCGGTTCG	CIGYANYGYTF	2	1.9790027804989067E-5	33	TCRBV20-01	TCRBV20	TCRBV20-01				01,04					TCRBD01,TCRBD02	TCRBD01-01,TCRBD02-01		TCRBJ01-02*01	TCRBJ01	TCRBJ01-02	01				10	4	0	9	2	0	48	52	54	57	61	2	In	VDJ
GAGTCAGGGGACACAGCACTGTATTTCTGTGCCAGCAGGTCCGGGACCACTCATTAATCAGCTAACTATGGCTACACCTTCGGTTCG	CASRSGTTH*SANYGYTF	1	9.895013902494533E-6	54	TCRBV21-01*01	TCRBV21	TCRBV21-01	01								TCRBD01,TCRBD02	TCRBD01-01,TCRBD02-01		TCRBJ01-02*01	TCRBJ01	TCRBJ01-02	01				6	14	0	7	4	0	27	38	42	47	61	1	Stop	VDJ
GCAGAGCTTGGGGACTCGGCCGTGTATCTCTGTGCCAGCAGCTTAGACGACAGGACGAAAGCTAACTATGGCTACACCTTCGGTTCG	CASSLDDRTKANYGYTF	1	9.895013902494533E-6	51	TCRBV11-03*01	TCRBV11	TCRBV11-03	01				TCRBD01-01*01	TCRBD01	TCRBD01-01	01				TCRBJ01-02*01	TCRBJ01	TCRBJ01-02	01				0	7	2	4	1	0	30	47	48	54	61	1	In	VDJ
CTGGAGTCCGCCAGCACCAACCAGACATCTATGTACCTCTGTGCCAGCAGCCAGGGGCTTACTAACTATGGCTACACCTTCGGTTCG	CASSQGLTNYGYTF	1	9.895013902494533E-6	42	TCRBV28-01*01	TCRBV28	TCRBV28-01	01				TCRBD01-01*01	TCRBD01	TCRBD01-01	01				TCRBJ01-02*01	TCRBJ01	TCRBJ01-02	01				6	4	4	2	1	0	39	50	51	57	61	1	In	VDJ
AATGTGAGCACCTTGGAGCTGGGGGACTCGGCCCTTTATCTTTGCGCCAGCAGTCTCGGACAGAACTATGGCTACACCTTCGGTTCG	CASSLGQNYGYTF	2	1.9790027804989067E-5	39	TCRBV05-01*01	TCRBV05	TCRBV05-01	01				TCRBD01-01*01	TCRBD01	TCRBD01-01	01				TCRBJ01-02*01	TCRBJ01	TCRBJ01-02	01				5	0	1	5	4	2	42	53	57	-1	63	2	In	VDJ
AATGTGAACGCCTTGGAGCTGGAGGACTCGGCCCTGTATCTCTGTGCCAGCAGCTTGGAACAGAACTATGGCTACACCTTCGGTTCG	CASSLEQNYGYTF	1	9.895013902494533E-6	39	TCRBV05-08*01	TCRBV05	TCRBV05-08	01				TCRBD01-01*01	TCRBD01	TCRBD01-01	01				TCRBJ01-02*01	TCRBJ01	TCRBJ01-02	01				0	0	3	5	1	2	42	58	59	-1	63	1	In	VDJ
CAGCAGGTAGTGCGAGGAGATTCGGCAGCTTATTTCTGTGCCAGCTCACCAGACAGGACCTTAAACTATGGCTACACCTTCGGTTCG	CASSPDRTLNYGYTF	2	1.9790027804989067E-5	45	TCRBV18-01*01	TCRBV18	TCRBV18-01	01				TCRBD01-01*01	TCRBD01	TCRBD01-01	01				TCRBJ01-02*01	TCRBJ01	TCRBJ01-02	01				2	6	2	4	0	2	36	-1	51	57	63	2	In	VDJ
AATGTGAACGCCTTGGAGCTGGACGACTCGGCCCTGTATCTCTGTGCCAGCAGCTCCGAGAGAAACTATGGCTACACCTTCGGTTCG	CASSSERNYGYTF	1	9.895013902494533E-6	39	TCRBV05-04*01	TCRBV05	TCRBV05-04	01				TCRBD02-01*02	TCRBD02	TCRBD02-01	02				TCRBJ01-02*01	TCRBJ01	TCRBJ01-02	01				3	3	11	2	2	2	42	55	57	60	63	1	In	VDJ
TCCCTGGAGCTTGGTGACTCTGCTGTGTATTTCTGTGCCAGCAGCCGGGACAGGAGGGATAGGGGATATGGCTACACCTTCGGTTCG	CASSRDRRDRGYGYTF	1	9.895013902494533E-6	48	TCRBV03-01/03-02*01	TCRBV03	TCRBV03-01/03-02	01				TCRBD01-01*01	TCRBD01	TCRBD01-01	01				TCRBJ01-02*01	TCRBJ01	TCRBJ01-02	01				4	12	0	4	0	5	33	-1	46	54	66	1	In	VDJ
NNNNNNNNNNTGTCGGCTGCTCCCTCCCAGACATCTGTGTACTTCTGTGCCAGCAGCTCCGCCGGGGATGGCTACACCTTCGGTTCG	CASSSAGDGYTF	2	1.9790027804989067E-5	36	TCRBV06-05*01	TCRBV06	TCRBV06-05	01				TCRBD02-01*01	TCRBD02	TCRBD02-01	01				TCRBJ01-02*01	TCRBJ01	TCRBJ01-02	01				6	0	8	3	6	6	45	56	62	-1	67	2	In	VDJ
CCCCTCACTCTGGAGTCCGCTACCAGCTCCCAGACATCTGTGTACTTCTGTGCCATCGGGGCAGGGGATGGCTACACCTTCGGTTCG	CAIGAGDGYTF	1	9.895013902494533E-6	33	TCRBV10-03*01	TCRBV10	TCRBV10-03	01				TCRBD01-01*01	TCRBD01	TCRBD01-01	01				TCRBJ01-02*01	TCRBJ01	TCRBJ01-02	01				8	0	4	2	4	6	48	57	61	-1	67	1	In	VDJ
NNTGAAGATCCAGCCCTCAGAACCCAGGGACTCAGCTGTGTATTTTTGTGCTGAGATAAGGGTGATAATGGCTACACCTTCGGTTCG		1	9.895013902494533E-6	35	TCRBV12-05*01	TCRBV12	TCRBV12-05	01								TCRBD01,TCRBD02	TCRBD01-01,TCRBD02-01		TCRBJ01-02*01	TCRBJ01	TCRBJ01-02	01				11	5	5	3	6	6	46	52	58	62	67	1	Out	VDJ
CTGAATGTGAACGCCTTGGAGCTGGAGGACTCGGCCCTGTATCTCTGTGCCAGCAGCAGGGGACTCTGGGGCTACACCTTCGGTTCG	CASSRGLWGYTF	1	9.895013902494533E-6	36	TCRBV05-08*01	TCRBV05	TCRBV05-08	01				TCRBD02-01	TCRBD02	TCRBD02-01				01,02	TCRBJ01-02*01	TCRBJ01	TCRBJ01-02	01				4	4	0	10	2	8	45	57	59	65	69	1	In	VDJ
AATTCCCTGGAGCTTGGTGACTCTGCTGTGTATTTCTGTGCCAGCAGCCATCCGTGGGCCTCATCTGGGGGCTACACCTTCGGTTCG	CASSHPWASSGGYTF	1	9.895013902494533E-6	45	TCRBV03-01/03-02*01	TCRBV03	TCRBV03-01/03-02	01				TCRBD01-01*01	TCRBD01	TCRBD01-01	01				TCRBJ01-02*01	TCRBJ01	TCRBJ01-02	01				3	10	8	0	5	8	36	50	55	59	69	1	In	VDJ
CTCAAGATCCAGCCTGCAGAGCTTGAGGACTCGGCCGTGTATCTCTGTGCCAGCAGCTCACAGGGGGTAGGCTACACCTTCGGTTCG	CASSSQGVGYTF	1	9.895013902494533E-6	36	TCRBV11	TCRBV11				TCRBV11-02,TCRBV11-03		TCRBD01-01*01	TCRBD01	TCRBD01-01	01				TCRBJ01-02*01	TCRBJ01	TCRBJ01-02	01				4	2	3	1	1	8	45	58	59	67	69	1	In	VDJ
ATTCTGGAGTCCGCCAGCACCAACCAGACATCTATGTACCTCTGTGCCAGCAGTTTGGGCAGGGGCGGAGGCTACACCTTCGGTTCG	CASSLGRGGGYTF	3	2.96850417074836E-5	39	TCRBV28-01*01	TCRBV28	TCRBV28-01	01				TCRBD01-01*01	TCRBD01	TCRBD01-01	01				TCRBJ01-02*01	TCRBJ01	TCRBJ01-02	01				3	4	4	2	3	8	42	56	59	65	69	3	In	VDJ
CACATCAATTCCCTGGAGCTTGGTGACTCTGCTGTGTATTTCTGTGCCAGCAGCCAAGGACTTTTATCAGGCTACACCTTCGGTTCG	CASSQGLLSGYTF	1	9.895013902494533E-6	39	TCRBV03-01/03-02*01	TCRBV03	TCRBV03-01/03-02	01				TCRBD02-01	TCRBD02	TCRBD02-01				01,02	TCRBJ01-02*01	TCRBJ01	TCRBJ01-02	01				1	7	2	10	0	8	42	-1	58	62	69	1	In	VDJ
CTGACTGTGAGCAACATGAGCCCTGAAGACAGCAGCATATATCTCTGCAGCGTTGGGGACAGGGACCAAGGCTACACCTTCGGTTCG	CSVGDRDQGYTF	2	1.9790027804989067E-5	36	TCRBV29-01	TCRBV29	TCRBV29-01				01,02	TCRBD01-01*01	TCRBD01	TCRBD01-01	01				TCRBJ01-02*01	TCRBJ01	TCRBJ01-02	01				4	5	0	3	0	8	45	-1	55	64	69	2	In	VDJ
ACTCTGACAGTGACCAGTGCCCATCCTGAAGACAGCAGCTTCTACATCTGCAGTGCTAGAGATAACCAAGGCTACACCTTCGGTTCG	CSARDNQGYTF	2	1.9790027804989067E-5	33	TCRBV20-01*01	TCRBV20	TCRBV20-01	01								TCRBD01,TCRBD02	TCRBD01-01,TCRBD02-01		TCRBJ01-02*01	TCRBJ01	TCRBJ01-02	01				0	3	3	7	2	8	48	62	64	66	69	2	In	VDJ
NNNNCTCTGAAGATCCGGTCCACAAAGCTGGAGGACTCAGCCATGTACTTCTGTGCCAGCGGGGGACAGGGGGCCAGATTCGGTTCG	CASGGQGARF	1	9.895013902494533E-6	30	TCRBV02-01	TCRBV02	TCRBV02-01				01,03	TCRBD01-01*01	TCRBD01	TCRBD01-01	01				TCRBJ01-02*01	TCRBJ01	TCRBJ01-02	01				8	4	0	0	2	17	51	60	62	74	78	1	In	VDJ
CTGTCCCTAGAGTCTGCCATCCCCAACCAGACAGCTCTTTACTTCTGTGCCACCAGTGATTTAACGGGGGTTCAGTACTTCGGGCCG	CATSDLTGVQYF	1	9.895013902494533E-6	36	TCRBV24-01*01	TCRBV24	TCRBV24-01	01				TCRBD02-01*01	TCRBD02	TCRBD02-01	01				TCRBJ02-07*01	TCRBJ02	TCRBJ02-07	01				1	2	8	2	2	10	45	62	64	70	72	1	In	VDJ
TCCGCCAGCACCAACCAGACATCTATGTACCTCTGTGCCAGCAGCCTGACGGGGGCCCCTGGGGTGGGGGAGCAGTACTTCGGGCCG	CASSLTGAPGVGEQYF	1	9.895013902494533E-6	48	TCRBV28-01*01	TCRBV28	TCRBV28-01	01								TCRBD01,TCRBD02	TCRBD01-01,TCRBD02-01		TCRBJ02-07*01	TCRBJ02	TCRBJ02-07	01				6	13	6	0	6	7	33	44	50	56	69	1	In	VDJ
NNNNNNNNNCTTGGAGATCCAGTCCACGGAGTCAGGGGACACAGCACTGTATTTCTGTGCCAGCCGGGGGAGCAGTACTTCGGGCCG		1	9.895013902494533E-6	26	TCRBV21-01*01	TCRBV21	TCRBV21-01	01				TCRBD02-01*01	TCRBD02	TCRBD02-01	01				TCRBJ02-07*01	TCRBJ02	TCRBJ02-07	01				8	0	8	3	0	7	55	-1	64	-1	69	1	Out	VDJ
GAGATGAATGTGAGCACCTTGGAGCTGGGGGACTCGGCCCTTTATCTTTGCGCCAGCAGCTTGAGGTCGGAGCAGTACTTCGGGCCG	CASSLRSEQYF	1	9.895013902494533E-6	33	TCRBV05-01*01	TCRBV05	TCRBV05-01	01								TCRBD01,TCRBD02	TCRBD01-01,TCRBD02-01		TCRBJ02-07*01	TCRBJ02	TCRBJ02-07	01				1	3	5	4	0	7	48	-1	63	66	69	1	In	VDJ
AAGATCCAGCCCTCAGAACCCAGGGACTCAGCTGTGTACTTCTGTGCCAGCAGCACCGACAGGAGGGGCGAGCAGTACTTCGGGCCG	CASSTDRRGEQYF	1	9.895013902494533E-6	39	TCRBV12-03/12-04*01	TCRBV12	TCRBV12-03/12-04	01								TCRBD01,TCRBD02	TCRBD01-01,TCRBD02-01		TCRBJ02-07*01	TCRBJ02	TCRBJ02-07	01				6	5	2	4	4	6	42	53	57	63	68	1	In	VDJ
GAGTCCGCCAGCACCAACCAGACATCTATGTACCTCTGTGCCAGCAGCCAGCCGTGGGGACAGGCGGGCGAGCAGTACTTCGGGCCG	CASSQPWGQAGEQYF	1	9.895013902494533E-6	45	TCRBV28-01*01	TCRBV28	TCRBV28-01	01				TCRBD01-01*01	TCRBD01	TCRBD01-01	01				TCRBJ02-07*01	TCRBJ02	TCRBJ02-07	01				6	4	0	4	9	6	36	47	56	64	68	1	In	VDJ
AACATGAGCTCCTTGGAGCTGGGGGACTCAGCCCTGTACTTCTGTGCCAGCAGCTTAGGGACAGGGTCCGAGCAGTACTTCGGGCCG	CASSLGTGSEQYF	1	9.895013902494533E-6	39	TCRBV13-01*01	TCRBV13	TCRBV13-01	01				TCRBD01-01*01	TCRBD01	TCRBD01-01	01				TCRBJ02-07*01	TCRBJ02	TCRBJ02-07	01				0	2	2	3	0	6	42	-1	59	66	68	1	In	VDJ
GACAGTGACCAGTGCCCATCCTGAAGACAGCAGCTTCTACATCTGCAGTGCTATTGACTAGCGGTTTACGAGCAGTACTTCGGGCCG		1	9.895013902494533E-6	38	TCRBV20-01*04	TCRBV20	TCRBV20-01	04				TCRBD02-01	TCRBD02	TCRBD02-01				01,02	TCRBJ02-07*01	TCRBJ02	TCRBJ02-07	01				0	2	4	5	0	4	43	-1	57	64	66	1	Out	VDJ
GCCAGCACCAACCAGACATCTATGTACCTCTGTGCCAGCAGTTCACCCTCCTTGGGACTGGCTCTTTACGAGCAGTACTTCGGGCCG	CASSSPSLGLALYEQYF	1	9.895013902494533E-6	51	TCRBV28-01*01	TCRBV28	TCRBV28-01	01				TCRBD02-01	TCRBD02	TCRBD02-01				01,02	TCRBJ02-07*01	TCRBJ02	TCRBJ02-07	01				4	7	0	10	10	4	30	43	53	59	66	1	In	VDJ
ACCAGCTCCCAGACATCTGTGTACTTCTGTGCCATCAGTGAGTCTGCCGGGACTAAAACCCCCCTTTACGAGCAGTACTTCGGGCCG	CAISESAGTKTPLYEQYF	1	9.895013902494533E-6	54	TCRBV10-03*01	TCRBV10	TCRBV10-03	01				TCRBD02-01	TCRBD02	TCRBD02-01				01,02	TCRBJ02-07*01	TCRBJ02	TCRBJ02-07	01				0	11	0	9	4	4	27	44	48	55	66	1	In	VDJ
NNNNTGAAGATCCAGCCCTCAGAACCCAGGGACTCAGCTGTGTACTTCTGTGCCAGCAGTTTAACGTACGAGCAGTACTTCGGGCCG	CASSLTYEQYF	1	9.895013902494533E-6	33	TCRBV12-03/12-04*01	TCRBV12	TCRBV12-03/12-04	01								TCRBD01,TCRBD02	TCRBD01-01,TCRBD02-01		TCRBJ02-07*01	TCRBJ02	TCRBJ02-07	01				2	1	3	7	0	4	48	-1	63	65	66	1	In	VDJ
CAGCCCTCAGAACCCAGGGACTCAGCTGTGTACTTCTGTGCCAGCAGGCAAGGGCGGGGCAGTTTCTACGAGCAGTACTTCGGGCCG	CASRQGRGSFYEQYF	1	9.895013902494533E-6	45	TCRBV12	TCRBV12				TCRBV12-03/12-04,TCRBV12-04		TCRBD02-01*01	TCRBD02	TCRBD02-01	01				TCRBJ02-07*01	TCRBJ02	TCRBJ02-07	01				6	6	7	3	6	3	36	47	53	59	65	1	In	VDJ
GAGTCCGCCAGCACCAACCAGACATCTATGTACCTCTGTGCCAGCAGTTTGGGAAGACTAGCGTTCTACGAGCAGTACTTCGGGCCG	CASSLGRLAFYEQYF	1	9.895013902494533E-6	45	TCRBV28-01*01	TCRBV28	TCRBV28-01	01				TCRBD02-01	TCRBD02	TCRBD02-01				01,02	TCRBJ02-07*01	TCRBJ02	TCRBJ02-07	01				3	2	2	6	5	3	36	50	55	63	65	1	In	VDJ
ATCCAGCGCACAGAGCAGGAGGACTCGGCCGTGTATCTCTGTGCCAGCAGCCCCTCGTGGGACGTCTACGAGCAGTACTTCGGGCCG	CASSPSWDVYEQYF	1	9.895013902494533E-6	42	TCRBV07-02	TCRBV07	TCRBV07-02				01,02					TCRBD01,TCRBD02	TCRBD01-01,TCRBD02-01		TCRBJ02-07*01	TCRBJ02	TCRBJ02-07	01				5	2	0	7	7	3	39	51	58	63	65	1	In	VDJ
CTGATTCTGGAGTCCGCCAGCACCAACCAGACATCTATGTACCTCTGGGGACCCCCACCTCTTATCTACGAGCAGTACTTCGGGCCG	WGPPPLIYEQYF	1	9.895013902494533E-6	36	TCRBV28-01*01	TCRBV28	TCRBV28-01	01								TCRBD01,TCRBD02	TCRBD01-01,TCRBD02-01		TCRBJ02-07*01	TCRBJ02	TCRBJ02-07	01				15	13	0	7	0	3	45	-1	47	52	65	1	In	VDJ
TCGCCCAGCCCCAACCAGACCTCTCTGTACTTCTGTGCCAGCAGTCCCTGGAGACTAGCGGGTGGCTACGAGCAGTACTTCGGGCCG	CASSPWRLAGGYEQYF	1	9.895013902494533E-6	48	TCRBV27-01*01	TCRBV27	TCRBV27-01	01				TCRBD02-01	TCRBD02	TCRBD02-01				01,02	TCRBJ02-07*01	TCRBJ02	TCRBJ02-07	01				5	3	2	4	7	3	33	45	52	62	65	1	In	VDJ
CGGTCCACAAAGCTGGAGGACTCAGCCATGTACTTCTGTGCCAGCAGTGACCAGGGACAGGGGGGCTACGAGCAGTACTTCGGGCCG	CASSDQGQGGYEQYF	1	9.895013902494533E-6	45	TCRBV02-01	TCRBV02	TCRBV02-01				01,03	TCRBD01-01*01	TCRBD01	TCRBD01-01	01				TCRBJ02-07*01	TCRBJ02	TCRBJ02-07	01				3	1	0	1	3	3	36	50	53	64	65	1	In	VDJ
ATCCGGTCCACAAAGCTGGAGGACTCAGCCATGTACTTCTGTGCCAGCAACGAGGCAGCGGGCCGCTACGAGCAGTACTTCGGGCCG	CASNEAAGRYEQYF	1	9.895013902494533E-6	42	TCRBV02-01	TCRBV02	TCRBV02-01				01,03	TCRBD02-01	TCRBD02	TCRBD02-01				01,02	TCRBJ02-07*01	TCRBJ02	TCRBJ02-07	01				7	3	6	4	7	3	39	49	56	62	65	1	In	VDJ
AACGCCTTGTTGCTGGGGGACTCGGCCCTCTATCTCTGTGCCAGCAGCGCGGAGCGGCAGGTTTCCTACGAGCAGTACTTCGGGCCG	CASSAERQVSYEQYF	1	9.895013902494533E-6	45	TCRBV05-06*01	TCRBV05	TCRBV05-06	01				TCRBD02-01	TCRBD02	TCRBD02-01				01,02	TCRBJ02-07*01	TCRBJ02	TCRBJ02-07	01				4	6	6	5	4	1	36	48	52	57	63	1	In	VDJ
CAGCCCTCAGAACCCAGGGACTCAGCTGTGTACTTCTGTGCCAGCAACCTACGGGGACAGGGGTCCTACGAGCAGTACTTCGGGCCG	CASNLRGQGSYEQYF	1	9.895013902494533E-6	45	TCRBV12	TCRBV12				TCRBV12-03/12-04,TCRBV12-04		TCRBD01-01*01	TCRBD01	TCRBD01-01	01				TCRBJ02-07*01	TCRBJ02	TCRBJ02-07	01				7	0	0	2	7	1	36	46	53	-1	63	1	In	VDJ
GTGACCAGTGCCCATCCTGAAGACAGCAGCTTCTACATCTGCAGTGCTACTGGACAGGGCCTCTCCTACGAGCAGTACTTCGGGCCG	CSATGQGLSYEQYF	1	9.895013902494533E-6	42	TCRBV20	TCRBV20				TCRBV20-01,TCRBV20-or09_02		TCRBD01-01*01	TCRBD01	TCRBD01-01	01				TCRBJ02-07*01	TCRBJ02	TCRBJ02-07	01				4	3	1	3	2	0	39	49	51	59	62	1	In	VDJ
TCCACAAAGCTGGAGGACTCAGCCATGTACTTCTGTGCCAGACATTAAGGGGTAATAGGGATCTCCTACGAGCAGTACTTCGGGCCG	CARH*GVIGISYEQYF	1	9.895013902494533E-6	48	TCRBV02-01	TCRBV02	TCRBV02-01				01,03	TCRBD01-01*01	TCRBD01	TCRBD01-01	01				TCRBJ02-07*01	TCRBJ02	TCRBJ02-07	01				9	10	5	2	6	0	33	41	47	52	62	1	Stop	VDJ
GCCTTGGAGCTGGACGACTCGGCCCTGTATCTCTGTGCCAGCAGCCCGGGCGGTCAGGGTGGCTCCTACGAGCAGTACTTCGGGCCG	CASSPGGQGGSYEQYF	1	9.895013902494533E-6	48	TCRBV05-04*01	TCRBV05	TCRBV05-04	01				TCRBD01-01*01	TCRBD01	TCRBD01-01	01				TCRBJ02-07*01	TCRBJ02	TCRBJ02-07	01				4	3	4	3	9	0	33	45	54	59	62	1	In	VDJ
AATGTGAACGCCTTGGAGCTGGACGACTCGGCCCTGTATCTCTGTGCCAGCAGTTCCAGGGGCTCCTACGAGCAGTACTTCGGGCCG	CASSSRGSYEQYF	1	9.895013902494533E-6	39	TCRBV05-04*01	TCRBV05	TCRBV05-04	01				TCRBD01-01*01	TCRBD01	TCRBD01-01	01				TCRBJ02-07*01	TCRBJ02	TCRBJ02-07	01				5	0	4	2	3	0	42	53	56	-1	62	1	In	VDJ
CGCTCACCAGGCCTGGGGGACGCAGCCATGTACCTGTGTGCCACCAGCTTCGGAGGGGCCAGCTCCTACGAGCAGTACTTCGGGCCG	CATSFGGASSYEQYF	1	9.895013902494533E-6	45	TCRBV15-01*02	TCRBV15	TCRBV15-01	02				TCRBD02-01*02	TCRBD02	TCRBD02-01	02				TCRBJ02-07*01	TCRBJ02	TCRBJ02-07	01				5	5	10	0	3	0	36	48	51	57	62	1	In	VDJ
CTACACGCCCTGCAGCCAGAAGACTCAGCCCTGTATCTCTGCGCCAGCAGCCAAGCGGAGACCTCCTACGAGCAGTACTTCGGGCCG	CASSQAETSYEQYF	1	9.895013902494533E-6	42	TCRBV04-01*01	TCRBV04	TCRBV04-01	01				TCRBD02-01*02	TCRBD02	TCRBD02-01	02				TCRBJ02-07*01	TCRBJ02	TCRBJ02-07	01				1	2	10	2	1	0	39	55	56	60	62	1	In	VDJ
GTGAACGCCTTGTTGCTGGGGGACTCGGCCCTCTATCTCTGTGCCAGCAGCTCCTACGGGGACTCCTACGAGCAGTACTTCGGGCCG	CASSSYGDSYEQYF	1	9.895013902494533E-6	42	TCRBV05-06*01	TCRBV05	TCRBV05-06	01				TCRBD02-01*01	TCRBD02	TCRBD02-01	01				TCRBJ02-07*01	TCRBJ02	TCRBJ02-07	01				3	1	8	3	4	0	39	52	56	61	62	1	In	VDJ
GTGACATCGGCCCAAAAGAACCCGACAGCTTTCTATCTCTGTGCCAGTAGTAGGAGCAGGGACTCCTACGAGCAGTACTTCGGGCCG	CASSRSRDSYEQYF	1	9.895013902494533E-6	42	TCRBV19-01*01	TCRBV19	TCRBV19-01	01				TCRBD01-01*01	TCRBD01	TCRBD01-01	01				TCRBJ02-07*01	TCRBJ02	TCRBJ02-07	01				4	1	4	3	4	0	39	52	56	61	62	1	In	VDJ
TCCGCCAGCACCAACCAGACATCTATGTACCTCTGTGCCAGCAGTTCCTTAAGGCGCCCATTATCCTACGAGCAGTACTTCGGGCCG	CASSSLRRPLSYEQYF	1	9.895013902494533E-6	48	TCRBV28-01*01	TCRBV28	TCRBV28-01	01								TCRBD01,TCRBD02	TCRBD01-01,TCRBD02-01		TCRBJ02-07*01	TCRBJ02	TCRBJ02-07	01				4	9	5	4	5	1	33	46	51	54	63	1	In	VDJ
ATTCTGGAGTCCGCCAGCACCAACCAGACATCTATGTACCTCTGTGCCAGCAGGCGGACAGGGGCCTACGAGCAGTACTTCGGGCCG	CASRRTGAYEQYF	1	9.895013902494533E-6	39	TCRBV28-01*01	TCRBV28	TCRBV28-01	01				TCRBD01-01*01	TCRBD01	TCRBD01-01	01				TCRBJ02-07*01	TCRBJ02	TCRBJ02-07	01				6	0	1	2	2	2	42	53	55	-1	64	1	In	VDJ
ATTCTGGAGTCCGCCAGCACCAACCAGACATCTATGTACCTCTGTGCCAGCACCCTCCCAGGGACCTACGAGCAGTACTTCGGGCCG	CASTLPGTYEQYF	1	9.895013902494533E-6	39	TCRBV28-01*01	TCRBV28	TCRBV28-01	01				TCRBD01-01*01	TCRBD01	TCRBD01-01	01				TCRBJ02-07*01	TCRBJ02	TCRBJ02-07	01				7	1	4	3	6	2	42	52	58	63	64	1	In	VDJ
TCGCCCAGCCCCAACCAGACCTCTCTGTACTTCTGTGCCAGCGCCGCTGGTAGGGGAGGAGAGACCTACGAGCAGTACTTCGGGCCG	CASAAGRGGETYEQYF	1	9.895013902494533E-6	48	TCRBV27-01*01	TCRBV27	TCRBV27-01	01				TCRBD02-01*02	TCRBD02	TCRBD02-01	02				TCRBJ02-07*01	TCRBJ02	TCRBJ02-07	01				8	5	9	1	11	2	33	42	53	59	64	1	In	VDJ
ACATCGGCCCAAAAGAACCCGACAGCTTTCTATCTCTGTGCCAGTAGTAGGGTTCGGCAGGCCACCTACGAGCAGTACTTCGGGCCG	CASSRVRQATYEQYF	1	9.895013902494533E-6	45	TCRBV19-01*01	TCRBV19	TCRBV19-01	01				TCRBD01-01*01	TCRBD01	TCRBD01-01	01				TCRBJ02-07*01	TCRBJ02	TCRBJ02-07	01				4	3	4	4	8	2	36	49	57	61	64	1	In	VDJ
CACCTTGGAGCTGGGGGACTCGGCCCTTTATCTTTGCGCCAGCAGCCCGGGACAGCAGATAAAACCTACGAGCAGTACTTCGGGCCG		1	9.895013902494533E-6	47	TCRBV05-01*01	TCRBV05	TCRBV05-01	01				TCRBD01-01*01	TCRBD01	TCRBD01-01	01				TCRBJ02-07*01	TCRBJ02	TCRBJ02-07	01				4	9	0	5	2	2	34	46	48	55	64	1	Out	VDJ
ACAGTGACCAGTGCCCATCCTGAAGACAGCAGCTTCTACATCTGCAGTGCTAGAGGGACAGGGGACTACGAGCAGTACTTCGGGCCG	CSARGTGDYEQYF	16	1.5832022243991253E-4	39	TCRBV20	TCRBV20				TCRBV20-01,TCRBV20-or09_02		TCRBD01-01*01	TCRBD01	TCRBD01-01	01				TCRBJ02-07*01	TCRBJ02	TCRBJ02-07	01				1	1	1	2	0	3	42	-1	55	64	65	16	In	VDJ
CAGTGACCAGTGCCCATCCTGAAGACAGCAGCTTCTACATCTGCAGTGCCGAGACAGGGGGAGGACTACGAGCAGTACTTCGGGCCG		1	9.895013902494533E-6	40	TCRBV20	TCRBV20				TCRBV20-01,TCRBV20-or09_02		TCRBD01-01*01	TCRBD01	TCRBD01-01	01				TCRBJ02-07*01	TCRBJ02	TCRBJ02-07	01				6	4	2	1	3	3	41	49	52	61	65	1	Out	VDJ
NAGCCTGGCAATCCTGTCCTCAGAACCGGGAGACACGGCACTGTATCTCTGCGCCAGCACCAGGACTACGAGCAGTACTTCGGGCCG		1	9.895013902494533E-6	32	TCRBV23-01*01	TCRBV23	TCRBV23-01	01				TCRBD01-01*01	TCRBD01	TCRBD01-01	01				TCRBJ02-07*01	TCRBJ02	TCRBJ02-07	01				7	1	4	4	1	3	49	59	60	64	65	1	Out	VDJ
ATTCTGGAGTCCGCCAGCACCAACCAGACATCTATGTACCTCTGTGCCAGCAGTTTGGGGATACACTACGAGCAGTACTTCGGGCCG	CASSLGIHYEQYF	1	9.895013902494533E-6	39	TCRBV28-01*01	TCRBV28	TCRBV28-01	01								TCRBD01,TCRBD02	TCRBD01-01,TCRBD02-01		TCRBJ02-07*01	TCRBJ02	TCRBJ02-07	01				3	4	0	8	1	3	42	56	57	61	65	1	In	VDJ
ATCAATTCCCTGGAGCTTGGTGACTCTGCTGTGTATTTCTGTGCCAGCAGCCAGGGGGTCCAGAACTACGAGCAGTACTTCGGGCCG	CASSQGVQNYEQYF	1	9.895013902494533E-6	42	TCRBV03-01/03-02*01	TCRBV03	TCRBV03-01/03-02	01								TCRBD01,TCRBD02	TCRBD01-01,TCRBD02-01		TCRBJ02-07*01	TCRBJ02	TCRBJ02-07	01				3	7	6	1	0	3	39	-1	53	58	65	1	In	VDJ
CTGGAGTCCGCCAGCACCAACCAGACATCTATGTACCTCTGTGCCAGCAGTGGACGAGGGGAAATATACGAGCAGTACTTCGGGCCG	CASSGRGEIYEQYF	1	9.895013902494533E-6	42	TCRBV28-01*01	TCRBV28	TCRBV28-01	01								TCRBD01,TCRBD02	TCRBD01-01,TCRBD02-01		TCRBJ02-07*01	TCRBJ02	TCRBJ02-07	01				5	5	5	2	5	4	39	51	56	61	66	1	In	VDJ
GAGTCCGCCAGCACCAACCAGACATCTATGTACCTCTGTGCCAGCAGTAACCAGGTTGTCGGGGGATACGAGCAGTACTTCGGGCCG	CASSNQVVGGYEQYF	1	9.895013902494533E-6	45	TCRBV28-01*01	TCRBV28	TCRBV28-01	01				TCRBD02-01*01	TCRBD02	TCRBD02-01	01				TCRBJ02-07*01	TCRBJ02	TCRBJ02-07	01				5	1	8	2	11	4	36	48	59	65	66	1	In	VDJ
CTGACAGTGACCAGTGCCCATCCTGAAGACAGCAGCTTCTACATCTGCAGTGCTAGGGCAGGGAGGGACGAGCAGTACTTCGGGCCG	CSARAGRDEQYF	1	9.895013902494533E-6	36	TCRBV20	TCRBV20				TCRBV20-01,TCRBV20-or09_02		TCRBD02-01*02	TCRBD02	TCRBD02-01	02				TCRBJ02-07*01	TCRBJ02	TCRBJ02-07	01				3	0	9	0	4	5	45	56	60	-1	67	1	In	VDJ
AGGCTGGAGTTGGCTGCTCCCTCCCAGACATCTGTGTACTTCTGTGCCAGCAGACGAATTATGAGCCAAGAGCAGTACTTCGGGCCG	CASRRIMSQEQYF	1	9.895013902494533E-6	39	TCRBV06-06*04	TCRBV06	TCRBV06-06	04				TCRBD02-01	TCRBD02	TCRBD02-01				01,02	TCRBJ02-07*01	TCRBJ02	TCRBJ02-07	01				2	3	6	7	6	7	42	57	63	66	69	1	In	VDJ
ACAAAGCTGGAGGACTCAGCCATGTACTTCTGTGCCAGCAGTGAACTGGGGGGGCTCAGCTCTGGAAACACCATATATTTTGGAGAG	CASSELGGLSSGNTIYF	3	2.96850417074836E-5	51	TCRBV02-01	TCRBV02	TCRBV02-01				01,03	TCRBD02-01*01	TCRBD02	TCRBD02-01	01				TCRBJ01-03*01	TCRBJ01	TCRBJ01-03	01				2	5	9	0	2	0	30	45	47	54	59	3	In	VDJ
AATGTGAACGCCTTGGAGCTGGACGACTCGGCCCTGTATCTCTGTGCCAGCAGCTTAGTTACTGGAAACACCATATATTTTGGAGAG	CASSLVTGNTIYF	1	9.895013902494533E-6	39	TCRBV05-04*01	TCRBV05	TCRBV05-04	01								TCRBD01,TCRBD02	TCRBD01-01,TCRBD02-01		TCRBJ01-03*01	TCRBJ01	TCRBJ01-03	01				2	3	5	5	0	2	42	-1	56	58	61	1	In	VDJ
ACCCTGCAGCCAGAAGACTCGGCCCTGTATCTCTGTGCCAGCAGCCCGGACGGGACCCAAGATGGAAACACCATATATTTTGGAGAG	CASSPDGTQDGNTIYF	2	1.9790027804989067E-5	48	TCRBV04-02*01	TCRBV04	TCRBV04-02	01								TCRBD01,TCRBD02	TCRBD01-01,TCRBD02-01		TCRBJ01-03*01	TCRBJ01	TCRBJ01-03	01				4	6	0	7	5	3	33	46	51	56	62	2	In	VDJ
AGTCCACGGAGTCAGGGGACACAGCACTGTATTTCTGTGCCAGCAGCCCGGACAGAGATTACGGGAAACACCATATATTTTGGAGAG		2	1.9790027804989067E-5	46	TCRBV21-01*01	TCRBV21	TCRBV21-01	01				TCRBD01-01*01	TCRBD01	TCRBD01-01	01				TCRBJ01-03*01	TCRBJ01	TCRBJ01-03	01				5	8	1	5	2	4	35	47	49	55	63	2	Out	VDJ
CACGCCCTGCAGCCAGAAGACTCAGCCCTGTATCTCTGCGCCAGCAGCCAAGATACAGGCGTTGAAAACACCATATATTTTGGAGAG	CASSQDTGVENTIYF	2	1.9790027804989067E-5	45	TCRBV04-01*01	TCRBV04	TCRBV04-01	01				TCRBD01-01*01	TCRBD01	TCRBD01-01	01				TCRBJ01-03*01	TCRBJ01	TCRBJ01-03	01				0	6	3	4	1	6	36	53	54	59	65	2	In	VDJ
GGAGCTGGGGGACTCGGCCCTTTATCTTTGCGCCAGCAGCTTGACGTGTGATACAGCTCTGGGGCCAACGTCCTGACTTTCGGGGCC		2	1.9790027804989067E-5	53	TCRBV05-01*01	TCRBV05	TCRBV05-01	01				TCRBD01-01*01	TCRBD01	TCRBD01-01	01				TCRBJ02-06*01	TCRBJ02	TCRBJ02-06	01				1	0	3	5	9	0	28	43	52	-1	56	2	Out	VDJ
[truncated: 77,740 more rows]
[truncated: 2 more columns]
