# Supplementary material for: Preoperative immune checkpoint inhibition and cryoablation in early-stage breast cancer
Source: iScience. 2024 Jan 12;27(2):108880. doi: 10.1016/j.isci.2024.108880 (PMC10850740; doi:10.1016/j.isci.2024.108880)
Supplement: Data S1. Metadata file for TCR clone abundance tables provided in the supplement [file mmc2.zip › 16-495-6B_TCRB.tsv]

nucleotide	aminoAcid	count (templates/reads)	frequencyCount (%)	cdr3Length	vMaxResolved	vFamilyName	vGeneName	vGeneAllele	vFamilyTies	vGeneNameTies	vGeneAlleleTies	dMaxResolved	dFamilyName	dGeneName	dGeneAllele	dFamilyTies	dGeneNameTies	dGeneAlleleTies	jMaxResolved	jFamilyName	jGeneName	jGeneAllele	jFamilyTies	jGeneNameTies	jGeneAlleleTies	vDeletion	n1Insertion	d5Deletion	d3Deletion	n2Insertion	jDeletion	vIndex	n1Index	dIndex	n2Index	jIndex	estimatedNumberGenomes	sequenceStatus	cloneResolved	vOrphon	dOrphon	jOrphon	vFunction	dFunction	jFunction	fractionNucleated	vAlignLength	vAlignSubstitutionCount	vAlignSubstitutionIndexes
ATGAGCTCCTTGGAGCTGGGGGACTCAGCCCTGTACTTCTGTGCCAGCAGCTTAAGGGACCTGAATTCACCCCTCCACTTTGGGAAC	CASSLRDLNSPLHF	9740	0.032204308896853634	42	TCRBV13-01*01	TCRBV13	TCRBV13-01	01								TCRBD01,TCRBD02	TCRBD01-01,TCRBD02-01		TCRBJ01-06*02	TCRBJ01	TCRBJ01-06	02				2	1	0	7	3	7	39	54	55	60	63	9740	In	VDJ
CTGGGGGACTCAGCCCTGTACTTCTGTGCCAGCAGCTTAGGTCCCCCTAGTCCAAACCGGTTATCCTACGAGCAGTACTTCGGGCCG	CASSLGPPSPNRLSYEQYF	8110	0.026814881432595788	57	TCRBV13-01*01	TCRBV13	TCRBV13-01	01				TCRBD02-01	TCRBD02	TCRBD02-01				01,02	TCRBJ02-07*01	TCRBJ02	TCRBJ02-07	01				0	5	4	8	13	1	24	41	46	50	63	8110	In	VDJ
CTGAAGATCCGGTCCACAAAGCTGGAGGACTCAGCCATGTACTTCTGTGCCAGCAGTGGGGGACGTCAGCCCCAGCATTTTGGTGAT	CASSGGRQPQHF	6263	0.020707965772176005	36	TCRBV02-01	TCRBV02	TCRBV02-01				01,03					TCRBD01,TCRBD02	TCRBD01-01,TCRBD02-01		TCRBJ01-05*01	TCRBJ01	TCRBJ01-05	01				4	1	0	7	1	6	45	58	59	64	65	6263	In	VDJ
CTGATTCTGGAGTCCGCCAGCACCAACCAGACATCTATGTACCTCTGTGCCAGCAGTTTCGTGGGCTACGAGCAGTACTTCGGGCCG	CASSFVGYEQYF	2875	0.009505891999841294	36	TCRBV28-01*01	TCRBV28	TCRBV28-01	01								TCRBD01,TCRBD02	TCRBD01-01,TCRBD02-01		TCRBJ02-07*01	TCRBJ02	TCRBJ02-07	01				3	3	0	9	0	3	45	59	62	-1	65	2875	In	VDJ
CTGACTGTGAGCAACATGAGCCCTGAAGACAGCAGCATATATCTCTGCAGCGTTGGACAGGACCGAAACACCATATATTTTGGAGAG	CSVGQDRNTIYF	2536	0.008385023343164355	36	TCRBV29-01	TCRBV29	TCRBV29-01				01,02	TCRBD01-01*01	TCRBD01	TCRBD01-01	01				TCRBJ01-03*01	TCRBJ01	TCRBJ01-03	01				4	0	2	4	3	5	45	-1	55	61	64	2536	In	VDJ
AGGCCTGGGGGACGCAGCCATGTACCTGTGTGCCACCAGCCCAAACACTAGGTCGATAATAGCAATCAGCCCCAGCATTTTGGTGAT		2972	0.009826612529922894	53	TCRBV15-01*02	TCRBV15	TCRBV15-01	02				TCRBD02-01	TCRBD02	TCRBD02-01				01,02	TCRBJ01-05*01	TCRBJ01	TCRBJ01-05	01				5	6	3	8	8	0	28	40	46	51	59	2972	Out	VDJ
ATCCAGCCTGCAAAGCTTGAGGACTCGGCCGTGTATCTCTGTGCCAGCAGCTTAAGGCAGGCGGGAAACACCATATATTTTGGAGAG	CASSLRQAGNTIYF	2285	0.007555117641612993	42	TCRBV11-02*01	TCRBV11	TCRBV11-02	01				TCRBD01-01*01	TCRBD01	TCRBD01-01	01				TCRBJ01-03*01	TCRBJ01	TCRBJ01-03	01				2	3	4	4	2	4	39	54	57	61	63	2285	In	VDJ
AAGATCCAGCCTGCAGAGCTTGGGGACTCGGCCATGTATCTCTGTGCCAGCAGCTTTCGACAGGGCAGCGAGCAGTACTTCGGGCCG	CASSFRQGSEQYF	1803	0.0059614341828569915	39	TCRBV11-01*01	TCRBV11	TCRBV11-01	01				TCRBD01-01*01	TCRBD01	TCRBD01-01	01				TCRBJ02-07*01	TCRBJ02	TCRBJ02-07	01				3	2	2	3	3	6	42	56	58	65	68	1803	In	VDJ
CAGCGCACAGAGCAGGAGGACTCGGCCGTGTATCTCTGTGCCAGCAGCCCCGGGACAGCGAGCAATCAGCCCCAGCATTTTGGTGAT	CASSPGTASNQPQHF	2410	0.007968417293780006	45	TCRBV07-02	TCRBV07	TCRBV07-02				01,02	TCRBD01-01*01	TCRBD01	TCRBD01-01	01				TCRBJ01-05*01	TCRBJ01	TCRBJ01-05	01				5	3	0	5	2	1	36	48	51	58	60	2410	In	VDJ
ACCTTGGAGCTGGGGGACTCGGCCCTTTATCTTTGCGCCAGCAGCTTGTCCCAAGTCGAGGTTACCGGGGAGCTGTTTTTTGGAGAA	CASSLSQVEVTGELFF	1804	0.005964740580074328	48	TCRBV05-01*01	TCRBV05	TCRBV05-01	01				TCRBD02-01*02	TCRBD02	TCRBD02-01	02				TCRBJ02-02*01	TCRBJ02	TCRBJ02-02	01				1	9	11	1	2	5	33	48	57	61	63	1804	In	VDJ
ACATCGGCCCAAAAGAACCCGACAGCTTTCTATCTCTGTGCCAGTACCCTCGCGGGGGGGGGACTAACCGGCTACACCTTCGGTTCG	CASTLAGGGLTGYTF	1350	0.004463636243403737	45	TCRBV19-01*01	TCRBV19	TCRBV19-01	01				TCRBD02-01*01	TCRBD02	TCRBD02-01	01				TCRBJ01-02*01	TCRBJ01	TCRBJ01-02	01				7	5	7	0	9	8	36	46	51	60	69	1350	In	VDJ
CTGCAGCCAGAAGACTCGGCCCTGTATCTCTGTGCCAGCAGCCAAGATCCCCCCCTAGGGCGGGATGAAAAACTGTTTTTTGGCAGT	CASSQDPPLGRDEKLFF	1594	0.005270397164433747	51	TCRBV04-02*01	TCRBV04	TCRBV04-02	01				TCRBD02-01	TCRBD02	TCRBD02-01				01,02	TCRBJ01-04*01	TCRBJ01	TCRBJ01-04	01				0	12	7	4	0	6	30	47	59	-1	64	1594	In	VDJ
CTGGAGTCAGCTACCCGCTCCCAGACATCTGTGTATTTCTGCGCCAGCTCGGGACTAGCGGGCTCCTACGAGCAGTACTTCGGGCCG	CASSGLAGSYEQYF	1136	0.003756067238893812	42	TCRBV10-02*01	TCRBV10	TCRBV10-02	01				TCRBD02-01	TCRBD02	TCRBD02-01				01,02	TCRBJ02-07*01	TCRBJ02	TCRBJ02-07	01				8	2	0	4	0	0	39	48	50	-1	62	1136	In	VDJ
ATCCAGCGCACAGAGCAGCGGGACTCAGCCATGTATCGCTGTGCTAGCAGCTTAAGAGGGACAGGGACCGAGCAGTACTTCGGGCCG	CASSLRGTGTEQYF	1509	0.004989353400960178	42	TCRBV07	TCRBV07				TCRBV07-06,TCRBV07-07		TCRBD01-01*01	TCRBD01	TCRBD01-01	01				TCRBJ02-07*01	TCRBJ02	TCRBJ02-07	01				2	3	0	3	2	6	39	54	57	66	68	1509	In	VDJ
NTGTCGGCTGCTCCCTCCCAGACATCTGTGTACTTCTGTGCCAGCAGTCAAAAGGAACTAGCGGGGGTCGAGCAGTACTTCGGGCCG	CASSQKELAGVEQYF	1077	0.0035609898030709818	45	TCRBV06-05*01	TCRBV06	TCRBV06-05	01				TCRBD02-01*01	TCRBD02	TCRBD02-01	01				TCRBJ02-07*01	TCRBJ02	TCRBJ02-07	01				5	8	3	2	1	6	36	48	56	67	68	1077	In	VDJ
GCGCACAGAGCAGGGGGACTCGGCCATGTATCTCTGTGCCAGCAGCTTAGGGGCTAGCGGGGGACCGGGGAGCTGTTTTTTGGAGAA		1349	0.004460329846186401	47	TCRBV07-09*01	TCRBV07	TCRBV07-09	01				TCRBD02-01*01	TCRBD02	TCRBD02-01	01				TCRBJ02-02*01	TCRBJ02	TCRBJ02-02	01				1	3	4	2	0	5	34	50	53	-1	63	1349	Out	VDJ
NNNNNNNNNNTGTCGGCTGCTCCCTCCCAGACATCTGTGTACTTCTGTGCCAGCAGTTACGGGGGAACTGAAGCTTTCTTTGGACAA	CASSYGGTEAFF	1009	0.003336154792292127	36	TCRBV06-05*01	TCRBV06	TCRBV06-05	01								TCRBD01,TCRBD02	TCRBD01-01,TCRBD02-01		TCRBJ01-01*01	TCRBJ01	TCRBJ01-01	01				2	0	6	1	1	5	45	-1	60	65	66	1009	In	VDJ
GAGCTGGGGGACTCGGCCCTTTATCTTTGCGCCAGCAGCTTTATTCCTTCTAGCGGGGGGGCCACAGATACGCAGTATTTTGGCCCA	CASSFIPSSGGATDTQYF	1047	0.0034617978865508986	54	TCRBV05-01*01	TCRBV05	TCRBV05-01	01				TCRBD02-01*01	TCRBD02	TCRBD02-01	01				TCRBJ02-03*01	TCRBJ02	TCRBJ02-03	01				2	8	4	0	1	2	27	41	49	61	62	1047	In	VDJ
GTGACATCGGCCCAAAAGAACCCGACAGCTTTCTATCTCTGTGCCAGTAGTATAGGGGGCGGCACCGGGGAGCTGTTTTTTGGAGAA	CASSIGGGTGELFF	626	0.0020698046580523996	42	TCRBV19-01*01	TCRBV19	TCRBV19-01	01				TCRBD01-01*01	TCRBD01	TCRBD01-01	01				TCRBJ02-02*01	TCRBJ02	TCRBJ02-02	01				1	0	7	0	2	4	39	-1	55	60	62	626	In	VDJ
AGTTCTAAGAAGCTCCTTCTCAGTGACTCTGGCTTCTATCTCTGTGCCTGGTCGACAGGGTGGGGTCAGCCCCAGCATTTTGGTGAT	CAWSTGWGQPQHF	797	0.0026351985822168733	39	TCRBV30-01	TCRBV30	TCRBV30-01				01,05	TCRBD01-01*01	TCRBD01	TCRBD01-01	01				TCRBJ01-05*01	TCRBJ01	TCRBJ01-05	01				5	2	2	3	5	6	42	51	53	60	65	797	In	VDJ
CCCTAGAGTCTGCCATCCCCAACCAGACAGCTCTTTACTTCTGTGCCACCGGCAGGGGGCGTCATCCACGAGCAGTACTTCGGGCCG		569	0.001881340016664242	40	TCRBV24-01*01	TCRBV24	TCRBV24-01	01				TCRBD01-01*01	TCRBD01	TCRBD01-01	01				TCRBJ02-07*01	TCRBJ02	TCRBJ02-07	01				9	2	4	0	7	5	41	50	52	60	67	569	Out	VDJ
ATTCTGGAGTCCGCCAGCACCAACCAGACATCTATGTACCTCTGTGCCAGCAGTATCGGACAGGGCTACGAGCAGTACTTCGGGCCG	CASSIGQGYEQYF	482	0.001593683458756001	39	TCRBV28-01*01	TCRBV28	TCRBV28-01	01				TCRBD01-01*01	TCRBD01	TCRBD01-01	01				TCRBJ02-07*01	TCRBJ02	TCRBJ02-07	01				5	3	1	3	0	3	42	54	57	-1	65	482	In	VDJ
CAGAGCGGGGGGACTCAGCCGTGTATCTCTGTGCCAGCAGCTTAAGTCAGGACATCCCTGATGACCGGGGAGCTGTTTTTTGGAGAA		487	0.0016102154448426817	52	TCRBV07-03*01	TCRBV07	TCRBV07-03	01				TCRBD01-01*01	TCRBD01	TCRBD01-01	01				TCRBJ02-02*01	TCRBJ02	TCRBJ02-02	01				1	4	1	6	9	5	29	45	49	54	63	487	Out	VDJ
CTGAGCTCTCTGGAGCTGGGGGACTCAGCTTTGTATTTCTGTGCCAGCAGCGTAGTCCCGGGACCCTACGAGCAGTACTTCGGGCCG	CASSVVPGPYEQYF	507	0.0016763433891894036	42	TCRBV09-01*01	TCRBV09	TCRBV09-01	01								TCRBD01,TCRBD02	TCRBD01-01,TCRBD02-01		TCRBJ02-07*01	TCRBJ02	TCRBJ02-07	01				0	4	0	7	0	2	39	55	59	-1	64	507	In	VDJ
GTTCTAAGAAGCTCCTTCTCAGTGACTCTGGCTTCTATCTCTGTGCCTGGGGCGGGACACGACAATTCACCCCTCCACTTTGGGAAC		470	0.001554006692147968	40	TCRBV30-01*05	TCRBV30	TCRBV30-01	05				TCRBD01-01*01	TCRBD01	TCRBD01-01	01				TCRBJ01-06*02	TCRBJ01	TCRBJ01-06	02				3	1	0	6	4	7	41	52	53	59	63	470	Out	VDJ
CTGCAGCAAGAAGACTCAGCTGCGTATCTCTGCACCAGCAGCCAAGTTCTAGCGGGAGGGGGAGGATACGAGCAGTACTTCGGGCCG	CTSSQVLAGGGGYEQYF	469	0.0015507002949306317	51	TCRBV01-01*01	TCRBV01	TCRBV01-01	01				TCRBD02-01*02	TCRBD02	TCRBD02-01	02				TCRBJ02-07*01	TCRBJ02	TCRBJ02-07	01				1	2	4	0	6	4	30	46	48	60	66	469	In	VDJ
CAGCCTGCAGAGCTTGGGGACTCGGCCATGTATCTCTGTGCCAGCAGCTCTACGACAGGGTATGGGAATGAAGCTTTCTTTGGACAA	CASSSTTGYGNEAFF	351	0.0011605454232849718	45	TCRBV11-01*01	TCRBV11	TCRBV11-01	01				TCRBD01-01*01	TCRBD01	TCRBD01-01	01				TCRBJ01-01*01	TCRBJ01	TCRBJ01-01	01				4	4	2	3	8	7	36	49	53	60	68	351	In	VDJ
GTGACCAGTGCCCATCCTGAAGACAGCAGCTTCTACATCTGCAGTGCTCACGACAGGGGAAGCCTTCACGAGCAGTACTTCGGGCCG	CSAHDRGSLHEQYF	560	0.0018515824417082171	42	TCRBV20	TCRBV20				TCRBV20-01,TCRBV20-or09_02		TCRBD01-01*01	TCRBD01	TCRBD01-01	01				TCRBJ02-07*01	TCRBJ02	TCRBJ02-07	01				5	3	2	2	8	5	39	48	51	59	67	560	In	VDJ
CCTGCAAAGCTTGAGGACTCGGCCGTGTATCTCTGTGCCAGCAGCTTAGAGGGGGGGGCGCTTTGGGACGGCTACACCTTCGGTTCG	CASSLEGGALWDGYTF	315	0.0010415151234608722	48	TCRBV11-02	TCRBV11	TCRBV11-02				01,03	TCRBD02-01*01	TCRBD02	TCRBD02-01	01				TCRBJ01-02*01	TCRBJ01	TCRBJ01-02	01				0	0	9	0	12	8	33	-1	50	57	69	315	In	VDJ
ATTCTGGAGTCCGCCAGCACCAACCAGACATCTATGTACCTCTGTGCCGAATCGGTGGGGGTTGGTTACGAGCAGTACTTCGGGCCG	CAESVGVGYEQYF	337	0.0011142558622422663	39	TCRBV28-01*01	TCRBV28	TCRBV28-01	01								TCRBD01,TCRBD02	TCRBD01-01,TCRBD02-01		TCRBJ02-07*01	TCRBJ02	TCRBJ02-07	01				11	8	6	1	5	4	42	48	56	61	66	337	In	VDJ
CTGATTCTGGAGTCCGCCAGCACCAACCAGACATCTATGTACCTCTGTGCCAGCAGTTTGGGTGTCCATGGCTACACCTTCGGTTCG	CASSLGVHGYTF	236	7.803097432913201E-4	36	TCRBV28-01*01	TCRBV28	TCRBV28-01	01								TCRBD01,TCRBD02	TCRBD01-01,TCRBD02-01		TCRBJ01-02*01	TCRBJ01	TCRBJ01-02	01				3	0	0	9	5	6	45	-1	59	62	67	236	In	VDJ
CTGAATGTGAACGCCTTGGAGCTGGACGACTCGGCCCTGTATCTCTGTGCCAGCAGCTCCCGAGGAGAGACCCAGTACTTCGGGCCA	CASSSRGETQYF	384	0.0012696565314570631	36	TCRBV05-04*01	TCRBV05	TCRBV05-04	01				TCRBD02-01*02	TCRBD02	TCRBD02-01	02				TCRBJ02-05*01	TCRBJ02	TCRBJ02-05	01				3	3	11	1	0	4	45	58	61	-1	65	384	In	VDJ
NTGAAGATCCAGCCCTCAGAACCCAGGGACTCAGCTGTGTACTTCTGTGCCAGCAGATCCATCGGGGATACGCAGTATTTTGGCCCA	CASRSIGDTQYF	281	9.290976180714446E-4	36	TCRBV12-03/12-04*01	TCRBV12	TCRBV12-03/12-04	01				TCRBD02-01	TCRBD02	TCRBD02-01				01,02	TCRBJ02-03*01	TCRBJ02	TCRBJ02-03	01				6	6	8	4	0	6	45	56	62	-1	66	281	In	VDJ
CTGGAGTCGCCCAGCCCCAACCAGACCTCTCTGTACTTCTGTGCCAGCAGTTTAGGGGGACGCTACAATGAGCAGTTCTTCGGGCCA	CASSLGGRYNEQFF	324	0.001071272698416897	42	TCRBV27-01*01	TCRBV27	TCRBV27-01	01								TCRBD01,TCRBD02	TCRBD01-01,TCRBD02-01		TCRBJ02-01*01	TCRBJ02	TCRBJ02-01	01				2	2	0	7	1	3	39	54	56	61	62	324	In	VDJ
TGGACGACTCGGCCCTGTATCTCTGTGCCAGCAGCTTCCCCTGCTGGCAACTTAAGCCCAGGGGAACTAAAACTGTTTTTTGGCAGT		256	8.464376876380421E-4	58	TCRBV05-04*01	TCRBV05	TCRBV05-04	01				TCRBD01-01*01	TCRBD01	TCRBD01-01	01				TCRBJ01-04*01	TCRBJ01	TCRBJ01-04	01				2	21	4	2	4	10	23	37	58	64	68	256	Out	VDJ
TCCGCCAGCACCAACCAGACATCTATGTACCTCTGTGCCAGCAGCCAATTGGGGAGGGGGAGCACAGATACGCAGTATTTTGGCCCA	CASSQLGRGSTDTQYF	252	8.332120987686977E-4	48	TCRBV28-01*01	TCRBV28	TCRBV28-01	01				TCRBD02-01*02	TCRBD02	TCRBD02-01	02				TCRBJ02-03*01	TCRBJ02	TCRBJ02-03	01				6	7	9	0	2	0	33	44	51	58	60	252	In	VDJ
ATCCAGCGCACAGAGCAGCGGGACTCGGCCATGTATCGCTGTGCCAGCAGCTTAGGGAACGGCGGGGAGACCCAGTACTTCGGGCCA	CASSLGNGGETQYF	308	0.0010183703429395194	42	TCRBV07-06*01	TCRBV07	TCRBV07-06	01				TCRBD02-01	TCRBD02	TCRBD02-01				01,02	TCRBJ02-05*01	TCRBJ02	TCRBJ02-05	01				1	6	7	4	0	5	39	55	61	-1	66	308	In	VDJ
AGCTCTCTGGAGCTGGGGGACTCAGCTTTGTATTTCTGTGCCAGCAGCGTAGCGGGGGACGATACTGATACGCAGTATTTTGGCCCA	CASSVAGDDTDTQYF	230	7.604713599873034E-4	45	TCRBV09-01*01	TCRBV09	TCRBV09-01	01				TCRBD02-01*01	TCRBD02	TCRBD02-01	01				TCRBJ02-03*01	TCRBJ02	TCRBJ02-03	01				0	0	8	2	8	6	36	-1	52	58	66	230	In	VDJ
GAGTCTGCCATCCCCAACCAGACAGCTCTTTACTTCTGTGCCACCAGTGATTTAGGGCTAGACCTCAATGAGCAGTTCTTCGGGCCA	CATSDLGLDLNEQFF	228	7.538585655526312E-4	45	TCRBV24-01*01	TCRBV24	TCRBV24-01	01								TCRBD01,TCRBD02	TCRBD01-01,TCRBD02-01		TCRBJ02-01*01	TCRBJ02	TCRBJ02-01	01				1	0	5	3	8	6	36	-1	53	57	65	228	In	VDJ
GGAGCTGGGGGACTCGGCCCTTTATCTTTGCGCCAGCAGGTGAATGACAGCTCCCTATATAGCAATCAGCCCCAGCATTTTGGTGAT		182	6.017642935551706E-4	53	TCRBV05-01*01	TCRBV05	TCRBV05-01	01				TCRBD01-01*01	TCRBD01	TCRBD01-01	01				TCRBJ01-05*01	TCRBJ01	TCRBJ01-05	01				5	6	2	5	9	0	28	39	45	50	59	182	Out	VDJ
CTGACTGTGAGCAACATGAGCCCTGAAGACAGCAGCATATATCTCTGCAGCGTTGTGGAAACACACACTGAAGCTTTCTTTGGACAA	CSVVETHTEAFF	238	7.869225377259922E-4	36	TCRBV29-01	TCRBV29	TCRBV29-01				01,02					TCRBD01,TCRBD02	TCRBD01-01,TCRBD02-01		TCRBJ01-01*01	TCRBJ01	TCRBJ01-01	01				4	1	1	8	5	3	45	55	56	59	64	238	In	VDJ
ATCCAGCGCACAGAGCAGGAGGACTCGGCCGTGTATCTCTGTGCCAGCAGCTTGGGAGCGGATTACTACGAGCAGTACTTCGGGCCG	CASSLGADYYEQYF	106	3.504781050376268E-4	42	TCRBV07-02	TCRBV07	TCRBV07-02				01,02	TCRBD02-01	TCRBD02	TCRBD02-01				01,02	TCRBJ02-07*01	TCRBJ02	TCRBJ02-07	01				3	3	6	5	4	3	39	53	56	61	65	106	In	VDJ
GACATCGGCCCAAAAGAACCCGACAGCTTTCTATCTCTGTGCCAGTACCCTCGCGGGGGGGGACTAACCGGCTACACCTTCGGTTCG		128	4.2321884381902106E-4	44	TCRBV19-01*01	TCRBV19	TCRBV19-01	01				TCRBD02-01*01	TCRBD02	TCRBD02-01	01				TCRBJ01-02*01	TCRBJ01	TCRBJ01-02	01				7	5	7	0	8	8	37	47	52	61	69	128	Out	VDJ
AGCTCTCTGGAGCTGGGGGACTCAGCTTTGTATTTCTGTGCCAGCAGCGTAGGGGACAGGGGGTTATACGAGCAGTACTTCGGGCCG	CASSVGDRGLYEQYF	187	6.182962796418511E-4	45	TCRBV09-01*01	TCRBV09	TCRBV09-01	01				TCRBD01-01*01	TCRBD01	TCRBD01-01	01				TCRBJ02-07*01	TCRBJ02	TCRBJ02-07	01				0	0	0	1	3	4	36	-1	52	63	66	187	In	VDJ
AATTCCCTGGAGCTTGGTGACTCTGCTGTGTATTTCTGTGCCAGCAGCCCCCCCCGGGCAGGGGCCGTAGAGCAGTACTTCGGGCCG	CASSPPRAGAVEQYF	167	5.52168335295129E-4	45	TCRBV03-01/03-02*01	TCRBV03	TCRBV03-01/03-02	01				TCRBD01-01*01	TCRBD01	TCRBD01-01	01				TCRBJ02-07*01	TCRBJ02	TCRBJ02-07	01				4	9	4	2	5	7	36	49	58	64	69	167	In	VDJ
ATCCAGCCTGCAGAGCTTGGGGACTCGGCCATGTATCTCTGTGCCAGCAGCTTAGTCGGGGGGCCCTACGAGCAGTACTTCGGGCCG	CASSLVGGPYEQYF	86	2.8435016069090476E-4	42	TCRBV11-01*01	TCRBV11	TCRBV11-01	01				TCRBD02-01*01	TCRBD02	TCRBD02-01	01				TCRBJ02-07*01	TCRBJ02	TCRBJ02-07	01				1	1	8	1	1	2	39	55	56	63	64	86	In	VDJ
GTGACCAGTGCCCATCCTGAAGACAGCAGCTTCTACATCTGCAGTGCTAGGGGGACTAGCGAGGACTACGAGCAGTACTTCGGGCCG	CSARGTSEDYEQYF	115	3.802356799936517E-4	42	TCRBV20	TCRBV20				TCRBV20-01,TCRBV20-or09_02		TCRBD02-01	TCRBD02	TCRBD02-01				01,02	TCRBJ02-07*01	TCRBJ02	TCRBJ02-07	01				3	1	0	6	4	3	39	50	51	61	65	115	In	VDJ
GTGACCAGTGCCCATCCTGAAGACAGCAGCTTCTACATCTGCAGTGCTGGCGCGGTGGCGGGACGGTACGAGCAGTACTTCGGGCCG	CSAGAVAGRYEQYF	148	4.89346788165743E-4	42	TCRBV20	TCRBV20				TCRBV20-01,TCRBV20-or09_02		TCRBD02-01*02	TCRBD02	TCRBD02-01	02				TCRBJ02-07*01	TCRBJ02	TCRBJ02-07	01				5	9	7	3	3	4	39	48	57	63	66	148	In	VDJ
ATCCAGCCTGCAGAGCTTGGGGACTCGGCCGTGTATCTCTGTGCCAGCAGCTTAGATCGAGTCCATGGTGAGCAGTTCTTCGGGCCA	CASSLDRVHGEQFF	121	4.000740632976683E-4	42	TCRBV11-03*01	TCRBV11	TCRBV11-03	01				TCRBD02-01*02	TCRBD02	TCRBD02-01	02				TCRBJ02-01*01	TCRBJ02	TCRBJ02-01	01				0	2	11	2	7	9	39	56	58	61	68	121	In	VDJ
TCCAGCGCACAGAGCAGCGGGACTCGGCCATGTATCGCTGTGCCAGCAGCGGCAACAGGGGGATGCGATGGCTACACCTTCGGTTCG		84	2.7773736625623255E-4	43	TCRBV07-06*01	TCRBV07	TCRBV07-06	01				TCRBD01-01*01	TCRBD01	TCRBD01-01	01				TCRBJ01-02*01	TCRBJ01	TCRBJ01-02	01				5	4	3	1	5	6	38	50	54	62	67	84	Out	VDJ
GAGTTGGCTGCTCCCTCCCAGACATCTGTGTACTTCTGTGCCAGCAGCCCGAAGGGGGCAGGGAGTGACGAGCAGTACTTCGGGCCG	CASSPKGAGSDEQYF	111	3.670100911243073E-4	45	TCRBV06-06	TCRBV06	TCRBV06-06				01,04	TCRBD01-01*01	TCRBD01	TCRBD01-01	01				TCRBJ02-07*01	TCRBJ02	TCRBJ02-07	01				6	5	5	0	8	5	36	47	52	59	67	111	In	VDJ
TGATCCTGGAGTCGCCCAGCCCCAACCAGACCTCTCTGTACTTCTGTGCCAGCAGTTTACAAGACCGCCGAGCAGTACTTCGGGCCG		145	4.7942759651373477E-4	37	TCRBV27-01*01	TCRBV27	TCRBV27-01	01								TCRBD01,TCRBD02	TCRBD01-01,TCRBD02-01		TCRBJ02-07*01	TCRBJ02	TCRBJ02-07	01				2	3	2	7	3	6	44	59	62	65	68	145	Out	VDJ
ATCCAGCCTGCAGAGCTTGGGGACTCGGCCGTGTATCTCTGTGCCAGCAGCGCCGCCGGGGGGCAAACTGAAGCTTTCTTTGGACAA	CASSAAGGQTEAFF	111	3.670100911243073E-4	42	TCRBV11-03*01	TCRBV11	TCRBV11-03	01				TCRBD02-01*01	TCRBD02	TCRBD02-01	01				TCRBJ01-01*01	TCRBJ01	TCRBJ01-01	01				5	5	8	1	3	5	39	51	56	63	66	111	In	VDJ
AAGATCCAGCCTGCAGAGCTTGGGGACTCGGCCATGTATCTCTGTGCCAGCAGCTTCCGTACAGGGGCCGAGCAGTACTTCGGGCCG	CASSFRTGAEQYF	100	3.306397217336102E-4	39	TCRBV11-01*01	TCRBV11	TCRBV11-01	01				TCRBD01-01*01	TCRBD01	TCRBD01-01	01				TCRBJ02-07*01	TCRBJ02	TCRBJ02-07	01				3	4	3	2	1	6	42	56	60	67	68	100	In	VDJ
ATCCGGTCCACAAAGCTGGAGGACTCAGCCATGTACTTCTGTGCCAGCAGTCTAGCCAGGGCTGCTGCTGGCTACACCTTCGGTTCG	CASSLARAAAGYTF	79	2.6120538016955207E-4	42	TCRBV02-01	TCRBV02	TCRBV02-01				01,03					TCRBD01,TCRBD02	TCRBD01-01,TCRBD02-01		TCRBJ01-02*01	TCRBJ01	TCRBJ01-02	01				5	5	4	3	7	7	39	51	56	61	68	79	In	VDJ
ATCCAGCGCACAGAGCAGGGGGACTCGGCCATGTATCTCTGTGCCAGCCAACGGACGGGGGCCCCCTACGAGCAGTACTTCGGGCCG	CASQRTGAPYEQYF	135	4.4636362434037375E-4	42	TCRBV07-09	TCRBV07	TCRBV07-09				01,05,06					TCRBD01,TCRBD02	TCRBD01-01,TCRBD02-01		TCRBJ02-07*01	TCRBJ02	TCRBJ02-07	01				8	8	6	0	2	2	39	48	56	62	64	135	In	VDJ
AGGCTGGAGTTGGCTGCTCCCTCCCAGACATCTGTGTACTTCTGTGCCAGCAGTGTGGTTAAGGATCAGCCCCAGCATTTTGGTGAT	CASSVVKDQPQHF	163	5.389427464257846E-4	39	TCRBV06-06	TCRBV06	TCRBV06-06				01,04					TCRBD01,TCRBD02	TCRBD01-01,TCRBD02-01		TCRBJ01-05*01	TCRBJ01	TCRBJ01-05	01				5	7	5	4	0	5	42	54	61	-1	64	163	In	VDJ
NNNNNNNTGTCGGCTGCTCCCTCCCAGACATCTGTGTACTTCTGTGCCAGCAGTGAATGGACCCGGTACGAGCAGTACTTCGGGCCG	CASSEWTRYEQYF	131	4.3313803547102934E-4	39	TCRBV06-01*01	TCRBV06	TCRBV06-01	01								TCRBD01,TCRBD02	TCRBD01-01,TCRBD02-01		TCRBJ02-07*01	TCRBJ02	TCRBJ02-07	01				2	1	1	7	4	4	42	57	58	62	66	131	In	VDJ
CTGACAGTGACCAGTGCCCATCCTGAAGACAGCAGCTTCTACATCTGCAGTGCCAGGCCGTCCACAGATACGCAGTATTTTGGCCCA	CSARPSTDTQYF	106	3.504781050376268E-4	36	TCRBV20	TCRBV20				TCRBV20-01,TCRBV20-or09_02		TCRBD01-01*01	TCRBD01	TCRBD01-01	01				TCRBJ02-03*01	TCRBJ02	TCRBJ02-03	01				6	0	4	4	5	2	45	-1	53	57	62	106	In	VDJ
AAGCTGGAGGACTCAGCCATGTACTTCTGTGCCAGCAGTGAAGCGGACAGGGTGCCTGGTAGCAATCAGCCCCAGCATTTTGGTGAT	CASSEADRVPGSNQPQHF	94	3.108013384295936E-4	54	TCRBV02-01	TCRBV02	TCRBV02-01				01,03	TCRBD01-01*01	TCRBD01	TCRBD01-01	01				TCRBJ01-05*01	TCRBJ01	TCRBJ01-05	01				0	0	1	3	7	0	27	-1	44	52	59	94	In	VDJ
GAGTGCCTTGGAGCTGGGGGACTCGGCCCTGTATCTCTGTGCCAGAAGCATCAGACAGGGACGCAAGAGGGCTACACCTTCGGTTCG		87	2.876565579082409E-4	44	TCRBV05-03	TCRBV05	TCRBV05-03				01,02	TCRBD01-01*01	TCRBD01	TCRBD01-01	01				TCRBJ01-02*01	TCRBJ01	TCRBJ01-02	01				4	4	2	3	9	8	37	49	53	60	69	87	Out	VDJ
CTGATTCTGGAGTCCGCCAGCACCAACCAGACATCTATGTACCTCTGTGCCAGCAGTTTAGAGTACAATGAGCAGTTCTTCGGGCCA	CASSLEYNEQFF	104	3.438653106029546E-4	36	TCRBV28-01*01	TCRBV28	TCRBV28-01	01				TCRBD02-01*02	TCRBD02	TCRBD02-01	02				TCRBJ02-01*01	TCRBJ02	TCRBJ02-01	01				2	0	11	2	0	4	45	-1	60	-1	63	104	In	VDJ
AATGTGAGCACCTTGGAGCTGGGGGACTCGGCCCTTTATCTTTGCGCCAGCAGCCGGACACTTCAAGGAGGCTACACCTTCGGTTCG	CASSRTLQGGYTF	56	1.851582441708217E-4	39	TCRBV05-01*01	TCRBV05	TCRBV05-01	01				TCRBD01-01*01	TCRBD01	TCRBD01-01	01				TCRBJ01-02*01	TCRBJ01	TCRBJ01-02	01				4	1	1	6	9	8	42	54	55	60	69	56	In	VDJ
GCCTGCAAAGCTTGAGGACTCGGCCGTGTATCTCTGTGCCAGCAGCTTACTAGCGGGAGTGTGGACAATGAGCAGTTCTTCGGGCCA		84	2.7773736625623255E-4	47	TCRBV11-02*01	TCRBV11	TCRBV11-02	01				TCRBD02-01*02	TCRBD02	TCRBD02-01	02				TCRBJ02-01*01	TCRBJ02	TCRBJ02-01	01				2	0	4	2	5	5	34	-1	49	59	64	84	Out	VDJ
CGGTCCACAAAGCTGGAGGACTCAGCCATGTACTTCTGTGCCAGCCAAGCTGGGACAGGGGCCAATCAGCCCCAGCATTTTGGTGAT	CASQAGTGANQPQHF	131	4.3313803547102934E-4	45	TCRBV02-01	TCRBV02	TCRBV02-01				01,03	TCRBD01-01*01	TCRBD01	TCRBD01-01	01				TCRBJ01-05*01	TCRBJ01	TCRBJ01-05	01				8	6	0	2	1	3	36	45	51	61	62	131	In	VDJ
ATCCAGCGCACACAGCAGGAGGACTCCGCCGTGTATCTCTGTGCCAGCAGCTTCAGGGGAGGTGGCACTGAAGCTTTCTTTGGACAA	CASSFRGGGTEAFF	119	3.934612688629961E-4	42	TCRBV07-08*01	TCRBV07	TCRBV07-08	01								TCRBD01,TCRBD02	TCRBD01-01,TCRBD02-01		TCRBJ01-01*01	TCRBJ01	TCRBJ01-01	01				3	0	4	2	6	4	39	-1	53	59	65	119	In	VDJ
CTTCACATCAATTCCCTGGAGCTTGGTGACTCTGCTGTGTATTTCTGTGCCAGCAGCTCCCCAGTGTCACCCCTCCACTTTGGGAAT	CASSSPVSPLHF	82	2.7112457182156035E-4	36	TCRBV03-01/03-02*01	TCRBV03	TCRBV03-01/03-02	01				TCRBD01-01*01	TCRBD01	TCRBD01-01	01				TCRBJ01-06*01	TCRBJ01	TCRBJ01-06	01				5	4	4	5	2	10	45	57	61	64	66	82	In	VDJ
CTGGAGTCCGCTACCAGCTCCCAGACATCTGTGTACTTCTGTGCCATCAGTAAAGGAGGGAGTAATCAGCCCCAGCATTTTGGTGAT	CAISKGGSNQPQHF	73	2.4136699686553545E-4	42	TCRBV10-03*01	TCRBV10	TCRBV10-03	01				TCRBD02-01*02	TCRBD02	TCRBD02-01	02				TCRBJ01-05*01	TCRBJ01	TCRBJ01-05	01				5	3	10	0	3	4	39	51	54	60	63	73	In	VDJ
CTGAAGATCCGGTCCACAAAGCTGGAGGACTCAGCCATGTACTTCTGTGCCAGCAGTGCGGGGAGGCAGCCCCAGCATTTTGGTGAT	CASSAGRQPQHF	78	2.5789898295221594E-4	36	TCRBV02-01	TCRBV02	TCRBV02-01				01,03	TCRBD02-01*02	TCRBD02	TCRBD02-01	02				TCRBJ01-05*01	TCRBJ01	TCRBJ01-05	01				4	2	9	1	0	7	45	58	60	-1	66	78	In	VDJ
GAAGATCCAGCCCTCAGAACCCAGGGACTCAGCTGTGTACTTCTGTGCCGGACCCCGTCCCCGAGGGAAAAACTGTTTTTTGGCAGT		55	1.818518469534856E-4	38	TCRBV12-03/12-04*01	TCRBV12	TCRBV12-03/12-04	01								TCRBD01,TCRBD02	TCRBD01-01,TCRBD02-01		TCRBJ01-04*01	TCRBJ01	TCRBJ01-04	01				11	0	1	7	13	8	43	-1	49	53	66	55	Out	VDJ
CTCTGGAGTCTGCTGCCTCCTCCCAGACATCTGTATATTTCTGCGCCGTTAAGAGACAGCGACAATCAGCCCCAGCATTTTGGTGAT		96	3.174141328642658E-4	40	TCRBV10-01*01	TCRBV10	TCRBV10-01	01				TCRBD01-01*01	TCRBD01	TCRBD01-01	01				TCRBJ01-05*01	TCRBJ01	TCRBJ01-05	01				11	7	2	5	3	3	41	47	54	59	62	96	Out	VDJ
ACTGTGAGCAACATGAGCCCTGAAGACAGCAGCATATATCTCTGCAGCGTTGAGCTTGCCTCTGGAAACACCATATATTTTGGAGAG	CSVELASGNTIYF	89	2.942693523429131E-4	39	TCRBV29-01	TCRBV29	TCRBV29-01				01,02					TCRBD01,TCRBD02	TCRBD01-01,TCRBD02-01		TCRBJ01-03*01	TCRBJ01	TCRBJ01-03	01				3	0	10	0	4	0	42	-1	53	55	59	89	In	VDJ
AGCACCTTGGAGCTGGGGGACTCGGCCCTTTATCTTTGCGCCAGCAGACCCGCCGACAGGGGACTCTATGGCTACACCTTCGGTTCG	CASRPADRGLYGYTF	100	3.306397217336102E-4	45	TCRBV05-01*01	TCRBV05	TCRBV05-01	01				TCRBD01-01*01	TCRBD01	TCRBD01-01	01				TCRBJ01-02*01	TCRBJ01	TCRBJ01-02	01				5	7	2	2	3	4	36	47	54	62	65	100	In	VDJ
ACCTTGGAGCTGGGGGACTCGGCCCTTTATCTTTGCGCCAGCAGCCCCCACAGGGGGACAGGGGCCAACGTCCTGACTTTCGGGGCC	CASSPHRGTGANVLTF	70	2.3144780521352714E-4	48	TCRBV05-01*01	TCRBV05	TCRBV05-01	01				TCRBD01-01*01	TCRBD01	TCRBD01-01	01				TCRBJ02-06*01	TCRBJ02	TCRBJ02-06	01				4	4	3	1	3	4	33	45	49	57	60	70	In	VDJ
AGCTCTCTGGAGCTGGGGGACTCAGCTTTGTATTTCTGTGCCAGCAGCACCGGACAGGGTAGCTCCTACGAGCAGTACTTCGGGCCG	CASSTGQGSSYEQYF	87	2.876565579082409E-4	45	TCRBV09-01*01	TCRBV09	TCRBV09-01	01				TCRBD01-01*01	TCRBD01	TCRBD01-01	01				TCRBJ02-07*01	TCRBJ02	TCRBJ02-07	01				4	3	1	3	3	0	36	48	51	59	62	87	In	VDJ
CTGAAGATCCGGTCCACAAAGCTGGAGGACTCAGCCATGTACTTCTGTGCCAGTAACAGGGGGCGGGATGAGCAGTTCTTCGGGCCA	CASNRGRDEQFF	83	2.744309690388965E-4	36	TCRBV02-01	TCRBV02	TCRBV02-01				01,03	TCRBD01-01*01	TCRBD01	TCRBD01-01	01				TCRBJ02-01*01	TCRBJ02	TCRBJ02-01	01				9	2	3	0	3	8	45	53	55	64	67	83	In	VDJ
GAGATCCAGCGCACAGAGCAGGGGGACTCGGCCATGTATCTCTGTGCCAGCTCGCTCAGGGAGGACACTGAAGCTTTCTTTGGACAA	CASSLREDTEAFF	142	4.695084048617265E-4	39	TCRBV07-09	TCRBV07	TCRBV07-09				01,05,06	TCRBD02-01*02	TCRBD02	TCRBD02-01	02				TCRBJ01-01*01	TCRBJ01	TCRBJ01-01	01				8	7	9	1	0	3	42	51	58	-1	64	142	In	VDJ
CTGAAGATCCGGTCCACAAAGCTGGAGGACTCAGCCATGTACTTCTGTGCCAGCCAGCGGGGGAGGGAGACCCAGTACTTCGGGCCA	CASQRGRETQYF	99	3.2733332451627406E-4	36	TCRBV02-01	TCRBV02	TCRBV02-01				01,03	TCRBD02-01*01	TCRBD02	TCRBD02-01	01				TCRBJ02-05*01	TCRBJ02	TCRBJ02-05	01				8	1	6	2	3	5	45	54	55	63	66	99	In	VDJ
ATCCGGTCCACAAAGCTGGAGGACTCAGCCATGTACTTCTGTGCCAGCAGTGAAAGTGGCCGTCACTACGAGCAGTACTTCGGGCCG	CASSESGRHYEQYF	92	3.0418854399492137E-4	42	TCRBV02-01	TCRBV02	TCRBV02-01				01,03	TCRBD01-01*01	TCRBD01	TCRBD01-01	01				TCRBJ02-07*01	TCRBJ02	TCRBJ02-07	01				2	3	9	0	5	3	39	54	57	60	65	92	In	VDJ
ATCAATTCCCTGGAGCTTGGTGACTCTGCTGTGTATTTCTGTGCCAGCAGCCAAGTCCGTTGGGAAACTGAAGCTTTCTTTGGACAA	CASSQVRWETEAFF	83	2.744309690388965E-4	42	TCRBV03-01/03-02*01	TCRBV03	TCRBV03-01/03-02	01								TCRBD01,TCRBD02	TCRBD01-01,TCRBD02-01		TCRBJ01-01*01	TCRBJ01	TCRBJ01-01	01				1	6	0	8	1	5	39	55	61	65	66	83	In	VDJ
CTTCACATCAATTCCCTGGAGCTTGGTGACTCTGCTGTGTATTTCTGTGCCAGCCGGGGTCCCAACTATGGCTACACCTTCGGTTCG	CASRGPNYGYTF	42	1.3886868312811628E-4	36	TCRBV03-01/03-02*01	TCRBV03	TCRBV03-01/03-02	01				TCRBD02-01*01	TCRBD02	TCRBD02-01	01				TCRBJ01-02*01	TCRBJ01	TCRBJ01-02	01				8	0	8	3	4	2	45	-1	54	59	63	42	In	VDJ
GTGAACGCCTTGGAGCTGGACGACTCGGCCCTGTATCTCTGTGCCAGCAGCTTAGGAAGGAGCCAAGAGACCCAGTACTTCGGGCCA	CASSLGRSQETQYF	103	3.4055891338561847E-4	42	TCRBV05-04*01	TCRBV05	TCRBV05-04	01				TCRBD02-01*02	TCRBD02	TCRBD02-01	02				TCRBJ02-05*01	TCRBJ02	TCRBJ02-05	01				2	5	10	2	0	1	39	53	58	-1	62	103	In	VDJ
AGTCCACGGAGTCAGGGGACACAGCACTGTATTTCTGTGCCAGCAGCACCCTACAGGGGGTTAAGAAACACCATATATTTTGGAGAG		58	1.9177103860549391E-4	46	TCRBV21-01*01	TCRBV21	TCRBV21-01	01				TCRBD01-01*01	TCRBD01	TCRBD01-01	01				TCRBJ01-03*01	TCRBJ01	TCRBJ01-03	01				4	4	3	1	4	5	35	48	52	60	64	58	Out	VDJ
ATCCAGCCCTCAGAACCCAGGGACTCAGCTGTGTACTTCTGTGCCAGCAGTTTTGGGCAGTCTAACTATGGCTACACCTTCGGTTCG	CASSFGQSNYGYTF	43	1.4217508034545238E-4	42	TCRBV12	TCRBV12				TCRBV12-03/12-04,TCRBV12-04		TCRBD01-01*01	TCRBD01	TCRBD01-01	01				TCRBJ01-02*01	TCRBJ01	TCRBJ01-02	01				3	1	8	0	3	0	39	53	54	58	61	43	In	VDJ
AGCACCTTGGAGCTGGGGGACTCGGCCCTTTATCTTTGCGCCAGCAGCCCAGACAGGGGGCCCACCGGGGAGCTGTTTTTTGGAGAA	CASSPDRGPTGELFF	71	2.3475420243086325E-4	45	TCRBV05-01*01	TCRBV05	TCRBV05-01	01				TCRBD01-01*01	TCRBD01	TCRBD01-01	01				TCRBJ02-02*01	TCRBJ02	TCRBJ02-02	01				4	3	2	0	1	4	36	48	51	61	62	71	In	VDJ
CAGCGCACAGAGCAGGAGGACTCGGCCGTGTATCTCTGTGCCAGCAGCCTGAGACAGGGTTATGGAGAGACCCAGTACTTCGGGCCA	CASSLRQGYGETQYF	66	2.1822221634418273E-4	45	TCRBV07-02	TCRBV07	TCRBV07-02				01,02	TCRBD01-01*01	TCRBD01	TCRBD01-01	01				TCRBJ02-05*01	TCRBJ02	TCRBJ02-05	01				5	4	2	3	6	4	36	48	52	59	65	66	In	VDJ
CTGAAGATCCGGTCCACAAAGCTGGAGGACTCAGCCATGTACTTCTGTGCCAGCCGACAGAGAAATGAAAAACTGTTTTTTGGCAGT	CASRQRNEKLFF	66	2.1822221634418273E-4	36	TCRBV02-01	TCRBV02	TCRBV02-01				01,03	TCRBD01-01*01	TCRBD01	TCRBD01-01	01				TCRBJ01-04*01	TCRBJ01	TCRBJ01-04	01				8	1	2	5	3	5	45	54	55	60	63	66	In	VDJ
ACAGTGACCAGTGCCCATCCTGAAGACAGCAGCTTCTACATCTGCAGTGCTAGAGGGACAGGGGACTACGAGCAGTACTTCGGGCCG	CSARGTGDYEQYF	91	3.008821467775853E-4	39	TCRBV20	TCRBV20				TCRBV20-01,TCRBV20-or09_02		TCRBD01-01*01	TCRBD01	TCRBD01-01	01				TCRBJ02-07*01	TCRBJ02	TCRBJ02-07	01				1	0	1	2	1	3	42	-1	55	64	65	91	In	VDJ
CTGGAGTCCGCCAGCACCAACCAGACATCTATGTACCTCTGTGCCAGCAGTCTCTCCCACTCTGGAAACACCATATATTTTGGAGAG	CASSLSHSGNTIYF	62	2.0499662747483832E-4	42	TCRBV28-01*01	TCRBV28	TCRBV28-01	01								TCRBD01,TCRBD02	TCRBD01-01,TCRBD02-01		TCRBJ01-03*01	TCRBJ01	TCRBJ01-03	01				5	6	4	6	0	0	39	51	57	-1	59	62	In	VDJ
GTGAACGCCTTGGAGCTGGAGGACTCGGCCCTGTATCTCTGTGCCAGCAGCCTGGGCGGAAGCAACTATGGCTACACCTTCGGTTCG	CASSLGGSNYGYTF	44	1.4548147756278848E-4	42	TCRBV05-08*01	TCRBV05	TCRBV05-08	01				TCRBD02-01	TCRBD02	TCRBD02-01				01,02	TCRBJ01-02*01	TCRBJ01	TCRBJ01-02	01				0	0	7	5	4	2	39	-1	55	59	63	44	In	VDJ
GTGACCAGTGCCCATCCTGAAGACAGCAGCTTCTACATCTGCAGTGCCACCCGGGCCGATAGCAATCAGCCCCAGCATTTTGGTGAT	CSATRADSNQPQHF	49	1.62013463649469E-4	42	TCRBV20	TCRBV20				TCRBV20-01,TCRBV20-or09_02						TCRBD01,TCRBD02	TCRBD01-01,TCRBD02-01		TCRBJ01-05*01	TCRBJ01	TCRBJ01-05	01				6	5	8	0	3	0	39	47	52	56	59	49	In	VDJ
TGAACGCCTTGGAGCTGGACGACTCGGCCCTGTATCTCTGTGCCAGCAGCTTACAGGGTAGCATGCAATGAGCAGTTCTTCGGGCCA		95	3.141077356469297E-4	43	TCRBV05-04*01	TCRBV05	TCRBV05-04	01				TCRBD01-01*01	TCRBD01	TCRBD01-01	01				TCRBJ02-01*01	TCRBJ02	TCRBJ02-01	01				2	0	3	3	7	6	38	-1	52	58	65	95	Out	VDJ
GTGACCAGTGCCCATCCTGAAGACAGCAGCTTCTACATCTGCAGTGCTCCTGGACTAGCGGGAGTTAACGAGCAGTACTTCGGGCCG	CSAPGLAGVNEQYF	51	1.686262580841412E-4	42	TCRBV20	TCRBV20				TCRBV20-01,TCRBV20-or09_02		TCRBD02-01*02	TCRBD02	TCRBD02-01	02				TCRBJ02-07*01	TCRBJ02	TCRBJ02-07	01				5	3	1	2	3	5	39	48	51	64	67	51	In	VDJ
CTCTGGAGCTGGGGGACTCAGCTTTGTATTTCTGTGCCAGCAGCGACGGGGACAGCACATAGCAATCAGCCCCAGCATTTTGGTGAT		57	1.884646413881578E-4	49	TCRBV09-01*01	TCRBV09	TCRBV09-01	01				TCRBD01-01*01	TCRBD01	TCRBD01-01	01				TCRBJ01-05*01	TCRBJ01	TCRBJ01-05	01				3	3	0	5	4	0	32	45	48	55	59	57	Out	VDJ
AGCGGGGGGACTCAGCCGTGTATCTCTGTGCCAGCAGCCCACATCCGGGACAGGGACTTTAGCAATCAGCCCCAGCATTTTGGTGAT		86	2.8435016069090476E-4	55	TCRBV07-03*01	TCRBV07	TCRBV07-03	01				TCRBD01-01*01	TCRBD01	TCRBD01-01	01				TCRBJ01-05*01	TCRBJ01	TCRBJ01-05	01				5	8	0	3	4	0	26	38	46	55	59	86	Out	VDJ
NTGTCGGCTGCTCCCTCCCAGACATCTGTGTACTTCTGTGCCAGCAGTCTAGAATACTCTGGGGCCAACGTCCTGACTTTCGGGGCC	CASSLEYSGANVLTF	49	1.62013463649469E-4	45	TCRBV06-05*01	TCRBV06	TCRBV06-05	01				TCRBD02-01	TCRBD02	TCRBD02-01				01,02	TCRBJ02-06*01	TCRBJ02	TCRBJ02-06	01				5	0	4	8	4	0	36	-1	48	52	56	49	In	VDJ
ACATCGGCCCAAAAGAACCCGACAGCTTTCTATCTCTGTGCCAGTAGTACGAAAATAGGGGGTACCGGGGAGCTGTTTTTTGGAGAA	CASSTKIGGTGELFF	41	1.3556228591078017E-4	45	TCRBV19-01*01	TCRBV19	TCRBV19-01	01				TCRBD01-01*01	TCRBD01	TCRBD01-01	01				TCRBJ02-02*01	TCRBJ02	TCRBJ02-02	01				4	7	5	1	1	5	36	49	56	62	63	41	In	VDJ
NNNNTGTCGGCTGCTCCCTCCCAGACATCTGTGTACTTCTGTGCCAGCAGCCCCGGGACAGATAATGAAAAACTGTTTTTTGGCAGT	CASSPGTDNEKLFF	36	1.1903029982409967E-4	42	TCRBV06-05*01	TCRBV06	TCRBV06-05	01				TCRBD01-01*01	TCRBD01	TCRBD01-01	01				TCRBJ01-04*01	TCRBJ01	TCRBJ01-04	01				6	4	0	5	1	4	39	50	54	61	62	36	In	VDJ
AAGATCCAGCCTGCAGAGCTTGGGGACTCGGCCGTGTATCTCTGTGCCAGCAGCTTGGGGGGCTCCGGGGCCCAGTACTTCGGGCCA	CASSLGGSGAQYF	37	1.2233669704143576E-4	39	TCRBV11-03*01	TCRBV11	TCRBV11-03	01								TCRBD01,TCRBD02	TCRBD01-01,TCRBD02-01		TCRBJ02-05*01	TCRBJ02	TCRBJ02-05	01				3	1	6	0	7	9	42	56	57	63	70	37	In	VDJ
GGCGACTCGGCTGTGTATCTCTGTGTCAGAAGCTTAGATTAGTGTTATTGCCCACAGGGGCCGAACACTGAAGCTTTCTTTGGACAA	CVRSLD*CYCPQGPNTEAFF	24	7.935353321606644E-5	60	TCRBV07-05*02	TCRBV07	TCRBV07-05	02				TCRBD01-01*01	TCRBD01	TCRBD01-01	01				TCRBJ01-01*01	TCRBJ01	TCRBJ01-01	01				1	16	3	2	2	1	21	37	53	60	62	24	Stop	VDJ
TTGTTGCTGGGGGACTCGGCCCTCTATCTCTGTGCCAGCAGCTTGGGCCCGGACCTTGGAGGGGGGCAGCCCCAGCATTTTGGTGAT	CASSLGPDLGGGQPQHF	133	4.3975082990570154E-4	51	TCRBV05-06*01	TCRBV05	TCRBV05-06	01								TCRBD01,TCRBD02	TCRBD01-01,TCRBD02-01		TCRBJ01-05*01	TCRBJ01	TCRBJ01-05	01				0	13	5	1	1	7	30	46	59	65	66	133	In	VDJ
CACGGAGTCAGGGGACACAGCACTGTATTTCTGTGCCAGCGATAACCGGGGCCAGTCCTCTCTGGAAACACCATATATTTTGGAGAG		52	1.719326553014773E-4	50	TCRBV21-01*01	TCRBV21	TCRBV21-01	01								TCRBD01,TCRBD02	TCRBD01-01,TCRBD02-01		TCRBJ01-03*01	TCRBJ01	TCRBJ01-03	01				8	7	7	0	7	0	31	40	47	52	59	52	Out	VDJ
ATCCAGCGCACAGAGCAGCGGGACTCGGCCATGTATCGCTGTGCCAGCAGCTTAGAGGCGGCTGGGACTGAAGCTTTCTTTGGACAA	CASSLEAAGTEAFF	71	2.3475420243086325E-4	42	TCRBV07-06*01	TCRBV07	TCRBV07-06	01				TCRBD02-01	TCRBD02	TCRBD02-01				01,02	TCRBJ01-01*01	TCRBJ01	TCRBJ01-01	01				1	2	7	5	5	5	39	55	57	61	66	71	In	VDJ
NCTCTGAAGATCCGGTCCACAAAGCTGGAGGACTCAGCCATGTACTTCTGTGCCAGCAGTGACAACTATGGCTACACCTTCGGTTCG	CASSDNYGYTF	30	9.919191652008306E-5	33	TCRBV02-01	TCRBV02	TCRBV02-01				01,03								TCRBJ01-02*01	TCRBJ01	TCRBJ01-02	01				3	0	0	0	1	2	48	-1	-1	62	63	30	In	VJ
CTGGAGCTTGGTGACTCTGCTGTGTATTTCTGTGCCAGCAGCCATGACACAGGGTACAGCTACCCCTACGAGCAGTACTTCGGGCCG	CASSHDTGYSYPYEQYF	37	1.2233669704143576E-4	51	TCRBV03-01/03-02*01	TCRBV03	TCRBV03-01/03-02	01				TCRBD01-01*01	TCRBD01	TCRBD01-01	01				TCRBJ02-07*01	TCRBJ02	TCRBJ02-07	01				3	4	3	3	10	2	30	44	48	54	64	37	In	VDJ
CTGGAGTTGGCTGCTCCCTCCCAGACATCTGTGTACTTCTGTGCCAGCAGTTACTCGACAGACACCGGGGAGCTGTTTTTTGGAGAA	CASSYSTDTGELFF	93	3.074949412122575E-4	42	TCRBV06-06*01	TCRBV06	TCRBV06-06	01				TCRBD01-01*01	TCRBD01	TCRBD01-01	01				TCRBJ02-02*01	TCRBJ02	TCRBJ02-02	01				0	0	2	5	0	3	39	-1	56	-1	61	93	In	VDJ
NTGTCGGCTGCTCCCTCCCAAACATCTGTGTACTTCTGTGCCAGCAGCCTGAGAGGATTCGGCTACAATGAGCAGTTCTTCGGGCCA	CASSLRGFGYNEQFF	82	2.7112457182156035E-4	45	TCRBV06-02*02	TCRBV06	TCRBV06-02	02				TCRBD02-01*02	TCRBD02	TCRBD02-01	02				TCRBJ02-01*01	TCRBJ02	TCRBJ02-01	01				2	3	11	1	6	3	36	49	52	56	62	82	In	VDJ
GAGTCGCCCAGCCCCAACCAGACCTCTCTGTACTTCTGTGCCAGCAGTTTAGAACTAGCGGGACACAATGAGCAGTTCTTCGGGCCA	CASSLELAGHNEQFF	58	1.9177103860549391E-4	45	TCRBV27-01*01	TCRBV27	TCRBV27-01	01				TCRBD02-01*02	TCRBD02	TCRBD02-01	02				TCRBJ02-01*01	TCRBJ02	TCRBJ02-01	01				2	2	3	3	1	5	36	51	53	63	64	58	In	VDJ
GCGTCTGCTGTACCCTCTCAGACATCTGTGTACTTCTGTGCCAGCAGCCCGACCGGGACAGGGGGCGAAGAGCAGTACTTCGGGCCG	CASSPTGTGGEEQYF	83	2.744309690388965E-4	45	TCRBV06-04*01	TCRBV06	TCRBV06-04	01				TCRBD01-01*01	TCRBD01	TCRBD01-01	01				TCRBJ02-07*01	TCRBJ02	TCRBJ02-07	01				6	7	0	0	3	7	36	47	54	66	69	83	In	VDJ
CGGTCCACAAAGCTGGAGGACTCAGCCATGTACTTCTGTGCCAGCAGAGGGACTAGCGGGGCCTCCTACGAGCAGTACTTCGGGCCG	CASRGTSGASYEQYF	69	2.2814140799619104E-4	45	TCRBV02-01	TCRBV02	TCRBV02-01				01,03	TCRBD02-01*01	TCRBD02	TCRBD02-01	01				TCRBJ02-07*01	TCRBJ02	TCRBJ02-07	01				6	1	0	3	1	0	36	47	48	61	62	69	In	VDJ
GTGAGCACCTTGGAGCTGGGGGACTCGGCCCTTTATCTTTGCGCCTAGAGCAGGGGGAATAGTAGCTCTGAAGCTTTCTTTGGACAA	CA*SRGNSSSEAFF	51	1.686262580841412E-4	42	TCRBV05-01*01	TCRBV05	TCRBV05-01	01				TCRBD01-01*01	TCRBD01	TCRBD01-01	01				TCRBJ01-01*01	TCRBJ01	TCRBJ01-01	01				10	5	4	1	10	6	39	45	50	57	67	51	Stop	VDJ
TCGGCTGCTCCCTCCCAAACATCTGTGTACTTCTGTGCCAGCAGTTTGCTGGACAGGGTGAGCTCCGGGGAGCTGTTTTTTGGAGAA	CASSLLDRVSSGELFF	71	2.3475420243086325E-4	48	TCRBV06-02/06-03*01	TCRBV06	TCRBV06-02/06-03	01				TCRBD01-01*01	TCRBD01	TCRBD01-01	01				TCRBJ02-02*01	TCRBJ02	TCRBJ02-02	01				4	4	1	3	6	6	33	46	50	58	64	71	In	VDJ
GCGTCTGCTGTACCCTCTCAGACATCTGTGTACTTCTGTGCCAGCAGTGACGACTCTAGCGGCACCGGGGAGCTGTTTTTTGGAGAA	CASSDDSSGTGELFF	71	2.3475420243086325E-4	45	TCRBV06-04*01	TCRBV06	TCRBV06-04	01				TCRBD02-01	TCRBD02	TCRBD02-01				01,02	TCRBJ02-02*01	TCRBJ02	TCRBJ02-02	01				2	4	4	5	0	4	36	51	55	-1	62	71	In	VDJ
GTGACCAGTGCCCATCCTGAAGACAGCAGCTTCTACATCTGCAGTGCTAGCAGGGAAATAAGCAATCAGCCCCAGCATTTTGGTGAT	CSASREISNQPQHF	48	1.587070664321329E-4	42	TCRBV20	TCRBV20				TCRBV20-01,TCRBV20-or09_02		TCRBD01-01*01	TCRBD01	TCRBD01-01	01				TCRBJ01-05*01	TCRBJ01	TCRBJ01-05	01				3	0	4	3	5	1	39	-1	50	55	60	48	In	VDJ
ATCCTGGAGTCGCCCAGCCCCAACCAGACCTCTCTGTACTTCTGTGCCAGCAGCGGGATACAGCGAGAGACCCAGTACTTCGGGCCA	CASSGIQRETQYF	71	2.3475420243086325E-4	39	TCRBV27-01*01	TCRBV27	TCRBV27-01	01				TCRBD02-01*02	TCRBD02	TCRBD02-01	02				TCRBJ02-05*01	TCRBJ02	TCRBJ02-05	01				6	0	8	3	7	4	42	-1	53	58	65	71	In	VDJ
TTGGAGCTGGGGGACTCGGCCCTTTATCTTTGCGCCAGCAGCCCCGGCGGCGGGAGACTAGGCTACAATGAGCAGTTCTTCGGGCCA	CASSPGGGRLGYNEQFF	60	1.9838383304016612E-4	51	TCRBV05-01*01	TCRBV05	TCRBV05-01	01				TCRBD02-01*02	TCRBD02	TCRBD02-01	02				TCRBJ02-01*01	TCRBJ02	TCRBJ02-01	01				4	7	7	2	6	3	30	42	49	56	62	60	In	VDJ
NNNNTGTCGGCTGCTCCCTCCCAGACATCTGTGTACTTCTGTGCCAGCAGACCGACAGCCCAGAACACTGAAGCTTTCTTTGGACAA	CASRPTAQNTEAFF	50	1.653198608668051E-4	42	TCRBV06-05*01	TCRBV06	TCRBV06-05	01				TCRBD01-01*01	TCRBD01	TCRBD01-01	01				TCRBJ01-01*01	TCRBJ01	TCRBJ01-01	01				6	3	2	5	4	1	39	50	53	58	62	50	In	VDJ
ACCCTGCAGCCAGAAGACTCGGCCCTGTATCTCTGTGCCAGCAGCCAAGGATCCGGGACAGGTGTCTACGAGCAGTACTTCGGGCCG	CASSQGSGTGVYEQYF	32	1.0580471095475526E-4	48	TCRBV04-02*01	TCRBV04	TCRBV04-02	01				TCRBD01-01*01	TCRBD01	TCRBD01-01	01				TCRBJ02-07*01	TCRBJ02	TCRBJ02-07	01				1	5	0	4	3	3	33	49	54	62	65	32	In	VDJ
CCAGAAGACTCGGCCCTGTATCTCTGTGCCAGCAGCCAAAACCTCCGGGACACATTAGGGAGCAATCAGCCCCAGCATTTTGGTGAT	CASSQNLRDTLGSNQPQHF	68	2.2483501077885494E-4	57	TCRBV04-02*01	TCRBV04	TCRBV04-02	01				TCRBD01-01*01	TCRBD01	TCRBD01-01	01				TCRBJ01-05*01	TCRBJ01	TCRBJ01-05	01				2	7	0	6	8	1	24	39	46	52	60	68	In	VDJ
GTGACATCGGCCCAAAAGAACCCGACAGCTTTCTATCTCTGTGCCAGTAGCCCCTAGCGACACCCGACGGAGCAGTTCTTCGGGCCA	CASSP*RHPTEQFF	59	1.9507743582283002E-4	42	TCRBV19-01*01	TCRBV19	TCRBV19-01	01				TCRBD02-01	TCRBD02	TCRBD02-01				01,02	TCRBJ02-01*01	TCRBJ02	TCRBJ02-01	01				6	3	4	6	10	10	39	50	53	59	69	59	Stop	VDJ
AGTTCTAAGAAGCTCCTTCTCAGTGACTCTGGCTTCTATCTCTGTGCCTGGAAGTCACTAGGCTCCTACGAGCAGTACTTCGGGCCG	CAWKSLGSYEQYF	40	1.3225588869344407E-4	39	TCRBV30-01*01	TCRBV30	TCRBV30-01	01				TCRBD02-01	TCRBD02	TCRBD02-01				01,02	TCRBJ02-07*01	TCRBJ02	TCRBJ02-07	01				4	4	3	8	1	0	42	52	56	61	62	40	In	VDJ
AAGATCCAGCCTGCAAAGCTTGAGGACTCGGCCGTGTATCTCTGTGCCAGCAGCACATCTGAGAACACTGAAGCTTTCTTTGGACAA	CASSTSENTEAFF	52	1.719326553014773E-4	39	TCRBV11-02*01	TCRBV11	TCRBV11-02	01				TCRBD01-01*01	TCRBD01	TCRBD01-01	01				TCRBJ01-01*01	TCRBJ01	TCRBJ01-01	01				5	0	3	6	5	1	42	-1	54	57	62	52	In	VDJ
AGCACCTTGGAGCTGGGGGACTCGGCCCTTTATCTTTGCGCCAGCAGCTTGGGGCCCGGGGACAATTCACCCCTCCACTTTGGGAAC	CASSLGPGDNSPLHF	61	2.0169023025750222E-4	45	TCRBV05-01*01	TCRBV05	TCRBV05-01	01								TCRBD01,TCRBD02	TCRBD01-01,TCRBD02-01		TCRBJ01-06*02	TCRBJ01	TCRBJ01-06	02				0	6	0	7	0	7	36	52	58	-1	63	61	In	VDJ
ATTCTGGAGTCCGCCAGCACCAACCAGACATCTATGTACCTCTGTGCCAGCAGCAGGGGGTTGGGCTATGGCTACACCTTCGGTTCG	CASSRGLGYGYTF	40	1.3225588869344407E-4	39	TCRBV28-01*01	TCRBV28	TCRBV28-01	01				TCRBD01-01*01	TCRBD01	TCRBD01-01	01				TCRBJ01-02*01	TCRBJ01	TCRBJ01-02	01				6	0	4	1	5	4	42	-1	53	60	65	40	In	VDJ
CCAGCGCACAGAGCAAGGGCGACTCGGCTGTGTATCTCTGTGCCAGAAGCTCGCTGTCGCTGCGACAATGAGCAGTTCTTCGGGCCA		23	7.604713599873034E-5	43	TCRBV07-05*01	TCRBV07	TCRBV07-05	01				TCRBD02-01	TCRBD02	TCRBD02-01				01,02	TCRBJ02-01*01	TCRBJ02	TCRBJ02-01	01				3	10	7	6	0	5	38	51	61	-1	64	23	Out	VDJ
ACATCGGCCCAAAAGAACCCGACAGCTTTCTATCTCTGTGCCAGTAGTGCCACAGGTGGACGCACCGGGGAGCTGTTTTTTGGAGAA	CASSATGGRTGELFF	30	9.919191652008306E-5	45	TCRBV19-01*01	TCRBV19	TCRBV19-01	01				TCRBD01-01*01	TCRBD01	TCRBD01-01	01				TCRBJ02-02*01	TCRBJ02	TCRBJ02-02	01				5	3	3	4	6	4	36	48	51	56	62	30	In	VDJ
CGCACAGAGCAGCGGGACTCGGCCATGTATCGCTGTGCCAGCAGCTTAGGGACAGGGGGGTCGAACACTGAAGCTTTCTTTGGACAA	CASSLGTGGSNTEAFF	42	1.3886868312811628E-4	48	TCRBV07-06*01	TCRBV07	TCRBV07-06	01				TCRBD01-01*01	TCRBD01	TCRBD01-01	01				TCRBJ01-01*01	TCRBJ01	TCRBJ01-01	01				1	0	1	1	3	1	33	-1	49	59	62	42	In	VDJ
AAGATCCAACCTGCAAAGCTTGAGGACTCGGCCGTGTATCTCTGTGCCAGCAGCCGGGGACAGGCATATGGCTACACCTTCGGTTCG	CASSRGQAYGYTF	18	5.951514991204984E-5	39	TCRBV11-02*03	TCRBV11	TCRBV11-02	03				TCRBD01-01*01	TCRBD01	TCRBD01-01	01				TCRBJ01-02*01	TCRBJ01	TCRBJ01-02	01				5	2	0	4	2	5	42	54	56	64	66	18	In	VDJ
CTGGAGTCCGCCAGCACCAACCAGACATCTATGTACCTCTGTGCCAGCAGCGGCCCCCACGGGAACACTGAAGCTTTCTTTGGACAA	CASSGPHGNTEAFF	20	6.612794434672204E-5	42	TCRBV28-01*01	TCRBV28	TCRBV28-01	01								TCRBD01,TCRBD02	TCRBD01-01,TCRBD02-01		TCRBJ01-01*01	TCRBJ01	TCRBJ01-01	01				6	1	9	0	8	1	39	50	51	54	62	20	In	VDJ
GAGTCCGCCAGCACCAACCAGACATCTATGTACCTCTGTGCCAGCAGTCCGACAAGTTACTCCTACAATGAGCAGTTCTTCGGGCCA	CASSPTSYSYNEQFF	34	1.1241750538942747E-4	45	TCRBV28-01*01	TCRBV28	TCRBV28-01	01				TCRBD01-01*01	TCRBD01	TCRBD01-01	01				TCRBJ02-01*01	TCRBJ02	TCRBJ02-01	01				5	2	2	6	5	0	36	48	50	54	59	34	In	VDJ
CTCTGACAGTGACCAGTGCCCATCCTGAAGACAGCAGCTTCTACATCTGCAGTGCCGGTATATTGGGAGACCCAGTACTTCGGGCCA		42	1.3886868312811628E-4	34	TCRBV20	TCRBV20				TCRBV20-01,TCRBV20-or09_02		TCRBD02-01	TCRBD02	TCRBD02-01				01,02	TCRBJ02-05*01	TCRBJ02	TCRBJ02-05	01				6	0	8	5	8	5	47	-1	55	58	66	42	Out	VDJ
CAAAAGAACCCGACAGCTTTCTATCTCTGTGCCAGTAGTATAGATCCCCAATCTACTAGGGGATCGCTCGGCTACACCTTCGGTTCG	CASSIDPQSTRGSLGYTF	35	1.1572390260676357E-4	54	TCRBV19-01*01	TCRBV19	TCRBV19-01	01								TCRBD01,TCRBD02	TCRBD01-01,TCRBD02-01		TCRBJ01-02*01	TCRBJ01	TCRBJ01-02	01				0	13	5	2	7	8	27	44	57	62	69	35	In	VDJ
GTCCACGGAGTCAGGGGACACAGCACTGTATTTCTGTGCCAGCAGCAAATGGTGCGGGGGAGCAATCAGCCCCAGCATTTTGGTGAT		38	1.2564309425877187E-4	47	TCRBV21-01*01	TCRBV21	TCRBV21-01	01				TCRBD02-01*01	TCRBD02	TCRBD02-01	01				TCRBJ01-05*01	TCRBJ01	TCRBJ01-05	01				2	4	7	2	0	1	34	49	53	-1	60	38	Out	VDJ
CCTGCAAAGCTTGAGGACTCGGCCGTGTATCTCTGTGCCAGCAGCTTAGGAGCGAGCGGGGATGGGAAGACCCAGTACTTCGGGCCA	CASSLGASGDGKTQYF	31	1.0249831373741916E-4	48	TCRBV11-02	TCRBV11	TCRBV11-02				01,03	TCRBD02-01*01	TCRBD02	TCRBD02-01	01				TCRBJ02-05*01	TCRBJ02	TCRBJ02-05	01				1	5	6	3	6	6	33	49	54	61	67	31	In	VDJ
AGTGCCCATCCTGAAGACAGCAGCTTCTACATCTGCAGTGCTAGTGAGGGGACAGGGGACGCTCGGACTGAAGCTTTCTTTGGACAA	CSASEGTGDARTEAFF	33	1.0911110817209137E-4	48	TCRBV20-01*04	TCRBV20	TCRBV20-01	04				TCRBD01-01*01	TCRBD01	TCRBD01-01	01				TCRBJ01-01*01	TCRBJ01	TCRBJ01-01	01				0	1	0	2	8	5	33	47	48	58	66	33	In	VDJ
CTGGAGTCCGCCAGCACCAACCAGACATCTATGTACCTCTGTGCCGTCAAGGGACAGGGTGACACCGGGGAGCTGTTTTTTGGAGAA	CAVKGQGDTGELFF	44	1.4548147756278848E-4	42	TCRBV28-01*01	TCRBV28	TCRBV28-01	01				TCRBD01-01*01	TCRBD01	TCRBD01-01	01				TCRBJ02-02*01	TCRBJ02	TCRBJ02-02	01				11	5	0	3	2	3	39	45	50	59	61	44	In	VDJ
GATTCTGGAGTCCGCCAGCACCAACCAGACATCTATGTACCTCTGTGCCAGCGGGCGTGGGGGGGCTGCGAGCAGTACTTCGGGCCG		47	1.554006692147968E-4	38	TCRBV28-01*01	TCRBV28	TCRBV28-01	01				TCRBD02-01*01	TCRBD02	TCRBD02-01	01				TCRBJ02-07*01	TCRBJ02	TCRBJ02-07	01				8	6	9	0	3	6	43	52	58	65	68	47	Out	VDJ
CACGCCCTGCAGCCAGAAGACTCAGCCCTGTATCTCTGCGCCAGCAGCCTAACCGGGACAGGGGGCAGCGAGCAGTACTTCGGGCCG	CASSLTGTGGSEQYF	53	1.752390525188134E-4	45	TCRBV04-01*01	TCRBV04	TCRBV04-01	01				TCRBD01-01*01	TCRBD01	TCRBD01-01	01				TCRBJ02-07*01	TCRBJ02	TCRBJ02-07	01				4	5	0	0	2	6	36	49	54	66	68	53	In	VDJ
GAAGATCCAGCGCACAGAGCGGGGGGACTCAGCCGTGTATCTCTGTGCCAGCGAAGGGATGTGAATCAGCCCCAGCATTTTGGTGAT		35	1.1572390260676357E-4	38	TCRBV07-03*01	TCRBV07	TCRBV07-03	01								TCRBD01,TCRBD02	TCRBD01-01,TCRBD02-01		TCRBJ01-05*01	TCRBJ01	TCRBJ01-05	01				8	3	0	8	4	4	43	52	55	59	63	35	Out	VDJ
GTGACCAGTGCCCATCCTGAAGACAGCAGCTTCTACATCTGCAGTGCTAGAGGCTTGCGGAGCTCCTACGAGCAGTACTTCGGGCCG	CSARGLRSSYEQYF	21	6.943434156405814E-5	42	TCRBV20	TCRBV20				TCRBV20-01,TCRBV20-or09_02		TCRBD02-01	TCRBD02	TCRBD02-01				01,02	TCRBJ02-07*01	TCRBJ02	TCRBJ02-07	01				1	4	7	5	2	0	39	52	56	60	62	21	In	VDJ
ATTCTGGAGTCCGCCAGCACCAACCAGACATCTATGTACCTCTGTGCCAGCAGTTCAGAGCTTAACTATGGCTACACCTTCGGTTCG	CASSSELNYGYTF	29	9.588551930274696E-5	39	TCRBV28-01*01	TCRBV28	TCRBV28-01	01								TCRBD01,TCRBD02	TCRBD01-01,TCRBD02-01		TCRBJ01-02*01	TCRBJ01	TCRBJ01-02	01				4	0	4	5	4	1	42	-1	55	58	62	29	In	VDJ
GAGTCGCCCAGCCCCAACCAGACCTCTCTGTACTTCTGTGCCAGCAGTTTAAAGGACAGGGGATCCTACGAGCAGTACTTCGGGCCG	CASSLKDRGSYEQYF	50	1.653198608668051E-4	45	TCRBV27-01*01	TCRBV27	TCRBV27-01	01				TCRBD01-01*01	TCRBD01	TCRBD01-01	01				TCRBJ02-07*01	TCRBJ02	TCRBJ02-07	01				2	2	1	2	1	1	36	51	53	62	63	50	In	VDJ
CAGCGCACAGAGCAGCGGGACTCAGCCATGTATCGCTGTGCCAGCAGCTTTGGACAGGGGGCAATAGATACGCAGTATTTTGGCCCA	CASSFGQGAIDTQYF	89	2.942693523429131E-4	45	TCRBV07-07*01	TCRBV07	TCRBV07-07	01				TCRBD01-01*01	TCRBD01	TCRBD01-01	01				TCRBJ02-03*01	TCRBJ02	TCRBJ02-03	01				3	1	1	0	3	5	36	50	51	62	65	89	In	VDJ
GTGACCAGTGCCCATCCTGAAGACAGCAGCTTCTACATCTGCAGTGCCCTTTCCTCACAGGAGGGTTATGGCTACACCTTCGGTTCG	CSALSSQEGYGYTF	19	6.282154712938593E-5	42	TCRBV20	TCRBV20				TCRBV20-01,TCRBV20-or09_02		TCRBD02-01*02	TCRBD02	TCRBD02-01	02				TCRBJ01-02*01	TCRBJ01	TCRBJ01-02	01				6	12	10	0	1	5	39	47	59	65	66	19	In	VDJ
GTGAGCACCTTGGAGCTGGGGGACTCGGCCCTTTATCTTTGCGCCAGCAGCTTGGAGGCAGGGACCTACGAGCAGTACTTCGGGCCG	CASSLEAGTYEQYF	50	1.653198608668051E-4	42	TCRBV05-01*01	TCRBV05	TCRBV05-01	01				TCRBD01-01*01	TCRBD01	TCRBD01-01	01				TCRBJ02-07*01	TCRBJ02	TCRBJ02-07	01				0	3	4	3	1	2	39	55	58	63	64	50	In	VDJ
AGATCCAGTCCACGGAGTCAGGGGACACAGCACTGTATTTCTGTGCCAGCAGCAAAGTACGGTGACACTGAAGCTTTCTTTGGACAA		25	8.265993043340255E-5	40	TCRBV21-01*01	TCRBV21	TCRBV21-01	01				TCRBD02-01	TCRBD02	TCRBD02-01				01,02	TCRBJ01-01*01	TCRBJ01	TCRBJ01-01	01				1	2	8	5	2	3	41	57	59	62	64	25	Out	VDJ
GCAACATGAGCCCTGAAGACAGCAGCATATATCTCTGCAGCGTTGCGGTCTAGCGGAAAGAACACCGGGGAGCTGTTTTTTGGAGAA		24	7.935353321606644E-5	46	TCRBV29-01	TCRBV29	TCRBV29-01				01,02	TCRBD02-01	TCRBD02	TCRBD02-01				01,02	TCRBJ02-02*01	TCRBJ02	TCRBJ02-02	01				4	4	4	5	3	1	35	45	49	56	59	24	Out	VDJ
CTCACTCTGGAGTCAGCTACCCGCTCCCAGACATCTGTGTATTTCTGCGCCAGCAGCCCCTCTGGGAATGAGCAGTTCTTCGGGCCA	CASSPSGNEQFF	20	6.612794434672204E-5	36	TCRBV10-02*01	TCRBV10	TCRBV10-02	01								TCRBD01,TCRBD02	TCRBD01-01,TCRBD02-01		TCRBJ02-01*01	TCRBJ02	TCRBJ02-01	01				6	7	0	9	0	7	45	56	63	-1	66	20	In	VDJ
AAGATCCGGTCCACAAAGCTGGAGGACTCAGCCATGTACTTCTGTGCCAGCAGTGTCCCCCGGGGAGGCACGCAGTATTTTGGCCCA	CASSVPRGGTQYF	40	1.3225588869344407E-4	39	TCRBV02-01	TCRBV02	TCRBV02-01				01,03	TCRBD02-01*02	TCRBD02	TCRBD02-01	02				TCRBJ02-03*01	TCRBJ02	TCRBJ02-03	01				4	7	9	1	1	9	42	55	62	68	69	40	In	VDJ
AGTTCTAAGAAGCTCCTTCTCAGTGACTCTGGCTTCTATCTCTGTGCCTGGAGTGTAGCCGGGGCTCAGCCCCAGCATTTTGGTGAT	CAWSVAGAQPQHF	28	9.257912208541085E-5	39	TCRBV30-01*01	TCRBV30	TCRBV30-01	01								TCRBD01,TCRBD02	TCRBD01-01,TCRBD02-01		TCRBJ01-05*01	TCRBJ01	TCRBJ01-05	01				0	4	7	0	0	6	42	56	60	-1	65	28	In	VDJ
GAGATGAATGTGAGCACCTTGGAGCTGGGGGACTCGGCCCTTTATCTTTGCGCCAGCAGGGAGGGGATAGGCCTCAGTTTTGGCCCA	CASREGIGLSF	43	1.4217508034545238E-4	33	TCRBV05-01*01	TCRBV05	TCRBV05-01	01				TCRBD02-01*02	TCRBD02	TCRBD02-01	02				TCRBJ02-03*01	TCRBJ02	TCRBJ02-03	01				5	0	10	0	12	17	48	-1	59	65	77	43	In	VDJ
CAGCAGGAGGACTCCGCCGTGTATCTCTGTGCCAGCAGCTTACGCCCTCGACAGGACGCGACCACCGGGGAGCTGTTTTTTGGAGAA	CASSLRPRQDATTGELFF	39	1.2894949147610797E-4	54	TCRBV07-08*01	TCRBV07	TCRBV07-08	01				TCRBD01-01*01	TCRBD01	TCRBD01-01	01				TCRBJ02-02*01	TCRBJ02	TCRBJ02-02	01				2	7	2	4	7	4	27	42	49	55	62	39	In	VDJ
GCCCTGCAGCCAGAAGACTCAGCCCTGTATCTCTGCGCCAGCAGCCAAGATGGGCCCGGACAGACCTACGAGCAGTACTTCGGGCCG	CASSQDGPGQTYEQYF	27	8.927272486807475E-5	48	TCRBV04-01*01	TCRBV04	TCRBV04-01	01				TCRBD01-01*01	TCRBD01	TCRBD01-01	01				TCRBJ02-07*01	TCRBJ02	TCRBJ02-07	01				0	7	1	5	1	2	33	50	57	63	64	27	In	VDJ
ACTGTGACATCGGCCCAAAAGAACCCGACAGCTTTCTATCTCTGTGCCAGTAGTATATACGGCCCCTATGGCTACACCTTCGGTTCG	CASSIYGPYGYTF	20	6.612794434672204E-5	39	TCRBV19-01*01	TCRBV19	TCRBV19-01	01								TCRBD01,TCRBD02	TCRBD01-01,TCRBD02-01		TCRBJ01-02*01	TCRBJ01	TCRBJ01-02	01				2	3	9	0	2	4	42	57	60	63	65	20	In	VDJ
AATTCCCTGGAGCTTGGTGACTCTGCTGTGTATTTCTGTGCCAGCAGCCAAACCCGGACGGAAATATACGAGCAGTACTTCGGGCCG	CASSQTRTEIYEQYF	39	1.2894949147610797E-4	45	TCRBV03-01/03-02*01	TCRBV03	TCRBV03-01/03-02	01								TCRBD01,TCRBD02	TCRBD01-01,TCRBD02-01		TCRBJ02-07*01	TCRBJ02	TCRBJ02-07	01				2	4	1	7	7	4	36	51	55	59	66	39	In	VDJ
AGCACCTTGGAGCTGGGGGACTCGGCCCTTTATCTTTGCGCCAGCAGCTTGGAGGGGGAGGGCCCCTACGAGCAGTACTTCGGGCCG	CASSLEGEGPYEQYF	30	9.919191652008306E-5	45	TCRBV05-01*01	TCRBV05	TCRBV05-01	01				TCRBD02-01*02	TCRBD02	TCRBD02-01	02				TCRBJ02-07*01	TCRBJ02	TCRBJ02-07	01				0	3	9	0	2	2	36	52	55	62	64	30	In	VDJ
ATCCGGTCCACAAAGCTGGAGGACTCAGCCATGTACTTCTGTGCCAGCAGTGCCGTGTCGGGTTCGTATAGCTACACCTTCGGTTCG	CASSAVSGSYSYTF	40	1.3225588869344407E-4	42	TCRBV02-01	TCRBV02	TCRBV02-01				01,03	TCRBD02-01	TCRBD02	TCRBD02-01				01,02	TCRBJ01-02*01	TCRBJ01	TCRBJ01-02	01				4	6	8	4	8	9	39	52	58	62	70	40	In	VDJ
ACTGTGACATCGGCCCAAAAGAACCCGACAGCTTTCTATCTCTGTGCCAGTAGTCTAATTCCCCGGGACCCATTCGCCTTCGGTTCG	CASSLIPRDPFAF	24	7.935353321606644E-5	39	TCRBV19-01*01	TCRBV19	TCRBV19-01	01								TCRBD01,TCRBD02	TCRBD01-01,TCRBD02-01		TCRBJ01-02*01	TCRBJ01	TCRBJ01-02	01				5	10	0	7	7	15	42	54	64	69	76	24	In	VDJ
ATCCGGTCCACAAAGCTGGAGGACTCAGCCATGTACTTCTGTGCCAGCAGCGCCGGGACTAGCAGGGATGAGCAGTTCTTCGGGCCA	CASSAGTSRDEQFF	26	8.596632765073865E-5	42	TCRBV02-01	TCRBV02	TCRBV02-01				01,03	TCRBD02-01	TCRBD02	TCRBD02-01				01,02	TCRBJ02-01*01	TCRBJ02	TCRBJ02-01	01				6	4	0	7	4	8	39	50	54	63	67	26	In	VDJ
CACACCCTGCAGCCAGAAGACTCGGCCCTGTATCTCTGTGCCAGCAGCCAAGAGACAGAGTCCTACAATGAGCAGTTCTTCGGGCCA	CASSQETESYNEQFF	30	9.919191652008306E-5	45	TCRBV04-02*01	TCRBV04	TCRBV04-02	01				TCRBD01-01*01	TCRBD01	TCRBD01-01	01				TCRBJ02-01*01	TCRBJ02	TCRBJ02-01	01				0	0	2	5	2	1	36	-1	53	58	60	30	In	VDJ
CCTGTCCCTAGAGTCTGCCATCCCCAACCAGACAGCTCTTTACTTCTGTGCCACCAGTGCCAGGCACCAGAGCAGTTCTTCGGGCCA		35	1.1572390260676357E-4	35	TCRBV24-01*01	TCRBV24	TCRBV24-01	01				TCRBD01-01*01	TCRBD01	TCRBD01-01	01				TCRBJ02-01*01	TCRBJ02	TCRBJ02-01	01				5	1	4	4	5	10	46	59	60	64	69	35	Out	VDJ
ACCAGTGCCCATCCTGAAGACAGCAGCTTCTACATCTGCAGTGCTAGAGCGTACAGGGGCGGGGATTACGAGCAGTACTTCGGGCCG	CSARAYRGGDYEQYF	41	1.3556228591078017E-4	45	TCRBV20	TCRBV20				TCRBV20-01,TCRBV20-or09_02		TCRBD01-01*01	TCRBD01	TCRBD01-01	01				TCRBJ02-07*01	TCRBJ02	TCRBJ02-07	01				1	3	3	2	7	4	36	49	52	59	66	41	In	VDJ
ACCAGTGCCCATCCTGAAGACAGCAGCTTCTACATCTGCAGTGCTAGACCCCTAGGCACCTTGAACACTGAAGCTTTCTTTGGACAA	CSARPLGTLNTEAFF	44	1.4548147756278848E-4	45	TCRBV20	TCRBV20				TCRBV20-01,TCRBV20-or09_02		TCRBD02-01	TCRBD02	TCRBD02-01				01,02	TCRBJ01-01*01	TCRBJ01	TCRBJ01-01	01				2	3	4	8	6	0	36	48	51	55	61	44	In	VDJ
ATCCAGCCCTCAGAACCCAGGGACTCAGCTGTGTACTTCTGTGCCAGCAGTCCAGAAAGGGGGAACTATGGCTACACCTTCGGTTCG	CASSPERGNYGYTF	20	6.612794434672204E-5	42	TCRBV12	TCRBV12				TCRBV12-03/12-04,TCRBV12-04		TCRBD01-01*01	TCRBD01	TCRBD01-01	01				TCRBJ01-02*01	TCRBJ01	TCRBJ01-02	01				5	6	5	1	0	2	39	51	57	-1	63	20	In	VDJ
TGGTCGCACTGCAGCAAGAAGACTCAGCTGCGTATCTCTGCACCAGCAGCCAAGGCCCAAGGGACAGATACGCAGTATTTTGGCCCA		45	1.4878787478012458E-4	43	TCRBV01-01*01	TCRBV01	TCRBV01-01	01								TCRBD01,TCRBD02	TCRBD01-01,TCRBD02-01		TCRBJ02-03*01	TCRBJ02	TCRBJ02-03	01				1	5	5	3	0	3	38	54	59	-1	63	45	Out	VDJ
CTGGAGTCCGCTACCAGCTCCCAGACATCTGTGTACTTCTGTGCCATCAGTGAGCCCCAAAACACCGGGGAGCTGTTTTTTGGAGAA	CAISEPQNTGELFF	34	1.1241750538942747E-4	42	TCRBV10-03*01	TCRBV10	TCRBV10-03	01				TCRBD01-01*01	TCRBD01	TCRBD01-01	01				TCRBJ02-02*01	TCRBJ02	TCRBJ02-02	01				2	3	4	6	1	2	39	54	57	59	60	34	In	VDJ
AAGATCCAGCCCTCAGAACCCAGGGACTCAGCTGTGTACTTCTGTGCCAGCAGTTTAGCCCGGGGCTACGAGCAGTACTTCGGGCCG	CASSLARGYEQYF	20	6.612794434672204E-5	39	TCRBV12-03/12-04*01	TCRBV12	TCRBV12-03/12-04	01				TCRBD02-01*01	TCRBD02	TCRBD02-01	01				TCRBJ02-07*01	TCRBJ02	TCRBJ02-07	01				0	1	8	3	0	3	42	59	60	-1	65	20	In	VDJ
AATGTGAGCACCTTGGAGCTGGGGGACTCGGCCCTTTATCTTTGCGCCAGCAGCTTGGAGGGGCTCTATGGCTACACCTTCGGTTCG	CASSLEGLYGYTF	33	1.0911110817209137E-4	39	TCRBV05-01*01	TCRBV05	TCRBV05-01	01				TCRBD01-01*01	TCRBD01	TCRBD01-01	01				TCRBJ01-02*01	TCRBJ01	TCRBJ01-02	01				0	0	5	2	2	4	42	-1	58	63	65	33	In	VDJ
ACCAGTGCCCATCCTGAAGACAGCAGCTTCTACATCTGCAGTGCTAGAGATCGCGAGGGGCGAGTATACGAGCAGTACTTCGGGCCG	CSARDREGRVYEQYF	53	1.752390525188134E-4	45	TCRBV20	TCRBV20				TCRBV20-01,TCRBV20-or09_02						TCRBD01,TCRBD02	TCRBD01-01,TCRBD02-01		TCRBJ02-07*01	TCRBJ02	TCRBJ02-07	01				0	5	5	2	6	4	36	50	55	60	66	53	In	VDJ
CTCTGACGATCCAGCGCACAGAGCAGGAGGACTCGGCCGTGTATCTCTGCGGTGACAGGGGTTAACTATGGCTACACCTTCGGTTCG		20	6.612794434672204E-5	34	TCRBV07-02	TCRBV07	TCRBV07-02				01,02,03	TCRBD01-01*01	TCRBD01	TCRBD01-01	01				TCRBJ01-02*01	TCRBJ01	TCRBJ01-02	01				15	4	2	2	1	1	47	49	53	61	62	20	Out	VDJ
ACATCGGCCCAAAACAACCCGACAGCTTTCTATCTCTGTGCCAGTCCCCCCGCGGGGGGGGGACTAACCGGCTACACCTTCGGTTCG	CASPPAGGGLTGYTF	19	6.282154712938593E-5	45	TCRBV19-01*01	TCRBV19	TCRBV19-01	01				TCRBD02-01*01	TCRBD02	TCRBD02-01	01				TCRBJ01-02*01	TCRBJ01	TCRBJ01-02	01				8	6	7	0	9	8	36	45	51	60	69	19	In	VDJ
ACATCGGCCCAAAAGAACCCGACAGCTTTCTATCTCTGTGCCAGTGCTCCCGGGGACAATGCTAACTATGGCTACACCTTCGGTTCG	CASAPGDNANYGYTF	24	7.935353321606644E-5	45	TCRBV19-01*01	TCRBV19	TCRBV19-01	01				TCRBD01-01*01	TCRBD01	TCRBD01-01	01				TCRBJ01-02*01	TCRBJ01	TCRBJ01-02	01				8	7	0	6	3	0	36	45	52	58	61	24	In	VDJ
ACAGTGACCAGTGCCCATCCTGAAGACAGCAGCTTCTACATCTGCAGTGCTAGAGGGACAGGGGACCACGAGCAGTACTTCGGGCCG	CSARGTGDHEQYF	20	6.612794434672204E-5	39	TCRBV20	TCRBV20				TCRBV20-01,TCRBV20-or09_02		TCRBD01-01*01	TCRBD01	TCRBD01-01	01				TCRBJ02-07*01	TCRBJ02	TCRBJ02-07	01				1	0	1	2	3	5	42	-1	55	64	67	20	In	VDJ
CGGTCCACAAAGCTGGAGGACTCAGCCATGTACTTCTGTGCCAGCAGTGGACAGGGCAAACGATTCGACGAGCAGTACTTCGGGCCG	CASSGQGKRFDEQYF	17	5.6208752694713735E-5	45	TCRBV02-01	TCRBV02	TCRBV02-01				01,03	TCRBD01-01*01	TCRBD01	TCRBD01-01	01				TCRBJ02-07*01	TCRBJ02	TCRBJ02-07	01				4	0	2	3	11	5	36	-1	49	56	67	17	In	VDJ
AAGCTCCTTCTCAGTGACTCTGGCTTCTATCTCTGTGCCTGGAGTGGGACAACGATAGCCTATAATTCACCCCTCCACTTTGGGAAC	CAWSGTTIAYNSPLHF	35	1.1572390260676357E-4	48	TCRBV30-01*01	TCRBV30	TCRBV30-01	01				TCRBD01-01*01	TCRBD01	TCRBD01-01	01				TCRBJ01-06*02	TCRBJ01	TCRBJ01-06	02				1	0	1	6	7	2	33	-1	46	51	58	35	In	VDJ
ATCCGGTCCACAAAGCTGGAGGACTCAGCCATGTACTTCTGTGCCAGCAGTGAATGGGGAATTAACACTGAAGCTTTCTTTGGACAA	CASSEWGINTEAFF	56	1.851582441708217E-4	42	TCRBV02-01	TCRBV02	TCRBV02-01				01,03					TCRBD01,TCRBD02	TCRBD01-01,TCRBD02-01		TCRBJ01-01*01	TCRBJ01	TCRBJ01-01	01				2	2	0	8	3	2	39	54	56	60	63	56	In	VDJ
ATCCAGCGCACAGAGCAGGAGGACTCGGCCGTGTATCTCTGTGCCAGCAGCCCGACAGGGGGGACCGGGGAGCTGTTTTTTGGAGAA	CASSPTGGTGELFF	11	3.637036939069712E-5	42	TCRBV07-02	TCRBV07	TCRBV07-02				01,02	TCRBD01-01*01	TCRBD01	TCRBD01-01	01				TCRBJ02-02*01	TCRBJ02	TCRBJ02-02	01				5	2	2	1	1	5	39	51	53	62	63	11	In	VDJ
ACATCGGCCCAAAAGAACCCGACAGCTTTCTATCTCTGTGCCAGTCCCCGCGCGGGGGGGGGACTAACCGGCTACACCTTCGGTTCG	CASPRAGGGLTGYTF	23	7.604713599873034E-5	45	TCRBV19-01*01	TCRBV19	TCRBV19-01	01				TCRBD02-01*01	TCRBD02	TCRBD02-01	01				TCRBJ01-02*01	TCRBJ01	TCRBJ01-02	01				8	6	7	0	9	8	36	45	51	60	69	23	In	VDJ
ATCCAGCGCACAGAGCAGGGGGACTCGGCCATGTATCTCTGTGCCAGCAGCCCGGACCGGCGGCGGGACACCATATATTTTGGAGAG	CASSPDRRRDTIYF	56	1.851582441708217E-4	42	TCRBV07-09*01	TCRBV07	TCRBV07-09	01				TCRBD02-01	TCRBD02	TCRBD02-01				01,02	TCRBJ01-03*01	TCRBJ01	TCRBJ01-03	01				5	11	7	4	0	8	39	51	62	-1	67	56	In	VDJ
AGCTCCTTGGAGCTGGGGGACTCAGCCCTGTACTTCTGTGCCAGCAGCCCGGGGACAGGAGGGTCGAAGGAGCAGTACTTCGGGCCG	CASSPGTGGSKEQYF	37	1.2233669704143576E-4	45	TCRBV13-01*01	TCRBV13	TCRBV13-01	01				TCRBD01-01*01	TCRBD01	TCRBD01-01	01				TCRBJ02-07*01	TCRBJ02	TCRBJ02-07	01				5	3	0	4	10	7	36	48	51	59	69	37	In	VDJ
CACATCAATTCCCTGGAGCTTGGTGACTCTGCTGTGTATTTCTGTGCCAGCAGCTTGGGCCTCCTCCTCGAGCAGTACTTCGGGCCG	CASSLGLLLEQYF	44	1.4548147756278848E-4	39	TCRBV03-01/03-02*01	TCRBV03	TCRBV03-01/03-02	01				TCRBD01-01*01	TCRBD01	TCRBD01-01	01				TCRBJ02-07*01	TCRBJ02	TCRBJ02-07	01				5	2	8	0	8	6	42	54	56	60	68	44	In	VDJ
GTGAACGCCTTGTTGCTGGGGGACTCGGCCCTCTATCTCTGTGCCAGCAGCTTGTTCAACACGAACACTGAAGCTTTCTTTGGACAA	CASSLFNTNTEAFF	81	2.6781817460422427E-4	42	TCRBV05-06*01	TCRBV05	TCRBV05-06	01				TCRBD01-01*01	TCRBD01	TCRBD01-01	01				TCRBJ01-01*01	TCRBJ01	TCRBJ01-01	01				1	4	3	6	1	1	39	54	58	61	62	81	In	VDJ
GAGTCCGCCAGCACCAACCAGACATCTATGTACCTCTGTGCCAGCAGTTACGGGACAGCGTATAATTCACCCCTCCACTTTGGGAAT	CASSYGTAYNSPLHF	18	5.951514991204984E-5	45	TCRBV28-01*01	TCRBV28	TCRBV28-01	01				TCRBD01-01*01	TCRBD01	TCRBD01-01	01				TCRBJ01-06*01	TCRBJ01	TCRBJ01-06	01				4	2	0	5	2	4	36	49	51	58	60	18	In	VDJ
ACAGAGCGGGGGGACTCAGCCGTGTATCTCTGTGCCAGCAGCCCAACCGGGACAGGGGCTACGACCGGGGAGCTGTTTTTTGGAGAA	CASSPTGTGATTGELFF	29	9.588551930274696E-5	51	TCRBV07-03*01	TCRBV07	TCRBV07-03	01				TCRBD01-01*01	TCRBD01	TCRBD01-01	01				TCRBJ02-02*01	TCRBJ02	TCRBJ02-02	01				5	6	0	2	5	5	30	42	48	58	63	29	In	VDJ
ATCCTGGAGTCGCCCAGCCCCAACCAGACCTCTCTGTACTTCTGTGCCAGCAGTTTGGGACAGACCCTAGGCTACACCTTCGGTTCG	CASSLGQTLGYTF	23	7.604713599873034E-5	39	TCRBV27-01*01	TCRBV27	TCRBV27-01	01				TCRBD01-01*01	TCRBD01	TCRBD01-01	01				TCRBJ01-02*01	TCRBJ01	TCRBJ01-02	01				3	0	0	5	6	8	42	-1	56	63	69	23	In	VDJ
ATCCGGTCCACAAAGCTGGAGGACTCAGCCATGTACTTCTGTGCCAGCAGGAGGACAGGGTCCACAGGGGAGCAGTACTTCGGGCCG	CASRRTGSTGEQYF	47	1.554006692147968E-4	42	TCRBV02-01	TCRBV02	TCRBV02-01				01,03	TCRBD01-01*01	TCRBD01	TCRBD01-01	01				TCRBJ02-07*01	TCRBJ02	TCRBJ02-07	01				6	2	1	3	9	7	39	50	52	60	69	47	In	VDJ
CTGCAGCCAGAAGACTCGGCCCTGTATCTCTGTGCCAGCAGCCAAGAAGGTGGAGGAGTTAAAGCCTACGAGCAGTACTTCGGGCCG	CASSQEGGGVKAYEQYF	42	1.3886868312811628E-4	51	TCRBV04-02*01	TCRBV04	TCRBV04-02	01				TCRBD02-01*02	TCRBD02	TCRBD02-01	02				TCRBJ02-07*01	TCRBJ02	TCRBJ02-07	01				0	4	10	1	8	2	30	47	51	56	64	42	In	VDJ
GACTCGGCCGTGTATCTCTGTGCCAGCAGCCCGGAGGTAGTCGGGACAGGAGGTACAACCCGGTCCGGGGAGCTGTTTTTTGGAGAA	CASSPEVVGTGGTTRSGELFF	13	4.2983163825369325E-5	63					TCRBV11,TCRBV07	TCRBV11-02,TCRBV11-03,TCRBV07-02		TCRBD01-01*01	TCRBD01	TCRBD01-01	01				TCRBJ02-02*01	TCRBJ02	TCRBJ02-02	01				5	12	0	4	14	6	18	30	42	50	64	13	In	VDJ
TCAACTCTGACTGTGAGCAACATGAGCCCTGAAGACAGCAGCATATATCTCTGCAGCGTTGATGGCTATGGCTACACCTTCGGTTCG	CSVDGYGYTF	13	4.2983163825369325E-5	30	TCRBV29-01*01	TCRBV29	TCRBV29-01	01								TCRBD01,TCRBD02	TCRBD01-01,TCRBD02-01		TCRBJ01-02*01	TCRBJ01	TCRBJ01-02	01				3	1	0	10	0	4	51	62	63	-1	65	13	In	VDJ
GAGTCCGCCAGCACCAACCAGACATCTATGTACCTCTGTGCCAGCAGACAGCGGGACACGGCTAACTATGGCTACACCTTCGGTTCG	CASRQRDTANYGYTF	8	2.6451177738688816E-5	45	TCRBV28-01*01	TCRBV28	TCRBV28-01	01				TCRBD02-01*02	TCRBD02	TCRBD02-01	02				TCRBJ01-02*01	TCRBJ01	TCRBJ01-02	01				6	2	6	3	5	0	36	47	49	56	61	8	In	VDJ
TTGCTGGGGGACTCGGCCCTGTATCTCTGTGCCAGCAGCTTGGATCTGGTCCGGGACCGAAACACCGGGGAGCTGTTTTTTGGAGAA	CASSLDLVRDRNTGELFF	16	5.290235547737763E-5	54	TCRBV05-05*01	TCRBV05	TCRBV05-05	01								TCRBD01,TCRBD02	TCRBD01-01,TCRBD02-01		TCRBJ02-02*01	TCRBJ02	TCRBJ02-02	01				0	9	0	7	3	2	27	43	52	57	60	16	In	VDJ
CTAGAGTCTGCCATCCCCAACCAGACAGCTCTTTACTTCTGTGCCACCAGTGATTCTGCAGGGGGTGGTGGCTACACCTTCGGTTCG	CATSDSAGGGGYTF	16	5.290235547737763E-5	42	TCRBV24-01*01	TCRBV24	TCRBV24-01	01				TCRBD01-01*01	TCRBD01	TCRBD01-01	01				TCRBJ01-02*01	TCRBJ01	TCRBJ01-02	01				2	3	4	1	3	7	39	55	58	65	68	16	In	VDJ
CCAGGCCTGGGGGACGCAGCCATGTACCTGTGTGCCACCAGCAGTTCTAGCGGGGGGTTTAGCACAGATACGCAGTATTTTGGCCCA	CATSSSSGGFSTDTQYF	20	6.612794434672204E-5	51	TCRBV15-01*02	TCRBV15	TCRBV15-01	02				TCRBD02-01*01	TCRBD02	TCRBD02-01	01				TCRBJ02-03*01	TCRBJ02	TCRBJ02-03	01				3	2	4	1	3	0	30	44	46	57	60	20	In	VDJ
CTGAGCTCTCTGGAGCTGGGGGACTCAGCTTTGTATTTCTGTGCCAGCAGCGGCCACGGGAGCAACTATGGCTACACCTTCGGTTCG	CASSGHGSNYGYTF	14	4.628956104270543E-5	42	TCRBV09-01*01	TCRBV09	TCRBV09-01	01				TCRBD02-01*02	TCRBD02	TCRBD02-01	02				TCRBJ01-02*01	TCRBJ01	TCRBJ01-02	01				3	4	8	2	1	2	39	52	56	62	63	14	In	VDJ
CAGCAGGTAGTGCGAGGAGATTCGGCAGCTTATTTCTGTGCCAGCTCACCGGCCGCGGGAGAGATGTATGAGCAGTTCTTCGGGCCA	CASSPAAGEMYEQFF	35	1.1572390260676357E-4	45	TCRBV18-01*01	TCRBV18	TCRBV18-01	01				TCRBD02-01*02	TCRBD02	TCRBD02-01	02				TCRBJ02-01*01	TCRBJ02	TCRBJ02-01	01				3	4	7	2	6	8	36	50	54	61	67	35	In	VDJ
TCTGCTGTACCCTCTCAGACATCTGTGTACTTCTGTGCCAGCAGTGACTCGGGGGGCGTAGGCTACAATGAGCAGTTCTTCGGGCCA	CASSDSGGVGYNEQFF	35	1.1572390260676357E-4	48	TCRBV06-04*01	TCRBV06	TCRBV06-04	01								TCRBD01,TCRBD02	TCRBD01-01,TCRBD02-01		TCRBJ02-01*01	TCRBJ02	TCRBJ02-01	01				0	1	6	0	5	3	33	50	51	57	62	35	In	VDJ
CAGCCCTCAGAACCCAGGGACTCAGCTGTGTACTTCTGTGCCAGCACTCTAAAGGGAATTGGAAATCAGCCCCAGCATTTTGGTGAT	CASTLKGIGNQPQHF	31	1.0249831373741916E-4	45	TCRBV12	TCRBV12				TCRBV12-03/12-04,TCRBV12-04						TCRBD01,TCRBD02	TCRBD01-01,TCRBD02-01		TCRBJ01-05*01	TCRBJ01	TCRBJ01-05	01				7	7	0	8	6	4	36	46	53	57	63	31	In	VDJ
AGAAGCTCCTTCTCAGTGACTCTGGCTTCTATCTCTGTGCCTGGAGTGTACTCCCCACAGGCCGGGCAGCCCCAGCATTTTGGTGAT		43	1.4217508034545238E-4	46	TCRBV30-01*01	TCRBV30	TCRBV30-01	01				TCRBD01-01*01	TCRBD01	TCRBD01-01	01				TCRBJ01-05*01	TCRBJ01	TCRBJ01-05	01				0	7	3	4	5	7	35	49	56	61	66	43	Out	VDJ
CCAGTCCACGGAGTCAGGGGACACAGCACTGTATTTCTGTGCCAGCAGCAAATTGGGGGGCTGAACACTGAAGCTTTCTTTGGACAA		20	6.612794434672204E-5	44	TCRBV21-01*01	TCRBV21	TCRBV21-01	01								TCRBD01,TCRBD02	TCRBD01-01,TCRBD02-01		TCRBJ01-01*01	TCRBJ01	TCRBJ01-01	01				2	3	6	0	0	0	37	52	55	-1	61	20	Out	VDJ
CAGCCCTCAGAACCCAGGGACTCAGCTGTGTACTTCTGTGCCAGCAGTTTAGAGTTAAAGGACAGGGGAGGCTACACCTTCGGTTCG	CASSLELKDRGGYTF	23	7.604713599873034E-5	45	TCRBV12	TCRBV12				TCRBV12-03/12-04,TCRBV12-04		TCRBD01-01*01	TCRBD01	TCRBD01-01	01				TCRBJ01-02*01	TCRBJ01	TCRBJ01-02	01				1	7	1	2	1	8	36	52	59	68	69	23	In	VDJ
ATCCAGCCTGCAGAGCTTGGGGACTCGGCCATGTATCTCTGTGCCAGCAGCTCGGACAGCCCCAATGAAAAACTGTTTTTTGGCAGT	CASSSDSPNEKLFF	16	5.290235547737763E-5	42	TCRBV11-01*01	TCRBV11	TCRBV11-01	01				TCRBD01-01*01	TCRBD01	TCRBD01-01	01				TCRBJ01-04*01	TCRBJ01	TCRBJ01-04	01				4	1	1	5	4	5	39	52	53	59	63	16	In	VDJ
ACTGTGACATCGGCCCAAAAGAACCCGACAGCTTTCTATCTCTGTGCCATTAGGGGGGAAGGCACCGGGGAGCTGTTTTTTGGAGAA	CAIRGEGTGELFF	24	7.935353321606644E-5	39	TCRBV19-01*01	TCRBV19	TCRBV19-01	01								TCRBD01,TCRBD02	TCRBD01-01,TCRBD02-01		TCRBJ02-02*01	TCRBJ02	TCRBJ02-02	01				6	0	6	1	4	4	42	-1	53	58	62	24	In	VDJ
GCTGCTCCCTCCCAGACATCTGTGTACTTCTGTGCCAGCAGTTACTCTGGACTAGCGGGCATATACAATGAGCAGTTCTTCGGGCCA	CASSYSGLAGIYNEQFF	24	7.935353321606644E-5	51	TCRBV06	TCRBV06				TCRBV06-05,TCRBV06-06		TCRBD02-01	TCRBD02	TCRBD02-01				01,02	TCRBJ02-01*01	TCRBJ02	TCRBJ02-01	01				0	1	1	4	4	4	30	47	48	59	63	24	In	VDJ
GTGAGCACCTTGGAGCTGGGGGACTCGGCCCTTTATCTTTGCGCCAGCAGCTTGATAGGGCCCAACAATGAGCAGTTCTTCGGGCCA	CASSLIGPNNEQFF	23	7.604713599873034E-5	42	TCRBV05-01*01	TCRBV05	TCRBV05-01	01								TCRBD01,TCRBD02	TCRBD01-01,TCRBD02-01		TCRBJ02-01*01	TCRBJ02	TCRBJ02-01	01				1	2	5	3	4	5	39	54	56	60	64	23	In	VDJ
GTCCTCAGAACCGGGAGACACGGCACTGTATCTCTGCGCCAGCAGTCCTGAGGGGGACAGATTAATTCACCCCTCCACTTTGGGAAC		21	6.943434156405814E-5	47	TCRBV23-01*01	TCRBV23	TCRBV23-01	01				TCRBD01-01*01	TCRBD01	TCRBD01-01	01				TCRBJ01-06*02	TCRBJ01	TCRBJ01-06	02				4	6	0	5	2	6	34	47	53	60	62	21	Out	VDJ
ACCAACCAGACATCTATGTACCTCTGTGCCAGCAGTCCCACCGGGACAGGGACCTATCGGCGGAACTACGAGCAGTACTTCGGGCCG	CASSPTGTGTYRRNYEQYF	27	8.927272486807475E-5	57	TCRBV28-01*01	TCRBV28	TCRBV28-01	01				TCRBD01-01*01	TCRBD01	TCRBD01-01	01				TCRBJ02-07*01	TCRBJ02	TCRBJ02-07	01				5	6	0	3	14	3	24	36	42	51	65	27	In	VDJ
ACCAGTGCCCATCCTGAAGACAGCAGCTTCTACATCTGCAGTGCTAGAGATCGGGCGGGAGGGATTGACGAGCAGTACTTCGGGCCG	CSARDRAGGIDEQYF	19	6.282154712938593E-5	45	TCRBV20	TCRBV20				TCRBV20-01,TCRBV20-or09_02		TCRBD02-01*02	TCRBD02	TCRBD02-01	02				TCRBJ02-07*01	TCRBJ02	TCRBJ02-07	01				0	4	7	0	4	5	36	50	54	63	67	19	In	VDJ
CCCTCAGAACCCAGGGACTCAGCTGTGTACTTCTGTGCCAGCAGTTTGATGGTTCAGGGGGGTAATCAGCCCCAGCATTTTGGTGAT	CASSLMVQGGNQPQHF	26	8.596632765073865E-5	48	TCRBV12	TCRBV12				TCRBV12-03/12-04,TCRBV12-04		TCRBD01-01*01	TCRBD01	TCRBD01-01	01				TCRBJ01-05*01	TCRBJ01	TCRBJ01-05	01				3	7	4	1	2	4	33	47	54	61	63	26	In	VDJ
GTGAACGCCTTGGAGCTGGACGACTCGGCCCTGTATCTCTGTGCCAGCAGCTTGAAGGAGGGGAGCTCACCCCTCCACTTTGGGAAT	CASSLKEGSSPLHF	30	9.919191652008306E-5	42	TCRBV05-04*01	TCRBV05	TCRBV05-04	01				TCRBD02-01*02	TCRBD02	TCRBD02-01	02				TCRBJ01-06*01	TCRBJ01	TCRBJ01-06	01				1	2	10	0	4	10	39	54	56	62	66	30	In	VDJ
TCCACGGAGTCAGGGGACACAGCACTGTATTTCTGTGCCAGCAGCAAAGTCGGCGGACAGCCAAACTATGGCTACACCTTCGGTTCG	CASSKVGGQPNYGYTF	16	5.290235547737763E-5	48	TCRBV21-01*01	TCRBV21	TCRBV21-01	01				TCRBD01-01*01	TCRBD01	TCRBD01-01	01				TCRBJ01-02*01	TCRBJ01	TCRBJ01-02	01				1	5	1	5	3	2	33	49	54	60	63	16	In	VDJ
TCCCTGGAGCTTGGTGACTCTGCTGTGTATTTCTGTGCCAGCAGCCCCGTTGGGGTCTCCCGGGGAGTGGGCTACACCTTCGGTTCG	CASSPVGVSRGVGYTF	25	8.265993043340255E-5	48	TCRBV03-01/03-02*01	TCRBV03	TCRBV03-01/03-02	01				TCRBD02-01	TCRBD02	TCRBD02-01				01,02	TCRBJ01-02*01	TCRBJ01	TCRBJ01-02	01				4	14	8	3	4	8	33	46	60	65	69	25	In	VDJ
GCCCATCCTGAAGACAGCAGCTTCTACATCTGCAGTGCTAGAGTGCAACAGGGTCGAGGCTAGACAGATACGCAGTATTTTGGCCCA	CSARVQQGRG*TDTQYF	23	7.604713599873034E-5	51	TCRBV20	TCRBV20				TCRBV20-01,TCRBV20-or09_02		TCRBD01-01*01	TCRBD01	TCRBD01-01	01				TCRBJ02-03*01	TCRBJ02	TCRBJ02-03	01				1	4	3	3	10	3	30	43	47	53	63	23	Stop	VDJ
NCTTGGAGATCCAGTCCACGGAGTCAGGGGACACAGCACTGTATTTCTGTGCCAGCACCGCCGCATCAGCCCCAGCATTTTGGTGAT		13	4.2983163825369325E-5	34	TCRBV21-01*01	TCRBV21	TCRBV21-01	01								TCRBD01,TCRBD02	TCRBD01-01,TCRBD02-01		TCRBJ01-05*01	TCRBJ01	TCRBJ01-05	01				7	2	10	0	3	5	47	57	59	61	64	13	Out	VDJ
CTGGAGTCGCCCAGCCCCAACCAGACCTCTCTGTACTTCTGTGCCAGCAGTTATGGCAGGGGGCCCTACGAGCAGTACTTCGGGCCG	CASSYGRGPYEQYF	22	7.274073878139424E-5	42	TCRBV27-01*01	TCRBV27	TCRBV27-01	01				TCRBD01-01*01	TCRBD01	TCRBD01-01	01				TCRBJ02-07*01	TCRBJ02	TCRBJ02-07	01				4	4	4	0	0	2	39	52	56	-1	64	22	In	VDJ
CCGCTCAGGCTGGAGTTGGCTGCTCCCTCCCAGACATCTGTGTACTTCTGTGCCAGCAGTCAAGGCAATGAGCAGTTCTTCGGGCCA	CASSQGNEQFF	23	7.604713599873034E-5	33	TCRBV06-06*04	TCRBV06	TCRBV06-06	04								TCRBD01,TCRBD02	TCRBD01-01,TCRBD02-01		TCRBJ02-01*01	TCRBJ02	TCRBJ02-01	01				4	1	5	4	0	6	48	61	62	-1	65	23	In	VDJ
NNNNTGTCGGCTGCTCCCTCCCAGACATCTGTGTACTTCTGTGCCAGCAGTGACGGTGGGATGAACACTGAAGCTTTCTTTGGACAA	CASSDGGMNTEAFF	27	8.927272486807475E-5	42	TCRBV06-01*01	TCRBV06	TCRBV06-01	01								TCRBD01,TCRBD02	TCRBD01-01,TCRBD02-01		TCRBJ01-01*01	TCRBJ01	TCRBJ01-01	01				3	4	0	8	0	0	39	53	57	-1	61	27	In	VDJ
CACATCAATTCCCTGGAGCTTGGTGACTCTGCTGTGTATTTCTGTGCCAGCAGCTACGGACGGAAGTACGAGCAGTACTTCGGGCCG	CASSYGRKYEQYF	12	3.967676660803322E-5	39	TCRBV03-01/03-02*01	TCRBV03	TCRBV03-01/03-02	01								TCRBD01,TCRBD02	TCRBD01-01,TCRBD02-01		TCRBJ02-07*01	TCRBJ02	TCRBJ02-07	01				5	3	1	7	5	4	42	54	57	61	66	12	In	VDJ
GTGACCAGTGCCCATCCTGAAGACAGCAGCTTCTACATCTGCAGTGCTACCCCGACAGGGGCCAAAAACATTCAGTACTTCGGCGCC	CSATPTGAKNIQYF	23	7.604713599873034E-5	42	TCRBV20	TCRBV20				TCRBV20-01,TCRBV20-or09_02		TCRBD01-01*01	TCRBD01	TCRBD01-01	01				TCRBJ02-04*01	TCRBJ02	TCRBJ02-04	01				4	4	2	3	0	1	39	49	53	-1	60	23	In	VDJ
TCCACTCTGACAGTGACCAGTGCCCATCCTGAAGACAGCAGCTTCTACATCTGCAGTGCTAGAACAGGGTCAGCTTTCTTTGGACAA	CSARTGSAFF	22	7.274073878139424E-5	30	TCRBV20-01*01	TCRBV20	TCRBV20-01	01				TCRBD01-01*01	TCRBD01	TCRBD01-01	01				TCRBJ01-01*01	TCRBJ01	TCRBJ01-01	01				2	0	3	3	2	10	51	-1	63	69	71	22	In	VDJ
ACATCGGCCCAAAAGAACCCGACAGCTTTCTATCTCTGTGCCAGTAGTATCAGCGGGGGAAACGGCCAGCCCCAGCATTTTGGTGAT	CASSISGGNGQPQHF	23	7.604713599873034E-5	45	TCRBV19-01*01	TCRBV19	TCRBV19-01	01				TCRBD02-01*01	TCRBD02	TCRBD02-01	01				TCRBJ01-05*01	TCRBJ01	TCRBJ01-05	01				3	1	6	2	7	7	36	50	51	59	66	23	In	VDJ
CTACACACCCTGCAGCCAGAAGACTCGGCCCTGTATCTCTGTGCCAGCAGCCAAGAGTTAGGAGGCTACGAGCAGTACTTCGGGCCG	CASSQELGGYEQYF	21	6.943434156405814E-5	42	TCRBV04-02*01	TCRBV04	TCRBV04-02	01				TCRBD02-01*02	TCRBD02	TCRBD02-01	02				TCRBJ02-07*01	TCRBJ02	TCRBJ02-07	01				0	4	10	1	0	3	39	56	60	-1	65	21	In	VDJ
CTGGAGCTTGGTGACTCTGCTGTGTATTTCTGTGCCAGCAGCCAGAGGACAGGGGGTCCGAACACCGGGGAGCTGTTTTTTGGAGAA	CASSQRTGGPNTGELFF	30	9.919191652008306E-5	51	TCRBV03-01/03-02*01	TCRBV03	TCRBV03-01/03-02	01				TCRBD01-01*01	TCRBD01	TCRBD01-01	01				TCRBJ02-02*01	TCRBJ02	TCRBJ02-02	01				3	2	1	1	2	0	30	44	46	56	58	30	In	VDJ
TCGGCTGCTCCCTCCCAAACATCTGTGTACTTCTGTGCCAGCAGCGGAAGGACAGGTTGGGGCAATCAGCCCCAGCATTTTGGTGAT	CASSGRTGWGNQPQHF	29	9.588551930274696E-5	48	TCRBV06-02*02	TCRBV06	TCRBV06-02	02				TCRBD01-01*01	TCRBD01	TCRBD01-01	01				TCRBJ01-05*01	TCRBJ01	TCRBJ01-05	01				3	4	1	4	5	2	33	45	49	56	61	29	In	VDJ
ACCCTGCAGCCAGAAGACTCGGCCCTGTATCTCTGTGCCAGCAGCCAAGATCGGGGGACAGGGGACTATGGCTACACCTTCGGTTCG	CASSQDRGTGDYGYTF	18	5.951514991204984E-5	48	TCRBV04-02*01	TCRBV04	TCRBV04-02	01				TCRBD01-01*01	TCRBD01	TCRBD01-01	01				TCRBJ01-02*01	TCRBJ01	TCRBJ01-02	01				0	4	0	2	0	3	33	50	54	-1	64	18	In	VDJ
CAGCCCTCAGAACCCAGGGACTCAGCTGTGTACTTCTGTGCCAGCAGTTTAGGACAGGGACTTAACTATGGCTACACCTTCGGTTCG	CASSLGQGLNYGYTF	41	1.3556228591078017E-4	45	TCRBV12	TCRBV12				TCRBV12-03/12-04,TCRBV12-04		TCRBD01-01*01	TCRBD01	TCRBD01-01	01				TCRBJ01-02*01	TCRBJ01	TCRBJ01-02	01				1	0	2	3	3	1	36	-1	52	59	62	41	In	VDJ
CTCAAGATCCAACCTGCAAAGCTTGAGGACTCGGCCGTGTATCTCTGTGCCAGCAGCTTAAGCAGCTACGAGCAGTACTTCGGGCCG	CASSLSSYEQYF	27	8.927272486807475E-5	36	TCRBV11-02*03	TCRBV11	TCRBV11-02	03								TCRBD01,TCRBD02	TCRBD01-01,TCRBD02-01		TCRBJ02-07*01	TCRBJ02	TCRBJ02-07	01				2	2	4	5	0	3	45	60	62	-1	65	27	In	VDJ
CAACCTGCAAAGCTTGAGGACTCGGCCGTGTATCTCTGTGCCAGCAGCTTAGAAGGACAGGGGTCCTACGAGCAGTACTTCGGGCCG	CASSLEGQGSYEQYF	17	5.6208752694713735E-5	45	TCRBV11-02*03	TCRBV11	TCRBV11-02	03				TCRBD01-01*01	TCRBD01	TCRBD01-01	01				TCRBJ02-07*01	TCRBJ02	TCRBJ02-07	01				0	1	1	2	0	1	36	53	54	-1	63	17	In	VDJ
TCCCTGATTCTGGAGTCCGCCAGCACCAACCAGACATCTATGTACCTCTGTGCCAGCAGCCCCACTACCGAGCAGTACTTCGGGCCG	CASSPTTEQYF	24	7.935353321606644E-5	33	TCRBV28-01*01	TCRBV28	TCRBV28-01	01				TCRBD02-01	TCRBD02	TCRBD02-01				01,02	TCRBJ02-07*01	TCRBJ02	TCRBJ02-07	01				6	4	3	9	1	6	48	59	63	67	68	24	In	VDJ
CCCCTGATCCTGGAGTCGCCCAGCCCCAACCAGACCTCTCTGTACTTCTGTGCCAGCAGCCCGATCTACGAGCAGTACTTCGGGCCG	CASSPIYEQYF	17	5.6208752694713735E-5	33	TCRBV27-01*01	TCRBV27	TCRBV27-01	01								TCRBD01,TCRBD02	TCRBD01-01,TCRBD02-01		TCRBJ02-07*01	TCRBJ02	TCRBJ02-07	01				6	3	2	8	1	3	48	59	62	64	65	17	In	VDJ
ATCCAGCCCTCAGAACCCAGGGACTCAGCTGTGTACTTCTGTGCCAGCAGCCCCGGGGGAGGAGTGGAGACCCAGTACTTCGGGCCA	CASSPGGGVETQYF	22	7.274073878139424E-5	42	TCRBV12	TCRBV12				TCRBV12-03/12-04,TCRBV12-04		TCRBD02-01	TCRBD02	TCRBD02-01				01,02	TCRBJ02-05*01	TCRBJ02	TCRBJ02-05	01				6	3	8	2	7	5	39	50	53	59	66	22	In	VDJ
GAGTCCGCTACCAGCTCCCAGACATCTGTGTACTTCTGTGCCATCAGTGAGGCAGGGGCTAGAGAATACGAGCAGTACTTCGGGCCG	CAISEAGAREYEQYF	6	1.983838330401661E-5	45	TCRBV10-03*01	TCRBV10	TCRBV10-03	01				TCRBD01-01*01	TCRBD01	TCRBD01-01	01				TCRBJ02-07*01	TCRBJ02	TCRBJ02-07	01				2	1	4	2	8	4	36	51	52	58	66	6	In	VDJ
CTGGAGTCAGCTACCCGCTCCCAGACATCTGTGTATTTCTGCGCCAGCAGTGAGAGGGACAGGGGGTACGAGCAGTACTTCGGGCCG	CASSERDRGYEQYF	20	6.612794434672204E-5	42	TCRBV10-02*01	TCRBV10	TCRBV10-02	01				TCRBD01-01*01	TCRBD01	TCRBD01-01	01				TCRBJ02-07*01	TCRBJ02	TCRBJ02-07	01				2	1	0	1	0	4	39	54	55	-1	66	20	In	VDJ
ACGATTCAGCGCACAGAGCAGCGGGACTCAGCCATGTATCGCTGTGCTAGCAGCTTGGTTACATGGAGCCGGCAGTACTTCGGGCCG	CASSLVTWSRQYF	22	7.274073878139424E-5	39	TCRBV07-07*01	TCRBV07	TCRBV07-07	01				TCRBD02-01*02	TCRBD02	TCRBD02-01	02				TCRBJ02-07*01	TCRBJ02	TCRBJ02-07	01				3	8	10	2	3	9	42	56	64	68	71	22	In	VDJ
CTGAAGGTGCAGCCTGCAGAACTGGAGGATTCTGGAGTTTATTTCTGTGCCAGCAGCCAAGATCAACGACGGCAGTACTTCGGGCCG	CASSQDQRRQYF	11	3.637036939069712E-5	36	TCRBV14-01*01	TCRBV14	TCRBV14-01	01								TCRBD01,TCRBD02	TCRBD01-01,TCRBD02-01		TCRBJ02-07*01	TCRBJ02	TCRBJ02-07	01				0	5	2	7	1	9	45	62	67	70	71	11	In	VDJ
ATCCTGAGTTCTAAGAAGCTCCTTCTCAGTGACTCTGGCTTCTATCTCTGTGCCTGGAGTGAGTCGTCACCCCTCCACTTTGGGAAC	CAWSESSPLHF	14	4.628956104270543E-5	33	TCRBV30-01*01	TCRBV30	TCRBV30-01	01								TCRBD01,TCRBD02	TCRBD01-01,TCRBD02-01		TCRBJ01-06*02	TCRBJ01	TCRBJ01-06	02				1	0	5	5	3	10	48	-1	61	63	66	14	In	VDJ
CCAGTCCACGGAGTCAGGGGACACAGCACTGTATTTCTGTGCCAGCAGCAAAGTCGAGAGGGGTACACTGAAGCTTTCTTTGGACAA		19	6.282154712938593E-5	44	TCRBV21-01*01	TCRBV21	TCRBV21-01	01								TCRBD01,TCRBD02	TCRBD01-01,TCRBD02-01		TCRBJ01-01*01	TCRBJ01	TCRBJ01-01	01				1	5	5	2	1	3	37	53	58	63	64	19	Out	VDJ
CCTGCAAAGCTTGAGGACTCGGCCGTGTATCTCTGTGCCAGCAGCTTAGTGGGTCGGCAGGTCCCCGGGGAGCTGTTTTTTGGAGAA	CASSLVGRQVPGELFF	34	1.1241750538942747E-4	48	TCRBV11-02	TCRBV11	TCRBV11-02				01,03	TCRBD01-01*01	TCRBD01	TCRBD01-01	01				TCRBJ02-02*01	TCRBJ02	TCRBJ02-02	01				1	8	4	4	3	6	33	49	57	61	64	34	In	VDJ
NNNNTGAAGATCCAGCCCTCAGAACCCAGGGACTCAGCTGTGTACTTCTGTGCCAGCAGTTCGGGCTATGGCTACACCTTCGGTTCG	CASSSGYGYTF	16	5.290235547737763E-5	33	TCRBV12-03/12-04*01	TCRBV12	TCRBV12-03/12-04	01				TCRBD02-01	TCRBD02	TCRBD02-01				01,02	TCRBJ01-02*01	TCRBJ01	TCRBJ01-02	01				4	0	8	4	0	4	48	-1	61	-1	65	16	In	VDJ
CAGCCCTCAGAACCCAGGGACTCAGCTGTGTACTTCTGTGCCAGCAGTTTAAAGGTGGGGGCCAATCAGCCCCAGCATTTTGGTGAT	CASSLKVGANQPQHF	37	1.2233669704143576E-4	45	TCRBV12	TCRBV12				TCRBV12-03/12-04,TCRBV12-04		TCRBD01-01*01	TCRBD01	TCRBD01-01	01				TCRBJ01-05*01	TCRBJ01	TCRBJ01-05	01				2	5	6	0	0	3	36	51	56	-1	62	37	In	VDJ
NNNNTGTCGGCTGCTCCCTCCCAGACATCTGTGTACTTCTGTGCCAGCAGGTCCGGGACAGGGAATTCACCCCTCCACTTTGGGAAC	CASRSGTGNSPLHF	18	5.951514991204984E-5	42	TCRBV06-05*01	TCRBV06	TCRBV06-05	01				TCRBD01-01*01	TCRBD01	TCRBD01-01	01				TCRBJ01-06*02	TCRBJ01	TCRBJ01-06	02				6	4	0	3	0	7	39	50	54	-1	63	18	In	VDJ
TGGAGTCCGCTACCAGCTCCCAGACATCTGTGTACTTCTGTGCCATCAGTGAGACTTGACAGGGAATATGGCTACACCTTCGGTTCG		9	2.975757495602492E-5	43	TCRBV10-03*01	TCRBV10	TCRBV10-03	01				TCRBD01-01*01	TCRBD01	TCRBD01-01	01				TCRBJ01-02*01	TCRBJ01	TCRBJ01-02	01				2	4	2	3	2	5	38	53	57	64	66	9	Out	VDJ
TGGAGCTGGAGGACTCGGCCCTGTATCTCTGTGCCAGCAACTGGTACCGGGACGCAATACTCTGGAAACACCATATATTTTGGAGAG		19	6.282154712938593E-5	52	TCRBV05-08*01	TCRBV05	TCRBV05-08	01								TCRBD01,TCRBD02	TCRBD01-01,TCRBD02-01		TCRBJ01-03*01	TCRBJ01	TCRBJ01-03	01				6	9	0	7	6	0	29	39	48	53	59	19	Out	VDJ
AGTGACCAGTGCCCATCCTGAAGACAGCAGCTTCTACATCTGCAGTGTAACCCGGACTTCGATAGATAGGAAGCTTTCTTTGGACAA		48	1.587070664321329E-4	41	TCRBV20	TCRBV20				TCRBV20-01,TCRBV20-or09_02		TCRBD02-01	TCRBD02	TCRBD02-01				01,02	TCRBJ01-01*01	TCRBJ01	TCRBJ01-01	01				7	6	1	10	11	8	40	47	53	58	69	48	Out	VDJ
AAGATCCAGCCCTCAGAACCCAGGGACTCAGCTGTGTACTTCTGTGCCAGCAGCGTGGGACGGCCCTACGAGCAGTACTTCGGGCCG	CASSVGRPYEQYF	13	4.2983163825369325E-5	39	TCRBV12-03/12-04*01	TCRBV12	TCRBV12-03/12-04	01								TCRBD01,TCRBD02	TCRBD01-01,TCRBD02-01		TCRBJ02-07*01	TCRBJ02	TCRBJ02-07	01				6	3	0	7	3	2	42	53	56	61	64	13	In	VDJ
TTGGAGCTGGACGACTCGGCCCTGTATCTCTGTGCCAGCAGCTCAGGACTAGCGGGGGTACAAACAGATACGCAGTATTTTGGCCCA	CASSSGLAGVQTDTQYF	34	1.1241750538942747E-4	51	TCRBV05-04*01	TCRBV05	TCRBV05-04	01				TCRBD02-01*01	TCRBD02	TCRBD02-01	01				TCRBJ02-03*01	TCRBJ02	TCRBJ02-03	01				3	2	1	2	5	3	30	43	45	58	63	34	In	VDJ
CTTCACATCAATTCCCTGGAGCTTGGTGACTCTGCTGTGTATTTCTGTGCCAGCAGCGCGACAGGGTACGAGCAGTACTTCGGGCCG	CASSATGYEQYF	27	8.927272486807475E-5	36	TCRBV03-01/03-02*01	TCRBV03	TCRBV03-01/03-02	01				TCRBD01-01*01	TCRBD01	TCRBD01-01	01				TCRBJ02-07*01	TCRBJ02	TCRBJ02-07	01				5	2	2	3	0	4	45	57	59	-1	66	27	In	VDJ
CACCAACCAGACATCTATGTACCTCTGTGCCAGCAGTTTAAGACTGCGAGGCCCCAAGACTCTGGAAACACCATATATTTTGGAGAG		12	3.967676660803322E-5	56	TCRBV28-01*01	TCRBV28	TCRBV28-01	01				TCRBD02-01	TCRBD02	TCRBD02-01				01,02	TCRBJ01-03*01	TCRBJ01	TCRBJ01-03	01				2	1	2	10	14	0	25	40	41	45	59	12	Out	VDJ
TCTAAGAAGCTCCTTCTCAGTGACTCTGGCTTCTATCTCTGTGCCTGGAGTGGGGGCCAAGATAATTCACCCCTCCACTTTGGGAAC	CAWSGGQDNSPLHF	17	5.6208752694713735E-5	42	TCRBV30-01*01	TCRBV30	TCRBV30-01	01				TCRBD01-01*01	TCRBD01	TCRBD01-01	01				TCRBJ01-06*02	TCRBJ01	TCRBJ01-06	02				1	0	7	0	4	5	39	-1	52	57	61	17	In	VDJ
CAGCCTGCAGAGCTTGGGGACTCGGCCATGTATCTCTGTGCCAGCAGCTTTCGGAGCGGGAGTTACAATGAGCAGTTCTTCGGGCCA	CASSFRSGSYNEQFF	16	5.290235547737763E-5	45	TCRBV11-01*01	TCRBV11	TCRBV11-01	01				TCRBD02-01*02	TCRBD02	TCRBD02-01	02				TCRBJ02-01*01	TCRBJ02	TCRBJ02-01	01				3	4	6	2	1	4	36	50	54	62	63	16	In	VDJ
AAGATCCAGCCCTCAGAACCCAGGGACTCAGCTGTGTACTTCTGTGCCAGCAGTTTGGAGGGGCGGGAGACCCAGTACTTCGGGCCA	CASSLEGRETQYF	9	2.975757495602492E-5	39	TCRBV12-03/12-04*01	TCRBV12	TCRBV12-03/12-04	01				TCRBD02-01*02	TCRBD02	TCRBD02-01	02				TCRBJ02-05*01	TCRBJ02	TCRBJ02-05	01				3	0	10	0	4	5	42	-1	56	62	66	9	In	VDJ
NNNNNNNNNNTGTCGGCTGCTCCCTCCCAGACATCTGTGTACTTCTGTGCCAGCAGTCCCCGGCCCTATGGCTACACCTTCGGTTCG	CASSPRPYGYTF	20	6.612794434672204E-5	36	TCRBV06-05*01	TCRBV06	TCRBV06-05	01								TCRBD01,TCRBD02	TCRBD01-01,TCRBD02-01		TCRBJ01-02*01	TCRBJ01	TCRBJ01-02	01				5	4	9	0	1	4	45	57	61	64	65	20	In	VDJ
AATTCCCTGGAGCTTGGTGACTCTGCTGTGTATTTCTGTGCCAGCAGCCAAGGGAGCGCGACCTACAATGAGCAGTTCTTCGGGCCA	CASSQGSATYNEQFF	37	1.2233669704143576E-4	45	TCRBV03-01/03-02*01	TCRBV03	TCRBV03-01/03-02	01				TCRBD02-01	TCRBD02	TCRBD02-01				01,02	TCRBJ02-01*01	TCRBJ02	TCRBJ02-01	01				1	2	6	6	3	2	36	52	54	58	61	37	In	VDJ
TCTCTGGAGCTGGGGGACTCAGCTTTGTATTTCTGTGCCAGCAGCGTATCAGGACAGGGGTATGCCGGGGAGCTGTTTTTTGGAGAA	CASSVSGQGYAGELFF	24	7.935353321606644E-5	48	TCRBV09-01*01	TCRBV09	TCRBV09-01	01				TCRBD01-01*01	TCRBD01	TCRBD01-01	01				TCRBJ02-02*01	TCRBJ02	TCRBJ02-02	01				1	3	1	2	4	6	33	48	51	60	64	24	In	VDJ
CACATCAATTCCCTGGAGCTTGGTGACTCTGCTGTGTATTTCTGTGCCAGCAGCCAGAGACGGGGTGGGAGAGCTTTCTTTGGACAA	CASSQRRGGRAFF	9	2.975757495602492E-5	39	TCRBV03-01/03-02*01	TCRBV03	TCRBV03-01/03-02	01				TCRBD02-01	TCRBD02	TCRBD02-01				01,02	TCRBJ01-01*01	TCRBJ01	TCRBJ01-01	01				3	4	8	3	6	10	42	56	60	65	71	9	In	VDJ
TCTGCTGTACCCTCTCAGACATCTGTGTACTTCTGTGCCAGCAGTGCCCACGGGTCGGGGGGGAACACTGAAGCTTTCTTTGGACAA	CASSAHGSGGNTEAFF	15	4.959595826004153E-5	48	TCRBV06-04*01	TCRBV06	TCRBV06-04	01				TCRBD02-01*01	TCRBD02	TCRBD02-01	01				TCRBJ01-01*01	TCRBJ01	TCRBJ01-01	01				4	9	8	1	0	1	33	46	55	-1	62	15	In	VDJ
AATGTGAACGCCTTGGAGCTGGAGGACTCGGCCCTGTATCTCTGTGCCAGCAGCTTGTTAAACAACTATGGCTACACCTTCGGTTCG	CASSLLNNYGYTF	10	3.306397217336102E-5	39	TCRBV05-08*01	TCRBV05	TCRBV05-08	01								TCRBD01,TCRBD02	TCRBD01-01,TCRBD02-01		TCRBJ01-02*01	TCRBJ01	TCRBJ01-02	01				1	4	3	7	0	2	42	57	61	-1	63	10	In	VDJ
TCCAGTCCACGGAGTCAGGGGACACAGCACTGTATTTCTGTGCCAGGGAGGACGCCGGACTCTGGAAACACCATATATTTTGGAGAG		21	6.943434156405814E-5	43	TCRBV21-01*01	TCRBV21	TCRBV21-01	01				TCRBD02-01*02	TCRBD02	TCRBD02-01	02				TCRBJ01-03*01	TCRBJ01	TCRBJ01-03	01				9	0	10	1	8	0	38	-1	46	51	59	21	Out	VDJ
CTTCACATCAATTCCCTGGAGCTTGGTGACTCTGCTGTGTATTTCTGTGCCAGCAGCCACTCCACCGGGGAGCTGTTTTTTGGAGAA	CASSHSTGELFF	24	7.935353321606644E-5	36	TCRBV03-01/03-02*01	TCRBV03	TCRBV03-01/03-02	01				TCRBD02-01	TCRBD02	TCRBD02-01				01,02	TCRBJ02-02*01	TCRBJ02	TCRBJ02-02	01				3	0	4	10	1	4	45	-1	59	61	62	24	In	VDJ
CTGGAGTCAGCTACCCGCTCCCAGACATCTGTGTATTTCTGCGCCAGCAGTGAGACCGAGGAGAACACTGAAGCTTTCTTTGGACAA	CASSETEENTEAFF	6	1.983838330401661E-5	42	TCRBV10-02*01	TCRBV10	TCRBV10-02	01				TCRBD02-01*02	TCRBD02	TCRBD02-01	02				TCRBJ01-01*01	TCRBJ01	TCRBJ01-01	01				2	3	11	1	1	1	39	54	57	61	62	6	In	VDJ
ACTGTGACATCGGCCCAAAAGAACCCGACAGCTTTCTATCTCTGTGCCAGTGGAGAAGGGGGCCCCTATGGCTACACCTTCGGTTCG	CASGEGGPYGYTF	18	5.951514991204984E-5	39	TCRBV19-01*01	TCRBV19	TCRBV19-01	01				TCRBD01-01*01	TCRBD01	TCRBD01-01	01				TCRBJ01-02*01	TCRBJ01	TCRBJ01-02	01				8	5	5	0	2	4	42	51	56	63	65	18	In	VDJ
TTGGAGATCCAGCGCACAGAGCAGGGGGACTCGGCCATGTATCTCTGTGCCAGCAGCTTACCGGACTATGGCTACACCTTCGGTTCG	CASSLPDYGYTF	16	5.290235547737763E-5	36	TCRBV07-09*01	TCRBV07	TCRBV07-09	01				TCRBD02-01	TCRBD02	TCRBD02-01				01,02	TCRBJ01-02*01	TCRBJ01	TCRBJ01-02	01				2	1	8	5	0	3	45	60	61	-1	64	16	In	VDJ
ACAGAGCGGGGGGACTCAGCCGTGTATCTCTGTGCCAGCAGCTCCAGGATTCGGCTAGCGGGAGGGCCGAAGCAGTTCTTCGGGCCA	CASSSRIRLAGGPKQFF	17	5.6208752694713735E-5	51	TCRBV07-03*01	TCRBV07	TCRBV07-03	01				TCRBD02-01*02	TCRBD02	TCRBD02-01	02				TCRBJ02-01*01	TCRBJ02	TCRBJ02-01	01				4	11	4	0	4	11	30	43	54	66	70	17	In	VDJ
ACTCTGACTGTGAGCAACATGAGCCCTGAAGACAGCAGCATATATCTCTGCAGCGTTGGAGTCGGTGAGACCCAGTACTTCGGGCCA	CSVGVGETQYF	21	6.943434156405814E-5	33	TCRBV29-01*01	TCRBV29	TCRBV29-01	01				TCRBD02-01	TCRBD02	TCRBD02-01				01,02	TCRBJ02-05*01	TCRBJ02	TCRBJ02-05	01				4	4	8	5	1	5	48	58	62	65	66	21	In	VDJ
CTGACAGTGACCAGTGCCCATCCTGAAGACAGCAGCTTCTACATCTGCAGTGCTTTAACAGTGTCCACTGAAGCTTTCTTTGGACAA	CSALTVSTEAFF	11	3.637036939069712E-5	36	TCRBV20	TCRBV20				TCRBV20-01,TCRBV20-or09_02		TCRBD01-01*01	TCRBD01	TCRBD01-01	01				TCRBJ01-01*01	TCRBJ01	TCRBJ01-01	01				5	3	3	5	4	4	45	54	57	61	65	11	In	VDJ
TCCGCCAGCACCAACCAGACATCTATGTACCTCTGTGCCAGCAGACCGACCGGACAGGGGGCATCCTACGAGCAGTACTTCGGGCCG	CASRPTGQGASYEQYF	31	1.0249831373741916E-4	48	TCRBV28-01*01	TCRBV28	TCRBV28-01	01				TCRBD01-01*01	TCRBD01	TCRBD01-01	01				TCRBJ02-07*01	TCRBJ02	TCRBJ02-07	01				6	7	1	0	1	1	33	44	51	62	63	31	In	VDJ
CCAGTCCACGGAGTCAGGGGACACAGCACTGTATTTCTGTGCCAGCAGCAAAGAAACTAGGGGCCCTACGAGCAGTACTTCGGGCCG		24	7.935353321606644E-5	44	TCRBV21-01*01	TCRBV21	TCRBV21-01	01								TCRBD01,TCRBD02	TCRBD01-01,TCRBD02-01		TCRBJ02-07*01	TCRBJ02	TCRBJ02-07	01				1	5	5	2	1	2	37	53	58	63	64	24	Out	VDJ
TCGGCTGCTCCCTCCCAGACATCTGTGTACTTCTGTGCCAGCAGTGAAAGGCTAGCGGGAGGTACCGGGGAGCTGTTTTTTGGAGAA	CASSERLAGGTGELFF	21	6.943434156405814E-5	48	TCRBV06-01*01	TCRBV06	TCRBV06-01	01				TCRBD02-01*02	TCRBD02	TCRBD02-01	02				TCRBJ02-02*01	TCRBJ02	TCRBJ02-02	01				2	3	4	1	1	5	33	48	51	62	63	21	In	VDJ
CTGCAGCCAGAAGACTCAGCCCTGTATCTCTGCGCCAGCAGCCAAGATTGGAAGGGGCGGAACAATCAGCCCCAGCATTTTGGTGAT	CASSQDWKGRNNQPQHF	25	8.265993043340255E-5	51	TCRBV04-01*01	TCRBV04	TCRBV04-01	01				TCRBD01-01*01	TCRBD01	TCRBD01-01	01				TCRBJ01-05*01	TCRBJ01	TCRBJ01-05	01				0	5	5	2	5	3	30	47	52	57	62	25	In	VDJ
AAGATCCAGCCTGCAAAGCTTGAGGACTCGGCCGTGTATCTCTGTGCCAGCAGTACGGGGGGTTGGTCACCCCTCCACTTTGGGAAT	CASSTGGWSPLHF	13	4.2983163825369325E-5	39	TCRBV11-02*01	TCRBV11	TCRBV11-02	01				TCRBD02-01*01	TCRBD02	TCRBD02-01	01				TCRBJ01-06*01	TCRBJ01	TCRBJ01-06	01				6	2	8	1	4	10	42	53	55	62	66	13	In	VDJ
CGGTCCACAAAGCTGGAGGACTCAGCCATGTACTTCTGTGCCAGCAGCGCCCCCTTGGCGGGGGGAGAGACCCAGTACTTCGGGCCA	CASSAPLAGGETQYF	39	1.2894949147610797E-4	45	TCRBV02-01	TCRBV02	TCRBV02-01				01,03	TCRBD02-01*01	TCRBD02	TCRBD02-01	01				TCRBJ02-05*01	TCRBJ02	TCRBJ02-05	01				6	10	7	1	0	4	36	47	57	-1	65	39	In	VDJ
TCCACAAAGCTGGAGGACTCAGCCATGTACTTCTGTGCCAGCAGTGAAACCCTGGGACAGGTTAGGACTGAAGCTTTCTTTGGACAA	CASSETLGQVRTEAFF	6	1.983838330401661E-5	48	TCRBV02-01	TCRBV02	TCRBV02-01				01,03	TCRBD01-01*01	TCRBD01	TCRBD01-01	01				TCRBJ01-01*01	TCRBJ01	TCRBJ01-01	01				2	5	0	4	5	5	33	48	53	61	66	6	In	VDJ
AATCCTGTCCTCAGAACCGGGAGACACGGCACTGTATCTCTGCGCCAGGCTAGAGGCAGGCCGAACTATGGCTACACCTTCGGTTCG		10	3.306397217336102E-5	41	TCRBV23-01*01	TCRBV23	TCRBV23-01	01								TCRBD01,TCRBD02	TCRBD01-01,TCRBD02-01		TCRBJ01-02*01	TCRBJ01	TCRBJ01-02	01				9	8	4	4	3	2	40	48	56	60	63	10	Out	VDJ
TCCAGCGCACAGAGCGGGGGGACTCAGCCGTGTATCTCTGTGCCAGCAGCTTCCTAGGGACAAGACAATGAGCAGTTCTTCGGGCCA		22	7.274073878139424E-5	43	TCRBV07-03*01	TCRBV07	TCRBV07-03	01				TCRBD01-01*01	TCRBD01	TCRBD01-01	01				TCRBJ02-01*01	TCRBJ02	TCRBJ02-01	01				3	4	0	6	2	5	38	52	56	62	64	22	Out	VDJ
AATGTGAACGCCTTGTTGCTGGGGGACTCGGCCCTCTATCTCTGTGCCAGCAGCTTGAGCGGGGGGAGTGAAGCTTTCTTTGGACAA	CASSLSGGSEAFF	38	1.2564309425877187E-4	39	TCRBV05-06*01	TCRBV05	TCRBV05-06	01				TCRBD02-01*01	TCRBD02	TCRBD02-01	01				TCRBJ01-01*01	TCRBJ01	TCRBJ01-01	01				1	0	6	1	2	7	42	-1	57	66	68	38	In	VDJ
ATCCGGTCCACAAAGCTGGAGGACTCAGCCATGTACTTCTGTGCCAGCAGTGAAACCGGGAGCTCTCGCGAGCAGTACTTCGGGCCG	CASSETGSSREQYF	19	6.282154712938593E-5	42	TCRBV02-01	TCRBV02	TCRBV02-01				01,03	TCRBD02-01*02	TCRBD02	TCRBD02-01	02				TCRBJ02-07*01	TCRBJ02	TCRBJ02-07	01				2	2	8	2	6	6	39	54	56	62	68	19	In	VDJ
TCGCCCAGCCCCAACCAGACCTCTCTGTACTTCTGTGCCAGCAGCGCTACATGGGACAGGGTCCAAGAGACCCAGTACTTCGGGCCA	CASSATWDRVQETQYF	21	6.943434156405814E-5	48	TCRBV27-01*01	TCRBV27	TCRBV27-01	01				TCRBD01-01*01	TCRBD01	TCRBD01-01	01				TCRBJ02-05*01	TCRBJ02	TCRBJ02-05	01				6	8	0	3	1	1	33	44	52	61	62	21	In	VDJ
ATCCAGCGCACAGAGCAGGGGGACTCGGCCATGTATCTCTGTGCCAGCAGCCCGTCCGGGACGGGCTATGGCTACACCTTCGGTTCG	CASSPSGTGYGYTF	35	1.1572390260676357E-4	42	TCRBV07-09*01	TCRBV07	TCRBV07-09	01								TCRBD01,TCRBD02	TCRBD01-01,TCRBD02-01		TCRBJ01-02*01	TCRBJ01	TCRBJ01-02	01				5	6	0	7	3	4	39	51	57	62	65	35	In	VDJ
GCCCTGCAGCCAGAAGACTCAGCCCTGTATCTCTGCGCCAGCAGCCAAGATGGGCTAGCGGGCGGGGACGAGCAGTACTTCGGGCCG	CASSQDGLAGGDEQYF	19	6.282154712938593E-5	48	TCRBV04-01*01	TCRBV04	TCRBV04-01	01				TCRBD02-01	TCRBD02	TCRBD02-01				01,02	TCRBJ02-07*01	TCRBJ02	TCRBJ02-07	01				0	4	4	4	5	5	33	50	54	62	67	19	In	VDJ
CACACCCTGCAGCCAGAAGACTCGGCCCTGTATCTCTGTGCCAGCAGCTTTGGACTAGCGGATTACAATGAGCAGTTCTTCGGGCCA	CASSFGLADYNEQFF	46	1.5209427199746069E-4	45	TCRBV04-02*01	TCRBV04	TCRBV04-02	01				TCRBD02-01	TCRBD02	TCRBD02-01				01,02	TCRBJ02-01*01	TCRBJ02	TCRBJ02-01	01				5	3	1	5	2	4	36	48	51	61	63	46	In	VDJ
ATCCAGCGCACAGAGCGGGGGGACTCAGCCGTGTATCTCTGTGCCAGCAGCTATAGACAGGGGGGACATGGCTACACCTTCGGTTCG	CASSYRQGGHGYTF	20	6.612794434672204E-5	42	TCRBV07-03*01	TCRBV07	TCRBV07-03	01				TCRBD01-01*01	TCRBD01	TCRBD01-01	01				TCRBJ01-02*01	TCRBJ01	TCRBJ01-02	01				4	3	2	1	3	6	39	52	55	64	67	20	In	VDJ
NNNNNNNNNNNNNNNNNNCTCTCACTGTGACATCGGCCCAAAAGAACCCGACATTACCCCACATCCTACGAGCAGTACTTCGGGCCG		16	5.290235547737763E-5	16	TCRBV19-01*01	TCRBV19	TCRBV19-01	01				TCRBD01-01*01	TCRBD01	TCRBD01-01	01				TCRBJ02-07*01	TCRBJ02	TCRBJ02-07	01				29	7	3	6	0	1	65	53	60	-1	63	16	Out	VDJ
GGTGACTCTGCTGTGTATTTCTGTGCCAGCAGCCAATCACACGGGACTAGCGGGGGATATTCCTACAATGAGCAGTTCTTCGGGCCA	CASSQSHGTSGGYSYNEQFF	18	5.951514991204984E-5	60	TCRBV03-01/03-02*01	TCRBV03	TCRBV03-01/03-02	01				TCRBD02-01*01	TCRBD02	TCRBD02-01	01				TCRBJ02-01*01	TCRBJ02	TCRBJ02-01	01				2	6	0	2	4	1	21	36	42	56	60	18	In	VDJ
AATTCCCTGGAGCTTGGTGACTCTGCTGTGTATTTCTGTGCCAGCAGCCAAGGAACAGGAAACACCGGGGAGCTGTTTTTTGGAGAA	CASSQGTGNTGELFF	22	7.274073878139424E-5	45	TCRBV03-01/03-02*01	TCRBV03	TCRBV03-01/03-02	01				TCRBD01-01*01	TCRBD01	TCRBD01-01	01				TCRBJ02-02*01	TCRBJ02	TCRBJ02-02	01				1	2	3	4	1	2	36	52	54	59	60	22	In	VDJ
TCTAAGAAGCTCCTTCTCAGTGACTCTGGCTTCTATCTCTGTGCCTGTACTCGGAGGCAGGGGGGAGTCGAGCAGTACTTCGGGCCG	CACTRRQGGVEQYF	17	5.6208752694713735E-5	42	TCRBV30-01	TCRBV30	TCRBV30-01				01,05	TCRBD01-01*01	TCRBD01	TCRBD01-01	01				TCRBJ02-07*01	TCRBJ02	TCRBJ02-07	01				6	10	4	1	4	6	39	47	57	64	68	17	In	VDJ
GAGATCCAGCGCACAGAGCAGGGGGACTCGGCCATGTATCTCTGTGCCAGCAGCCTAGGGGGCTCCTACGAGCAGTACTTCGGGCCG	CASSLGGSYEQYF	22	7.274073878139424E-5	39	TCRBV07-09*01	TCRBV07	TCRBV07-09	01								TCRBD01,TCRBD02	TCRBD01-01,TCRBD02-01		TCRBJ02-07*01	TCRBJ02	TCRBJ02-07	01				1	0	6	2	0	0	42	-1	58	-1	62	22	In	VDJ
GATCCAGCCTGCAGAGCTTGGGGACTCGGCCGTGTATCTCTGTGCCAGGGGACAGGGGAACCGACAGATACGCAGTATTTTGGCCCA		15	4.959595826004153E-5	41	TCRBV11-03*01	TCRBV11	TCRBV11-03	01				TCRBD01-01*01	TCRBD01	TCRBD01-01	01				TCRBJ02-03*01	TCRBJ02	TCRBJ02-03	01				9	0	0	2	5	3	40	-1	48	58	63	15	Out	VDJ
AACGCCTTGGAGCTGGACGACTCGGCCCTGTATCTCTGTGCCAGCAGCTCAGGGACTAGCTTCTCCGGGGAGCTGTTTTTTGGAGAA	CASSSGTSFSGELFF	17	5.6208752694713735E-5	45	TCRBV05-04*01	TCRBV05	TCRBV05-04	01				TCRBD02-01	TCRBD02	TCRBD02-01				01,02	TCRBJ02-02*01	TCRBJ02	TCRBJ02-02	01				3	2	0	7	4	6	36	49	51	60	64	17	In	VDJ
AACTGAACATGAGCTCCTTGGAGCTGGGGGACTCAGCCCTGTACTTCTGTGCCAGCAGCCCCCCCCTACGAGCAGTACTTCGGGCCG		19	6.282154712938593E-5	34	TCRBV13-01*01	TCRBV13	TCRBV13-01	01											TCRBJ02-07*01	TCRBJ02	TCRBJ02-07	01				5	0	0	0	5	2	47	-1	-1	59	64	19	Out	VJ
CTGGAGCTGGGGGACTCAGCTTTGTATTTCTGTGCCAGCAGCGTAGACGGCAGGCACCGCTCTGGAAACACCATATATTTTGGAGAG	CASSVDGRHRSGNTIYF	36	1.1903029982409967E-4	51	TCRBV09-01*01	TCRBV09	TCRBV09-01	01				TCRBD01-01*01	TCRBD01	TCRBD01-01	01				TCRBJ01-03*01	TCRBJ01	TCRBJ01-03	01				0	4	4	4	5	0	30	46	50	54	59	36	In	VDJ
ATCCAACCTGCAAAGCTTGAGGACTCGGCCGTGTATCTCTGTGCCAGCAGCTTCGGACAGGGAGCAGATACGCAGTATTTTGGCCCA	CASSFGQGADTQYF	25	8.265993043340255E-5	42	TCRBV11-02*03	TCRBV11	TCRBV11-02	03				TCRBD01-01*01	TCRBD01	TCRBD01-01	01				TCRBJ02-03*01	TCRBJ02	TCRBJ02-03	01				3	1	1	3	2	4	39	53	54	62	64	25	In	VDJ
GTGACCAGTGCCCATCCTGAAGACAGCAGCTTCTACATCTGCAGTGCTAGGACAGGGGCCAAGGGGGCTGAAGCTTTCTTTGGACAA	CSARTGAKGAEAFF	11	3.637036939069712E-5	42	TCRBV20	TCRBV20				TCRBV20-01,TCRBV20-or09_02		TCRBD01-01*01	TCRBD01	TCRBD01-01	01				TCRBJ01-01*01	TCRBJ01	TCRBJ01-01	01				3	0	2	2	9	6	39	-1	50	58	67	11	In	VDJ
ACGATCCAGCGCACAGAGCAGGAGGACTCGGCCGTGTATCTCTGTGCCAGCAGCTTTACGCAGAGCACTGAAGCTTTCTTTGGACAA	CASSFTQSTEAFF	25	8.265993043340255E-5	39	TCRBV07-02	TCRBV07	TCRBV07-02				01,02					TCRBD01,TCRBD02	TCRBD01-01,TCRBD02-01		TCRBJ01-01*01	TCRBJ01	TCRBJ01-01	01				3	4	4	5	2	4	42	56	60	63	65	25	In	VDJ
ACGATCCAGCGCACACAGCAGGAGGACTCGGCCGTGTATCTCTGTGCCAGCAGCTTGGGGGGTGGAAACACCATATATTTTGGAGAG	CASSLGGGNTIYF	4	1.3225588869344408E-5	39	TCRBV07-02	TCRBV07	TCRBV07-02				01,02	TCRBD02-01*01	TCRBD02	TCRBD02-01	01				TCRBJ01-03*01	TCRBJ01	TCRBJ01-03	01				3	0	9	1	0	3	42	-1	56	-1	62	4	In	VDJ
GAGTCTGCCAGGCCCTCACATACCTCTCAGTACCTCTGTGCCAGCAGTGATCGGCAGGGGGCTGGCGGGGAGCTGTTTTTTGGAGAA	CASSDRQGAGGELFF	62	2.0499662747483832E-4	45	TCRBV25-01*01	TCRBV25	TCRBV25-01	01				TCRBD01-01*01	TCRBD01	TCRBD01-01	01				TCRBJ02-02*01	TCRBJ02	TCRBJ02-02	01				3	4	4	0	3	7	36	50	54	62	65	62	In	VDJ
AGTGCCCATCCTGAAGACAGCAGCTTCTACATCTGCAGTGCTAGAGATCCGCTGGCGGGAGAAGTTGAGACCCAGTACTTCGGGCCA	CSARDPLAGEVETQYF	16	5.290235547737763E-5	48	TCRBV20	TCRBV20				TCRBV20-01,TCRBV20-or09_02		TCRBD02-01*02	TCRBD02	TCRBD02-01	02				TCRBJ02-05*01	TCRBJ02	TCRBJ02-05	01				0	7	7	2	5	5	33	47	54	61	66	16	In	VDJ
ATTCTGGAGTCCGCCAGCACCAACCAGACATCTATGTACCTCTGTGCCGAGACGGTCGCGAACACCGGGGAGCTGTTTTTTGGAGAA	CAETVANTGELFF	11	3.637036939069712E-5	39	TCRBV28-01*01	TCRBV28	TCRBV28-01	01								TCRBD01,TCRBD02	TCRBD01-01,TCRBD02-01		TCRBJ02-02*01	TCRBJ02	TCRBJ02-02	01				11	2	2	7	5	0	42	48	50	53	58	11	In	VDJ
CTGATTCTGGAGTCCGCCAGCACCAACCAGACATCTATGTACCTCTGTGCCAGCAGTTTAAGGGACCGGGGAGCTTTCTTTGGACAA	CASSLRDRGAFF	21	6.943434156405814E-5	36	TCRBV28-01*01	TCRBV28	TCRBV28-01	01								TCRBD01,TCRBD02	TCRBD01-01,TCRBD02-01		TCRBJ01-01*01	TCRBJ01	TCRBJ01-01	01				2	1	0	7	5	10	45	60	61	66	71	21	In	VDJ
AACCAGACATCTATGTACCTCTGTGCCAGCAGTTTGAGGGACCCCCCGTAACCTGGACCCCTTAATGAAAAACTGTTTTTTGGCAGT	CASSLRDPP*PGPLNEKLFF	11	3.637036939069712E-5	60	TCRBV28-01*01	TCRBV28	TCRBV28-01	01								TCRBD01,TCRBD02	TCRBD01-01,TCRBD02-01		TCRBJ01-04*01	TCRBJ01	TCRBJ01-04	01				3	2	0	7	20	4	21	35	37	42	62	11	Stop	VDJ
ACCTTGGAGCTGGGGGACTCGGCCCTTTATCTTTGCGCCAGCAGCTTGGCTCTGGACAGGGAAGGAAGTGGCTACACCTTCGGTTCG	CASSLALDREGSGYTF	26	8.596632765073865E-5	48	TCRBV05-01*01	TCRBV05	TCRBV05-01	01				TCRBD01-01*01	TCRBD01	TCRBD01-01	01				TCRBJ01-02*01	TCRBJ01	TCRBJ01-02	01				0	4	1	3	7	7	33	49	53	61	68	26	In	VDJ
CGCACAGAGCAGGGGGACTCGGCCATGTATCTCTGTGCCAGCAGCTTTCCTGACACGCCAACTAACTATGGCTACACCTTCGGTTCG	CASSFPDTPTNYGYTF	13	4.2983163825369325E-5	48	TCRBV07-09*01	TCRBV07	TCRBV07-09	01				TCRBD01-01*01	TCRBD01	TCRBD01-01	01				TCRBJ01-02*01	TCRBJ01	TCRBJ01-02	01				3	4	2	6	6	0	33	47	51	55	61	13	In	VDJ
AGCTCCTTGGAGCTGGGGGACTCAGCCCTGTACTTCTGTGCCAGCAGCCCCTCCTCCCGAAACTCCTACGAGCAGTACTTCGGGCCG	CASSPSSRNSYEQYF	23	7.604713599873034E-5	45	TCRBV13-01*01	TCRBV13	TCRBV13-01	01								TCRBD01,TCRBD02	TCRBD01-01,TCRBD02-01		TCRBJ02-07*01	TCRBJ02	TCRBJ02-07	01				5	10	2	8	2	0	36	48	58	60	62	23	In	VDJ
CAGCAGGAGGACTCCGCCGTGTATCTCTGTGCCAGCAGCTTGAGCGGGCCAGCAGAGACCTCTGGAAACACCATATATTTTGGAGAG	CASSLSGPAETSGNTIYF	28	9.257912208541085E-5	54	TCRBV07-08*01	TCRBV07	TCRBV07-08	01				TCRBD02-01	TCRBD02	TCRBD02-01				01,02	TCRBJ01-03*01	TCRBJ01	TCRBJ01-03	01				3	1	6	4	11	0	27	41	42	48	59	28	In	VDJ
AGTTCTAAGAAGCTCCTTCTCAGTGACTCTGGCTTCTATCTCTGTGCCTTCCGGACAGGGAAGAATTCACCCCTCCACTTTGGGAAC	CAFRTGKNSPLHF	23	7.604713599873034E-5	39	TCRBV30-01	TCRBV30	TCRBV30-01				01,05	TCRBD01-01*01	TCRBD01	TCRBD01-01	01				TCRBJ01-06*02	TCRBJ01	TCRBJ01-06	02				7	3	1	3	3	7	42	49	52	60	63	23	In	VDJ
ATCCAGCCTGCAGAGCTTGGGGACTCGGCCATGTATCTCTGTGCCAGCAGCTTAGCGACAGGGCAGACTGAAGCTTTCTTTGGACAA	CASSLATGQTEAFF	22	7.274073878139424E-5	42	TCRBV11-01*01	TCRBV11	TCRBV11-01	01				TCRBD01-01*01	TCRBD01	TCRBD01-01	01				TCRBJ01-01*01	TCRBJ01	TCRBJ01-01	01				0	0	2	3	3	5	39	-1	56	63	66	22	In	VDJ
AAGCTCCTTCTCAGTGACTCTGGCTTCTATCTCTGTGCCTGGAGTTCCGGGCCCTCGGCGGGCAATCAGCCCCAGCATTTTGGTGAT	CAWSSGPSAGNQPQHF	17	5.6208752694713735E-5	48	TCRBV30-01*01	TCRBV30	TCRBV30-01	01								TCRBD01,TCRBD02	TCRBD01-01,TCRBD02-01		TCRBJ01-05*01	TCRBJ01	TCRBJ01-05	01				2	3	8	0	9	2	33	45	48	52	61	17	In	VDJ
CATCCGCTCACCAGGCCTGGGGGACGCAGCCATGTACCTGTGTGCCACCAGCACCGGGGACAGAACTATGGCTACACCTTCGGTTCG		27	8.927272486807475E-5	41	TCRBV15-01*02	TCRBV15	TCRBV15-01	02				TCRBD01-01*01	TCRBD01	TCRBD01-01	01				TCRBJ01-02*01	TCRBJ01	TCRBJ01-02	01				4	3	0	5	0	2	40	53	56	-1	63	27	Out	VDJ
GGCAATCCTGTCCTCAGAACCGGGAGACACGGCACTGTATCTCTGCGCCAGCAGTCAAAACAGAACTATGGCTACACCTTCGGTTCG		10	3.306397217336102E-5	38	TCRBV23-01*01	TCRBV23	TCRBV23-01	01				TCRBD01-01*01	TCRBD01	TCRBD01-01	01				TCRBJ01-02*01	TCRBJ01	TCRBJ01-02	01				2	1	3	5	0	2	43	58	59	-1	63	10	Out	VDJ
ACTGTGACATCGGCCCAAAAGAACCCGACAGCTTTCTATCTCTGTGCCAGTAGGGGGGAAGGTACCGGGGAGCTGTTTTTTGGAGAA	CASRGEGTGELFF	25	8.265993043340255E-5	39	TCRBV19-01*01	TCRBV19	TCRBV19-01	01								TCRBD01,TCRBD02	TCRBD01-01,TCRBD02-01		TCRBJ02-02*01	TCRBJ02	TCRBJ02-02	01				6	0	6	1	5	5	42	-1	53	58	63	25	In	VDJ
GATCCAGCCTGCAGAGCTTGGGGACTCGGCCGTGTATCTCTGTGCCAGCAGCTTCGACAGGGACGAGAAAAACTGTTTTTTGGCAGT		6	1.983838330401661E-5	41	TCRBV11-03*01	TCRBV11	TCRBV11-03	01				TCRBD01-01*01	TCRBD01	TCRBD01-01	01				TCRBJ01-04*01	TCRBJ01	TCRBJ01-04	01				3	1	2	3	4	8	40	54	55	62	66	6	Out	VDJ
NTGTCGGCTGCTCCCTCCCAGACATCTGTGTACTTCTGTGCCAGCAGGGGGGGAATTGCGAATAACTATGGCTACACCTTCGGTTCG	CASRGGIANNYGYTF	30	9.919191652008306E-5	45	TCRBV06-05*01	TCRBV06	TCRBV06-05	01				TCRBD02-01*01	TCRBD02	TCRBD02-01	01				TCRBJ01-02*01	TCRBJ01	TCRBJ01-02	01				6	0	9	1	9	1	36	-1	47	53	62	30	In	VDJ
AGATCCAGTCCACGGAGTCAGGGGACACAGCACTGTATTTCTGTGCCAGCAGCAAAGGACGGGCCCTACGAGCAGTACTTCGGGCCG		20	6.612794434672204E-5	40	TCRBV21-01*01	TCRBV21	TCRBV21-01	01								TCRBD01,TCRBD02	TCRBD01-01,TCRBD02-01		TCRBJ02-07*01	TCRBJ02	TCRBJ02-07	01				1	3	8	0	0	2	41	57	60	-1	64	20	Out	VDJ
ATCCAGCCCTCAGAACCCAGGGACTCAGCTGTGTACTTCTGTGCCAGCACTCTAGGGCTCAGTAACACTGAAGCTTTCTTTGGACAA	CASTLGLSNTEAFF	5	1.653198608668051E-5	42	TCRBV12	TCRBV12				TCRBV12-03/12-04,TCRBV12-04						TCRBD01,TCRBD02	TCRBD01-01,TCRBD02-01		TCRBJ01-01*01	TCRBJ01	TCRBJ01-01	01				7	4	5	3	6	2	39	49	53	57	63	5	In	VDJ
ATCAATTCCCTGGAGCTTGGTGACTCTGCTGTGTATTTCTGTGCCAGCAGCAGCCGAGACGGGAACACTGAAGCTTTCTTTGGACAA	CASSSRDGNTEAFF	44	1.4548147756278848E-4	42	TCRBV03-01/03-02*01	TCRBV03	TCRBV03-01/03-02	01								TCRBD01,TCRBD02	TCRBD01-01,TCRBD02-01		TCRBJ01-01*01	TCRBJ01	TCRBJ01-01	01				5	6	2	7	2	1	39	51	57	60	62	44	In	VDJ
CTGATTCTGGAGTCCGCCAGCACCAACCAGACATCTATGTACCTCTGTGCCACAGCAGGCTTCCATCAGCCCCAGCATTTTGGTGAT	CATAGFHQPQHF	22	7.274073878139424E-5	36	TCRBV28-01*01	TCRBV28	TCRBV28-01	01				TCRBD01-01*01	TCRBD01	TCRBD01-01	01				TCRBJ01-05*01	TCRBJ01	TCRBJ01-05	01				10	3	4	4	5	5	45	52	55	59	64	22	In	VDJ
CCCTCAGAACCCAGGGACTCAGCTGTGTACTTCTGTGCCAGCATCCAAGGGGGGAGCTCCTATAATTCACCCCTCCACTTTGGGAAT	CASIQGGSSYNSPLHF	6	1.983838330401661E-5	48	TCRBV12	TCRBV12				TCRBV12-03/12-04,TCRBV12-04						TCRBD01,TCRBD02	TCRBD01-01,TCRBD02-01		TCRBJ01-06*01	TCRBJ01	TCRBJ01-06	01				7	4	5	1	3	0	33	43	47	53	56	6	In	VDJ
TGTCGGCTGCTCCCTCCCAGACATCTGTGTACTTCTGTGCCAGCAGTATGGACTAGCGGGGGGTTCTACGAGCAGTACTTCGGGCCG		19	6.282154712938593E-5	46	TCRBV06-05*01	TCRBV06	TCRBV06-05	01				TCRBD02-01*01	TCRBD02	TCRBD02-01	01				TCRBJ02-07*01	TCRBJ02	TCRBJ02-07	01				5	2	1	1	2	3	35	47	49	63	65	19	Out	VDJ
CTGAATGTGAACGCCTTGTTGCTGGGGGACTCGGCCCTGTATCTCTGTGCCAGCAGCTTTGACCCCTACGAGCAGTACTTCGGGCCG	CASSFDPYEQYF	13	4.2983163825369325E-5	36	TCRBV05-05*01	TCRBV05	TCRBV05-05	01								TCRBD01,TCRBD02	TCRBD01-01,TCRBD02-01		TCRBJ02-07*01	TCRBJ02	TCRBJ02-07	01				2	1	2	7	1	2	45	59	60	63	64	13	In	VDJ
CCAGAAGACTCGGCCCTGTATCTCTGTGCCAGCAGCCAAGTGGGGACAGGGGGAGTTGGGGCCAAAAACATTCAGTACTTCGGCGCC	CASSQVGTGGVGAKNIQYF	19	6.282154712938593E-5	57	TCRBV04-02*01	TCRBV04	TCRBV04-02	01				TCRBD01-01*01	TCRBD01	TCRBD01-01	01				TCRBJ02-04*01	TCRBJ02	TCRBJ02-04	01				1	2	0	1	7	1	24	40	42	53	60	19	In	VDJ
CAGCGCACAGAGCAGGGGGACTCGGCCATGTATCTCTGTGCCAGCAGCTTAGAGGGTCAGGGTAATCAGCCCCAGCATTTTGGTGAT	CASSLEGQGNQPQHF	29	9.588551930274696E-5	45	TCRBV07-09*01	TCRBV07	TCRBV07-09	01				TCRBD01-01*01	TCRBD01	TCRBD01-01	01				TCRBJ01-05*01	TCRBJ01	TCRBJ01-05	01				1	5	4	3	1	4	36	52	57	62	63	29	In	VDJ
GTGACCAGTGCCCATCCTGAAGACAGCAGCTTCTACATCTGCAGTGCTTGGTCGTCAGGGGGTAACTATGGCTACACCTTCGGTTCG	CSAWSSGGNYGYTF	15	4.959595826004153E-5	42	TCRBV20	TCRBV20				TCRBV20-01,TCRBV20-or09_02		TCRBD01-01*01	TCRBD01	TCRBD01-01	01				TCRBJ01-02*01	TCRBJ01	TCRBJ01-02	01				5	7	4	1	0	1	39	48	55	-1	62	15	In	VDJ
GACATCCGCTCACCAGGCCTGGGGGACGCAGCCATGTACCTGTGTGCCACCAGCAGAGATGTGAGAAATGAGCAGTTCTTCGGGCCA	CATSRDVRNEQFF	14	4.628956104270543E-5	39	TCRBV15-01*02	TCRBV15	TCRBV15-01	02				TCRBD02-01*02	TCRBD02	TCRBD02-01	02				TCRBJ02-01*01	TCRBJ02	TCRBJ02-01	01				0	3	11	2	1	7	42	59	62	65	66	14	In	VDJ
ATCCAGCGCACAGAGCAGGAGGACTCGGCCGTGTATCTCTGTGCCAGCAGCCTGACCGGGTCCCAAGATACGCAGTATTTTGGCCCA	CASSLTGSQDTQYF	27	8.927272486807475E-5	42	TCRBV07-02	TCRBV07	TCRBV07-02				01,02	TCRBD02-01	TCRBD02	TCRBD02-01				01,02	TCRBJ02-03*01	TCRBJ02	TCRBJ02-03	01				5	5	8	4	5	5	39	51	56	60	65	27	In	VDJ
GAACCCAGGGACTCAGCTGTGTACTTCTGTGCCAGCAGTTCCCTGGAGGCAGGGTGAATGAGGTACACTGAAGCTTTCTTTGGACAA	CASSSLEAG*MRYTEAFF	13	4.2983163825369325E-5	54	TCRBV12	TCRBV12				TCRBV12-03/12-04,TCRBV12-04						TCRBD01,TCRBD02	TCRBD01-01,TCRBD02-01		TCRBJ01-01*01	TCRBJ01	TCRBJ01-01	01				4	9	4	3	10	3	27	40	49	54	64	13	Stop	VDJ
AGTGCCCATCCTGAAGACAGCAGCTTCTACATCTGCAGTGCTAGAGATATGACGGGAACAGGGTACCAGCCCCAGCATTTTGGTGAT	CSARDMTGTGYQPQHF	16	5.290235547737763E-5	48	TCRBV20	TCRBV20				TCRBV20-01,TCRBV20-or09_02		TCRBD01-01*01	TCRBD01	TCRBD01-01	01				TCRBJ01-05*01	TCRBJ01	TCRBJ01-05	01				0	10	3	3	3	7	33	47	57	63	66	16	In	VDJ
GTGAGCAACATGAGCCCTGAAGACAGCAGCATATATCTCTGCAGCGTTGAAGATCAGGGACAGGTCTATGGCTACACCTTCGGTTCG	CSVEDQGQVYGYTF	5	1.653198608668051E-5	42	TCRBV29-01	TCRBV29	TCRBV29-01				01,02	TCRBD01-01*01	TCRBD01	TCRBD01-01	01				TCRBJ01-02*01	TCRBJ01	TCRBJ01-02	01				0	3	0	4	1	4	39	53	56	64	65	5	In	VDJ
NNNNNNNTGTCGGCTGCTCCCTCCCAGACATCTGTGTACTTCTGTGCCAGCAGTTACGATTCTAACTATGGCTACACCTTCGGTTCG	CASSYDSNYGYTF	24	7.935353321606644E-5	39	TCRBV06-05*01	TCRBV06	TCRBV06-05	01								TCRBD01,TCRBD02	TCRBD01-01,TCRBD02-01		TCRBJ01-02*01	TCRBJ01	TCRBJ01-02	01				2	0	2	8	2	0	42	-1	57	59	61	24	In	VDJ
AACGCCTTGTTGCTGGGGGACTCGGCCCTGTATCTCTGTGCCAGCAGCTTTCTCGGGGGTTATAACTATGGCTACACCTTCGGTTCG	CASSFLGGYNYGYTF	18	5.951514991204984E-5	45	TCRBV05-05*01	TCRBV05	TCRBV05-05	01				TCRBD02-01*01	TCRBD02	TCRBD02-01	01				TCRBJ01-02*01	TCRBJ01	TCRBJ01-02	01				2	3	8	2	3	1	36	50	53	59	62	18	In	VDJ
AAGATCCAGCCCTCAGAACCCAGGGACTCAGCTGTGTACTTCTGTGCCAGCAGGGACACCGGGACAGGGAAGCAGTACTTCGGGCCG	CASRDTGTGKQYF	15	4.959595826004153E-5	39	TCRBV12-03/12-04*01	TCRBV12	TCRBV12-03/12-04	01				TCRBD01-01*01	TCRBD01	TCRBD01-01	01				TCRBJ02-07*01	TCRBJ02	TCRBJ02-07	01				6	7	0	3	1	8	42	53	60	69	70	15	In	VDJ
AAGATCCAGCCTGCAGAGCTTGGGGACTCGGCCGTGTATCTCTGTGCCAGCAGTGGACAGGGAGGCAATGAGCAGTTCTTCGGGCCA	CASSGQGGNEQFF	11	3.637036939069712E-5	39	TCRBV11-03*01	TCRBV11	TCRBV11-03	01				TCRBD01-01*01	TCRBD01	TCRBD01-01	01				TCRBJ02-01*01	TCRBJ02	TCRBJ02-01	01				6	1	1	3	3	6	42	53	54	62	65	11	In	VDJ
TCCGCCAGCACCAACCAGACATCTATGTACCTCTGTGCCAGCAGTTTCGTTGGTAGGACCACCACAGATACGCAGTATTTTGGCCCA	CASSFVGRTTTDTQYF	21	6.943434156405814E-5	48	TCRBV28-01*01	TCRBV28	TCRBV28-01	01								TCRBD01,TCRBD02	TCRBD01-01,TCRBD02-01		TCRBJ02-03*01	TCRBJ02	TCRBJ02-03	01				3	8	1	7	3	2	33	47	55	59	62	21	In	VDJ
CTCCTCACTCTGGAGTCCGCTACCAGCTCCCAGACATCTGTGTACTTCTGTGCCATCGGGGGGTCCGGGGAGCTGTTTTTTGGAGAA	CAIGGSGELFF	12	3.967676660803322E-5	33	TCRBV10-03*01	TCRBV10	TCRBV10-03	01				TCRBD02-01*01	TCRBD02	TCRBD02-01	01				TCRBJ02-02*01	TCRBJ02	TCRBJ02-02	01				8	0	9	1	1	6	48	-1	57	63	64	12	In	VDJ
GAGGACTCCGCCGTGTATCTCTGTGCCAGCAGCTTAGACCCCCCCGGGCTAGCGGGAGTCGCGAGATACGAGCAGTACTTCGGGCCG	CASSLDPPGLAGVARYEQYF	14	4.628956104270543E-5	60	TCRBV07-08	TCRBV07	TCRBV07-08				01,02	TCRBD02-01*02	TCRBD02	TCRBD02-01	02				TCRBJ02-07*01	TCRBJ02	TCRBJ02-07	01				1	11	4	2	8	4	21	37	48	58	66	14	In	VDJ
CTGGAGTCCGCCAGCACCAACCAGACATCTATGTACCTCTGTGCCAGCAGTCCGGCGGGGCCTGGAAACACCATATATTTTGGAGAG	CASSPAGPGNTIYF	18	5.951514991204984E-5	42	TCRBV28-01*01	TCRBV28	TCRBV28-01	01				TCRBD02-01*01	TCRBD02	TCRBD02-01	01				TCRBJ01-03*01	TCRBJ01	TCRBJ01-03	01				5	3	7	3	1	2	39	51	54	60	61	18	In	VDJ
GCTACGAAGCTTGAGGATTCAGCAGTGTATTTTTGTGCCAGCAGCCCCCATACTAGCGGGGTATACAATGAGCAGTTCTTCGGGCCA	CASSPHTSGVYNEQFF	16	5.290235547737763E-5	48	TCRBV16-01*01	TCRBV16	TCRBV16-01	01				TCRBD02-01*01	TCRBD02	TCRBD02-01	01				TCRBJ02-01*01	TCRBJ02	TCRBJ02-01	01				4	5	3	3	2	4	33	46	51	61	63	16	In	VDJ
CTGGAGTCCGCCAGCACCAACCAGACATCTATGTACCTCTGTGCCAGCAGTGTAGCGGGACTTACCGGGGAGCTGTTTTTTGGAGAA	CASSVAGLTGELFF	17	5.6208752694713735E-5	42	TCRBV28-01*01	TCRBV28	TCRBV28-01	01				TCRBD02-01*02	TCRBD02	TCRBD02-01	02				TCRBJ02-02*01	TCRBJ02	TCRBJ02-02	01				5	1	5	3	3	5	39	51	52	60	63	17	In	VDJ
TCAGAACCCAGGGACTCAGCTGTGTACTTCTGTGCCAGCAGTTTATCCAGGGGGCTCACGGAGAACACTGAAGCTTTCTTTGGACAA	CASSLSRGLTENTEAFF	12	3.967676660803322E-5	51	TCRBV12	TCRBV12				TCRBV12-03/12-04,TCRBV12-04		TCRBD01-01*01	TCRBD01	TCRBD01-01	01				TCRBJ01-01*01	TCRBJ01	TCRBJ01-01	01				2	2	4	0	7	1	30	45	47	55	62	12	In	VDJ
NNNNNNNTGTCGGCTGCTCCCTCCCAGACATCTGTGTACTTCTGTGCCAGCAGTTACAGGGCTGGACAGCCCCAGCATTTTGGTGAT	CASSYRAGQPQHF	16	5.290235547737763E-5	39	TCRBV06-05*01	TCRBV06	TCRBV06-05	01								TCRBD01,TCRBD02	TCRBD01-01,TCRBD02-01		TCRBJ01-05*01	TCRBJ01	TCRBJ01-05	01				2	0	5	3	5	7	42	-1	57	61	66	16	In	VDJ
GTGACCAGTGCCCATCCTGAAGACAGCAGCTTCTACATCTGCAGTGCTAGAGAATCGGGGGCTAAGGTTGGCTACACCTTCGGTTCG	CSARESGAKVGYTF	9	2.975757495602492E-5	42	TCRBV20	TCRBV20				TCRBV20-01,TCRBV20-or09_02						TCRBD01,TCRBD02	TCRBD01-01,TCRBD02-01		TCRBJ01-02*01	TCRBJ01	TCRBJ01-02	01				0	3	6	0	6	7	39	53	56	62	68	9	In	VDJ
CCTGCAGAGCTTGGGGACTCGGCCGTGTATCTCTGTGCCAGCAGACCGACAGGGTGGGAGTCTGACTATGGCTACACCTTCGGTTCG	CASRPTGWESDYGYTF	14	4.628956104270543E-5	48	TCRBV11-03*01	TCRBV11	TCRBV11-03	01				TCRBD01-01*01	TCRBD01	TCRBD01-01	01				TCRBJ01-02*01	TCRBJ01	TCRBJ01-02	01				6	3	2	3	10	3	33	44	47	54	64	14	In	VDJ
ACATCGGCCCAAAAGAACCCGACAGCTTTCTATCTCTGTCCCAGTCCCCTCGCGGGGGGGGGACTAACCGGCTACACCTTCGGTTCG	CPSPLAGGGLTGYTF	3	9.919191652008306E-6	45	TCRBV19-01*01	TCRBV19	TCRBV19-01	01				TCRBD02-01*01	TCRBD02	TCRBD02-01	01				TCRBJ01-02*01	TCRBJ01	TCRBJ01-02	01				8	6	7	0	9	8	36	45	51	60	69	3	In	VDJ
GAGTCTGCTGCCTCCTCCCAGACATCTGTATATTTCTGCGCCAGCAGTGAGTCCGGGCGACAGGGCGGCGAGCAGTACTTCGGGCCG	CASSESGRQGGEQYF	19	6.282154712938593E-5	45	TCRBV10-01*01	TCRBV10	TCRBV10-01	01				TCRBD01-01*01	TCRBD01	TCRBD01-01	01				TCRBJ02-07*01	TCRBJ02	TCRBJ02-07	01				0	5	2	3	3	6	36	53	58	65	68	19	In	VDJ
AGAGCAGGGGGACTCGGCCATGTATCTCTGTGCCAGCAGCTGCATTAGGATACCCTCGACGGAACCTACGAGCAGTACTTCGGGCCG		35	1.1572390260676357E-4	53	TCRBV07-09*01	TCRBV07	TCRBV07-09	01								TCRBD01,TCRBD02	TCRBD01-01,TCRBD02-01		TCRBJ02-07*01	TCRBJ02	TCRBJ02-07	01				4	6	1	8	14	2	28	41	47	50	64	35	Out	VDJ
AACGCCTTGGAGCTGGACGACTCGGCCCTGTATCTCTGTGCCAGCAGCTTGGGACTAGCGGGACGAAACGAGCAGTACTTCGGGCCG	CASSLGLAGRNEQYF	9	2.975757495602492E-5	45	TCRBV05-04*01	TCRBV05	TCRBV05-04	01				TCRBD02-01*02	TCRBD02	TCRBD02-01	02				TCRBJ02-07*01	TCRBJ02	TCRBJ02-07	01				0	0	2	3	4	5	36	-1	52	63	67	9	In	VDJ
AGCTCTCTGGAGCTGGGGGACTCAGCTTTGTATTTCTGTGCCAGCAGCGTAGTGGGACCTGGGGCCAACGTCCTGACTTTCGGGGCC	CASSVVGPGANVLTF	19	6.282154712938593E-5	45	TCRBV09-01*01	TCRBV09	TCRBV09-01	01								TCRBD01,TCRBD02	TCRBD01-01,TCRBD02-01		TCRBJ02-06*01	TCRBJ02	TCRBJ02-06	01				0	1	0	7	0	2	36	52	53	-1	58	19	In	VDJ
ATCCAGCGCACAGAGCGGGGGGACTCAGCCGTGTATCTCTGTGCCAGCGGACCCGGGACTAGCATTCTTTCGCAGTATTTTGGCCCA	CASGPGTSILSQYF	15	4.959595826004153E-5	42	TCRBV07-03*01	TCRBV07	TCRBV07-03	01				TCRBD02-01	TCRBD02	TCRBD02-01				01,02	TCRBJ02-03*01	TCRBJ02	TCRBJ02-03	01				8	6	0	7	7	10	39	48	54	63	70	15	In	VDJ
NNNNNTGTCGGCTGCTCCCTCCCAGACATCTGTGTACTTCTGTGCCAGCAGTGAATATCTTGGGACAGTGAAGCTTTCTTTGGACAA		14	4.628956104270543E-5	41	TCRBV06-01*01	TCRBV06	TCRBV06-01	01				TCRBD01-01*01	TCRBD01	TCRBD01-01	01				TCRBJ01-01*01	TCRBJ01	TCRBJ01-01	01				2	6	0	5	0	7	40	55	61	-1	68	14	Out	VDJ
CCTGCAAAGCTTGAGGACTCGGCCGTGTATCTCTGTGCCAGCAGCTTAAAGTTCGGGACAGTAAACACTGAAGCTTTCTTTGGACAA	CASSLKFGTVNTEAFF	12	3.967676660803322E-5	48	TCRBV11-02	TCRBV11	TCRBV11-02				01,03	TCRBD01-01*01	TCRBD01	TCRBD01-01	01				TCRBJ01-01*01	TCRBJ01	TCRBJ01-01	01				2	6	0	5	2	2	33	48	54	61	63	12	In	VDJ
AAGCTCCTTCTCAGTGACTCTGGCTTCTATCTCTGTGCCTGGAGTCATTCACCCGGGACAGGCCCCTATGGCTACACCTTCGGTTCG	CAWSHSPGTGPYGYTF	5	1.653198608668051E-5	48	TCRBV30-01*01	TCRBV30	TCRBV30-01	01				TCRBD01-01*01	TCRBD01	TCRBD01-01	01				TCRBJ01-02*01	TCRBJ01	TCRBJ01-02	01				2	9	0	4	3	4	33	45	54	62	65	5	In	VDJ
GCGCACAGAGCAGCGGGACTCAGCCATGTATCGCTGTGCTAGCAGCTTAGAAGCAGGGCGACTAACTATGGCTACACCTTCGGTTCG		21	6.943434156405814E-5	47	TCRBV07-07*01	TCRBV07	TCRBV07-07	01				TCRBD01-01*01	TCRBD01	TCRBD01-01	01				TCRBJ01-02*01	TCRBJ01	TCRBJ01-02	01				1	3	4	3	3	0	34	50	53	58	61	21	Out	VDJ
CTCAAGATCCAGCCTGCAAAGCTTGAGGACTCGGCCGTGTATCTCTGTGCCAGCAGATTCAGGGAACGCGAGCAGTACTTCGGGCCG	CASRFREREQYF	8	2.6451177738688816E-5	36	TCRBV11-02*01	TCRBV11	TCRBV11-02	01				TCRBD01-01*01	TCRBD01	TCRBD01-01	01				TCRBJ02-07*01	TCRBJ02	TCRBJ02-07	01				6	3	4	3	4	6	45	56	59	64	68	8	In	VDJ
CTCTCTGGAGCTGGGGGACTCAGCTTTGTATTTCTGTGCCAGCAGCGTAGACTAGCGGGAGGGCTCAATGAGCAGTTCTTCGGGCCA		24	7.935353321606644E-5	47	TCRBV09-01*01	TCRBV09	TCRBV09-01	01				TCRBD02-01*02	TCRBD02	TCRBD02-01	02				TCRBJ02-01*01	TCRBJ02	TCRBJ02-01	01				0	0	3	0	2	6	34	-1	50	63	65	24	Out	VDJ
TCCGCCAGCACCAACCAGACATCTATGTACCTCTGTGCCAGCAGTGCGCAAGGACAAGTCCTGAACACTGAAGCTTTCTTTGGACAA	CASSAQGQVLNTEAFF	16	5.290235547737763E-5	48	TCRBV28-01*01	TCRBV28	TCRBV28-01	01				TCRBD01-01*01	TCRBD01	TCRBD01-01	01				TCRBJ01-01*01	TCRBJ01	TCRBJ01-01	01				5	6	1	6	5	0	33	45	51	56	61	16	In	VDJ
CCTCACGTTGGCGTCTGCTGTACCCTCTCAGACATCTGTGTACTTCTGTGCCAGCAGGTGGGATATGAAAAACTGTTTTTTGGCAGT		23	7.604713599873034E-5	35	TCRBV06-04*01	TCRBV06	TCRBV06-04	01								TCRBD01,TCRBD02	TCRBD01-01,TCRBD02-01		TCRBJ01-04*01	TCRBJ01	TCRBJ01-04	01				6	2	0	8	1	6	46	57	59	63	64	23	Out	VDJ
GAGATGAATGTGAGCACCTTGGAGCTGGGGGACTCGGCCCTTTATCTTTGCGCCAGCAGGGACAGTCTTGGCTACACCTTCGGTTCG	CASRDSLGYTF	22	7.274073878139424E-5	33	TCRBV05-01*01	TCRBV05	TCRBV05-01	01				TCRBD01-01*01	TCRBD01	TCRBD01-01	01				TCRBJ01-02*01	TCRBJ01	TCRBJ01-02	01				5	0	1	5	3	7	48	-1	59	65	68	22	In	VDJ
ACTGTGACATCGGCCCAAAAGAACCCGACAGCTTTCTATCTCTGTGCCACTAGGGACAGTTATAGATATGGCTACACCTTCGGTTCG	CATRDSYRYGYTF	8	2.6451177738688816E-5	39	TCRBV19-01*01	TCRBV19	TCRBV19-01	01				TCRBD01-01*01	TCRBD01	TCRBD01-01	01				TCRBJ01-02*01	TCRBJ01	TCRBJ01-02	01				6	0	1	5	7	5	42	-1	53	59	66	8	In	VDJ
AGTGACCAGTGCCCATCCTGAAGACAGCAGCTTCTACATCTGCAGTGCCCAACGGGGGGAAGCTCCTACGAGCAGTACTTCGGGCCG		14	4.628956104270543E-5	41	TCRBV20	TCRBV20				TCRBV20-01,TCRBV20-or09_02		TCRBD02-01*01	TCRBD02	TCRBD02-01	01				TCRBJ02-07*01	TCRBJ02	TCRBJ02-07	01				6	4	8	1	3	0	40	48	52	59	62	14	Out	VDJ
ATCCAGCGCACAGAGCAGCGGGACTCGGCCATGTATCGCTGTGCCAGCAGCTTATCAAACCCGACCGGGGAGCTGTTTTTTGGAGAA	CASSLSNPTGELFF	48	1.587070664321329E-4	42	TCRBV07-06*01	TCRBV07	TCRBV07-06	01								TCRBD01,TCRBD02	TCRBD01-01,TCRBD02-01		TCRBJ02-02*01	TCRBJ02	TCRBJ02-02	01				2	4	3	7	3	5	39	54	58	60	63	48	In	VDJ
ACCTTCATGTGGTCGCACTGCAGCAAGAAGACTCAGCTGCGTATCTCTGCACCAGCAGCGAGGGGTCAGCCCCAGCATTTTGGTGAT		13	4.2983163825369325E-5	34	TCRBV01-01*01	TCRBV01	TCRBV01-01	01								TCRBD01,TCRBD02	TCRBD01-01,TCRBD02-01		TCRBJ01-05*01	TCRBJ01	TCRBJ01-05	01				5	1	5	2	0	6	47	59	60	-1	65	13	Out	VDJ
AAGATCCAGCGCACAGAGCGGGGGGACTCAGCCGTGTATCTCTGTGCCAGCAGCTTAGGGGCTGGGTACGAGCAGTACTTCGGGCCG	CASSLGAGYEQYF	9	2.975757495602492E-5	39	TCRBV07-03*01	TCRBV07	TCRBV07-03	01				TCRBD01-01*01	TCRBD01	TCRBD01-01	01				TCRBJ02-07*01	TCRBJ02	TCRBJ02-07	01				2	0	7	0	4	4	42	-1	57	62	66	9	In	VDJ
CTGAGCTCTCTGGAGCTGGGGGACTCAGCTTTGTATTTCTGTGCCAGCAGGGACCTGACAGGGGGCTATGGCTACACCTTCGGTTCG	CASRDLTGGYGYTF	9	2.975757495602492E-5	42	TCRBV09-01*01	TCRBV09	TCRBV09-01	01				TCRBD01-01*01	TCRBD01	TCRBD01-01	01				TCRBJ01-02*01	TCRBJ01	TCRBJ01-02	01				5	6	2	1	0	4	39	50	56	-1	65	9	In	VDJ
ATTCTGGAGTCCGCCAGCACCAACCAGACATCTATGTACCTCTGTGCCAGCAGTTTGGGGGTCGGCTACGAGCAGTACTTCGGGCCG	CASSLGVGYEQYF	11	3.637036939069712E-5	39	TCRBV28-01*01	TCRBV28	TCRBV28-01	01								TCRBD01,TCRBD02	TCRBD01-01,TCRBD02-01		TCRBJ02-07*01	TCRBJ02	TCRBJ02-07	01				3	0	6	1	4	3	42	-1	56	61	65	11	In	VDJ
ATCCGGTCCACAAAGCTGGAGGACTCAGCCATGTACTTCTGTGCCAGCAGTGAGCTCCCTACGGGGTCACCCCTCCACTTTGGGAAC	CASSELPTGSPLHF	13	4.2983163825369325E-5	42	TCRBV02-01	TCRBV02	TCRBV02-01				01,03	TCRBD02-01*01	TCRBD02	TCRBD02-01	01				TCRBJ01-06*02	TCRBJ01	TCRBJ01-06	02				3	8	8	3	0	10	39	53	61	-1	66	13	In	VDJ
CGCTCCCAGACATCTGTGTATTTCTGCGCCAGCAGTGACCCGGCTGCCGCGGGGGGCCACTTGGCGGGGGAGCTGTTTTTTGGAGAA	CASSDPAAAGGHLAGELFF	11	3.637036939069712E-5	57	TCRBV10-02*01	TCRBV10	TCRBV10-02	01				TCRBD02-01*01	TCRBD02	TCRBD02-01	01				TCRBJ02-02*01	TCRBJ02	TCRBJ02-02	01				3	10	7	1	10	8	24	38	48	56	66	11	In	VDJ
ACTCTGGAGTCCGCTACCAGCTCCCAGACATCTGTGTACTTCTGTGCCATCAGGGGACAGGGGTTCACTGAAGCTTTCTTTGGACAA	CAIRGQGFTEAFF	14	4.628956104270543E-5	39	TCRBV10-03*01	TCRBV10	TCRBV10-03	01				TCRBD01-01*01	TCRBD01	TCRBD01-01	01				TCRBJ01-01*01	TCRBJ01	TCRBJ01-01	01				6	0	0	2	2	4	42	-1	53	63	65	14	In	VDJ
AATGTGAACGCCTTGTTGCTGGGGGACTCGGCCCTCTATCTCTGTGCCAGCAGCTCTCGACAGGGATATGGCTACACCTTCGGTTCG	CASSSRQGYGYTF	23	7.604713599873034E-5	39	TCRBV05-06*01	TCRBV05	TCRBV05-06	01				TCRBD01-01*01	TCRBD01	TCRBD01-01	01				TCRBJ01-02*01	TCRBJ01	TCRBJ01-02	01				3	3	2	3	1	5	42	55	58	65	66	23	In	VDJ
GCCCCAACCAGACCTCTCTGTACTTCTGTGCCAGCAGTTTATGGGTTCTTATAGCGGGAGGGACGCTACGAGCAGTACTTCGGGCCG		13	4.2983163825369325E-5	55	TCRBV27-01*01	TCRBV27	TCRBV27-01	01				TCRBD02-01*02	TCRBD02	TCRBD02-01	02				TCRBJ02-07*01	TCRBJ02	TCRBJ02-07	01				1	9	5	0	3	3	26	42	51	62	65	13	Out	VDJ
GTGACCAGTGCCCATCCTGAAGACAGCAGCTTCTACATCTGCAGTGCTAGTTGGCCCTCTGGGGCCAACGTCCTGACTTTCGGGGCC	CSASWPSGANVLTF	17	5.6208752694713735E-5	42	TCRBV20-01*04	TCRBV20	TCRBV20-01	04				TCRBD01-01*01	TCRBD01	TCRBD01-01	01				TCRBJ02-06*01	TCRBJ02	TCRBJ02-06	01				2	1	9	0	1	0	39	51	52	55	56	17	In	VDJ
GCTGGAGGACTCAGCCATGTACTTCTGTGCCGGAAAAATCGGGGAGGGGACAGGGTCAGGAATAATTCACCCCTCCACTTTGGGAAC		19	6.282154712938593E-5	56	TCRBV02-01	TCRBV02	TCRBV02-01				01,03	TCRBD01-01*01	TCRBD01	TCRBD01-01	01				TCRBJ01-06*02	TCRBJ01	TCRBJ01-06	02				11	15	0	3	6	5	25	31	46	55	61	19	Out	VDJ
CTGATTCTGGAGTCCGCCAGCACCAACCAGACATCTATGTACCTCTGTGCCAGCAGTTGGCTAAACACTGAAGCTTTCTTTGGACAA	CASSWLNTEAFF	4	1.3225588869344408E-5	36	TCRBV28-01*01	TCRBV28	TCRBV28-01	01								TCRBD01,TCRBD02	TCRBD01-01,TCRBD02-01		TCRBJ01-01*01	TCRBJ01	TCRBJ01-01	01				4	0	9	0	2	2	45	-1	58	61	63	4	In	VDJ
GTGAGCACCTTGGAGCTGGGGGACTCGGCCCTTTATCTTTGCGCCAGCTCGGCGACAGGGTGGGATGAAAAACTGTTTTTTGGCAGT	CASSATGWDEKLFF	22	7.274073878139424E-5	42	TCRBV05-01*01	TCRBV05	TCRBV05-01	01				TCRBD01-01*01	TCRBD01	TCRBD01-01	01				TCRBJ01-04*01	TCRBJ01	TCRBJ01-04	01				7	5	2	3	4	6	39	48	53	60	64	22	In	VDJ
TCCGCCAGCACCAACCAGACATCTATGTACCTCTGTGCCAGCAGTCCCCCCCAGGGGTCGAGGGATTACGAGCAGTACTTCGGGCCG	CASSPPQGSRDYEQYF	9	2.975757495602492E-5	48	TCRBV28-01*01	TCRBV28	TCRBV28-01	01				TCRBD01-01*01	TCRBD01	TCRBD01-01	01				TCRBJ02-07*01	TCRBJ02	TCRBJ02-07	01				5	6	4	2	9	4	33	45	51	57	66	9	In	VDJ
AACGCCTTGGAGCTGGACGACTCGGCCCTGTATCTCTGTGCCAGCAGCTACGGGACAGGGGGACGAAACGAGCAGTACTTCGGGCCG	CASSYGTGGRNEQYF	37	1.2233669704143576E-4	45	TCRBV05-04*01	TCRBV05	TCRBV05-04	01				TCRBD01-01*01	TCRBD01	TCRBD01-01	01				TCRBJ02-07*01	TCRBJ02	TCRBJ02-07	01				3	2	0	1	5	5	36	49	51	62	67	37	In	VDJ
AGCACCAACCAGACATCTATGTACCTCTGTGCCAGCAGTCTCTCTCTAGGACAGGGGCCCTCTGGAAACACCATATATTTTGGAGAG	CASSLSLGQGPSGNTIYF	22	7.274073878139424E-5	54	TCRBV28-01*01	TCRBV28	TCRBV28-01	01				TCRBD01-01*01	TCRBD01	TCRBD01-01	01				TCRBJ01-03*01	TCRBJ01	TCRBJ01-03	01				5	9	1	2	2	0	27	39	48	57	59	22	In	VDJ
GTGAGCACCTTGGAGCTGGGGGACTCGGCCCTTTATCTTTGCGCCAGCAGTTTGGACAGGCTCCCTTCACCCCTCCACTTTGGGAAC	CASSLDRLPSPLHF	11	3.637036939069712E-5	42	TCRBV05-01*01	TCRBV05	TCRBV05-01	01				TCRBD01-01*01	TCRBD01	TCRBD01-01	01				TCRBJ01-06*02	TCRBJ01	TCRBJ01-06	02				0	0	3	4	5	9	39	-1	55	60	65	11	In	VDJ
GACATCCGCTCACCAGGCCTGGGGGACGCAGCCATGTACCTGTGTGCCACCAGCTGGCGGCAGGGAGGTGAAGCTTTCTTTGGACAA	CATSWRQGGEAFF	10	3.306397217336102E-5	39	TCRBV15-01*02	TCRBV15	TCRBV15-01	02				TCRBD02-01*02	TCRBD02	TCRBD02-01	02				TCRBJ01-01*01	TCRBJ01	TCRBJ01-01	01				5	8	9	1	0	7	42	54	62	-1	68	10	In	VDJ
NNNNNNNTGTCGGCTGCTCCCTCCCAGACATCTGTGTACTTCTGTGCCAGCAGTGAACAGGTCCACACTGAAGCTTTCTTTGGACAA	CASSEQVHTEAFF	42	1.3886868312811628E-4	39	TCRBV06-01*01	TCRBV06	TCRBV06-01	01				TCRBD01-01*01	TCRBD01	TCRBD01-01	01				TCRBJ01-01*01	TCRBJ01	TCRBJ01-01	01				2	0	4	4	3	3	42	-1	57	61	64	42	In	VDJ
GCCTTGGAGCTGGACGACTCGGCCCTGTATCTCTGTGCCAGCAGCTCCCTGGACGGAGCGGGGTTCTACGAGCAGTACTTCGGGCCG	CASSSLDGAGFYEQYF	20	6.612794434672204E-5	48	TCRBV05-04*01	TCRBV05	TCRBV05-04	01				TCRBD02-01*01	TCRBD02	TCRBD02-01	01				TCRBJ02-07*01	TCRBJ02	TCRBJ02-07	01				3	10	6	3	2	3	33	46	56	63	65	20	In	VDJ
GAGTCCGCTACCAGCTCCCAGACATCTGTGTACTTCTGTGCCATCAGTGAGGGGACTAGCGGGAGATACGAGCAGTACTTCGGGCCG	CAISEGTSGRYEQYF	12	3.967676660803322E-5	45	TCRBV10-03*01	TCRBV10	TCRBV10-03	01				TCRBD02-01*02	TCRBD02	TCRBD02-01	02				TCRBJ02-07*01	TCRBJ02	TCRBJ02-07	01				2	0	0	2	1	4	36	-1	51	65	66	12	In	VDJ
ATCCAGCCCTCAGAACCCAGGGACTCAGCTGTGTACTTCTGTGCCAGCAAAGGGGGGCAGATCAATCAGCCCCAGCATTTTGGTGAT	CASKGGQINQPQHF	29	9.588551930274696E-5	42	TCRBV12	TCRBV12				TCRBV12-03/12-04,TCRBV12-04						TCRBD01,TCRBD02	TCRBD01-01,TCRBD02-01		TCRBJ01-05*01	TCRBJ01	TCRBJ01-05	01				7	1	5	1	6	3	39	49	50	56	62	29	In	VDJ
CTAGAGTCTGCCATCCCCAACCAGACAGCTCTTTACTTCTGTGCCACCAGTGATCCCGGCAGAAGCTATGGCTACACCTTCGGTTCG	CATSDPGRSYGYTF	10	3.306397217336102E-5	42	TCRBV24-01*01	TCRBV24	TCRBV24-01	01								TCRBD01,TCRBD02	TCRBD01-01,TCRBD02-01		TCRBJ01-02*01	TCRBJ01	TCRBJ01-02	01				3	5	4	5	3	4	39	54	59	62	65	10	In	VDJ
TCCAGCGCACACAGCAGGAGGACTCGGCCGTGTATCTCTGTGCCAGCAGCGACCCATGACGGGGGCTGCGAGCAGTACTTCGGGCCG		7	2.3144780521352714E-5	43	TCRBV07-02	TCRBV07	TCRBV07-02				01,02					TCRBD01,TCRBD02	TCRBD01-01,TCRBD02-01		TCRBJ02-07*01	TCRBJ02	TCRBJ02-07	01				5	10	6	0	2	6	38	50	60	66	68	7	Out	VDJ
AGCCCTCAGAACCCAGGGACTCAGCTGTGTATTTTTGTGCTAGTGGTTTCCCTAGCCTCCCGAACCTACGAGCAGTACTTCGGGCCG		6	1.983838330401661E-5	46	TCRBV12-05*01	TCRBV12	TCRBV12-05	01				TCRBD02-01	TCRBD02	TCRBD02-01				01,02	TCRBJ02-07*01	TCRBJ02	TCRBJ02-07	01				3	2	4	7	8	2	35	49	51	56	64	6	Out	VDJ
ATCCAGCGCACAGAGCAGGAGGACTCGGCCGTGTATCTCTGTGCCAGCAGCTACAGGGCCTATAATTCACCCCTCCACTTTGGGAAC	CASSYRAYNSPLHF	4	1.3225588869344408E-5	42	TCRBV07-02	TCRBV07	TCRBV07-02				01,02	TCRBD01-01*01	TCRBD01	TCRBD01-01	01				TCRBJ01-06*02	TCRBJ01	TCRBJ01-06	02				4	0	3	3	0	2	39	-1	52	-1	58	4	In	VDJ
CTTTCTTGACATCCGCTCACCAGGCCTGGGGGACGCAGCCATGTACCTGTGTGCCATGAGATGCGGCAGCCCCAGCATTTTGGTGAT		13	4.2983163825369325E-5	32	TCRBV15-01*02	TCRBV15	TCRBV15-01	02				TCRBD02-01	TCRBD02	TCRBD02-01				01,02	TCRBJ01-05*01	TCRBJ01	TCRBJ01-05	01				10	6	7	5	0	7	49	56	62	-1	66	13	Out	VDJ
GCTGCTCCCTCCCAGACATCTGTGTACTTCTGTGCCAGCAGTTCGGCTAGGGACCTCTTAAGAGGACAGCCCCAGCATTTTGGTGAT	CASSSARDLLRGQPQHF	27	8.927272486807475E-5	51	TCRBV06	TCRBV06				TCRBV06-05,TCRBV06-06						TCRBD01,TCRBD02	TCRBD01-01,TCRBD02-01		TCRBJ01-05*01	TCRBJ01	TCRBJ01-05	01				4	6	0	7	12	7	30	43	49	54	66	27	In	VDJ
CACATCAATTCCCTGGAGCTTGGTGACTCTGCTGTGTATTTCTGTGCCAGCAGCCAAGGCAGGAATTCACCCCTCCACTTTGGGAAT	CASSQGRNSPLHF	17	5.6208752694713735E-5	39	TCRBV03-01/03-02*01	TCRBV03	TCRBV03-01/03-02	01				TCRBD01-01*01	TCRBD01	TCRBD01-01	01				TCRBJ01-06*01	TCRBJ01	TCRBJ01-06	01				1	1	4	4	0	7	42	58	59	-1	63	17	In	VDJ
ACTGTGACATCGGCCCAAAAGAACCCGACAGCTTTCTATCTCTGTGCCAGTAGTATAGTGGTGAACACTGAAGCTTTCTTTGGACAA	CASSIVVNTEAFF	7	2.3144780521352714E-5	39	TCRBV19-01*01	TCRBV19	TCRBV19-01	01								TCRBD01,TCRBD02	TCRBD01-01,TCRBD02-01		TCRBJ01-01*01	TCRBJ01	TCRBJ01-01	01				1	1	0	10	0	0	42	58	59	-1	61	7	In	VDJ
GCCATCCCCAACCAGACAGCTCTTTACTTCTGTGCCACCAGTGACCCTCTAAGCAGGGGTAGCAATCAGCCCCAGCATTTTGGTGAT	CATSDPLSRGSNQPQHF	17	5.6208752694713735E-5	51	TCRBV24-01*01	TCRBV24	TCRBV24-01	01				TCRBD01-01*01	TCRBD01	TCRBD01-01	01				TCRBJ01-05*01	TCRBJ01	TCRBJ01-05	01				4	9	4	2	0	0	30	44	53	-1	59	17	In	VDJ
ATCCTGGAGTCGCCCAGCCCCAACCAGACCTCTCTGTACTTCTGTGCCAGCCGCGCTACAGGGGGTTCACCCCTCCACTTTGGGAAT	CASRATGGSPLHF	5	1.653198608668051E-5	39	TCRBV27-01*01	TCRBV27	TCRBV27-01	01				TCRBD01-01*01	TCRBD01	TCRBD01-01	01				TCRBJ01-06*01	TCRBJ01	TCRBJ01-06	01				8	6	3	1	0	9	42	51	57	-1	65	5	In	VDJ
NNNNNNNNNNNNNNNNTGTCGGCTGCTCCCTCCCAGACATCTGTGTACTTCTGTGCCAGCTCCCTTTACTTCTACACCTTCGGTTCG	CASSLYFYTF	12	3.967676660803322E-5	30	TCRBV06-05*01	TCRBV06	TCRBV06-05	01				TCRBD02-01	TCRBD02	TCRBD02-01				01,02	TCRBJ01-02*01	TCRBJ01	TCRBJ01-02	01				8	7	3	10	1	10	51	60	67	70	71	12	In	VDJ
CTGGAGTCCGCCAGCACCAACCAGACATCTATGTACCTCTGTGCCAGCAGCGACAGGGAGGGTAACTACGAGCAGTACTTCGGGCCG	CASSDREGNYEQYF	13	4.2983163825369325E-5	42	TCRBV28-01*01	TCRBV28	TCRBV28-01	01								TCRBD01,TCRBD02	TCRBD01-01,TCRBD02-01		TCRBJ02-07*01	TCRBJ02	TCRBJ02-07	01				6	1	2	3	7	3	39	50	51	58	65	13	In	VDJ
TCTGGAGTCCGCCAGCACCAACCAGACATCTATGTACCTCTGTGCCAGCCCGGTAAGGAGCCCATCAATGAGCAGTTCTTCGGGCCA		12	3.967676660803322E-5	41	TCRBV28-01*01	TCRBV28	TCRBV28-01	01				TCRBD02-01*02	TCRBD02	TCRBD02-01	02				TCRBJ02-01*01	TCRBJ02	TCRBJ02-01	01				8	7	10	2	5	6	40	49	56	60	65	12	Out	VDJ
ACGATCCAGCGCACAGAGCAGCGGGACTCAGCCATGTATCGCTGTGCCAGCAGCCAAGACTGGGGACAGCCCCAGCATTTTGGTGAT	CASSQDWGQPQHF	21	6.943434156405814E-5	39	TCRBV07	TCRBV07				TCRBV07-06,TCRBV07-07						TCRBD01,TCRBD02	TCRBD01-01,TCRBD02-01		TCRBJ01-05*01	TCRBJ01	TCRBJ01-05	01				5	8	0	8	0	7	42	54	62	-1	66	21	In	VDJ
TCCAGCCCTCAGAACCCAGGGACTCAGCTGTGTACTTCTGTGCCAGCAGTTTATTTAGAGTAAGGGGGGGAGCAGTACTTCGGGCCG		9	2.975757495602492E-5	43	TCRBV12	TCRBV12				TCRBV12-03/12-04,TCRBV12-04						TCRBD01,TCRBD02	TCRBD01-01,TCRBD02-01		TCRBJ02-07*01	TCRBJ02	TCRBJ02-07	01				2	9	5	1	1	7	38	53	62	68	69	9	Out	VDJ
GTGACCAGTGCCCATCCTGAAGACAGCAGCTTCTACATCTGCAGTGCTAGAGGGACTAGCGAGGATTACGAGCAGTACTTCGGGCCG	CSARGTSEDYEQYF	27	8.927272486807475E-5	42	TCRBV20	TCRBV20				TCRBV20-01,TCRBV20-or09_02		TCRBD02-01	TCRBD02	TCRBD02-01				01,02	TCRBJ02-07*01	TCRBJ02	TCRBJ02-07	01				1	0	1	6	5	4	39	-1	52	61	66	27	In	VDJ
TGTCCCTAGAGTCTGCCATCCCCAACCAGACAGCTCTTTACTTCTGTGCCACCAAAGGGGCCAGCCTACGAGCAGTACTTCGGGCCG		9	2.975757495602492E-5	37	TCRBV24-01*01	TCRBV24	TCRBV24-01	01				TCRBD01-01*01	TCRBD01	TCRBD01-01	01				TCRBJ02-07*01	TCRBJ02	TCRBJ02-07	01				8	1	5	2	4	2	44	54	55	60	64	9	Out	VDJ
TCCGCTACCAGCTCCCAGACATCTGTGTACTTCTGTGCCATCAGTGACCGTGCCGCCGACCTCGAGGTTGGCTACACCTTCGGTTCG	CAISDRAADLEVGYTF	22	7.274073878139424E-5	48	TCRBV10-03*01	TCRBV10	TCRBV10-03	01				TCRBD02-01*02	TCRBD02	TCRBD02-01	02				TCRBJ01-02*01	TCRBJ01	TCRBJ01-02	01				3	16	11	1	1	7	33	47	63	67	68	22	In	VDJ
ACAGTGACCAGTGCCCATCCTGAAGACAGCAGCTTCTACATCTGCAGTCCGCAGGGCCCGGAGGACTATGGCTACACCTTCGGTTCG	CSPQGPEDYGYTF	11	3.637036939069712E-5	39	TCRBV20	TCRBV20				TCRBV20-01,TCRBV20-or09_02						TCRBD01,TCRBD02	TCRBD01-01,TCRBD02-01		TCRBJ01-02*01	TCRBJ01	TCRBJ01-02	01				8	3	4	3	8	3	42	48	51	56	64	11	In	VDJ
CCAAAAGAACCCGACAGCTTTCTATCTCTGTGCCAGTAGTATAGATCTTGGGGGGTCATCGAGAACTATGGCTACACCTTCGGTTCG		13	4.2983163825369325E-5	53	TCRBV19-01*01	TCRBV19	TCRBV19-01	01				TCRBD02-01*01	TCRBD02	TCRBD02-01	01				TCRBJ01-02*01	TCRBJ01	TCRBJ01-02	01				0	4	9	1	8	2	28	45	49	55	63	13	Out	VDJ
AGAGCAGGGGGACTCGGCCATGTATCTCTGTGCCAGCAGCTTAGTTGAGGGGGGTCTGATAGGGTTTGGGGCTACACCTTCGGTTCG		15	4.959595826004153E-5	53	TCRBV07-09*01	TCRBV07	TCRBV07-09	01								TCRBD01,TCRBD02	TCRBD01-01,TCRBD02-01		TCRBJ01-02*01	TCRBJ01	TCRBJ01-02	01				1	3	5	1	16	8	28	44	47	53	69	15	Out	VDJ
GTGACATCGGCCCAAAAGAACCCGACAGCTTTCTATCTCTGTGCCAGTAGTGCCACCGGCAGGGGCCAATCCCAATCCTTCGGGCCG	CASSATGRGQSQSF	10	3.306397217336102E-5	42	TCRBV19-01*01	TCRBV19	TCRBV19-01	01				TCRBD01-01*01	TCRBD01	TCRBD01-01	01				TCRBJ02-07*01	TCRBJ02	TCRBJ02-07	01				5	8	4	2	12	15	39	51	59	65	77	10	In	VDJ
GTGACCAGTGCCCATCCTGAAGACAGCAGCTTCTACATCTGCAGTGCTAGAGATGGACTAGCGGCCCTGCGGCAGTACTTCGGGCCG	CSARDGLAALRQYF	21	6.943434156405814E-5	42	TCRBV20	TCRBV20				TCRBV20-01,TCRBV20-or09_02		TCRBD02-01	TCRBD02	TCRBD02-01				01,02	TCRBJ02-07*01	TCRBJ02	TCRBJ02-07	01				0	1	1	5	7	9	39	53	54	64	71	21	In	VDJ
CACGCCCTGCAGCCAGAAGACTCAGCCCTGTATCTCTGCGCCAGCAGCCGCGTTGGGGGAGGGGCCAACGTCCTGACTTTCGGGGCC	CASSRVGGGANVLTF	11	3.637036939069712E-5	45	TCRBV04-01*01	TCRBV04	TCRBV04-01	01								TCRBD01,TCRBD02	TCRBD01-01,TCRBD02-01		TCRBJ02-06*01	TCRBJ02	TCRBJ02-06	01				4	5	6	1	1	4	36	49	54	59	60	11	In	VDJ
TCCACAAAGCTGGAGGACTCAGCCATGTACTTCTGTGCCAGCAGTGAGTTTCGGGCAGGGAATAATTCACCCCTCCACTTTGGGAAC	CASSEFRAGNNSPLHF	19	6.282154712938593E-5	48	TCRBV02-01	TCRBV02	TCRBV02-01				01,03	TCRBD01-01*01	TCRBD01	TCRBD01-01	01				TCRBJ01-06*02	TCRBJ01	TCRBJ01-06	02				3	8	4	3	1	5	33	47	55	60	61	19	In	VDJ
CTGATTCTGGAGTCCGCCAGCACCAACCAGACATCTATGTACCTCTGTGCCAGCAAGAGACAGAACACTGAAGCTTTCTTTGGACAA	CASKRQNTEAFF	15	4.959595826004153E-5	36	TCRBV28-01*01	TCRBV28	TCRBV28-01	01				TCRBD01-01*01	TCRBD01	TCRBD01-01	01				TCRBJ01-01*01	TCRBJ01	TCRBJ01-01	01				7	3	2	6	0	1	45	55	58	-1	62	15	In	VDJ
GAGTCCGCCAGCACCAACCAGACATCTATGTACCTCTGTGCCAGCAGTTTTCCTGGACAGGCGAATCAGCCCCAGCATTTTGGTGAT	CASSFPGQANQPQHF	11	3.637036939069712E-5	45	TCRBV28-01*01	TCRBV28	TCRBV28-01	01				TCRBD01-01*01	TCRBD01	TCRBD01-01	01				TCRBJ01-05*01	TCRBJ01	TCRBJ01-05	01				3	4	1	4	2	4	36	50	54	61	63	11	In	VDJ
GTGAGCAACATGAGCCCTGAAGACAGCAGCATATATCTCTGCAGCGTACCGACAGGTCTGCGTTTGGCCGGCTACACCTTCGGTTCG	CSVPTGLRLAGYTF	6	1.983838330401661E-5	42	TCRBV29-01	TCRBV29	TCRBV29-01				01,02	TCRBD01-01*01	TCRBD01	TCRBD01-01	01				TCRBJ01-02*01	TCRBJ01	TCRBJ01-02	01				6	3	2	4	13	8	39	47	50	56	69	6	In	VDJ
ACATCGGCCCAAAAGAACCCGACAGCTTTCTATCTCTGTGCCAGTAGTTCCCTGGAGGGACAGCGATACGAGCAGTACTTCGGGCCG	CASSSLEGQRYEQYF	9	2.975757495602492E-5	45	TCRBV19-01*01	TCRBV19	TCRBV19-01	01				TCRBD01-01*01	TCRBD01	TCRBD01-01	01				TCRBJ02-07*01	TCRBJ02	TCRBJ02-07	01				5	8	0	5	3	4	36	48	56	63	66	9	In	VDJ
NNNNTGAAGATCCAGCCCTCAGAACCCAGGGACTCAGCTGTGTACTTCTGTGCCACCTCCTCTGGAAACACCATATATTTTGGAGAG	CATSSGNTIYF	15	4.959595826004153E-5	33	TCRBV12-03/12-04*01	TCRBV12	TCRBV12-03/12-04	01				TCRBD02-01	TCRBD02	TCRBD02-01				01,02	TCRBJ01-03*01	TCRBJ01	TCRBJ01-03	01				10	1	4	10	1	0	48	55	56	58	59	15	In	VDJ
CCCAGCCCCAACCAGACCTCTCTGTACTTCTGTGCCAGCAGTTTATCGATCGATGGGACAGGCCGTCGAGTAGCTTTCTTTGGACAA	CASSLSIDGTGRRVAFF	18	5.951514991204984E-5	51	TCRBV27-01*01	TCRBV27	TCRBV27-01	01				TCRBD01-01*01	TCRBD01	TCRBD01-01	01				TCRBJ01-01*01	TCRBJ01	TCRBJ01-01	01				0	7	0	4	9	10	30	47	54	62	71	18	In	VDJ
NNNNNNNTGTCGGCTGCTCCCTCCCAGACATCTGTGTACTTCTGTGCCAGCAGGCCGGGTCTGCGGACTGAAGCTTTCTTTGGACAA	CASRPGLRTEAFF	28	9.257912208541085E-5	39	TCRBV06-05*01	TCRBV06	TCRBV06-05	01				TCRBD02-01	TCRBD02	TCRBD02-01				01,02	TCRBJ01-01*01	TCRBJ01	TCRBJ01-01	01				6	9	7	5	0	5	42	53	62	-1	66	28	In	VDJ
ACCCGACAGCTTTCTATCTCTGTGCCAGTAGTAGGCCCCCGAGGGGGGAGGGCAATACCCATGAACACTGAAGCTTTCTTTGGACAA		7	2.3144780521352714E-5	61	TCRBV19-01*01	TCRBV19	TCRBV19-01	01				TCRBD02-01*02	TCRBD02	TCRBD02-01	02				TCRBJ01-01*01	TCRBJ01	TCRBJ01-01	01				4	12	9	0	9	0	20	33	45	52	61	7	Out	VDJ
GAACCGGGAGACACGGCACTGTATCTCTGCGCCAGCAGTCAATCCTCTGACCGGGACAGGGAAAACACTGAAGCTTTCTTTGGACAA	CASSQSSDRDRENTEAFF	11	3.637036939069712E-5	54	TCRBV23-01*01	TCRBV23	TCRBV23-01	01				TCRBD01-01*01	TCRBD01	TCRBD01-01	01				TCRBJ01-01*01	TCRBJ01	TCRBJ01-01	01				0	8	0	3	2	2	27	44	52	61	63	11	In	VDJ
ATCAATTCCCTGGAGCTTGGTGACTCTGCTGTGTATTTCTGTGCCAGCAGCCTGGGCAGGCCACAGTCACCCCTCCACTTTGGGAAT	CASSLGRPQSPLHF	5	1.653198608668051E-5	42	TCRBV03-01/03-02*01	TCRBV03	TCRBV03-01/03-02	01				TCRBD01-01*01	TCRBD01	TCRBD01-01	01				TCRBJ01-06*01	TCRBJ01	TCRBJ01-06	01				4	10	3	5	0	10	39	52	62	-1	66	5	In	VDJ
NNNNTGTCGGCTGCTCCCTCCCAGACATCTGTGTACTTCTGTGCCAGCAGTATCTGGGACAGCCAAGGTGGCTACACCTTCGGTTCG	CASSIWDSQGGYTF	14	4.628956104270543E-5	42	TCRBV06-05*01	TCRBV06	TCRBV06-05	01				TCRBD01-01*01	TCRBD01	TCRBD01-01	01				TCRBJ01-02*01	TCRBJ01	TCRBJ01-02	01				5	4	0	5	6	7	39	51	55	62	68	14	In	VDJ
GTGACATCGGCCCAAAAGAACCCGACAGCTTTCTATCTCTGTGCCAGTAGTAAGGACAGCCTCTCCTACGAGCAGTACTTCGGGCCG	CASSKDSLSYEQYF	17	5.6208752694713735E-5	42	TCRBV19-01*01	TCRBV19	TCRBV19-01	01				TCRBD01-01*01	TCRBD01	TCRBD01-01	01				TCRBJ02-07*01	TCRBJ02	TCRBJ02-07	01				4	1	1	5	3	0	39	52	53	59	62	17	In	VDJ
AGCGCACAGAGCAGGGGGACTCAGCTGTGTATCTCTGTGCCAGCAGCGCCGGACTCTACAGGGGACAGTGAGCAGTTCTTCGGGCCA		9	2.975757495602492E-5	46	TCRBV07-04*01	TCRBV07	TCRBV07-04	01				TCRBD01-01*01	TCRBD01	TCRBD01-01	01				TCRBJ02-01*01	TCRBJ02	TCRBJ02-01	01				5	14	0	5	0	9	35	47	61	-1	68	9	Out	VDJ
AGTTCTAAGAAGCTCCTTCTCAGTGACTCTGGCTTCTATCTCTGTGCCTGGAGTGCACAGCAGGGGAATGAGCAGTTCTTCGGGCCA	CAWSAQQGNEQFF	20	6.612794434672204E-5	39	TCRBV30-01*01	TCRBV30	TCRBV30-01	01				TCRBD01-01*01	TCRBD01	TCRBD01-01	01				TCRBJ02-01*01	TCRBJ02	TCRBJ02-01	01				1	5	4	2	0	7	42	55	60	-1	66	20	In	VDJ
ACATCGGCCCAAAAGAACCCGACAGCTTTCTATCTCTGTGCCAGTAGCCTTCGGGGGGCGGGCACCGGGGAGCTGTTTTTTGGAGAA	CASSLRGAGTGELFF	17	5.6208752694713735E-5	45	TCRBV19-01*01	TCRBV19	TCRBV19-01	01				TCRBD02-01*01	TCRBD02	TCRBD02-01	01				TCRBJ02-02*01	TCRBJ02	TCRBJ02-02	01				6	4	8	1	4	4	36	47	51	58	62	17	In	VDJ
GCCTTGGAGCTGGAGGACTCGGCCCTGTATCTCTGTGCCAGCAGCTTACGACTAGCGGTTAACACCGGGGAGCTGTTTTTTGGAGAA	CASSLRLAVNTGELFF	15	4.959595826004153E-5	48	TCRBV05-08*01	TCRBV05	TCRBV05-08	01				TCRBD02-01	TCRBD02	TCRBD02-01				01,02	TCRBJ02-02*01	TCRBJ02	TCRBJ02-02	01				2	2	2	5	2	2	33	47	49	58	60	15	In	VDJ
AAGATCCAACCTGCAAAGCTTGAGGACTCGGCCGTGTATCTCTGTGCCAGCAGCTTATTAAACTGGGGCGAGCAGTACTTCGGGCCG	CASSLLNWGEQYF	9	2.975757495602492E-5	39	TCRBV11-02*03	TCRBV11	TCRBV11-02	03								TCRBD01,TCRBD02	TCRBD01-01,TCRBD02-01		TCRBJ02-07*01	TCRBJ02	TCRBJ02-07	01				2	7	6	2	0	6	42	57	64	-1	68	9	In	VDJ
AAGATCCAGCCCTCAGAACCCAGGGACTCAGCTGTGTACTTCTGTGCCAGCAGTTTAACAGGATCCTACGAGCAGTACTTCGGGCCG	CASSLTGSYEQYF	4	1.3225588869344408E-5	39	TCRBV12-03/12-04*01	TCRBV12	TCRBV12-03/12-04	01				TCRBD01-01*01	TCRBD01	TCRBD01-01	01				TCRBJ02-07*01	TCRBJ02	TCRBJ02-07	01				2	0	3	4	1	1	42	-1	57	62	63	4	In	VDJ
CCCTCAGAACCCAGGGACTCAGCTGTGTACTTCTGTGCCAGCAGTTTAAGTCGTAGCGGCGCGACCTACGAGCAGTACTTCGGGCCG	CASSLSRSGATYEQYF	15	4.959595826004153E-5	48	TCRBV12	TCRBV12				TCRBV12-03/12-04,TCRBV12-04		TCRBD02-01	TCRBD02	TCRBD02-01				01,02	TCRBJ02-07*01	TCRBJ02	TCRBJ02-07	01				2	5	5	5	5	2	33	48	53	59	64	15	In	VDJ
TCCAGCCCTCAGAACCCAGGGACTCAGCTGTGTACTTCTGTGCCAGCAGTTTAGGGTCGCCCCTATTCACCCCTCCACTTTGGGAAC		15	4.959595826004153E-5	43	TCRBV12	TCRBV12				TCRBV12-03/12-04,TCRBV12-04						TCRBD01,TCRBD02	TCRBD01-01,TCRBD02-01		TCRBJ01-06*02	TCRBJ01	TCRBJ01-06	02				1	0	0	10	8	8	38	-1	54	56	64	15	Out	VDJ
ATCCAACCTGCAAAGCTTGAGGACTCGGCCGTGTATCTCTGTGCCAGCGAAATGGCGGGGGCCGGCACTGAAGCTTTCTTTGGACAA	CASEMAGAGTEAFF	14	4.628956104270543E-5	42	TCRBV11-02*03	TCRBV11	TCRBV11-02	03				TCRBD02-01*01	TCRBD02	TCRBD02-01	01				TCRBJ01-01*01	TCRBJ01	TCRBJ01-01	01				8	6	7	2	4	4	39	48	54	61	65	14	In	VDJ
ATGAGCTCCTTGGAGCTGGGGGACTCAGCCCTGTACTTCTGTGCCAGCAGCTTAACAGGGATGAACACTGAAGCTTTCTTTGGACAA	CASSLTGMNTEAFF	12	3.967676660803322E-5	42	TCRBV13-01*01	TCRBV13	TCRBV13-01	01				TCRBD01-01*01	TCRBD01	TCRBD01-01	01				TCRBJ01-01*01	TCRBJ01	TCRBJ01-01	01				2	0	3	3	1	0	39	-1	54	60	61	12	In	VDJ
CTGGAGTCTGCTGCCTCCTCCCAGACATCTGTATATTTCTGCGCCAGCAGTGAGTCGGGTTCGAACACTGAAGCTTTCTTTGGACAA	CASSESGSNTEAFF	20	6.612794434672204E-5	42	TCRBV10-01*01	TCRBV10	TCRBV10-01	01								TCRBD01,TCRBD02	TCRBD01-01,TCRBD02-01		TCRBJ01-01*01	TCRBJ01	TCRBJ01-01	01				0	0	0	9	3	1	39	-1	56	59	62	20	In	VDJ
CGCACAGAGCAGGGGGACTCGGCCATGTATCTCTGTGCCAGCAGCTTATTGCGGACTTATAGCAATCAGCCCCAGCATTTTGGTGAT	CASSLLRTYSNQPQHF	17	5.6208752694713735E-5	48	TCRBV07-09*01	TCRBV07	TCRBV07-09	01				TCRBD02-01	TCRBD02	TCRBD02-01				01,02	TCRBJ01-05*01	TCRBJ01	TCRBJ01-05	01				2	4	1	10	2	0	33	48	52	57	59	17	In	VDJ
CTGACTGTGAGCAACATGAGCCCTGAAGACAGCAGCATATATCTCTGCAGCGTCGGGCAGGGTTCCTACGAGCAGTACTTCGGGCCG	CSVGQGSYEQYF	9	2.975757495602492E-5	36	TCRBV29-01	TCRBV29	TCRBV29-01				01,02	TCRBD01-01*01	TCRBD01	TCRBD01-01	01				TCRBJ02-07*01	TCRBJ02	TCRBJ02-07	01				6	4	4	3	1	1	45	53	57	62	63	9	In	VDJ
CCAGCCCTCAGAACCCAGGGACTCAGCTGTGTACTTCTGTGCCAGCACCCAGTCAGATATATCTCCTACGAGCAGTACTTCGGGCCG		12	3.967676660803322E-5	44	TCRBV12	TCRBV12				TCRBV12-03/12-04,TCRBV12-04		TCRBD01-01*01	TCRBD01	TCRBD01-01	01				TCRBJ02-07*01	TCRBJ02	TCRBJ02-07	01				7	2	4	5	10	0	37	47	49	52	62	12	Out	VDJ
TCCCTGGAGCTTGGTGACTCTGCTGTGTATTTCTGTGCCAGCTGGGGGCCCTCGGTGTCCGGGGCCAACGTCCTGACTTTCGGGGCC	CASWGPSVSGANVLTF	14	4.628956104270543E-5	48	TCRBV03-01/03-02*01	TCRBV03	TCRBV03-01/03-02	01				TCRBD01-01*01	TCRBD01	TCRBD01-01	01				TCRBJ02-06*01	TCRBJ02	TCRBJ02-06	01				8	1	6	0	11	4	33	42	43	49	60	14	In	VDJ
ACAGTGACCAGTGCCCATCCTGAAGACAGCAGCTTCTACATCTGCAGCGCTGCGGGCGGGAACACCGGGGAGCTGTTTTTTGGAGAA	CSAAGGNTGELFF	24	7.935353321606644E-5	39	TCRBV20	TCRBV20				TCRBV20-01,TCRBV20-or09_02		TCRBD02-01	TCRBD02	TCRBD02-01				01,02	TCRBJ02-02*01	TCRBJ02	TCRBJ02-02	01				5	0	7	4	3	1	42	-1	51	56	59	24	In	VDJ
TGGAGTCCGCCAGCACCAACCAGACATCTATGTACCTCTGTGCCAGCAGGACAGTCCTCGAACACCGGGGAGCTGTTTTTTGGAGAA		5	1.653198608668051E-5	43	TCRBV28-01*01	TCRBV28	TCRBV28-01	01				TCRBD01-01*01	TCRBD01	TCRBD01-01	01				TCRBJ02-02*01	TCRBJ02	TCRBJ02-02	01				6	0	2	5	4	0	38	-1	49	54	58	5	Out	VDJ
AACCTGAGCTCTCTGGAGCTGGGGGACTCAGCTTTGTATTTCTGTGCCAGCAGCGCCGGACTTGAGACTGAAGCTTTCTTTGGACAA	CASSAGLETEAFF	10	3.306397217336102E-5	39	TCRBV09-01*01	TCRBV09	TCRBV09-01	01				TCRBD02-01	TCRBD02	TCRBD02-01				01,02	TCRBJ01-01*01	TCRBJ01	TCRBJ01-01	01				3	2	1	10	4	5	42	55	57	62	66	10	In	VDJ
GAGTCCGCCAGCACCAACCAGACATCTATGTACCTCTGTGCCAGCAGTTCGACCGGGACAGGGTATCAGCCCCAGCATTTTGGTGAT	CASSSTGTGYQPQHF	16	5.290235547737763E-5	45	TCRBV28-01*01	TCRBV28	TCRBV28-01	01				TCRBD01-01*01	TCRBD01	TCRBD01-01	01				TCRBJ01-05*01	TCRBJ01	TCRBJ01-05	01				4	5	0	3	1	5	36	49	54	63	64	16	In	VDJ
TCCAGTCCACGGAGTCAGGGGACACAGCACTGTATTTCTGTGCCAGCGACATAAGGCCAAAGCAATCAGCCCCAGCATTTTGGTGAT		10	3.306397217336102E-5	43	TCRBV21-01*01	TCRBV21	TCRBV21-01	01				TCRBD01-01*01	TCRBD01	TCRBD01-01	01				TCRBJ01-05*01	TCRBJ01	TCRBJ01-05	01				8	0	2	6	9	1	38	-1	47	51	60	10	Out	VDJ
CACAGAGGACCTCCCCCTCACTCTGGAGTCTGCTGCCTCCTCCCAGACATCTGTATATTTCTGCGCCAGCAGTGACGCTTCGGTTCG		7	2.3144780521352714E-5	20	TCRBV10-01*01	TCRBV10	TCRBV10-01	01				TCRBD02-01	TCRBD02	TCRBD02-01				01,02	TCRBJ01-02*01	TCRBJ01	TCRBJ01-02	01				3	0	8	6	0	16	61	-1	75	-1	77	7	Out	VDJ
CCTGCAGAACTGGAGGATTCTGGAGTTTATTTCTGTGCCAGCAGCCGGGACAGGGGCAAAGCATCCAGTGGCTACACCTTCGGTTCG	CASSRDRGKASSGYTF	10	3.306397217336102E-5	48	TCRBV14-01*01	TCRBV14	TCRBV14-01	01				TCRBD01-01*01	TCRBD01	TCRBD01-01	01				TCRBJ01-02*01	TCRBJ01	TCRBJ01-02	01				4	0	0	2	12	7	33	-1	46	56	68	10	In	VDJ
CGGTCCACAAAGCTGGAGGACTCAGCCATGTACTTCTGTGCCAGCTCTGAAGGGCTGGGACAGCTCTATGGCTACACCTTCGGTTCG	CASSEGLGQLYGYTF	13	4.2983163825369325E-5	45	TCRBV02-01	TCRBV02	TCRBV02-01				01,03	TCRBD01-01*01	TCRBD01	TCRBD01-01	01				TCRBJ01-02*01	TCRBJ01	TCRBJ01-02	01				1	4	0	5	2	4	36	52	56	63	65	13	In	VDJ
AAGATCCAGCGCACACAGCAGGAGGACTCCGCCGTGTATCTCTGTGCCAGCAGCCGGGACCCGTAAAGAGGCTACACCTTCGGTTCG	CASSRDP*RGYTF	29	9.588551930274696E-5	39	TCRBV07-08*03	TCRBV07	TCRBV07-08	03								TCRBD01,TCRBD02	TCRBD01-01,TCRBD02-01		TCRBJ01-02*01	TCRBJ01	TCRBJ01-02	01				3	0	1	7	9	8	42	-1	56	60	69	29	Stop	VDJ
CAGCGCACAGAGCGGGGGGACTCAGCCGTGTATCTCTGTGCCAGCAGCCCCTCCGGGACAGTTGCCTACGAGCAGTACTTCGGGCCG	CASSPSGTVAYEQYF	5	1.653198608668051E-5	45	TCRBV07-03*01	TCRBV07	TCRBV07-03	01				TCRBD01-01*01	TCRBD01	TCRBD01-01	01				TCRBJ02-07*01	TCRBJ02	TCRBJ02-07	01				5	6	0	5	3	2	36	48	54	61	64	5	In	VDJ
AATTCCCTGGAGCTTGGTGACTCTGCTGTGTATTTCTGTGCCAGCAGCCAGACCTTCAGGGGCGCCTACGAGCAGTACTTCGGGCCG	CASSQTFRGAYEQYF	9	2.975757495602492E-5	45	TCRBV03-01/03-02*01	TCRBV03	TCRBV03-01/03-02	01				TCRBD01-01*01	TCRBD01	TCRBD01-01	01				TCRBJ02-07*01	TCRBJ02	TCRBJ02-07	01				3	6	4	2	2	2	36	50	56	62	64	9	In	VDJ
CTGATCCTGGAGTCGCCCAGCCCCAACCAGACCTCTCTGTACTTCTGTGCCAGCAGAGGCAGTAGCCATGAGCAGTTCTTCGGGCCA	CASRGSSHEQFF	27	8.927272486807475E-5	36	TCRBV27-01*01	TCRBV27	TCRBV27-01	01				TCRBD02-01	TCRBD02	TCRBD02-01				01,02	TCRBJ02-01*01	TCRBJ02	TCRBJ02-01	01				6	6	5	7	1	8	45	56	62	66	67	27	In	VDJ
TGACAGTGACCAGTGCCCATCCTGAAGACAGCAGCTTCTACATCTGCAGTGCTCGAGGGGCGGGACCTGAAACAGTTCTTCGGGCCA		10	3.306397217336102E-5	37	TCRBV20	TCRBV20				TCRBV20-01,TCRBV20-or09_02		TCRBD02-01*02	TCRBD02	TCRBD02-01	02				TCRBJ02-01*01	TCRBJ02	TCRBJ02-01	01				1	2	7	3	7	13	44	57	59	65	72	10	Out	VDJ
NNNNNNNTGTCGGCTGCTCCCTCCCAGACATCTGTGTACTTCTGTGCCAGCAGTGACCGTGGGGCCGAGACCCAGTACTTCGGGCCA	CASSDRGAETQYF	12	3.967676660803322E-5	39	TCRBV06-01*01	TCRBV06	TCRBV06-01	01				TCRBD01-01*01	TCRBD01	TCRBD01-01	01				TCRBJ02-05*01	TCRBJ02	TCRBJ02-05	01				3	4	7	0	1	5	42	56	60	65	66	12	In	VDJ
CGCTCACCAGGCCTGGGGGACGCAGCCATGTACCTGTGTGCCACCAGCATTACTAGCGACGGGGGCGGGGAGCTGTTTTTTGGAGAA	CATSITSDGGGELFF	12	3.967676660803322E-5	45	TCRBV15-01*02	TCRBV15	TCRBV15-01	02				TCRBD02-01	TCRBD02	TCRBD02-01				01,02	TCRBJ02-02*01	TCRBJ02	TCRBJ02-02	01				4	2	3	6	7	7	36	49	51	58	65	12	In	VDJ
CGGTCCACAAAGCTGGAGGACTCAGCCATGTACTTCTGTGCCAGCAGTTCTACCCTTCGAAGTGGAGAAAAACTGTTTTTTGGCAGT	CASSSTLRSGEKLFF	16	5.290235547737763E-5	45	TCRBV02-01	TCRBV02	TCRBV02-01				01,03					TCRBD01,TCRBD02	TCRBD01-01,TCRBD02-01		TCRBJ01-04*01	TCRBJ01	TCRBJ01-04	01				5	15	1	8	0	8	36	48	63	-1	66	16	In	VDJ
GTGACATCGGCCCAAAAGAACCCGACAGCTTTCTATCTCTGTGCCAGTAGTCCCCAGGGGGCTGGTCAGCCCCAGCATTTTGGTGAT	CASSPQGAGQPQHF	17	5.6208752694713735E-5	42	TCRBV19-01*01	TCRBV19	TCRBV19-01	01				TCRBD01-01*01	TCRBD01	TCRBD01-01	01				TCRBJ01-05*01	TCRBJ01	TCRBJ01-05	01				5	3	4	0	3	6	39	51	54	62	65	17	In	VDJ
ACATCGGCCCAAAAGAACCCGACAGCTTTCTATCTCTGTGCCAGTAGTATGCTAGCGGGGGCCACAGAGACCCAGTACTTCGGGCCA	CASSMLAGATETQYF	14	4.628956104270543E-5	45	TCRBV19-01*01	TCRBV19	TCRBV19-01	01				TCRBD02-01*01	TCRBD02	TCRBD02-01	01				TCRBJ02-05*01	TCRBJ02	TCRBJ02-05	01				3	1	4	2	4	4	36	50	51	61	65	14	In	VDJ
CAGCCTGCAGAGCTTGGGGACTCGGCCATGTATCTCTGTGCCAGCAGCTTCCCAGGGGTAGTGAACACTGAAGCTTTCTTTGGACAA	CASSFPGVVNTEAFF	7	2.3144780521352714E-5	45	TCRBV11-01*01	TCRBV11	TCRBV11-01	01				TCRBD01-01*01	TCRBD01	TCRBD01-01	01				TCRBJ01-01*01	TCRBJ01	TCRBJ01-01	01				3	2	4	2	3	0	36	50	52	58	61	7	In	VDJ
TCCCTGGAGCTTGGTGACTCTGCTGTGTATTTCTGTGCCAGCAGCCAGACAGGGACAGGGCGAGGGTATGGCTACACCTTCGGTTCG	CASSQTGTGRGYGYTF	4	1.3225588869344408E-5	48	TCRBV03-01/03-02*01	TCRBV03	TCRBV03-01/03-02	01				TCRBD01-01*01	TCRBD01	TCRBD01-01	01				TCRBJ01-02*01	TCRBJ01	TCRBJ01-02	01				3	4	0	3	6	5	33	47	51	60	66	4	In	VDJ
TCCTTGGAGCTGGGGGACTCAGCCCTGTACTTCTGTGCCAGCAGCCTCCGCGGTGGAGGGAGGCTAGATGGCTACACCTTCGGTTCG	CASSLRGGGRLDGYTF	12	3.967676660803322E-5	48	TCRBV13-01*01	TCRBV13	TCRBV13-01	01				TCRBD02-01*02	TCRBD02	TCRBD02-01	02				TCRBJ01-02*01	TCRBJ01	TCRBJ01-02	01				5	12	9	1	4	6	33	45	57	63	67	12	In	VDJ
ATTCTGGAGTCCGCCAGCACCAACCAGACATCTATGTACCTCTGTGCCAGCAGAGATCCGGGACACAATGGCTACACCTTCGGTTCG	CASRDPGHNGYTF	4	1.3225588869344408E-5	39	TCRBV28-01*01	TCRBV28	TCRBV28-01	01				TCRBD01-01*01	TCRBD01	TCRBD01-01	01				TCRBJ01-02*01	TCRBJ01	TCRBJ01-02	01				6	6	0	6	2	6	42	53	59	65	67	4	In	VDJ
GAGCTGAATGTGAACGCCTTGTTGCTGGGGGACTCGGCCCTCTATCTCTGTGCCAGCAGGAAAAGGGGAGGCTACACCTTCGGTTCG	CASRKRGGYTF	34	1.1241750538942747E-4	33	TCRBV05-06*01	TCRBV05	TCRBV05-06	01				TCRBD01-01*01	TCRBD01	TCRBD01-01	01				TCRBJ01-02*01	TCRBJ01	TCRBJ01-02	01				5	4	5	2	1	8	48	59	63	68	69	34	In	VDJ
CCTAGAGTCTGCCATCCCCAACCAGACAGCTCTTTACTTCTGTGCCACCAGTGAATTTAGGACATCGGGGAGCAGTACTTCGGGCCG		9	2.975757495602492E-5	41	TCRBV24-01*01	TCRBV24	TCRBV24-01	01				TCRBD01-01*01	TCRBD01	TCRBD01-01	01				TCRBJ02-07*01	TCRBJ02	TCRBJ02-07	01				4	5	1	6	5	7	40	54	59	64	69	9	Out	VDJ
NNNNNNNNNNNNNTGTCGGCTGCTCCCTCCCAGACATCTGTGTACTTCTGTGCCAGCAGTGGATTCTACGAGCAGTACTTCGGGCCG	CASSGFYEQYF	17	5.6208752694713735E-5	33	TCRBV06	TCRBV06				TCRBV06-01,TCRBV06-05						TCRBD01,TCRBD02	TCRBD01-01,TCRBD02-01		TCRBJ02-07*01	TCRBJ02	TCRBJ02-07	01				4	0	2	8	2	3	48	-1	61	63	65	17	In	VDJ
ATCCAGCGCACACAGCAGGAGGACTCCGCCGTGTATCTCTGTGCCAGCAGTCCATCGGGACAGGGGGACGAGCAGTACTTCGGGCCG	CASSPSGQGDEQYF	8	2.6451177738688816E-5	42	TCRBV07-08	TCRBV07	TCRBV07-08				01,03	TCRBD01-01*01	TCRBD01	TCRBD01-01	01				TCRBJ02-07*01	TCRBJ02	TCRBJ02-07	01				6	6	0	1	0	5	39	50	56	-1	67	8	In	VDJ
CTGGAGTTGGCTGCTCCCTCCCAGACATCTGTGTACTTCTGTGCCAGCAGAGTAGCCGGAGGGAATTCACCCCTCCACTTTGGGAAC	CASRVAGGNSPLHF	19	6.282154712938593E-5	42	TCRBV06-06	TCRBV06	TCRBV06-06				01,04	TCRBD02-01*02	TCRBD02	TCRBD02-01	02				TCRBJ01-06*02	TCRBJ01	TCRBJ01-06	02				6	7	10	0	0	7	39	50	57	-1	63	19	In	VDJ
ACAGTGACCAGTGCCCATCCTGAAGACAGCAGCTTCTACATCTGCAGTGCTAGAGACCCGAGAACCGGGGAGCTGTTTTTTGGAGAA	CSARDPRTGELFF	14	4.628956104270543E-5	39	TCRBV20	TCRBV20				TCRBV20-01,TCRBV20-or09_02		TCRBD02-01*02	TCRBD02	TCRBD02-01	02				TCRBJ02-02*01	TCRBJ02	TCRBJ02-02	01				0	3	11	2	1	5	42	56	59	62	63	14	In	VDJ
CAGCGCACAGAGCGGGGGGACTCAGCCGTGTATCTCTGTGCCAGCAGCTTAGCTCCGGGACCCTACACTGAAGCTTTCTTTGGACAA	CASSLAPGPYTEAFF	17	5.6208752694713735E-5	45	TCRBV07-03*01	TCRBV07	TCRBV07-03	01								TCRBD01,TCRBD02	TCRBD01-01,TCRBD02-01		TCRBJ01-01*01	TCRBJ01	TCRBJ01-01	01				2	5	0	7	3	3	36	51	56	61	64	17	In	VDJ
TCGGCTGCTCCCTCCCAGACATCTGTGTACTTCTGTGCCAGCAGTGAAAGAATAGGTCAGGGTGACGAAAAACTGTTTTTTGGCAGT	CASSERIGQGDEKLFF	22	7.274073878139424E-5	48	TCRBV06-01*01	TCRBV06	TCRBV06-01	01				TCRBD01-01*01	TCRBD01	TCRBD01-01	01				TCRBJ01-04*01	TCRBJ01	TCRBJ01-04	01				2	9	4	3	4	8	33	48	57	62	66	22	In	VDJ
AAGATCCAGCCCTCAGAACCCAGGGACTCAGCTGTGTACTTCTGTGCCAGCAGTTTTGGGAGTTATCAGCCCCAGCATTTTGGTGAT	CASSFGSYQPQHF	9	2.975757495602492E-5	39	TCRBV12-03/12-04*01	TCRBV12	TCRBV12-03/12-04	01				TCRBD02-01*02	TCRBD02	TCRBD02-01	02				TCRBJ01-05*01	TCRBJ01	TCRBJ01-05	01				3	1	9	2	2	5	42	56	57	62	64	9	In	VDJ
CCAGGCCTGGGGGACGCAGCCATGTACCTGTGTGCCACCAGCCAAGAAACTACGAGCTCCTATAATTCACCCCTCCACTTTGGGAAT	CATSQETTSSYNSPLHF	11	3.637036939069712E-5	51	TCRBV15-01*02	TCRBV15	TCRBV15-01	02				TCRBD02-01	TCRBD02	TCRBD02-01				01,02	TCRBJ01-06*01	TCRBJ01	TCRBJ01-06	01				5	6	3	9	4	0	30	42	48	52	56	11	In	VDJ
GGCAATCCTGTCCTCAGAACCGGGAGACACGGCACTGTATCTCTGCGCCAGCAGTCATACCAGGTCTGTGGCTACACCTTCGGTTCG		16	5.290235547737763E-5	38	TCRBV23-01*01	TCRBV23	TCRBV23-01	01				TCRBD01-01*01	TCRBD01	TCRBD01-01	01				TCRBJ01-02*01	TCRBJ01	TCRBJ01-02	01				3	3	4	4	4	7	43	57	60	64	68	16	Out	VDJ
CTCACTCTGGAGTCCGCTACCAGCTCCCAGACATCTGTGTACTTCTGTGCCATCAGTGACGGGCTCTATGGCTACACCTTCGGTTCG	CAISDGLYGYTF	3	9.919191652008306E-6	36	TCRBV10-03*01	TCRBV10	TCRBV10-03	01								TCRBD01,TCRBD02	TCRBD01-01,TCRBD02-01		TCRBJ01-02*01	TCRBJ01	TCRBJ01-02	01				3	1	8	0	1	4	45	59	60	64	65	3	In	VDJ
CGATCCAGCGCACAGAGCAGCGGGACTCGGCCATGTATCGCTGTGCCAGCAGCTTCCCATTACTCCTATGGCTACACCTTCGGTTCG		10	3.306397217336102E-5	40	TCRBV07-06*01	TCRBV07	TCRBV07-06	01				TCRBD02-01	TCRBD02	TCRBD02-01				01,02	TCRBJ01-02*01	TCRBJ01	TCRBJ01-02	01				3	6	3	10	1	4	41	55	61	64	65	10	Out	VDJ
GTGACATCGGCCCAAAAGAACCCGACAGCTTTCTATCTCTGTGCCAGTAGTAATCTAGCGGGAAGCTACGAGCAGTACTTCGGGCCG	CASSNLAGSYEQYF	9	2.975757495602492E-5	42	TCRBV19-01*01	TCRBV19	TCRBV19-01	01				TCRBD02-01*02	TCRBD02	TCRBD02-01	02				TCRBJ02-07*01	TCRBJ02	TCRBJ02-07	01				4	2	4	3	2	3	39	52	54	63	65	9	In	VDJ
GTCCGCCAGCACCAACCAGACATCTATGTACCTCTGTGCCAGCAGACCCAAGCATCGGGAGAGGCAGATACGCAGTATTTTGGCCCA		11	3.637036939069712E-5	47	TCRBV28-01*01	TCRBV28	TCRBV28-01	01				TCRBD02-01*02	TCRBD02	TCRBD02-01	02				TCRBJ02-03*01	TCRBJ02	TCRBJ02-03	01				6	10	8	2	3	4	34	45	55	61	64	11	Out	VDJ
CTTCACATCAATTCCCTGGAGCTTGGTGACTCTGCTGTGTATTTCTGTGCCAGCAGCCAAAGAGGCGGGGAGCTGTTTTTTGGAGAA	CASSQRGGELFF	21	6.943434156405814E-5	36	TCRBV03-01/03-02*01	TCRBV03	TCRBV03-01/03-02	01				TCRBD02-01*02	TCRBD02	TCRBD02-01	02				TCRBJ02-02*01	TCRBJ02	TCRBJ02-02	01				2	1	11	1	0	7	45	60	61	-1	65	21	In	VDJ
CTCAAGATCCAGCCTGCAAAGCTTGAGGACTCGGCCGTGTATCTCTGTGCCAGCAGCTTAGGCCCCTTTGAAGCTTTCTTTGGACAA	CASSLGPFEAFF	13	4.2983163825369325E-5	36	TCRBV11-02*01	TCRBV11	TCRBV11-02	01								TCRBD01,TCRBD02	TCRBD01-01,TCRBD02-01		TCRBJ01-01*01	TCRBJ01	TCRBJ01-01	01				1	0	10	0	5	7	45	-1	61	63	68	13	In	VDJ
GCCCATCCTGAAGACAGCAGCTTCTACATCTGCAGTGCTAGACACAGAATCACAGGACAGGTGAACACTGAAGCTTTCTTTGGACAA	CSARHRITGQVNTEAFF	9	2.975757495602492E-5	51	TCRBV20	TCRBV20				TCRBV20-01,TCRBV20-or09_02		TCRBD01-01*01	TCRBD01	TCRBD01-01	01				TCRBJ01-01*01	TCRBJ01	TCRBJ01-01	01				2	12	1	4	0	0	30	42	54	-1	61	9	In	VDJ
CTGGAGTCTGCTGCCTCCTCCCAGACATCTGTATATTTCTGCGCCAGCAGTGAGTCGGGAATAGGGTACGAGCAGTACTTCGGGCCG	CASSESGIGYEQYF	17	5.6208752694713735E-5	42	TCRBV10-01*01	TCRBV10	TCRBV10-01	01								TCRBD01,TCRBD02	TCRBD01-01,TCRBD02-01		TCRBJ02-07*01	TCRBJ02	TCRBJ02-07	01				0	0	0	8	6	4	39	-1	56	60	66	17	In	VDJ
CAGCCCTCAGAACCCAGGGACTCAGCTGTGTACTTCTGTGCCAGCAGTTCTCCGGGACGAGCTCCCTACGAGCAGTACTTCGGGCCG	CASSSPGRAPYEQYF	12	3.967676660803322E-5	45	TCRBV12	TCRBV12				TCRBV12-03/12-04,TCRBV12-04						TCRBD01,TCRBD02	TCRBD01-01,TCRBD02-01		TCRBJ02-07*01	TCRBJ02	TCRBJ02-07	01				4	4	0	7	6	2	36	49	53	58	64	12	In	VDJ
AGTTCTAAGAAGCTCCTTCTCAGTGACTCTGGCTTCTATCTCTGTGCCTGGACCACCACCTATAATTCACCCCTCCACTTTGGGAAC	CAWTTTYNSPLHF	8	2.6451177738688816E-5	39	TCRBV30-01*01	TCRBV30	TCRBV30-01	01								TCRBD01,TCRBD02	TCRBD01-01,TCRBD02-01		TCRBJ01-06*02	TCRBJ01	TCRBJ01-06	02				4	2	3	7	2	2	42	52	54	56	58	8	In	VDJ
CGCACAGAGCAGCGGGACTCAGCCATGTATCGCTGTGCCAGCAGCAAGACTAGCGGGACTGGGTTCGGGGAGCTGTTTTTTGGAGAA	CASSKTSGTGFGELFF	15	4.959595826004153E-5	48	TCRBV07-07*01	TCRBV07	TCRBV07-07	01				TCRBD02-01*02	TCRBD02	TCRBD02-01	02				TCRBJ02-02*01	TCRBJ02	TCRBJ02-02	01				5	2	2	3	7	7	33	45	47	58	65	15	In	VDJ
TCGGCCCAAAAGAACCCGACAGCTTTCTATCTCTGTGCCAGTAGTCGAGCTCGTAATCTTAACACCGGGGAGCTGTTTTTTGGAGAA	CASSRARNLNTGELFF	10	3.306397217336102E-5	48	TCRBV19-01*01	TCRBV19	TCRBV19-01	01				TCRBD02-01	TCRBD02	TCRBD02-01				01,02	TCRBJ02-02*01	TCRBJ02	TCRBJ02-02	01				5	2	6	7	10	2	33	45	47	50	60	10	In	VDJ
AAGATCCAGCCCTCAGAACCCAGGGACTCAGCTGTGTACTTCTGTGCCAGCAGTCCTACAGGGAACACTGAAGCTTTCTTTGGACAA	CASSPTGNTEAFF	7	2.3144780521352714E-5	39	TCRBV12-03/12-04*01	TCRBV12	TCRBV12-03/12-04	01				TCRBD01-01*01	TCRBD01	TCRBD01-01	01				TCRBJ01-01*01	TCRBJ01	TCRBJ01-01	01				5	3	3	4	0	1	42	54	57	-1	62	7	In	VDJ
CTCTCACTGTGACATCGGCCCAAAAGAACCCGACAGCTTTCTATCTCTGTGCCAGCAAGATATAATGAAAAACTGTTTTTTGGCAGT		6	1.983838330401661E-5	34	TCRBV19-01*01	TCRBV19	TCRBV19-01	01								TCRBD01,TCRBD02	TCRBD01-01,TCRBD02-01		TCRBJ01-04*01	TCRBJ01	TCRBJ01-04	01				9	3	2	8	2	4	47	55	58	60	62	6	Out	VDJ
ATCCGCTCACCAGGCCTGGGGGACGCAGCCATGTACCTGTGTGCCACCAGCAGCCGACAGTCTGGGGTTGGCTACACCTTCGGTTCG	CATSSRQSGVGYTF	6	1.983838330401661E-5	42	TCRBV15-01*02	TCRBV15	TCRBV15-01	02				TCRBD01-01*01	TCRBD01	TCRBD01-01	01				TCRBJ01-02*01	TCRBJ01	TCRBJ01-02	01				3	2	2	5	8	7	39	53	55	60	68	6	In	VDJ
GAGTCGCCCAGCCCCAACCAGACCTCTCTGTACTTCTGTGCCAGCGTAGGAACCACAGGGGGCGCCCGTGGCTACACCTTCGGTTCG	CASVGTTGGARGYTF	7	2.3144780521352714E-5	45	TCRBV27-01*01	TCRBV27	TCRBV27-01	01				TCRBD01-01*01	TCRBD01	TCRBD01-01	01				TCRBJ01-02*01	TCRBJ01	TCRBJ01-02	01				8	9	3	0	5	7	36	45	54	63	68	7	In	VDJ
NNNNTGTCGGCTGCTCCCTCCCAGACATCTGTGTACTTCTGTGCCAGCAGTAACCTCGGGAGGCTGTATGGCTACACCTTCGGTTCG	CASSNLGRLYGYTF	6	1.983838330401661E-5	42	TCRBV06-05*01	TCRBV06	TCRBV06-05	01				TCRBD02-01*02	TCRBD02	TCRBD02-01	02				TCRBJ01-02*01	TCRBJ01	TCRBJ01-02	01				5	5	8	1	3	5	39	51	56	63	66	6	In	VDJ
CGCACAGAGCAGGAGGACTCGGCCGTGTATCTCTGTGCCAGCAGCTTCACCCGAACACGGGCTAACTATGGCTACACCTTCGGTTCG	CASSFTRTRANYGYTF	13	4.2983163825369325E-5	48	TCRBV07-02	TCRBV07	TCRBV07-02				01,02	TCRBD02-01	TCRBD02	TCRBD02-01				01,02	TCRBJ01-02*01	TCRBJ01	TCRBJ01-02	01				3	10	8	4	0	0	33	47	57	-1	61	13	In	VDJ
CAGCGCACACAGCAGGAGGACTCCGCCGTGTATCTCTGTGCCAGCAGCTTCCTTCCCGGGTTAGGCTACGAGCAGTACTTCGGGCCG	CASSFLPGLGYEQYF	14	4.628956104270543E-5	45	TCRBV07-08*01	TCRBV07	TCRBV07-08	01				TCRBD02-01	TCRBD02	TCRBD02-01				01,02	TCRBJ02-07*01	TCRBJ02	TCRBJ02-07	01				3	6	8	4	5	3	36	50	56	60	65	14	In	VDJ
CACCTACACGCCCTGCAGCCAGAAGACTCAGCCCTGTATCTCTGCGCCAGCAGCCAAACAGGGTACTACGAGCAGTACTTCGGGCCG	CASSQTGYYEQYF	28	9.257912208541085E-5	39	TCRBV04-01*01	TCRBV04	TCRBV04-01	01				TCRBD01-01*01	TCRBD01	TCRBD01-01	01				TCRBJ02-07*01	TCRBJ02	TCRBJ02-07	01				2	0	3	3	2	3	42	-1	57	63	65	28	In	VDJ
CATCCTGAAGACAGCAGCTTCTACATCTGCAGTGCTAGATCAAAAACCGACACCCCTAAGTGAATATACGAGCAGTACTTCGGGCCG	CSARSKTDTPK*IYEQYF	12	3.967676660803322E-5	54	TCRBV20	TCRBV20				TCRBV20-01,TCRBV20-or09_02		TCRBD01-01*01	TCRBD01	TCRBD01-01	01				TCRBJ02-07*01	TCRBJ02	TCRBJ02-07	01				2	9	2	6	14	4	27	39	48	52	66	12	Stop	VDJ
CAGCCCCAACCAGACCTCTCTGTACTTCTGTGCCAGCAGTTCCTCCCATGGGCTAGCGGGAGTACCCACGAGCAGTACTTCGGGCCG		9	2.975757495602492E-5	53	TCRBV27-01*01	TCRBV27	TCRBV27-01	01				TCRBD02-01*02	TCRBD02	TCRBD02-01	02				TCRBJ02-07*01	TCRBJ02	TCRBJ02-07	01				4	11	4	2	5	5	28	41	52	62	67	9	Out	VDJ
TGAGCTGAATGTGAACGCCTTGGAGCTGGAGGACTCGGCCCTGTATCTCTGTGCCAGCGGGACCTGCATGAGCAGTTCTTCGGGCCA		6	1.983838330401661E-5	32	TCRBV05-08*01	TCRBV05	TCRBV05-08	01								TCRBD01,TCRBD02	TCRBD01-01,TCRBD02-01		TCRBJ02-01*01	TCRBJ02	TCRBJ02-01	01				7	0	0	7	4	8	49	-1	58	63	67	6	Out	VDJ
ACCAGTGCCCATCCTGAAGACAGCAGCTTCTACATCTGCAGTGCTAGAGACGGGCTATCGGGCACAGATACGCAGTATTTTGGCCCA	CSARDGLSGTDTQYF	18	5.951514991204984E-5	45	TCRBV20	TCRBV20				TCRBV20-01,TCRBV20-or09_02						TCRBD01,TCRBD02	TCRBD01-01,TCRBD02-01		TCRBJ02-03*01	TCRBJ02	TCRBJ02-03	01				0	1	8	0	6	1	36	50	51	55	61	18	In	VDJ
AAGATCCAGCGCACAGAGCGGGGGGACTCAGCCGTGTATCTCTGTGCCAGCAGCTATAACATGAACACTGAAGCTTTCTTTGGACAA	CASSYNMNTEAFF	16	5.290235547737763E-5	39	TCRBV07-03*01	TCRBV07	TCRBV07-03	01				TCRBD01-01*01	TCRBD01	TCRBD01-01	01				TCRBJ01-01*01	TCRBJ01	TCRBJ01-01	01				4	3	3	6	0	0	42	55	58	-1	61	16	In	VDJ
CTCTCTGGAGCTGGGGGACTCAGCTTTGTATTTCTGTGCCAGCAGCCCAAAGACAGGGACATAGGTCAGCCCCAGCATTTTGGTGAT		15	4.959595826004153E-5	47	TCRBV09-01*01	TCRBV09	TCRBV09-01	01				TCRBD01-01*01	TCRBD01	TCRBD01-01	01				TCRBJ01-05*01	TCRBJ01	TCRBJ01-05	01				4	5	2	3	7	6	34	46	51	58	65	15	Out	VDJ
ACATCGGCCCAAAAGAACCCGACAGCTTTCTATCTCTGTGCCAGTAGGACTTCTCGGACGGGCAATCAGCCCCAGCATTTTGGTGAT	CASRTSRTGNQPQHF	15	4.959595826004153E-5	45	TCRBV19-01*01	TCRBV19	TCRBV19-01	01								TCRBD01,TCRBD02	TCRBD01-01,TCRBD02-01		TCRBJ01-05*01	TCRBJ01	TCRBJ01-05	01				6	8	1	7	2	2	36	47	55	59	61	15	In	VDJ
CCAGAAGACTCGGCCCTGTATCTCTGTGCCAGCAGCCAAGGAGGGGACAGGGGACCTAATAGCAATCAGCCCCAGCATTTTGGTGAT	CASSQGGDRGPNSNQPQHF	17	5.6208752694713735E-5	57	TCRBV04-02*01	TCRBV04	TCRBV04-02	01				TCRBD01-01*01	TCRBD01	TCRBD01-01	01				TCRBJ01-05*01	TCRBJ01	TCRBJ01-05	01				1	3	0	2	6	0	24	40	43	53	59	17	In	VDJ
ACTGTGACATCGGCCCAAAAGAACCCGACAGCTTTCTATCTCTGTGCCAGTAAGGACAGGTGGAATTATGGCTACACCTTCGGTTCG	CASKDRWNYGYTF	29	9.588551930274696E-5	39	TCRBV19-01*01	TCRBV19	TCRBV19-01	01				TCRBD01-01*01	TCRBD01	TCRBD01-01	01				TCRBJ01-02*01	TCRBJ01	TCRBJ01-02	01				7	1	1	4	6	5	42	52	53	60	66	29	In	VDJ
NNNNNNNTGTCGGCTGCTCCCTCCCAGACATCTGTGTACTTCTGTGCCAGCAGTTCGGTGGCGGGGTATGGCTACACCTTCGGTTCG	CASSSVAGYGYTF	5	1.653198608668051E-5	39	TCRBV06-05*01	TCRBV06	TCRBV06-05	01				TCRBD02-01*01	TCRBD02	TCRBD02-01	01				TCRBJ01-02*01	TCRBJ01	TCRBJ01-02	01				4	5	7	3	0	5	42	55	60	-1	66	5	In	VDJ
CAGCGCACAGAGCGGGGGGACTCAGCCGTGTATCTCTGTGCCAGCAGCTTAGGTCCTCAGCCATACTATGGCTACACCTTCGGTTCG	CASSLGPQPYYGYTF	3	9.919191652008306E-6	45	TCRBV07-03*01	TCRBV07	TCRBV07-03	01								TCRBD01,TCRBD02	TCRBD01-01,TCRBD02-01		TCRBJ01-02*01	TCRBJ01	TCRBJ01-02	01				2	6	4	5	4	3	36	51	57	60	64	3	In	VDJ
ATCCAGCGCACAGAGCAGGAGGACTCGGCCGTGTATCTCTGTGCCAGCGGGCCTCGGGGGCGCTTTTCCGAGCAGTACTTCGGGCCG	CASGPRGRFSEQYF	9	2.975757495602492E-5	42	TCRBV07-02	TCRBV07	TCRBV07-02				01,02					TCRBD01,TCRBD02	TCRBD01-01,TCRBD02-01		TCRBJ02-07*01	TCRBJ02	TCRBJ02-07	01				8	7	6	0	7	6	39	48	55	61	68	9	In	VDJ
AGAGTCTGCCATCCCCAACCAGACAGCTCTTTACTTCTGTGCCACCAGTGGGAGGCAGGGGGTAGCTACGAGCAGTACTTCGGGCCG		13	4.2983163825369325E-5	44	TCRBV24-01*01	TCRBV24	TCRBV24-01	01				TCRBD01-01*01	TCRBD01	TCRBD01-01	01				TCRBJ02-07*01	TCRBJ02	TCRBJ02-07	01				5	5	4	1	3	3	37	50	55	62	65	13	Out	VDJ
AATGTGAGCACCTTGGAGCTGGGGGACTCGGCCCTTTATCTTTGCGCCAGCAGCTTAAGGGACGTCACTGAAGCTTTCTTTGGACAA	CASSLRDVTEAFF	8	2.6451177738688816E-5	39	TCRBV05-01*01	TCRBV05	TCRBV05-01	01								TCRBD01,TCRBD02	TCRBD01-01,TCRBD02-01		TCRBJ01-01*01	TCRBJ01	TCRBJ01-01	01				2	2	0	7	2	4	42	56	58	63	65	8	In	VDJ
ATCAATTCCCTGGAGCTTGGTGACTCTGCTGTGTATTTCTGTGCCAGCAGCCAAGTTCAAGCCAGTAACGAAGCTTTCTTTGGACAA	CASSQVQASNEAFF	14	4.628956104270543E-5	42	TCRBV03-01/03-02*01	TCRBV03	TCRBV03-01/03-02	01								TCRBD01,TCRBD02	TCRBD01-01,TCRBD02-01		TCRBJ01-01*01	TCRBJ01	TCRBJ01-01	01				1	7	4	5	4	8	39	55	62	65	69	14	In	VDJ
CTGATTCTGGAGTCCGCCAGCACCAACCAGACATCTATGTACCTCTGTGCCAGCAGTTTCGCAGGGGGCCCCCAGCATTTTGGTGAT	CASSFAGGPQHF	38	1.2564309425877187E-4	36	TCRBV28-01*01	TCRBV28	TCRBV28-01	01				TCRBD01-01*01	TCRBD01	TCRBD01-01	01				TCRBJ01-05*01	TCRBJ01	TCRBJ01-05	01				3	2	4	0	0	10	45	59	61	-1	69	38	In	VDJ
GCACCTTGGAGCTGGGGGACTCGGCCCTTTATCTTTGCGCCAGCAGTCACCCGACAGGGGGGGTTGAGGGAGCAGTACTTCGGGCCG		19	6.282154712938593E-5	46	TCRBV05-01*01	TCRBV05	TCRBV05-01	01				TCRBD01-01*01	TCRBD01	TCRBD01-01	01				TCRBJ02-07*01	TCRBJ02	TCRBJ02-07	01				5	6	2	1	8	7	35	46	52	61	69	19	Out	VDJ
GTGAGCAACATGAGCCCTGAAGACAGCAGCATATATCTCTGCAGCGTCATGACTGGAGGGAGCTCCTACGAGCAGTACTTCGGGCCG	CSVMTGGSSYEQYF	12	3.967676660803322E-5	42	TCRBV29-01	TCRBV29	TCRBV29-01				01,02	TCRBD02-01*02	TCRBD02	TCRBD02-01	02				TCRBJ02-07*01	TCRBJ02	TCRBJ02-07	01				6	7	10	0	2	0	39	47	54	60	62	12	In	VDJ
GAGTCCGCCAGCACCAACCAGACATCTATGTACCTCTGTGCCAGCAGTTCCCAGACAGCCTACTCCTACGAGCAGTACTTCGGGCCG	CASSSQTAYSYEQYF	6	1.983838330401661E-5	45	TCRBV28-01*01	TCRBV28	TCRBV28-01	01				TCRBD01-01*01	TCRBD01	TCRBD01-01	01				TCRBJ02-07*01	TCRBJ02	TCRBJ02-07	01				4	4	2	5	4	0	36	49	53	58	62	6	In	VDJ
NNGCTCATTTAAATCTTCACATCAATTCCCTGGAGCTTGGTGACTCTGCTGTGTAACGAATCCCCTAATGAGCAGTTCTTCGGGCCA		7	2.3144780521352714E-5	22	TCRBV03-01/03-02*01	TCRBV03	TCRBV03-01/03-02	01								TCRBD01,TCRBD02	TCRBD01-01,TCRBD02-01		TCRBJ02-01*01	TCRBJ02	TCRBJ02-01	01				21	2	2	8	7	7	59	55	57	59	66	7	Out	VDJ
GACAGTGACCAGTGCCCATCCTGAAGACAGCAGCTTCTACATCTGCAGTGTCAAAAAAGTGGGGAAGATACGCAGTATTTTGGCCCA		9	2.975757495602492E-5	38	TCRBV20	TCRBV20				TCRBV20-01,TCRBV20-or09_02						TCRBD01,TCRBD02	TCRBD01-01,TCRBD02-01		TCRBJ02-03*01	TCRBJ02	TCRBJ02-03	01				7	11	0	8	0	5	43	50	61	-1	65	9	Out	VDJ
NCTCTGAAGATCCGGTCCACAAAGCTGGAGGACTCAGCCATGTACTTCTGTGCCAGCAGGGGGACTGTTGAAGCTTTCTTTGGACAA	CASRGTVEAFF	11	3.637036939069712E-5	33	TCRBV02-01	TCRBV02	TCRBV02-01				01,03	TCRBD02-01	TCRBD02	TCRBD02-01				01,02	TCRBJ01-01*01	TCRBJ01	TCRBJ01-01	01				6	1	0	10	2	7	48	59	60	66	68	11	In	VDJ
CAGCCCTCAGAACCCAGGGACTCAGCTGTGTACTTCTGTGCCAGCAGAGGGACAGGGGCGGGGTACACTGAAGCTTTCTTTGGACAA	CASRGTGAGYTEAFF	12	3.967676660803322E-5	45	TCRBV12	TCRBV12				TCRBV12-03/12-04,TCRBV12-04		TCRBD01-01*01	TCRBD01	TCRBD01-01	01				TCRBJ01-01*01	TCRBJ01	TCRBJ01-01	01				6	1	0	2	6	3	36	47	48	58	64	12	In	VDJ
NNNNNNNTGTCGGCTGCTCCCTCCCAGACATCTGTGTACTTCTGTGCCAGCAGTGATACAGGGCGCCAGCCCCAGCATTTTGGTGAT	CASSDTGRQPQHF	13	4.2983163825369325E-5	39	TCRBV06-01*01	TCRBV06	TCRBV06-01	01				TCRBD01-01*01	TCRBD01	TCRBD01-01	01				TCRBJ01-05*01	TCRBJ01	TCRBJ01-05	01				3	1	3	3	3	7	42	56	57	63	66	13	In	VDJ
NTGAAGATCCAGCCCTCAGAACCCAGGGACTCAGCTGTGTACTTCTGTGCCAGCAGTCGGCTCAACGGTGGCTACACCTTCGGTTCG	CASSRLNGGYTF	2	6.612794434672204E-6	36	TCRBV12-03/12-04*01	TCRBV12	TCRBV12-03/12-04	01								TCRBD01,TCRBD02	TCRBD01-01,TCRBD02-01		TCRBJ01-02*01	TCRBJ01	TCRBJ01-02	01				5	1	9	0	7	7	45	57	58	61	68	2	In	VDJ
ACAGTGACCAGTGCCCATCCTGAAGACAGCAGCTTCTACATCTGCAGTGCTACAGGGGGAATGTCGTGGGAGCAGTACTTCGGGCCG	CSATGGMSWEQYF	10	3.306397217336102E-5	39	TCRBV20	TCRBV20				TCRBV20-01,TCRBV20-or09_02		TCRBD01-01*01	TCRBD01	TCRBD01-01	01				TCRBJ02-07*01	TCRBJ02	TCRBJ02-07	01				4	0	4	1	10	7	42	-1	52	59	69	10	In	VDJ
CCGCTCAGGCTGGAGTTGGCTGCTCCCTCCCAGACATCTGTGTACTTCTGTGCCAGCAGTGGACAAGGCGAGCAGTACTTCGGGCCG	CASSGQGEQYF	13	4.2983163825369325E-5	33	TCRBV06-06	TCRBV06	TCRBV06-06				01,04	TCRBD01-01*01	TCRBD01	TCRBD01-01	01				TCRBJ02-07*01	TCRBJ02	TCRBJ02-07	01				5	0	1	6	3	6	48	-1	60	65	68	13	In	VDJ
CTGGAGTCGCCCAGCCCCAACCAGACCTCTCTGTACTTCTGTGCCAGCGCCGGGACAGGGGTGCCCTACGAGCAGTACTTCGGGCCG	CASAGTGVPYEQYF	12	3.967676660803322E-5	42	TCRBV27-01*01	TCRBV27	TCRBV27-01	01				TCRBD01-01*01	TCRBD01	TCRBD01-01	01				TCRBJ02-07*01	TCRBJ02	TCRBJ02-07	01				8	3	0	2	3	2	39	48	51	61	64	12	In	VDJ
CTGAGCTCTCTGGAGCTGGGGGACTCAGCTTTGTATTTCTGTGCCAGCAGCGTCACGGACCGCCCCTACGAGCAGTACTTCGGGCCG	CASSVTDRPYEQYF	4	1.3225588869344408E-5	42	TCRBV09-01*01	TCRBV09	TCRBV09-01	01								TCRBD01,TCRBD02	TCRBD01-01,TCRBD02-01		TCRBJ02-07*01	TCRBJ02	TCRBJ02-07	01				2	3	1	7	4	2	39	53	56	60	64	4	In	VDJ
GAGCAGCGGGACTCGGCCATGTATCGCTGTGCCAGCAGCTTAGTCCGAGCCACGGGCCCCTCTGGAAACACCATATATTTTGGAGAG	CASSLVRATGPSGNTIYF	19	6.282154712938593E-5	54	TCRBV07-06*01	TCRBV07	TCRBV07-06	01								TCRBD01,TCRBD02	TCRBD01-01,TCRBD02-01		TCRBJ01-03*01	TCRBJ01	TCRBJ01-03	01				1	10	8	0	2	0	27	43	53	57	59	19	In	VDJ
TTCTGGAGTCCGCCAGCACCAACCAGACATCTATGTACCTCTGTGCCAAAGACTAGCGGGAGGTTCAATGAGCAGTTCTTCGGGCCA		6	1.983838330401661E-5	40	TCRBV28-01*01	TCRBV28	TCRBV28-01	01				TCRBD02-01*02	TCRBD02	TCRBD02-01	02				TCRBJ02-01*01	TCRBJ02	TCRBJ02-01	01				10	2	2	1	2	6	41	48	50	63	65	6	Out	VDJ
CGGTCCACAAAGCTGGAGGACTCAGCCATGTACTTCTGTGCCAGCAAAAGCGGTACAGGGGGGGTGAGAAAACTGTTTTTTGGCAGT	CASKSGTGGVRKLFF	8	2.6451177738688816E-5	45	TCRBV02-01	TCRBV02	TCRBV02-01				01,03	TCRBD01-01*01	TCRBD01	TCRBD01-01	01				TCRBJ01-04*01	TCRBJ01	TCRBJ01-04	01				7	8	3	1	6	10	36	46	54	62	68	8	In	VDJ
CTGACTGTGAGCAACATGAGCCCTGAAGACAGCAGCATATATCTCTGCAGCGTCCTTCGAGATGGTGAAAAACTGTTTTTTGGCAGT	CSVLRDGEKLFF	7	2.3144780521352714E-5	36	TCRBV29-01	TCRBV29	TCRBV29-01				01,02	TCRBD02-01*02	TCRBD02	TCRBD02-01	02				TCRBJ01-04*01	TCRBJ01	TCRBJ01-04	01				6	5	11	2	4	7	45	53	58	61	65	7	In	VDJ
ACATCGGCCCAAAAGAACCCGACAGCTTTCTATCTCTGTGCCAGTAGCTCTCCACGGACAGGCCCTCAGCCCCAGCATTTTGGTGAT	CASSSPRTGPQPQHF	43	1.4217508034545238E-4	45	TCRBV19-01*01	TCRBV19	TCRBV19-01	01				TCRBD01-01*01	TCRBD01	TCRBD01-01	01				TCRBJ01-05*01	TCRBJ01	TCRBJ01-05	01				6	8	1	4	3	6	36	47	55	62	65	43	In	VDJ
GTGCAGCCTGCAGAACTGGAGGATTCTGGAGTTTATTTCTGTGCCAGCAGCCAAACAGAGCCGGGGTATGGCTACACCTTCGGTTCG	CASSQTEPGYGYTF	5	1.653198608668051E-5	42	TCRBV14-01*01	TCRBV14	TCRBV14-01	01				TCRBD02-01*01	TCRBD02	TCRBD02-01	01				TCRBJ01-02*01	TCRBJ01	TCRBJ01-02	01				2	7	8	3	0	5	39	54	61	-1	66	5	In	VDJ
TCCACAAAGCTGGAGGACTCAGCCATGTACTTCTGTGCCAGCACCCATGGGGGCGCGGCGAGCGCCTATGGCTACACCTTCGGTTCG	CASTHGGAASAYGYTF	7	2.3144780521352714E-5	48	TCRBV02-01	TCRBV02	TCRBV02-01				01,03	TCRBD01-01*01	TCRBD01	TCRBD01-01	01				TCRBJ01-02*01	TCRBJ01	TCRBJ01-02	01				7	5	6	0	11	4	33	43	48	54	65	7	In	VDJ
GGGGACTCGGCCCTGTATCTCTGTGCCAGCAGCATGACCTAACCTCCCGGGACAGGGAGTTAAAACTATGGCTACACCTTCGGTTCG	CASSMT*PPGTGS*NYGYTF	7	2.3144780521352714E-5	60	TCRBV05-05*01	TCRBV05	TCRBV05-05	01				TCRBD01-01*01	TCRBD01	TCRBD01-01	01				TCRBJ01-02*01	TCRBJ01	TCRBJ01-02	01				4	15	0	3	6	2	21	33	48	57	63	7	Stop	VDJ
CTGATTCTGGAGTCCGCCAGCACCAACCAGACATCTATGTACCTCTGTGCCAGCAGTTGGGTGGGTTACGAGCAGTACTTCGGGCCG	CASSWVGYEQYF	21	6.943434156405814E-5	36	TCRBV28-01*01	TCRBV28	TCRBV28-01	01								TCRBD01,TCRBD02	TCRBD01-01,TCRBD02-01		TCRBJ02-07*01	TCRBJ02	TCRBJ02-07	01				4	0	0	9	5	4	45	-1	58	61	66	21	In	VDJ
ATGAATGTGAGCACCTTGGAGCTGGGGGACTCGGCCCTTTATCTTTGCGCAAGTTATGAGGTTTCCTACGAGCAGTACTTCGGGCCG	CASYEVSYEQYF	9	2.975757495602492E-5	36	TCRBV05-01*01	TCRBV05	TCRBV05-01	01				TCRBD02-01*02	TCRBD02	TCRBD02-01	02				TCRBJ02-07*01	TCRBJ02	TCRBJ02-07	01				11	7	11	1	2	1	45	50	57	61	63	9	In	VDJ
NNNNNNNNNNNNNTGTCGGCTGCTCCCTCCCAGACATCTGTGTACTTCTGTGCCAGCGTACGCTCCTACGAGCAGTACTTCGGGCCG	CASVRSYEQYF	9	2.975757495602492E-5	33	TCRBV06-05*01	TCRBV06	TCRBV06-05	01								TCRBD01,TCRBD02	TCRBD01-01,TCRBD02-01		TCRBJ02-07*01	TCRBJ02	TCRBJ02-07	01				8	2	3	7	1	0	48	57	59	61	62	9	In	VDJ
CAGCCCTCAGAACCCAGGGACTCAGCTGTGTACTTCTGTGCCAGCAGTTTAAGCGGATCCTACCCCTACGAGCAGTACTTCGGGCCG	CASSLSGSYPYEQYF	5	1.653198608668051E-5	45	TCRBV12	TCRBV12				TCRBV12-03/12-04,TCRBV12-04		TCRBD02-01	TCRBD02	TCRBD02-01				01,02	TCRBJ02-07*01	TCRBJ02	TCRBJ02-07	01				2	0	6	5	8	2	36	-1	51	56	64	5	In	VDJ
TCGGCTGCTCCCTCCCAGACATCTGTGTACTTCTGTGCCAGCAGTTCTTTCCCCGGGACAGGCGCTGACGAGCAGTACTTCGGGCCG	CASSSFPGTGADEQYF	16	5.290235547737763E-5	48	TCRBV06-05*01	TCRBV06	TCRBV06-05	01				TCRBD01-01*01	TCRBD01	TCRBD01-01	01				TCRBJ02-07*01	TCRBJ02	TCRBJ02-07	01				4	8	0	4	5	5	33	46	54	62	67	16	In	VDJ
GGAGGACTCAGCCATGTACTTCTGTGCCAGCAGTGACTTGTTGCGGATCGGGAATCGGAGGCTGGAGAGACCCAGTACTTCGGGCCA		33	1.0911110817209137E-4	59	TCRBV02-01	TCRBV02	TCRBV02-01				01,03	TCRBD02-01*02	TCRBD02	TCRBD02-01	02				TCRBJ02-05*01	TCRBJ02	TCRBJ02-05	01				3	12	8	3	12	4	22	36	48	53	65	33	Out	VDJ
ATCCAGCCTGCAAAGCTTGAGGACTCGGCCGTGTATCTCTGTGCCAGCAGCTTAGACGGCATACAAGAGACCCAGTACTTCGGGCCA	CASSLDGIQETQYF	11	3.637036939069712E-5	42	TCRBV11-02*01	TCRBV11	TCRBV11-02	01								TCRBD01,TCRBD02	TCRBD01-01,TCRBD02-01		TCRBJ02-05*01	TCRBJ02	TCRBJ02-05	01				0	1	9	0	3	2	39	56	57	60	63	11	In	VDJ
NNNNTGTCGGCTGCTCCCTCCCAGACATCTGTGTACTTCTGTGCCAGCAGTGAACCCGGGCTCGGAGGGGAGCTGTTTTTTGGAGAA	CASSEPGLGGELFF	19	6.282154712938593E-5	42	TCRBV06-01*01	TCRBV06	TCRBV06-01	01								TCRBD01,TCRBD02	TCRBD01-01,TCRBD02-01		TCRBJ02-02*01	TCRBJ02	TCRBJ02-02	01				2	3	8	0	5	8	39	54	57	61	66	19	In	VDJ
ACATCGGCCCAAAAGAACCCGACAGCTTTCTATCTCTGTGCCAGTAGACCCCGGCAGGGAGAAAACACTGAAGCTTTCTTTGGACAA	CASRPRQGENTEAFF	45	1.4878787478012458E-4	45	TCRBV19-01*01	TCRBV19	TCRBV19-01	01								TCRBD01,TCRBD02	TCRBD01-01,TCRBD02-01		TCRBJ01-01*01	TCRBJ01	TCRBJ01-01	01				6	7	4	3	4	2	36	47	54	59	63	45	In	VDJ
AGCAACATGAGCCCTGAAGACAGCAGCATATATCTCTGCAGCGTTGAACGGGGGACCGCCCGGGGCTATGGCTACACCTTCGGTTCG	CSVERGTARGYGYTF	8	2.6451177738688816E-5	45	TCRBV29-01	TCRBV29	TCRBV29-01				01,02	TCRBD02-01*01	TCRBD02	TCRBD02-01	01				TCRBJ01-02*01	TCRBJ01	TCRBJ01-02	01				2	0	8	2	11	4	36	-1	48	54	65	8	In	VDJ
GTGAGCACCTTGGAGCTGGGGGACTCGGCCCTTTATCTTTGCGCCAGCAGCCAGATTCTCGCTAACTATGGCTACACCTTCGGTTCG	CASSQILANYGYTF	15	4.959595826004153E-5	42	TCRBV05-01*01	TCRBV05	TCRBV05-01	01				TCRBD01-01*01	TCRBD01	TCRBD01-01	01				TCRBJ01-02*01	TCRBJ01	TCRBJ01-02	01				4	0	4	5	7	0	39	-1	51	54	61	15	In	VDJ
TCCAGCCTGCAGAGCTTGGGGACTCGGCCGTGTATCTCTGTGCCAGCAGCCTACCGGGACGAGACGCAGGGGCAGTACTTCGGGCCG		9	2.975757495602492E-5	43	TCRBV11-03*01	TCRBV11	TCRBV11-03	01								TCRBD01,TCRBD02	TCRBD01-01,TCRBD02-01		TCRBJ02-07*01	TCRBJ02	TCRBJ02-07	01				5	5	0	7	11	9	38	50	55	60	71	9	Out	VDJ
CTGGAGCTGGGGGACTCAGCTTTGTATTTCTGTGCCAGCAGCGTAGCATCTACCGGACAGGGGAGGTACGAGCAGTACTTCGGGCCG	CASSVASTGQGRYEQYF	21	6.943434156405814E-5	51	TCRBV09-01*01	TCRBV09	TCRBV09-01	01				TCRBD01-01*01	TCRBD01	TCRBD01-01	01				TCRBJ02-07*01	TCRBJ02	TCRBJ02-07	01				0	8	1	2	3	4	30	46	54	63	66	21	In	VDJ
CCTGCAGAGCTTGGGGACTCGGCCATGTATCTCTGTGCCAGCAGCGACAGAAGTCTGCAGGGTAAAAACACCATATATTTTGGAGAG	CASSDRSLQGKNTIYF	9	2.975757495602492E-5	48	TCRBV11-01*01	TCRBV11	TCRBV11-01	01				TCRBD01-01*01	TCRBD01	TCRBD01-01	01				TCRBJ01-03*01	TCRBJ01	TCRBJ01-03	01				5	0	2	5	15	6	33	-1	45	50	65	9	In	VDJ
GTGAGCAACATGAGCCCTGAAGACAGCAGCATATATCTCTGCAGCGTGTGGTTTGGGGACTTAGGCGATGAGCAGTTCTTCGGGCCA	CSVWFGDLGDEQFF	7	2.3144780521352714E-5	42	TCRBV29-01	TCRBV29	TCRBV29-01				01,02	TCRBD02-01	TCRBD02	TCRBD02-01				01,02	TCRBJ02-01*01	TCRBJ02	TCRBJ02-01	01				6	8	0	10	6	8	39	47	55	61	67	7	In	VDJ
TCCCTGATTCTGGAGTCCGCCAGCACCAACCAGACATCTATGTACCTCTGTGCCAGCAGCTTGACCGGGGAGCTGTTTTTTGGAGAA	CASSLTGELFF	6	1.983838330401661E-5	33	TCRBV28-01*01	TCRBV28	TCRBV28-01	01				TCRBD02-01	TCRBD02	TCRBD02-01				01,02	TCRBJ02-02*01	TCRBJ02	TCRBJ02-02	01				6	0	4	10	2	5	48	-1	59	61	63	6	In	VDJ
ATCAATTCCCTGGAGCTTGGTGACTCTGCTGTGTATTTCTGTGCCAGCACCAGTTGGACGGAGAACACTGAAGCTTTCTTTGGACAA	CASTSWTENTEAFF	26	8.596632765073865E-5	42	TCRBV03-01/03-02*01	TCRBV03	TCRBV03-01/03-02	01								TCRBD01,TCRBD02	TCRBD01-01,TCRBD02-01		TCRBJ01-01*01	TCRBJ01	TCRBJ01-01	01				7	6	1	7	3	1	39	49	55	59	62	26	In	VDJ
AATCTTCACATCAATTCCCTGGAGCTTGGTGACTCTGCTGTGTATTTCTGTGCCAGCAGCCAAGATGAACAAGCTTTCTTTGGACAA	CASSQDEQAFF	6	1.983838330401661E-5	33	TCRBV03-01/03-02*01	TCRBV03	TCRBV03-01/03-02	01								TCRBD01,TCRBD02	TCRBD01-01,TCRBD02-01		TCRBJ01-01*01	TCRBJ01	TCRBJ01-01	01				0	1	2	8	2	9	48	65	66	68	70	6	In	VDJ
GAGCTGAATGTGAACGCCTTGTTGCTGGGGGACTCGGCCCTCTATCTCTGTGCCAGCAGCTTGAACTATGGCTACACCTTCGGTTCG	CASSLNYGYTF	9	2.975757495602492E-5	33	TCRBV05-06*01	TCRBV05	TCRBV05-06	01											TCRBJ01-02*01	TCRBJ01	TCRBJ01-02	01				1	0	0	0	0	2	48	-1	-1	-1	63	9	In	VJ
AAGATCCAGCCCTCAGAACCCAGGGACTCAGCTGTGTACTTCTGTGCCAGCAGGGGGGCGGGGCCGCAAGGCTACACCTTCGGTTCG	CASRGAGPQGYTF	8	2.6451177738688816E-5	39	TCRBV12-03/12-04*01	TCRBV12	TCRBV12-03/12-04	01								TCRBD01,TCRBD02	TCRBD01-01,TCRBD02-01		TCRBJ01-02*01	TCRBJ01	TCRBJ01-02	01				6	0	6	0	10	8	42	-1	53	59	69	8	In	VDJ
AATGTGAACGCCTTGGAGCTGGACGACTCGGCCCTGTATCTCTGTGCCAGCAGCCCCATGGCGGGTTACGAGCAGTACTTCGGGCCG	CASSPMAGYEQYF	13	4.2983163825369325E-5	39	TCRBV05-04*01	TCRBV05	TCRBV05-04	01				TCRBD02-01	TCRBD02	TCRBD02-01				01,02	TCRBJ02-07*01	TCRBJ02	TCRBJ02-07	01				4	6	7	4	1	4	42	54	60	65	66	13	In	VDJ
CTACACGCCCTGCAGCCAGAAGACTCAGCCCTGTATCTCTGCGCCAGCAGCCAAGGTTACAGGGCCTACGAGCAGTACTTCGGGCCG	CASSQGYRAYEQYF	14	4.628956104270543E-5	42	TCRBV04-01*01	TCRBV04	TCRBV04-01	01				TCRBD01-01*01	TCRBD01	TCRBD01-01	01				TCRBJ02-07*01	TCRBJ02	TCRBJ02-07	01				1	3	3	3	0	2	39	55	58	-1	64	14	In	VDJ
ACCTTGGAGATCCAGCGCACAGAGCAGGGGGACTCGGCCATGTATCTCTGTGCCAGCAGCTTAGCCCACGAGCAGTACTTCGGGCCG	CASSLAHEQYF	15	4.959595826004153E-5	33	TCRBV07-09*01	TCRBV07	TCRBV07-09	01											TCRBJ02-07*01	TCRBJ02	TCRBJ02-07	01				0	0	0	0	2	5	48	-1	-1	65	67	15	In	VJ
AGAAGCTCCTTCTCAGTGACTCTGGCTTCTATCTCTGTGCCTGGACCGGTGGACAGCGGATAAGGAAACACCATATATTTTGGAGAG		7	2.3144780521352714E-5	46	TCRBV30-01*01	TCRBV30	TCRBV30-01	01				TCRBD01-01*01	TCRBD01	TCRBD01-01	01				TCRBJ01-03*01	TCRBJ01	TCRBJ01-03	01				4	5	1	5	7	4	35	45	50	56	63	7	Out	VDJ
AGTCTGCTGCCTCCTCCCAGACATCTGTATATTTCTGCGCCATCCCGGAAGGGCTTACTAGCCAAAAACATTCAGTACTTCGGCGCC		19	6.282154712938593E-5	46	TCRBV10-01	TCRBV10	TCRBV10-01				01,03					TCRBD01,TCRBD02	TCRBD01-01,TCRBD02-01		TCRBJ02-04*01	TCRBJ02	TCRBJ02-04	01				10	7	5	3	6	0	35	42	49	53	59	19	Out	VDJ
ATCCAGCCCTCAGAACCCAGGGACTCAGCTGTGTACTTCTGTGCCAGCAGTTTGGGTCAGAAGGATTCACCCCTCCACTTTGGGAAC	CASSLGQKDSPLHF	3	9.919191652008306E-6	42	TCRBV12	TCRBV12				TCRBV12-03/12-04,TCRBV12-04						TCRBD01,TCRBD02	TCRBD01-01,TCRBD02-01		TCRBJ01-06*02	TCRBJ01	TCRBJ01-06	02				3	0	0	9	8	8	39	-1	53	56	64	3	In	VDJ
GCCCAAAAGAACCCGACAGCTTTCTATCTCTGTGCCAGTAGTATAGGGCCTAGCGGGAGGCATGTCGGTGAGCAGTTCTTCGGGCCA	CASSIGPSGRHVGEQFF	10	3.306397217336102E-5	51	TCRBV19-01*01	TCRBV19	TCRBV19-01	01				TCRBD02-01*02	TCRBD02	TCRBD02-01	02				TCRBJ02-01*01	TCRBJ02	TCRBJ02-01	01				1	3	4	1	8	9	30	46	49	60	68	10	In	VDJ
CACATCAATTCCCTGGAGCTTGGTGACTCTGCTGTGTATTTCTGTGCCAGCAGCCGGAGGGGGGACGGGACCCAGTACTTCGGGCCA	CASSRRGDGTQYF	19	6.282154712938593E-5	39	TCRBV03-01/03-02*01	TCRBV03	TCRBV03-01/03-02	01								TCRBD01,TCRBD02	TCRBD01-01,TCRBD02-01		TCRBJ02-05*01	TCRBJ02	TCRBJ02-05	01				4	2	5	1	5	7	42	55	57	63	68	19	In	VDJ
CTGGAGTCGCCCAGCCCCAACCAGACCTCTCTGTACTTCTGTGCCAGCAGTTTTCGGGGACTTCAAGAGACCCAGTACTTCGGGCCA	CASSFRGLQETQYF	6	1.983838330401661E-5	42	TCRBV27-01*01	TCRBV27	TCRBV27-01	01				TCRBD02-01	TCRBD02	TCRBD02-01				01,02	TCRBJ02-05*01	TCRBJ02	TCRBJ02-05	01				3	3	0	10	1	2	39	53	56	62	63	6	In	VDJ
GTGACATCGGCCCAAAAGAACCCGACAGCTTTCTATCTCTGTGCCAGTAAAGGGGACAGGGACACAGATACGCAGTATTTTGGCCCA	CASKGDRDTDTQYF	16	5.290235547737763E-5	42	TCRBV19-01*01	TCRBV19	TCRBV19-01	01				TCRBD01-01*01	TCRBD01	TCRBD01-01	01				TCRBJ02-03*01	TCRBJ02	TCRBJ02-03	01				7	3	0	3	1	2	39	49	52	61	62	16	In	VDJ
CTGGAGTCTGCCAGGCCCTCACATACCTCTCAGTACCTCTGTGCCAGCAGTGAATATGGATCTACCGGGGAGCTGTTTTTTGGAGAA	CASSEYGSTGELFF	12	3.967676660803322E-5	42	TCRBV25-01*01	TCRBV25	TCRBV25-01	01								TCRBD01,TCRBD02	TCRBD01-01,TCRBD02-01		TCRBJ02-02*01	TCRBJ02	TCRBJ02-02	01				0	1	1	8	3	5	39	56	57	60	63	12	In	VDJ
CTGGAGTCCGCCAGCACCAACCAGACATCTATGTACCTCTGTGCCAGCAGTTTATCGGGGGGCGCGACTGAAGCTTTCTTTGGACAA	CASSLSGGATEAFF	12	3.967676660803322E-5	42	TCRBV28-01*01	TCRBV28	TCRBV28-01	01				TCRBD02-01*01	TCRBD02	TCRBD02-01	01				TCRBJ01-01*01	TCRBJ01	TCRBJ01-01	01				1	0	8	1	4	5	39	-1	55	62	66	12	In	VDJ
CACTCTCAAGATCCAGCCTGCAGAGCTTGGGGACTCGGCCGTGTATCTCTGTGCCAGCACACCAACACTGAAGCTTTCTTTGGACAA		3	9.919191652008306E-6	32	TCRBV11-03*01	TCRBV11	TCRBV11-03	01								TCRBD01,TCRBD02	TCRBD01-01,TCRBD02-01		TCRBJ01-01*01	TCRBJ01	TCRBJ01-01	01				7	1	3	7	1	2	49	59	60	62	63	3	Out	VDJ
CTGAAGGTGCAGCCTGCAGAACTGGAGGATTCTGGAGTTTATTTCTGTGCCAGCAGCCCGGCGGGACAGCTCCCTTTCTTTGGACAA	CASSPAGQLPFF	14	4.628956104270543E-5	36	TCRBV14-01*01	TCRBV14	TCRBV14-01	01				TCRBD01-01*01	TCRBD01	TCRBD01-01	01				TCRBJ01-01*01	TCRBJ01	TCRBJ01-01	01				4	4	0	5	4	12	45	58	62	69	73	14	In	VDJ
CGGTCCACAAAGCTGGAGGACTCAGCCATGTACTTCTGTGCCAGCAGTGAAGTTGGGGGGATGTATGAAAAACTGTTTTTTGGCAGT	CASSEVGGMYEKLFF	9	2.975757495602492E-5	45	TCRBV02-01	TCRBV02	TCRBV02-01				01,03	TCRBD02-01*01	TCRBD02	TCRBD02-01	01				TCRBJ01-04*01	TCRBJ01	TCRBJ01-04	01				1	2	9	1	4	6	36	52	54	60	64	9	In	VDJ
AGCACCTTGGAGCTGGGGGACTCGGCCCTTTATCTTTGCGCCAGCAGCTTGGGGCCAGGGGATAATTCACCCCTCCACTTTGGGAAT	CASSLGPGDNSPLHF	15	4.959595826004153E-5	45	TCRBV05-01*01	TCRBV05	TCRBV05-01	01				TCRBD01-01*01	TCRBD01	TCRBD01-01	01				TCRBJ01-06*01	TCRBJ01	TCRBJ01-06	01				0	3	4	2	0	5	36	52	55	-1	61	15	In	VDJ
GTGAGCACCTTGGAGCTGGGGGACTCGGCCCTTTATCTTTGCGCCAGCAGCCGGGGCAACCATAACTATGGCTACACCTTCGGTTCG	CASSRGNHNYGYTF	19	6.282154712938593E-5	42	TCRBV05-01*01	TCRBV05	TCRBV05-01	01								TCRBD01,TCRBD02	TCRBD01-01,TCRBD02-01		TCRBJ01-02*01	TCRBJ01	TCRBJ01-02	01				4	1	7	0	5	1	39	51	52	57	62	19	In	VDJ
ACAGTGACCAGTGCCCATCCTGAAGACAGCAGCTTCTACATCTGCAGTGCTAGAGTAGGGGTTTCGGATGGCTACACCTTCGGTTCG	CSARVGVSDGYTF	8	2.6451177738688816E-5	39	TCRBV20	TCRBV20				TCRBV20-01,TCRBV20-or09_02		TCRBD01-01*01	TCRBD01	TCRBD01-01	01				TCRBJ01-02*01	TCRBJ01	TCRBJ01-02	01				1	1	5	2	6	6	42	55	56	61	67	8	In	VDJ
AGGCTGGAGTCGGCTGCTCCCTCCCAGACATCTGTGTACTTCTGTGCCAGCAGTTACGGCTGGAAGGATGGCTACACCTTCGGTTCG	CASSYGWKDGYTF	3	9.919191652008306E-6	39	TCRBV06	TCRBV06				TCRBV06-01,TCRBV06-06						TCRBD01,TCRBD02	TCRBD01-01,TCRBD02-01		TCRBJ01-02*01	TCRBJ01	TCRBJ01-02	01				5	7	1	8	3	6	42	54	61	64	67	3	In	VDJ
CTGACTGTGAGCAACATGAGCCCTGAAGACAGCAGCATATATCTCTGCAGCTTTAGAGACTTAGGTTACGAGCAGTACTTCGGGCCG	CSFRDLGYEQYF	13	4.2983163825369325E-5	36	TCRBV29-01	TCRBV29	TCRBV29-01				01,02,03	TCRBD02-01	TCRBD02	TCRBD02-01				01,02	TCRBJ02-07*01	TCRBJ02	TCRBJ02-07	01				8	6	2	10	5	4	45	51	57	61	66	13	In	VDJ
NTGTCGGCTGCTCCCTCCCAGACATCTGTGTACTTCTGTGCCAGCAGTGTAGAGAGCGGGGGGTTCTACGAGCAGTACTTCGGGCCG	CASSVESGGFYEQYF	8	2.6451177738688816E-5	45	TCRBV06	TCRBV06				TCRBV06-01,TCRBV06-05		TCRBD02-01*01	TCRBD02	TCRBD02-01	01				TCRBJ02-07*01	TCRBJ02	TCRBJ02-07	01				4	5	6	1	2	3	36	49	54	63	65	8	In	VDJ
CTGACTGTGAGCAACATGAGCCCTGAAGACAGCAGCATATATCTCTGCAGCGTTGATAGTCACTTCTACGAGCAGTACTTCGGGCCG	CSVDSHFYEQYF	7	2.3144780521352714E-5	36	TCRBV29-01	TCRBV29	TCRBV29-01				01,02	TCRBD02-01	TCRBD02	TCRBD02-01				01,02	TCRBJ02-07*01	TCRBJ02	TCRBJ02-07	01				3	5	3	10	1	3	45	56	61	64	65	7	In	VDJ
NNNNTGAAGATCCAGCCCTCAGAACCCAGGGACTCAGCTGTGTACTTCTGTGCCAGCAGCCCCGGAAACACCATATATTTTGGAGAG	CASSPGNTIYF	6	1.983838330401661E-5	33	TCRBV12-03/12-04*01	TCRBV12	TCRBV12-03/12-04	01											TCRBJ01-03*01	TCRBJ01	TCRBJ01-03	01				6	0	0	0	4	4	48	-1	-1	59	63	6	In	VJ
CGCACAGAGCGGGGGGACTCAGCCGTGTATCTCTGTGCCAGCAGCCCGAAATCGGGTTTAGCCAAAAACATTCAGTACTTCGGCGCC	CASSPKSGLAKNIQYF	4	1.3225588869344408E-5	48	TCRBV07-03*01	TCRBV07	TCRBV07-03	01				TCRBD02-01	TCRBD02	TCRBD02-01				01,02	TCRBJ02-04*01	TCRBJ02	TCRBJ02-04	01				5	7	8	4	3	0	33	45	52	56	59	4	In	VDJ
GTGAGCACCTTGGAGCTGGGGGACTCGGCCCTTTATCTTTGCGCCAGCAGTCCGGGACAGGTTAATTCACCCCTCCACTTTGGGAAC	CASSPGQVNSPLHF	4	1.3225588869344408E-5	42	TCRBV05-01*01	TCRBV05	TCRBV05-01	01				TCRBD01-01*01	TCRBD01	TCRBD01-01	01				TCRBJ01-06*02	TCRBJ01	TCRBJ01-06	02				5	3	0	4	1	6	39	50	53	61	62	4	In	VDJ
NNNNTGTCGGCTGCTCCCTCCCAGACATCTGTGTACTTCTGTGCCAGCAACCTGGGAAGTTCGAATTCACCCCTCCACTTTGGGAAC	CASNLGSSNSPLHF	21	6.943434156405814E-5	42	TCRBV06-05*01	TCRBV06	TCRBV06-05	01								TCRBD01,TCRBD02	TCRBD01-01,TCRBD02-01		TCRBJ01-06*02	TCRBJ01	TCRBJ01-06	02				7	4	0	8	6	7	39	49	53	57	63	21	In	VDJ
ATTCTGGAGTCCGCCAGCACCAACCAGACATCTATGTACCTCTGTGCCAGTAACCTGGGACAGGGCAATGAGCAGTTCTTCGGGCCA	CASNLGQGNEQFF	13	4.2983163825369325E-5	39	TCRBV28-01*01	TCRBV28	TCRBV28-01	01				TCRBD01-01*01	TCRBD01	TCRBD01-01	01				TCRBJ02-01*01	TCRBJ02	TCRBJ02-01	01				9	6	0	3	0	6	42	50	56	-1	65	13	In	VDJ
ACTCTCAAGATCCAGCCTGCAAAGCTTGAGGACTCGGCCGTGTATCTCTGTGCCAGCAGTACGGGGTGGGAGCAGTTCTTCGGGCCA	CASSTGWEQFF	15	4.959595826004153E-5	33	TCRBV11-02*01	TCRBV11	TCRBV11-02	01				TCRBD02-01*01	TCRBD02	TCRBD02-01	01				TCRBJ02-01*01	TCRBJ02	TCRBJ02-01	01				6	2	8	3	3	10	48	59	61	66	69	15	In	VDJ
TCCCTGGAGCTTGGTGACTCTGCTGTGTATTTCTGTGCCAGCAGCCAAGAGGGGAGGGCGTACCAAGAGACCCAGTACTTCGGGCCA	CASSQEGRAYQETQYF	11	3.637036939069712E-5	48	TCRBV03-01/03-02*01	TCRBV03	TCRBV03-01/03-02	01				TCRBD02-01*02	TCRBD02	TCRBD02-01	02				TCRBJ02-05*01	TCRBJ02	TCRBJ02-05	01				0	1	9	0	3	0	33	50	51	58	61	11	In	VDJ
ACTCTGGAGTCTGCTGCCTCCTCCCAGACATCTGTATATTTCTGCGCCAGCAGTGAGTCGTTTTCCGGGGAGCTGTTTTTTGGAGAA	CASSESFSGELFF	9	2.975757495602492E-5	39	TCRBV10-01*01	TCRBV10	TCRBV10-01	01											TCRBJ02-02*01	TCRBJ02	TCRBJ02-02	01				0	0	0	0	5	6	42	-1	-1	59	64	9	In	VJ
CTCACTGTGACATCGGCCCAAAAGAACCCGACAGCTTTCTATCTCTGTGCCACCCAACAAGGGCGCGGTGAAGCTTTCTTTGGACAA	CATQQGRGEAFF	6	1.983838330401661E-5	36	TCRBV19-01*01	TCRBV19	TCRBV19-01	01								TCRBD01,TCRBD02	TCRBD01-01,TCRBD02-01		TCRBJ01-01*01	TCRBJ01	TCRBJ01-01	01				10	7	5	3	5	7	45	52	59	63	68	6	In	VDJ
AAGAAGCTCCTTCTCAGTGACTCTGGCTTCTATCTCTGTGCCTGGAGTTACACAGGGAGTCTGAACACTGAAGCTTTCTTTGGACAA	CAWSYTGSLNTEAFF	13	4.2983163825369325E-5	45	TCRBV30-01*01	TCRBV30	TCRBV30-01	01				TCRBD01-01*01	TCRBD01	TCRBD01-01	01				TCRBJ01-01*01	TCRBJ01	TCRBJ01-01	01				2	3	3	3	4	0	36	48	51	57	61	13	In	VDJ
AAGATCCAACCTGCAAAGCTTGAGGACTCGGCCGTGTATCTCTGTGCCAGCAGCCCGTTGAGGAACACTGAAGCTTTCTTTGGACAA	CASSPLRNTEAFF	5	1.653198608668051E-5	39	TCRBV11-02*03	TCRBV11	TCRBV11-02	03				TCRBD02-01*02	TCRBD02	TCRBD02-01	02				TCRBJ01-01*01	TCRBJ01	TCRBJ01-01	01				5	5	11	2	0	1	42	54	59	-1	62	5	In	VDJ
CGCTCACCAGGCCTGGGGGACGCAGCCATGTACCTGTGTGCCACCAGCAGAGAGAAGGGGATGAATTCACCCCTCCACTTTGGGAAT	CATSREKGMNSPLHF	13	4.2983163825369325E-5	45	TCRBV15-01*02	TCRBV15	TCRBV15-01	02				TCRBD01-01*01	TCRBD01	TCRBD01-01	01				TCRBJ01-06*01	TCRBJ01	TCRBJ01-06	01				0	2	5	2	3	7	36	53	55	60	63	13	In	VDJ
ACATCGGCCCAAAAGAACCCGACAGCTTTCTATCTCTGTGCCCGTCCCCTCGCGGGGGGGGGACTAACCGGCTACACCTTCGGTTCG	CARPLAGGGLTGYTF	2	6.612794434672204E-6	45	TCRBV19-01*01	TCRBV19	TCRBV19-01	01				TCRBD02-01*01	TCRBD02	TCRBD02-01	01				TCRBJ01-02*01	TCRBJ01	TCRBJ01-02	01				11	9	7	0	9	8	36	42	51	60	69	2	In	VDJ
AAGATCCAGCCCTCAGAACCCAGGGACTCAGCTGTGTACTTCTGTGCCAGCAGTTTAGGGACAGGGCGAGGCTACACCTTCGGTTCG	CASSLGTGRGYTF	4	1.3225588869344408E-5	39	TCRBV12-03/12-04*01	TCRBV12	TCRBV12-03/12-04	01				TCRBD01-01*01	TCRBD01	TCRBD01-01	01				TCRBJ01-02*01	TCRBJ01	TCRBJ01-02	01				1	0	1	3	3	8	42	-1	58	66	69	4	In	VDJ
NNNNNNNNNNTGTCGGCTGCTCCCTCCCAGACATCTGTGTACTTCTGTGCCAGCAGTCCCCAGACGACACGCTACACCTTCGGTTCG	CASSPQTTRYTF	6	1.983838330401661E-5	36	TCRBV06-05*01	TCRBV06	TCRBV06-05	01				TCRBD01-01*01	TCRBD01	TCRBD01-01	01				TCRBJ01-02*01	TCRBJ01	TCRBJ01-02	01				5	8	2	6	1	9	45	57	65	69	70	6	In	VDJ
AAGATCCGGTCCACAAAGCTGGAGGACTCAGCCATGTACTTCTGTGCCGGATCACCGGGAATCTCCTACGAGCAGTACTTCGGGCCG	CAGSPGISYEQYF	24	7.935353321606644E-5	39	TCRBV02-01	TCRBV02	TCRBV02-01				01,03	TCRBD02-01*02	TCRBD02	TCRBD02-01	02				TCRBJ02-07*01	TCRBJ02	TCRBJ02-07	01				11	7	8	3	2	0	42	48	55	60	62	24	In	VDJ
GTGAGCAACATGAGCCCTGAAGACAGCAGCATATATCTCTGCAGCGTTGAAGGACAGGGGCTCACAGATACGCAGTATTTTGGCCCA	CSVEGQGLTDTQYF	9	2.975757495602492E-5	42	TCRBV29-01	TCRBV29	TCRBV29-01				01,02	TCRBD01-01*01	TCRBD01	TCRBD01-01	01				TCRBJ02-03*01	TCRBJ02	TCRBJ02-03	01				1	0	2	2	2	2	39	-1	52	60	62	9	In	VDJ
ATCCAGCCTGCAGAGCTTGGGGACTCGGCCGTGTATCTCTGTGCCAGCCGAGGGCAGGACAACACCGGGGAGCTGTTTTTTGGAGAA	CASRGQDNTGELFF	5	1.653198608668051E-5	42	TCRBV11-03*01	TCRBV11	TCRBV11-03	01				TCRBD02-01*02	TCRBD02	TCRBD02-01	02				TCRBJ02-02*01	TCRBJ02	TCRBJ02-02	01				8	1	11	0	6	2	39	48	49	54	60	5	In	VDJ
GAGTCCGCTACCAGCTCCCAGACATCTGTGTACTTCTGTGCCATCAGTGAGACCGGGGTAGACAATCAGCCCCAGCATTTTGGTGAT	CAISETGVDNQPQHF	7	2.3144780521352714E-5	45	TCRBV10-03*01	TCRBV10	TCRBV10-03	01				TCRBD02-01*01	TCRBD02	TCRBD02-01	01				TCRBJ01-05*01	TCRBJ01	TCRBJ01-05	01				2	2	8	3	4	3	36	51	53	58	62	7	In	VDJ
CTGATTCTGGAGTCCGCCAGCACCAACCAGACATCTATGTACCTCTGTGCCAGCAGTTCGTTCCGGGGTGGCTACACCTTCGGTTCG	CASSSFRGGYTF	21	6.943434156405814E-5	36	TCRBV28-01*01	TCRBV28	TCRBV28-01	01				TCRBD02-01*01	TCRBD02	TCRBD02-01	01				TCRBJ01-02*01	TCRBJ01	TCRBJ01-02	01				4	5	8	3	0	7	45	58	63	-1	68	21	In	VDJ
ACCTTGGAGCTGGGGGACTCGGCCCTTTATCTTTGCGCCAGCAGCTTGGAATCGCAGGCGAGGGTTTATGGCTACACCTTCGGTTCG	CASSLESQARVYGYTF	13	4.2983163825369325E-5	48	TCRBV05-01*01	TCRBV05	TCRBV05-01	01				TCRBD02-01*02	TCRBD02	TCRBD02-01	02				TCRBJ01-02*01	TCRBJ01	TCRBJ01-02	01				0	10	11	0	2	5	33	49	59	64	66	13	In	VDJ
GGCTGCTCCCTCCCAGACATCTGTGTACTTCTGTGCCAGCACCGAAGGGGTCTCATCAGGAGGTGCTATGGCTACACCTTCGGTTCG		9	2.975757495602492E-5	50	TCRBV06	TCRBV06				TCRBV06-01,TCRBV06-05,TCRBV06-06						TCRBD01,TCRBD02	TCRBD01-01,TCRBD02-01		TCRBJ01-02*01	TCRBJ01	TCRBJ01-02	01				7	4	5	2	15	4	31	41	45	50	65	9	Out	VDJ
ACAGTGACCAGTGCCCATCCTGAAGACAGCAGCTTCTACATCTGCAGTGCTAACTCCGGGACAGCCTATGGCTACACCTTCGGTTCG	CSANSGTAYGYTF	12	3.967676660803322E-5	39	TCRBV20	TCRBV20				TCRBV20-01,TCRBV20-or09_02		TCRBD01-01*01	TCRBD01	TCRBD01-01	01				TCRBJ01-02*01	TCRBJ01	TCRBJ01-02	01				4	5	0	5	1	4	42	52	57	64	65	12	In	VDJ
CTGAATGTGAACGCCTTGGAGCTGGAGGACTCGGCCCTGTATCTCTGTGCCAGCACCGCGGGGCTACGGGGCTACACCTTCGGTTCG	CASTAGLRGYTF	2	6.612794434672204E-6	36	TCRBV05-08*01	TCRBV05	TCRBV05-08	01				TCRBD02-01*01	TCRBD02	TCRBD02-01	01				TCRBJ01-02*01	TCRBJ01	TCRBJ01-02	01				6	2	7	3	6	8	45	55	57	63	69	2	In	VDJ
ATCCGCTCACCAGGCCTGGGGGACGCAGCCATGTACCTGTGTGCCACCAGCAGAGGGGAGGGGATTAGCGGCTACACCTTCGGTTCG	CATSRGEGISGYTF	13	4.2983163825369325E-5	42	TCRBV15-01*02	TCRBV15	TCRBV15-01	02				TCRBD02-01*02	TCRBD02	TCRBD02-01	02				TCRBJ01-02*01	TCRBJ01	TCRBJ01-02	01				1	0	9	0	7	8	39	-1	55	62	69	13	In	VDJ
CTGACAGTGACCAGTGCCCATCCTGAAGACAGCAGCTTCTACATCTGCAGTGCTAGAGATCGGTTGGGAGGCTACACCTTCGGTTCG	CSARDRLGGYTF	12	3.967676660803322E-5	36	TCRBV20	TCRBV20				TCRBV20-01,TCRBV20-or09_02						TCRBD01,TCRBD02	TCRBD01-01,TCRBD02-01		TCRBJ01-02*01	TCRBJ01	TCRBJ01-02	01				0	6	0	8	0	8	45	59	65	-1	69	12	In	VDJ
CTGATTCTGGAGTCCGCCAGCACCAACCAGACATCTATGTACCTCTGTGCCAGCAGTTTACGCTACTACGAGCAGTACTTCGGGCCG	CASSLRYYEQYF	10	3.306397217336102E-5	36	TCRBV28-01*01	TCRBV28	TCRBV28-01	01				TCRBD02-01	TCRBD02	TCRBD02-01				01,02	TCRBJ02-07*01	TCRBJ02	TCRBJ02-07	01				2	2	4	9	0	3	45	60	62	-1	65	10	In	VDJ
GAGATCCAGCGCACAGAGCAGGGGGACTCGGCCATGTATCTCTGTGCCAGCAGCTCCCTAACCGGGGAGACCCAGTACTTCGGGCCA	CASSSLTGETQYF	26	8.596632765073865E-5	39	TCRBV07-09*01	TCRBV07	TCRBV07-09	01				TCRBD02-01	TCRBD02	TCRBD02-01				01,02	TCRBJ02-05*01	TCRBJ02	TCRBJ02-05	01				4	7	8	4	0	5	42	55	62	-1	66	26	In	VDJ
NNNNNNNTGTCGGCTGCTCCCTCCCAGACATCTGTGTACTTCTGTGCCAGCACAGCCTTTAGCACAGATACGCAGTATTTTGGCCCA	CASTAFSTDTQYF	13	4.2983163825369325E-5	39	TCRBV06-05*01	TCRBV06	TCRBV06-05	01								TCRBD01,TCRBD02	TCRBD01-01,TCRBD02-01		TCRBJ02-03*01	TCRBJ02	TCRBJ02-03	01				7	0	4	5	5	0	42	-1	52	55	60	13	In	VDJ
AGCTCCTTGGAGCTGGGGGACTCAGCCCTGTACTTCTGTGCCAGCAGTCCCTCGGGCGGAGGGTCCACTGAAGCTTTCTTTGGACAA	CASSPSGGGSTEAFF	18	5.951514991204984E-5	45	TCRBV13-01*01	TCRBV13	TCRBV13-01	01				TCRBD02-01*02	TCRBD02	TCRBD02-01	02				TCRBJ01-01*01	TCRBJ01	TCRBJ01-01	01				6	10	10	0	2	4	36	47	57	63	65	18	In	VDJ
CTGGAGTCGCCCAGCCCCAACCAGACCTCTCTGTACTTCTGTGCCAGCAGTTTCCGGGGCCTGAACACTGAAGCTTTCTTTGGACAA	CASSFRGLNTEAFF	12	3.967676660803322E-5	42	TCRBV27-01*01	TCRBV27	TCRBV27-01	01								TCRBD01,TCRBD02	TCRBD01-01,TCRBD02-01		TCRBJ01-01*01	TCRBJ01	TCRBJ01-01	01				3	2	7	0	1	0	39	53	55	60	61	12	In	VDJ
CTGCTGTACCCTCTCAGACATCTGTGTACTTCTGTGCCAGCAGAAGTTCTCCGGGCGGATAGCAATCAGCCCCAGCATTTTGGTGAT		12	3.967676660803322E-5	49	TCRBV06-04*01	TCRBV06	TCRBV06-04	01								TCRBD01,TCRBD02	TCRBD01-01,TCRBD02-01		TCRBJ01-05*01	TCRBJ01	TCRBJ01-05	01				6	9	8	0	3	0	32	43	52	56	59	12	Out	VDJ
ATGTGAGTGCCTTGGAGCTGGGGGACTCGGCCCTGTATCTCTGTGCCAGAAGCTTCGCAGGGTGGGCCACCCCTCCACTTTGGGAAT		11	3.637036939069712E-5	40	TCRBV05-03	TCRBV05	TCRBV05-03				01,02	TCRBD01-01*01	TCRBD01	TCRBD01-01	01				TCRBJ01-06*01	TCRBJ01	TCRBJ01-06	01				2	2	4	3	5	11	41	55	57	62	67	11	Out	VDJ
CATCGGCCCAAAAGAACCCGACAGCTTTCTATCTCTGTGCCAGTAGTACCGAGACAGGGCTGTTTTGAGGGCTACACCTTCGGTTCG		9	2.975757495602492E-5	46	TCRBV19-01*01	TCRBV19	TCRBV19-01	01				TCRBD01-01*01	TCRBD01	TCRBD01-01	01				TCRBJ01-02*01	TCRBJ01	TCRBJ01-02	01				4	4	2	3	10	8	35	48	52	59	69	9	Out	VDJ
ACTGTGAGCAACATGAGCCCTGAAGACAGCAGCATATATCTCTGCAGCGTTACAGGGGGTACCTCCTACGAGCAGTACTTCGGGCCG	CSVTGGTSYEQYF	11	3.637036939069712E-5	39	TCRBV29-01	TCRBV29	TCRBV29-01				01,02	TCRBD01-01*01	TCRBD01	TCRBD01-01	01				TCRBJ02-07*01	TCRBJ02	TCRBJ02-07	01				5	0	3	1	3	0	42	-1	51	59	62	11	In	VDJ
AGCCTGCAGAACTGGAGGATTCTGGAGTTTATTTCTGTGCCAGCAGCAAATTCGACAGGGACCTCCTACGAGCAGTACTTCGGGCCG		20	6.612794434672204E-5	46	TCRBV14-01*01	TCRBV14	TCRBV14-01	01				TCRBD01-01*01	TCRBD01	TCRBD01-01	01				TCRBJ02-07*01	TCRBJ02	TCRBJ02-07	01				5	6	2	3	2	0	35	47	53	60	62	20	Out	VDJ
ACTCTGACAGTGACCAGTGCCCATCCTGAAGACAGCAGCTTCTACATCTGCAGCCAGGGACGACACTACGAGCAGTACTTCGGGCCG	CSQGRHYEQYF	7	2.3144780521352714E-5	33	TCRBV20-01	TCRBV20	TCRBV20-01				01,04					TCRBD01,TCRBD02	TCRBD01-01,TCRBD02-01		TCRBJ02-07*01	TCRBJ02	TCRBJ02-07	01				9	3	0	7	4	3	48	53	56	61	65	7	In	VDJ
AGTTGGCTGCTCCCTCCCAGACATCTGTGTACTTCTGTGCCAGCAGCACGGGACAGTAGGTTTGCCCACGAGCAGTACTTCGGGCCG		17	5.6208752694713735E-5	46	TCRBV06-06	TCRBV06	TCRBV06-06				01,04	TCRBD01-01*01	TCRBD01	TCRBD01-01	01				TCRBJ02-07*01	TCRBJ02	TCRBJ02-07	01				6	3	0	5	11	5	35	46	49	56	67	17	Out	VDJ
CAGCGCACAGAGCAGCGGGACTCGGCCATGTATCGCTGTGCCAGCAGCTTTAGGGTGGCGATCGGAGAGACCCAGTACTTCGGGCCA	CASSFRVAIGETQYF	28	9.257912208541085E-5	45	TCRBV07-06*01	TCRBV07	TCRBV07-06	01								TCRBD01,TCRBD02	TCRBD01-01,TCRBD02-01		TCRBJ02-05*01	TCRBJ02	TCRBJ02-05	01				3	1	5	3	10	4	36	50	51	55	65	28	In	VDJ
TCTGCTGTACCCTCTCAGACATCTGTGTACTTCTGTGCCAGCAGTGACTCCGGGACAGGGGGCGCAGATACGCAGTATTTTGGCCCA	CASSDSGTGGADTQYF	10	3.306397217336102E-5	48	TCRBV06-04*01	TCRBV06	TCRBV06-04	01				TCRBD01-01*01	TCRBD01	TCRBD01-01	01				TCRBJ02-03*01	TCRBJ02	TCRBJ02-03	01				0	1	0	0	1	4	33	50	51	63	64	10	In	VDJ
CTGAGTTCTAAGAAGCTCCTTCTCAGTGACTCTGGCTTCTATCTCTGTGCCTGGAGTACAGCGAACACTGAAGCTTTCTTTGGACAA	CAWSTANTEAFF	22	7.274073878139424E-5	36	TCRBV30-01*01	TCRBV30	TCRBV30-01	01				TCRBD01-01*01	TCRBD01	TCRBD01-01	01				TCRBJ01-01*01	TCRBJ01	TCRBJ01-01	01				2	0	3	5	1	1	45	-1	57	61	62	22	In	VDJ
GTGACATCGGCCCAAAAGAACCCGACAGCTTTCTATCTCTGTGCCAGTCGAACCGGGACAGGGCAAACTGAAGCTTTCTTTGGACAA	CASRTGTGQTEAFF	13	4.2983163825369325E-5	42	TCRBV19-01*01	TCRBV19	TCRBV19-01	01				TCRBD01-01*01	TCRBD01	TCRBD01-01	01				TCRBJ01-01*01	TCRBJ01	TCRBJ01-01	01				8	6	0	3	3	5	39	48	54	63	66	13	In	VDJ
NTGAAGATCCAGCCCTCAGAACCCAGGGACTCAGCTGTGTATTTTTGTGCTAGTGGCTTACCAAATCAGCCCCAGCATTTTGGTGAT	CASGLPNQPQHF	11	3.637036939069712E-5	36	TCRBV12-05*01	TCRBV12	TCRBV12-05	01								TCRBD01,TCRBD02	TCRBD01-01,TCRBD02-01		TCRBJ01-05*01	TCRBJ01	TCRBJ01-05	01				6	3	3	7	2	4	45	56	59	61	63	11	In	VDJ
GAGTCCGCCAGCACCAACCAGACATCTATGTACCTCTGTGCCAGCAGTCCCCGGACGGGCGATAATTCACCCCTCCACTTTGGGAAT	CASSPRTGDNSPLHF	11	3.637036939069712E-5	45	TCRBV28-01*01	TCRBV28	TCRBV28-01	01								TCRBD01,TCRBD02	TCRBD01-01,TCRBD02-01		TCRBJ01-06*01	TCRBJ01	TCRBJ01-06	01				5	4	1	7	5	5	36	48	52	56	61	11	In	VDJ
GGGACACAGCACTGTATTTCTGTGCCAGCAGCAAAGCCCCGAACCGCTGACTATAAGGGGGCCGCCTACGAGCAGTACTTCGGGCCG		6	1.983838330401661E-5	61	TCRBV21-01*01	TCRBV21	TCRBV21-01	01				TCRBD01-01*01	TCRBD01	TCRBD01-01	01				TCRBJ02-07*01	TCRBJ02	TCRBJ02-07	01				0	18	5	0	2	2	20	37	55	62	64	6	Out	VDJ
GAGTTGGCTGCTCCCTCCCAGACATCTGTGTACTTCTGTGCCAGCAGTTACTGGCGGGAGCACCACTACGAGCAGTACTTCGGGCCG	CASSYWREHHYEQYF	8	2.6451177738688816E-5	45	TCRBV06-06*01	TCRBV06	TCRBV06-06	01				TCRBD02-01*02	TCRBD02	TCRBD02-01	02				TCRBJ02-07*01	TCRBJ02	TCRBJ02-07	01				1	1	7	2	5	3	36	52	53	60	65	8	In	VDJ
AAGATCCGGTCCACAAAGCTGGAGGACTCAGCCATGTACTTCTGTGCCAGCAGGGGGGACTCCTACAATGAGCAGTTCTTCGGGCCA	CASRGDSYNEQFF	12	3.967676660803322E-5	39	TCRBV02-01	TCRBV02	TCRBV02-01				01,03					TCRBD01,TCRBD02	TCRBD01-01,TCRBD02-01		TCRBJ02-01*01	TCRBJ02	TCRBJ02-01	01				6	0	6	1	1	0	42	-1	53	58	59	12	In	VDJ
GTCCGCCAGCACCAACCAGACATCTATGTACCTCTGTGCCAGCAGCTCGATCTGGGCTCCTGGGAAGAGACCCAGTACTTCGGGCCA		10	3.306397217336102E-5	47	TCRBV28-01*01	TCRBV28	TCRBV28-01	01				TCRBD01-01*01	TCRBD01	TCRBD01-01	01				TCRBJ02-05*01	TCRBJ02	TCRBJ02-05	01				6	8	8	0	7	3	34	45	53	57	64	10	Out	VDJ
CCCTCCCAGACATCTGTGTACTTCTGTGCCAGCAGTTACCCAGAACGAGCGGGAGGGCCGGGCACCGGGGAGCTGTTTTTTGGAGAA	CASSYPERAGGPGTGELFF	13	4.2983163825369325E-5	57	TCRBV06	TCRBV06				TCRBV06-05,TCRBV06-06		TCRBD02-01*02	TCRBD02	TCRBD02-01	02				TCRBJ02-02*01	TCRBJ02	TCRBJ02-02	01				2	8	6	0	5	4	24	39	47	57	62	13	In	VDJ
GTGACATCGGCCCAAAAGAACCCGACAGCTTTCTATCTCTGTGCCAGTAGTATGGCAGGACAGGGGACTGAAGCTTTCTTTGGACAA	CASSMAGQGTEAFF	8	2.6451177738688816E-5	42	TCRBV19-01*01	TCRBV19	TCRBV19-01	01				TCRBD01-01*01	TCRBD01	TCRBD01-01	01				TCRBJ01-01*01	TCRBJ01	TCRBJ01-01	01				3	4	1	2	0	5	39	53	57	-1	66	8	In	VDJ
ATCAATTCCCTGGAGCTTGGTGACTCTGCTGTGTATTTCTGTGCCAGCAGCCACAGGGGTGGCAATCAGCCCCAGCATTTTGGTGAT	CASSHRGGNQPQHF	5	1.653198608668051E-5	42	TCRBV03-01/03-02*01	TCRBV03	TCRBV03-01/03-02	01				TCRBD01-01*01	TCRBD01	TCRBD01-01	01				TCRBJ01-05*01	TCRBJ01	TCRBJ01-05	01				3	0	4	2	2	2	39	-1	53	59	61	5	In	VDJ
CACTCTGGAGTCTGCTGCCTCCTCCCAGACATCTGTATATTTCTGCGCCAGCTCCGGACAAATAACTATGGCTACACCTTCGGTTCG		5	1.653198608668051E-5	38	TCRBV10-01*01	TCRBV10	TCRBV10-01	01				TCRBD01-01*01	TCRBD01	TCRBD01-01	01				TCRBJ01-02*01	TCRBJ01	TCRBJ01-02	01				8	3	1	6	2	1	43	52	55	60	62	5	Out	VDJ
ACTGTGAGCAACATGAGCCCTGAAGACAGCAGCATATATCTCTGCAGCGTCCAAACAGGTGCCAACTATGGCTACACCTTCGGTTCG	CSVQTGANYGYTF	5	1.653198608668051E-5	39	TCRBV29-01	TCRBV29	TCRBV29-01				01,02	TCRBD01-01*01	TCRBD01	TCRBD01-01	01				TCRBJ01-02*01	TCRBJ01	TCRBJ01-02	01				6	4	3	4	4	2	42	50	54	59	63	5	In	VDJ
GAGTCCGCCAGCACCAACCAGACATCTATGTACCTCTGTGCCAGCAACCGAGCGGGAGCCAGATTCAGCGAGCAGTACTTCGGGCCG	CASNRAGARFSEQYF	5	1.653198608668051E-5	45	TCRBV28-01*01	TCRBV28	TCRBV28-01	01				TCRBD02-01*02	TCRBD02	TCRBD02-01	02				TCRBJ02-07*01	TCRBJ02	TCRBJ02-07	01				7	4	6	2	10	6	36	46	50	58	68	5	In	VDJ
CTGGAGTCCGCCAGCACCAACCAGACATCTATGTACCTCTGTGCCAGCAGTTTCCGGCAGGCGTTAGCCGAGCAGTACTTCGGGCCG	CASSFRQALAEQYF	11	3.637036939069712E-5	42	TCRBV28-01*01	TCRBV28	TCRBV28-01	01								TCRBD01,TCRBD02	TCRBD01-01,TCRBD02-01		TCRBJ02-07*01	TCRBJ02	TCRBJ02-07	01				3	4	4	4	7	6	39	53	57	61	68	11	In	VDJ
TCTCCCTGTCCCTAGAGTCTGCCATCCCCAACCAGACAGCTCTTTACTTCTGTGCCACCAGTGATCTACGAGCAGTACTTCGGGCCG		19	6.282154712938593E-5	31	TCRBV24-01*01	TCRBV24	TCRBV24-01	01											TCRBJ02-07*01	TCRBJ02	TCRBJ02-07	01				3	0	0	0	0	3	50	-1	-1	-1	65	19	Out	VJ
AAGATCCGGTCCACAAAGCTGGAGGACTCAGCCATGTACTTCTGTGCCAGCAGTTGGGCCCAAAAATACGAGCAGTACTTCGGGCCG	CASSWAQKYEQYF	17	5.6208752694713735E-5	39	TCRBV02-01	TCRBV02	TCRBV02-01				01,03	TCRBD01-01*01	TCRBD01	TCRBD01-01	01				TCRBJ02-07*01	TCRBJ02	TCRBJ02-07	01				5	1	8	0	7	4	42	54	55	59	66	17	In	VDJ
GGAGTCTGCTGCCTCCTCCCAGACATCTGTATATTTCTGCGCCAGCTTCCTCACCGGAAGGTTAGACACGAGCAGTACTTCGGGCCG		6	1.983838330401661E-5	44	TCRBV10-01*01	TCRBV10	TCRBV10-01	01								TCRBD01,TCRBD02	TCRBD01-01,TCRBD02-01		TCRBJ02-07*01	TCRBJ02	TCRBJ02-07	01				8	9	1	8	9	5	37	46	55	58	67	6	Out	VDJ
GCAGAACTGGAGGATTCTGGAGTTTATTTCTGTGCCAGCAGCCAGACTGAAACAGGGTCTGGGGCCAACGTCCTGACTTTCGGGGCC	CASSQTETGSGANVLTF	8	2.6451177738688816E-5	51	TCRBV14-01*01	TCRBV14	TCRBV14-01	01				TCRBD01-01*01	TCRBD01	TCRBD01-01	01				TCRBJ02-06*01	TCRBJ02	TCRBJ02-06	01				3	7	3	3	0	1	30	44	51	-1	57	8	In	VDJ
AGACACGGCACTGTATCTCTGCGCCAGCAGTCAATCAGGGTCGGCCGGGACCATAGCTCCTATAATTCACCCCTCCACTTTGGGAAC		21	6.943434156405814E-5	62	TCRBV23-01*01	TCRBV23	TCRBV23-01	01								TCRBD01,TCRBD02	TCRBD01-01,TCRBD02-01		TCRBJ01-06*02	TCRBJ01	TCRBJ01-06	02				0	10	0	7	5	0	19	36	46	51	56	21	Out	VDJ
TCAATTCCCTGGAGCTTGGTGACTCTGCTGTGTATTTCTGTGCCAGCAGCCAAGAAGACTAGCAGAGATCGGCAGTTCTTCGGGCCA		15	4.959595826004153E-5	43	TCRBV03-01/03-02*01	TCRBV03	TCRBV03-01/03-02	01				TCRBD02-01	TCRBD02	TCRBD02-01				01,02	TCRBJ02-01*01	TCRBJ02	TCRBJ02-01	01				0	1	2	7	8	12	38	55	56	63	71	15	Out	VDJ
CGCTCACCAGGCCTGGGGGACGCAGCCATGTACCTGTGTGCCACCAGCATTTCAAGAGGGCTTGGAAATGAGCAGTTCTTCGGGCCA	CATSISRGLGNEQFF	9	2.975757495602492E-5	45	TCRBV15-01*02	TCRBV15	TCRBV15-01	02				TCRBD02-01*02	TCRBD02	TCRBD02-01	02				TCRBJ02-01*01	TCRBJ02	TCRBJ02-01	01				4	6	11	0	6	7	36	49	55	60	66	9	In	VDJ
CCATCCTGAAGACAGCAGCTTCTACATCTGCAGTGCTAGAGATCAGCTAAGGAGGGGGCAAGGGGAGATACGCAGTATTTTGGCCCA		11	3.637036939069712E-5	53	TCRBV20	TCRBV20				TCRBV20-01,TCRBV20-or09_02		TCRBD01-01*01	TCRBD01	TCRBD01-01	01				TCRBJ02-03*01	TCRBJ02	TCRBJ02-03	01				0	10	5	0	6	5	28	42	52	59	65	11	Out	VDJ
GCCCATCCTGAAGACAGCAGCTTCTACATCTGCAGTGCAAAGCTCCATTCGGGACTAGCGGGGACAGATACGCAGTATTTTGGCCCA	CSAKLHSGLAGTDTQYF	16	5.290235547737763E-5	51	TCRBV20	TCRBV20				TCRBV20-01,TCRBV20-or09_02		TCRBD02-01*01	TCRBD02	TCRBD02-01	01				TCRBJ02-03*01	TCRBJ02	TCRBJ02-03	01				6	12	0	3	0	3	30	38	50	-1	63	16	In	VDJ
AGCACCAACCAGACATCTATGTACCTCTGTGCCAGCAGAATCCCGGGACAGGGGGCCCTAACTAATGAAAAACTGTTTTTTGGCAGT	CASRIPGQGALTNEKLFF	6	1.983838330401661E-5	54	TCRBV28-01*01	TCRBV28	TCRBV28-01	01				TCRBD01-01*01	TCRBD01	TCRBD01-01	01				TCRBJ01-04*01	TCRBJ01	TCRBJ01-04	01				6	6	0	0	3	1	27	38	44	56	59	6	In	VDJ
TCCCTGGAGCTTGGTGACTCTGCTGTGTATTTCTGTGCCAGCAGCGTACCTCGGGTAGGGGGCAATCAGCCCCAGCATTTTGGTGAT	CASSVPRVGGNQPQHF	6	1.983838330401661E-5	48	TCRBV03-01/03-02*01	TCRBV03	TCRBV03-01/03-02	01				TCRBD01-01*01	TCRBD01	TCRBD01-01	01				TCRBJ01-05*01	TCRBJ01	TCRBJ01-05	01				5	11	5	2	0	2	33	45	56	-1	61	6	In	VDJ
TTGGAGCTGGGGGACTCGGCCCTTTATCTTTGCGCCAGCAGCTTGGACAGGGGAGTTTCGGTTAATTCACCCCTCCACTTTGGGAAT	CASSLDRGVSVNSPLHF	14	4.628956104270543E-5	51	TCRBV05-01*01	TCRBV05	TCRBV05-01	01				TCRBD01-01*01	TCRBD01	TCRBD01-01	01				TCRBJ01-06*01	TCRBJ01	TCRBJ01-06	01				0	0	3	2	9	6	30	-1	46	53	62	14	In	VDJ
CTGAGCTCTCTGGAGCTGGGGGACTCAGCTTTGTATTTCTGTGCCAGCAGCGGTCGAGGGGGGAACTATGGCTACACCTTCGGTTCG	CASSGRGGNYGYTF	14	4.628956104270543E-5	42	TCRBV09-01*01	TCRBV09	TCRBV09-01	01								TCRBD01,TCRBD02	TCRBD01-01,TCRBD02-01		TCRBJ01-02*01	TCRBJ01	TCRBJ01-02	01				3	4	5	1	1	2	39	52	56	62	63	14	In	VDJ
AATTCCCTGGAGCTTGGTGACTCTGCTGTGTATTTCTGTGCCAGCAGCCTCGGGACAGGGTACAACTATGGCTACACCTTCGGTTCG	CASSLGTGYNYGYTF	5	1.653198608668051E-5	45	TCRBV03-01/03-02*01	TCRBV03	TCRBV03-01/03-02	01				TCRBD01-01*01	TCRBD01	TCRBD01-01	01				TCRBJ01-02*01	TCRBJ01	TCRBJ01-02	01				4	2	0	3	3	2	36	49	51	60	63	5	In	VDJ
CCTAGAGTCTGCCATCCCCAACCAGACAGCTCTTTACTTCTGTGCCACCAGTGCCGTACAGGGGGCGATGGCTACACCTTCGGTTCG		11	3.637036939069712E-5	41	TCRBV24-01*01	TCRBV24	TCRBV24-01	01				TCRBD01-01*01	TCRBD01	TCRBD01-01	01				TCRBJ01-02*01	TCRBJ01	TCRBJ01-02	01				5	4	3	0	1	6	40	53	57	66	67	11	Out	VDJ
GGTCGCACTGCAGCAAGAAGACTCAGCTGCGTATCTCTGCACCAGCAGCCAAGTTGTTAGCGGTCCTACGAGCAGTACTTCGGGCCG		4	1.3225588869344408E-5	44	TCRBV01-01*01	TCRBV01	TCRBV01-01	01				TCRBD02-01	TCRBD02	TCRBD02-01				01,02	TCRBJ02-07*01	TCRBJ02	TCRBJ02-07	01				1	4	5	5	0	1	37	53	57	-1	63	4	Out	VDJ
AGCTCTCTGGAGCTGGGGGACTCAGCTTTGTATTTCTGTGCCAGCAGCCCCGCGGGAGGAGCGTGGGAGACCCAGTACTTCGGGCCA	CASSPAGGAWETQYF	10	3.306397217336102E-5	45	TCRBV09-01*01	TCRBV09	TCRBV09-01	01				TCRBD02-01*02	TCRBD02	TCRBD02-01	02				TCRBJ02-05*01	TCRBJ02	TCRBJ02-05	01				4	3	7	1	7	5	36	48	51	59	66	10	In	VDJ
GGCCTGGGGGACGCAGCCATGTACCTGTGTGCCACCAGCAGGGGCGAGTTTAGCGGGAGAGGAGCAGATACGCAGTATTTTGGCCCA	CATSRGEFSGRGADTQYF	11	3.637036939069712E-5	54	TCRBV15-01*02	TCRBV15	TCRBV15-01	02				TCRBD02-01*02	TCRBD02	TCRBD02-01	02				TCRBJ02-03*01	TCRBJ02	TCRBJ02-03	01				3	9	5	2	5	4	27	41	50	59	64	11	In	VDJ
ACCTTGGAGCTGGGGGACTCGGCCCTTTATCTTTGCGCCAGCAGCTTAGGACAGACTCTGAACACCGGGGAGCTGTTTTTTGGAGAA	CASSLGQTLNTGELFF	14	4.628956104270543E-5	48	TCRBV05-01*01	TCRBV05	TCRBV05-01	01				TCRBD01-01*01	TCRBD01	TCRBD01-01	01				TCRBJ02-02*01	TCRBJ02	TCRBJ02-02	01				2	1	1	5	5	1	33	47	48	54	59	14	In	VDJ
ATCCGGTCCACAAAGCTGGAGGACTCAGCCATGTACTTCTGTGCCAGCAGCGACAGGGGGCATCACACTGAAGCTTTCTTTGGACAA	CASSDRGHHTEAFF	10	3.306397217336102E-5	42	TCRBV02-01	TCRBV02	TCRBV02-01				01,03	TCRBD01-01*01	TCRBD01	TCRBD01-01	01				TCRBJ01-01*01	TCRBJ01	TCRBJ01-01	01				6	1	2	0	3	3	39	50	51	61	64	10	In	VDJ
AACGCCTTGGAGCTGGAGGACTCGGCCCTGTATCTCTGTGCCAGCAGCTCCGGGGGGGGTCAGAACACTGAAGCTTTCTTTGGACAA	CASSSGGGQNTEAFF	11	3.637036939069712E-5	45	TCRBV05-08*01	TCRBV05	TCRBV05-08	01				TCRBD02-01*01	TCRBD02	TCRBD02-01	01				TCRBJ01-01*01	TCRBJ01	TCRBJ01-01	01				3	1	8	0	4	1	36	49	50	58	62	11	In	VDJ
GCCTTGGAGCTGGACGACTCGGCCCTGTATCTCTGTGCCAGCAGCAGCAATATGAACCGAGGGATCTATGGCTACACCTTCGGTTCG	CASSSNMNRGIYGYTF	5	1.653198608668051E-5	48	TCRBV05-04*01	TCRBV05	TCRBV05-04	01				TCRBD02-01*02	TCRBD02	TCRBD02-01	02				TCRBJ01-02*01	TCRBJ01	TCRBJ01-02	01				4	13	11	0	2	4	33	45	58	63	65	5	In	VDJ
ATCCGGTCCACAAAGCTGGAGGACTCAGCCATGTACTTCTGTGCCAGCAGTGATTTCGATTTCATCTATGGCTACACCTTCGGTTCG	CASSDFDFIYGYTF	5	1.653198608668051E-5	42	TCRBV02-01	TCRBV02	TCRBV02-01				01,03					TCRBD01,TCRBD02	TCRBD01-01,TCRBD02-01		TCRBJ01-02*01	TCRBJ01	TCRBJ01-02	01				3	4	2	8	6	4	39	53	57	59	65	5	In	VDJ
AATGTGAGCACCTTGGAGCTGGGGGACTCGGCCCTTTATCTTTGCGCCAGCAGCCCAGGGGGGAACCTCGAGCAGTACTTCGGGCCG	CASSPGGNLEQYF	6	1.983838330401661E-5	39	TCRBV05-01*01	TCRBV05	TCRBV05-01	01				TCRBD01-01*01	TCRBD01	TCRBD01-01	01				TCRBJ02-07*01	TCRBJ02	TCRBJ02-07	01				4	1	4	1	6	6	42	54	55	62	68	6	In	VDJ
CTGCAGAGCAGGGGGACTCGGCCGTGTATGTCTGTGCAAGTCGGTTGGGCGGGCGGTCGTAGCTCCTACGAGCAGTACTTCGGGCCG		14	4.628956104270543E-5	49	TCRBV12-02*01	TCRBV12	TCRBV12-02	01				TCRBD02-01	TCRBD02	TCRBD02-01				01,02	TCRBJ02-07*01	TCRBJ02	TCRBJ02-07	01				6	5	7	4	9	0	32	43	48	53	62	14	Out	VDJ
AATGTGAACGCCTTGGAGCTGGACGACTCGGCCCTGTATCTCTGTGCCAGCAGCTTAACAGGAACCTACGAGCAGTACTTCGGGCCG	CASSLTGTYEQYF	3	9.919191652008306E-6	39	TCRBV05-04*01	TCRBV05	TCRBV05-04	01				TCRBD01-01*01	TCRBD01	TCRBD01-01	01				TCRBJ02-07*01	TCRBJ02	TCRBJ02-07	01				2	1	3	4	2	2	42	56	57	62	64	3	In	VDJ
ACCTTGGAGCTGGGGGACTCGGCCCTTTATCTTTGCGCCAGCAGCATAACACAGGGGGCCTCCTACAATGAGCAGTTCTTCGGGCCA	CASSITQGASYNEQFF	10	3.306397217336102E-5	48	TCRBV05-01*01	TCRBV05	TCRBV05-01	01				TCRBD01-01*01	TCRBD01	TCRBD01-01	01				TCRBJ02-01*01	TCRBJ02	TCRBJ02-01	01				4	5	3	0	0	0	33	45	50	-1	59	10	In	VDJ
AGATGAATGTGAGCACCTTGGAGCTGGGGGACTCGGCCCTTTATCTTTGCGATTGGGGGGAGGACAGATACGCAGTATTTTGGCCCA		7	2.3144780521352714E-5	34	TCRBV05-01*01	TCRBV05	TCRBV05-01	01				TCRBD02-01	TCRBD02	TCRBD02-01				01,02	TCRBJ02-03*01	TCRBJ02	TCRBJ02-03	01				12	3	9	1	3	3	47	51	54	60	63	7	Out	VDJ
TCTGCTGCCTCCTCCCAGACATCTGTATATTTCTGCGCCAGCCGAAGCATTATCGCCTCTTTCACAGATACGCAGTATTTTGGCCCA	CASRSIIASFTDTQYF	28	9.257912208541085E-5	48	TCRBV10-01	TCRBV10	TCRBV10-01				01,03	TCRBD02-01	TCRBD02	TCRBD02-01				01,02	TCRBJ02-03*01	TCRBJ02	TCRBJ02-03	01				8	3	6	7	14	2	33	42	45	48	62	28	In	VDJ
GATCCAGCCTGCAGAGCAGGGGGACTCGGCCGTGTATGTCTGTGCAAGTCGCTGTTACCCGGGCACACTGAAGCTTTCTTTGGACAA		13	4.2983163825369325E-5	41	TCRBV12-02*01	TCRBV12	TCRBV12-02	01								TCRBD01,TCRBD02	TCRBD01-01,TCRBD02-01		TCRBJ01-01*01	TCRBJ01	TCRBJ01-01	01				4	7	8	0	0	3	40	53	60	-1	64	13	Out	VDJ
ATCCGGTCCACAAAGCTGGAGGACTCAGCCATGTACTTCTGTGCCAGCAGTCTGACAGTGATGAACACTGAAGCTTTCTTTGGACAA	CASSLTVMNTEAFF	14	4.628956104270543E-5	42	TCRBV02-01	TCRBV02	TCRBV02-01				01,03	TCRBD01-01*01	TCRBD01	TCRBD01-01	01				TCRBJ01-01*01	TCRBJ01	TCRBJ01-01	01				5	2	2	5	3	0	39	51	53	58	61	14	In	VDJ
AAGATCCAGCCCTCAGAACCCAGGGACTCAGCTGTGTACTTCTGTGCCAGCAGTTTTTCGGTCAATCAGCCCCAGCATTTTGGTGAT	CASSFSVNQPQHF	3	9.919191652008306E-6	39	TCRBV12-03/12-04*01	TCRBV12	TCRBV12-03/12-04	01				TCRBD02-01	TCRBD02	TCRBD02-01				01,02	TCRBJ01-05*01	TCRBJ01	TCRBJ01-05	01				3	2	8	5	1	3	42	56	58	61	62	3	In	VDJ
CTGATCCTGGAGTCGCCCAGCCCCAACCAGACCTCTCTGTACTTCTGTGCCAGCAGTCAAATAATTGGACCCCTCCACTTTGGGAAT	CASSQIIGPLHF	15	4.959595826004153E-5	36	TCRBV27-01*01	TCRBV27	TCRBV27-01	01								TCRBD01,TCRBD02	TCRBD01-01,TCRBD02-01		TCRBJ01-06*01	TCRBJ01	TCRBJ01-06	01				5	9	0	10	0	12	45	57	66	-1	68	15	In	VDJ
NCTCTCACTGTGACATCGGCCCAAAAGAACCCGACAGCTTTCTATCTCTGTGCCAGTAGTATCGGGAATGGCTACACCTTCGGTTCG	CASSIGNGYTF	2	6.612794434672204E-6	33	TCRBV19-01*01	TCRBV19	TCRBV19-01	01				TCRBD02-01*02	TCRBD02	TCRBD02-01	02				TCRBJ01-02*01	TCRBJ01	TCRBJ01-02	01				3	0	8	3	0	6	48	-1	62	-1	67	2	In	VDJ
GTGAGCAACATGAGCCCTGAAGACAGCAGCATATATCTCTGCAGCGTCGCTACGACAGGGGGCAGCTACGAGCAGTACTTCGGGCCG	CSVATTGGSYEQYF	5	1.653198608668051E-5	42	TCRBV29-01	TCRBV29	TCRBV29-01				01,02	TCRBD01-01*01	TCRBD01	TCRBD01-01	01				TCRBJ02-07*01	TCRBJ02	TCRBJ02-07	01				6	6	2	0	2	3	39	47	53	63	65	5	In	VDJ
TCTCAAGATCCAACCTGCAAAGCTTGAGGACTCGGCCGTGTATCTCTGTGCCAGCACCCGGATTCCTACGAGCAGTACTTCGGGCCG		8	2.6451177738688816E-5	35	TCRBV11-02*03	TCRBV11	TCRBV11-02	03								TCRBD01,TCRBD02	TCRBD01-01,TCRBD02-01		TCRBJ02-07*01	TCRBJ02	TCRBJ02-07	01				7	3	1	8	1	1	46	56	59	62	63	8	Out	VDJ
GAGATCCAGCGCACAGAGCAGGGGGACTCGGCCATGTATCTCTGTGCCAGCAGCTTGACTAGCTGGAATGAGCAGTTCTTCGGGCCA	CASSLTSWNEQFF	28	9.257912208541085E-5	39	TCRBV07-09*01	TCRBV07	TCRBV07-09	01				TCRBD02-01	TCRBD02	TCRBD02-01				01,02	TCRBJ02-01*01	TCRBJ02	TCRBJ02-01	01				3	0	2	7	3	7	42	-1	56	63	66	28	In	VDJ
ACCTTGGAGCTGGGGGACTCGGCCCTTTATCTTTGCGCCAGCAGCGTCGGACTAGCGGGGCCACGGGAGACCCAGTACTTCGGGCCA	CASSVGLAGPRETQYF	7	2.3144780521352714E-5	48	TCRBV05-01*01	TCRBV05	TCRBV05-01	01				TCRBD02-01*01	TCRBD02	TCRBD02-01	01				TCRBJ02-05*01	TCRBJ02	TCRBJ02-05	01				4	3	1	3	6	5	33	45	48	60	66	7	In	VDJ
CGCCCTGCAGCCAGAAGACTCAGCCCTGTATCTCTGCGCCAGCAGCTCTGGGGACTAGCGGGGAAAGAGACCCAGTACTTCGGGCCA		20	6.612794434672204E-5	47	TCRBV04-01*01	TCRBV04	TCRBV04-01	01				TCRBD02-01*01	TCRBD02	TCRBD02-01	01				TCRBJ02-05*01	TCRBJ02	TCRBJ02-05	01				5	4	0	3	1	3	34	46	50	63	64	20	Out	VDJ
CTGAAGATCCAGCGCACAGAGCGGGGGGACTCAGCCGTGTATCTCTGTGCCAGCAGCCCGGTGACCGGGGAGCTGTTTTTTGGAGAA	CASSPVTGELFF	7	2.3144780521352714E-5	36	TCRBV07-03*01	TCRBV07	TCRBV07-03	01				TCRBD02-01	TCRBD02	TCRBD02-01				01,02	TCRBJ02-02*01	TCRBJ02	TCRBJ02-02	01				5	1	8	5	2	5	45	57	58	61	63	7	In	VDJ
GACCAGTGCCCATCCTGAAGACAGCAGCTTCTACATCTGCAGTGCTTTGGGGTCTGGAACAGGGGGTATGGCTACACCTTCGGTTCG		4	1.3225588869344408E-5	44	TCRBV20	TCRBV20				TCRBV20-01,TCRBV20-or09_02		TCRBD01-01*01	TCRBD01	TCRBD01-01	01				TCRBJ01-02*01	TCRBJ01	TCRBJ01-02	01				5	12	3	1	0	5	37	46	58	-1	66	4	Out	VDJ
ACGATCCAGCGCACAGAGCAGGAGGACTCGGCCGTGTATCTCTGTGCCAGCAGCAAGGGGGGTAACTATGGCTACACCTTCGGTTCG	CASSKGGNYGYTF	13	4.2983163825369325E-5	39	TCRBV07-02	TCRBV07	TCRBV07-02				01,02					TCRBD01,TCRBD02	TCRBD01-01,TCRBD02-01		TCRBJ01-02*01	TCRBJ01	TCRBJ01-02	01				5	1	5	1	1	1	42	54	55	61	62	13	In	VDJ
AAGATCCAGCCCTCAGAACCCAGGGACTCAGCTGTGTACTTCTGTGCCAGCAGTCCAGGGGAAAACTATGGCTACACCTTCGGTTCG	CASSPGENYGYTF	2	6.612794434672204E-6	39	TCRBV12-03/12-04*01	TCRBV12	TCRBV12-03/12-04	01				TCRBD01-01*01	TCRBD01	TCRBD01-01	01				TCRBJ01-02*01	TCRBJ01	TCRBJ01-02	01				5	1	4	2	2	2	42	54	55	61	63	2	In	VDJ
CTGAAGATCCGGTCCACAAAGCTGGAGGACTCAGCCATGTACTTCTGTGCCAGCAGTGTCTGGGGAGGCGAGCAGTACTTCGGGCCG	CASSVWGGEQYF	6	1.983838330401661E-5	36	TCRBV02-01	TCRBV02	TCRBV02-01				01,03	TCRBD02-01*02	TCRBD02	TCRBD02-01	02				TCRBJ02-07*01	TCRBJ02	TCRBJ02-07	01				4	4	9	1	0	6	45	58	62	-1	68	6	In	VDJ
GTGACCAGTGCCCATCCTGAAGACAGCAGCTTCTACATCTGCAGTGCTAGAGATGGACGGGACTATTACGAGCAGTACTTCGGGCCG	CSARDGRDYYEQYF	9	2.975757495602492E-5	42	TCRBV20	TCRBV20				TCRBV20-01,TCRBV20-or09_02		TCRBD02-01	TCRBD02	TCRBD02-01				01,02	TCRBJ02-07*01	TCRBJ02	TCRBJ02-07	01				0	5	0	9	1	4	39	53	58	65	66	9	In	VDJ
GTGAACGCCTTGTTGCTGGGGGACTCGGCCCTGTATCTCTGTGCCAGCAGCTCCCGGGACGGAACCTACGAGCAGTACTTCGGGCCG	CASSSRDGTYEQYF	6	1.983838330401661E-5	42	TCRBV05-05*01	TCRBV05	TCRBV05-05	01								TCRBD01,TCRBD02	TCRBD01-01,TCRBD02-01		TCRBJ02-07*01	TCRBJ02	TCRBJ02-07	01				3	3	0	7	4	2	39	52	55	60	64	6	In	VDJ
TCGGCCCAAAAGAACCCGACAGCTTTCTATCTCTGTGCCAGTAGTATGATGGGCCGGACGGGGGTCCACGAGCAGTACTTCGGGCCG	CASSMMGRTGVHEQYF	3	9.919191652008306E-6	48	TCRBV19-01*01	TCRBV19	TCRBV19-01	01				TCRBD02-01*01	TCRBD02	TCRBD02-01	01				TCRBJ02-07*01	TCRBJ02	TCRBJ02-07	01				3	11	8	2	3	5	33	47	58	64	67	3	In	VDJ
CAGCGCACAGAGCGGGGGGACTCAGCCGTGTATCTCTGTGCCAGCAGCTTAAGTGTAGGTTACACAGATACGCAGTATTTTGGCCCA	CASSLSVGYTDTQYF	17	5.6208752694713735E-5	45	TCRBV07-03*01	TCRBV07	TCRBV07-03	01								TCRBD01,TCRBD02	TCRBD01-01,TCRBD02-01		TCRBJ02-03*01	TCRBJ02	TCRBJ02-03	01				1	4	5	4	3	2	36	52	56	59	62	17	In	VDJ
AAGATCCAGCGCACAGAGCGGGGGGACTCAGCCGTGTATCTCTGTGCCACCTCTCGACAGGGCAATACTGAAGCTTTCTTTGGACAA	CATSRQGNTEAFF	7	2.3144780521352714E-5	39	TCRBV07-03*01	TCRBV07	TCRBV07-03	01				TCRBD01-01*01	TCRBD01	TCRBD01-01	01				TCRBJ01-01*01	TCRBJ01	TCRBJ01-01	01				10	6	2	3	4	5	42	49	55	62	66	7	In	VDJ
TGCCTTGGAGCTGGGGGACTCGGCCCTGTATCTCTGTGCCAGAAGACCCTTAAACAGGCTCCTAATGAAAAACTGTTTTTTGGCAGT		18	5.951514991204984E-5	47	TCRBV05-03	TCRBV05	TCRBV05-03				01,02	TCRBD01-01*01	TCRBD01	TCRBD01-01	01				TCRBJ01-04*01	TCRBJ01	TCRBJ01-04	01				5	8	3	4	3	3	34	45	53	58	61	18	Out	VDJ
CAAAAGAACCCGACAGCTTTCTATCTCTGTGCCAGTAGTATAGGACAGGGATCGGGTTCTAGCAATCAGCCCCAGCATTTTGGTGAT	CASSIGQGSGSSNQPQHF	10	3.306397217336102E-5	54	TCRBV19-01*01	TCRBV19	TCRBV19-01	01				TCRBD01-01*01	TCRBD01	TCRBD01-01	01				TCRBJ01-05*01	TCRBJ01	TCRBJ01-05	01				1	0	2	3	9	0	27	-1	43	50	59	10	In	VDJ
NNNNTGTCGGCTGCTCCCTCCCAGACATCTGTGTACTTCTGTGCCAGCAGCAATACAGGGGGAAATTATGGCTACACCTTCGGTTCG	CASSNTGGNYGYTF	8	2.6451177738688816E-5	42	TCRBV06-05*01	TCRBV06	TCRBV06-05	01				TCRBD01-01*01	TCRBD01	TCRBD01-01	01				TCRBJ01-02*01	TCRBJ01	TCRBJ01-02	01				6	4	3	1	4	5	39	50	54	62	66	8	In	VDJ
GCCCTGCAGCCAGAAGACTCAGCCCTGTATCTCTGCGCCAGCAGCCAAGATGGGGACAGGGAGGAGTATGGCTACACCTTCGGTTCG	CASSQDGDREEYGYTF	8	2.6451177738688816E-5	48	TCRBV04-01*01	TCRBV04	TCRBV04-01	01				TCRBD01-01*01	TCRBD01	TCRBD01-01	01				TCRBJ01-02*01	TCRBJ01	TCRBJ01-02	01				0	2	0	3	5	5	33	50	52	61	66	8	In	VDJ
GAGTCGCCCAGCCCCAACCAGACCTCTCTGTACTTCTGTGCCAGCAGTTTATCGGCAGGGCTGGCCTATGGCTACACCTTCGGTTCG	CASSLSAGLAYGYTF	3	9.919191652008306E-6	45	TCRBV27-01*01	TCRBV27	TCRBV27-01	01				TCRBD01-01*01	TCRBD01	TCRBD01-01	01				TCRBJ01-02*01	TCRBJ01	TCRBJ01-02	01				0	2	4	3	5	4	36	53	55	60	65	3	In	VDJ
TTCTAAGAAGCTCCTTCTCAGTGACTCTGGCTTCTATCTCTGTGCCTGGGGGAAGGAACTACAAACTATGGCTACACCTTCGGTTCG		2	6.612794434672204E-6	41	TCRBV30-01*05	TCRBV30	TCRBV30-01	05				TCRBD02-01	TCRBD02	TCRBD02-01				01,02	TCRBJ01-02*01	TCRBJ01	TCRBJ01-02	01				3	6	3	9	2	2	40	51	57	61	63	2	Out	VDJ
ACTGTGACATCGGCCCAAAAGAACCCGACAGCTTTCTATCTCTGTGCCAGTAGTATGTGGGGTATAGGCGAGCAGTACTTCGGGCCG	CASSMWGIGEQYF	7	2.3144780521352714E-5	39	TCRBV19-01*01	TCRBV19	TCRBV19-01	01								TCRBD01,TCRBD02	TCRBD01-01,TCRBD02-01		TCRBJ02-07*01	TCRBJ02	TCRBJ02-07	01				3	2	6	2	6	6	42	56	58	62	68	7	In	VDJ
CGCTCACCAGGCCTGGGGGACGCAGCCATGTACCTGTGTGCCACCAGCAGGACAGCTAGCGGGAGTTACGAGCAGTACTTCGGGCCG	CATSRTASGSYEQYF	6	1.983838330401661E-5	45	TCRBV15-01*02	TCRBV15	TCRBV15-01	02				TCRBD02-01*02	TCRBD02	TCRBD02-01	02				TCRBJ02-07*01	TCRBJ02	TCRBJ02-07	01				3	5	4	2	1	4	36	50	55	65	66	6	In	VDJ
ATCCAGCGCACAGAGCAGGGGGACTCGGCCATGTATCTCTGTGCCAGCAGCTCGGGTAGTGATAATTCACCCCTCCACTTTGGGAAC	CASSSGSDNSPLHF	16	5.290235547737763E-5	42	TCRBV07-09*01	TCRBV07	TCRBV07-09	01				TCRBD02-01	TCRBD02	TCRBD02-01				01,02	TCRBJ01-06*02	TCRBJ01	TCRBJ01-06	02				4	0	8	4	5	5	39	-1	52	56	61	16	In	VDJ
CAGAACCGGGAGACACGGCACTGTATCTCTGCGCCAGCAGTCAGCTCAAACTGGACAGGGACCAATTCACCCCTCCACTTTGGGAAC		3	9.919191652008306E-6	52	TCRBV23-01*01	TCRBV23	TCRBV23-01	01				TCRBD01-01*01	TCRBD01	TCRBD01-01	01				TCRBJ01-06*02	TCRBJ01	TCRBJ01-06	02				3	9	1	3	3	7	29	43	52	60	63	3	Out	VDJ
TCCGCCAGCACCAACCAGACATCTATGTACCTCTGTGCCAGCAGTTTAGCCGACAGGGAAGTCACCGGGGAGCTGTTTTTTGGAGAA	CASSLADREVTGELFF	8	2.6451177738688816E-5	48	TCRBV28-01*01	TCRBV28	TCRBV28-01	01				TCRBD01-01*01	TCRBD01	TCRBD01-01	01				TCRBJ02-02*01	TCRBJ02	TCRBJ02-02	01				2	3	2	3	4	4	33	48	51	58	62	8	In	VDJ
ACTCTGGAGTCTGCTGCCTCCTCCCAGACATCTGTATATTTCTGCGCCAGCAGAACCGGGTCCACCGGGGAGCTGTTTTTTGGAGAA	CASRTGSTGELFF	6	1.983838330401661E-5	39	TCRBV10-01*01	TCRBV10	TCRBV10-01	01				TCRBD02-01	TCRBD02	TCRBD02-01				01,02	TCRBJ02-02*01	TCRBJ02	TCRBJ02-02	01				6	3	8	4	2	4	42	53	56	60	62	6	In	VDJ
GTGAGCACCTTGGAGCTGGGGGACTCGGCCCTTTATCTTTGCGCCAGCCGCTTACCGGCAACTAATGAAAAACTGTTTTTTGGCAGT	CASRLPATNEKLFF	11	3.637036939069712E-5	42	TCRBV05-01*01	TCRBV05	TCRBV05-01	01				TCRBD02-01	TCRBD02	TCRBD02-01				01,02	TCRBJ01-04*01	TCRBJ01	TCRBJ01-04	01				2	2	8	5	0	0	39	53	55	-1	58	11	In	VDJ
CACAAAGCTGGAGGACTCAGCCATGTACTTCTGTGCCAGCAGGGGGAGATTTCGACAAGGGAGCATCAGCCCCAGCATTTTGGTGAT		11	3.637036939069712E-5	50	TCRBV02-01	TCRBV02	TCRBV02-01				01,03	TCRBD02-01*02	TCRBD02	TCRBD02-01	02				TCRBJ01-05*01	TCRBJ01	TCRBJ01-05	01				6	1	9	2	16	5	31	42	43	48	64	11	Out	VDJ
ACTGTATTTCTGTGCCAGCAGCAAAGGGGGGGGCGAGGAAAGTGTTCTAGTGGAGCCCTGAGACATCAGCCCCAGCATTTTGGTGAT		12	3.967676660803322E-5	71	TCRBV21-01*01	TCRBV21	TCRBV21-01	01				TCRBD02-01*01	TCRBD02	TCRBD02-01	01				TCRBJ01-05*01	TCRBJ01	TCRBJ01-05	01				1	0	9	0	31	5	10	-1	26	33	64	12	Out	VDJ
ATTCTGGAGTCCGCCAGCACCAACCAGACATCTATGTACCTCTGTGCCACCGGTTTGGAGGGTCAACAGCCCCAGCATTTTGGTGAT	CATGLEGQQPQHF	7	2.3144780521352714E-5	39	TCRBV28-01*01	TCRBV28	TCRBV28-01	01				TCRBD02-01*02	TCRBD02	TCRBD02-01	02				TCRBJ01-05*01	TCRBJ01	TCRBJ01-05	01				3	0	10	0	4	7	42	-1	56	62	66	7	In	VDJ
ATCCAGCGCACAGAGCAGGGGGACTCGGCCATGTATCTCTGTGCCAGCAGCGTAGGACAGCCCAATTCACCCCTCCACTTTGGGAAT	CASSVGQPNSPLHF	13	4.2983163825369325E-5	42	TCRBV07-09*01	TCRBV07	TCRBV07-09	01				TCRBD01-01*01	TCRBD01	TCRBD01-01	01				TCRBJ01-06*01	TCRBJ01	TCRBJ01-06	01				1	0	2	5	3	7	39	-1	55	60	63	13	In	VDJ
CTGAAGATCCGGTCCACAAAGCTGGAGGACTCAGCCATGTACTTCTGTGCCAGCAGTTCGGGGACGGCTGGCTACACCTTCGGTTCG	CASSSGTAGYTF	2	6.612794434672204E-6	36	TCRBV02-01	TCRBV02	TCRBV02-01				01,03					TCRBD01,TCRBD02	TCRBD01-01,TCRBD02-01		TCRBJ01-02*01	TCRBJ01	TCRBJ01-02	01				5	3	0	7	3	7	45	57	60	65	68	2	In	VDJ
AGAGCAGCGGGACTCGGCCATGTATCGCTGTGCCAGCAGCTTAGCGCGGGACAGGGAAGGGGTAGCTATGGCTACACCTTCGGTTCG		7	2.3144780521352714E-5	53	TCRBV07-06*01	TCRBV07	TCRBV07-06	01				TCRBD01-01*01	TCRBD01	TCRBD01-01	01				TCRBJ01-02*01	TCRBJ01	TCRBJ01-02	01				0	2	0	3	9	4	28	45	47	56	65	7	Out	VDJ
CAGCGCACACAGCAGGAGGACTCCGCCGTGTATCTCTGTGCCAGCAGCTTAGCCGCGAGTGGGAGCTATGGCTACACCTTCGGTTCG	CASSLAASGSYGYTF	13	4.2983163825369325E-5	45	TCRBV07-08*01	TCRBV07	TCRBV07-08	01				TCRBD02-01*02	TCRBD02	TCRBD02-01	02				TCRBJ01-02*01	TCRBJ01	TCRBJ01-02	01				0	7	9	2	0	4	36	53	60	-1	65	13	In	VDJ
GTGAACGCCTTGTTGCTGGGGGACTCGGCCCTGTATCTCTGTGCCAGCAGTCTGGGAGGGAGCAACTATGGCTACACCTTCGGTTCG	CASSLGGSNYGYTF	5	1.653198608668051E-5	42	TCRBV05-05*01	TCRBV05	TCRBV05-05	01				TCRBD02-01*02	TCRBD02	TCRBD02-01	02				TCRBJ01-02*01	TCRBJ01	TCRBJ01-02	01				5	3	9	0	3	2	39	50	53	60	63	5	In	VDJ
TCCAGCGCACAGAGCAGCGGGACTCGGCCATGTATCGCTGTGCCAGCAGCTTGGGGACAGGCCAACTATGGCTACACCTTCGGTTCG		10	3.306397217336102E-5	43	TCRBV07-06*01	TCRBV07	TCRBV07-06	01				TCRBD01-01*01	TCRBD01	TCRBD01-01	01				TCRBJ01-02*01	TCRBJ01	TCRBJ01-02	01				3	1	0	4	2	2	38	52	53	61	63	10	Out	VDJ
AAGATCCAACCTGCAAAGCTTGAGGACTCGGCCGTGTATCTCTGTGCCAGCAGCTTATCACCGGGGGATGGCTACACCTTCGGTTCG	CASSLSPGDGYTF	6	1.983838330401661E-5	39	TCRBV11-02*03	TCRBV11	TCRBV11-02	03				TCRBD02-01*01	TCRBD02	TCRBD02-01	01				TCRBJ01-02*01	TCRBJ01	TCRBJ01-02	01				2	4	8	2	0	6	42	57	61	-1	67	6	In	VDJ
CTCAAGATCCAGCCTGCAGAGCTTGGGGACTCGGCCATGTATCTCTGTGCCAGCAGCTCTAGCCGGGTCCACTACACCTTCGGTTCG	CASSSSRVHYTF	7	2.3144780521352714E-5	36	TCRBV11-01*01	TCRBV11	TCRBV11-01	01				TCRBD02-01	TCRBD02	TCRBD02-01				01,02	TCRBJ01-02*01	TCRBJ01	TCRBJ01-02	01				4	0	4	7	8	10	45	-1	58	63	71	7	In	VDJ
CTGACTGTGAGCAACATGAGCCCTGAAGACAGCAGCATATATCTCTGCAGCGTTGAAACTGGGGGCTACGAGCAGTACTTCGGGCCG	CSVETGGYEQYF	2	6.612794434672204E-6	36	TCRBV29-01	TCRBV29	TCRBV29-01				01,02					TCRBD01,TCRBD02	TCRBD01-01,TCRBD02-01		TCRBJ02-07*01	TCRBJ02	TCRBJ02-07	01				2	3	6	1	0	3	45	57	60	-1	65	2	In	VDJ
CAGGTAGTGCGAGGAGATTCGGCAGCTTATTTCTGTGCCAGCTCACCGCCCGGGACAGGGGCTTCCTACGAGCAGTACTTCGGGCCG	CASSPPGTGASYEQYF	3	9.919191652008306E-6	48	TCRBV18-01*01	TCRBV18	TCRBV18-01	01				TCRBD01-01*01	TCRBD01	TCRBD01-01	01				TCRBJ02-07*01	TCRBJ02	TCRBJ02-07	01				3	4	0	2	2	1	33	47	51	61	63	3	In	VDJ
CCTTGTTGCTGGGGGACTCGGCCCTCTATCTCTGTGCCAGCAGCTTGGCCTGGCTAGCGGGCCTCCTACGAGCAGTACTTCGGGCCG		21	6.943434156405814E-5	49	TCRBV05-06*01	TCRBV05	TCRBV05-06	01				TCRBD02-01	TCRBD02	TCRBD02-01				01,02	TCRBJ02-07*01	TCRBJ02	TCRBJ02-07	01				0	5	4	4	1	0	32	48	53	61	62	21	Out	VDJ
GAGTCCGCCAGCACCAACCAGACATCTATGTACCTCTGTGCCAGCAGCGCAGCCGTGAGGGTGGCCTACGAGCAGTACTTCGGGCCG	CASSAAVRVAYEQYF	2	6.612794434672204E-6	45	TCRBV28-01*01	TCRBV28	TCRBV28-01	01				TCRBD02-01*02	TCRBD02	TCRBD02-01	02				TCRBJ02-07*01	TCRBJ02	TCRBJ02-07	01				6	9	11	0	3	2	36	47	56	61	64	2	In	VDJ
CTCTGAAGATCCGGTCCACAAAGCTGGAGGACTCAGCCATGTACTTCTGTGCCAGCAGTGAAGGGGGACGAGCAGTACTTCGGGCCG		9	2.975757495602492E-5	34	TCRBV02-01	TCRBV02	TCRBV02-01				01,03					TCRBD01,TCRBD02	TCRBD01-01,TCRBD02-01		TCRBJ02-07*01	TCRBJ02	TCRBJ02-07	01				1	0	6	2	0	5	47	-1	63	-1	67	9	Out	VDJ
GAGCTTGGTGACTCTGCTGTGTATTTCTGTGCCAGCAGCCAAGAATGGACAGAAGTCTCTGGGGCCAACGTCCTGACTTTCGGGGCC	CASSQEWTEVSGANVLTF	7	2.3144780521352714E-5	54	TCRBV03-01/03-02*01	TCRBV03	TCRBV03-01/03-02	01				TCRBD01-01*01	TCRBD01	TCRBD01-01	01				TCRBJ02-06*01	TCRBJ02	TCRBJ02-06	01				0	2	1	5	4	0	27	44	46	52	56	7	In	VDJ
TGAGCACCTTGGAGCTGGGGGACTCGGCCCTTTATCTTTGCGCCAGCAGCTTGGCCCCTTCCGGCTTCACCCCTCCACTTTGGGAAC		13	4.2983163825369325E-5	43	TCRBV05-01*01	TCRBV05	TCRBV05-01	01								TCRBD01,TCRBD02	TCRBD01-01,TCRBD02-01		TCRBJ01-06*02	TCRBJ01	TCRBJ01-06	02				0	8	9	0	0	9	38	54	62	-1	65	13	Out	VDJ
ACATCGGCCCAAAAGAACCCGACAGCTTTCTATCTCTGTGCCAGTAGTCCAGTAGCGGGAGTCTACAATGAGCAGTTCTTCGGGCCA	CASSPVAGVYNEQFF	8	2.6451177738688816E-5	45	TCRBV19-01*01	TCRBV19	TCRBV19-01	01				TCRBD02-01*02	TCRBD02	TCRBD02-01	02				TCRBJ02-01*01	TCRBJ02	TCRBJ02-01	01				5	4	5	2	1	3	36	48	52	61	62	8	In	VDJ
CACCCTGCAGCCAGAAGACTCGGCCCTGTATCTCTGTGCCAGCAGCCAAGACGGGGGAGGGGCACCGGGGAGCTGTTTTTTGGAGAA		12	3.967676660803322E-5	47	TCRBV04-02*01	TCRBV04	TCRBV04-02	01				TCRBD02-01*02	TCRBD02	TCRBD02-01	02				TCRBJ02-02*01	TCRBJ02	TCRBJ02-02	01				0	3	9	0	1	4	34	51	54	61	62	12	Out	VDJ
AGTTCTAAGAAGCTCCTTCTCAGTGACTCTGGCTTCTATCTCTGTGCCTGGAGAGGACAGAACACCGGGGAGCTGTTTTTTGGAGAA	CAWRGQNTGELFF	9	2.975757495602492E-5	39	TCRBV30-01*01	TCRBV30	TCRBV30-01	01				TCRBD01-01*01	TCRBD01	TCRBD01-01	01				TCRBJ02-02*01	TCRBJ02	TCRBJ02-02	01				3	1	1	6	0	1	42	53	54	-1	59	9	In	VDJ
GCCCAAAAGAACCCGACAGCTTTCTATCTCTGTGCCAGTAGTATGGTTTTAGGGACAGGGGTCGGCACTGAAGCTTTCTTTGGACAA	CASSMVLGTGVGTEAFF	6	1.983838330401661E-5	51	TCRBV19-01*01	TCRBV19	TCRBV19-01	01				TCRBD01-01*01	TCRBD01	TCRBD01-01	01				TCRBJ01-01*01	TCRBJ01	TCRBJ01-01	01				3	7	0	2	4	4	30	44	51	61	65	6	In	VDJ
ACATCGGCCCAAAAGAACCCGACAGCTTTCTATCTCTGTGCCAGTAGTATCTCCCGGACAGGGAACACTGAAGCTTTCTTTGGACAA	CASSISRTGNTEAFF	13	4.2983163825369325E-5	45	TCRBV19-01*01	TCRBV19	TCRBV19-01	01				TCRBD01-01*01	TCRBD01	TCRBD01-01	01				TCRBJ01-01*01	TCRBJ01	TCRBJ01-01	01				3	5	1	4	0	1	36	50	55	-1	62	13	In	VDJ
TCAGGGGACACAGCACTGTATTTCTGTGCCAGCTATTCTCCACCGAACCGGGACAATCACTATAATTCACCCCTCCACTTTGGGAAT	CASYSPPNRDNHYNSPLHF	7	2.3144780521352714E-5	57	TCRBV21-01*01	TCRBV21	TCRBV21-01	01				TCRBD01-01*01	TCRBD01	TCRBD01-01	01				TCRBJ01-06*01	TCRBJ01	TCRBJ01-06	01				8	16	0	6	4	3	24	33	49	55	59	7	In	VDJ
CCCTAGAGTCTGCCATCCCCAACCAGACAGCTCTTTACTTCTGTGCCACCAGAATCCCAGGGGTTTTATGGCTACACCTTCGGTTCG		6	1.983838330401661E-5	40	TCRBV24-01*01	TCRBV24	TCRBV24-01	01				TCRBD01-01*01	TCRBD01	TCRBD01-01	01				TCRBJ01-02*01	TCRBJ01	TCRBJ01-02	01				7	5	4	2	3	5	41	52	57	63	66	6	Out	VDJ
ATCCGGTCCACAAAGCTGGAGGACTCAGCCATGTACTTCTGTGCCAGCAGTGGAGAGGACGGCTACTATGGCTACACCTTCGGTTCG	CASSGEDGYYGYTF	4	1.3225588869344408E-5	42	TCRBV02-01	TCRBV02	TCRBV02-01				01,03					TCRBD01,TCRBD02	TCRBD01-01,TCRBD02-01		TCRBJ01-02*01	TCRBJ01	TCRBJ01-02	01				4	4	1	7	4	3	39	52	56	60	64	4	In	VDJ
GTGACCAGTGCCCATCCTGAAGACAGCAGCTTCTACATCTGCAGTGCTAGTCTCCCTGGGGGAGACTATGGCTACACCTTCGGTTCG	CSASLPGGDYGYTF	3	9.919191652008306E-6	42	TCRBV20-01*04	TCRBV20	TCRBV20-01	04								TCRBD01,TCRBD02	TCRBD01-01,TCRBD02-01		TCRBJ01-02*01	TCRBJ01	TCRBJ01-02	01				2	6	6	1	2	3	39	51	57	62	64	3	In	VDJ
ACATCGGCCCAAAAGAACCCGACAGCTTTCTATCTCTGTGCCAGTAGTATTTCGGGACAGGGGCACTATGGCTACACCTTCGGTTCG	CASSISGQGHYGYTF	3	9.919191652008306E-6	45	TCRBV19-01*01	TCRBV19	TCRBV19-01	01				TCRBD01-01*01	TCRBD01	TCRBD01-01	01				TCRBJ01-02*01	TCRBJ01	TCRBJ01-02	01				3	3	0	2	1	3	36	50	53	63	64	3	In	VDJ
ACATCGGCCCAAAACAACCCGACAGCTTTCTATCTCTGTCCCAGTACCCCCGCGGGGGGGGGACTAACCGGCTACACCTTCGGTTCG	CPSTPAGGGLTGYTF	6	1.983838330401661E-5	45	TCRBV19-01*01	TCRBV19	TCRBV19-01	01				TCRBD02-01*01	TCRBD02	TCRBD02-01	01				TCRBJ01-02*01	TCRBJ01	TCRBJ01-02	01				7	5	7	0	9	8	36	46	51	60	69	6	In	VDJ
ATCCAGCCCTCAGAACCCAGGGACTCAGCTGTGTACTTCTGTGCCAGCAGCCGCACAACCTCTAACTCCGAGCAGTACTTCGGGCCG	CASSRTTSNSEQYF	5	1.653198608668051E-5	42	TCRBV12	TCRBV12				TCRBV12-03/12-04,TCRBV12-04						TCRBD01,TCRBD02	TCRBD01-01,TCRBD02-01		TCRBJ02-07*01	TCRBJ02	TCRBJ02-07	01				6	4	3	6	11	6	39	50	54	57	68	5	In	VDJ
AGCACCTTGGAGCTGGGGGACTCGGCCCTTTATCTTTGCGCCAGCAGTCCCTCGGGACAGCCTTTCCACGAGCAGTACTTCGGGCCG	CASSPSGQPFHEQYF	26	8.596632765073865E-5	45	TCRBV05-01*01	TCRBV05	TCRBV05-01	01				TCRBD01-01*01	TCRBD01	TCRBD01-01	01				TCRBJ02-07*01	TCRBJ02	TCRBJ02-07	01				5	6	0	5	7	5	36	47	53	60	67	26	In	VDJ
CAGCCTGCAGAACTGGAGGATTCTGGAGTTTATTTCTGTGCCAGCAGCCCTCCCGGGGCCGGGGCCAACGTCCTGACTTTCGGGGCC	CASSPPGAGANVLTF	4	1.3225588869344408E-5	45	TCRBV14-01*01	TCRBV14	TCRBV14-01	01								TCRBD01,TCRBD02	TCRBD01-01,TCRBD02-01		TCRBJ02-06*01	TCRBJ02	TCRBJ02-06	01				4	5	7	0	1	4	36	49	54	59	60	4	In	VDJ
CTGATTCTGGAGTCCGCCAGCACCAACCAGACATCTATGTACCTCTGTGCCAGCAGTTTACTTGTGCAGACCCAGTACTTCGGGCCA	CASSLLVQTQYF	10	3.306397217336102E-5	36	TCRBV28-01*01	TCRBV28	TCRBV28-01	01								TCRBD01,TCRBD02	TCRBD01-01,TCRBD02-01		TCRBJ02-05*01	TCRBJ02	TCRBJ02-05	01				2	5	10	0	0	6	45	60	65	-1	67	10	In	VDJ
GAGATCCAGTCCACGGAGTCAGGGGACACAGCACTGTATTTCTGTGCCAGCAGCAAAGGCGGGACAGGATCGCAGTATTTTGGCCCA	CASSKGGTGSQYF	4	1.3225588869344408E-5	39	TCRBV21-01*01	TCRBV21	TCRBV21-01	01				TCRBD01-01*01	TCRBD01	TCRBD01-01	01				TCRBJ02-03*01	TCRBJ02	TCRBJ02-03	01				1	2	0	4	2	10	42	58	60	68	70	4	In	VDJ
ATCCAGCCTGCAGAGCTTGGGGACTCGGCCGTGTATCTCTGTGCCAGCAGCTCTCTAGGGAGCCCAGATACGCAGTATTTTGGCCCA	CASSSLGSPDTQYF	3	9.919191652008306E-6	42	TCRBV11-03*01	TCRBV11	TCRBV11-03	01				TCRBD02-01*02	TCRBD02	TCRBD02-01	02				TCRBJ02-03*01	TCRBJ02	TCRBJ02-03	01				4	5	9	2	2	4	39	52	57	62	64	3	In	VDJ
ACAGTGACCAGTGCCCATCCTGAAGACAGCAGCTTCTACATCTGCAGTGCTAGACAACAACCTCAGGGGGAGCTGTTTTTTGGAGAA	CSARQQPQGELFF	5	1.653198608668051E-5	39	TCRBV20	TCRBV20				TCRBV20-01,TCRBV20-or09_02		TCRBD01-01*01	TCRBD01	TCRBD01-01	01				TCRBJ02-02*01	TCRBJ02	TCRBJ02-02	01				2	2	3	6	7	8	42	54	56	59	66	5	In	VDJ
TCGGCTGCTCCCTCCCAGACATCTGTGTACTTCTGTGCCAGCAGTGAAATGGGTAACCTACCCCCCGGGGAGCTGTTTTTTGGAGAA	CASSEMGNLPPGELFF	7	2.3144780521352714E-5	48	TCRBV06-01*01	TCRBV06	TCRBV06-01	01								TCRBD01,TCRBD02	TCRBD01-01,TCRBD02-01		TCRBJ02-02*01	TCRBJ02	TCRBJ02-02	01				2	2	0	9	11	6	33	48	50	53	64	7	In	VDJ
ATCCAGCGCACAGAGCAGGGGGACTCGGCCATGTATCTCTGTGCCAGCAGGGACAGGGGGACCACCGGGGAGCTGTTTTTTGGAGAA	CASRDRGTTGELFF	16	5.290235547737763E-5	42	TCRBV07-09*01	TCRBV07	TCRBV07-09	01				TCRBD01-01*01	TCRBD01	TCRBD01-01	01				TCRBJ02-02*01	TCRBJ02	TCRBJ02-02	01				6	0	1	1	2	4	39	-1	50	60	62	16	In	VDJ
ATGTGAACGCCTTGGAGCTGGACGACTCGGCCCTGTATCTCTGTGCCAGCAGTTCTGTCAGGGGGTCCTGAAGCTTTCTTTGGACAA		4	1.3225588869344408E-5	40	TCRBV05-04*01	TCRBV05	TCRBV05-04	01				TCRBD01-01*01	TCRBD01	TCRBD01-01	01				TCRBJ01-01*01	TCRBJ01	TCRBJ01-01	01				5	6	4	1	2	6	41	52	58	65	67	4	Out	VDJ
ATCCAGCCTGCAGAGCTTGGGGACTCGGCCGTGTATCTCTGTGCCAGCAGCTTATCGGGGGAATACACTGAAGCTTTCTTTGGACAA	CASSLSGEYTEAFF	8	2.6451177738688816E-5	42	TCRBV11-03*01	TCRBV11	TCRBV11-03	01				TCRBD02-01*01	TCRBD02	TCRBD02-01	01				TCRBJ01-01*01	TCRBJ01	TCRBJ01-01	01				2	1	8	2	3	3	39	54	55	61	64	8	In	VDJ
AGTGCCCATCCTGAAGACAGCAGCTTCTACATCTGCAGTGCTGTCCGTTCCGGGACAGTCGTTAGTGAAAAACTGTTTTTTGGCAGT	CSAVRSGTVVSEKLFF	9	2.975757495602492E-5	48	TCRBV20	TCRBV20				TCRBV20-01,TCRBV20-or09_02		TCRBD01-01*01	TCRBD01	TCRBD01-01	01				TCRBJ01-04*01	TCRBJ01	TCRBJ01-04	01				5	9	0	5	7	7	33	42	51	58	65	9	In	VDJ
CAGCCTGCAGAGCTTGGGGACTCGGCCATGTATCTCTGTGCCCAGTCTGGGACAGGGGGAACTAATGAAAAACTGTTTTTTGGCAGT	CAQSGTGGTNEKLFF	2	6.612794434672204E-6	45	TCRBV11-01*01	TCRBV11	TCRBV11-01	01				TCRBD01-01*01	TCRBD01	TCRBD01-01	01				TCRBJ01-04*01	TCRBJ01	TCRBJ01-04	01				11	6	0	1	0	1	36	42	48	-1	59	2	In	VDJ
CACACCCTGCAGCCAGAAGACTCGGCCCTGTATCTCTGTGCCAGCAGCCAAGAGCTGTCAGGGGTTTATGGCTACACCTTCGGTTCG	CASSQELSGVYGYTF	4	1.3225588869344408E-5	45	TCRBV04-02*01	TCRBV04	TCRBV04-02	01				TCRBD01-01*01	TCRBD01	TCRBD01-01	01				TCRBJ01-02*01	TCRBJ01	TCRBJ01-02	01				0	5	4	2	2	5	36	53	58	64	66	4	In	VDJ
TCTGAAGATCCAGCGCACAGAGCGGGGGGACTCAGCCGTGTATCTCTGTGCCAGCAGCCTAGCGAGGATGGCTACACCTTCGGTTCG		6	1.983838330401661E-5	35	TCRBV07-03*01	TCRBV07	TCRBV07-03	01				TCRBD02-01	TCRBD02	TCRBD02-01				01,02	TCRBJ01-02*01	TCRBJ01	TCRBJ01-02	01				5	0	4	6	3	6	46	-1	58	64	67	6	Out	VDJ
ACATCGCCCCAAAACACCCCGACAGCTTTCTATCTCTGTCCCAGTCCCCCCGCGGGGGGGGGACTAACCGGCTACACCTTCGGTTCG	CPSPPAGGGLTGYTF	2	6.612794434672204E-6	45	TCRBV19-01*01	TCRBV19	TCRBV19-01	01				TCRBD02-01*01	TCRBD02	TCRBD02-01	01				TCRBJ01-02*01	TCRBJ01	TCRBJ01-02	01				8	6	7	0	9	8	36	45	51	60	69	2	In	VDJ
CTGAATGTGAACGCCTTGGAGCTGGACGACTCGGCCCTGTATCTCTGTGCCAGCAGCTTCGGATCGGGGGAGCAGTACTTCGGGCCG	CASSFGSGEQYF	17	5.6208752694713735E-5	36	TCRBV05-04*01	TCRBV05	TCRBV05-04	01				TCRBD02-01*01	TCRBD02	TCRBD02-01	01				TCRBJ02-07*01	TCRBJ02	TCRBJ02-07	01				2	5	8	3	0	7	45	59	64	-1	69	17	In	VDJ
AACGCCTTGGAGCTGGACGACTCGGCCCTGTATCTCTGTGCCAGCAGCTCCAAAGGACTAAGCTCCTACGAGCAGTACTTCGGGCCG	CASSSKGLSSYEQYF	32	1.0580471095475526E-4	45	TCRBV05-04*01	TCRBV05	TCRBV05-04	01				TCRBD02-01	TCRBD02	TCRBD02-01				01,02	TCRBJ02-07*01	TCRBJ02	TCRBJ02-07	01				3	5	1	9	2	0	36	49	54	60	62	32	In	VDJ
GCCCATCCTGAAGACAGCAGCTTCTACATCTGCAGTGCTAACCGCCTGGGGGACAGGATAAGCTCCTACGAGCAGTACTTCGGGCCG	CSANRLGDRISSYEQYF	8	2.6451177738688816E-5	51	TCRBV20	TCRBV20				TCRBV20-01,TCRBV20-or09_02		TCRBD01-01*01	TCRBD01	TCRBD01-01	01				TCRBJ02-07*01	TCRBJ02	TCRBJ02-07	01				4	9	0	4	5	0	30	40	49	57	62	8	In	VDJ
CCTTCTCAGTGACTCTGGCTTCTATCTCTGTGCCCGAGTATTCCGACAGGGGAAAGCTCCTATAATTCACCCCTCCACTTTGGGAAC		17	5.6208752694713735E-5	53	TCRBV30-01	TCRBV30	TCRBV30-01				01,05	TCRBD01-01*01	TCRBD01	TCRBD01-01	01				TCRBJ01-06*02	TCRBJ01	TCRBJ01-06	02				8	10	2	2	4	0	28	34	44	52	56	17	Out	VDJ
GTGAGCAACATGAGCCCTGAAGACAGCAGCATATATCTCTGCAGCGTTCCTGGGACCTTAGGTTACAATGAGCAGTTCTTCGGGCCA	CSVPGTLGYNEQFF	5	1.653198608668051E-5	42	TCRBV29-01	TCRBV29	TCRBV29-01				01,02					TCRBD01,TCRBD02	TCRBD01-01,TCRBD02-01		TCRBJ02-01*01	TCRBJ02	TCRBJ02-01	01				5	3	0	7	7	4	39	48	51	56	63	5	In	VDJ
ATGAGCCCTGAAGACAGCAGCATATATCTCTGCAGCGTTGAAGATGGGGAGGACGGGAGCTCCTACAATGAGCAGTTCTTCGGGCCA	CSVEDGEDGSSYNEQFF	10	3.306397217336102E-5	51	TCRBV29-01	TCRBV29	TCRBV29-01				01,02	TCRBD02-01*02	TCRBD02	TCRBD02-01	02				TCRBJ02-01*01	TCRBJ02	TCRBJ02-01	01				0	9	8	2	0	0	30	44	53	-1	59	10	In	VDJ
CAGGGGGACTCAGCTGTGTATCTCTGTGCCAGCACCATCCGGGACTAGCGCCCTTAAAGCTCCTACAATGAGCAGTTCTTCGGGCCA	CASTIRD*RP*SSYNEQFF	12	3.967676660803322E-5	57	TCRBV07-04*01	TCRBV07	TCRBV07-04	01				TCRBD02-01	TCRBD02	TCRBD02-01				01,02	TCRBJ02-01*01	TCRBJ02	TCRBJ02-01	01				7	6	0	6	9	0	24	34	40	50	59	12	Stop	VDJ
CTCAAGATCCAACCTGCAAAGCTTGAGGACTCGGCCGTGTATCTCTGTGCCAGCAGCCCTCAACGTGGGACCCAGTACTTCGGGCCA	CASSPQRGTQYF	13	4.2983163825369325E-5	36	TCRBV11-02*03	TCRBV11	TCRBV11-02	03								TCRBD01,TCRBD02	TCRBD01-01,TCRBD02-01		TCRBJ02-05*01	TCRBJ02	TCRBJ02-05	01				5	9	0	10	0	7	45	57	66	-1	68	13	In	VDJ
ATTCTGGAGTCCGCCAGCACCAACCAGACATCTATGTACCTCTGTGCCAGCAGGGGACTAGCGCAAGAGACCCAGTACTTCGGGCCA	CASRGLAQETQYF	9	2.975757495602492E-5	39	TCRBV28-01*01	TCRBV28	TCRBV28-01	01				TCRBD02-01	TCRBD02	TCRBD02-01				01,02	TCRBJ02-05*01	TCRBJ02	TCRBJ02-05	01				6	0	0	6	0	2	42	-1	53	-1	63	9	In	VDJ
TCAGAACCCAGGGACTCAGCTGTGTACTTCTGTGCCAGCAGTTTGCTGATGGGGGGGGTTAGCACAGATACGCAGTATTTTGGCCCA	CASSLLMGGVSTDTQYF	5	1.653198608668051E-5	51	TCRBV12	TCRBV12				TCRBV12-03/12-04,TCRBV12-04		TCRBD02-01*01	TCRBD02	TCRBD02-01	01				TCRBJ02-03*01	TCRBJ02	TCRBJ02-03	01				3	6	9	0	3	0	30	44	50	57	60	5	In	VDJ
CCTCCTCCCAGACATCTGTATATTTCTGCGCCAGCAGTGAGTCGCGTCGGACTAGCGGGGGTGGTAAATACGCAGTATTTTGGCCCA		9	2.975757495602492E-5	55	TCRBV10-01	TCRBV10	TCRBV10-01				01,03	TCRBD02-01*01	TCRBD02	TCRBD02-01	01				TCRBJ02-03*01	TCRBJ02	TCRBJ02-03	01				0	5	1	2	6	7	26	43	48	61	67	9	Out	VDJ
CACGCCCTGCAGCCAGAAGACTCAGCCCTGTATCTCTGCGCCAGCAGCCAAGCCTACAGGGGGCGGACTGAAGCTTTCTTTGGACAA	CASSQAYRGRTEAFF	17	5.6208752694713735E-5	45	TCRBV04-01*01	TCRBV04	TCRBV04-01	01				TCRBD01-01*01	TCRBD01	TCRBD01-01	01				TCRBJ01-01*01	TCRBJ01	TCRBJ01-01	01				1	3	3	0	2	5	36	52	55	64	66	17	In	VDJ
ATCCAGCCCTCAGAACCCAGGGACTCAGCTGTGTACTTCTGTGCCAGCAGTTTAGCGGGGGTGAACACTGAAGCTTTCTTTGGACAA	CASSLAGVNTEAFF	18	5.951514991204984E-5	42	TCRBV12	TCRBV12				TCRBV12-03/12-04,TCRBV12-04						TCRBD01,TCRBD02	TCRBD01-01,TCRBD02-01		TCRBJ01-01*01	TCRBJ01	TCRBJ01-01	01				0	0	6	1	0	0	39	-1	56	-1	61	18	In	VDJ
CCCTCAGAACCCAGGGACTCAGCTGTGTACTTCTGTGCCAGCAGTTTAGCCACCGGGACGGGGAACACTGAAGCTTTCTTTGGACAA	CASSLATGTGNTEAFF	5	1.653198608668051E-5	48	TCRBV12	TCRBV12				TCRBV12-03/12-04,TCRBV12-04						TCRBD01,TCRBD02	TCRBD01-01,TCRBD02-01		TCRBJ01-01*01	TCRBJ01	TCRBJ01-01	01				0	4	0	7	3	1	33	50	54	59	62	5	In	VDJ
ACATCGGCCCAAAAGAACCCGACAGCTTTCTATCTCTGTGCCAGTAGTCGAGGGACAACAACTAATGAAAAACTGTTTTTTGGCAGT	CASSRGTTTNEKLFF	5	1.653198608668051E-5	45	TCRBV19-01*01	TCRBV19	TCRBV19-01	01				TCRBD01-01*01	TCRBD01	TCRBD01-01	01				TCRBJ01-04*01	TCRBJ01	TCRBJ01-04	01				5	3	0	6	1	0	36	48	51	57	58	5	In	VDJ
NNNNTGTCGGCTGCTCCCTCCCAGACATCTGTGTACTTCTGTGCCAGCAGCGGACAGTTCCTCAATCAGCCCCAGCATTTTGGTGAT	CASSGQFLNQPQHF	13	4.2983163825369325E-5	42	TCRBV06-05*01	TCRBV06	TCRBV06-05	01				TCRBD01-01*01	TCRBD01	TCRBD01-01	01				TCRBJ01-05*01	TCRBJ01	TCRBJ01-05	01				6	1	1	5	5	3	39	50	51	57	62	13	In	VDJ
CTGGGGGACTCAGCTTTGTATTTCTGTGCCAGCAGCGCCCGAGGGGGGTCAGGGATTGGTTGGGACTATGGCTACACCTTCGGTTCG	CASSARGGSGIGWDYGYTF	12	3.967676660803322E-5	57	TCRBV09-01*01	TCRBV09	TCRBV09-01	01								TCRBD01,TCRBD02	TCRBD01-01,TCRBD02-01		TCRBJ01-02*01	TCRBJ01	TCRBJ01-02	01				3	4	5	1	17	3	24	37	41	47	64	12	In	VDJ
AAGATCCGGTCCACAAAGCTGGAGGACTCAGCCATGTACTTCTGTGCCAGCAGTGGGGACAGGGGAAACGGCTACACCTTCGGTTCG	CASSGDRGNGYTF	7	2.3144780521352714E-5	39	TCRBV02-01	TCRBV02	TCRBV02-01				01,03	TCRBD01-01*01	TCRBD01	TCRBD01-01	01				TCRBJ01-02*01	TCRBJ01	TCRBJ01-02	01				4	0	0	2	4	8	42	-1	55	65	69	7	In	VDJ
CTGAAGATCCGGTCCACAAAGCTGGAGGACTCAGCCATGTACTTCTGTGCCAGCAGTGAAGCCCCGCGGTACAGGTACTTCGGGCCG	CASSEAPRYRYF	6	1.983838330401661E-5	36	TCRBV02-01	TCRBV02	TCRBV02-01				01,03					TCRBD01,TCRBD02	TCRBD01-01,TCRBD02-01		TCRBJ02-07*01	TCRBJ02	TCRBJ02-07	01				0	8	3	5	0	12	45	62	70	-1	74	6	In	VDJ
ACACCCTGCAGCCAGAAGACTCGGCCCTGTATCTCTGTGCCAGCAGCCTATATCCCAGGGTTCAACTACGAGCAGTACTTCGGGCCG		13	4.2983163825369325E-5	46	TCRBV04-02*01	TCRBV04	TCRBV04-02	01				TCRBD01-01*01	TCRBD01	TCRBD01-01	01				TCRBJ02-07*01	TCRBJ02	TCRBJ02-07	01				4	7	4	3	5	3	35	48	55	60	65	13	Out	VDJ
CAACCTGCAAAGCTTGAGGACTCGGCCGTGTATCTCTGTGCCAGCAGCGTCCAAGGGGGGTATAATTCACCCCTCCACTTTGGGAAC	CASSVQGGYNSPLHF	16	5.290235547737763E-5	45	TCRBV11-02*03	TCRBV11	TCRBV11-02	03								TCRBD01,TCRBD02	TCRBD01-01,TCRBD02-01		TCRBJ01-06*02	TCRBJ01	TCRBJ01-06	02				5	5	5	1	1	4	36	48	53	59	60	16	In	VDJ
GTGACATCGGCCCAAAAGAACCCGACAGCTTTCTATCTCTGTGCCAGTAGTATAGGTGGACAGAATTCACCCCTCCACTTTGGGAAC	CASSIGGQNSPLHF	9	2.975757495602492E-5	42	TCRBV19-01*01	TCRBV19	TCRBV19-01	01				TCRBD01-01*01	TCRBD01	TCRBD01-01	01				TCRBJ01-06*02	TCRBJ01	TCRBJ01-06	02				1	2	1	5	0	7	39	55	57	-1	63	9	In	VDJ
NNNTGAAGATCCAGCCCTCAGAACCCAGGGACTCAGCTGTGTACTTCTGTGCCAGCAGACCTACAGGGGACTTATCGCATGGGGCCA		6	1.983838330401661E-5	34	TCRBV12-03/12-04*01	TCRBV12	TCRBV12-03/12-04	01				TCRBD01-01*01	TCRBD01	TCRBD01-01	01				TCRBJ02	TCRBJ02				TCRBJ02-01,TCRBJ02-05		6	4	3	2	12	22	47	58	62	69	81	6	Out	VDJ
CTGGAGTCGCCCAGCCCCAACCAGACCTCTCTGTACTTCTGTGCCAGCAGTTTACCCGGGACTAGCAGGGAGCAGTTCTTCGGGCCA	CASSLPGTSREQFF	12	3.967676660803322E-5	42	TCRBV27-01*01	TCRBV27	TCRBV27-01	01				TCRBD02-01	TCRBD02	TCRBD02-01				01,02	TCRBJ02-01*01	TCRBJ02	TCRBJ02-01	01				2	3	0	7	3	10	39	54	57	66	69	12	In	VDJ
GAGCTGGGGGACTCGGCCCTTTATCTTTGCGCCAGCAGCTGGGGACCACTAGCGGGAGGGAGTGAGGAGACCCAGTACTTCGGGCCA	CASSWGPLAGGSEETQYF	13	4.2983163825369325E-5	54	TCRBV05-01*01	TCRBV05	TCRBV05-01	01				TCRBD02-01*02	TCRBD02	TCRBD02-01	02				TCRBJ02-05*01	TCRBJ02	TCRBJ02-05	01				3	7	3	0	6	5	27	40	47	60	66	13	In	VDJ
GCGCACAGAGCAAGGGCGACTCGGCTGTGTATCTCTGTGCCAGAACCCTCGGACTAGCGGAACACCGGGGAGCTGTTTTTTGGAGAA		5	1.653198608668051E-5	46	TCRBV07-05*01	TCRBV07	TCRBV07-05	01				TCRBD02-01	TCRBD02	TCRBD02-01				01,02	TCRBJ02-02*01	TCRBJ02	TCRBJ02-02	01				6	5	1	6	0	1	35	45	50	-1	59	5	Out	VDJ
GAACGCCTTGTTGCTGGGGGACTCGGCCCTCTATCTCTGTGCCAGCAGCTTGGGCCTCTCGGGAACACTGAAGCTTTCTTTGGACAA		29	9.588551930274696E-5	44	TCRBV05-06*01	TCRBV05	TCRBV05-06	01				TCRBD02-01	TCRBD02	TCRBD02-01				01,02	TCRBJ01-01*01	TCRBJ01	TCRBJ01-01	01				0	6	8	5	0	1	37	53	59	-1	62	29	Out	VDJ
CGGTCCACAAAGCTGGAGGACTCAGCCATGTACTTCTGTGCCAGCAGTGAAGTCCAGGGAAAGAACACTGAAGCTTTCTTTGGACAA	CASSEVQGKNTEAFF	11	3.637036939069712E-5	45	TCRBV02-01	TCRBV02	TCRBV02-01				01,03	TCRBD01-01*01	TCRBD01	TCRBD01-01	01				TCRBJ01-01*01	TCRBJ01	TCRBJ01-01	01				1	2	4	3	3	1	36	52	54	59	62	11	In	VDJ
CCTGCAGCCAGAAGACTCGGCCCTGTATCTCTGTGCCAGCAGCCAAGATCCCCCCTAGGGCGGGATGAAAAACTGTTTTTTGGCAGT		16	5.290235547737763E-5	50	TCRBV04-02*01	TCRBV04	TCRBV04-02	01				TCRBD02-01	TCRBD02	TCRBD02-01				01,02	TCRBJ01-04*01	TCRBJ01	TCRBJ01-04	01				0	11	7	4	0	6	31	48	59	-1	64	16	Out	VDJ
AGTGCCCATCCTGAAGACAGCAGCTTCTACATCTGCAGTGCTAGTGTTTCGACAGGGCGGCGCAATCAGCCCCAGCATTTTGGTGAT	CSASVSTGRRNQPQHF	9	2.975757495602492E-5	48	TCRBV20-01*04	TCRBV20	TCRBV20-01	04				TCRBD01-01*01	TCRBD01	TCRBD01-01	01				TCRBJ01-05*01	TCRBJ01	TCRBJ01-05	01				1	4	2	3	4	2	33	46	50	57	61	9	In	VDJ
TCCACAAAGCTGGAGGACTCAGCCATGTACTTCTGTGCCAGCAGTGGGCAGATTAGCTCCTATAATTCACCCCTCCACTTTGGGAAT	CASSGQISSYNSPLHF	12	3.967676660803322E-5	48	TCRBV02-01	TCRBV02	TCRBV02-01				01,03					TCRBD01,TCRBD02	TCRBD01-01,TCRBD02-01		TCRBJ01-06*01	TCRBJ01	TCRBJ01-06	01				4	2	4	5	5	0	33	46	48	51	56	12	In	VDJ
CTGCAGCCAGAAGACTCAGCCCTGTATCTCTGCGCCAGCAGCCAATCCCGGGACAGTCCGAGGTACTATGGCTACACCTTCGGTTCG	CASSQSRDSPRYYGYTF	2	6.612794434672204E-6	51	TCRBV04-01*01	TCRBV04	TCRBV04-01	01				TCRBD01-01*01	TCRBD01	TCRBD01-01	01				TCRBJ01-02*01	TCRBJ01	TCRBJ01-02	01				2	4	0	5	8	3	30	45	49	56	64	2	In	VDJ
CACCCTGCAGCCAGAAGACTCGGCCCTGTATCTCTGTGCCAGCAGCCAAGATTTAAGGAGTTTAACTATGGCTACACCTTCGGTTCG		13	4.2983163825369325E-5	47	TCRBV04-02*01	TCRBV04	TCRBV04-02	01				TCRBD02-01*02	TCRBD02	TCRBD02-01	02				TCRBJ01-02*01	TCRBJ01	TCRBJ01-02	01				0	5	10	2	2	1	34	51	56	60	62	13	Out	VDJ
GAAGCTTGAGGATTCAGCAGTGTATTTTTGTGCCAGCAGCCTGACCGGACAGGGAAGGGAACTAACTATGGCTACACCTTCGGTTCG		2	6.612794434672204E-6	53	TCRBV16-01*01	TCRBV16	TCRBV16-01	01				TCRBD01-01*01	TCRBD01	TCRBD01-01	01				TCRBJ01-02*01	TCRBJ01	TCRBJ01-02	01				4	5	1	3	7	0	28	41	46	54	61	2	Out	VDJ
CTGGAGTCCGCCAGCACCAACCAGACATCTATGTACCTCTGTGCCAGCAGTTTCCGGCGGAGGAACTATGGCTACACCTTCGGTTCG	CASSFRRRNYGYTF	4	1.3225588869344408E-5	42	TCRBV28-01*01	TCRBV28	TCRBV28-01	01				TCRBD02-01*02	TCRBD02	TCRBD02-01	02				TCRBJ01-02*01	TCRBJ01	TCRBJ01-02	01				3	5	10	1	0	2	39	53	58	-1	63	4	In	VDJ
CTGGAGTTGGCTGCTCCCTCCCAGACATCTGTGTACTTCTGTGCCAGCAGACCCCCCCTGGACCCACGGGGCTACACCTTCGGTTCG	CASRPPLDPRGYTF	12	3.967676660803322E-5	42	TCRBV06-06	TCRBV06	TCRBV06-06				01,04					TCRBD01,TCRBD02	TCRBD01-01,TCRBD02-01		TCRBJ01-02*01	TCRBJ01	TCRBJ01-02	01				6	9	1	7	6	8	39	50	59	63	69	12	In	VDJ
CTGAGCTCTCTGGAGCTGGGGGACTCAGCTTTGTATTTCTGTGCCAGCAGCGTCCGAGGAGGGTCTGTCGGCTACACCTTCGGTTCG	CASSVRGGSVGYTF	19	6.282154712938593E-5	42	TCRBV09-01*01	TCRBV09	TCRBV09-01	01				TCRBD02-01*02	TCRBD02	TCRBD02-01	02				TCRBJ01-02*01	TCRBJ01	TCRBJ01-02	01				2	4	10	0	6	8	39	53	57	63	69	19	In	VDJ
AATTCCCTGGAGCTTGGTGACTCTGCTGTGTATTTCTGTGCCAGCAGCCAATCCGGGACAGGGGGCGCGGAGCAGTACTTCGGGCCG	CASSQSGTGGAEQYF	4	1.3225588869344408E-5	45	TCRBV03-01/03-02*01	TCRBV03	TCRBV03-01/03-02	01				TCRBD01-01*01	TCRBD01	TCRBD01-01	01				TCRBJ02-07*01	TCRBJ02	TCRBJ02-07	01				2	3	0	0	3	7	36	51	54	66	69	4	In	VDJ
GAAGATCCAGCGCACAGAGCGGGGGGACTCAGCCGTGTATCTCTGTGCCAGCAGCTCGGGGACGGCAGCGAGCAGTACTTCGGGCCG		5	1.653198608668051E-5	38	TCRBV07-03*01	TCRBV07	TCRBV07-03	01								TCRBD01,TCRBD02	TCRBD01-01,TCRBD02-01		TCRBJ02-07*01	TCRBJ02	TCRBJ02-07	01				4	2	0	7	5	6	43	56	58	63	68	5	Out	VDJ
CTCAGGCTGGAGTTGGCTGCTCCCTCCCAGACATCTGTGTACTTCTGTGCCAGCAGTTACGCTCTCACCGAGCAGTACTTCGGGCCG	CASSYALTEQYF	5	1.653198608668051E-5	36	TCRBV06-06*01	TCRBV06	TCRBV06-06	01								TCRBD01,TCRBD02	TCRBD01-01,TCRBD02-01		TCRBJ02-07*01	TCRBJ02	TCRBJ02-07	01				2	6	3	7	0	6	45	60	66	-1	68	5	In	VDJ
TCGCCCAGCCCCAACCAGACCTCTCTGTACTTCTGTGCCAGCAGTTGGAGGACTAGCGGGGGCCGGTACGAGCAGTACTTCGGGCCG	CASSWRTSGGRYEQYF	9	2.975757495602492E-5	48	TCRBV27-01*01	TCRBV27	TCRBV27-01	01				TCRBD02-01*01	TCRBD02	TCRBD02-01	01				TCRBJ02-07*01	TCRBJ02	TCRBJ02-07	01				4	3	1	2	4	4	33	46	49	62	66	9	In	VDJ
GCCTTGGAGCTGGAGGACTCGGCCCTGTATCTCTGTGCCAGCAGCGCAGGCTTCTGGGAGAGCTCCTACGAGCAGTACTTCGGGCCG	CASSAGFWESSYEQYF	2	6.612794434672204E-6	48	TCRBV05-08*01	TCRBV05	TCRBV05-08	01				TCRBD02-01*02	TCRBD02	TCRBD02-01	02				TCRBJ02-07*01	TCRBJ02	TCRBJ02-07	01				4	10	9	2	2	0	33	45	55	60	62	2	In	VDJ
ATTCTGGAGTCCGCCAGCACCAACCAGACATCTATGTACCTCTGTGCCAGCAGTTTAGGCATATCCTACGAGCAGTACTTCGGGCCG	CASSLGISYEQYF	13	4.2983163825369325E-5	39	TCRBV28-01*01	TCRBV28	TCRBV28-01	01				TCRBD01-01*01	TCRBD01	TCRBD01-01	01				TCRBJ02-07*01	TCRBJ02	TCRBJ02-07	01				2	0	9	0	3	1	42	-1	57	60	63	13	In	VDJ
ATCCAGCGCACAGAGCAGCGGGACTCGGCCATGTATCGCTGTGCCAGCAGCCTACAGGGGGCCGCCTACGAGCAGTACTTCGGGCCG	CASSLQGAAYEQYF	17	5.6208752694713735E-5	42	TCRBV07-06*01	TCRBV07	TCRBV07-06	01				TCRBD01-01*01	TCRBD01	TCRBD01-01	01				TCRBJ02-07*01	TCRBJ02	TCRBJ02-07	01				5	2	3	0	2	2	39	51	53	62	64	17	In	VDJ
TGAGCACCTTGGAGCTGGGGGACTCGGCCCTTTATCTTTGCGCCAGCAGCCCAGACCGTTGAATACAACGAGCAGTACTTCGGGCCG		4	1.3225588869344408E-5	43	TCRBV05-01*01	TCRBV05	TCRBV05-01	01								TCRBD01,TCRBD02	TCRBD01-01,TCRBD02-01		TCRBJ02-07*01	TCRBJ02	TCRBJ02-07	01				4	3	2	7	11	5	38	50	53	56	67	4	Out	VDJ
CCCTAGAGTCTGCCATCCCCAACCAGACAGCTCTTTACTTCTGTGCCATGGATATGCTCTGGGGCCAACGTCCTGACTTTCGGGGCC		12	3.967676660803322E-5	40	TCRBV24-01*01	TCRBV24	TCRBV24-01	01								TCRBD01,TCRBD02	TCRBD01-01,TCRBD02-01		TCRBJ02-06*01	TCRBJ02	TCRBJ02-06	01				11	1	1	8	4	0	41	48	49	52	56	12	Out	VDJ
GCCCAAAAGAACCCGACAGCTTTCTATCTCTGTGCCAGTAGCACACCCCCAGGGAGGAAGATGAATTCACCCCTCCACTTTGGGAAC	CASSTPPGRKMNSPLHF	4	1.3225588869344408E-5	51	TCRBV19-01*01	TCRBV19	TCRBV19-01	01				TCRBD02-01*02	TCRBD02	TCRBD02-01	02				TCRBJ01-06*02	TCRBJ01	TCRBJ01-06	02				6	10	9	1	6	7	30	41	51	57	63	4	In	VDJ
ACCTTGGAGCTGGGGGACTCGGCCCTTTATCTTTGCGCCAGCAGCTTGGAGCCGGGACTTTCCTACAATGAGCAGTTCTTCGGGCCA	CASSLEPGLSYNEQFF	13	4.2983163825369325E-5	48	TCRBV05-01*01	TCRBV05	TCRBV05-01	01				TCRBD02-01	TCRBD02	TCRBD02-01				01,02	TCRBJ02-01*01	TCRBJ02	TCRBJ02-01	01				0	4	0	10	1	1	33	49	53	59	60	13	In	VDJ
CTCAAGATCCAGCCTGCAAAGCTTGAGGACTCGGCCGTGTATCTCTGTGCCAGCAGCCTAGACAGGGTGGGGCTGTTTTTTGGAGAA	CASSLDRVGLFF	6	1.983838330401661E-5	36	TCRBV11-02*01	TCRBV11	TCRBV11-02	01				TCRBD01-01*01	TCRBD01	TCRBD01-01	01				TCRBJ02-02*01	TCRBJ02	TCRBJ02-02	01				0	0	4	3	4	13	45	-1	62	67	71	6	In	VDJ
NTGAAGATCCAGCCCTCAGAACCCAGGGACTCAGCTGTGTACTTCTGTGCCAGCAGTTACTCCACCACGAGCGCTTTCTTTGGACAA	CASSYSTTSAFF	4	1.3225588869344408E-5	36	TCRBV12-03/12-04*01	TCRBV12	TCRBV12-03/12-04	01				TCRBD02-01	TCRBD02	TCRBD02-01				01,02	TCRBJ01-01*01	TCRBJ01	TCRBJ01-01	01				4	0	3	10	11	11	45	-1	58	61	72	4	In	VDJ
NNNNTGTCGGCTGCTCCCTCCCAGACATCTGTGTACTTCTGTGCCAGCAGTGCCGACAATGTGAACACTGAAGCTTTCTTTGGACAA	CASSADNVNTEAFF	3	9.919191652008306E-6	42	TCRBV06	TCRBV06				TCRBV06-01,TCRBV06-05		TCRBD01-01*01	TCRBD01	TCRBD01-01	01				TCRBJ01-01*01	TCRBJ01	TCRBJ01-01	01				4	2	2	6	3	0	39	52	54	58	61	3	In	VDJ
ATTCTGGAGTCCGCCAGCACCAACCAGACATCTATGTACCTCTGTGCCAGCAGTTTATCCCGGAGAACTGAAGCTTTCTTTGGACAA	CASSLSRRTEAFF	6	1.983838330401661E-5	39	TCRBV28-01*01	TCRBV28	TCRBV28-01	01				TCRBD02-01*02	TCRBD02	TCRBD02-01	02				TCRBJ01-01*01	TCRBJ01	TCRBJ01-01	01				1	3	10	2	1	5	42	58	61	65	66	6	In	VDJ
ATTCTGGAGTCCGCCAGCACCAACCAGACATCTATGTACCTCTGTGCCAGCAGTTTTTAGGATCGGACCGGGACAATCTTTGGACAA	CASSF*DRTGTIF	8	2.6451177738688816E-5	39	TCRBV28-01*01	TCRBV28	TCRBV28-01	01				TCRBD01-01*01	TCRBD01	TCRBD01-01	01				TCRBJ01-01*01	TCRBJ01	TCRBJ01-01	01				3	13	0	6	1	15	42	56	69	75	76	8	Stop	VDJ
GGCGTCTGCTGTACCCTCTCAGACATCTGTGTACTTCTGTGCCAGCAGTGTACGGGGAGGAGCAATCAGCCCCAGCATTTTGGTGAT		10	3.306397217336102E-5	44	TCRBV06-04*01	TCRBV06	TCRBV06-04	01				TCRBD02-01*02	TCRBD02	TCRBD02-01	02				TCRBJ01-05*01	TCRBJ01	TCRBJ01-05	01				4	4	9	1	0	1	37	50	54	-1	60	10	Out	VDJ
TCGGCTGCTCCCTCCCAGACATCTGTGTACTTCTGTGCCAGCAGTTACTCGGGACAGGGGGCTGGTTATGGCTACACCTTCGGTTCG	CASSYSGQGAGYGYTF	4	1.3225588869344408E-5	48	TCRBV06-05*01	TCRBV06	TCRBV06-05	01				TCRBD01-01*01	TCRBD01	TCRBD01-01	01				TCRBJ01-02*01	TCRBJ01	TCRBJ01-02	01				0	0	0	0	4	5	33	-1	50	62	66	4	In	VDJ
CTGATCCTGGAGTCGCCCAGCCCCAACCAGACCTCTCTGTACTTCTGTGCCAGCAGGGCGGAAGATTATGGCTACACCTTCGGTTCG	CASRAEDYGYTF	3	9.919191652008306E-6	36	TCRBV27-01*01	TCRBV27	TCRBV27-01	01				TCRBD02-01	TCRBD02	TCRBD02-01				01,02	TCRBJ01-02*01	TCRBJ01	TCRBJ01-02	01				6	1	7	5	5	5	45	56	57	61	66	3	In	VDJ
CTCCCCCTCACTCTGGAGTCTGCTGCCTCCTCCCAGACATCTGTATATTTCTGCGCCAGCAGTGAGTACGAGCAGTACTTCGGGCCG	CASSEYEQYF	13	4.2983163825369325E-5	30	TCRBV10-01*01	TCRBV10	TCRBV10-01	01											TCRBJ02-07*01	TCRBJ02	TCRBJ02-07	01				2	0	0	0	0	4	51	-1	-1	-1	66	13	In	VJ
GTGAGCAACATGAGCCCTGAAGACAGCAGCATATATCTCTGCAGCGTGGGTGGAACAGGGGACTCCTACGAGCAGTACTTCGGGCCG	CSVGGTGDSYEQYF	2	6.612794434672204E-6	42	TCRBV29-01	TCRBV29	TCRBV29-01				01,02,03	TCRBD01-01*01	TCRBD01	TCRBD01-01	01				TCRBJ02-07*01	TCRBJ02	TCRBJ02-07	01				6	7	3	2	1	0	39	47	54	61	62	2	In	VDJ
ACCTTGGAGATCCAGCGCACAGAGCAGGGGGACTCGGCCATGTATCTCTGTGCCAGCAGCACTCCCTACGAGCAGTACTTCGGGCCG	CASSTPYEQYF	18	5.951514991204984E-5	33	TCRBV07-09*01	TCRBV07	TCRBV07-09	01				TCRBD02-01	TCRBD02	TCRBD02-01				01,02	TCRBJ02-07*01	TCRBJ02	TCRBJ02-07	01				5	0	3	10	1	2	48	-1	60	63	64	18	In	VDJ
ATCCAGCGCACACAGCAGGAGGACTCCGCCGTGTATCTCTGTGCCAGCAGCTTCCGACGTGGGGGTAATGAGCAGTTCTTCGGGCCA	CASSFRRGGNEQFF	10	3.306397217336102E-5	42	TCRBV07-08*01	TCRBV07	TCRBV07-08	01								TCRBD01,TCRBD02	TCRBD01-01,TCRBD02-01		TCRBJ02-01*01	TCRBJ02	TCRBJ02-01	01				3	7	6	1	1	7	39	53	60	65	66	10	In	VDJ
ATCCAGCCTGCAGAGCTTGGGGACTCGGCCATGTATCTCTGTGCCAGCAGCTTAATTCAGGGTAGGAATGAGCAGTTCTTCGGGCCA	CASSLIQGRNEQFF	19	6.282154712938593E-5	42	TCRBV11-01*01	TCRBV11	TCRBV11-01	01				TCRBD01-01*01	TCRBD01	TCRBD01-01	01				TCRBJ02-01*01	TCRBJ02	TCRBJ02-01	01				2	3	4	3	4	7	39	54	57	62	66	19	In	VDJ
ACATCGGCCCAAAAGAACCCGACAGCTTTCTATCTCTGTGCCAGTGGCACTACGGGGGATATTTACAATGAGCAGTTCTTCGGGCCA	CASGTTGDIYNEQFF	12	3.967676660803322E-5	45	TCRBV19-01*01	TCRBV19	TCRBV19-01	01				TCRBD02-01*01	TCRBD02	TCRBD02-01	01				TCRBJ02-01*01	TCRBJ02	TCRBJ02-01	01				8	7	8	2	5	4	36	45	52	58	63	12	In	VDJ
CGCACAGAGCGGGGGGACTCAGCCGTGTATCTCTGTGCCAGCAGCTTAACGGCCGGGAGCGGGTACAATGAGCAGTTCTTCGGGCCA	CASSLTAGSGYNEQFF	5	1.653198608668051E-5	48	TCRBV07-03*01	TCRBV07	TCRBV07-03	01				TCRBD02-01	TCRBD02	TCRBD02-01				01,02	TCRBJ02-01*01	TCRBJ02	TCRBJ02-01	01				0	7	6	4	0	4	33	50	57	-1	63	5	In	VDJ
CAGCCCTCAGAACCCAGGGACTCAGCTGTGTACTTCTGTGCCAGCAGTCAACAGGGGGCATTTATAAATGAGCAGTTCTTCGGGCCA	CASSQQGAFINEQFF	9	2.975757495602492E-5	45	TCRBV12	TCRBV12				TCRBV12-03/12-04,TCRBV12-04		TCRBD01-01*01	TCRBD01	TCRBD01-01	01				TCRBJ02-01*01	TCRBJ02	TCRBJ02-01	01				5	2	3	0	7	7	36	48	50	59	66	9	In	VDJ
ATCAATTCCCTGGAGCTTGGTGACTCTGCTGTGTATTTCTGTGCCAGCAGCCAGGAACAGACAGGGGAGACCCAGTACTTCGGGCCA	CASSQEQTGETQYF	8	2.6451177738688816E-5	42	TCRBV03-01/03-02*01	TCRBV03	TCRBV03-01/03-02	01				TCRBD01-01*01	TCRBD01	TCRBD01-01	01				TCRBJ02-05*01	TCRBJ02	TCRBJ02-05	01				3	6	2	3	0	5	39	53	59	-1	66	8	In	VDJ
ACGATTCAGCGCACAGAGCAGCGGGACTCAGCCATGTATCGCTGTGCCAGCAGCTTAGACAGGCCGGAGACCCAGTACTTCGGGCCA	CASSLDRPETQYF	5	1.653198608668051E-5	39	TCRBV07-07*01	TCRBV07	TCRBV07-07	01				TCRBD01-01*01	TCRBD01	TCRBD01-01	01				TCRBJ02-05*01	TCRBJ02	TCRBJ02-05	01				1	0	3	4	3	5	42	-1	58	63	66	5	In	VDJ
TGGAGCTGGAGGACTCGGCCCTGTATCTCTGTGCCAGCAGCCAACTCCGATCAAGGACAGAACCAAGAGACCCAGTACTTCGGGCCA		11	3.637036939069712E-5	52	TCRBV05-08*01	TCRBV05	TCRBV05-08	01				TCRBD01-01*01	TCRBD01	TCRBD01-01	01				TCRBJ02-05*01	TCRBJ02	TCRBJ02-05	01				4	13	1	5	1	0	29	41	54	60	61	11	Out	VDJ
TCCCTGGAGCTTGGTGACTCTGCTGTGTATTTCTGTGCCAGCAGCCGTTCTAGCGGGGGGGCCACAGATACGCAGTATTTTGGCCCA	CASSRSSGGATDTQYF	10	3.306397217336102E-5	48	TCRBV03-01/03-02*01	TCRBV03	TCRBV03-01/03-02	01				TCRBD02-01*01	TCRBD02	TCRBD02-01	01				TCRBJ02-03*01	TCRBJ02	TCRBJ02-03	01				4	3	4	0	1	2	33	46	49	61	62	10	In	VDJ
GCCATCCCCAACCAGACAGCTCTTTACTTCTGTGCCACCAGTGACTTTGACAACCCGGGGAAAAAAGATACGCAGTATTTTGGCCCA	CATSDFDNPGKKDTQYF	8	2.6451177738688816E-5	51	TCRBV24-01*01	TCRBV24	TCRBV24-01	01				TCRBD02-01*01	TCRBD02	TCRBD02-01	01				TCRBJ02-03*01	TCRBJ02	TCRBJ02-03	01				4	11	8	3	5	5	30	44	55	60	65	8	In	VDJ
NCTCTGAAGATCCGGTCCACAAAGCTGGAGGACTCAGCCATGTACTTCTGTGCCAGCAGTGAAGGGACTGAAGCTTTCTTTGGACAA	CASSEGTEAFF	9	2.975757495602492E-5	33	TCRBV02-01	TCRBV02	TCRBV02-01				01,03					TCRBD01,TCRBD02	TCRBD01-01,TCRBD02-01		TCRBJ01-01*01	TCRBJ01	TCRBJ01-01	01				1	0	0	10	0	5	48	-1	64	-1	66	9	In	VDJ
GCTCTCTGGAGCTGGGGGACTCAGCTTTGTATTTCTGTGCCAGCAGCGCCCAGCCACGGGGACAACACTGAAGCTTTCTTTGGACAA		15	4.959595826004153E-5	46	TCRBV09-01*01	TCRBV09	TCRBV09-01	01								TCRBD01,TCRBD02	TCRBD01-01,TCRBD02-01		TCRBJ01-01*01	TCRBJ01	TCRBJ01-01	01				3	10	0	7	0	2	35	48	58	-1	63	15	Out	VDJ
GAGTCGCCCAGCCCCAACCAGACCTCTCTGTACTTCTGTGCCAGCAGTTTTCGAGGGGCGAGGAATCAGCCCCAGCATTTTGGTGAT	CASSFRGARNQPQHF	14	4.628956104270543E-5	45	TCRBV27-01*01	TCRBV27	TCRBV27-01	01								TCRBD01,TCRBD02	TCRBD01-01,TCRBD02-01		TCRBJ01-05*01	TCRBJ01	TCRBJ01-05	01				3	3	5	2	5	4	36	50	53	58	63	14	In	VDJ
AACTGGAGGATTCTGGAGTTTATTTCTGTGCCAGCAGCCAAGGGAGGCAGGGGGCGCTCGGGCAATCAGCCCCAGCATTTTGGTGAT		12	3.967676660803322E-5	55	TCRBV14-01*01	TCRBV14	TCRBV14-01	01				TCRBD01-01*01	TCRBD01	TCRBD01-01	01				TCRBJ01-05*01	TCRBJ01	TCRBJ01-05	01				1	5	4	0	6	2	26	42	47	55	61	12	Out	VDJ
TCTGCTGCCTCCTCCCAGACATCTGTATATTTCTGCGCCAGGGAGGAGGGTCGAGCGGGGGGCAGGTATGGCTACACCTTCGGTTCG	CAREEGRAGGRYGYTF	12	3.967676660803322E-5	48	TCRBV10-01	TCRBV10	TCRBV10-01				01,03	TCRBD02-01*01	TCRBD02	TCRBD02-01	01				TCRBJ01-02*01	TCRBJ01	TCRBJ01-02	01				9	12	6	1	4	5	33	41	53	62	66	12	In	VDJ
ATGAGCTCCTTGGAGCTGGGGGACTCAGCCCTGTACTTCTGTGCCAGCAGCACCCTCGGGGAGGGCTATGGCTACACCTTCGGTTCG	CASSTLGEGYGYTF	8	2.6451177738688816E-5	42	TCRBV13-01*01	TCRBV13	TCRBV13-01	01				TCRBD02-01*02	TCRBD02	TCRBD02-01	02				TCRBJ01-02*01	TCRBJ01	TCRBJ01-02	01				5	7	9	0	0	4	39	51	58	-1	65	8	In	VDJ
ATTCTGGAGTCCGCCAGCACCAACCAGACATCTATGTACCTCTGTGCCAGCAGTTTTGGGCGAGGCTATGGCTACACCTTCGGTTCG	CASSFGRGYGYTF	28	9.257912208541085E-5	39	TCRBV28-01*01	TCRBV28	TCRBV28-01	01								TCRBD01,TCRBD02	TCRBD01-01,TCRBD02-01		TCRBJ01-02*01	TCRBJ01	TCRBJ01-02	01				3	1	8	0	4	4	42	56	57	61	65	28	In	VDJ
AATGTGAACGCCTTGGAGCTGGAGGACTCGGCCCTGTATCTCTGTGCCAGCAGCTTGGGGCGGACCTATGGCTACACCTTCGGTTCG	CASSLGRTYGYTF	15	4.959595826004153E-5	39	TCRBV05-08*01	TCRBV05	TCRBV05-08	01								TCRBD01,TCRBD02	TCRBD01-01,TCRBD02-01		TCRBJ01-02*01	TCRBJ01	TCRBJ01-02	01				0	3	1	7	0	4	42	58	61	-1	65	15	In	VDJ
CTCCCTCCCAGACATCTGTGTACTTCTGTGCCAGCAGGAAATCAGGGATAAAAGGGCCCAGGGGACTATGGCTACACCTTCGGTTCG		5	1.653198608668051E-5	55	TCRBV06	TCRBV06				TCRBV06-01,TCRBV06-05,TCRBV06-06		TCRBD01-01*01	TCRBD01	TCRBD01-01	01				TCRBJ01-02*01	TCRBJ01	TCRBJ01-02	01				6	21	4	2	0	3	26	37	58	-1	64	5	Out	VDJ
CAGCGCACACAGCAGGAGGACTCGGCCGTGTATCTCTGTGCCAGCAGCTTAAAGTCAGGCACTAACTATGGCTACACCTTCGGTTCG	CASSLKSGTNYGYTF	3	9.919191652008306E-6	45	TCRBV07-02	TCRBV07	TCRBV07-02				01,02	TCRBD01-01*01	TCRBD01	TCRBD01-01	01				TCRBJ01-02*01	TCRBJ01	TCRBJ01-02	01				2	4	4	4	2	0	36	51	55	59	61	3	In	VDJ
CCAGTGCCCATCCTGAAGACAGCAGCTTCTACATCTGCAGTGCTAGAGTGGGGACAGAGCCAGTCCTACGAGCAGTACTTCGGGCCG		10	3.306397217336102E-5	46	TCRBV20	TCRBV20				TCRBV20-01,TCRBV20-or09_02		TCRBD01-01*01	TCRBD01	TCRBD01-01	01				TCRBJ02-07*01	TCRBJ02	TCRBJ02-07	01				1	2	0	5	6	1	35	48	50	57	63	10	Out	VDJ
TCGCCCAGCCCCAACCAGACCTCTCTGTACTTCTGTGCCAGCAGTTCAATGACAGGGAAGGGCTCCTACGAGCAGTACTTCGGGCCG	CASSSMTGKGSYEQYF	7	2.3144780521352714E-5	48	TCRBV27-01*01	TCRBV27	TCRBV27-01	01				TCRBD01-01*01	TCRBD01	TCRBD01-01	01				TCRBJ02-07*01	TCRBJ02	TCRBJ02-07	01				4	4	2	3	5	0	33	46	50	57	62	7	In	VDJ
CTGGAGTCCGCTACCAGCTCCCAGACATCTGTGTACTTCTGTGCCATCAGTTACCGAGGGGCCTCCTACGAGCAGTACTTCGGGCCG	CAISYRGASYEQYF	2	6.612794434672204E-6	42	TCRBV10-03*01	TCRBV10	TCRBV10-03	01								TCRBD01,TCRBD02	TCRBD01-01,TCRBD02-01		TCRBJ02-07*01	TCRBJ02	TCRBJ02-07	01				5	5	5	2	1	0	39	51	56	61	62	2	In	VDJ
TCCCTCCCAGACATCTGTGTACTTCTGTGCCAGCAGTGAAGCGCGGAGATTACCCCGGCTACTACTGACGAGCAGTACTTCGGGCCG		9	2.975757495602492E-5	56	TCRBV06-01*01	TCRBV06	TCRBV06-01	01				TCRBD02-01	TCRBD02	TCRBD02-01				01,02	TCRBJ02-07*01	TCRBJ02	TCRBJ02-07	01				0	18	3	9	3	5	25	42	60	64	67	9	Out	VDJ
CGCTCACCAGGCCTGGGGGACGCAGCCATGTACCTGTGTGCCACCAGCACAACGAAAGGGAAAGGGGGCACCATATATTTTGGAGAG	CATSTTKGKGGTIYF	8	2.6451177738688816E-5	45	TCRBV15-01*02	TCRBV15	TCRBV15-01	02				TCRBD01-01*01	TCRBD01	TCRBD01-01	01				TCRBJ01-03*01	TCRBJ01	TCRBJ01-03	01				4	13	5	1	0	9	36	49	62	-1	68	8	In	VDJ
GAGCTCTCTGGAGCTGGGGGACTCAGCTTTGTATTTCTGTGCCAGCAGCGTAGTGGCAGGGGTGGAAACACCATATATTTTGGAGAG		19	6.282154712938593E-5	44	TCRBV09-01*01	TCRBV09	TCRBV09-01	01				TCRBD01-01*01	TCRBD01	TCRBD01-01	01				TCRBJ01-03*01	TCRBJ01	TCRBJ01-03	01				0	3	4	2	0	3	37	53	56	-1	62	19	Out	VDJ
TCGGCTGCTCCCTCCCAGACATCTGTGTACTTCTGTGCCAGCAGCACCCTAATAGGTAGGTGTAATTCACCCCTCCACTTTGGGAAC	CASSTLIGRCNSPLHF	12	3.967676660803322E-5	48	TCRBV06	TCRBV06				TCRBV06-01,TCRBV06-05						TCRBD01,TCRBD02	TCRBD01-01,TCRBD02-01		TCRBJ01-06*02	TCRBJ01	TCRBJ01-06	02				6	9	5	4	6	6	33	44	53	56	62	12	In	VDJ
GCCCAAAAGAACCCGACAGCTTTCTATCTCTGTGCCAGTAGCTCCACGACTAGCGGGAGGGCCAGGAATGAGCAGTTCTTCGGGCCA	CASSSTTSGRARNEQFF	13	4.2983163825369325E-5	51	TCRBV19-01*01	TCRBV19	TCRBV19-01	01				TCRBD02-01*02	TCRBD02	TCRBD02-01	02				TCRBJ02-01*01	TCRBJ02	TCRBJ02-01	01				6	6	2	0	5	7	30	41	47	61	66	13	In	VDJ
CTGACAGTGACCAGTGCCCATCCTGAAGACAGCAGCTTCTACATCTGCAGTGCCCCGTTCGAGTACAATGAGCAGTTCTTCGGGCCA	CSAPFEYNEQFF	11	3.637036939069712E-5	36	TCRBV20	TCRBV20				TCRBV20-01,TCRBV20-or09_02		TCRBD02-01*02	TCRBD02	TCRBD02-01	02				TCRBJ02-01*01	TCRBJ02	TCRBJ02-01	01				6	7	11	2	0	4	45	53	60	-1	63	11	In	VDJ
ATGAGCCCTGAAGACAGCAGCATATATCTCTGCAGCGTTGAAGAAGGGCTCGGGGGCGACTCCTACAATGAGCAGTTCTTCGGGCCA	CSVEEGLGGDSYNEQFF	11	3.637036939069712E-5	51	TCRBV29-01	TCRBV29	TCRBV29-01				01,02					TCRBD01,TCRBD02	TCRBD01-01,TCRBD02-01		TCRBJ02-01*01	TCRBJ02	TCRBJ02-01	01				0	7	6	0	2	0	30	44	51	57	59	11	In	VDJ
CGCACACAGCAGGAGGACTCCGCCGTGTATCTCTGTGCCAGCAGCCCTGAGTGGCTAGCGGTCAACAATGAGCAGTTCTTCGGGCCA	CASSPEWLAVNNEQFF	8	2.6451177738688816E-5	48	TCRBV07-08*03	TCRBV07	TCRBV07-08	03				TCRBD02-01	TCRBD02	TCRBD02-01				01,02	TCRBJ02-01*01	TCRBJ02	TCRBJ02-01	01				4	8	4	5	3	5	33	46	54	61	64	8	In	VDJ
ACTCTGAAGATCCAGCGCACAGAGCGGGGGGACTCAGCCGTGTATCTCTGTGCCAGCAGCTCAGAGGATACGCAGTATTTTGGCCCA	CASSSEDTQYF	7	2.3144780521352714E-5	33	TCRBV07-03*01	TCRBV07	TCRBV07-03	01								TCRBD01,TCRBD02	TCRBD01-01,TCRBD02-01		TCRBJ02-03*01	TCRBJ02	TCRBJ02-03	01				4	0	4	5	2	6	48	-1	61	64	66	7	In	VDJ
CCAGTCCACGGAGTCAGGGGACACAGCACTGTATTTCTGTGCCAGCAGCCCCCGGGACAGGCCACCGGGGAGCTGTTTTTTGGAGAA		12	3.967676660803322E-5	44	TCRBV21-01*01	TCRBV21	TCRBV21-01	01				TCRBD01-01*01	TCRBD01	TCRBD01-01	01				TCRBJ02-02*01	TCRBJ02	TCRBJ02-02	01				5	4	0	4	1	4	37	49	53	61	62	12	Out	VDJ
CAGCGCACAGAGCAGGGGGACTCGGCCATGTATCTCTGTGCCAGCAGCTCCGGACCCGGGGACACCGGGGAGCTGTTTTTTGGAGAA	CASSSGPGDTGELFF	24	7.935353321606644E-5	45	TCRBV07-09*01	TCRBV07	TCRBV07-09	01				TCRBD02-01*01	TCRBD02	TCRBD02-01	01				TCRBJ02-02*01	TCRBJ02	TCRBJ02-02	01				4	7	8	3	0	3	36	49	56	-1	61	24	In	VDJ
ACCTTGGAGCTGGGGGACTCGGCCCTTTATCTTTGCGCCAGCAGCCGCAGCGGGACCTACGACACCGGGGAGCTGTTTTTTGGAGAA	CASSRSGTYDTGELFF	7	2.3144780521352714E-5	48	TCRBV05-01*01	TCRBV05	TCRBV05-01	01				TCRBD02-01*02	TCRBD02	TCRBD02-01	02				TCRBJ02-02*01	TCRBJ02	TCRBJ02-02	01				4	3	6	3	6	3	33	45	48	55	61	7	In	VDJ
ACCCTGCAGCCAGAAGACTCGGCCCTGTATCTCTGTGCCAGCAGCAGGAGAACCGGACCCAACACCGGGGAGCTGTTTTTTGGAGAA	CASSRRTGPNTGELFF	8	2.6451177738688816E-5	48	TCRBV04-02*01	TCRBV04	TCRBV04-02	01								TCRBD01,TCRBD02	TCRBD01-01,TCRBD02-01		TCRBJ02-02*01	TCRBJ02	TCRBJ02-02	01				5	9	1	7	2	2	33	45	54	58	60	8	In	VDJ
ATCCAGCCCTCAGAACCCAGGGACTCAGCTGTGTACTTCTGTGCCAGCAGTATGGACAGGGTGCGGACTGAAGCTTTCTTTGGACAA	CASSMDRVRTEAFF	2	6.612794434672204E-6	42	TCRBV12	TCRBV12				TCRBV12-03/12-04,TCRBV12-04		TCRBD01-01*01	TCRBD01	TCRBD01-01	01				TCRBJ01-01*01	TCRBJ01	TCRBJ01-01	01				5	2	1	3	5	5	39	51	53	61	66	2	In	VDJ
TAAGAAGCTCCTTCTCAGTGACTCTGGCTTCTATCTCTGTGCCTGGAGTCACTAGGGAGGGGGCGGACTGAAGCTTTCTTTGGACAA		5	1.653198608668051E-5	44	TCRBV30-01*01	TCRBV30	TCRBV30-01	01								TCRBD01,TCRBD02	TCRBD01-01,TCRBD02-01		TCRBJ01-01*01	TCRBJ01	TCRBJ01-01	01				2	8	5	0	2	5	37	49	57	64	66	5	Out	VDJ
TCCACGGAGTCAGGGGACACAGCACTGTATTTCTGTGCCAGCAGGACCCTCCAGGGTAGTGGCAATTCACCCCTCCACTTTGGGAAT	CASRTLQGSGNSPLHF	7	2.3144780521352714E-5	48	TCRBV21-01*01	TCRBV21	TCRBV21-01	01				TCRBD01-01*01	TCRBD01	TCRBD01-01	01				TCRBJ01-06*01	TCRBJ01	TCRBJ01-06	01				6	7	4	3	7	7	33	44	51	56	63	7	In	VDJ
TCTCTGGAGCTGGGGGACTCAGCTTTGTATTTCTGTGCCAGCAGCGTCGGACACCCCAAGTCGAACTATGGCTACACCTTCGGTTCG	CASSVGHPKSNYGYTF	4	1.3225588869344408E-5	48	TCRBV09-01*01	TCRBV09	TCRBV09-01	01				TCRBD01-01*01	TCRBD01	TCRBD01-01	01				TCRBJ01-02*01	TCRBJ01	TCRBJ01-02	01				2	1	1	6	10	2	33	47	48	53	63	4	In	VDJ
AAGATCCAACCTGCAAAGCTTGAGGACTCGGCCGTGTATCTCTGTGCCAGCAGCTCCCCTAAGACAGGGGGCTACACCTTCGGTTCG	CASSSPKTGGYTF	4	1.3225588869344408E-5	39	TCRBV11-02*03	TCRBV11	TCRBV11-02	03				TCRBD01-01*01	TCRBD01	TCRBD01-01	01				TCRBJ01-02*01	TCRBJ01	TCRBJ01-02	01				4	7	2	3	0	8	42	55	62	-1	69	4	In	VDJ
AGTTCTAAGAAGCTCCTTCTCAGTGACTCTGGCTTCTATCTCTGTGCCTGGAGTTCGGGGGGGCTAAGGGGCTACACCTTCGGTTCG	CAWSSGGLRGYTF	10	3.306397217336102E-5	39	TCRBV30-01*01	TCRBV30	TCRBV30-01	01				TCRBD02-01*01	TCRBD02	TCRBD02-01	01				TCRBJ01-02*01	TCRBJ01	TCRBJ01-02	01				2	1	8	0	6	8	42	54	55	63	69	10	In	VDJ
ATCAATTCCCTGGAGCTTGGTGACTCTGCTGTGTATTTCTGTGCCAGCAGCACCCCGGCAGCCCCCTACGAGCAGTACTTCGGGCCG	CASSTPAAPYEQYF	15	4.959595826004153E-5	42	TCRBV03-01/03-02*01	TCRBV03	TCRBV03-01/03-02	01								TCRBD01,TCRBD02	TCRBD01-01,TCRBD02-01		TCRBJ02-07*01	TCRBJ02	TCRBJ02-07	01				5	7	4	5	3	2	39	51	58	61	64	15	In	VDJ
CCCTCAGAACCCAGGGACTCAGCTGTGTACTTCTGTGCCAGCAGTTTAATGAGGGGTCTCCGCTACTACGAGCAGTACTTCGGGCCG	CASSLMRGLRYYEQYF	7	2.3144780521352714E-5	48	TCRBV12	TCRBV12				TCRBV12-03/12-04,TCRBV12-04						TCRBD01,TCRBD02	TCRBD01-01,TCRBD02-01		TCRBJ02-07*01	TCRBJ02	TCRBJ02-07	01				2	3	5	2	9	3	33	48	51	56	65	7	In	VDJ
CAGCCCTCAGAACCCAGGGACTCAGCTGTGTACTTCTGTGCCAGCAGCTCGACAGGGTTTGGGGCCAACGTCCTGACTTTCGGGGCC	CASSSTGFGANVLTF	5	1.653198608668051E-5	45	TCRBV12	TCRBV12				TCRBV12-03/12-04,TCRBV12-04		TCRBD01-01*01	TCRBD01	TCRBD01-01	01				TCRBJ02-06*01	TCRBJ02	TCRBJ02-06	01				6	3	2	3	2	3	36	47	50	57	59	5	In	VDJ
CTACACACCCTGCAGCCAGAAGACTCGGCCCTGTATCTCTGTGCCAGCAGCGCCACCGGGAGTGCAGATACGCAGTATTTTGGCCCA	CASSATGSADTQYF	11	3.637036939069712E-5	42	TCRBV04-02*01	TCRBV04	TCRBV04-02	01				TCRBD02-01*02	TCRBD02	TCRBD02-01	02				TCRBJ02-03*01	TCRBJ02	TCRBJ02-03	01				5	5	8	2	2	4	39	51	56	62	64	11	In	VDJ
CATCGGCCCAAAAGAACCCGACAGCTTTCTATCTCTGTGCCAGTAGTACTTCCCCGGAGGTCCACAGATACGCAGTATTTTGGCCCA		3	9.919191652008306E-6	46	TCRBV19-01*01	TCRBV19	TCRBV19-01	01				TCRBD02-01*02	TCRBD02	TCRBD02-01	02				TCRBJ02-03*01	TCRBJ02	TCRBJ02-03	01				4	7	10	1	2	2	35	48	55	60	62	3	Out	VDJ
ACCTTGGAGCTGGGGGACTCGGCCCTTTATCTTTGCGCCAGCAGCTACCGGGACACCGCTAACACCGGGGAGCTGTTTTTTGGAGAA	CASSYRDTANTGELFF	17	5.6208752694713735E-5	48	TCRBV05-01*01	TCRBV05	TCRBV05-01	01				TCRBD01-01*01	TCRBD01	TCRBD01-01	01				TCRBJ02-02*01	TCRBJ02	TCRBJ02-02	01				3	3	0	6	5	2	33	46	49	55	60	17	In	VDJ
ACAGTGACCAGTGCCCATCCTGAAGACAGCAGCTTCTACATCTGCAGTGCTAGTGGGGAAAAAGACGGGGAGCTGTTTTTTGGAGAA	CSASGEKDGELFF	10	3.306397217336102E-5	39	TCRBV20-01*04	TCRBV20	TCRBV20-01	04								TCRBD01,TCRBD02	TCRBD01-01,TCRBD02-01		TCRBJ02-02*01	TCRBJ02	TCRBJ02-02	01				1	0	0	8	6	7	42	-1	55	59	65	10	In	VDJ
CTGACAGTGACCAGTGCCCATCCTGAAGACAGCAGCTTCTACATCTGCAGTGCTAGAGTCGGAGAGACTGAAGCTTTCTTTGGACAA	CSARVGETEAFF	7	2.3144780521352714E-5	36	TCRBV20	TCRBV20				TCRBV20-01,TCRBV20-or09_02		TCRBD02-01*02	TCRBD02	TCRBD02-01	02				TCRBJ01-01*01	TCRBJ01	TCRBJ01-01	01				1	2	10	2	2	5	45	58	60	64	66	7	In	VDJ
GAGTCGCCCAGCCCCAACCAGACCTCTCTGTACTTCTGTGCCAGCAGTTCCCCAGGCAGGGGAGATCAGCCCCAGCATTTTGGTGAT	CASSSPGRGDQPQHF	13	4.2983163825369325E-5	45	TCRBV27-01*01	TCRBV27	TCRBV27-01	01				TCRBD01-01*01	TCRBD01	TCRBD01-01	01				TCRBJ01-05*01	TCRBJ01	TCRBJ01-05	01				4	7	4	2	2	5	36	49	56	62	64	13	In	VDJ
GCCATCCCCAACCAGACAGCTCTTTACTTCTGTGCCACCAGTGATGCTGCGGGTCGCGGACAGTTCTATGGCTACACCTTCGGTTCG	CATSDAAGRGQFYGYTF	3	9.919191652008306E-6	51	TCRBV24-01*01	TCRBV24	TCRBV24-01	01				TCRBD01-01*01	TCRBD01	TCRBD01-01	01				TCRBJ01-02*01	TCRBJ01	TCRBJ01-02	01				3	12	1	5	2	4	30	45	57	63	65	3	In	VDJ
AAGATCCAGCCCTCAGAACCCAGGGACTCAGCTGTGTACTTCTGTGCCAGCAGTTTAGGCTCTTACTATGGCTACACCTTCGGTTCG	CASSLGSYYGYTF	9	2.975757495602492E-5	39	TCRBV12-03/12-04*01	TCRBV12	TCRBV12-03/12-04	01								TCRBD01,TCRBD02	TCRBD01-01,TCRBD02-01		TCRBJ01-02*01	TCRBJ01	TCRBJ01-02	01				1	0	10	0	4	3	42	-1	58	60	64	9	In	VDJ
GCCCTGCAGCCAGAAGACTCAGCCCTGTATCTCTGCGCCAGCAGCCAAGCCGGACCTCAGGGGAACTATGGCTACACCTTCGGTTCG	CASSQAGPQGNYGYTF	2	6.612794434672204E-6	48	TCRBV04-01*01	TCRBV04	TCRBV04-01	01				TCRBD01-01*01	TCRBD01	TCRBD01-01	01				TCRBJ01-02*01	TCRBJ01	TCRBJ01-02	01				1	8	4	2	0	2	33	49	57	-1	63	2	In	VDJ
GTGACCAGTGCCCATCCTGAAGACAGCAGCTTCTACATCTGCAGTGCTGGCCCTAACAGGGGGCGGCATGGCTACACCTTCGGTTCG	CSAGPNRGRHGYTF	7	2.3144780521352714E-5	42	TCRBV20	TCRBV20				TCRBV20-01,TCRBV20-or09_02		TCRBD01-01*01	TCRBD01	TCRBD01-01	01				TCRBJ01-02*01	TCRBJ01	TCRBJ01-02	01				5	7	3	0	3	6	39	48	55	64	67	7	In	VDJ
CTCAAGATCCAGCCTGCAGAGCTTGGGGACTCGGCCGTGTATCTCTGTGCCAGCAGCCGTCAGGGGAATGGCTACACCTTCGGTTCG	CASSRQGNGYTF	5	1.653198608668051E-5	36	TCRBV11-03*01	TCRBV11	TCRBV11-03	01				TCRBD01-01*01	TCRBD01	TCRBD01-01	01				TCRBJ01-02*01	TCRBJ01	TCRBJ01-02	01				5	3	4	2	1	6	45	57	60	66	67	5	In	VDJ
CTACACGCCCTGCAGCCAGAAGACTCAGCCCTGTATCTCTGCGCCAGCAGCCAAGGGGACAGGGTAGGCGGCTACACCTTCGGTTCG	CASSQGDRVGGYTF	10	3.306397217336102E-5	42	TCRBV04-01*01	TCRBV04	TCRBV04-01	01				TCRBD01-01*01	TCRBD01	TCRBD01-01	01				TCRBJ01-02*01	TCRBJ01	TCRBJ01-02	01				1	0	0	3	5	8	39	-1	55	64	69	10	In	VDJ
NNGCTTCTCCCTGATTCTGGAGTCCGCCAGCACCAACCAGACATCTATGTACCTCTGTGCCAGCAGCTAAAGGGGTACTTCGGGCCG		3	9.919191652008306E-6	26	TCRBV28-01*01	TCRBV28	TCRBV28-01	01								TCRBD01,TCRBD02	TCRBD01-01,TCRBD02-01		TCRBJ02-07*01	TCRBJ02	TCRBJ02-07	01				6	4	5	3	0	12	55	66	70	-1	74	3	Out	VDJ
NNNNTGTCGGCTGCTCCCTCCCAGACATCTGTGTACTTCTGTGCCAGCAGTGGGGACAGGGGATACAGCGAGCAGTACTTCGGGCCG	CASSGDRGYSEQYF	16	5.290235547737763E-5	42	TCRBV06	TCRBV06				TCRBV06-01,TCRBV06-05		TCRBD01-01*01	TCRBD01	TCRBD01-01	01				TCRBJ02-07*01	TCRBJ02	TCRBJ02-07	01				4	0	0	2	6	6	39	-1	52	62	68	16	In	VDJ
TCTCTGGAGCTGGGGGACTCAGCTTTGTATTTCTGTGCCAGCAGCGGCCCCACCCGGAGCAGCTCCTACGAGCAGTACTTCGGGCCG	CASSGPTRSSSYEQYF	18	5.951514991204984E-5	48	TCRBV09-01*01	TCRBV09	TCRBV09-01	01				TCRBD02-01*02	TCRBD02	TCRBD02-01	02				TCRBJ02-07*01	TCRBJ02	TCRBJ02-07	01				3	9	10	2	3	0	33	46	55	59	62	18	In	VDJ
NNNNNNNNNNNNNTGTCGGCTGCTCCCTCCCAGACATCTGTGTACTTCTGTGCCAGCAGTGTGAGGGACGAGCAGTACTTCGGGCCG	CASSVRDEQYF	9	2.975757495602492E-5	33	TCRBV06	TCRBV06				TCRBV06-01,TCRBV06-05		TCRBD02-01*02	TCRBD02	TCRBD02-01	02				TCRBJ02-07*01	TCRBJ02	TCRBJ02-07	01				4	1	11	0	0	5	48	61	62	-1	67	9	In	VDJ
AACCTGAGCTCTCTGGAGCTGGGGGACTCAGCTTTGTATTTCTGTGCCAGCAGCAACACAGATGGAAACACCATATATTTTGGAGAG	CASSNTDGNTIYF	10	3.306397217336102E-5	39	TCRBV09-01*01	TCRBV09	TCRBV09-01	01				TCRBD01-01*01	TCRBD01	TCRBD01-01	01				TCRBJ01-03*01	TCRBJ01	TCRBJ01-03	01				4	3	3	5	1	3	42	54	57	61	62	10	In	VDJ
ATCCAGCGCACACAGCAGGAGGACTCCGCCGTGTATCTCTGTGCCAGCAGCTTAGCGTTGTGGGGGGATGAGCAGTTCTTCGGGCCA	CASSLALWGDEQFF	12	3.967676660803322E-5	42	TCRBV07-08*01	TCRBV07	TCRBV07-08	01				TCRBD02-01*01	TCRBD02	TCRBD02-01	01				TCRBJ02-01*01	TCRBJ02	TCRBJ02-01	01				0	5	9	1	0	8	39	56	61	-1	67	12	In	VDJ
TCAGAACCCAGGGACTCAGCTGTGTACTTCTGTGCCAGCAGTCCGCTGACAGGGTATAGCTCCTACAATGAGCAGTTCTTCGGGCCA	CASSPLTGYSSYNEQFF	8	2.6451177738688816E-5	51	TCRBV12	TCRBV12				TCRBV12-03/12-04,TCRBV12-04		TCRBD01-01*01	TCRBD01	TCRBD01-01	01				TCRBJ02-01*01	TCRBJ02	TCRBJ02-01	01				5	5	2	3	5	0	30	42	47	54	59	8	In	VDJ
AAGATCCGGTCCACAAAGCTGGAGGACTCAGCCATGTACTTCTGTGCCAGCACCCGGACATTCGGCGAGACCCAGTACTTCGGGCCA	CASTRTFGETQYF	4	1.3225588869344408E-5	39	TCRBV02-01	TCRBV02	TCRBV02-01				01,03	TCRBD01-01*01	TCRBD01	TCRBD01-01	01				TCRBJ02-05*01	TCRBJ02	TCRBJ02-05	01				7	3	1	6	6	5	42	52	55	60	66	4	In	VDJ
ACAAAGCTGGAGGACTCAGCCATGTACTTCTGTGCCAGCAGTGAAGGGGCAGCGGGAGGACGATTAGATACGCAGTATTTTGGCCCA	CASSEGAAGGRLDTQYF	11	3.637036939069712E-5	51	TCRBV02-01	TCRBV02	TCRBV02-01				01,03	TCRBD02-01*02	TCRBD02	TCRBD02-01	02				TCRBJ02-03*01	TCRBJ02	TCRBJ02-03	01				1	4	6	1	6	5	30	46	50	59	65	11	In	VDJ
TTGGCGTCTGCTGTACCCTCTCAGACATCTGTGTACTTCTGTGCCAGCAGTGTGGAGGACAGCACAGATACGCAGTATTTTGGCCCA	CASSVEDSTDTQYF	10	3.306397217336102E-5	42	TCRBV06-04*01	TCRBV06	TCRBV06-04	01				TCRBD02-01*02	TCRBD02	TCRBD02-01	02				TCRBJ02-03*01	TCRBJ02	TCRBJ02-03	01				4	1	10	1	2	0	39	52	53	58	60	10	In	VDJ
ACCAGTGCCCATCCTGAAGACAGCAGCTTCTACATCTGCAGTGCTAGATCGTCTAGCGGGATGGGCGGGGAGCTGTTTTTTGGAGAA	CSARSSSGMGGELFF	12	3.967676660803322E-5	45	TCRBV20	TCRBV20				TCRBV20-01,TCRBV20-or09_02		TCRBD02-01*02	TCRBD02	TCRBD02-01	02				TCRBJ02-02*01	TCRBJ02	TCRBJ02-02	01				2	4	4	3	4	7	36	48	52	61	65	12	In	VDJ
ACCTTGGAGCTGGGGGACTCGGCCCTTTATCTTTGCGCCAGCAGCTTTAGCGAGGCCCTCGGGGGCGGGGAGCTGTTTTTTGGAGAA	CASSFSEALGGGELFF	18	5.951514991204984E-5	48	TCRBV05-01*01	TCRBV05	TCRBV05-01	01				TCRBD02-01*01	TCRBD02	TCRBD02-01	01				TCRBJ02-02*01	TCRBJ02	TCRBJ02-02	01				2	12	8	2	0	7	33	47	59	-1	65	18	In	VDJ
GTCCCTAGAGTCTGCCATCCCCAACCAGACAGCTCTTTACTTCTGTGCCACCATCAAGACAACACCGGGGAGCTGTTTTTTGGAGAA		4	1.3225588869344408E-5	38	TCRBV24-01*01	TCRBV24	TCRBV24-01	01								TCRBD01,TCRBD02	TCRBD01-01,TCRBD02-01		TCRBJ02-02*01	TCRBJ02	TCRBJ02-02	01				8	4	2	7	0	2	43	53	57	-1	60	4	Out	VDJ
AGCTCTCTGGAGCTGGGGGACTCAGCTTTGTATTTCTGTGCCAGCAGCGGACTAGCGCTGGGAACCGGGGAGCTGTTTTTTGGAGAA	CASSGLALGTGELFF	4	1.3225588869344408E-5	45	TCRBV09-01*01	TCRBV09	TCRBV09-01	01				TCRBD02-01	TCRBD02	TCRBD02-01				01,02	TCRBJ02-02*01	TCRBJ02	TCRBJ02-02	01				3	0	2	6	6	5	36	-1	49	57	63	4	In	VDJ
ATCCGCTCACCAGGCCTGGGGGACGCAGCCATGTACCTGTGTGCCACCAGCAGCCGGGACACAAATCGAGTAGCTTTCTTTGGACAA	CATSSRDTNRVAFF	9	2.975757495602492E-5	42	TCRBV15-01*02	TCRBV15	TCRBV15-01	02				TCRBD01-01*01	TCRBD01	TCRBD01-01	01				TCRBJ01-01*01	TCRBJ01	TCRBJ01-01	01				3	2	0	6	10	10	39	53	55	61	71	9	In	VDJ
AGGCTGGAGTTGGCTGCTCCCTCCCAGACATCTGTGTACTTCTGTGCCAGCAGTTACACACGCAGCACTGAAGCTTTCTTTGGACAA	CASSYTRSTEAFF	28	9.257912208541085E-5	39	TCRBV06-06*01	TCRBV06	TCRBV06-06	01				TCRBD01-01*01	TCRBD01	TCRBD01-01	01				TCRBJ01-01*01	TCRBJ01	TCRBJ01-01	01				2	0	3	6	5	4	42	-1	57	60	65	28	In	VDJ
AGTTCTAAGAAGCTCCTCCTCAGTGACTCTGGCTTCTATCTCTGTGCCTGGAGTGAAACGGGAGAATCGCCCCAGCATTTTGGTGAT	CAWSETGESPQHF	8	2.6451177738688816E-5	39	TCRBV30-01	TCRBV30	TCRBV30-01				02,04	TCRBD02-01*02	TCRBD02	TCRBD02-01	02				TCRBJ01-05*01	TCRBJ01	TCRBJ01-05	01				1	3	8	2	4	9	42	55	58	64	68	8	In	VDJ
GTGAGCACCTTGGAGCTGGGGGACTCGGCCCTTTATCTTTGCGCCAGCAGCTTGGAGGGCCCCAATCAGCCCCAGCATTTTGGTGAT	CASSLEGPNQPQHF	5	1.653198608668051E-5	42	TCRBV05-01*01	TCRBV05	TCRBV05-01	01								TCRBD01,TCRBD02	TCRBD01-01,TCRBD02-01		TCRBJ01-05*01	TCRBJ01	TCRBJ01-05	01				0	0	5	3	3	3	39	-1	55	59	62	5	In	VDJ
CCAGCCTGCAGAGCTTGGGGACTCGGCCGTGTATCTCTGTGCCAGCAGCTTAGTGGGCACTCTAACTATGGCTACACCTTCGGTTCG		3	9.919191652008306E-6	44	TCRBV11-03*01	TCRBV11	TCRBV11-03	01				TCRBD01-01*01	TCRBD01	TCRBD01-01	01				TCRBJ01-02*01	TCRBJ01	TCRBJ01-02	01				1	1	8	0	3	0	37	53	54	58	61	3	Out	VDJ
ACTCTGACAGTGACCAGTGCCCATCCTGAAGACAGCAGCTTCTACATCTGCATTGGGTACGCTAACTATGGCTACACCTTCGGTTCG	CIGYANYGYTF	7	2.3144780521352714E-5	33	TCRBV20-01	TCRBV20	TCRBV20-01				01,04					TCRBD01,TCRBD02	TCRBD01-01,TCRBD02-01		TCRBJ01-02*01	TCRBJ01	TCRBJ01-02	01				10	2	0	9	4	0	48	52	54	57	61	7	In	VDJ
CTAAACCTGAGCTCTCTGGAGCTGGGGGACTCAGCTTTGTATTTCTGTGCCAGCAGCCCCGGGGGTGATGGCTACACCTTCGGTTCG	CASSPGGDGYTF	6	1.983838330401661E-5	36	TCRBV09-01*01	TCRBV09	TCRBV09-01	01				TCRBD02-01*01	TCRBD02	TCRBD02-01	01				TCRBJ01-02*01	TCRBJ01	TCRBJ01-02	01				4	2	8	2	2	6	45	57	59	65	67	6	In	VDJ
CTGATTCTGGAGTCCGCCAGCACCAACCAGACATCTATGTACCTCTGTGCCAGCAGTTTAGGGGTCCATGGCTACACCTTCGGTTCG	CASSLGVHGYTF	4	1.3225588869344408E-5	36	TCRBV28-01*01	TCRBV28	TCRBV28-01	01								TCRBD01,TCRBD02	TCRBD01-01,TCRBD02-01		TCRBJ01-02*01	TCRBJ01	TCRBJ01-02	01				2	0	6	2	3	6	45	-1	60	64	67	4	In	VDJ
AGTTCTAAGAAGCTCCTTCTCAGTGACTCTGGCTTCTATCTCTGTGCCTGGAGTCGGGACAGGCCCCGGGGCTACACCTTCGGTTCG	CAWSRDRPRGYTF	4	1.3225588869344408E-5	39	TCRBV30-01*01	TCRBV30	TCRBV30-01	01				TCRBD01-01*01	TCRBD01	TCRBD01-01	01				TCRBJ01-02*01	TCRBJ01	TCRBJ01-02	01				2	1	0	4	6	8	42	54	55	63	69	4	In	VDJ
ATCCTGAGTTCTAAGAAGCTCCTTCTCAGTGACTCTGGCTTCTATCTCTGTGCCTGGAAAACCGGGACAGTGGTGTACTTCGGGCCG	CAWKTGTVVYF	4	1.3225588869344408E-5	33	TCRBV30-01*01	TCRBV30	TCRBV30-01	01				TCRBD01-01*01	TCRBD01	TCRBD01-01	01				TCRBJ02-07*01	TCRBJ02	TCRBJ02-07	01				4	5	0	5	4	12	48	58	63	70	74	4	In	VDJ
CTGACAGTGACCAGTGCCCATCCTGAAGACAGCAGCTTCTACATCTGCAGTGCTAGAGTTCATCCCCGGGAGCAGTACTTCGGGCCG	CSARVHPREQYF	9	2.975757495602492E-5	36	TCRBV20	TCRBV20				TCRBV20-01,TCRBV20-or09_02		TCRBD02-01	TCRBD02	TCRBD02-01				01,02	TCRBJ02-07*01	TCRBJ02	TCRBJ02-07	01				1	8	8	5	0	7	45	58	66	-1	69	9	In	VDJ
GGAGATCCAGTCCACGGAGTCAGGGGACACAGCACTGTATTTCTGTGCCAGCAGTCCCCTACAGATTACGAGCAGTACTTCGGGCCG		2	6.612794434672204E-6	38	TCRBV21-01*01	TCRBV21	TCRBV21-01	01				TCRBD01-01*01	TCRBD01	TCRBD01-01	01				TCRBJ02-07*01	TCRBJ02	TCRBJ02-07	01				6	6	3	5	2	4	43	54	60	64	66	2	Out	VDJ
CTGAGCTCTCTGGAGCTGGGGGACTCAGCTTTGTATTTCTGTGCCAGCAGCGTGAGCGGGGGTATCTACGAGCAGTACTTCGGGCCG	CASSVSGGIYEQYF	10	3.306397217336102E-5	42	TCRBV09-01*01	TCRBV09	TCRBV09-01	01				TCRBD02-01*01	TCRBD02	TCRBD02-01	01				TCRBJ02-07*01	TCRBJ02	TCRBJ02-07	01				2	1	6	2	3	3	39	53	54	62	65	10	In	VDJ
ACAGTGACCAGTGCCCATCCTGAAGACAGCAGCTTCTACATCTGCAGTCTCCTGGTAGGACTCTCCTACGAGCAGTACTTCGGGCCG	CSLLVGLSYEQYF	3	9.919191652008306E-6	39	TCRBV20	TCRBV20				TCRBV20-01,TCRBV20-or09_02		TCRBD02-01	TCRBD02	TCRBD02-01				01,02	TCRBJ02-07*01	TCRBJ02	TCRBJ02-07	01				8	9	1	10	0	0	42	48	57	-1	62	3	In	VDJ
ACCAGTGCCCATCCTGAAGACAGCAGCTTCTACATCTGCAGTGCCGAAAAACCGGGGACTCCGCCCTACGAGCAGTACTTCGGGCCG	CSAEKPGTPPYEQYF	6	1.983838330401661E-5	45	TCRBV20	TCRBV20				TCRBV20-01,TCRBV20-or09_02		TCRBD02-01	TCRBD02	TCRBD02-01				01,02	TCRBJ02-07*01	TCRBJ02	TCRBJ02-07	01				6	10	0	10	4	2	36	44	54	60	64	6	In	VDJ
TGCAGCCAGAAGACTCAGCCCTGTATCTCTGCGCCAGCAGCCAGCAGAGGAGGGGCAATTGATAGGAACACCATATATTTTGGAGAG		4	1.3225588869344408E-5	52	TCRBV04-01*01	TCRBV04	TCRBV04-01	01				TCRBD02-01*02	TCRBD02	TCRBD02-01	02				TCRBJ01-03*01	TCRBJ01	TCRBJ01-03	01				3	5	10	0	12	7	29	43	48	54	66	4	Out	VDJ
AATGTGAGCACCTTGGAGCTGGGGGACTCGGCCCTTTATCTTTGCGCCAGCCGGGAAGGCGCGGGAAACACCATATATTTTGGAGAG	CASREGAGNTIYF	13	4.2983163825369325E-5	39	TCRBV05-01*01	TCRBV05	TCRBV05-01	01				TCRBD02-01*02	TCRBD02	TCRBD02-01	02				TCRBJ01-03*01	TCRBJ01	TCRBJ01-03	01				7	0	8	3	7	4	42	-1	51	56	63	13	In	VDJ
GTCAGCTACCCGCTCCCAGACATCTGTGTATTTCTGCGCCAGCAGTGGTTATAGCGGGAGGTCAAAAACATTCAGTACTTCGGCGCC		9	2.975757495602492E-5	47	TCRBV10-02*01	TCRBV10	TCRBV10-02	01				TCRBD02-01*02	TCRBD02	TCRBD02-01	02				TCRBJ02-04*01	TCRBJ02	TCRBJ02-04	01				4	4	5	1	1	3	34	47	51	61	62	9	Out	VDJ
ACTGTGAGCAACATGAGCCCTGAAGACAGCAGCATATATCTCTGCAGCGTTGGACTAGCGGGAGTAGGTGAGCAGTTCTTCGGGCCA	CSVGLAGVGEQFF	12	3.967676660803322E-5	39	TCRBV29-01	TCRBV29	TCRBV29-01				01,02	TCRBD02-01*02	TCRBD02	TCRBD02-01	02				TCRBJ02-01*01	TCRBJ02	TCRBJ02-01	01				4	0	2	2	4	9	42	-1	52	64	68	12	In	VDJ
ACTGTGAGCAACATGAGCCCTGAAGACAGCAGCATATATCTCTGCAGCGTTGAATGGCAGGGGAGGGATACGCAGTATTTTGGCCCA	CSVEWQGRDTQYF	7	2.3144780521352714E-5	39	TCRBV29-01	TCRBV29	TCRBV29-01				01,02					TCRBD01,TCRBD02	TCRBD01-01,TCRBD02-01		TCRBJ02-03*01	TCRBJ02	TCRBJ02-03	01				2	3	4	2	3	6	42	54	57	63	66	7	In	VDJ
CTACACGCCCTGCAGCCAGAAGACTCAGCCCTGTATCTCTGCGCCACCGCTATTACAGGGCTCACAGATACGCAGTATTTTGGCCCA	CATAITGLTDTQYF	9	2.975757495602492E-5	42	TCRBV04-01*01	TCRBV04	TCRBV04-01	01				TCRBD01-01*01	TCRBD01	TCRBD01-01	01				TCRBJ02-03*01	TCRBJ02	TCRBJ02-03	01				10	8	3	3	2	2	39	46	54	60	62	9	In	VDJ
GTGCCCATCCTGAAGACAGCAGCTTCTACATCTGCAGTGCTTTGGACTAGCGGGAGCTGACGTGTAAATACGCAGTATTTTGGCCCA		9	2.975757495602492E-5	49	TCRBV20	TCRBV20				TCRBV20-01,TCRBV20-or09_02		TCRBD02-01*02	TCRBD02	TCRBD02-01	02				TCRBJ02-03*01	TCRBJ02	TCRBJ02-03	01				5	2	1	2	11	7	32	41	43	56	67	9	Out	VDJ
GTGACATCGGCCCAAAAGAACCCGACAGCTTTCTATCTCTGTGCCAGTAGTATAGCCCCAGACCCCGGGGAGCTGTTTTTTGGAGAA	CASSIAPDPGELFF	11	3.637036939069712E-5	42	TCRBV19-01*01	TCRBV19	TCRBV19-01	01								TCRBD01,TCRBD02	TCRBD01-01,TCRBD02-01		TCRBJ02-02*01	TCRBJ02	TCRBJ02-02	01				1	5	2	7	1	6	39	55	60	63	64	11	In	VDJ
AAGATCCAGCCCTCAGAACCCAGGGACTCAGCTGTGTACTTCTGTGCCAGCAGTCGAACCCGGCACACTGAAGCTTTCTTTGGACAA	CASSRTRHTEAFF	11	3.637036939069712E-5	39	TCRBV12-03/12-04*01	TCRBV12	TCRBV12-03/12-04	01								TCRBD01,TCRBD02	TCRBD01-01,TCRBD02-01		TCRBJ01-01*01	TCRBJ01	TCRBJ01-01	01				5	7	9	0	0	3	42	54	61	-1	64	11	In	VDJ
GCCTTGGAGCTGGAGGACTCGGCCCTGTATCTCTGTGCCAGCAGCCAGAGGCGAACAGGGAGGAACACTGAAGCTTTCTTTGGACAA	CASSQRRTGRNTEAFF	4	1.3225588869344408E-5	48	TCRBV05-08*01	TCRBV05	TCRBV05-08	01				TCRBD01-01*01	TCRBD01	TCRBD01-01	01				TCRBJ01-01*01	TCRBJ01	TCRBJ01-01	01				4	9	3	3	2	1	33	45	54	60	62	4	In	VDJ
NTGTCGGCTGCTCCCTCCCAGACATCTGTGTACTTCTGTGCCAGCTCGTGAGTTCGGGGTCCTGTTGAAAAACTGTTTTTTGGCAGT	CASS*VRGPVEKLFF	4	1.3225588869344408E-5	45	TCRBV06-05*01	TCRBV06	TCRBV06-05	01				TCRBD02-01*01	TCRBD02	TCRBD02-01	01				TCRBJ01-04*01	TCRBJ01	TCRBJ01-04	01				8	9	8	3	6	7	36	45	54	59	65	4	Stop	VDJ
ACATCGGCCCAAAAGAACCCGACAGCTTTCTATCTCTGTGCCAGTAGTATAGCGAGGGTTTAGAGTGAAAAACTGTTTTTTGGCAGT	CASSIARV*SEKLFF	5	1.653198608668051E-5	45	TCRBV19-01*01	TCRBV19	TCRBV19-01	01				TCRBD02-01*02	TCRBD02	TCRBD02-01	02				TCRBJ01-04*01	TCRBJ01	TCRBJ01-04	01				1	1	11	0	7	7	36	52	53	58	65	5	Stop	VDJ
AAGATCCAGCCCTCAGAACCCAGGGACTCAGCTGTGTACTTCTGTGCCAGCAGTTTGAGGAGCGATCAGCCCCAGCATTTTGGTGAT	CASSLRSDQPQHF	6	1.983838330401661E-5	39	TCRBV12-03/12-04*01	TCRBV12	TCRBV12-03/12-04	01				TCRBD02-01	TCRBD02	TCRBD02-01				01,02	TCRBJ01-05*01	TCRBJ01	TCRBJ01-05	01				3	4	6	6	0	5	42	56	60	-1	64	6	In	VDJ
GAGTCCGCCAGCACCAACCAGACATCTATGTACCTCTGTGCCAGCAGTTTCGTGACAGGGGCTAATCAGCCCCAGCATTTTGGTGAT	CASSFVTGANQPQHF	9	2.975757495602492E-5	45	TCRBV28-01*01	TCRBV28	TCRBV28-01	01				TCRBD01-01*01	TCRBD01	TCRBD01-01	01				TCRBJ01-05*01	TCRBJ01	TCRBJ01-05	01				3	3	2	2	2	4	36	50	53	61	63	9	In	VDJ
ATCCGGTCCACAAAGCTGGAGGACTCAGCCATGTACTTCTGTGCCAGCAGTGTCGAAAGGGGAAATCAGCCCCAGCATTTTGGTGAT	CASSVERGNQPQHF	6	1.983838330401661E-5	42	TCRBV02-01	TCRBV02	TCRBV02-01				01,03	TCRBD01-01*01	TCRBD01	TCRBD01-01	01				TCRBJ01-05*01	TCRBJ01	TCRBJ01-05	01				4	5	5	2	1	4	39	52	57	62	63	6	In	VDJ
ACATCGGCCCAAAAGAACCCGACAGCTTTCTATCTCTGTGCCAGTCGCGGGGGGATTGACCCCGGGTTTGGCTACACCTTCGGTTCG	CASRGGIDPGFGYTF	8	2.6451177738688816E-5	45	TCRBV19-01*01	TCRBV19	TCRBV19-01	01				TCRBD02-01*01	TCRBD02	TCRBD02-01	01				TCRBJ01-02*01	TCRBJ01	TCRBJ01-02	01				8	1	7	1	14	7	36	45	46	54	68	8	In	VDJ
GCTGTACCCTCTCAGACATCTGTGTACTTCTGTGCCAGCAGCGAGATACCCTTGGACAGGGGTTAGTGTGGCTACACCTTCGGTTCG	CASSEIPLDRG*CGYTF	8	2.6451177738688816E-5	51	TCRBV06-04*01	TCRBV06	TCRBV06-04	01				TCRBD01-01*01	TCRBD01	TCRBD01-01	01				TCRBJ01-02*01	TCRBJ01	TCRBJ01-02	01				6	12	1	2	6	7	30	41	53	62	68	8	Stop	VDJ
GTGAGCACCTTGGAGCTGGGGGACTCGGCCCTTTATCTTTGCGCCAGCAGCTGGGGGACAGGGTCGGGTGGCTACACCTTCGGTTCG	CASSWGTGSGGYTF	4	1.3225588869344408E-5	42	TCRBV05-01*01	TCRBV05	TCRBV05-01	01				TCRBD01-01*01	TCRBD01	TCRBD01-01	01				TCRBJ01-02*01	TCRBJ01	TCRBJ01-02	01				3	2	0	3	5	7	39	52	54	63	68	4	In	VDJ
CGCTCACCAGGCCTGGGGGACGCAGCCATGTACCTGTGTGCCACCAGCAGAGACGGGGGCGACCGAACTGGCTACACCTTCGGTTCG	CATSRDGGDRTGYTF	2	6.612794434672204E-6	45	TCRBV15-01*02	TCRBV15	TCRBV15-01	02								TCRBD01,TCRBD02	TCRBD01-01,TCRBD02-01		TCRBJ01-02*01	TCRBJ01	TCRBJ01-02	01				0	1	6	0	8	7	36	53	54	60	68	2	In	VDJ
ATCCAGCCCTCAGAACCCAGGGACTCAGCTGTGTACTTCTGTGCCAGCAGTGACCGGGGTCGGTTCTATGGCTACACCTTCGGTTCG	CASSDRGRFYGYTF	2	6.612794434672204E-6	42	TCRBV12	TCRBV12				TCRBV12-03/12-04,TCRBV12-04		TCRBD02-01*01	TCRBD02	TCRBD02-01	01				TCRBJ01-02*01	TCRBJ01	TCRBJ01-02	01				5	3	8	3	6	4	39	51	54	59	65	2	In	VDJ
CTGTGAGCAACATGAGCCCTGAAGACAGCAGCATATATCTCTGCAGCGTTGATCGGGGCTAGGGGCTATGGCTACACCTTCGGTTCG		2	6.612794434672204E-6	40	TCRBV29-01	TCRBV29	TCRBV29-01				01,02					TCRBD01,TCRBD02	TCRBD01-01,TCRBD02-01		TCRBJ01-02*01	TCRBJ01	TCRBJ01-02	01				3	8	5	2	0	4	41	52	60	-1	65	2	Out	VDJ
ACTGTGACATCGGCCCAAAAGAACCCGACAGCTTTCTATCTCTGTGCCAGTAGTACCCGCAGTCCCTATGGCTACACCTTCGGTTCG	CASSTRSPYGYTF	7	2.3144780521352714E-5	39	TCRBV19-01*01	TCRBV19	TCRBV19-01	01				TCRBD01-01*01	TCRBD01	TCRBD01-01	01				TCRBJ01-02*01	TCRBJ01	TCRBJ01-02	01				4	4	4	5	3	4	42	55	59	62	65	7	In	VDJ
GAGTCTGCCATCCCCAACCAGACAGCTCTTTACTTCTGTGCCACCAGTGATACCCGGAACAGTCCCTATGGCTACACCTTCGGTTCG	CATSDTRNSPYGYTF	4	1.3225588869344408E-5	45	TCRBV24-01*01	TCRBV24	TCRBV24-01	01				TCRBD01-01*01	TCRBD01	TCRBD01-01	01				TCRBJ01-02*01	TCRBJ01	TCRBJ01-02	01				3	7	3	5	3	4	36	51	58	62	65	4	In	VDJ
AAGCTCCTTCTCAGTGACTCTGGCTTCTATCTCTGTGCCTGGAGGGGGCTCGGGGCGGCTGCTAACTATGGCTACACCTTCGGTTCG	CAWRGLGAAANYGYTF	2	6.612794434672204E-6	48	TCRBV30-01*01	TCRBV30	TCRBV30-01	01								TCRBD01,TCRBD02	TCRBD01-01,TCRBD02-01		TCRBJ01-02*01	TCRBJ01	TCRBJ01-02	01				3	0	7	0	12	0	33	-1	44	49	61	2	In	VDJ
TACTTCTGTGCCAGCTCCCTAAGACCGCTCCTGACCCGGGACAGGGAACGAAGAGGGGGAGCTAACTATGGCTACACCTTCGGTTCG	CASSLRPLLTRDRERRGGANYGYTF	7	2.3144780521352714E-5	75					TCRBV12,TCRBV13,TCRBV02,TCRBV27,TCRBV06	TCRBV12-03/12-04,TCRBV12-04,TCRBV13-01,TCRBV02-01,TCRBV27-01,TCRBV06-01,TCRBV06-02/06-03,TCRBV06-02,TCRBV06-04,TCRBV06-05,TCRBV06-06,TCRBV06-07,TCRBV06-09		TCRBD01-01*01	TCRBD01	TCRBD01-01	01				TCRBJ01-02*01	TCRBJ01	TCRBJ01-02	01				8	22	0	3	15	0	6	15	37	46	61	7	In	VDJ
CCCCAACCAGACAGCTCTTTACTTCTGTGCCCCTGAGGGGGTAGAACACAGTGCTTGTCCACTAACTATGGCTACACCTTCGGTTCG		4	1.3225588869344408E-5	56	TCRBV24-01*01	TCRBV24	TCRBV24-01	01				TCRBD01-01*01	TCRBD01	TCRBD01-01	01				TCRBJ01-02*01	TCRBJ01	TCRBJ01-02	01				12	4	5	1	20	0	25	31	35	41	61	4	Out	VDJ
CCTTGTTGCTGGGGGACTCGGCCCTGTATCTCTGTGCCAGCAGCCCGCCCCCAAGGGGCCGGGGAGGATGGCTACACCTTCGGTTCG		6	1.983838330401661E-5	49	TCRBV05-05*01	TCRBV05	TCRBV05-05	01				TCRBD02-01*02	TCRBD02	TCRBD02-01	02				TCRBJ01-02*01	TCRBJ01	TCRBJ01-02	01				4	17	9	1	0	6	32	44	61	-1	67	6	Out	VDJ
GGAGTCTGCTGCCTCCTCCCAGACATCTGTATATTTCTGCGCCAGCATTTTAAACATCATCCTTGCCATGGCTACACCTTCGGTTCG		8	2.6451177738688816E-5	44	TCRBV10-01*01	TCRBV10	TCRBV10-01	01				TCRBD01-01*01	TCRBD01	TCRBD01-01	01				TCRBJ01-02*01	TCRBJ01	TCRBJ01-02	01				7	6	3	6	11	6	37	47	53	56	67	8	Out	VDJ
ACAGTGACCAGTGCCCATCCTGAAGACAGCAGCTTCTACATCTGCAGTGCTCGCGAGGAGGTCCCTAATGGCTACACCTTCGGTTCG	CSAREEVPNGYTF	8	2.6451177738688816E-5	39	TCRBV20	TCRBV20				TCRBV20-01,TCRBV20-or09_02		TCRBD02-01*02	TCRBD02	TCRBD02-01	02				TCRBJ01-02*01	TCRBJ01	TCRBJ01-02	01				5	5	10	1	6	6	42	51	56	61	67	8	In	VDJ
ATCGGCCCAAAAGAACCCGACAGCTTTCTATCTCTGTGCCAGTAGTATAGTTCCCCGGACAAGTAGAATGGCTACACCTTCGGTTCG		4	1.3225588869344408E-5	47	TCRBV19-01*01	TCRBV19	TCRBV19-01	01				TCRBD01-01*01	TCRBD01	TCRBD01-01	01				TCRBJ01-02*01	TCRBJ01	TCRBJ01-02	01				1	6	1	6	6	6	34	50	56	61	67	4	Out	VDJ
ATCAATTCCCTGGAGCTTGGTGACTCTGCTGTGTATTTCTGTGCCAGCAGCCACCGGACAGGGGCATACGGCTACACCTTCGGTTCG	CASSHRTGAYGYTF	4	1.3225588869344408E-5	42	TCRBV03-01/03-02*01	TCRBV03	TCRBV03-01/03-02	01				TCRBD01-01*01	TCRBD01	TCRBD01-01	01				TCRBJ01-02*01	TCRBJ01	TCRBJ01-02	01				3	2	1	2	5	8	39	53	55	64	69	4	In	VDJ
GTGAGCACCTTGGAGCTGGGGGACTCGGCCCTTTATCTTTGCGCCAGCAGCCTGGACAGGGGGCGCGACGGCTACACCTTCGGTTCG	CASSLDRGRDGYTF	6	1.983838330401661E-5	42	TCRBV05-01*01	TCRBV05	TCRBV05-01	01				TCRBD01-01*01	TCRBD01	TCRBD01-01	01				TCRBJ01-02*01	TCRBJ01	TCRBJ01-02	01				0	0	3	0	5	8	39	-1	55	64	69	6	In	VDJ
TCCGCCAGCACCAACCAGACATCTATGTACCTCTGTGCCAGCAGTCCTGCCGGGTCCTACCTCTCCTACGAGCAGTACTTCGGGCCG	CASSPAGSYLSYEQYF	3	9.919191652008306E-6	48	TCRBV28-01*01	TCRBV28	TCRBV28-01	01				TCRBD02-01	TCRBD02	TCRBD02-01				01,02	TCRBJ02-07*01	TCRBJ02	TCRBJ02-07	01				5	5	8	4	8	0	33	45	50	54	62	3	In	VDJ
GAGTCCGCCAGCACCAACCAGACATCTATGTACCTCTGTGCCAGCACCCCTAGCGGATCCGGCTCCTACGAGCAGTACTTCGGGCCG	CASTPSGSGSYEQYF	2	6.612794434672204E-6	45	TCRBV28-01*01	TCRBV28	TCRBV28-01	01				TCRBD02-01	TCRBD02	TCRBD02-01				01,02	TCRBJ02-07*01	TCRBJ02	TCRBJ02-07	01				7	3	4	5	6	0	36	46	49	56	62	2	In	VDJ
AGATGAATGTGAGTGCCTTGGAGCTGGGGGACTCGGCCCTGTATCTCTGTGCCAGAAAACCCGGCACACGAGCAGTACTTCGGGCCG		15	4.959595826004153E-5	34	TCRBV05-03	TCRBV05	TCRBV05-03				01,02					TCRBD01,TCRBD02	TCRBD01-01,TCRBD02-01		TCRBJ02-07*01	TCRBJ02	TCRBJ02-07	01				6	5	9	0	2	5	47	57	62	65	67	15	Out	VDJ
GCTGGGGGACTCAGCTTTGTATTTCTGTGCCAGCAGCGCTCGCCGGGACTAGCGGGAGAATAAGAAAACGAGCAGTACTTCGGGCCG		25	8.265993043340255E-5	56	TCRBV09-01*01	TCRBV09	TCRBV09-01	01				TCRBD02-01*02	TCRBD02	TCRBD02-01	02				TCRBJ02-07*01	TCRBJ02	TCRBJ02-07	01				3	6	0	2	9	5	25	38	44	58	67	25	Out	VDJ
CAAAAGAACCCGACAGCTTTCTATCTCTGTGCCAGTAGTTTCACGGACAGGGGCTCCTCTGGGGCCAACGTCCTGACTTTCGGGGCC	CASSFTDRGSSGANVLTF	5	1.653198608668051E-5	54	TCRBV19-01*01	TCRBV19	TCRBV19-01	01				TCRBD01-01*01	TCRBD01	TCRBD01-01	01				TCRBJ02-06*01	TCRBJ02	TCRBJ02-06	01				5	5	1	2	3	0	27	39	44	53	56	5	In	VDJ
GTGACCAGTGCCCATCCTGAAGACAGCAGCTTCTACATCTGCAGTGCTAGAAGCGGGATAGCCAAAAACATTCAGTACTTCGGCGCC	CSARSGIAKNIQYF	10	3.306397217336102E-5	42	TCRBV20	TCRBV20				TCRBV20-01,TCRBV20-or09_02		TCRBD02-01*02	TCRBD02	TCRBD02-01	02				TCRBJ02-04*01	TCRBJ02	TCRBJ02-04	01				2	0	6	3	1	0	39	-1	51	58	59	10	In	VDJ
CAGAAGACTCAGCCCTGTATCTCTGCGCCAGCAGCCCGCGGGGTTAGCGGCTATCTTCCTACCTACAATGAGCAGTTCTTCGGGCCA		13	4.2983163825369325E-5	58	TCRBV04-01*01	TCRBV04	TCRBV04-01	01				TCRBD02-01	TCRBD02	TCRBD02-01				01,02	TCRBJ02-01*01	TCRBJ02	TCRBJ02-01	01				4	8	5	5	11	2	23	36	44	50	61	13	Out	VDJ
AAGATCCAGCCCTCAGAACCCAGGGACTCAGCTGTGTACTTCTGTGCCAGCAGTTTACAGCCGTCAGATACGCAGTATTTTGGCCCA	CASSLQPSDTQYF	3	9.919191652008306E-6	39	TCRBV12-03/12-04*01	TCRBV12	TCRBV12-03/12-04	01								TCRBD01,TCRBD02	TCRBD01-01,TCRBD02-01		TCRBJ02-03*01	TCRBJ02	TCRBJ02-03	01				2	0	4	5	4	4	42	-1	57	60	64	3	In	VDJ
AGCTCTCTGGAGCTGGGGGACTCAGCTTTGTATTTCTGTGCCAGCAGCGTAGAAGGCGGATACACGAATACGCAGTATTTTGGCCCA	CASSVEGGYTNTQYF	12	3.967676660803322E-5	45	TCRBV09-01*01	TCRBV09	TCRBV09-01	01				TCRBD02-01	TCRBD02	TCRBD02-01				01,02	TCRBJ02-03*01	TCRBJ02	TCRBJ02-03	01				0	3	7	5	8	7	36	52	55	59	67	12	In	VDJ
GTGACCAGTGCCCATCCTGAAGACAGCAGCTTCTACATCTGCAGTGCTAGACCGGGAGGGCCTTCCGGGGAGCTGTTTTTTGGAGAA	CSARPGGPSGELFF	4	1.3225588869344408E-5	42	TCRBV20	TCRBV20				TCRBV20-01,TCRBV20-or09_02		TCRBD02-01*02	TCRBD02	TCRBD02-01	02				TCRBJ02-02*01	TCRBJ02	TCRBJ02-02	01				2	1	8	0	4	6	39	51	52	60	64	4	In	VDJ
GAAGATCCGGTCCACAAAGCTGGAGGACTCAGCCATGTACTTCTGTGCCAGCAGTGAATCCGGGCCGGGGAGCTGTTTTTTGGAGAA		8	2.6451177738688816E-5	38	TCRBV02-01	TCRBV02	TCRBV02-01				01,03	TCRBD02-01	TCRBD02	TCRBD02-01				01,02	TCRBJ02-02*01	TCRBJ02	TCRBJ02-02	01				2	2	8	4	0	6	43	58	60	-1	64	8	Out	VDJ
CCAGGCCTGGGGGACGCAGCCATGTACCTGTGTGCCACCAGCACAAGAAGGGGGACTGCAACTAATGAAAAACTGTTTTTTGGCAGT	CATSTRRGTATNEKLFF	8	2.6451177738688816E-5	51	TCRBV15-01*02	TCRBV15	TCRBV15-01	02								TCRBD01,TCRBD02	TCRBD01-01,TCRBD02-01		TCRBJ01-04*01	TCRBJ01	TCRBJ01-04	01				4	5	5	1	4	0	30	43	48	54	58	8	In	VDJ
TGTCGGCTGCTCCCTCCCAGACATCTGTGTACTTCTGTGCCAGCAGTGAAGGAGGGCAGGGGGCGAGAAAAACTGTTTTTTGGCAGT		7	2.3144780521352714E-5	46	TCRBV06-01*01	TCRBV06	TCRBV06-01	01				TCRBD01-01*01	TCRBD01	TCRBD01-01	01				TCRBJ01-04*01	TCRBJ01	TCRBJ01-04	01				1	5	4	0	2	8	35	51	56	64	66	7	Out	VDJ
NNNCTTGGAGATCCAGTCCACGGAGTCAGGGGACACAGCACTGTATTTCTGTGCCAGCAGTGAACTCAGCCCCAGCATTTTGGTGAT		11	3.637036939069712E-5	32	TCRBV21-01*01	TCRBV21	TCRBV21-01	01								TCRBD01,TCRBD02	TCRBD01-01,TCRBD02-01		TCRBJ01-05*01	TCRBJ01	TCRBJ01-05	01				6	1	2	8	2	6	49	60	61	63	65	11	Out	VDJ
TCCGCCAGCACCAACCAGACATCTATGTACCTCTGTGCCAGCAGTCCCCTCCGGACCCAGGTCGATCAGCCCCAGCATTTTGGTGAT	CASSPLRTQVDQPQHF	2	6.612794434672204E-6	48	TCRBV28-01*01	TCRBV28	TCRBV28-01	01								TCRBD01,TCRBD02	TCRBD01-01,TCRBD02-01		TCRBJ01-05*01	TCRBJ01	TCRBJ01-05	01				5	7	1	7	8	5	33	45	52	56	64	2	In	VDJ
CGGTCCACAAAGCTGGAGGACTCAGCCATGTACTTCTGTGCCAGCGAGACAGACAGGGGGGGCAATCAGCCCCAGCATTTTGGTGAT	CASETDRGGNQPQHF	9	2.975757495602492E-5	45	TCRBV02-01	TCRBV02	TCRBV02-01				01,03	TCRBD01-01*01	TCRBD01	TCRBD01-01	01				TCRBJ01-05*01	TCRBJ01	TCRBJ01-05	01				8	6	2	1	1	2	36	45	51	60	61	9	In	VDJ
CAGGTAGTGCGAGGAGATTCGGCAGCTTATTTCTGTGCCAGCTCACGGGAGGCAGAAAATAGCAATCAGCCCCAGCATTTTGGTGAT	CASSREAENSNQPQHF	15	4.959595826004153E-5	48	TCRBV18-01*01	TCRBV18	TCRBV18-01	01				TCRBD02-01*02	TCRBD02	TCRBD02-01	02				TCRBJ01-05*01	TCRBJ01	TCRBJ01-05	01				4	0	9	1	7	0	33	-1	46	52	59	15	In	VDJ
GAGTCGCCCAGCCCCAACCAGACCTCTCTGTACTTCTGTGCCAGCAGGACCGGACCGGGGAGCAATCAGCCCCAGCATTTTGGTGAT	CASRTGPGSNQPQHF	8	2.6451177738688816E-5	45	TCRBV27-01*01	TCRBV27	TCRBV27-01	01				TCRBD02-01*01	TCRBD02	TCRBD02-01	01				TCRBJ01-05*01	TCRBJ01	TCRBJ01-05	01				6	8	8	3	0	1	36	47	55	-1	60	8	In	VDJ
CTGATTCTGGAGTCCGCCAGCACCAACCAGACATCTATGTACCTCTGTGCCAGCAGTCCCCCCATATCACCCCTCCACTTTGGGAAT	CASSPPISPLHF	4	1.3225588869344408E-5	36	TCRBV28-01*01	TCRBV28	TCRBV28-01	01								TCRBD01,TCRBD02	TCRBD01-01,TCRBD02-01		TCRBJ01-06*01	TCRBJ01	TCRBJ01-06	01				5	5	4	6	2	10	45	57	62	64	66	4	In	VDJ
AGTTCTAAGAAGCTCCTTCTCAGTGACTCTGGCTTCTATCTCTGTGCCTGGAATCGGGACAGGCCGTATGGCTACACCTTCGGTTCG	CAWNRDRPYGYTF	6	1.983838330401661E-5	39	TCRBV30-01*01	TCRBV30	TCRBV30-01	01				TCRBD01-01*01	TCRBD01	TCRBD01-01	01				TCRBJ01-02*01	TCRBJ01	TCRBJ01-02	01				4	3	0	4	3	5	42	52	55	63	66	6	In	VDJ
AGTTCTAAGAAGCTCCTTCTCAGTGACTCTGGCTTCTATCTCTGTGCCTGGAGATTGACAGCGCCAATGGGCTACACCTTCGGTTCG	CAWRLTAPMGYTF	22	7.274073878139424E-5	39	TCRBV30-01*01	TCRBV30	TCRBV30-01	01				TCRBD01-01*01	TCRBD01	TCRBD01-01	01				TCRBJ01-02*01	TCRBJ01	TCRBJ01-02	01				3	3	2	5	8	8	42	53	56	61	69	22	In	VDJ
CTCACTCTGGAGTCCGCTACCAGCTCCCAGACATCTGTGTACTTCTGTGCCATCAGTGGCCACAGAGGGGGCTACACCTTCGGTTCG	CAISGHRGGYTF	2	6.612794434672204E-6	36	TCRBV10-03*01	TCRBV10	TCRBV10-03	01				TCRBD02-01*02	TCRBD02	TCRBD02-01	02				TCRBJ01-02*01	TCRBJ01	TCRBJ01-02	01				4	6	11	0	0	8	45	58	64	-1	69	2	In	VDJ
GTGACCAGTGCCCATCCTGAAGACAGCAGCTTCTACATCTGCAGTGCTAGCCCTCGGGCCAGGAGGTACGAGCAGTACTTCGGGCCG	CSASPRARRYEQYF	2	6.612794434672204E-6	42	TCRBV20	TCRBV20				TCRBV20-01,TCRBV20-or09_02		TCRBD02-01*02	TCRBD02	TCRBD02-01	02				TCRBJ02-07*01	TCRBJ02	TCRBJ02-07	01				3	11	10	1	0	4	39	50	61	-1	66	2	In	VDJ
ATCCGCTCACCAGGCCTGGGGGACGCAGCCATGTACCTGTGTGCCACCAGCAGGGGGGACTCTTTCTACGAGCAGTACTTCGGGCCG	CATSRGDSFYEQYF	9	2.975757495602492E-5	42	TCRBV15-01*02	TCRBV15	TCRBV15-01	02				TCRBD02-01	TCRBD02	TCRBD02-01				01,02	TCRBJ02-07*01	TCRBJ02	TCRBJ02-07	01				3	2	0	10	4	3	39	53	55	61	65	9	In	VDJ
AGATCCAGTCCACGGAGTCAGGGGACACAGCACTGTATTTCTGTGCCAGCCCCGGGTCACAGGGGCTACGAGCAGTACTTCGGGCCG		3	9.919191652008306E-6	40	TCRBV21-01*01	TCRBV21	TCRBV21-01	01				TCRBD01-01*01	TCRBD01	TCRBD01-01	01				TCRBJ02-07*01	TCRBJ02	TCRBJ02-07	01				8	8	3	2	0	3	41	50	58	-1	65	3	Out	VDJ
AGTTCTAAGAAGCTCCTTCTCAGTGACTCTGGCTTCTATCTCTGTGCCTGGGGGACCGTCGGGGATTCACCCCTCCACTTTGGGAAC	CAWGTVGDSPLHF	8	2.6451177738688816E-5	39	TCRBV30-01*05	TCRBV30	TCRBV30-01	05				TCRBD02-01*01	TCRBD02	TCRBD02-01	01				TCRBJ01-06*02	TCRBJ01	TCRBJ01-06	02				3	6	8	3	0	8	42	53	59	-1	64	8	In	VDJ
NTGTCGGCTGCTCCCTCCCAGACATCTGTGTACTTCTGTGCCAGCAGCCGGATAGCAGTGGTCTACAATGAGCAGTTCTTCGGGCCA	CASSRIAVVYNEQFF	5	1.653198608668051E-5	45	TCRBV06-05*01	TCRBV06	TCRBV06-05	01				TCRBD02-01	TCRBD02	TCRBD02-01				01,02	TCRBJ02-01*01	TCRBJ02	TCRBJ02-01	01				6	5	5	7	6	3	36	47	52	56	62	5	In	VDJ
TCCTGAAGACAGCAGCTTCTACATCTGCAGTGCTAGATGGGAGGCTAGCGGGGGGCGAGCTCCTACAATGAGCAGTTCTTCGGGCCA		14	4.628956104270543E-5	56	TCRBV20	TCRBV20				TCRBV20-01,TCRBV20-or09_02		TCRBD02-01*01	TCRBD02	TCRBD02-01	01				TCRBJ02-01*01	TCRBJ02	TCRBJ02-01	01				2	7	4	1	4	0	25	37	44	55	59	14	Out	VDJ
AATGTGAGCACCTTGGAGCTGGGGGACTCGGCCCTTTATCTTTGCGCCAGCAGCACCGAGCGCACGGAGACCCAGTACTTCGGGCCA	CASSTERTETQYF	14	4.628956104270543E-5	39	TCRBV05-01*01	TCRBV05	TCRBV05-01	01				TCRBD02-01	TCRBD02	TCRBD02-01				01,02	TCRBJ02-05*01	TCRBJ02	TCRBJ02-05	01				4	4	6	6	4	5	42	54	58	62	66	14	In	VDJ
ACACACCCTGCAGCCAGAAGACTCGGCCCTGTATCTCTGTGCCAGCAGCCCCAGGACTAGACGCAAGAGACCCAGTACTTCGGGCCA		11	3.637036939069712E-5	44	TCRBV04-02*01	TCRBV04	TCRBV04-02	01				TCRBD02-01	TCRBD02	TCRBD02-01				01,02	TCRBJ02-05*01	TCRBJ02	TCRBJ02-05	01				4	3	1	8	3	2	37	50	53	60	63	11	Out	VDJ
NNNNTGTCGGCTGCTCCCTCCCAGACATCTGTGTACTTCTGTGCCAGCAGTGCCAGGACTAGCACAGATACGCAGTATTTTGGCCCA	CASSARTSTDTQYF	5	1.653198608668051E-5	42	TCRBV06	TCRBV06				TCRBV06-01,TCRBV06-05		TCRBD02-01	TCRBD02	TCRBD02-01				01,02	TCRBJ02-03*01	TCRBJ02	TCRBJ02-03	01				4	3	1	10	0	0	39	52	55	-1	60	5	In	VDJ
ATGAGCTCCTTGGAGCTGGGGGACTCAGCCCTGTACTTCTGTGCCAGCAGCTTAGGGAGAGTGGCCGGGGAGCTGTTTTTTGGAGAA	CASSLGRVAGELFF	16	5.290235547737763E-5	42	TCRBV13-01*01	TCRBV13	TCRBV13-01	01				TCRBD02-01*02	TCRBD02	TCRBD02-01	02				TCRBJ02-02*01	TCRBJ02	TCRBJ02-02	01				0	0	11	2	5	6	39	-1	56	59	64	16	In	VDJ
TCGGCCCAAAAGAACCCGACAGCTTTCTATCTCTGTGCCAGTAGCACCAGCGGGGGGACACGACCCGGGGAGCTGTTTTTTGGAGAA	CASSTSGGTRPGELFF	6	1.983838330401661E-5	48	TCRBV19-01*01	TCRBV19	TCRBV19-01	01				TCRBD02-01*01	TCRBD02	TCRBD02-01	01				TCRBJ02-02*01	TCRBJ02	TCRBJ02-02	01				6	4	6	1	7	6	33	44	48	57	64	6	In	VDJ
CGCACAGAGCAGGAGGACTCGGCCGTGTATCTCTGTGCCAGCAGCCCCTGGACGGCCGAGGCCACCGGGGAGCTGTTTTTTGGAGAA	CASSPWTAEATGELFF	2	6.612794434672204E-6	48	TCRBV07-02	TCRBV07	TCRBV07-02				01,02					TCRBD01,TCRBD02	TCRBD01-01,TCRBD02-01		TCRBJ02-02*01	TCRBJ02	TCRBJ02-02	01				5	4	1	7	9	4	33	45	49	53	62	2	In	VDJ
CTGGAGTCCGCCAGCACCAACCAGACATCTATGTACCTCTGTGCCAGCAGTTCTGGGGACATTGGCACTGAAGCTTTCTTTGGACAA	CASSSGDIGTEAFF	2	6.612794434672204E-6	42	TCRBV28-01*01	TCRBV28	TCRBV28-01	01				TCRBD01-01*01	TCRBD01	TCRBD01-01	01				TCRBJ01-01*01	TCRBJ01	TCRBJ01-01	01				4	3	0	6	4	4	39	52	55	61	65	2	In	VDJ
GTGACATCGGCCCAAAAGAACCCGACAGCTTTCTATCTCTGTGCCAGTACTCACGACAGGAGGAACACTGAAGCTTTCTTTGGACAA	CASTHDRRNTEAFF	8	2.6451177738688816E-5	42	TCRBV19-01*01	TCRBV19	TCRBV19-01	01				TCRBD01-01*01	TCRBD01	TCRBD01-01	01				TCRBJ01-01*01	TCRBJ01	TCRBJ01-01	01				7	5	2	4	2	1	39	49	54	60	62	8	In	VDJ
ATCCAGCGCACAGAGCAGGGGGACTCGGCCATGTATCTCTGTGCCAGCAGCTTAGCTGGGGTAAATGAAAAACTGTTTTTTGGCAGT	CASSLAGVNEKLFF	23	7.604713599873034E-5	42	TCRBV07-09*01	TCRBV07	TCRBV07-09	01								TCRBD01,TCRBD02	TCRBD01-01,TCRBD02-01		TCRBJ01-04*01	TCRBJ01	TCRBJ01-04	01				0	1	6	2	2	5	39	56	57	61	63	23	In	VDJ
ACTGTGACATCGGCCCAAAAGAACCCGACAGCTTTCTATCTCTGTGCCAGTAGTTCTCTCCCAGGGGACGCCCAGCATTTTGGTGAT	CASSSLPGDAQHF	17	5.6208752694713735E-5	39	TCRBV19-01*01	TCRBV19	TCRBV19-01	01				TCRBD01-01*01	TCRBD01	TCRBD01-01	01				TCRBJ01-05*01	TCRBJ01	TCRBJ01-05	01				5	7	4	2	3	11	42	54	61	67	70	17	In	VDJ
TCTAAGAAGCTCCTTCTCAGTGACTCTGGCTTCTATCTCTGTGCCTGGAGTGCCGGGACGGGGGAAGGGCCCCAGCATTTTGGTGAT	CAWSAGTGEGPQHF	8	2.6451177738688816E-5	42	TCRBV30-01*01	TCRBV30	TCRBV30-01	01				TCRBD02-01*01	TCRBD02	TCRBD02-01	01				TCRBJ01-05*01	TCRBJ01	TCRBJ01-05	01				1	6	8	2	4	9	39	52	58	64	68	8	In	VDJ
GTGACCAGTGCCCATCCTGAAGACAGCAGCTTCTACATCTGCAGTGCTTTGAGCATAGGGGGCGCGGGTGGCTACACCTTCGGTTCG	CSALSIGGAGGYTF	2	6.612794434672204E-6	42	TCRBV20	TCRBV20				TCRBV20-01,TCRBV20-or09_02		TCRBD01-01*01	TCRBD01	TCRBD01-01	01				TCRBJ01-02*01	TCRBJ01	TCRBJ01-02	01				5	8	5	0	5	7	39	48	56	63	68	2	In	VDJ
ATTCTGGAGTCCGCCAGCACCAACCAGACATCTATGTACCTCTGTGCCAGCCGTGCAGGGGACCCCTATGGCTACACCTTCGGTTCG	CASRAGDPYGYTF	3	9.919191652008306E-6	39	TCRBV28-01*01	TCRBV28	TCRBV28-01	01				TCRBD01-01*01	TCRBD01	TCRBD01-01	01				TCRBJ01-02*01	TCRBJ01	TCRBJ01-02	01				8	4	4	2	4	4	42	51	55	61	65	3	In	VDJ
CGGAGTCAGGGGACACAGCACTGTATTTCTGTGCCAGCAGCGATCGTATCTCGGGACACCGTAACCTATGGCTACACCTTCGGTTCG		2	6.612794434672204E-6	52	TCRBV21-01*01	TCRBV21	TCRBV21-01	01				TCRBD01-01*01	TCRBD01	TCRBD01-01	01				TCRBJ01-02*01	TCRBJ01	TCRBJ01-02	01				5	11	0	6	7	4	29	41	52	58	65	2	Out	VDJ
ATCCAGCGCACAGAGCAGGGGGACTCGGCCATGTATCTCTGTGCCAGCAGCTTAGCGCTACCTAACTATGGCTACACCTTCGGTTCG	CASSLALPNYGYTF	10	3.306397217336102E-5	42	TCRBV07-09*01	TCRBV07	TCRBV07-09	01				TCRBD02-01	TCRBD02	TCRBD02-01				01,02	TCRBJ01-02*01	TCRBJ01	TCRBJ01-02	01				0	1	4	9	1	0	39	56	57	60	61	10	In	VDJ
AAGATCCAGCCCTCAGAACCCAGGGACTCAGCTGTGTACTTCTGTGCCAGCAGTTACCAGCTAAACTATGGCTACACCTTCGGTTCG	CASSYQLNYGYTF	5	1.653198608668051E-5	39	TCRBV12-03/12-04*01	TCRBV12	TCRBV12-03/12-04	01								TCRBD01,TCRBD02	TCRBD01-01,TCRBD02-01		TCRBJ01-02*01	TCRBJ01	TCRBJ01-02	01				4	2	4	5	3	2	42	55	57	60	63	5	In	VDJ
GTGAGCACCTTGGAGCTGGGGGACTCGGCCCTTTATCTTTGCGCCAGCAGCTCAGACGACAGGGGAAATGGCTACACCTTCGGTTCG	CASSSDDRGNGYTF	3	9.919191652008306E-6	42	TCRBV05-01*01	TCRBV05	TCRBV05-01	01				TCRBD01-01*01	TCRBD01	TCRBD01-01	01				TCRBJ01-02*01	TCRBJ01	TCRBJ01-02	01				3	5	2	2	2	6	39	52	57	65	67	3	In	VDJ
ATCCAGCCTGCAGAGCTTGGGGACTCGGCCATGTATCTCTGTGCCAGCAGCATCCAGACAGGAAGCTACGAGCAGTACTTCGGGCCG	CASSIQTGSYEQYF	2	6.612794434672204E-6	42	TCRBV11-01*01	TCRBV11	TCRBV11-01	01				TCRBD01-01*01	TCRBD01	TCRBD01-01	01				TCRBJ02-07*01	TCRBJ02	TCRBJ02-07	01				5	5	2	4	3	3	39	51	56	62	65	2	In	VDJ
TCCGCCAGCACCAACCAGACATCTATGTACCTCTGTGCCAGCAGATCCGGACAGGGGTTGAGTCACTACGAGCAGTACTTCGGGCCG	CASRSGQGLSHYEQYF	9	2.975757495602492E-5	48	TCRBV28-01*01	TCRBV28	TCRBV28-01	01				TCRBD01-01*01	TCRBD01	TCRBD01-01	01				TCRBJ02-07*01	TCRBJ02	TCRBJ02-07	01				6	4	1	2	8	3	33	44	48	57	65	9	In	VDJ
CCTTGGAGCTGGGGGACTCGGCCCTTTATCTTTGCGCCAGCAGCTCCCTGGACTAGCGGGGAACTATACGAGCAGTACTTCGGGCCG		13	4.2983163825369325E-5	49	TCRBV05-01*01	TCRBV05	TCRBV05-01	01				TCRBD02-01*01	TCRBD02	TCRBD02-01	01				TCRBJ02-07*01	TCRBJ02	TCRBJ02-07	01				3	4	1	3	5	4	32	45	49	61	66	13	Out	VDJ
TCCGCCAGCACCAACCAGACATCTATGTACCTCTGTGCCAGCAGAGGACTAGCGGGAGGAGGCGAAAACGAGCAGTACTTCGGGCCG	CASRGLAGGGENEQYF	4	1.3225588869344408E-5	48	TCRBV28-01*01	TCRBV28	TCRBV28-01	01				TCRBD02-01*02	TCRBD02	TCRBD02-01	02				TCRBJ02-07*01	TCRBJ02	TCRBJ02-07	01				6	1	1	1	8	5	33	44	45	59	67	4	In	VDJ
TTCAGCGCACAGAGCAGCGGGACTCGGCCATGTATCGCTGTGCCAGCAGCCCCGACAGGAGGAGGAACCACCATATATTTTGGAGAG		8	2.6451177738688816E-5	43	TCRBV07-06*01	TCRBV07	TCRBV07-06	01				TCRBD01-01*01	TCRBD01	TCRBD01-01	01				TCRBJ01-03*01	TCRBJ01	TCRBJ01-03	01				5	3	2	4	9	9	38	50	53	59	68	8	Out	VDJ
NNNNTGTCGGCTGCTCCCTCCCAAACATCTGTGTACTTCTGTGCAGCTCGGGGGTGGCTCTCTGGAAACACCATATATTTTGGAGAG	CAARGWLSGNTIYF	15	4.959595826004153E-5	42	TCRBV06	TCRBV06				TCRBV06-02/06-03,TCRBV06-02		TCRBD02-01*01	TCRBD02	TCRBD02-01	01				TCRBJ01-03*01	TCRBJ01	TCRBJ01-03	01				12	4	8	2	5	0	39	44	48	54	59	15	In	VDJ
ACATCGGCCCAAAAGAACCCGACAGCTTTCTATCTCTGTGCCAGTAGTATAGATACAGGGGCCGGGTCACCCCTCCACTTTGGGAAC	CASSIDTGAGSPLHF	2	6.612794434672204E-6	45	TCRBV19-01*01	TCRBV19	TCRBV19-01	01				TCRBD01-01*01	TCRBD01	TCRBD01-01	01				TCRBJ01-06*02	TCRBJ01	TCRBJ01-06	02				0	1	3	2	5	10	36	53	54	61	66	2	In	VDJ
ATCCAGCAGGTAGTGCGAGGAGATTCGGCAGCTTATTTCTGTGCCAGCTCACCAGTTACCGGGCAAGAGACCCAGTACTTCGGGCCA	CASSPVTGQETQYF	5	1.653198608668051E-5	42	TCRBV18-01*01	TCRBV18	TCRBV18-01	01				TCRBD02-01	TCRBD02	TCRBD02-01				01,02	TCRBJ02-05*01	TCRBJ02	TCRBJ02-05	01				2	5	8	4	0	2	39	54	59	-1	63	5	In	VDJ
AATGTGAGCACCTTGGAGCTGGGGGACTCGGCCCTTTATCTTTGCGCCAGCAGCTTGGGGGGCCAAGAGACCCAGTACTTCGGGCCA	CASSLGGQETQYF	4	1.3225588869344408E-5	39	TCRBV05-01*01	TCRBV05	TCRBV05-01	01								TCRBD01,TCRBD02	TCRBD01-01,TCRBD02-01		TCRBJ02-05*01	TCRBJ02	TCRBJ02-05	01				0	0	6	2	0	1	42	-1	58	-1	62	4	In	VDJ
AGCACCTTGGAGCTGGGGGACTCGGCCCTTTATCTTTGCGCCAGCAGCTTGGGGACAGGGGAACAGAAGACCCAGTACTTCGGGCCA	CASSLGTGEQKTQYF	7	2.3144780521352714E-5	45	TCRBV05-01*01	TCRBV05	TCRBV05-01	01				TCRBD01-01*01	TCRBD01	TCRBD01-01	01				TCRBJ02-05*01	TCRBJ02	TCRBJ02-05	01				0	0	1	2	6	6	36	-1	52	61	67	7	In	VDJ
AAGATCCAGCCTGCAGAGCTTGGGGACTCGGCCGTGTATCTCTGTGCCAGCAGCTTTTTTCCGCCAGATACGCAGTATTTTGGCCCA	CASSFFPPDTQYF	6	1.983838330401661E-5	39	TCRBV11-03*01	TCRBV11	TCRBV11-03	01								TCRBD01,TCRBD02	TCRBD01-01,TCRBD02-01		TCRBJ02-03*01	TCRBJ02	TCRBJ02-03	01				3	6	10	0	0	4	42	56	62	-1	64	6	In	VDJ
CCATCCCCAACCAGACAGCTCTTTACTTCTGTGCCACCAGTGACCTTGGGGGGGGCAAGGTTCACCGGGGAGCTGTTTTTTGGAGAA		21	6.943434156405814E-5	52	TCRBV24-01*01	TCRBV24	TCRBV24-01	01				TCRBD02-01*01	TCRBD02	TCRBD02-01	01				TCRBJ02-02*01	TCRBJ02	TCRBJ02-02	01				4	4	9	0	8	4	29	43	47	54	62	21	Out	VDJ
AAGATCCGGTCCACAAAGCTGGAGGACTCAGCCATGTACTTCTGTGCCAGCAGCCTGCCGAACACCGGGGAGCTGTTTTTTGGAGAA	CASSLPNTGELFF	17	5.6208752694713735E-5	39	TCRBV02-01	TCRBV02	TCRBV02-01				01,03					TCRBD01,TCRBD02	TCRBD01-01,TCRBD02-01		TCRBJ02-02*01	TCRBJ02	TCRBJ02-02	01				6	3	10	0	0	0	42	53	56	-1	58	17	In	VDJ
ACCAGTGCCCATCCTGAAGACAGCAGCTTCTACATCTGCAGTGCTAGAGATCCGAGGGGGCCCGGCACTGAAGCTTTCTTTGGACAA	CSARDPRGPGTEAFF	3	9.919191652008306E-6	45	TCRBV20	TCRBV20				TCRBV20-01,TCRBV20-or09_02		TCRBD01-01*01	TCRBD01	TCRBD01-01	01				TCRBJ01-01*01	TCRBJ01	TCRBJ01-01	01				0	4	5	0	4	4	36	50	54	61	65	3	In	VDJ
GTGAACGCCTTGGAGCTGGACGACTCGGCCCTGTATCTCTGTGCCAGCAGTTACCGCCTCGCGAACACTGAAGCTTTCTTTGGACAA	CASSYRLANTEAFF	7	2.3144780521352714E-5	42	TCRBV05-04*01	TCRBV05	TCRBV05-04	01								TCRBD01,TCRBD02	TCRBD01-01,TCRBD02-01		TCRBJ01-01*01	TCRBJ01	TCRBJ01-01	01				5	2	3	7	8	1	39	50	52	54	62	7	In	VDJ
AGCGCACAGAGCGGGGGGACTCAGCCGTGTATCTCTGTGCCAGCAGCAAAGATCGGGACAGGGTATGAAAAACTGTTTTTTGGCAGT		28	9.257912208541085E-5	46	TCRBV07-03*01	TCRBV07	TCRBV07-03	01				TCRBD01-01*01	TCRBD01	TCRBD01-01	01				TCRBJ01-04*01	TCRBJ01	TCRBJ01-04	01				5	7	0	3	1	6	35	47	54	63	64	28	Out	VDJ
GTGAACGCCTTGTTGCTGGGGGACTCGGCCCTCTATCTCTGTGCCAGCAGCTTGACAGGGGTAGAGGAAAAACTGTTTTTTGGCAGT	CASSLTGVEEKLFF	7	2.3144780521352714E-5	42	TCRBV05-06*01	TCRBV05	TCRBV05-06	01				TCRBD01-01*01	TCRBD01	TCRBD01-01	01				TCRBJ01-04*01	TCRBJ01	TCRBJ01-04	01				1	0	3	2	5	8	39	-1	54	61	66	7	In	VDJ
CTGGAGTCCGCCAGCACCAACCAGACATCTATGTACCTCTGTGCCAGCAGACCGGGACACTTCAATCAGCCCCAGCATTTTGGTGAT	CASRPGHFNQPQHF	22	7.274073878139424E-5	42	TCRBV28-01*01	TCRBV28	TCRBV28-01	01				TCRBD01-01*01	TCRBD01	TCRBD01-01	01				TCRBJ01-05*01	TCRBJ01	TCRBJ01-05	01				6	3	0	6	3	3	39	50	53	59	62	22	In	VDJ
CTGGAGTCCGCTACCAGCTCCCAGACATCTGTGTACTTCTGTGCCATCAGCGGACAGGGTAGCAATCAGCCCCAGCATTTTGGTGAT	CAISGQGSNQPQHF	4	1.3225588869344408E-5	42	TCRBV10-03*01	TCRBV10	TCRBV10-03	01				TCRBD01-01*01	TCRBD01	TCRBD01-01	01				TCRBJ01-05*01	TCRBJ01	TCRBJ01-05	01				6	1	1	3	0	0	39	50	51	-1	59	4	In	VDJ
ACTCTGGAGTCCGCTACCAGCTCCCAGACATCTGTGTACTTCTGTGCCATCACCGAGGGACAGGGGACTGGCTACACCTTCGGTTCG	CAITEGQGTGYTF	10	3.306397217336102E-5	39	TCRBV10-03*01	TCRBV10	TCRBV10-03	01				TCRBD01-01*01	TCRBD01	TCRBD01-01	01				TCRBJ01-02*01	TCRBJ01	TCRBJ01-02	01				7	4	0	2	2	7	42	52	56	66	68	10	In	VDJ
ATGAATGTGAGCACCTTGGAGCTGGGGGACTCGGCCCTTTATCTTTGCGCCAGCAGCCAGGAAGGGTATGGCTACACCTTCGGTTCG	CASSQEGYGYTF	2	6.612794434672204E-6	36	TCRBV05-01*01	TCRBV05	TCRBV05-01	01								TCRBD01,TCRBD02	TCRBD01-01,TCRBD02-01		TCRBJ01-02*01	TCRBJ01	TCRBJ01-02	01				4	0	4	4	5	5	45	-1	57	61	66	2	In	VDJ
ATCCAGCCCTCAGAACCCAGGGACTCAGCTGTGTACTTCTGTGCCAGCAGTTTAGAGGCCAACCTCTATGGCTACACCTTCGGTTCG	CASSLEANLYGYTF	2	6.612794434672204E-6	42	TCRBV12	TCRBV12				TCRBV12-03/12-04,TCRBV12-04						TCRBD01,TCRBD02	TCRBD01-01,TCRBD02-01		TCRBJ01-02*01	TCRBJ01	TCRBJ01-02	01				1	0	5	4	7	4	39	-1	55	58	65	2	In	VDJ
CTGAAGATCCGGTCCACAAAGCTGGAGGACTCAGCCATGTACTTCTGTGCCAGCAGTACAGGGGGCTATGGCTACACCTTCGGTTCG	CASSTGGYGYTF	9	2.975757495602492E-5	36	TCRBV02-01	TCRBV02	TCRBV02-01				01,03	TCRBD01-01*01	TCRBD01	TCRBD01-01	01				TCRBJ01-02*01	TCRBJ01	TCRBJ01-02	01				5	0	3	1	0	4	45	-1	57	-1	65	9	In	VDJ
TCAGAACCCAGGGACTCAGCTGTGTACTTCTGTGCCAGCAGTCGATCGGGACAGGGTCATGTTTCCTATGGCTACACCTTCGGTTCG	CASSRSGQGHVSYGYTF	2	6.612794434672204E-6	51	TCRBV12	TCRBV12				TCRBV12-03/12-04,TCRBV12-04		TCRBD01-01*01	TCRBD01	TCRBD01-01	01				TCRBJ01-02*01	TCRBJ01	TCRBJ01-02	01				5	5	0	3	9	4	30	42	47	56	65	2	In	VDJ
NNNNTGTCGGCTGCTCCCTCCCAGACATCTGTGTACTTCTGTGCCAGCGGCCAGAACAGGGCCAACTATGGCTACACCTTCGGTTCG	CASGQNRANYGYTF	9	2.975757495602492E-5	42	TCRBV06-05*01	TCRBV06	TCRBV06-05	01				TCRBD01-01*01	TCRBD01	TCRBD01-01	01				TCRBJ01-02*01	TCRBJ01	TCRBJ01-02	01				8	7	3	3	2	2	39	48	55	61	63	9	In	VDJ
NNNNTGTCGGCTGCTCCCTCCCAGACATCTGTGTACTTCTGTGCCAGCATCCTCACGGGCAGGGGTAATGGCTACACCTTCGGTTCG	CASILTGRGNGYTF	2	6.612794434672204E-6	42	TCRBV06-05*01	TCRBV06	TCRBV06-05	01				TCRBD01-01*01	TCRBD01	TCRBD01-01	01				TCRBJ01-02*01	TCRBJ01	TCRBJ01-02	01				7	10	4	2	2	6	39	49	59	65	67	2	In	VDJ
CTCAAGATCCAACCTGCAAAGCTTGAGGACTCGGCCGTGTATCTCTGTGCCAGCAGCTTAGAACGGGGCGGCTACACCTTCGGTTCG	CASSLERGGYTF	2	6.612794434672204E-6	36	TCRBV11-02*03	TCRBV11	TCRBV11-02	03								TCRBD01,TCRBD02	TCRBD01-01,TCRBD02-01		TCRBJ01-02*01	TCRBJ01	TCRBJ01-02	01				0	2	7	0	0	8	45	62	64	-1	69	2	In	VDJ
TCGGCTGCTCCCTCCCAGACATCTGTGTACTTCTGTGCCAGCAGTGAAGCTTCTGGCAGGGGGCTTGGAGGCTACACCTTCGGTTCG	CASSEASGRGLGGYTF	7	2.3144780521352714E-5	48	TCRBV06-01*01	TCRBV06	TCRBV06-01	01				TCRBD01-01*01	TCRBD01	TCRBD01-01	01				TCRBJ01-02*01	TCRBJ01	TCRBJ01-02	01				0	6	4	0	5	8	33	50	56	64	69	7	In	VDJ
CTGACTGTGAGCAACATGAGCCCTGAAGACAGCAGCATATATCTCTGCAGCGTTGGACAGGGGGTCTCCGAGCAGTACTTCGGGCCG	CSVGQGVSEQYF	15	4.959595826004153E-5	36	TCRBV29-01	TCRBV29	TCRBV29-01				01,02	TCRBD01-01*01	TCRBD01	TCRBD01-01	01				TCRBJ02-07*01	TCRBJ02	TCRBJ02-07	01				4	0	2	1	4	6	45	-1	55	64	68	15	In	VDJ
CAGACATCTGTATATTTCTGCGCCAGCAGGACAGCCCAGGCCCTTATCGCGAGCGGGAGGGCTCTTGCCGAGCAGTACTTCGGGCCG	CASRTAQALIASGRALAEQYF	3	9.919191652008306E-6	63	TCRBV10-01	TCRBV10	TCRBV10-01				01,03	TCRBD02-01*02	TCRBD02	TCRBD02-01	02				TCRBJ02-07*01	TCRBJ02	TCRBJ02-07	01				6	22	6	0	7	6	18	29	51	61	68	3	In	VDJ
TGCAGAGCTTGGGGACTCGGCCGTGTATCTCTGTGCCAGCAGCACCCAGGGGGGTCGGGACAGATCTACGAGCAGTACTTCGGGCCG		4	1.3225588869344408E-5	50	TCRBV11-03*01	TCRBV11	TCRBV11-03	01				TCRBD01-01*01	TCRBD01	TCRBD01-01	01				TCRBJ02-07*01	TCRBJ02	TCRBJ02-07	01				5	13	0	5	2	3	31	43	56	63	65	4	Out	VDJ
CTGGAGTCCGCCAGCACCAACCAGACATCTATGTACCTCTGTGCCAGCAGTTTACCGGACCTGGGCTACGAGCAGTACTTCGGGCCG	CASSLPDLGYEQYF	11	3.637036939069712E-5	42	TCRBV28-01*01	TCRBV28	TCRBV28-01	01								TCRBD01,TCRBD02	TCRBD01-01,TCRBD02-01		TCRBJ02-07*01	TCRBJ02	TCRBJ02-07	01				2	2	1	7	5	3	39	54	56	60	65	11	In	VDJ
AGCTCTCTGGAGCTGGGGGACTCAGCTTTGTATTTCTGTGCCAGCAGCGTAGTTGGGGACAGGGGCTACGAGCAGTACTTCGGGCCG	CASSVVGDRGYEQYF	8	2.6451177738688816E-5	45	TCRBV09-01*01	TCRBV09	TCRBV09-01	01				TCRBD01-01*01	TCRBD01	TCRBD01-01	01				TCRBJ02-07*01	TCRBJ02	TCRBJ02-07	01				0	3	0	2	0	3	36	52	55	-1	65	8	In	VDJ
AAGATCCAGCGCACACAGCAGGAGGACTCCGCCGTGTATCTCTGTGCCAGCAGCTTAGCGTCCTCCTACGAGCAGTACTTCGGGCCG	CASSLASSYEQYF	8	2.6451177738688816E-5	39	TCRBV07-08*01	TCRBV07	TCRBV07-08	01											TCRBJ02-07*01	TCRBJ02	TCRBJ02-07	01				0	0	0	0	3	0	42	-1	-1	59	62	8	In	VJ
TCCCTGGAGCTTGGTGACTCTGCTGTGTATTTCTGTGCCAGCAGCCAAGATGGAGGGGCCCCCTCCTACGAGCAGTACTTCGGGCCG	CASSQDGGAPSYEQYF	16	5.290235547737763E-5	48	TCRBV03-01/03-02*01	TCRBV03	TCRBV03-01/03-02	01				TCRBD02-01*02	TCRBD02	TCRBD02-01	02				TCRBJ02-07*01	TCRBJ02	TCRBJ02-07	01				0	1	10	0	5	0	33	50	51	57	62	16	In	VDJ
GCTTCTCCCTGATTCTGGAGTCCGCCAGCACCAACCAGACATCTATGTACCTCGGAGGGGGCCCCCTACGAGCAGTACTTCGGGCCG		4	1.3225588869344408E-5	28	TCRBV28-01*01	TCRBV28	TCRBV28-01	01				TCRBD01-01*01	TCRBD01	TCRBD01-01	01				TCRBJ02-07*01	TCRBJ02	TCRBJ02-07	01				17	2	5	0	2	2	53	53	55	62	64	4	Out	VDJ
GAGTGCCTTGGAGCTGGGGGACTCGGCCCTGTATCTCTGTGCCAGAAGCTTAGCGGGACAGGGTGACACGAGCAGTACTTCGGGCCG		4	1.3225588869344408E-5	44	TCRBV05-03	TCRBV05	TCRBV05-03				01,02	TCRBD01-01*01	TCRBD01	TCRBD01-01	01				TCRBJ02-07*01	TCRBJ02	TCRBJ02-07	01				2	3	0	3	4	5	37	51	54	63	67	4	Out	VDJ
ACCTTGGAGCTGGGGGACTCGGCCCTTTATCTTTGCGCCAGCAGCCTGAGGACGACAGTAGCCAAAAACATTCAGTACTTCGGCGCC	CASSLRTTVAKNIQYF	2	6.612794434672204E-6	48	TCRBV05-01*01	TCRBV05	TCRBV05-01	01				TCRBD01-01*01	TCRBD01	TCRBD01-01	01				TCRBJ02-04*01	TCRBJ02	TCRBJ02-04	01				4	8	2	5	1	0	33	45	53	58	59	2	In	VDJ
ATCCAGCCTGCAGAGCTTGGGGACTCGGCCGTGTATCTCTGTGCCAGCAGTCAGACAGGCCGAAATTCACCCCTCCACTTTGGGAAC	CASSQTGRNSPLHF	4	1.3225588869344408E-5	42	TCRBV11-03*01	TCRBV11	TCRBV11-03	01				TCRBD01-01*01	TCRBD01	TCRBD01-01	01				TCRBJ01-06*02	TCRBJ01	TCRBJ01-06	02				6	3	2	4	4	7	39	50	53	59	63	4	In	VDJ
CCCTCAGAACCCAGGGACTCAGCTGTGTACTTCTGTGCCAGCAGTCCGTGGGGACTAGCGGTGTACAATGAGCAGTTCTTCGGGCCA	CASSPWGLAVYNEQFF	29	9.588551930274696E-5	48	TCRBV12	TCRBV12				TCRBV12-03/12-04,TCRBV12-04		TCRBD02-01	TCRBD02	TCRBD02-01				01,02	TCRBJ02-01*01	TCRBJ02	TCRBJ02-01	01				5	5	0	5	2	4	33	45	50	61	63	29	In	VDJ
TCTGCCATCCCCAACCAGACAGCTCTTTACTTCTGTGCCACCAGTGACTACGCGTCTAGCGGCTACAATGAGCAGTTCTTCGGGCCA	CATSDYASSGYNEQFF	9	2.975757495602492E-5	48	TCRBV24-01*01	TCRBV24	TCRBV24-01	01				TCRBD02-01	TCRBD02	TCRBD02-01				01,02	TCRBJ02-01*01	TCRBJ02	TCRBJ02-01	01				4	8	4	5	0	3	33	47	55	-1	62	9	In	VDJ
TCCGCCAGCACCAACCAGACATCTATGTACCTCTGTGCCAGCAGTCCCATGGCGGGAGGGCCTCACAATGAGCAGTTCTTCGGGCCA	CASSPMAGGPHNEQFF	3	9.919191652008306E-6	48	TCRBV28-01*01	TCRBV28	TCRBV28-01	01				TCRBD02-01*02	TCRBD02	TCRBD02-01	02				TCRBJ02-01*01	TCRBJ02	TCRBJ02-01	01				5	6	7	0	4	5	33	45	51	60	64	3	In	VDJ
NNTGTCGGCTGCTCCCTCCCAGACATCTGTGTACTTCTGTGCCAGCAGTTAACTAGCGGAGGCAAAGAGACCCAGTACTTCGGGCCA		6	1.983838330401661E-5	44	TCRBV06-05*01	TCRBV06	TCRBV06-05	01				TCRBD02-01	TCRBD02	TCRBD02-01				01,02	TCRBJ02-05*01	TCRBJ02	TCRBJ02-05	01				3	0	3	5	5	3	37	-1	51	59	64	6	Out	VDJ
CTGACCCTGGAGTCTGCCAGGCCCTCACATACCTCTCAGTACCTCTGTGCCAGCAGTGAATATCCAGATACGCAGTATTTTGGCCCA	CASSEYPDTQYF	12	3.967676660803322E-5	36	TCRBV25-01*01	TCRBV25	TCRBV25-01	01											TCRBJ02-03*01	TCRBJ02	TCRBJ02-03	01				0	0	0	0	2	4	45	-1	-1	62	64	12	In	VJ
ATCCGCTCACCAGGCCTGGGGGACGCAGCCATGTACCTGTGTGCCACCAGCTTTGGACAGACTACAGATACGCAGTATTTTGGCCCA	CATSFGQTTDTQYF	4	1.3225588869344408E-5	42	TCRBV15-01*02	TCRBV15	TCRBV15-01	02				TCRBD01-01*01	TCRBD01	TCRBD01-01	01				TCRBJ02-03*01	TCRBJ02	TCRBJ02-03	01				5	3	1	5	3	3	39	51	54	60	63	4	In	VDJ
GAGTCCGCCAGCACCAACCAGACATCTATGTACCTCTGTGCCAGCACGCAGTTAGGGGGCGCGGGCGGGGAGCTGTTTTTTGGAGAA	CASTQLGGAGGELFF	11	3.637036939069712E-5	45	TCRBV28-01*01	TCRBV28	TCRBV28-01	01				TCRBD01-01*01	TCRBD01	TCRBD01-01	01				TCRBJ02-02*01	TCRBJ02	TCRBJ02-02	01				7	7	5	0	5	7	36	46	53	60	65	11	In	VDJ
AGCACCTTGGAGCTGGGGGACTCGGCCCTTTATCTTTGCGCCAGCAGCTTGTCACAGTCTTACACCGGGGAGCTGTTTTTTGGAGAA	CASSLSQSYTGELFF	3	9.919191652008306E-6	45	TCRBV05-01*01	TCRBV05	TCRBV05-01	01				TCRBD01-01*01	TCRBD01	TCRBD01-01	01				TCRBJ02-02*01	TCRBJ02	TCRBJ02-02	01				1	2	3	5	4	3	36	51	53	57	61	3	In	VDJ
GAGTCCGCCAGCACCAACCAGACATCTATGTACCTCTGTGCCAGCAGTTTAGTCCTTCGGGACACCGGGGAGCTGTTTTTTGGAGAA	CASSLVLRDTGELFF	16	5.290235547737763E-5	45	TCRBV28-01*01	TCRBV28	TCRBV28-01	01				TCRBD02-01	TCRBD02	TCRBD02-01				01,02	TCRBJ02-02*01	TCRBJ02	TCRBJ02-02	01				2	6	8	4	0	3	36	51	57	-1	61	16	In	VDJ
GGAGTCGCCCAGCCCCAACCAGACCTCTCTGTACTTCTGTGCCAGCAGTTTCGGGAGTCGAACACCGGGGAGCTGTTTTTTGGAGAA		6	1.983838330401661E-5	44	TCRBV27-01*01	TCRBV27	TCRBV27-01	01				TCRBD02-01*02	TCRBD02	TCRBD02-01	02				TCRBJ02-02*01	TCRBJ02	TCRBJ02-02	01				3	0	8	2	1	0	37	-1	51	57	58	6	Out	VDJ
CACCTACACACCCTGCAGCCAGAAGACTCGGCCCTGTATCTCTGTGCCAGCACCACCTCAGGGAAACCTGAAGCTTTCTTTGGACAA	CASTTSGKPEAFF	2	6.612794434672204E-6	39	TCRBV04-02*02	TCRBV04	TCRBV04-02	02				TCRBD01-01*01	TCRBD01	TCRBD01-01	01				TCRBJ01-01*01	TCRBJ01	TCRBJ01-01	01				5	4	4	3	4	6	42	54	58	63	67	2	In	VDJ
ATCCAGCCCTCAGAACCCAGGGACTCAGCTGTGTACTTCTGTGCCAGCAGTTCCCTAGGGGGTCTGACTGAAGCTTTCTTTGGACAA	CASSSLGGLTEAFF	21	6.943434156405814E-5	42	TCRBV12	TCRBV12				TCRBV12-03/12-04,TCRBV12-04		TCRBD01-01*01	TCRBD01	TCRBD01-01	01				TCRBJ01-01*01	TCRBJ01	TCRBJ01-01	01				4	4	5	1	4	5	39	52	56	62	66	21	In	VDJ
ACAGTGACCAGTGCCCATCCTGAAGACAGCAGCTTCTACATCTGCAGTGCTAGGGGGGGACAGAACACTGAAGCTTTCTTTGGACAA	CSARGGQNTEAFF	4	1.3225588869344408E-5	39	TCRBV20	TCRBV20				TCRBV20-01,TCRBV20-or09_02						TCRBD01,TCRBD02	TCRBD01-01,TCRBD02-01		TCRBJ01-01*01	TCRBJ01	TCRBJ01-01	01				3	3	0	6	0	1	42	53	56	-1	62	4	In	VDJ
CGCACAGAGCAAGGGCGACTCGGCTGTGTATCTCTGTGTCAGAAGCTCGCGATTGACAGGCTGGGTGAAAAACTGTTTTTTGGCAGT		3	9.919191652008306E-6	47	TCRBV07-05*02	TCRBV07	TCRBV07-05	02				TCRBD01-01*01	TCRBD01	TCRBD01-01	01				TCRBJ01-04*01	TCRBJ01	TCRBJ01-04	01				4	7	2	4	5	7	34	47	54	60	65	3	Out	VDJ
TGTGAGCACCTTGGAGCTGGGGGACTCGGCCCTTTATCTTTGCGCCACCACGACAAGGGATCGAATCAGCCCCAGCATTTTGGTGAT		3	9.919191652008306E-6	41	TCRBV05-01*01	TCRBV05	TCRBV05-01	01								TCRBD01,TCRBD02	TCRBD01-01,TCRBD02-01		TCRBJ01-05*01	TCRBJ01	TCRBJ01-05	01				9	9	0	8	3	4	40	47	56	60	63	3	Out	VDJ
TGGAGCTTGGTGACTCTGCTGTGTATTTCTGTGCCAGCAGCCAAGAGGGTCAGCCGAACCCCCAATCAGCCCCAGCATTTTGGTGAT		11	3.637036939069712E-5	52	TCRBV03-01/03-02*01	TCRBV03	TCRBV03-01/03-02	01								TCRBD01,TCRBD02	TCRBD01-01,TCRBD02-01		TCRBJ01-05*01	TCRBJ01	TCRBJ01-05	01				0	0	0	9	13	3	29	-1	46	49	62	11	Out	VDJ
TCGGCTGCTCCCTCCCAGACATCTGTGTACTTCTGTGCCAGCAGATTCCTCGGGACAGGTGAACGGTATGGCTACACCTTCGGTTCG	CASRFLGTGERYGYTF	4	1.3225588869344408E-5	48	TCRBV06	TCRBV06				TCRBV06-01,TCRBV06-05		TCRBD01-01*01	TCRBD01	TCRBD01-01	01				TCRBJ01-02*01	TCRBJ01	TCRBJ01-02	01				6	7	0	4	7	5	33	44	51	59	66	4	In	VDJ
NNTGAAGATCCAGCCCTCAGAACCCAGGGACTCAGCTGTGTACTTCTGTGCCAGCAGTTCGGGGACTATGGCTACACCTTCGGTTCG		2	6.612794434672204E-6	35	TCRBV12-03/12-04*01	TCRBV12	TCRBV12-03/12-04	01				TCRBD02-01*01	TCRBD02	TCRBD02-01	01				TCRBJ01-02*01	TCRBJ01	TCRBJ01-02	01				4	0	8	3	0	3	46	-1	59	-1	64	2	Out	VDJ
CAGCCCCAACCAGACCTCTCTGTACTTCTGTGCCAGCGTACAGTTTGCGGCTACAGGCCTTCTAACTATGGCTACACCTTCGGTTCG		4	1.3225588869344408E-5	53	TCRBV27-01*01	TCRBV27	TCRBV27-01	01				TCRBD01-01*01	TCRBD01	TCRBD01-01	01				TCRBJ01-02*01	TCRBJ01	TCRBJ01-02	01				8	15	3	4	4	0	28	37	52	57	61	4	Out	VDJ
TTCTCCCTGATTCTGGAGTCCGCCAGCACCAACCAGACATCTATGTACCTCTGTGCCAGCAGTTATAATGGCTACACCTTCGGTTCG	CASSYNGYTF	2	6.612794434672204E-6	30	TCRBV28-01*01	TCRBV28	TCRBV28-01	01				TCRBD02-01	TCRBD02	TCRBD02-01				01,02	TCRBJ01-02*01	TCRBJ01	TCRBJ01-02	01				4	1	5	9	0	6	51	64	65	-1	67	2	In	VDJ
CTGGAGTCTGCTGCCTCCTCCCAGACATCTGTATATTTCTGCAGCGGCTATCCGAGACGGAGTTTCTACGAGCAGTACTTCGGGCCG	CSGYPRRSFYEQYF	3	9.919191652008306E-6	42	TCRBV10-01*01	TCRBV10	TCRBV10-01	01				TCRBD02-01	TCRBD02	TCRBD02-01				01,02	TCRBJ02-07*01	TCRBJ02	TCRBJ02-07	01				14	0	6	5	18	3	39	-1	42	47	65	3	In	VDJ
AATTCCCTGGAGCTTGGTGACTCTGCTGTGTATTTCTGTGCCAGCAGCCCCGACCCGGGCCGCTCCTACGAGCAGTACTTCGGGCCG	CASSPDPGRSYEQYF	5	1.653198608668051E-5	45	TCRBV03-01/03-02*01	TCRBV03	TCRBV03-01/03-02	01								TCRBD01,TCRBD02	TCRBD01-01,TCRBD02-01		TCRBJ02-07*01	TCRBJ02	TCRBJ02-07	01				4	7	8	0	2	0	36	49	56	60	62	5	In	VDJ
CCTGATTCTGGAGTCCGCCAGCACCAACCAGACATCTATGTACCTCTGTGCCACCCCCCCAGCTCCTACGAGCAGTACTTCGGGCCG		4	1.3225588869344408E-5	35	TCRBV28-01*01	TCRBV28	TCRBV28-01	01				TCRBD01-01*01	TCRBD01	TCRBD01-01	01				TCRBJ02-07*01	TCRBJ02	TCRBJ02-07	01				10	6	4	5	0	0	46	53	59	-1	62	4	Out	VDJ
CCTGCAGAGCTTGGGGACTCGGCCATGTATCTCTGTGCCAGCAGCTTAGCTGGGGGTGACTTAACCTACGAGCAGTACTTCGGGCCG	CASSLAGGDLTYEQYF	2	6.612794434672204E-6	48	TCRBV11-01*01	TCRBV11	TCRBV11-01	01								TCRBD01,TCRBD02	TCRBD01-01,TCRBD02-01		TCRBJ02-07*01	TCRBJ02	TCRBJ02-07	01				0	1	6	1	8	2	33	50	51	56	64	2	In	VDJ
GTGAGCACCTTGGAGCTGGGGGACTCGGCCCTTTATCTTTGCGCCAGCAGCTTGGAACAGGGTTACTACGAGCAGTACTTCGGGCCG	CASSLEQGYYEQYF	14	4.628956104270543E-5	42	TCRBV05-01*01	TCRBV05	TCRBV05-01	01				TCRBD01-01*01	TCRBD01	TCRBD01-01	01				TCRBJ02-07*01	TCRBJ02	TCRBJ02-07	01				0	1	3	3	3	3	39	55	56	62	65	14	In	VDJ
AAGATCCGGTCCACAAAGCTGGAGGACTCAGCCATGTACTTCTGTGCCAGCAGTGAAACCACCCAGCACGAGCAGTACTTCGGGCCG	CASSETTQHEQYF	12	3.967676660803322E-5	39	TCRBV02-01	TCRBV02	TCRBV02-01				01,03					TCRBD01,TCRBD02	TCRBD01-01,TCRBD02-01		TCRBJ02-07*01	TCRBJ02	TCRBJ02-07	01				2	6	4	5	1	5	42	57	63	66	67	12	In	VDJ
AGATCCAGCCCTCAGAACCCAGGGACTCAGCTGTGTACTTCTGTGCCAGCAGTTCCGGTATAACAGGGGCAGCAGTACTTCGGGCCG		3	9.919191652008306E-6	40	TCRBV12-03/12-04*01	TCRBV12	TCRBV12-03/12-04	01				TCRBD01-01*01	TCRBD01	TCRBD01-01	01				TCRBJ02-07*01	TCRBJ02	TCRBJ02-07	01				4	8	3	2	1	8	41	54	62	69	70	3	Out	VDJ
GCCTTGTTGCTGGGGGACTCGGCCCTCTATCTCTGTGCCAGCAGCTTCGGACTGACCAACCCCGTTAACACCATATATTTTGGAGAG	CASSFGLTNPVNTIYF	18	5.951514991204984E-5	48	TCRBV05-06*01	TCRBV05	TCRBV05-06	01				TCRBD02-01	TCRBD02	TCRBD02-01				01,02	TCRBJ01-03*01	TCRBJ01	TCRBJ01-03	01				2	1	1	10	13	7	33	47	48	53	66	18	In	VDJ
CAGCGCACAGAGCAGGAGGACTCGGCCGTGTATCTCTGTGCCAGCAGCTTAGGAGGGTACTCTGGAAACACCATATATTTTGGAGAG	CASSLGGYSGNTIYF	4	1.3225588869344408E-5	45	TCRBV07-02	TCRBV07	TCRBV07-02				01,02	TCRBD02-01*02	TCRBD02	TCRBD02-01	02				TCRBJ01-03*01	TCRBJ01	TCRBJ01-03	01				1	0	11	0	2	0	36	-1	52	57	59	4	In	VDJ
TCTGCTGCCTCCTCCCAGACATCTGTATATTTCTGCGCCAGCATTAAAGCGGTACCGTGTGGGGCCAACGTCCTGACTTTCGGGGCC	CASIKAVPCGANVLTF	19	6.282154712938593E-5	48	TCRBV10-01	TCRBV10	TCRBV10-01				01,03	TCRBD02-01	TCRBD02	TCRBD02-01				01,02	TCRBJ02-06*01	TCRBJ02	TCRBJ02-06	01				7	4	6	5	7	3	33	43	47	52	59	19	In	VDJ
ACCAGTGCCCATCCTGAAGACAGCAGCTTCTACATCTGCAGTGCTAGAGATATCGGGACTAGCGGGGTCATTCAGTACTTCGGCGCC	CSARDIGTSGVIQYF	15	4.959595826004153E-5	45	TCRBV20	TCRBV20				TCRBV20-01,TCRBV20-or09_02		TCRBD02-01*01	TCRBD02	TCRBD02-01	01				TCRBJ02-04*01	TCRBJ02	TCRBJ02-04	01				0	4	0	3	1	9	36	50	54	67	68	15	In	VDJ
AGCACCTTGGAGCTGGGGGACTCGGCCCTTTATCTTTGCGCCAGCCGGCTCTCGCCGGGCGATAATTCACCCCTCCACTTTGGGAAC	CASRLSPGDNSPLHF	12	3.967676660803322E-5	45	TCRBV05-01*01	TCRBV05	TCRBV05-01	01								TCRBD01,TCRBD02	TCRBD01-01,TCRBD02-01		TCRBJ01-06*02	TCRBJ01	TCRBJ01-06	02				7	11	8	0	1	5	36	45	56	60	61	12	In	VDJ
CTGACAGTGACCAGTGCCCATCCTGAAGACAGCAGCTTCTACATCTGCAGTGCCCAAGGGGTGAGCAACGAGCAGTTCTTCGGGCCA	CSAQGVSNEQFF	14	4.628956104270543E-5	36	TCRBV20	TCRBV20				TCRBV20-01,TCRBV20-or09_02		TCRBD01-01*01	TCRBD01	TCRBD01-01	01				TCRBJ02-01*01	TCRBJ02	TCRBJ02-01	01				6	3	5	2	8	10	45	53	56	61	69	14	In	VDJ
GAACTGAACATGAGCTCCTTGGAGCTGGGGGACTCAGCCCTGTACTTCTGTGCCAGCAGCTTAGGGGGGACCCAGTACTTCGGGCCA	CASSLGGTQYF	5	1.653198608668051E-5	33	TCRBV13-01*01	TCRBV13	TCRBV13-01	01								TCRBD01,TCRBD02	TCRBD01-01,TCRBD02-01		TCRBJ02-05*01	TCRBJ02	TCRBJ02-05	01				0	0	0	9	0	7	48	-1	65	-1	68	5	In	VDJ
CTGCAGCCAGAAGACTCAGCCCTGTATCTCTGCGCCAGCAGCCAAGGACTAGCGGGGGGTCGGCGGGATACGCAGTATTTTGGCCCA	CASSQGLAGGRRDTQYF	7	2.3144780521352714E-5	51	TCRBV04-01*01	TCRBV04	TCRBV04-01	01				TCRBD02-01*01	TCRBD02	TCRBD02-01	01				TCRBJ02-03*01	TCRBJ02	TCRBJ02-03	01				1	0	2	1	7	6	30	-1	46	59	66	7	In	VDJ
GCAGGTAGTGCGAGGAGATTCGGCAGCTTATTTCTGTGCCAGCTCCCTCGGACAGGGGGCGGAACCGGGGAGCTGTTTTTTGGAGAA		8	2.6451177738688816E-5	47	TCRBV18-01*01	TCRBV18	TCRBV18-01	01				TCRBD01-01*01	TCRBD01	TCRBD01-01	01				TCRBJ02-02*01	TCRBJ02	TCRBJ02-02	01				6	4	1	0	3	5	34	45	49	60	63	8	Out	VDJ
NNNNNNNNNNNNNNNNTGTCGGCTGCTCCCTCCCAGACATCTGTGTACTTCTGTGCCAGCAGTGTCTCTGAAGCTTTCTTTGGACAA	CASSVSEAFF	4	1.3225588869344408E-5	30	TCRBV06	TCRBV06				TCRBV06-01,TCRBV06-05		TCRBD02-01	TCRBD02	TCRBD02-01				01,02	TCRBJ01-01*01	TCRBJ01	TCRBJ01-01	01				4	1	4	10	0	6	51	64	65	-1	67	4	In	VDJ
CAGAGCAGCGGGACTCGGCCATGTATCGCTGTGCCAGCAGCTTTACGCTACCACACCCTAATCGGGGCTGAAGCTTTCTTTGGACAA		24	7.935353321606644E-5	52	TCRBV07-06*01	TCRBV07	TCRBV07-06	01				TCRBD02-01*01	TCRBD02	TCRBD02-01	01				TCRBJ01-01*01	TCRBJ01	TCRBJ01-01	01				3	19	8	3	0	6	29	43	62	-1	67	24	Out	VDJ
ACAGTGACCAGTGCCCATCCTGAAGACAGCAGCTTCTACATCTGCAGTGCTAGGGACAGGGTTTCTACTGAAGCTTTCTTTGGACAA	CSARDRVSTEAFF	6	1.983838330401661E-5	39	TCRBV20	TCRBV20				TCRBV20-01,TCRBV20-or09_02		TCRBD01-01*01	TCRBD01	TCRBD01-01	01				TCRBJ01-01*01	TCRBJ01	TCRBJ01-01	01				3	0	1	3	5	5	42	-1	53	61	66	6	In	VDJ
TCCGCCAGCACCAACCAGACATCTATGTACCTCTGTGCCAGCAGTTTAGGGCCCGGAGGAGTTGGCACTGAAGCTTTCTTTGGACAA	CASSLGPGGVGTEAFF	6	1.983838330401661E-5	48	TCRBV28-01*01	TCRBV28	TCRBV28-01	01				TCRBD02-01*02	TCRBD02	TCRBD02-01	02				TCRBJ01-01*01	TCRBJ01	TCRBJ01-01	01				2	6	10	1	6	4	33	48	54	59	65	6	In	VDJ
AATGTGAACGCCTTGGAGCTGGACGACTCGGCCCTGTATCTCTGTGCCAGCAGCCCGGGACCGCACACTGAAGCTTTCTTTGGACAA	CASSPGPHTEAFF	5	1.653198608668051E-5	39	TCRBV05-04*01	TCRBV05	TCRBV05-04	01								TCRBD01,TCRBD02	TCRBD01-01,TCRBD02-01		TCRBJ01-01*01	TCRBJ01	TCRBJ01-01	01				4	2	0	7	3	3	42	54	56	61	64	5	In	VDJ
ACGATCCAGCGCACAGAGCAGCGGGACTCGGCCATGTATCGCTGTGCCAGCAGCTTAGCGGAGAATTCACCCCTCCACTTTGGGAAT	CASSLAENSPLHF	5	1.653198608668051E-5	39	TCRBV07-06*01	TCRBV07	TCRBV07-06	01				TCRBD02-01*02	TCRBD02	TCRBD02-01	02				TCRBJ01-06*01	TCRBJ01	TCRBJ01-06	01				0	0	10	2	0	7	42	-1	59	-1	63	5	In	VDJ
AAGATCCAGCCCTCAGAACCCAGGGACTCAGCTGTGTACTTCTGTGCCAGCAGTTTGGTCTCAAATTCACCCCTCCACTTTGGGAAT	CASSLVSNSPLHF	4	1.3225588869344408E-5	39	TCRBV12-03/12-04*01	TCRBV12	TCRBV12-03/12-04	01								TCRBD01,TCRBD02	TCRBD01-01,TCRBD02-01		TCRBJ01-06*01	TCRBJ01	TCRBJ01-06	01				3	0	0	10	5	7	42	-1	56	58	63	4	In	VDJ
AGCTCTCTGGAGCTGGGGGACTCAGCTTTGTATTTCTGTGCCAGCAGCGCGACCGGGACAGGGACTAGTGGCTACACCTTCGGTTCG	CASSATGTGTSGYTF	5	1.653198608668051E-5	45	TCRBV09-01*01	TCRBV09	TCRBV09-01	01				TCRBD01-01*01	TCRBD01	TCRBD01-01	01				TCRBJ01-02*01	TCRBJ01	TCRBJ01-02	01				3	5	0	3	5	7	36	49	54	63	68	5	In	VDJ
ATCCGGTCCACAAAGCTGGAGGACTCAGCCATGTACTTCTGTGCCAGCAGTGAGACAGGGGGGGTCTATGGCTACACCTTCGGTTCG	CASSETGGVYGYTF	3	9.919191652008306E-6	42	TCRBV02-01	TCRBV02	TCRBV02-01				01,03	TCRBD01-01*01	TCRBD01	TCRBD01-01	01				TCRBJ01-02*01	TCRBJ01	TCRBJ01-02	01				3	0	2	1	3	4	39	-1	53	62	65	3	In	VDJ
CTGGGGGACTCAGCTTTGTATTTCTGTGCCAGCAGCGTAGATCCGGGGATTGGGGCAGGACATGGCTATGGCTACACCTTCGGTTCG	CASSVDPGIGAGHGYGYTF	20	6.612794434672204E-5	57	TCRBV09-01*01	TCRBV09	TCRBV09-01	01								TCRBD01,TCRBD02	TCRBD01-01,TCRBD02-01		TCRBJ01-02*01	TCRBJ01	TCRBJ01-02	01				0	17	1	6	3	4	24	40	57	62	65	20	In	VDJ
CAGCCCTCAGAACCCAGGGACTCAGCTGTGTACTTCTGTGCCAGCAGTAAGGGGACGGAGACTAACTATGGCTACACCTTCGGTTCG	CASSKGTETNYGYTF	3	9.919191652008306E-6	45	TCRBV12	TCRBV12				TCRBV12-03/12-04,TCRBV12-04						TCRBD01,TCRBD02	TCRBD01-01,TCRBD02-01		TCRBJ01-02*01	TCRBJ01	TCRBJ01-02	01				5	3	0	7	5	0	36	48	51	56	61	3	In	VDJ
GAGCTTGGTGACTCTGCTGTGTATTTCTGTGCCAGCAGCGCTACTTTCGGGGGCGGACAGGGAAACTATGGCTACACCTTCGGTTCG	CASSATFGGGQGNYGYTF	2	6.612794434672204E-6	54	TCRBV03-01/03-02*01	TCRBV03	TCRBV03-01/03-02	01				TCRBD01-01*01	TCRBD01	TCRBD01-01	01				TCRBJ01-02*01	TCRBJ01	TCRBJ01-02	01				5	15	1	3	1	2	27	39	54	62	63	2	In	VDJ
GCACAGAGCAAGGGCGACTCGGCTGTGTATCTCTGTGTCAGAAGCTTAGGGGGACAGGGGGATTGATATGGCTACACCTTCGGTTCG	CVRSLGGQGD*YGYTF	12	3.967676660803322E-5	48	TCRBV07-05*02	TCRBV07	TCRBV07-05	02				TCRBD01-01*01	TCRBD01	TCRBD01-01	01				TCRBJ01-02*01	TCRBJ01	TCRBJ01-02	01				1	1	0	1	5	5	33	49	50	61	66	12	Stop	VDJ
GAGTCCGCCAGCACCAACCAGACATCTATGTACCTCTGTGCCAGCAGTCAAACAGGGGGTTCGAGATATGGCTACACCTTCGGTTCG	CASSQTGGSRYGYTF	2	6.612794434672204E-6	45	TCRBV28-01*01	TCRBV28	TCRBV28-01	01				TCRBD01-01*01	TCRBD01	TCRBD01-01	01				TCRBJ01-02*01	TCRBJ01	TCRBJ01-02	01				5	3	3	1	7	5	36	48	51	59	66	2	In	VDJ
TCCACGGAGTCAGGGGACACAGCACTGTATTTCTGTGCCAGCAGCAAGGGCTTCATGGACAGCCCTTGCGGCTACACCTTCGGTTCG	CASSKGFMDSPCGYTF	10	3.306397217336102E-5	48	TCRBV21-01*01	TCRBV21	TCRBV21-01	01				TCRBD01-01*01	TCRBD01	TCRBD01-01	01				TCRBJ01-02*01	TCRBJ01	TCRBJ01-02	01				3	9	1	5	7	8	33	47	56	62	69	10	In	VDJ
GAGCAGGGGGACTCGGCCATGTATCTCTGTGCCAGCAGCTTAGACGTAATGGTGGGGAGGTCTTTCGGCGAGCAGTACTTCGGGCCG	CASSLDVMVGRSFGEQYF	8	2.6451177738688816E-5	54	TCRBV07-09*01	TCRBV07	TCRBV07-09	01				TCRBD02-01*02	TCRBD02	TCRBD02-01	02				TCRBJ02-07*01	TCRBJ02	TCRBJ02-07	01				1	11	9	1	8	6	27	43	54	60	68	8	In	VDJ
NTGAAGATCCAGCCCTCAGAACCCAGGGACTCAGCTGTGTACTTCTGTGCCAGCAGTTTACAGGGGTACGAGCAGTACTTCGGGCCG	CASSLQGYEQYF	2	6.612794434672204E-6	36	TCRBV12-03/12-04*01	TCRBV12	TCRBV12-03/12-04	01				TCRBD01-01*01	TCRBD01	TCRBD01-01	01				TCRBJ02-07*01	TCRBJ02	TCRBJ02-07	01				2	0	4	2	0	4	45	-1	60	-1	66	2	In	VDJ
CTGAGCTCTCTGGAGCTGGGGGACTCAGCTTTGTATTTCTGTGCCAGCAGCGTAAGCGGGAGTATCTACGAGCAGTACTTCGGGCCG	CASSVSGSIYEQYF	6	1.983838330401661E-5	42	TCRBV09-01*01	TCRBV09	TCRBV09-01	01				TCRBD02-01*02	TCRBD02	TCRBD02-01	02				TCRBJ02-07*01	TCRBJ02	TCRBJ02-07	01				1	0	6	2	3	3	39	-1	54	62	65	6	In	VDJ
ATCCAGCCCTCAGAACCCAGGGACTCAGCTGTGTATTTTTGTGCTAGTGGTTTGAGGGAAAGCTCCTACGAGCAGTACTTCGGGCCG	CASGLRESSYEQYF	2	6.612794434672204E-6	42	TCRBV12-05*01	TCRBV12	TCRBV12-05	01								TCRBD01,TCRBD02	TCRBD01-01,TCRBD02-01		TCRBJ02-07*01	TCRBJ02	TCRBJ02-07	01				2	1	0	8	3	0	39	54	55	59	62	2	In	VDJ
AGCACCTTGGAGCTGGGGGACTCGGCCCTTTATCTTTGCGCCAGCAGCTTGTGGGCGGGAGGAACCTACGAGCAGTACTTCGGGCCG	CASSLWAGGTYEQYF	2	6.612794434672204E-6	45	TCRBV05-01*01	TCRBV05	TCRBV05-01	01				TCRBD02-01*02	TCRBD02	TCRBD02-01	02				TCRBJ02-07*01	TCRBJ02	TCRBJ02-07	01				1	3	7	1	2	2	36	51	54	62	64	2	In	VDJ
ACCTTGGAGCTGGGGGACTCGGCCCTTTATCTTTGCGCCAGCAGCTTGGAACCGGGACTGATTTACAATGAGCAGTTCTTCGGGCCA	CASSLEPGLIYNEQFF	8	2.6451177738688816E-5	48	TCRBV05-01*01	TCRBV05	TCRBV05-01	01				TCRBD02-01	TCRBD02	TCRBD02-01				01,02	TCRBJ02-01*01	TCRBJ02	TCRBJ02-01	01				0	4	0	10	4	4	33	49	53	59	63	8	In	VDJ
AAGATCCAGCGCACAGAGCGGGGGGACTCAGCCGTGTATCTCTGTGCCAGCAGCCGGTCAGGGCAGGAGACCCAGTACTTCGGGCCA	CASSRSGQETQYF	3	9.919191652008306E-6	39	TCRBV07-03*01	TCRBV07	TCRBV07-03	01				TCRBD01-01*01	TCRBD01	TCRBD01-01	01				TCRBJ02-05*01	TCRBJ02	TCRBJ02-05	01				5	4	4	3	3	5	42	54	58	63	66	3	In	VDJ
TTGGAGCTGGGGGACTCGGCCCTTTATCTTTGCGCCAGCAGCTTATTGGGGCAGGGGCAGTTCGCAGAGACCCAGTACTTCGGGCCA	CASSLLGQGQFAETQYF	8	2.6451177738688816E-5	51	TCRBV05-01*01	TCRBV05	TCRBV05-01	01				TCRBD01-01*01	TCRBD01	TCRBD01-01	01				TCRBJ02-05*01	TCRBJ02	TCRBJ02-05	01				2	7	4	2	8	4	30	44	51	57	65	8	In	VDJ
ACTCTGGAGTCTGCTGCCTCCTCCCAGACATCTGTATATTTCTGCGCCAGCAGTTTCGGGGCCCAAGAGACCCAGTACTTCGGGCCA	CASSFGAQETQYF	20	6.612794434672204E-5	39	TCRBV10-01*01	TCRBV10	TCRBV10-01	01								TCRBD01,TCRBD02	TCRBD01-01,TCRBD02-01		TCRBJ02-05*01	TCRBJ02	TCRBJ02-05	01				5	3	7	0	0	1	42	54	57	-1	62	20	In	VDJ
CTTCACATCAATTCCCTGGAGCTTGGTGACTCTGCTGTGTATTTCTGTGCCAGCACCCCCAGCGCCGGGGAGCTGTTTTTTGGAGAA	CASTPSAGELFF	4	1.3225588869344408E-5	36	TCRBV03-01/03-02*01	TCRBV03	TCRBV03-01/03-02	01				TCRBD02-01	TCRBD02	TCRBD02-01				01,02	TCRBJ02-02*01	TCRBJ02	TCRBJ02-02	01				7	5	6	6	0	6	45	55	60	-1	64	4	In	VDJ
ACAAAGCTGGAGGACTCAGCCATGTACTTCTGTGCCAGCAGTGCTACTGGACAGGGGGCCCACACCGGGGAGCTGTTTTTTGGAGAA	CASSATGQGAHTGELFF	14	4.628956104270543E-5	51	TCRBV02-01	TCRBV02	TCRBV02-01				01,03	TCRBD01-01*01	TCRBD01	TCRBD01-01	01				TCRBJ02-02*01	TCRBJ02	TCRBJ02-02	01				4	5	1	0	2	3	30	43	48	59	61	14	In	VDJ
GAGTCCGCTACCAGCTCCCAGACATCTGTGTACTTCTGTGCCATCAGTGATCCGGGGCCCAACACCGGGGAGCTGTTTTTTGGAGAA	CAISDPGPNTGELFF	4	1.3225588869344408E-5	45	TCRBV10-03*01	TCRBV10	TCRBV10-03	01								TCRBD01,TCRBD02	TCRBD01-01,TCRBD02-01		TCRBJ02-02*01	TCRBJ02	TCRBJ02-02	01				3	3	7	0	2	2	36	50	53	58	60	4	In	VDJ
CGGTCCACAAAGCTGGAGGACTCAGCCATGTACTTCTGTGCCAGCAGTGAATTGACAGCCTTGGGGACTGAAGCTTTCTTTGGACAA	CASSELTALGTEAFF	4	1.3225588869344408E-5	45	TCRBV02-01	TCRBV02	TCRBV02-01				01,03	TCRBD01-01*01	TCRBD01	TCRBD01-01	01				TCRBJ01-01*01	TCRBJ01	TCRBJ01-01	01				2	2	2	5	8	5	36	51	53	58	66	4	In	VDJ
ACTGTGACATCGGCCCAAAAGAACCCGACAGCTTTCTATCTCTGTGCCAGCCAACAGGGTTTACGGACTGAAGCTTTCTTTGGACAA	CASQQGLRTEAFF	5	1.653198608668051E-5	39	TCRBV19-01*01	TCRBV19	TCRBV19-01	01				TCRBD01-01*01	TCRBD01	TCRBD01-01	01				TCRBJ01-01*01	TCRBJ01	TCRBJ01-01	01				9	3	3	3	7	5	42	50	53	59	66	5	In	VDJ
CAGCGCACAGAGCAGGGGGACTCGGCCATGTATCTCTGTGCCAGCAGCTCAGAGTGGCAACGGAACACTGAAGCTTTCTTTGGACAA	CASSSEWQRNTEAFF	16	5.290235547737763E-5	45	TCRBV07-09*01	TCRBV07	TCRBV07-09	01								TCRBD01,TCRBD02	TCRBD01-01,TCRBD02-01		TCRBJ01-01*01	TCRBJ01	TCRBJ01-01	01				4	0	4	5	10	1	36	-1	49	52	62	16	In	VDJ
AGCTCCTTGGAGCTGGGGGACTCAGCCCTGTACTTCTGTGCCAGCAGCCCCCGGGACACTTCGAACACTGAAGCTTTCTTTGGACAA	CASSPRDTSNTEAFF	11	3.637036939069712E-5	45	TCRBV13-01*01	TCRBV13	TCRBV13-01	01				TCRBD01-01*01	TCRBD01	TCRBD01-01	01				TCRBJ01-01*01	TCRBJ01	TCRBJ01-01	01				5	4	0	6	4	1	36	48	52	58	62	11	In	VDJ
CAGCCCTCAGAACCCAGGGACTCAGCTGTGTACTTCTGTGCCAGCAGTTCTGGACAGGGGGGTTCTCAGCCCCAGCATTTTGGTGAT	CASSSGQGGSQPQHF	2	6.612794434672204E-6	45	TCRBV12	TCRBV12				TCRBV12-03/12-04,TCRBV12-04		TCRBD01-01*01	TCRBD01	TCRBD01-01	01				TCRBJ01-05*01	TCRBJ01	TCRBJ01-05	01				4	2	1	1	4	6	36	49	51	61	65	2	In	VDJ
ACCAGTGCCCATCCTGAAGACAGCAGCTTCTACATCTGCAGTGCTAGCGCTAGACAGGGGTGGAATCAGCCCCAGCATTTTGGTGAT	CSASARQGWNQPQHF	18	5.951514991204984E-5	45	TCRBV20	TCRBV20				TCRBV20-01,TCRBV20-or09_02		TCRBD01-01*01	TCRBD01	TCRBD01-01	01				TCRBJ01-05*01	TCRBJ01	TCRBJ01-05	01				3	5	2	2	3	4	36	47	52	60	63	18	In	VDJ
TCACCAGGCCTGGGGGACGCAGCCATGTACCTGTGTGCCACCAGCAGAGATTTGGACGAGAAGAATCAGCCCCAGCATTTTGGTGAT	CATSRDLDEKNQPQHF	8	2.6451177738688816E-5	48	TCRBV15-01*02	TCRBV15	TCRBV15-01	02								TCRBD01,TCRBD02	TCRBD01-01,TCRBD02-01		TCRBJ01-05*01	TCRBJ01	TCRBJ01-05	01				0	3	1	7	6	4	33	50	53	57	63	8	In	VDJ
GCTGCTCCCTCCCAGACATCTGTGTACTTCTGTGCCAGCAGTTACTCGGGGGGACAGGGGGAAAATCAGCCCCAGCATTTTGGTGAT	CASSYSGGQGENQPQHF	13	4.2983163825369325E-5	51	TCRBV06	TCRBV06				TCRBV06-05,TCRBV06-06		TCRBD01-01*01	TCRBD01	TCRBD01-01	01				TCRBJ01-05*01	TCRBJ01	TCRBJ01-05	01				0	3	0	1	2	4	30	47	50	61	63	13	In	VDJ
CTACACACCCTGCAGCCAGAAGACTCGGCCCTGTATCTCTGTGCCAGCAGCCAAGACAGGGTAGGGTATGGCTACACCTTCGGTTCG	CASSQDRVGYGYTF	2	6.612794434672204E-6	42	TCRBV04-02*01	TCRBV04	TCRBV04-02	01				TCRBD01-01*01	TCRBD01	TCRBD01-01	01				TCRBJ01-02*01	TCRBJ01	TCRBJ01-02	01				0	0	4	3	5	5	39	-1	56	61	66	2	In	VDJ
ATTCTGGAGTCCGCCAGCACCAACCAGACATCTATGTACCTCTGTGCCAGCAGGCTAGGGACAGGGTATGGCTACACCTTCGGTTCG	CASRLGTGYGYTF	4	1.3225588869344408E-5	39	TCRBV28-01*01	TCRBV28	TCRBV28-01	01				TCRBD01-01*01	TCRBD01	TCRBD01-01	01				TCRBJ01-02*01	TCRBJ01	TCRBJ01-02	01				6	4	0	3	0	5	42	53	57	-1	66	4	In	VDJ
GAGTCCGCCAGCACCAACCAGACATCTATGTACCTCTGTGCCAGCAGTCCCCCTGGCAGGAAATTCTATGGCTACACCTTCGGTTCG	CASSPPGRKFYGYTF	7	2.3144780521352714E-5	45	TCRBV28-01*01	TCRBV28	TCRBV28-01	01				TCRBD01-01*01	TCRBD01	TCRBD01-01	01				TCRBJ01-02*01	TCRBJ01	TCRBJ01-02	01				5	8	4	4	5	4	36	48	56	60	65	7	In	VDJ
ATCAATTCCCTGGAGCTTGGTGACTCTGCTGTGTATTTCTGTGCCAGCAGCCAAGATCACGGGCTCTATGGCTACACCTTCGGTTCG	CASSQDHGLYGYTF	2	6.612794434672204E-6	42	TCRBV03-01/03-02*01	TCRBV03	TCRBV03-01/03-02	01								TCRBD01,TCRBD02	TCRBD01-01,TCRBD02-01		TCRBJ01-02*01	TCRBJ01	TCRBJ01-02	01				0	4	8	0	1	4	39	56	60	64	65	2	In	VDJ
CTGACTGTGAGCAACATGAGCCCTGAAGACAGCAGCATATATCTCTGCAGCGTTGGAGGACAGGGCTATGGCTACACCTTCGGTTCG	CSVGGQGYGYTF	9	2.975757495602492E-5	36	TCRBV29-01	TCRBV29	TCRBV29-01				01,02	TCRBD01-01*01	TCRBD01	TCRBD01-01	01				TCRBJ01-02*01	TCRBJ01	TCRBJ01-02	01				4	2	1	3	0	4	45	55	57	-1	65	9	In	VDJ
AGGCTGGAGTTGGCTGCTCCCTCCCAGACATCTGTGTACTTCTGTGCCCTCCTGGGTGGCAGTAACTATGGCTACACCTTCGGTTCG	CALLGGSNYGYTF	5	1.653198608668051E-5	39	TCRBV06-06	TCRBV06	TCRBV06-06				01,04					TCRBD01,TCRBD02	TCRBD01-01,TCRBD02-01		TCRBJ01-02*01	TCRBJ01	TCRBJ01-02	01				11	5	0	9	6	1	42	48	53	56	62	5	In	VDJ
CTACACACCCTGCAGCCAGAAGACTCGGCCCTGTATCTCTGTGCCAGCAGCCAATATACAGGGAACTATGGCTACACCTTCGGTTCG	CASSQYTGNYGYTF	2	6.612794434672204E-6	42	TCRBV04-02*01	TCRBV04	TCRBV04-02	01				TCRBD01-01*01	TCRBD01	TCRBD01-01	01				TCRBJ01-02*01	TCRBJ01	TCRBJ01-02	01				2	3	3	3	0	2	39	54	57	-1	63	2	In	VDJ
ACCAGTGCCCATCCTGAAGACAGCAGCTTCTACATCTGCAGTGCCCCTCGGGGGCAGGTGCTCAACTATGGCTACACCTTCGGTTCG	CSAPRGQVLNYGYTF	2	6.612794434672204E-6	45	TCRBV20	TCRBV20				TCRBV20-01,TCRBV20-or09_02						TCRBD01,TCRBD02	TCRBD01-01,TCRBD02-01		TCRBJ01-02*01	TCRBJ01	TCRBJ01-02	01				6	5	6	0	8	2	36	44	49	55	63	2	In	VDJ
ATCCAGCGCACAGAGCGGGGGGACTCAGCCGTGTATCTCTGTGCCTCGAGGACGGGACCGACAGGGGTCGAGCAGTACTTCGGGCCG	CASRTGPTGVEQYF	2	6.612794434672204E-6	42	TCRBV07-03*01	TCRBV07	TCRBV07-03	01				TCRBD01-01*01	TCRBD01	TCRBD01-01	01				TCRBJ02-07*01	TCRBJ02	TCRBJ02-07	01				11	14	2	2	1	6	39	45	59	67	68	2	In	VDJ
AGTGCCCATCCTGAAGACAGCAGCTTCTACATCTGCAGTGCAACTGGGACTAGGGTTCGTCAATCGGGCGAGCAGTACTTCGGGCCG	CSATGTRVRQSGEQYF	7	2.3144780521352714E-5	48	TCRBV20	TCRBV20				TCRBV20-01,TCRBV20-or09_02		TCRBD02-01	TCRBD02	TCRBD02-01				01,02	TCRBJ02-07*01	TCRBJ02	TCRBJ02-07	01				6	4	0	8	15	6	33	41	45	53	68	7	In	VDJ
AAGATCCGGTCCACAAAGCTGGAGGACTCAGCCATGTACTTCTGTGCCAGCAGTGGGGCAGGGCAAGGCGAGCAGTACTTCGGGCCG	CASSGAGQGEQYF	2	6.612794434672204E-6	39	TCRBV02-01	TCRBV02	TCRBV02-01				01,03	TCRBD01-01*01	TCRBD01	TCRBD01-01	01				TCRBJ02-07*01	TCRBJ02	TCRBJ02-07	01				4	3	4	3	5	6	42	55	58	63	68	2	In	VDJ
CCTGTCCCTAGAGTCTGCCATCCCCAACCAGACAGCTCTTTACTTCTGTGCCACCAGTGACCACCCTCCGAGCAGTACTTCGGGCCG		2	6.612794434672204E-6	35	TCRBV24-01*01	TCRBV24	TCRBV24-01	01								TCRBD01,TCRBD02	TCRBD01-01,TCRBD02-01		TCRBJ02-07*01	TCRBJ02	TCRBJ02-07	01				4	2	3	7	4	6	46	60	62	64	68	2	Out	VDJ
ATTCTGGAGTCCGCCAGCACCAACCAGACATCTATGTACCTCTGTGCCAGCAAGGGACCCCTAAATTACGAGCAGTACTTCGGGCCG	CASKGPLNYEQYF	3	9.919191652008306E-6	39	TCRBV28-01*01	TCRBV28	TCRBV28-01	01								TCRBD01,TCRBD02	TCRBD01-01,TCRBD02-01		TCRBJ02-07*01	TCRBJ02	TCRBJ02-07	01				7	1	0	7	8	4	42	52	53	58	66	3	In	VDJ
CTGTCCTCAGAACCGGGAGACACGGCACTGTATCTCTGCGCCAGCAGTCACTTCCCAGTAGGCTCCTACGAGCAGTACTTCGGGCCG	CASSHFPVGSYEQYF	16	5.290235547737763E-5	45	TCRBV23-01*01	TCRBV23	TCRBV23-01	01								TCRBD01,TCRBD02	TCRBD01-01,TCRBD02-01		TCRBJ02-07*01	TCRBJ02	TCRBJ02-07	01				3	5	4	5	4	0	36	50	55	58	62	16	In	VDJ
CATCAATTCCCTGGAGCTTGGTGACTCTGCTGTGTATTTCTGTGCCAGCAGCAAGAACCGAGCTCCTACGAGCAGTACTTCGGGCCG		8	2.6451177738688816E-5	41	TCRBV03-01/03-02*01	TCRBV03	TCRBV03-01/03-02	01				TCRBD02-01*02	TCRBD02	TCRBD02-01	02				TCRBJ02-07*01	TCRBJ02	TCRBJ02-07	01				5	7	11	2	0	0	40	52	59	-1	62	8	Out	VDJ
ACCAGTGCCCATCCTGAAGACAGCAGCTTCTACATCTGCAGTGCTAGCCTTAGCGGGGCGTACTCCTACGAGCAGTACTTCGGGCCG	CSASLSGAYSYEQYF	5	1.653198608668051E-5	45	TCRBV20	TCRBV20				TCRBV20-01,TCRBV20-or09_02		TCRBD02-01*01	TCRBD02	TCRBD02-01	01				TCRBJ02-07*01	TCRBJ02	TCRBJ02-07	01				3	3	5	3	4	0	36	47	50	58	62	5	In	VDJ
AGCACCTTGGAGCTGGGGGACTCGGCCCTTTATCTTTGCGCCAGCAGCTCCGTCCCGGGACAGGTCGACGAGCAGTACTTCGGGCCG	CASSSVPGQVDEQYF	9	2.975757495602492E-5	45	TCRBV05-01*01	TCRBV05	TCRBV05-01	01				TCRBD01-01*01	TCRBD01	TCRBD01-01	01				TCRBJ02-07*01	TCRBJ02	TCRBJ02-07	01				3	7	0	4	3	5	36	49	56	64	67	9	In	VDJ
ACCAGTGCCCATCCTGAAGACAGCAGCTTCTACATCTGCAGTGCTAGACCAATAGACAGGGGAGGTTCACCCCTCCACTTTGGGAAC	CSARPIDRGGSPLHF	10	3.306397217336102E-5	45	TCRBV20	TCRBV20				TCRBV20-01,TCRBV20-or09_02		TCRBD01-01*01	TCRBD01	TCRBD01-01	01				TCRBJ01-06*02	TCRBJ01	TCRBJ01-06	02				2	6	2	2	3	9	36	48	54	62	65	10	In	VDJ
GTGACCAGTGCCCATCCTGAAGACAGCAGCTTCTACATCTGCAGTGCTAGTGTGGGGAGGAATAATTCACCCCTCCACTTTGGGAAC	CSASVGRNNSPLHF	11	3.637036939069712E-5	42	TCRBV20-01*04	TCRBV20	TCRBV20-01	04				TCRBD02-01*02	TCRBD02	TCRBD02-01	02				TCRBJ01-06*02	TCRBJ01	TCRBJ01-06	02				1	2	9	1	1	5	39	52	54	60	61	11	In	VDJ
TTGGAGATCCAGCGCACAGAGCAGGGGGACTCGGCCATGTATCTCTGTGCCAGCTCCCCTCCCGACCGTAGGCAGTTCTTCGGGCCA	CASSPPDRRQFF	11	3.637036939069712E-5	36	TCRBV07-09	TCRBV07	TCRBV07-09				01,05,06					TCRBD01,TCRBD02	TCRBD01-01,TCRBD02-01		TCRBJ02-01*01	TCRBJ02	TCRBJ02-01	01				8	9	2	7	5	12	45	54	63	66	71	11	In	VDJ
TCGCCCAGCCCCAACCAGACCTCTCTGTACTTCTGTGCCAGCAGTTTTATACCCGGACAGGGTGGAGATACGCAGTATTTTGGCCCA	CASSFIPGQGGDTQYF	18	5.951514991204984E-5	48	TCRBV27-01*01	TCRBV27	TCRBV27-01	01				TCRBD01-01*01	TCRBD01	TCRBD01-01	01				TCRBJ02-03*01	TCRBJ02	TCRBJ02-03	01				3	7	1	3	3	5	33	47	54	62	65	18	In	VDJ
CCACGGAGTCAGGGGACACAGCACTGTATTTCTGTGCCAGCAGCAAAAATCTCGGGACCGTTCGGAGATACGCAGTATTTTGGCCCA		7	2.3144780521352714E-5	49	TCRBV21-01*01	TCRBV21	TCRBV21-01	01								TCRBD01,TCRBD02	TCRBD01-01,TCRBD02-01		TCRBJ02-03*01	TCRBJ02	TCRBJ02-03	01				2	6	0	7	7	5	32	47	53	58	65	7	Out	VDJ
CGCACAGAGCAGCGGGACTCGGCCATGTATCGCTGTGCCAGCAGCCATCGACTAGCGGGGGGCACAGATACGCAGTATTTTGGCCCA	CASSHRLAGGTDTQYF	14	4.628956104270543E-5	48	TCRBV07-06*01	TCRBV07	TCRBV07-06	01				TCRBD02-01*01	TCRBD02	TCRBD02-01	01				TCRBJ02-03*01	TCRBJ02	TCRBJ02-03	01				5	4	2	2	0	1	33	45	49	-1	61	14	In	VDJ
CAGCCAGAAGACTCGGCCCTGTATCTCTGTGCCAGCAGCCCTGGGACTAGCGGGAGGGCGCACACCGGGGAGCTGTTTTTTGGAGAA	CASSPGTSGRAHTGELFF	17	5.6208752694713735E-5	54	TCRBV04-02*01	TCRBV04	TCRBV04-02	01				TCRBD02-01*02	TCRBD02	TCRBD02-01	02				TCRBJ02-02*01	TCRBJ02	TCRBJ02-02	01				4	2	0	0	3	3	27	40	42	58	61	17	In	VDJ
ACATCAATTCCCTGGAGCTTGGTGACTCTGCTGTGTATTTCTGTGCCAGCAGCCAAGATATGGGATCGGGAGCTGTTTTTTGGAGAA		8	2.6451177738688816E-5	40	TCRBV03-01/03-02*01	TCRBV03	TCRBV03-01/03-02	01								TCRBD01,TCRBD02	TCRBD01-01,TCRBD02-01		TCRBJ02-02*01	TCRBJ02	TCRBJ02-02	01				0	3	0	8	2	9	41	58	61	65	67	8	Out	VDJ
GAGATCCAGCGCACAGAGCAGGGGGACTCGGCCATGTATCTCTGTGCCAGCAGCTTAGTTCCGCCACCAGTGGCTTTCTTTGGACAA	CASSLVPPPVAFF	6	1.983838330401661E-5	39	TCRBV07-09*01	TCRBV07	TCRBV07-09	01				TCRBD01-01*01	TCRBD01	TCRBD01-01	01				TCRBJ01-01*01	TCRBJ01	TCRBJ01-01	01				1	9	4	5	2	11	42	58	67	70	72	6	In	VDJ
TGGAGTCAGCTACCCGCTCCCAGACATCTGTGTATTTCTGCGCCAGCTCGACCCGGGACAGGGGTGACTGAAGCTTTCTTTGGACAA		7	2.3144780521352714E-5	43	TCRBV10-02*01	TCRBV10	TCRBV10-02	01				TCRBD01-01*01	TCRBD01	TCRBD01-01	01				TCRBJ01-01*01	TCRBJ01	TCRBJ01-01	01				8	7	0	2	2	5	38	47	54	64	66	7	Out	VDJ
ATCCGGTCCACAAAGCTGGAGGACTCAGCCATGTACTTCTGTGCCAGCAGTGAAGGCAGGGGGCTCACTGAAGCTTTCTTTGGACAA	CASSEGRGLTEAFF	8	2.6451177738688816E-5	42	TCRBV02-01	TCRBV02	TCRBV02-01				01,03	TCRBD01-01*01	TCRBD01	TCRBD01-01	01				TCRBJ01-01*01	TCRBJ01	TCRBJ01-01	01				1	1	4	0	1	4	39	55	56	64	65	8	In	VDJ
ACATCGGCCCAAAAGAACCCGACAGCTTTCTATCTCTGTGCCAGTAGTATCGGTCAGGGAGGAGGCACTGAAGCTTTCTTTGGACAA	CASSIGQGGGTEAFF	28	9.257912208541085E-5	45	TCRBV19-01*01	TCRBV19	TCRBV19-01	01				TCRBD02-01*02	TCRBD02	TCRBD02-01	02				TCRBJ01-01*01	TCRBJ01	TCRBJ01-01	01				3	6	9	1	3	4	36	50	56	62	65	28	In	VDJ
TTGGCGTCTGCTGTACCCTCTCAGACATCTGTGTACTTCTGTGCCAGCAGTGAAGGGACAGGGAGCACTGAAGCTTTCTTTGGACAA	CASSEGTGSTEAFF	15	4.959595826004153E-5	42	TCRBV06-04*01	TCRBV06	TCRBV06-04	01				TCRBD01-01*01	TCRBD01	TCRBD01-01	01				TCRBJ01-01*01	TCRBJ01	TCRBJ01-01	01				3	1	0	3	2	4	39	53	54	63	65	15	In	VDJ
GCTTTCTATCTCTGTGCCAGTAGTATCACCGCGGGGAGAGGACAGGGTTGGTCTATCGGCATGAACACTGAAGCTTTCTTTGGACAA	CASSITAGRGQGWSIGMNTEAFF	5	1.653198608668051E-5	69	TCRBV19-01*01	TCRBV19	TCRBV19-01	01				TCRBD01-01*01	TCRBD01	TCRBD01-01	01				TCRBJ01-01*01	TCRBJ01	TCRBJ01-01	01				3	13	1	3	14	0	12	26	39	47	61	5	In	VDJ
AGGGACTCAGCTGTGTACTTCTGTGCCAGCAGTGGGGACAACGGGGACCTCGCCGCGGCGGGGAACACTGAAGCTTTCTTTGGACAA	CASSGDNGDLAAAGNTEAFF	2	6.612794434672204E-6	60	TCRBV12	TCRBV12				TCRBV12-03/12-04,TCRBV12-04		TCRBD01-01*01	TCRBD01	TCRBD01-01	01				TCRBJ01-01*01	TCRBJ01	TCRBJ01-01	01				5	1	0	6	22	1	21	33	34	40	62	2	In	VDJ
ACTCTGGAGTCCGCTACCAGCTCCCAGACATCTGTGTACTTCTGTGCCATGGCCACCGATAGGAACACTGAAGCTTTCTTTGGACAA	CAMATDRNTEAFF	4	1.3225588869344408E-5	39	TCRBV10-03*01	TCRBV10	TCRBV10-03	01								TCRBD01,TCRBD02	TCRBD01-01,TCRBD02-01		TCRBJ01-01*01	TCRBJ01	TCRBJ01-01	01				9	0	9	0	9	1	42	-1	50	53	62	4	In	VDJ
ACGATCCAGCGCACAGAGCAGGAGGACTCGGCCGTGTATCTCTGTGCCAGCAGCTTTCGGGACAGGACCCAAGCTTTCTTTGGACAA	CASSFRDRTQAFF	22	7.274073878139424E-5	39	TCRBV07-02	TCRBV07	TCRBV07-02				01,02	TCRBD01-01*01	TCRBD01	TCRBD01-01	01				TCRBJ01-01*01	TCRBJ01	TCRBJ01-01	01				3	2	0	4	4	9	42	56	58	66	70	22	In	VDJ
TGGTGACTCTGCTGTGTATTTCTGTGCCAGCCGAGAGGGTGGGCAGCCCAGCACATCGCAACTAATGAAAAACTGTTTTTTGGCAGT		8	2.6451177738688816E-5	59	TCRBV03-01/03-02*01	TCRBV03	TCRBV03-01/03-02	01				TCRBD02-01*02	TCRBD02	TCRBD02-01	02				TCRBJ01-04*01	TCRBJ01	TCRBJ01-04	01				8	3	11	0	19	0	22	31	34	39	58	8	Out	VDJ
TCCTGGAGTCGCCCAGCCCCAACCAGACCTCTCTGTACTTCTGTGCCAGCAGTTTTGCGGTCCGGTCAGCCCCAGCATTTTGGTGAT		8	2.6451177738688816E-5	40	TCRBV27-01*01	TCRBV27	TCRBV27-01	01				TCRBD02-01	TCRBD02	TCRBD02-01				01,02	TCRBJ01-05*01	TCRBJ01	TCRBJ01-05	01				3	1	7	5	5	6	41	55	56	60	65	8	Out	VDJ
CTGAAGATCCGGTCCACAAAGCTGGAGGACTCAGCCATGTACTTCTGTGCCAGCAGCGCTGGCCGCCAGCCCCAGCATTTTGGTGAT	CASSAGRQPQHF	4	1.3225588869344408E-5	36	TCRBV02-01	TCRBV02	TCRBV02-01				01,03	TCRBD01-01*01	TCRBD01	TCRBD01-01	01				TCRBJ01-05*01	TCRBJ01	TCRBJ01-05	01				6	4	9	0	3	7	45	56	60	63	66	4	In	VDJ
GTGACCAGTGCCCATCCTGAAGACAGCAGCTTCTACATCTGCAGTGCTAGGTGGGGCAGGGAGGCTTCACCCCTCCACTTTGGGAAT	CSARWGREASPLHF	4	1.3225588869344408E-5	42	TCRBV20	TCRBV20				TCRBV20-01,TCRBV20-or09_02		TCRBD02-01*02	TCRBD02	TCRBD02-01	02				TCRBJ01-06*01	TCRBJ01	TCRBJ01-06	01				3	8	9	1	1	9	39	50	58	64	65	4	In	VDJ
CGCACAGAGCAGGGGGACTCAGCTGTGTATCTCTGTGCCAGCAGCTCCGTGCGACAAAGCTATAATTCACCCCTCCACTTTGGGAAT	CASSSVRQSYNSPLHF	2	6.612794434672204E-6	48	TCRBV07-04*01	TCRBV07	TCRBV07-04	01				TCRBD01-01*01	TCRBD01	TCRBD01-01	01				TCRBJ01-06*01	TCRBJ01	TCRBJ01-06	01				4	6	2	6	3	3	33	46	52	56	59	2	In	VDJ
ACTCTCAAGATCCAGCCTGCAAAGCTTGAGGACTCGGCCGTGTATCTCTGTGCCAGCGGCAATAATTCACCCCTCCACTTTGGGAAT	CASGNNSPLHF	4	1.3225588869344408E-5	33	TCRBV11-02*01	TCRBV11	TCRBV11-02	01				TCRBD01-01*01	TCRBD01	TCRBD01-01	01				TCRBJ01-06*01	TCRBJ01	TCRBJ01-06	01				8	0	9	0	1	5	48	-1	57	60	61	4	In	VDJ
AAGATCCAGCCCTCAGAACCCAGGGACTCAGCTGTGTACTTCTGTGCCAGCAATACAGGGAGAAGCTATGGCTACACCTTCGGTTCG	CASNTGRSYGYTF	2	6.612794434672204E-6	39	TCRBV12-03/12-04*01	TCRBV12	TCRBV12-03/12-04	01				TCRBD01-01*01	TCRBD01	TCRBD01-01	01				TCRBJ01-02*01	TCRBJ01	TCRBJ01-02	01				7	2	3	3	5	4	42	52	54	60	65	2	In	VDJ
CAGCCCTCAGAACCCAGGGACTCAGCTGTGTACTTCTGTGCCAGCAGTTTAAGGGGGCGAAGCGACTATGGCTACACCTTCGGTTCG	CASSLRGRSDYGYTF	8	2.6451177738688816E-5	45	TCRBV12	TCRBV12				TCRBV12-03/12-04,TCRBV12-04		TCRBD01-01*01	TCRBD01	TCRBD01-01	01				TCRBJ01-02*01	TCRBJ01	TCRBJ01-02	01				2	0	5	0	6	3	36	-1	51	58	64	8	In	VDJ
ATCAATTCCCTGGAGCTTGGTGACTCTGCTGTGTATTTCTGTGCCAGCAGCCTCCGGGACCGAGAATATGGCTACACCTTCGGTTCG	CASSLRDREYGYTF	2	6.612794434672204E-6	42	TCRBV03-01/03-02*01	TCRBV03	TCRBV03-01/03-02	01								TCRBD01,TCRBD02	TCRBD01-01,TCRBD02-01		TCRBJ01-02*01	TCRBJ01	TCRBJ01-02	01				4	3	0	7	6	5	39	52	55	60	66	2	In	VDJ
AATGTGAACGCCTTGTTGCTGGGGGACTCGGCCCTCTATCTCTGTGCCAGCAGCTTTGGCCCGGGCGGGGGCTACACCTTCGGTTCG	CASSFGPGGGYTF	9	2.975757495602492E-5	39	TCRBV05-06*01	TCRBV05	TCRBV05-06	01				TCRBD02-01	TCRBD02	TCRBD02-01				01,02	TCRBJ01-02*01	TCRBJ01	TCRBJ01-02	01				2	8	7	4	0	8	42	56	64	-1	69	9	In	VDJ
GAGGATCCAGCAGGTAGTGCGAGGAGATTCGGCAGCTTATTTCTGTGCCAGCCCTACCCCCTATATGGCTAGCAGTACTTCGGGCCG		4	1.3225588869344408E-5	38	TCRBV18-01*01	TCRBV18	TCRBV18-01	01								TCRBD01,TCRBD02	TCRBD01-01,TCRBD02-01		TCRBJ02-07*01	TCRBJ02	TCRBJ02-07	01				8	14	9	0	1	8	43	52	66	69	70	4	Out	VDJ
TCCGCCAGCACCAACCAGACATCTATGTACCTCTGTGCCAGCAGGTATCGGGACCCCGGGAAGGGGTACGAGCAGTACTTCGGGCCG	CASRYRDPGKGYEQYF	2	6.612794434672204E-6	48	TCRBV28-01*01	TCRBV28	TCRBV28-01	01								TCRBD01,TCRBD02	TCRBD01-01,TCRBD02-01		TCRBJ02-07*01	TCRBJ02	TCRBJ02-07	01				6	5	0	7	12	4	33	44	49	54	66	2	In	VDJ
TCTGGAGTCCGCTACCAGCTCCCAGACATCTGTGTACTTCTGTGCCATCAGGACCGGGACAGGTCCTACGAGCAGTACTTCGGGCCG		2	6.612794434672204E-6	41	TCRBV10-03*01	TCRBV10	TCRBV10-03	01				TCRBD01-01*01	TCRBD01	TCRBD01-01	01				TCRBJ02-07*01	TCRBJ02	TCRBJ02-07	01				6	4	0	4	0	1	40	51	55	-1	63	2	Out	VDJ
GAGTCTGCTGCCTCCTCCCAGACATCTGTATATTTCTGCGCCAGCAGTGAGGCTAGCGGGAGCCCCTACGAGCAGTACTTCGGGCCG	CASSEASGSPYEQYF	11	3.637036939069712E-5	45	TCRBV10-01*01	TCRBV10	TCRBV10-01	01				TCRBD02-01*02	TCRBD02	TCRBD02-01	02				TCRBJ02-07*01	TCRBJ02	TCRBJ02-07	01				2	1	4	2	2	2	36	51	52	62	64	11	In	VDJ
ACTCTCAAGATCCAGCCTGCAGAGCTTGGGGACTCGGCCGTGTATCTCTGTGCCAGCAGCTTAAGATACGAGCAGTACTTCGGGCCG	CASSLRYEQYF	17	5.6208752694713735E-5	33	TCRBV11-03*01	TCRBV11	TCRBV11-03	01								TCRBD01,TCRBD02	TCRBD01-01,TCRBD02-01		TCRBJ02-07*01	TCRBJ02	TCRBJ02-07	01				2	1	2	8	0	4	48	63	64	-1	66	17	In	VDJ
CAGGTAGTGCGAGGAGATTCGGCAGCTTATTTCTGTGCCAGCTCACCACCGGGGCTAGCGGGAGGCCACGAGCAGTACTTCGGGCCG	CASSPPGLAGGHEQYF	14	4.628956104270543E-5	48	TCRBV18-01*01	TCRBV18	TCRBV18-01	01				TCRBD02-01*02	TCRBD02	TCRBD02-01	02				TCRBJ02-07*01	TCRBJ02	TCRBJ02-07	01				0	4	4	1	2	5	33	50	54	65	67	14	In	VDJ
ATCCAGCGCACAGAGCAGGAGGACTCGGCCGTGTATCTCTGTGCCAGCAGTAATAGCGGGAGGGCCAACGAGCAGTACTTCGGGCCG	CASSNSGRANEQYF	3	9.919191652008306E-6	42	TCRBV07-02	TCRBV07	TCRBV07-02				01,02	TCRBD02-01*02	TCRBD02	TCRBD02-01	02				TCRBJ02-07*01	TCRBJ02	TCRBJ02-07	01				6	3	5	0	3	5	39	50	53	64	67	3	In	VDJ
GGAGTCCGCTACCAGCTCCCAGACATCTGTGTACTTCTGTGCCATCAGTGAGTGGACTCTGGGGCCAACGTCCTGACTTTCGGGGCC		12	3.967676660803322E-5	44	TCRBV10-03*01	TCRBV10	TCRBV10-03	01								TCRBD01,TCRBD02	TCRBD01-01,TCRBD02-01		TCRBJ02-06*01	TCRBJ02	TCRBJ02-06	01				1	0	1	8	0	0	37	-1	53	-1	56	12	Out	VDJ
CTAGAGTCTGCCATCCCCAACCAGACAGCTCTTTACTTCTGTGCCACCAGTCGCCGGGTCCTCCCCGATGAGCAGTTCTTCGGGCCA	CATSRRVLPDEQFF	7	2.3144780521352714E-5	42	TCRBV24-01*01	TCRBV24	TCRBV24-01	01				TCRBD02-01	TCRBD02	TCRBD02-01				01,02	TCRBJ02-01*01	TCRBJ02	TCRBJ02-01	01				6	3	8	4	9	8	39	51	54	58	67	7	In	VDJ
GCCCTGCAGCCAGAAGACTCAGCCCTGTATCTCTGCGCCAGCAGCCGTACTAGCGGGGCTTCCTACAATGAGCAGTTCTTCGGGCCA	CASSRTSGASYNEQFF	3	9.919191652008306E-6	48	TCRBV04-01*01	TCRBV04	TCRBV04-01	01				TCRBD02-01*01	TCRBD02	TCRBD02-01	01				TCRBJ02-01*01	TCRBJ02	TCRBJ02-01	01				4	2	3	3	2	1	33	46	48	58	60	3	In	VDJ
ACATCAATTCCCTGGAGCTTGGTGACTCTGCTGTGTATTTCTGTGCCAGCAGCCAAGGACAGCCAAGAGACCCAGTACTTCGGGCCA		5	1.653198608668051E-5	40	TCRBV03-01/03-02*01	TCRBV03	TCRBV03-01/03-02	01				TCRBD01-01*01	TCRBD01	TCRBD01-01	01				TCRBJ02-05*01	TCRBJ02	TCRBJ02-05	01				1	0	2	5	0	1	41	-1	57	-1	62	5	Out	VDJ
NNNNNNNNNNNNNTGTCGGCTGCTCCCTCCCAGACATCTGTGTACTTCTGTGCCAGCAGTGAAAGCGGGGGGCAGTATTTTGGCCCA	CASSESGGQYF	5	1.653198608668051E-5	33	TCRBV06-01*01	TCRBV06	TCRBV06-01	01				TCRBD02-01*01	TCRBD02	TCRBD02-01	01				TCRBJ02-03*01	TCRBJ02	TCRBJ02-03	01				2	0	6	2	0	11	48	-1	63	-1	71	5	In	VDJ
GGCTGCTCCCTCCCAGACATCTGTGTACTTCTGTGCCAGCAGTGAAGCCAGACTGAACTTCGCACAGATACGCAGTATTTTGGCCCA		11	3.637036939069712E-5	50	TCRBV06-01*01	TCRBV06	TCRBV06-01	01				TCRBD02-01	TCRBD02	TCRBD02-01				01,02	TCRBJ02-03*01	TCRBJ02	TCRBJ02-03	01				0	2	2	10	7	1	31	48	50	54	61	11	Out	VDJ
GAGTCTGCCATCCCCAACCAGACAGCTCTTTACTTCTGTGCCACCAGTGCCGTCGGACTTGACACAGATACGCAGTATTTTGGCCCA	CATSAVGLDTDTQYF	8	2.6451177738688816E-5	45	TCRBV24-01*01	TCRBV24	TCRBV24-01	01				TCRBD02-01	TCRBD02	TCRBD02-01				01,02	TCRBJ02-03*01	TCRBJ02	TCRBJ02-03	01				5	5	1	10	3	2	36	49	54	59	62	8	In	VDJ
ACTGTGAGCAACATGAGCCCTGAAGACAGCAGCATATATCTCTGCAGCGCTCGACAGGGTGTTGGCACTGAAGCTTTCTTTGGACAA	CSARQGVGTEAFF	23	7.604713599873034E-5	39	TCRBV29-01*03	TCRBV29	TCRBV29-01	03				TCRBD01-01*01	TCRBD01	TCRBD01-01	01				TCRBJ01-01*01	TCRBJ01	TCRBJ01-01	01				6	2	2	3	6	4	42	50	52	59	65	23	In	VDJ
TCTAAGAAGCTCCTTCTCAGTGACTCTGGCTTCTATCTCTGTGCCTGGAGTCCAGGGTCTCTCAACACTGAAGCTTTCTTTGGACAA	CAWSPGSLNTEAFF	8	2.6451177738688816E-5	42	TCRBV30-01*01	TCRBV30	TCRBV30-01	01				TCRBD01-01*01	TCRBD01	TCRBD01-01	01				TCRBJ01-01*01	TCRBJ01	TCRBJ01-01	01				2	1	4	3	6	2	39	51	52	57	63	8	In	VDJ
TGCAGCCAGAAGACTCGGCCCTGTATCTCTGTGCCAGCAGCCAAGATCCCCCCCCTAGGGCGGGATGAAAAACTGTTTTTTGGCAGT		14	4.628956104270543E-5	52	TCRBV04-02*01	TCRBV04	TCRBV04-02	01				TCRBD02-01	TCRBD02	TCRBD02-01				01,02	TCRBJ01-04*01	TCRBJ01	TCRBJ01-04	01				0	13	7	4	0	6	29	46	59	-1	64	14	Out	VDJ
AGCACCAACCAGACATCTATGTACCTCTGTGCCAGCAGTTTATTTTCATCTGGTGTCGCAACTAATGAAAAACTGTTTTTTGGCAGT	CASSLFSSGVATNEKLFF	2	6.612794434672204E-6	54	TCRBV28-01*01	TCRBV28	TCRBV28-01	01								TCRBD01,TCRBD02	TCRBD01-01,TCRBD02-01		TCRBJ01-04*01	TCRBJ01	TCRBJ01-04	01				1	8	0	10	5	0	27	43	51	53	58	2	In	VDJ
ACTGTGACATCGGCCCAAAAGAACCCGACAGCTTTCTATCTCTGTGCCAGTAGTATGCCGGTCGGTCAGCCCCAGCATTTTGGTGAT	CASSMPVGQPQHF	2	6.612794434672204E-6	39	TCRBV19-01*01	TCRBV19	TCRBV19-01	01				TCRBD02-01	TCRBD02	TCRBD02-01				01,02	TCRBJ01-05*01	TCRBJ01	TCRBJ01-05	01				3	2	8	5	4	6	42	56	58	61	65	2	In	VDJ
GCCCTGCAGCCAGAAGACTCAGCCCTGTATCTCTGCGCCAGCAGCCAAGTCGAGTTCGGGGGCAATCAGCCCCAGCATTTTGGTGAT	CASSQVEFGGNQPQHF	7	2.3144780521352714E-5	48	TCRBV04-01*01	TCRBV04	TCRBV04-01	01				TCRBD02-01*01	TCRBD02	TCRBD02-01	01				TCRBJ01-05*01	TCRBJ01	TCRBJ01-05	01				1	7	8	3	0	2	33	49	56	-1	61	7	In	VDJ
ATGAGCTCCTTGGAGCTGGGGGACTCAGCCCTGTACTTCTGTGCCAGCAGTTTGGGGCAGGGGGGCCAGCCCCAGCATTTTGGTGAT	CASSLGQGGQPQHF	5	1.653198608668051E-5	42	TCRBV13-01*01	TCRBV13	TCRBV13-01	01				TCRBD01-01*01	TCRBD01	TCRBD01-01	01				TCRBJ01-05*01	TCRBJ01	TCRBJ01-05	01				6	7	4	1	2	7	39	50	57	64	66	5	In	VDJ
ATCAATTCCCTGGAGCTTGGTGACTCTGCTGTGTATTTCTGTGCCAGCAGCCAAGATTTGGCGGGGGGCACCCTCCACTTTGGGAAT	CASSQDLAGGTLHF	2	6.612794434672204E-6	42	TCRBV03-01/03-02*01	TCRBV03	TCRBV03-01/03-02	01				TCRBD02-01*01	TCRBD02	TCRBD02-01	01				TCRBJ01-06*01	TCRBJ01	TCRBJ01-06	01				0	4	7	1	2	14	39	56	60	68	70	2	In	VDJ
ACTCTGGAGTCCGCTACCAGCTCCCAGACATCTGTGTACTTCTGTGCCATCAGTGCCGGACTCTCCTATGGCTACACCTTCGGTTCG	CAISAGLSYGYTF	4	1.3225588869344408E-5	39	TCRBV10-03*01	TCRBV10	TCRBV10-03	01				TCRBD02-01	TCRBD02	TCRBD02-01				01,02	TCRBJ01-02*01	TCRBJ01	TCRBJ01-02	01				4	2	1	10	3	4	42	55	57	62	65	4	In	VDJ
GAGTTGGCTGCTCCCTCCCAGACATCTGTGTACTTCTGTGCCAGCAGGGAAGTGCAGGGGGGACCCTATGGCTACACCTTCGGTTCG	CASREVQGGPYGYTF	2	6.612794434672204E-6	45	TCRBV06-06	TCRBV06	TCRBV06-06				01,04	TCRBD01-01*01	TCRBD01	TCRBD01-01	01				TCRBJ01-02*01	TCRBJ01	TCRBJ01-02	01				6	7	4	1	4	4	36	47	54	61	65	2	In	VDJ
GTGAGCAACATGAGCCCTGAAGACAGCAGCATATATCTCTGCAGCGTTGAAGATCCAGAGGTTGACTATGGCTACACCTTCGGTTCG	CSVEDPEVDYGYTF	2	6.612794434672204E-6	42	TCRBV29-01	TCRBV29	TCRBV29-01				01,02	TCRBD02-01*02	TCRBD02	TCRBD02-01	02				TCRBJ01-02*01	TCRBJ01	TCRBJ01-02	01				0	4	11	1	3	3	39	53	57	61	64	2	In	VDJ
CTGATTCTGGAGTCCGCCAGCACCAACCAGACATCTATGTACCTCTGTGCCAGCAGTTATGCTAACTATGGCTACACCTTCGGTTCG	CASSYANYGYTF	2	6.612794434672204E-6	36	TCRBV28-01*01	TCRBV28	TCRBV28-01	01											TCRBJ01-02*01	TCRBJ01	TCRBJ01-02	01				4	0	0	0	3	0	45	-1	-1	58	61	2	In	VJ
TCCGCCAGCACCAACCAGACATCTATGTACCTCTGTGCCAGGTGAACCGGGACAGGGGAACCTAACTATGGCTACACCTTCGGTTCG	CAR*TGTGEPNYGYTF	2	6.612794434672204E-6	48	TCRBV28-01*01	TCRBV28	TCRBV28-01	01				TCRBD01-01*01	TCRBD01	TCRBD01-01	01				TCRBJ01-02*01	TCRBJ01	TCRBJ01-02	01				9	7	0	2	3	0	33	41	48	58	61	2	Stop	VDJ
CAATCCTGTCCTCAGAACCGGGAGACACGGCACTGTATCTCTGCGCCAGCAGTCAATAGGAGGGGGCGGGGCTACACCTTCGGTTCG		5	1.653198608668051E-5	40	TCRBV23-01*01	TCRBV23	TCRBV23-01	01				TCRBD01-01*01	TCRBD01	TCRBD01-01	01				TCRBJ01-02*01	TCRBJ01	TCRBJ01-02	01				1	3	5	0	2	8	41	57	60	67	69	5	Out	VDJ
CTGATTCTGGAGTCCGCCAGCACCAACCAGACATCTATGTACCTCTGTGCCAGCAGTTTTGCAGGCCGGGGCTACACCTTCGGTTCG	CASSFAGRGYTF	3	9.919191652008306E-6	36	TCRBV28-01*01	TCRBV28	TCRBV28-01	01				TCRBD01-01*01	TCRBD01	TCRBD01-01	01				TCRBJ01-02*01	TCRBJ01	TCRBJ01-02	01				3	2	4	4	4	8	45	59	61	65	69	3	In	VDJ
NTGTCGGCTGCTCCCTCCCAGACATCTGTGTACTTCTGTGCCAGCAGTGTTGAGTATGGGGGGAGAGGAGGCTACACCTTCGGTTCG	CASSVEYGGRGGYTF	8	2.6451177738688816E-5	45	TCRBV06	TCRBV06				TCRBV06-01,TCRBV06-05		TCRBD02-01*01	TCRBD02	TCRBD02-01	01				TCRBJ01-02*01	TCRBJ01	TCRBJ01-02	01				4	8	9	1	6	8	36	49	57	63	69	8	In	VDJ
CTGAAGATCCGGTCCACAAAGCTGGAGGACTCAGCCATGTACTTCTGTGCCAGCAGTGAAGTTAGGGCGAGCCTGTACTTCGGGCCG	CASSEVRASLYF	15	4.959595826004153E-5	36	TCRBV02-01	TCRBV02	TCRBV02-01				01,03					TCRBD01,TCRBD02	TCRBD01-01,TCRBD02-01		TCRBJ02-07*01	TCRBJ02	TCRBJ02-07	01				1	2	5	3	7	12	45	61	63	67	74	15	In	VDJ
CACACCCTGCAGCCAGAAGACTCGGCCCTGTATCTCTGTGCCAGCAGCCTTTCGGACAGGGCTATCTACGAGCAGTACTTCGGGCCG	CASSLSDRAIYEQYF	5	1.653198608668051E-5	45	TCRBV04-02*01	TCRBV04	TCRBV04-02	01				TCRBD01-01*01	TCRBD01	TCRBD01-01	01				TCRBJ02-07*01	TCRBJ02	TCRBJ02-07	01				4	4	1	3	4	3	36	49	53	61	65	5	In	VDJ
NTGTCGGCTGCTCCCTCCCAAACATCTGTGTACTTCTGTGCCAGCAGACCTACCGCTAGCGGGACCTACGAGCAGTACTTCGGGCCG	CASRPTASGTYEQYF	5	1.653198608668051E-5	45	TCRBV06-02*02	TCRBV06	TCRBV06-02	02				TCRBD02-01*02	TCRBD02	TCRBD02-01	02				TCRBJ02-07*01	TCRBJ02	TCRBJ02-07	01				0	4	4	3	0	2	36	51	55	-1	64	5	In	VDJ
AGATCCAGTCCACGGAGTCAGGGGACACAGCACTGTATTTCTGTGCCAGCAGCAACCGGACAGGACTACGAGCAGTACTTCGGGCCG		2	6.612794434672204E-6	40	TCRBV21-01*01	TCRBV21	TCRBV21-01	01				TCRBD01-01*01	TCRBD01	TCRBD01-01	01				TCRBJ02-07*01	TCRBJ02	TCRBJ02-07	01				3	2	1	4	1	3	41	55	57	64	65	2	Out	VDJ
ATCCAGCGCACAGAGCGGGGGGACTCAGCCGTGTATCTCTGTGCCAGCAGCTAACGTCGGTCCGAATACGAGCAGTACTTCGGGCCG	CASS*RRSEYEQYF	4	1.3225588869344408E-5	42	TCRBV07-03*01	TCRBV07	TCRBV07-03	01				TCRBD02-01	TCRBD02	TCRBD02-01				01,02	TCRBJ02-07*01	TCRBJ02	TCRBJ02-07	01				4	5	8	5	6	4	39	52	57	60	66	4	Stop	VDJ
CCTGCAGAGCTTGGGGACTCGGCCATGTATCTCTGTGCCAGCAGCTTATCGACCCGGGACAGGGGCCACGAGCAGTACTTCGGGCCG	CASSLSTRDRGHEQYF	4	1.3225588869344408E-5	48	TCRBV11-01*01	TCRBV11	TCRBV11-01	01				TCRBD01-01*01	TCRBD01	TCRBD01-01	01				TCRBJ02-07*01	TCRBJ02	TCRBJ02-07	01				2	7	0	2	2	5	33	48	55	65	67	4	In	VDJ
CCTGCAGAGCTTGGGGACTCGGCCGTGTATCTCTGTGCCAGCAGCAACGGAGGGAGGGGGGATAGAAACATTCAGTACTTCGGCGCC	CASSNGGRGDRNIQYF	5	1.653198608668051E-5	48	TCRBV11-03*01	TCRBV11	TCRBV11-03	01				TCRBD02-01*02	TCRBD02	TCRBD02-01	02				TCRBJ02-04*01	TCRBJ02	TCRBJ02-04	01				5	6	9	0	7	6	33	45	51	58	65	5	In	VDJ
GCTACCCGCTCCCAGACATCTGTGTATTTCTGCGCCAGCAGAGGGGGCGGCCTGACCTCCTATAATTCACCCCTCCACTTTGGGAAC	CASRGGGLTSYNSPLHF	4	1.3225588869344408E-5	51	TCRBV10-02*01	TCRBV10	TCRBV10-02	01				TCRBD01-01*01	TCRBD01	TCRBD01-01	01				TCRBJ01-06*02	TCRBJ01	TCRBJ01-06	02				6	0	5	0	8	0	30	-1	41	48	56	4	In	VDJ
GCACAGAGCAGCGGGACTCAGCCATGTATCGCTGTGCTAGCAGCTTAGACCGGGTCTAGCTCCTACAATGAGCAGTTCTTCGGGCCA		16	5.290235547737763E-5	49	TCRBV07-07*01	TCRBV07	TCRBV07-07	01				TCRBD02-01	TCRBD02	TCRBD02-01				01,02	TCRBJ02-01*01	TCRBJ02	TCRBJ02-01	01				1	7	4	8	0	0	32	48	55	-1	59	16	Out	VDJ
TCGCCCAGCCCCAACCAGACCTCTCTGTACTTCTGTGCCAGCAACCTCTCCCGGGGACGGCGGGGAGATACGCAGTATTTTGGCCCA	CASNLSRGRRGDTQYF	11	3.637036939069712E-5	48	TCRBV27-01*01	TCRBV27	TCRBV27-01	01				TCRBD02-01*01	TCRBD02	TCRBD02-01	01				TCRBJ02-03*01	TCRBJ02	TCRBJ02-03	01				7	16	7	3	0	5	33	43	59	-1	65	11	In	VDJ
ATGTGAACGCCTTGGAGCTGGAGGACTCGGCCCTGTATCTCTGTGCCAGCAGCTTTAGAGATCTCCGGGGAGCTGTTTTTTGGAGAA		7	2.3144780521352714E-5	40	TCRBV05-08*01	TCRBV05	TCRBV05-08	01				TCRBD02-01	TCRBD02	TCRBD02-01				01,02	TCRBJ02-02*01	TCRBJ02	TCRBJ02-02	01				2	0	5	8	6	6	41	-1	55	58	64	7	Out	VDJ
ATCCAGCAGGTAGTGCGAGGAGATTCGGCAGCTTATTTCTGTGCCAGCTCACCTTCGACAGGGCCCGGGGAGCTGTTTTTTGGAGAA	CASSPSTGPGELFF	5	1.653198608668051E-5	42	TCRBV18-01*01	TCRBV18	TCRBV18-01	01				TCRBD01-01*01	TCRBD01	TCRBD01-01	01				TCRBJ02-02*01	TCRBJ02	TCRBJ02-02	01				3	3	2	3	1	6	39	53	56	63	64	5	In	VDJ
AATTCCCTGGAGCTTGGTGACTCTGCTGTGTATTTCTGTGCCAGCAGCGACCGGGACCGGAACACCGGGGAGCTGTTTTTTGGAGAA	CASSDRDRNTGELFF	2	6.612794434672204E-6	45	TCRBV03-01/03-02*01	TCRBV03	TCRBV03-01/03-02	01								TCRBD01,TCRBD02	TCRBD01-01,TCRBD02-01		TCRBJ02-02*01	TCRBJ02	TCRBJ02-02	01				5	4	0	7	2	1	36	48	52	57	59	2	In	VDJ
ATTCTCCCTGTCCCTAGAGTCTGCCATCCCCAACCAGACAGCTCTTTACTTCTGTGCCACCAGGGAGGTGAAGCTTTCTTTGGACAA		2	6.612794434672204E-6	29	TCRBV24-01*01	TCRBV24	TCRBV24-01	01				TCRBD02-01*02	TCRBD02	TCRBD02-01	02				TCRBJ01-01*01	TCRBJ01	TCRBJ01-01	01				7	0	10	1	0	7	52	-1	63	-1	68	2	Out	VDJ
GTGAACGCCTTGGAGCTGGACGACTCGGCCCTGTATCTCTGTGCCAGCAGCTTGGGAGGGAGGCAGGCTGAAGCTTTCTTTGGACAA	CASSLGGRQAEAFF	7	2.3144780521352714E-5	42	TCRBV05-04*01	TCRBV05	TCRBV05-04	01				TCRBD02-01*02	TCRBD02	TCRBD02-01	02				TCRBJ01-01*01	TCRBJ01	TCRBJ01-01	01				0	2	9	1	4	6	39	55	57	63	67	7	In	VDJ
CTCCCTCCCAGACATCTGTGTACTTCTGTGCCAGCACTCTCGGGGGGTCCAGGGGTAAGTTGCGCCACTGAAGCTTTCTTTGGACAA		6	1.983838330401661E-5	55	TCRBV06	TCRBV06				TCRBV06-01,TCRBV06-05,TCRBV06-06		TCRBD02-01*01	TCRBD02	TCRBD02-01	01				TCRBJ01-01*01	TCRBJ01	TCRBJ01-01	01				7	4	8	1	18	4	26	36	40	47	65	6	Out	VDJ
GCCCATCCTGAAGACAGCAGCTTCTACATCTGCAGTGCTAGAGATGGGGCTCGAGGGGGCTTGAACACTGAAGCTTTCTTTGGACAA	CSARDGARGGLNTEAFF	2	6.612794434672204E-6	51	TCRBV20	TCRBV20				TCRBV20-01,TCRBV20-or09_02		TCRBD01-01*01	TCRBD01	TCRBD01-01	01				TCRBJ01-01*01	TCRBJ01	TCRBJ01-01	01				0	9	5	0	1	0	30	44	53	60	61	2	In	VDJ
ATCCAACCTGCAAAGCTTGAGGACTCGGCCGTGTATCTCTGTGCCAGCAGACTCGGACAGCTGAACACTGAAGCTTTCTTTGGACAA	CASRLGQLNTEAFF	7	2.3144780521352714E-5	42	TCRBV11-02*03	TCRBV11	TCRBV11-02	03				TCRBD01-01*01	TCRBD01	TCRBD01-01	01				TCRBJ01-01*01	TCRBJ01	TCRBJ01-01	01				6	4	1	5	1	0	39	50	54	60	61	7	In	VDJ
AGATCCAGTCCACGGAGTCAGGGGACACAGCACTGTATTTCTGTGCCAGCAAGAACCCGGGCGAACACTGAAGCTTTCTTTGGACAA		5	1.653198608668051E-5	40	TCRBV21-01*01	TCRBV21	TCRBV21-01	01								TCRBD01,TCRBD02	TCRBD01-01,TCRBD02-01		TCRBJ01-01*01	TCRBJ01	TCRBJ01-01	01				7	7	8	0	0	1	41	51	58	-1	62	5	Out	VDJ
CTGACTGTGAGCAACATGAGCCCTGAAGACAGCAGCATATATCTCTGCAGCGGGAGCAGGGGAAACACTGAAGCTTTCTTTGGACAA	CSGSRGNTEAFF	2	6.612794434672204E-6	36	TCRBV29-01	TCRBV29	TCRBV29-01				01,02,03	TCRBD01-01*01	TCRBD01	TCRBD01-01	01				TCRBJ01-01*01	TCRBJ01	TCRBJ01-01	01				7	4	4	2	1	2	45	52	56	62	63	2	In	VDJ
CGCACAGAGCAGGGGGACTCGGCCATGTATCTCTGTGCCAGCAGCAAGGACAGGGGCGATGAAGGAACTGAAGCTTTCTTTGGACAA	CASSKDRGDEGTEAFF	6	1.983838330401661E-5	48	TCRBV07-09*01	TCRBV07	TCRBV07-09	01				TCRBD01-01*01	TCRBD01	TCRBD01-01	01				TCRBJ01-01*01	TCRBJ01	TCRBJ01-01	01				5	2	1	2	10	5	33	45	47	56	66	6	In	VDJ
CAGCGCACACAGCAGGAGGACTCCGCCGTGTATCTCTGTGCCAGCAGCTTAGCAGGGGGATACAATCAGCCCCAGCATTTTGGTGAT	CASSLAGGYNQPQHF	8	2.6451177738688816E-5	45	TCRBV07-08*01	TCRBV07	TCRBV07-08	01				TCRBD01-01*01	TCRBD01	TCRBD01-01	01				TCRBJ01-05*01	TCRBJ01	TCRBJ01-05	01				0	0	5	1	3	3	36	-1	53	59	62	8	In	VDJ
AATTCCCTGGAGCTTGGTGACTCTGCTGTGTATTTCTGTGCCAGCAGCCAAGAAGCAGGGGATACCCAGCCCCAGCATTTTGGTGAT	CASSQEAGDTQPQHF	2	6.612794434672204E-6	45	TCRBV03-01/03-02*01	TCRBV03	TCRBV03-01/03-02	01				TCRBD01-01*01	TCRBD01	TCRBD01-01	01				TCRBJ01-05*01	TCRBJ01	TCRBJ01-05	01				0	2	4	2	5	7	36	53	55	61	66	2	In	VDJ
ACAGTGACCAGTGCCCATCCTGAAGACAGCAGCTTCTACATCTGCAGTGCTAGAGACAGGGCCTCACAGCCCCAGCATTTTGGTGAT	CSARDRASQPQHF	29	9.588551930274696E-5	39	TCRBV20	TCRBV20				TCRBV20-01,TCRBV20-or09_02		TCRBD01-01*01	TCRBD01	TCRBD01-01	01				TCRBJ01-05*01	TCRBJ01	TCRBJ01-05	01				0	0	4	3	5	7	42	-1	56	61	66	29	In	VDJ
AAGATCCAGCCCTCAGAACCCAGGGACTCAGCTGTGTACTTCTGTGCCAGCAGTTTAGACGGATTGAAGCCCCAGCATTTTGGTGAT	CASSLDGLKPQHF	4	1.3225588869344408E-5	39	TCRBV12-03/12-04*01	TCRBV12	TCRBV12-03/12-04	01								TCRBD01,TCRBD02	TCRBD01-01,TCRBD02-01		TCRBJ01-05*01	TCRBJ01	TCRBJ01-05	01				1	2	1	8	4	8	42	58	60	63	67	4	In	VDJ
TTGGAGCTGGGGGACTCGGCCCTTTATCTTTGCGCCAGCAGCTCCGGACAGGCCGTGGGGCCGATCTATGGCTACACCTTCGGTTCG	CASSSGQAVGPIYGYTF	2	6.612794434672204E-6	51	TCRBV05-01*01	TCRBV05	TCRBV05-01	01				TCRBD01-01*01	TCRBD01	TCRBD01-01	01				TCRBJ01-02*01	TCRBJ01	TCRBJ01-02	01				3	2	1	4	13	4	30	43	45	52	65	2	In	VDJ
CAGCCTGCAGAACTGGAGGATTCTGGAGTTTATTTCTGTGCCAGCAGTCCCACAGGGGCCTGGGGCTATGGCTACACCTTCGGTTCG	CASSPTGAWGYGYTF	17	5.6208752694713735E-5	45	TCRBV14-01*01	TCRBV14	TCRBV14-01	01				TCRBD01-01*01	TCRBD01	TCRBD01-01	01				TCRBJ01-02*01	TCRBJ01	TCRBJ01-02	01				6	4	3	2	7	4	36	47	51	58	65	17	In	VDJ
AAGATCCAGCCCTCAGAACCCAGGGACTCAGCTGTGTACTTCTGTGCCAGCAGTCCCGGGACAGCCTATGGCTACACCTTCGGTTCG	CASSPGTAYGYTF	2	6.612794434672204E-6	39	TCRBV12-03/12-04*01	TCRBV12	TCRBV12-03/12-04	01				TCRBD01-01*01	TCRBD01	TCRBD01-01	01				TCRBJ01-02*01	TCRBJ01	TCRBJ01-02	01				5	3	0	5	1	4	42	54	57	64	65	2	In	VDJ
AAGATCCAGCCCTCAGAACCCAGGGACTCAGCTGTGTACTTCTGTGCCAGCAGTTTAGGGGGCCCCTATGGCTACACCTTCGGTTCG	CASSLGGPYGYTF	2	6.612794434672204E-6	39	TCRBV12-03/12-04*01	TCRBV12	TCRBV12-03/12-04	01				TCRBD01-01*01	TCRBD01	TCRBD01-01	01				TCRBJ01-02*01	TCRBJ01	TCRBJ01-02	01				1	0	7	0	2	4	42	-1	58	63	65	2	In	VDJ
TACCTTCATGTGGTCGCACTGCAGCAAGAAGACTCAGCTGCGTATCTCTGCACCCGGACCGTTCACTATGGCTACACCTTCGGTTCG	CTRTVHYGYTF	4	1.3225588869344408E-5	33	TCRBV01-01*01	TCRBV01	TCRBV01-01	01								TCRBD01,TCRBD02	TCRBD01-01,TCRBD02-01		TCRBJ01-02*01	TCRBJ01	TCRBJ01-02	01				11	1	1	7	5	3	48	54	55	59	64	4	In	VDJ
ATCAATTCCCTGGAGCTTGGTGACTCTGCTGTGTATTTCTGTGCCAGCAGTCAACGGGGACAAAACTATGGCTACACCTTCGGTTCG	CASSQRGQNYGYTF	2	6.612794434672204E-6	42	TCRBV03-01/03-02*01	TCRBV03	TCRBV03-01/03-02	01				TCRBD01-01*01	TCRBD01	TCRBD01-01	01				TCRBJ01-02*01	TCRBJ01	TCRBJ01-02	01				2	2	0	6	1	2	39	54	56	62	63	2	In	VDJ
NTGTCGGCTGCTCCCTCCCAGACATCTGTGTACTTCTGTGCCAGCAGTGGTCCCGGGGGAAGTTGGCATGGCTACACCTTCGGTTCG	CASSGPGGSWHGYTF	10	3.306397217336102E-5	45	TCRBV06	TCRBV06				TCRBV06-01,TCRBV06-05		TCRBD02-01*01	TCRBD02	TCRBD02-01	01				TCRBJ01-02*01	TCRBJ01	TCRBJ01-02	01				4	4	8	2	8	6	36	49	53	59	67	10	In	VDJ
ACATCGGCCCAAAACAACCCGACAGCTTTCTATCTCTGTGCCCGTACCCCCGCGGGGGGGGGACTAACCGGCTACACCTTCGGTTCG	CARTPAGGGLTGYTF	2	6.612794434672204E-6	45	TCRBV19-01*01	TCRBV19	TCRBV19-01	01				TCRBD02-01*01	TCRBD02	TCRBD02-01	01				TCRBJ01-02*01	TCRBJ01	TCRBJ01-02	01				7	5	7	0	9	8	36	46	51	60	69	2	In	VDJ
TGTCCCTAGAGTCTGCCATCCCCAACCAGACAGCTCTTTACTTCTGTGCCACCAAGGGCGTAGGGGGTAGGCTACACCTTCGGTTCG		2	6.612794434672204E-6	37	TCRBV24-01*01	TCRBV24	TCRBV24-01	01				TCRBD01-01*01	TCRBD01	TCRBD01-01	01				TCRBJ01-02*01	TCRBJ01	TCRBJ01-02	01				8	7	5	1	2	8	44	54	61	67	69	2	Out	VDJ
CTGAATGTGAACGCCTTGGAGCTGGACGACTCGGCCCTGTATCTCTGTGCCAGCAGTGACAGGGGTGGAGGCTACACCTTCGGTTCG	CASSDRGGGYTF	8	2.6451177738688816E-5	36	TCRBV05-04*01	TCRBV05	TCRBV05-04	01				TCRBD01-01*01	TCRBD01	TCRBD01-01	01				TCRBJ01-02*01	TCRBJ01	TCRBJ01-02	01				5	1	2	2	4	8	45	56	57	65	69	8	In	VDJ
GCTGCTCCCTCCCAGACATCTGTGTACTTCTGTGCCAGCAGTGATCGCGCTTTCGGGACAGGGTCTTACGAGCAGTACTTCGGGCCG	CASSDRAFGTGSYEQYF	5	1.653198608668051E-5	51	TCRBV06-01*01	TCRBV06	TCRBV06-01	01				TCRBD01-01*01	TCRBD01	TCRBD01-01	01				TCRBJ02-07*01	TCRBJ02	TCRBJ02-07	01				3	10	0	3	3	4	30	44	54	63	66	5	In	VDJ
TCGGCCCAAAAGAACCCGACAGCTTTCTATCTCTGTGCCAGTAGTATCACCCGGACAGGGGGCGGAAACACCATATATTTTGGAGAG	CASSITRTGGGNTIYF	11	3.637036939069712E-5	48	TCRBV19-01*01	TCRBV19	TCRBV19-01	01				TCRBD01-01*01	TCRBD01	TCRBD01-01	01				TCRBJ01-03*01	TCRBJ01	TCRBJ01-03	01				3	5	1	0	0	4	33	47	52	-1	63	11	In	VDJ
GCCTTGGAGCTGGAGGACTCGGCCCTGTATCTCTGTGCCAGCAGCATTTCCGGGACAATGCACAGAAACACCATATATTTTGGAGAG	CASSISGTMHRNTIYF	3	9.919191652008306E-6	48	TCRBV05-08*01	TCRBV05	TCRBV05-08	01				TCRBD01-01*01	TCRBD01	TCRBD01-01	01				TCRBJ01-03*01	TCRBJ01	TCRBJ01-03	01				4	6	0	6	7	5	33	45	51	57	64	3	In	VDJ
AGCTCTCTGGAGCTGGGGGACTCAGCTTTGTATTTCTGTGCCAGCAGCGTAGAAGGGTCTGGGGCCAACGTCCTGACTTTCGGGGCC	CASSVEGSGANVLTF	4	1.3225588869344408E-5	45	TCRBV09-01*01	TCRBV09	TCRBV09-01	01								TCRBD01,TCRBD02	TCRBD01-01,TCRBD02-01		TCRBJ02-06*01	TCRBJ02	TCRBJ02-06	01				0	1	5	3	0	1	36	52	53	-1	57	4	In	VDJ
AACGCCTTGTTGCTGGGGGACTCGGCCCTGTATCTCTGTGCCAGCAGTCGATGGACAGGGACGCATTCACCCCTCCACTTTGGGAAC	CASSRWTGTHSPLHF	4	1.3225588869344408E-5	45	TCRBV05-05*01	TCRBV05	TCRBV05-05	01				TCRBD01-01*01	TCRBD01	TCRBD01-01	01				TCRBJ01-06*02	TCRBJ01	TCRBJ01-06	02				5	5	1	3	4	8	36	47	52	60	64	4	In	VDJ
TCCAACCTGCAAAGCTTGAGGACTCGGCCGTGTATCTCTGTGCCAGCAGCGCACCGGGACAGCAATTCACCCCTCCACTTTGGGAAC		2	6.612794434672204E-6	43	TCRBV11-02*03	TCRBV11	TCRBV11-02	03				TCRBD01-01*01	TCRBD01	TCRBD01-01	01				TCRBJ01-06*02	TCRBJ01	TCRBJ01-06	02				5	5	0	5	1	7	38	50	55	62	63	2	Out	VDJ
CTGAAGATCCGGTCCACAAAGCTGGAGGACTCAGCCATGTACTTCTGTGCCAGCAGTTTTGGGCGCTCACCCCTCCACTTTGGGAAC	CASSFGRSPLHF	6	1.983838330401661E-5	36	TCRBV02-01	TCRBV02	TCRBV02-01				01,03	TCRBD01-01*01	TCRBD01	TCRBD01-01	01				TCRBJ01-06*02	TCRBJ01	TCRBJ01-06	02				5	3	8	0	2	10	45	57	60	64	66	6	In	VDJ
CTGGAGCTTGGTGACTCTGCTGTGTATTTCTGTGCCAGCAGCCCGACTTCCGGGACCCCGGCTGCCAATGAGCAGTTCTTCGGGCCA	CASSPTSGTPAANEQFF	17	5.6208752694713735E-5	51	TCRBV03-01/03-02*01	TCRBV03	TCRBV03-01/03-02	01								TCRBD01,TCRBD02	TCRBD01-01,TCRBD02-01		TCRBJ02-01*01	TCRBJ02	TCRBJ02-01	01				4	8	0	7	9	6	30	43	51	56	65	17	In	VDJ
ACTCTGAAGGTGCAGCCTGCAGAACTGGAGGATTCTGGAGTTTATTTCTGTGCCAGCAGCCAGCAGGATACGCAGTATTTTGGCCCA	CASSQQDTQYF	3	9.919191652008306E-6	33	TCRBV14-01*01	TCRBV14	TCRBV14-01	01				TCRBD01-01*01	TCRBD01	TCRBD01-01	01				TCRBJ02-03*01	TCRBJ02	TCRBJ02-03	01				3	1	4	5	0	6	48	62	63	-1	66	3	In	VDJ
CTGGAGCTTGGTGACTCTGCTGTGTATTTCTGTGCCAGCAGCCAAGATCGGGGAACGTTCCGGGGCGGGGAGCTGTTTTTTGGAGAA	CASSQDRGTFRGGELFF	11	3.637036939069712E-5	51	TCRBV03-01/03-02*01	TCRBV03	TCRBV03-01/03-02	01				TCRBD02-01*01	TCRBD02	TCRBD02-01	01				TCRBJ02-02*01	TCRBJ02	TCRBJ02-02	01				0	1	8	3	12	7	30	47	48	53	65	11	In	VDJ
GAGTCTGCCATCCCCAACCAGACAGCTCTTTACTTCTGTGCCACCAGTGATCCCCCGGGGTCCGGCGGGGAGCTGTTTTTTGGAGAA	CATSDPPGSGGELFF	2	6.612794434672204E-6	45	TCRBV24-01*01	TCRBV24	TCRBV24-01	01				TCRBD02-01*01	TCRBD02	TCRBD02-01	01				TCRBJ02-02*01	TCRBJ02	TCRBJ02-02	01				3	4	8	3	5	7	36	51	55	60	65	2	In	VDJ
AACCTGAGCTCTCTGGAGCTGGGGGACTCAGCTTTGTATTTCTGTGCCAGCAGCCGGCGGGGGGCCGGGGAGCTGTTTTTTGGAGAA	CASSRRGAGELFF	15	4.959595826004153E-5	39	TCRBV09-01*01	TCRBV09	TCRBV09-01	01				TCRBD02-01*01	TCRBD02	TCRBD02-01	01				TCRBJ02-02*01	TCRBJ02	TCRBJ02-02	01				4	2	7	1	0	6	42	54	56	-1	64	15	In	VDJ
GCTGCTCCCTCCCAGACATCTGTGTACTTCTGTGCCAGCAGTGAGACAGGGACAGGAGTGAACACCGGGGAGCTGTTTTTTGGAGAA	CASSETGTGVNTGELFF	9	2.975757495602492E-5	51	TCRBV06-01*01	TCRBV06	TCRBV06-01	01				TCRBD01-01*01	TCRBD01	TCRBD01-01	01				TCRBJ02-02*01	TCRBJ02	TCRBJ02-02	01				3	4	0	4	3	1	30	44	48	56	59	9	In	VDJ
ACATCGGCCCAAAAGAACCCGACAGCTTTCTATCTCTGTGCCAGTAGTATGGAACCCGAGAACACCGGGGAGCTGTTTTTTGGAGAA	CASSMEPENTGELFF	2	6.612794434672204E-6	45	TCRBV19-01*01	TCRBV19	TCRBV19-01	01								TCRBD01,TCRBD02	TCRBD01-01,TCRBD02-01		TCRBJ02-02*01	TCRBJ02	TCRBJ02-02	01				3	0	1	8	6	1	36	-1	50	53	59	2	In	VDJ
ATCCAGCCTGCAGAGCTTGGGGACTCGGCCGTGTATCTCTGTGCCAGCAGCTTAGCGCAGAACACCGGGGAGCTGTTTTTTGGAGAA	CASSLAQNTGELFF	5	1.653198608668051E-5	42	TCRBV11-03*01	TCRBV11	TCRBV11-03	01								TCRBD01,TCRBD02	TCRBD01-01,TCRBD02-01		TCRBJ02-02*01	TCRBJ02	TCRBJ02-02	01				1	2	4	6	0	1	39	55	57	-1	59	5	In	VDJ
NNNNTGAAGATCCAGCCCTCAGAACCCAGGGACTCAGCTGTGTACTTCTGTGCCAGCAGTCGGACACTTGAAGCTTTCTTTGGACAA	CASSRTLEAFF	2	6.612794434672204E-6	33	TCRBV12-03/12-04*01	TCRBV12	TCRBV12-03/12-04	01				TCRBD01-01*01	TCRBD01	TCRBD01-01	01				TCRBJ01-01*01	TCRBJ01	TCRBJ01-01	01				5	1	1	6	2	7	48	60	61	66	68	2	In	VDJ
CTGACTGTGAGCAACATGAGCCCTGAAGACAGCAGCATATATCTCTGCAGCGTCTTTAGGGACGGCACTGAAGCTTTCTTTGGACAA	CSVFRDGTEAFF	4	1.3225588869344408E-5	36	TCRBV29-01	TCRBV29	TCRBV29-01				01,02					TCRBD01,TCRBD02	TCRBD01-01,TCRBD02-01		TCRBJ01-01*01	TCRBJ01	TCRBJ01-01	01				6	5	0	7	2	4	45	53	58	63	65	4	In	VDJ
AGCAACATGAGCCCTGAAGACAGCAGCATATATCTCTGCAGCGTTGATACGGGACGCCTTATGAACACTGAAGCTTTCTTTGGACAA	CSVDTGRLMNTEAFF	2	6.612794434672204E-6	45	TCRBV29-01	TCRBV29	TCRBV29-01				01,02					TCRBD01,TCRBD02	TCRBD01-01,TCRBD02-01		TCRBJ01-01*01	TCRBJ01	TCRBJ01-01	01				3	3	0	7	6	0	36	47	50	55	61	2	In	VDJ
CTGACGATCCAGCGCACAGAGCAGGAGGACTCGGCCGTGTATCTCTGTGCCAGCAGCTTTCCGAACACTGAAGCTTTCTTTGGACAA	CASSFPNTEAFF	2	6.612794434672204E-6	36	TCRBV07-02	TCRBV07	TCRBV07-02				01,02								TCRBJ01-01*01	TCRBJ01	TCRBJ01-01	01				3	0	0	0	3	1	45	-1	-1	59	62	2	In	VJ
AATGTGAGCACCTTGGAGCTGGGGGACTCGGCCCTTTATCTTTGCGCCAGCAGCTTGGCGCAGGGTACGGCCCAGCATTTTGGTGAT	CASSLAQGTAQHF	8	2.6451177738688816E-5	39	TCRBV05-01*01	TCRBV05	TCRBV05-01	01				TCRBD01-01*01	TCRBD01	TCRBD01-01	01				TCRBJ01-05*01	TCRBJ01	TCRBJ01-05	01				0	2	4	3	5	11	42	58	60	65	70	8	In	VDJ
ATCAATTCCCTGGAGCTTGGTGACTCTGCTGTGTATTTCTGTGCCAGCAGCCAAGGGGGCCGCAATCATCCCCAGCATTTTGGTGAT	CASSQGGRNHPQHF	2	6.612794434672204E-6	42	TCRBV03-01/03-02*01	TCRBV03	TCRBV03-01/03-02	01				TCRBD01-01*01	TCRBD01	TCRBD01-01	01				TCRBJ01-05*01	TCRBJ01	TCRBJ01-05	01				1	0	7	0	9	10	39	-1	55	60	69	2	In	VDJ
CAGCCCTCAGAACCCAGGGACTCAGCTGTGTACTTCTGTGCCAGCAGTTTAGCGGGGTTACCGAATCAGCCCCAGCATTTTGGTGAT	CASSLAGLPNQPQHF	14	4.628956104270543E-5	45	TCRBV12	TCRBV12				TCRBV12-03/12-04,TCRBV12-04						TCRBD01,TCRBD02	TCRBD01-01,TCRBD02-01		TCRBJ01-05*01	TCRBJ01	TCRBJ01-05	01				0	0	6	2	6	4	36	-1	53	57	63	14	In	VDJ
CGGTCCACAAAGCTGGAGGACTCAGCCATGTACTTCTGTGCCAGCAGCTCCCAGCGAGGGACCAATCAGCCCCAGCATTTTGGTGAT	CASSSQRGTNQPQHF	2	6.612794434672204E-6	45	TCRBV02-01	TCRBV02	TCRBV02-01				01,03					TCRBD01,TCRBD02	TCRBD01-01,TCRBD02-01		TCRBJ01-05*01	TCRBJ01	TCRBJ01-05	01				6	10	0	7	0	3	36	47	57	-1	62	2	In	VDJ
GAGTCGCCCAGCCCCAACCAGACCTCTCTGTACTTCTGTGCCAGCAGTTTAGGGGGCCAGGGTGGCCAGCCCCAGCATTTTGGTGAT	CASSLGGQGGQPQHF	6	1.983838330401661E-5	45	TCRBV27-01*01	TCRBV27	TCRBV27-01	01				TCRBD01-01*01	TCRBD01	TCRBD01-01	01				TCRBJ01-05*01	TCRBJ01	TCRBJ01-05	01				2	0	6	0	9	7	36	-1	51	57	66	6	In	VDJ
CACATCAATTCCCTGGAGCTTGGTGACTCTGCTGTGTATTTCTGTGCCAGCAGCCAAGATCGGGGGGCTGGCTACACCTTCGGTTCG	CASSQDRGAGYTF	2	6.612794434672204E-6	39	TCRBV03-01/03-02*01	TCRBV03	TCRBV03-01/03-02	01				TCRBD02-01*01	TCRBD02	TCRBD02-01	01				TCRBJ01-02*01	TCRBJ01	TCRBJ01-02	01				0	1	8	1	1	7	42	59	60	67	68	2	In	VDJ
AGCGCACAGAGCAGGGGGACTCGGCCATGTATCTCTGTGCCAGCAGCCAGAGAGGGGTTACCTATTTATGGCTACACCTTCGGTTCG		13	4.2983163825369325E-5	46	TCRBV07-09*01	TCRBV07	TCRBV07-09	01								TCRBD01,TCRBD02	TCRBD01-01,TCRBD02-01		TCRBJ01-02*01	TCRBJ01	TCRBJ01-02	01				5	5	5	2	9	5	35	47	52	57	66	13	Out	VDJ
CTGAGCTCTCTGGAGCTGGGGGACTCAGCTTTGTATTTCTGTGCCAGCAGCGTAGGGAGGGGGCTCTATGGCTACACCTTCGGTTCG	CASSVGRGLYGYTF	2	6.612794434672204E-6	42	TCRBV09-01*01	TCRBV09	TCRBV09-01	01				TCRBD01-01*01	TCRBD01	TCRBD01-01	01				TCRBJ01-02*01	TCRBJ01	TCRBJ01-02	01				0	2	5	0	1	4	39	55	57	64	65	2	In	VDJ
TCCAGCCCTCAGAACCCAGGGACTCAGCTGTGTACTTCTGTGCCAGCAGTTTATACAGCATTTAACTATGGCTACACCTTCGGTTCG		2	6.612794434672204E-6	43	TCRBV12	TCRBV12				TCRBV12-03/12-04,TCRBV12-04		TCRBD01-01*01	TCRBD01	TCRBD01-01	01				TCRBJ01-02*01	TCRBJ01	TCRBJ01-02	01				2	1	3	5	4	1	38	53	54	58	62	2	Out	VDJ
CTGGAGCTTGGTGACTCTGCTGTGTATTTCTGTGCCAGCAGAGGGCTCGGGACTCAACCGGCTAACTATGGCTACACCTTCGGTTCG	CASRGLGTQPANYGYTF	2	6.612794434672204E-6	51	TCRBV03-01/03-02*01	TCRBV03	TCRBV03-01/03-02	01				TCRBD02-01	TCRBD02	TCRBD02-01				01,02	TCRBJ01-02*01	TCRBJ01	TCRBJ01-02	01				6	7	0	10	7	0	30	41	48	54	61	2	In	VDJ
GAGTCGCCCAGCCCCAACCAGACCTCTCTGTACTTCTGTGCCAGCAGTGACTTCGGGTCCAGGGGCTGGGGCTACACCTTCGGTTCG	CASSDFGSRGWGYTF	3	9.919191652008306E-6	45	TCRBV27-01*01	TCRBV27	TCRBV27-01	01				TCRBD01-01*01	TCRBD01	TCRBD01-01	01				TCRBJ01-02*01	TCRBJ01	TCRBJ01-02	01				5	11	4	2	4	8	36	48	59	65	69	3	In	VDJ
GCCTGCAAAGCTTGAGGACTCGGCCGTGTATCTCTGTGCCAGCAGCTTAGAGGGGGGGCGCTTTGGGACGGCTACACCTTCGGTTCG		6	1.983838330401661E-5	47	TCRBV11-02*01	TCRBV11	TCRBV11-02	01				TCRBD02-01*01	TCRBD02	TCRBD02-01	01				TCRBJ01-02*01	TCRBJ01	TCRBJ01-02	01				0	0	9	0	11	8	34	-1	51	58	69	6	Out	VDJ
CTGTGACATCGGCCCAAAAGAACCCGACAGCTTTCTATCTCTGTGCCAGTAGTACCCAGACAGCTCCCTGGGGGGTACTTCGGGCCG		2	6.612794434672204E-6	40	TCRBV19-01*01	TCRBV19	TCRBV19-01	01								TCRBD01,TCRBD02	TCRBD01-01,TCRBD02-01		TCRBJ02-07*01	TCRBJ02	TCRBJ02-07	01				4	4	2	5	11	12	41	54	58	63	74	2	Out	VDJ
CCCTCAGAACCCAGGGACTCAGCTGTGTACTTCTGTGCCAGCAGCCGAACCGTGGGTAGCGGGAGGATTGAGCAGTACTTCGGGCCG	CASSRTVGSGRIEQYF	2	6.612794434672204E-6	48	TCRBV12	TCRBV12				TCRBV12-03/12-04,TCRBV12-04		TCRBD02-01*02	TCRBD02	TCRBD02-01	02				TCRBJ02-07*01	TCRBJ02	TCRBJ02-07	01				6	12	5	1	3	7	33	44	56	66	69	2	In	VDJ
CTGACGATCCAGCGCACAGAGCAGGAGGACTCGGCCGTGTATCTCTGTGCCAGCAGCTTGAGAGGGTTCGAGCAGTACTTCGGGCCG	CASSLRGFEQYF	7	2.3144780521352714E-5	36	TCRBV07-02	TCRBV07	TCRBV07-02				01,02	TCRBD02-01*02	TCRBD02	TCRBD02-01	02				TCRBJ02-07*01	TCRBJ02	TCRBJ02-07	01				3	2	11	0	2	6	45	59	61	66	68	7	In	VDJ
ATCCGCTCACCAGGCCTGGGGGACGCAGCCATGTACCTGTGTGCCACCAGCACGAGAAAGACAGGGATCGAGCAGTACTTCGGGCCG	CATSTRKTGIEQYF	14	4.628956104270543E-5	42	TCRBV15-01*02	TCRBV15	TCRBV15-01	02				TCRBD01-01*01	TCRBD01	TCRBD01-01	01				TCRBJ02-07*01	TCRBJ02	TCRBJ02-07	01				4	7	2	3	2	6	39	52	59	66	68	14	In	VDJ
ATCCAGCCCTCAGAACCCAGGGACTCAGCTGTGTACTTCTGTGCCAGCACCTTAGCGGGAGTTATCGCCGAGCAGTACTTCGGGCCG	CASTLAGVIAEQYF	2	6.612794434672204E-6	42	TCRBV12	TCRBV12				TCRBV12-03/12-04,TCRBV12-04		TCRBD02-01*02	TCRBD02	TCRBD02-01	02				TCRBJ02-07*01	TCRBJ02	TCRBJ02-07	01				0	0	9	2	7	6	39	-1	56	61	68	2	In	VDJ
TCCGCCAGCACCAACCAGACATCTATGTACCTCTGTGCCAGCACCCCAAGGGGGGGAGGGACAGCTTACGAGCAGTACTTCGGGCCG	CASTPRGGGTAYEQYF	17	5.6208752694713735E-5	48	TCRBV28-01*01	TCRBV28	TCRBV28-01	01								TCRBD01,TCRBD02	TCRBD01-01,TCRBD02-01		TCRBJ02-07*01	TCRBJ02	TCRBJ02-07	01				7	14	0	5	2	4	33	43	57	64	66	17	In	VDJ
GCCCATCCTGAAGACAGCAGCTTCTACATCTGCAGTGCTAGAGGACTCCTCGGAGCTAGCGGGGGGTACGAGCAGTACTTCGGGCCG	CSARGLLGASGGYEQYF	11	3.637036939069712E-5	51	TCRBV20	TCRBV20				TCRBV20-01,TCRBV20-or09_02		TCRBD02-01*01	TCRBD02	TCRBD02-01	01				TCRBJ02-07*01	TCRBJ02	TCRBJ02-07	01				1	12	4	1	0	4	30	43	55	-1	66	11	In	VDJ
ACGATCCAGCGCACACAGCAGGAGGACTCGGCCGTGTATCTCTGTGCCAGCAGCCTAAGGCGCGTCTACGAGCAGTACTTCGGGCCG	CASSLRRVYEQYF	2	6.612794434672204E-6	39	TCRBV07-02	TCRBV07	TCRBV07-02				01,02					TCRBD01,TCRBD02	TCRBD01-01,TCRBD02-01		TCRBJ02-07*01	TCRBJ02	TCRBJ02-07	01				5	3	5	4	5	3	42	54	57	60	65	2	In	VDJ
GTGACCAGTGCCCATCCTGAAGACAGCAGCTTCTACATCTGCAGTGCTGGCCAAAAGGTGGAGATCTACGAGCAGTACTTCGGGCCG	CSAGQKVEIYEQYF	17	5.6208752694713735E-5	42	TCRBV20	TCRBV20				TCRBV20-01,TCRBV20-or09_02		TCRBD02-01*02	TCRBD02	TCRBD02-01	02				TCRBJ02-07*01	TCRBJ02	TCRBJ02-07	01				5	11	10	2	2	3	39	48	59	63	65	17	In	VDJ
GCTGGGGGACTCAGCCCTGTACTTCTGTGCCAGCAGCTTAGGTCCCCTAGTCCAAACCGGTTATCCTACGAGCAGTACTTCGGGCCG		9	2.975757495602492E-5	56	TCRBV13-01*01	TCRBV13	TCRBV13-01	01				TCRBD02-01	TCRBD02	TCRBD02-01				01,02	TCRBJ02-07*01	TCRBJ02	TCRBJ02-07	01				0	4	4	8	13	1	25	42	46	50	63	9	Out	VDJ
NTGTCGGCTGCTCCCTCCCAGACATCTGTGTACTTCTGTGCCAGCAGTTACTCCCAAATAGCGGCCTACGAGCAGTACTTCGGGCCG	CASSYSQIAAYEQYF	2	6.612794434672204E-6	45	TCRBV06-05*01	TCRBV06	TCRBV06-05	01				TCRBD02-01	TCRBD02	TCRBD02-01				01,02	TCRBJ02-07*01	TCRBJ02	TCRBJ02-07	01				0	5	5	5	0	2	36	53	58	-1	64	2	In	VDJ
GCTGCTCCCTCCCAGACATCTGTGTACTTCTGTGCCAGCAGTTACTCGATTCGGGGGGCAATCCCCTACGAGCAGTACTTCGGGCCG	CASSYSIRGAIPYEQYF	3	9.919191652008306E-6	51	TCRBV06	TCRBV06				TCRBV06-05,TCRBV06-06		TCRBD02-01*01	TCRBD02	TCRBD02-01	01				TCRBJ02-07*01	TCRBJ02	TCRBJ02-07	01				0	4	8	1	6	2	30	47	51	58	64	3	In	VDJ
GAGCTGGGGGACTCGGCCCTTTATCTTTGCGCCAGCAGCTTGGTACCACCCAAGATTGACGGCGCCGACGAGCAGTACTTCGGGCCG	CASSLVPPKIDGADEQYF	6	1.983838330401661E-5	54	TCRBV05-01*01	TCRBV05	TCRBV05-01	01								TCRBD01,TCRBD02	TCRBD01-01,TCRBD02-01		TCRBJ02-07*01	TCRBJ02	TCRBJ02-07	01				0	14	2	7	7	5	27	43	57	60	67	6	In	VDJ
CGGTCCACAAAGCTGGAGGACTCAGCCATGTACTTCTGTGCCAGCAGTGAAGGTTCCTTTGGGGCCAACGTCCTGACTTTCGGGGCC	CASSEGSFGANVLTF	3	9.919191652008306E-6	45	TCRBV02-01	TCRBV02	TCRBV02-01				01,03	TCRBD02-01	TCRBD02	TCRBD02-01				01,02	TCRBJ02-06*01	TCRBJ02	TCRBJ02-06	01				1	4	4	10	1	3	36	52	56	58	59	3	In	VDJ
ATCCAGCGCACACAGCAGGAGGACTCGGCCGTGTATCTCTGTGCCAGCAGCTCCGTTGACAGTGTGAACATTCAGTACTTCGGCGCC	CASSSVDSVNIQYF	2	6.612794434672204E-6	42	TCRBV07-02	TCRBV07	TCRBV07-02				01,02	TCRBD01-01*01	TCRBD01	TCRBD01-01	01				TCRBJ02-04*01	TCRBJ02	TCRBJ02-04	01				4	5	2	5	4	7	39	52	57	62	66	2	In	VDJ
ACAGTGACCAGTGCCCATCCTGAAGACAGCAGCTTCTACATCTGCAGTGCTAGAGGAGCTGGGGCTTCACCCCTCCACTTTGGGAAC	CSARGAGASPLHF	6	1.983838330401661E-5	39	TCRBV20	TCRBV20				TCRBV20-01,TCRBV20-or09_02		TCRBD01-01*01	TCRBD01	TCRBD01-01	01				TCRBJ01-06*02	TCRBJ01	TCRBJ01-06	02				1	5	7	0	0	9	42	55	60	-1	65	6	In	VDJ
GTGAACGCCTTGGAGCTGGACGACTCGGCCCTGTATCTCTGTGCCAGCAGCAAGGACAGGGTCAATTCACCCCTCCACTTTGGGAAC	CASSKDRVNSPLHF	2	6.612794434672204E-6	42	TCRBV05-04*01	TCRBV05	TCRBV05-04	01				TCRBD01-01*01	TCRBD01	TCRBD01-01	01				TCRBJ01-06*02	TCRBJ01	TCRBJ01-06	02				4	2	1	3	2	7	39	51	53	61	63	2	In	VDJ
ACCAGTGCCCATCCTGAAGACAGCAGCTTCTACATCTGCAGTGCTTCCCCCCTAGCGGGGGGGCGGAATGAGCAGTTCTTCGGGCCA	CSASPLAGGRNEQFF	5	1.653198608668051E-5	45	TCRBV20	TCRBV20				TCRBV20-01,TCRBV20-or09_02		TCRBD02-01*01	TCRBD02	TCRBD02-01	01				TCRBJ02-01*01	TCRBJ02	TCRBJ02-01	01				5	6	4	0	3	7	36	45	51	63	66	5	In	VDJ
GAGTCGCCCAGCCCCAACCAGACCTCTCTGTACTTCTGTGCCAGCAGTTTAGTGGGACAGGGAAAAGAGACCCAGTACTTCGGGCCA	CASSLVGQGKETQYF	9	2.975757495602492E-5	45	TCRBV27-01*01	TCRBV27	TCRBV27-01	01				TCRBD01-01*01	TCRBD01	TCRBD01-01	01				TCRBJ02-05*01	TCRBJ02	TCRBJ02-05	01				2	2	0	3	2	3	36	51	53	62	64	9	In	VDJ
ACCAGTGCCCATCCTGAAGACAGCAGCTTCTACATCTGCAGTGCTAGCACCGTAGCGGGAGGGGTAGATACGCAGTATTTTGGCCCA	CSASTVAGGVDTQYF	5	1.653198608668051E-5	45	TCRBV20	TCRBV20				TCRBV20-01,TCRBV20-or09_02		TCRBD02-01*02	TCRBD02	TCRBD02-01	02				TCRBJ02-03*01	TCRBJ02	TCRBJ02-03	01				3	5	5	0	2	5	36	47	52	63	65	5	In	VDJ
ACCAGTGCCCATCCTGAAGACAGCAGCTTCTACATCTGCAGTGCTCGGGGACTAGCGGAATTCACAGATACGCAGTATTTTGGCCCA	CSARGLAEFTDTQYF	8	2.6451177738688816E-5	45	TCRBV20	TCRBV20				TCRBV20-01,TCRBV20-or09_02		TCRBD02-01	TCRBD02	TCRBD02-01				01,02	TCRBJ02-03*01	TCRBJ02	TCRBJ02-03	01				5	2	0	5	4	2	36	45	47	58	62	8	In	VDJ
CTGATCCTGGAGTCGCCCAGCCCCAACCAGACCTCTCTGTACTTCTGTGCCAGCGGATTCGGGGCCGGGGAGCTGTTTTTTGGAGAA	CASGFGAGELFF	2	6.612794434672204E-6	36	TCRBV27-01*01	TCRBV27	TCRBV27-01	01				TCRBD02-01*01	TCRBD02	TCRBD02-01	01				TCRBJ02-02*01	TCRBJ02	TCRBJ02-02	01				8	5	8	3	0	6	45	54	59	-1	64	2	In	VDJ
ATCCAGCCTGCAGAGCTTGGGGACTCGGCCGTGTATCTCTGTGCCAGCAGTAATACAGGGGTGCCCGGGGAGCTGTTTTTTGGAGAA	CASSNTGVPGELFF	2	6.612794434672204E-6	42	TCRBV11-03*01	TCRBV11	TCRBV11-03	01				TCRBD01-01*01	TCRBD01	TCRBD01-01	01				TCRBJ02-02*01	TCRBJ02	TCRBJ02-02	01				6	4	3	2	3	6	39	50	54	61	64	2	In	VDJ
GCCTTGTTGCTGGGGGACTCGGCCCTGTATCTCTGTGCCAGCAGCTTGGGTCGTGGGCCGAACACCGGGGAGCTGTTTTTTGGAGAA	CASSLGRGPNTGELFF	3	9.919191652008306E-6	48	TCRBV05-05*01	TCRBV05	TCRBV05-05	01				TCRBD01-01*01	TCRBD01	TCRBD01-01	01				TCRBJ02-02*01	TCRBJ02	TCRBJ02-02	01				0	5	8	0	0	0	33	49	54	-1	58	3	In	VDJ
GTGACATCGGCCCAAAAGAACCCGACAGCTTTCTATCTCTGTGCCAGTAGCCTGGACAGAAACACCGGGGAGCTGTTTTTTGGAGAA	CASSLDRNTGELFF	3	9.919191652008306E-6	42	TCRBV19-01*01	TCRBV19	TCRBV19-01	01				TCRBD01-01*01	TCRBD01	TCRBD01-01	01				TCRBJ02-02*01	TCRBJ02	TCRBJ02-02	01				6	3	1	5	1	2	39	50	53	59	60	3	In	VDJ
AACGCCTTGTTGCTGGGGGACTCGGCCCTGTATCTCTGTGCCAGCAGCTTGGCCAAACTTTGGGGCTCTGAAGCTTTCTTTGGACAA	CASSLAKLWGSEAFF	2	6.612794434672204E-6	45	TCRBV05-05*01	TCRBV05	TCRBV05-05	01				TCRBD01-01*01	TCRBD01	TCRBD01-01	01				TCRBJ01-01*01	TCRBJ01	TCRBJ01-01	01				0	9	7	0	1	6	36	52	61	66	67	2	In	VDJ
ATCCGCTCACCAGGCCTGGGGGACGCAGCCATGTACCTGTGTGCCACCAGCAGAGGTGGGCGAGGTACTGAAGCTTTCTTTGGACAA	CATSRGGRGTEAFF	2	6.612794434672204E-6	42	TCRBV15-01*02	TCRBV15	TCRBV15-01	02								TCRBD01,TCRBD02	TCRBD01-01,TCRBD02-01		TCRBJ01-01*01	TCRBJ01	TCRBJ01-01	01				1	2	8	0	5	5	39	55	57	61	66	2	In	VDJ
ATCCGGTCCACAAAGCTGGAGGACTCAGCCATGTACTTCTGTGCCAGCACCAGCGACAGGGGTGGCACTGAAGCTTTCTTTGGACAA	CASTSDRGGTEAFF	12	3.967676660803322E-5	42	TCRBV02-01	TCRBV02	TCRBV02-01				01,03	TCRBD01-01*01	TCRBD01	TCRBD01-01	01				TCRBJ01-01*01	TCRBJ01	TCRBJ01-01	01				7	5	2	2	3	4	39	49	54	62	65	12	In	VDJ
AATGTGAACGCCTTGTTGCTGGGGGACTCGGCCCTGTATCTCTGTGCCAGCAGCCGAACCTTGAACACTGAAGCTTTCTTTGGACAA	CASSRTLNTEAFF	2	6.612794434672204E-6	39	TCRBV05-05*01	TCRBV05	TCRBV05-05	01								TCRBD01,TCRBD02	TCRBD01-01,TCRBD02-01		TCRBJ01-01*01	TCRBJ01	TCRBJ01-01	01				4	1	2	8	4	0	42	54	55	57	61	2	In	VDJ
GAGTCTGCCATCCCCAACCAGACAGCTCTTTACTTCTGTGCCACCAGTGCCTTGGGACAGGGGAACACTGAAGCTTTCTTTGGACAA	CATSALGQGNTEAFF	2	6.612794434672204E-6	45	TCRBV24-01*01	TCRBV24	TCRBV24-01	01				TCRBD01-01*01	TCRBD01	TCRBD01-01	01				TCRBJ01-01*01	TCRBJ01	TCRBJ01-01	01				5	4	0	3	0	1	36	49	53	-1	62	2	In	VDJ
ACTGTGACATCGGCCCAAAAGAACCCGACAGCTTTCTATCTCTGTGCCAGTAGAGGGACGGAGAACACTGAAGCTTTCTTTGGACAA	CASRGTENTEAFF	2	6.612794434672204E-6	39	TCRBV19-01*01	TCRBV19	TCRBV19-01	01								TCRBD01,TCRBD02	TCRBD01-01,TCRBD02-01		TCRBJ01-01*01	TCRBJ01	TCRBJ01-01	01				6	1	0	7	3	1	42	53	54	59	62	2	In	VDJ
AAGATCCGGTCCACAAAGCTGGAGGACTCAGCCATGTACTTCTGTGCCAGCAGAGAGTTTAGGGCCCTCGAAGCTTTCTTTGGACAA	CASREFRALEAFF	5	1.653198608668051E-5	39	TCRBV02-01	TCRBV02	TCRBV02-01				01,03					TCRBD01,TCRBD02	TCRBD01-01,TCRBD02-01		TCRBJ01-01*01	TCRBJ01	TCRBJ01-01	01				6	7	5	3	5	8	42	53	60	64	69	5	In	VDJ
CACGCCCTGCAGCCAGAAGACTCAGCCCTGTATCTCTGCGCCAGCAGCCAAGGGGACAGGGACAATGAAAAACTGTTTTTTGGCAGT	CASSQGDRDNEKLFF	3	9.919191652008306E-6	45	TCRBV04-01*01	TCRBV04	TCRBV04-01	01				TCRBD01-01*01	TCRBD01	TCRBD01-01	01				TCRBJ01-04*01	TCRBJ01	TCRBJ01-04	01				1	0	0	3	2	5	36	-1	52	61	63	3	In	VDJ
CTGAGCTCTCTGGAGCTGGGGGACTCAGCTTTGTATTTCTGTGCCAGCAGCGTAGGGCAGAGAAATGAAAAACTGTTTTTTGGCAGT	CASSVGQRNEKLFF	6	1.983838330401661E-5	42	TCRBV09-01*01	TCRBV09	TCRBV09-01	01								TCRBD01,TCRBD02	TCRBD01-01,TCRBD02-01		TCRBJ01-04*01	TCRBJ01	TCRBJ01-04	01				0	2	4	5	3	5	39	55	57	60	63	6	In	VDJ
CTGGAGTCCGCCAGCACCAACCAGACATCTATGTACCTCTGTGCCAGCAGTTTTCGCCCGGGGCGGGAAAAACTGTTTTTTGGCAGT	CASSFRPGREKLFF	6	1.983838330401661E-5	42	TCRBV28-01*01	TCRBV28	TCRBV28-01	01								TCRBD01,TCRBD02	TCRBD01-01,TCRBD02-01		TCRBJ01-04*01	TCRBJ01	TCRBJ01-04	01				3	6	7	0	2	8	39	53	59	64	66	6	In	VDJ
TCTCACTGTGACATCGGCCCAAAAGAACCCGACAGCTTTCTATCTCTGTGCCAGTAGCGCCCTTTTATTCCCCAGCATTTTGGTGAT		2	6.612794434672204E-6	35	TCRBV19-01*01	TCRBV19	TCRBV19-01	01								TCRBD01,TCRBD02	TCRBD01-01,TCRBD02-01		TCRBJ01-05*01	TCRBJ01	TCRBJ01-05	01				6	1	10	0	9	10	46	57	58	60	69	2	Out	VDJ
CTCTCTGGAGCTGGGGGACTCAGCTTTGTATTTCTGTGCCAGCAGCGTTATGGGACAGTGGGCAATCAGCCCCAGCATTTTGGTGAT		6	1.983838330401661E-5	47	TCRBV09-01*01	TCRBV09	TCRBV09-01	01				TCRBD01-01*01	TCRBD01	TCRBD01-01	01				TCRBJ01-05*01	TCRBJ01	TCRBJ01-05	01				2	3	0	5	3	2	34	48	51	58	61	6	Out	VDJ
ATCCAGCCCTCAGAACCCAGGGACTCAGCTGTGTACTTCTGTGCCAGCAGTTTTACAGGGGGCAATCAGCCCCAGCATTTTGGTGAT	CASSFTGGNQPQHF	2	6.612794434672204E-6	42	TCRBV12	TCRBV12				TCRBV12-03/12-04,TCRBV12-04		TCRBD01-01*01	TCRBD01	TCRBD01-01	01				TCRBJ01-05*01	TCRBJ01	TCRBJ01-05	01				3	1	3	2	0	2	39	53	54	-1	61	2	In	VDJ
ATCAATTCCCTGGAGCTTGGTGACTCTGCTGTGTATTTCTGTGCCAGCAGCCAAGATATGGCAAATCAGCCCCAGCATTTTGGTGAT	CASSQDMANQPQHF	2	6.612794434672204E-6	42	TCRBV03-01/03-02*01	TCRBV03	TCRBV03-01/03-02	01				TCRBD01-01*01	TCRBD01	TCRBD01-01	01				TCRBJ01-05*01	TCRBJ01	TCRBJ01-05	01				0	3	9	0	1	4	39	56	59	62	63	2	In	VDJ
NNCTTGGAGATCCAGTCCACGGAGTCAGGGGACACAGCACTGTATTTCTGTGCCAGCAGCGAAACGCAGCCCCAGCATTTTGGTGAT	CASSETQPQHF	12	3.967676660803322E-5	33	TCRBV21-01*01	TCRBV21	TCRBV21-01	01								TCRBD01,TCRBD02	TCRBD01-01,TCRBD02-01		TCRBJ01-05*01	TCRBJ01	TCRBJ01-05	01				5	0	2	8	4	7	48	-1	60	62	66	12	In	VDJ
GTGACCAGTGCCCATCCTGAAGACAGCAGCTTCTACATCTGCAGTGCTAGACGCAGGGTCGGTAATTCACCCCTCCACTTTGGGAAT	CSARRRVGNSPLHF	2	6.612794434672204E-6	42	TCRBV20	TCRBV20				TCRBV20-01,TCRBV20-or09_02		TCRBD01-01*01	TCRBD01	TCRBD01-01	01				TCRBJ01-06*01	TCRBJ01	TCRBJ01-06	01				2	2	4	3	4	6	39	51	53	58	62	2	In	VDJ
ACTCTCAAGATCCAGCCTGCAGAGCTTGGGGACTCGGCCGTGTATCTCTGTGCCAGCAGCACTGGACAGGGTTTGACCTTCGGTTCG	CASSTGQGLTF	2	6.612794434672204E-6	33	TCRBV11-03*01	TCRBV11	TCRBV11-03	01				TCRBD01-01*01	TCRBD01	TCRBD01-01	01				TCRBJ01-02*01	TCRBJ01	TCRBJ01-02	01				5	3	1	3	4	14	48	60	63	71	75	2	In	VDJ
GTGACCAGTGCCCATCCTGAAGACAGCAGCTTCTACATCTGCAGTGCTAGATTGGGGATTTCTCTAGGTGGCTACACCTTCGGTTCG	CSARLGISLGGYTF	3	9.919191652008306E-6	42	TCRBV20	TCRBV20				TCRBV20-01,TCRBV20-or09_02						TCRBD01,TCRBD02	TCRBD01-01,TCRBD02-01		TCRBJ01-02*01	TCRBJ01	TCRBJ01-02	01				2	3	0	8	10	7	39	51	54	58	68	3	In	VDJ
CTGACTGTGAGCAACATGAGCCCTGAAGACAGCAGCATATATCTCTGCAGCGTCACCGACAGGGGTAGTGGCTACACCTTCGGTTCG	CSVTDRGSGYTF	2	6.612794434672204E-6	36	TCRBV29-01	TCRBV29	TCRBV29-01				01,02	TCRBD01-01*01	TCRBD01	TCRBD01-01	01				TCRBJ01-02*01	TCRBJ01	TCRBJ01-02	01				6	4	2	2	3	7	45	53	57	65	68	2	In	VDJ
NNNNNNNTGTCGGCTGCTCCCTCCCAAACATCTGTGTACTTCTGTGCCAGCAGTTATCTGGGGGCGGCTGGCTACACCTTCGGTTCG	CASSYLGAAGYTF	7	2.3144780521352714E-5	39	TCRBV06-02/06-03*01	TCRBV06	TCRBV06-02/06-03	01				TCRBD01-01*01	TCRBD01	TCRBD01-01	01				TCRBJ01-02*01	TCRBJ01	TCRBJ01-02	01				3	3	6	0	3	7	42	56	59	65	68	7	In	VDJ
CACATCAATTCCCTGGAGCTTGGTGACTCTGCTGTGTATTTCTGTGCCAGCAGCCAAGATTCAGTCTATGGCTACACCTTCGGTTCG	CASSQDSVYGYTF	2	6.612794434672204E-6	39	TCRBV03-01/03-02*01	TCRBV03	TCRBV03-01/03-02	01				TCRBD01-01*01	TCRBD01	TCRBD01-01	01				TCRBJ01-02*01	TCRBJ01	TCRBJ01-02	01				0	2	4	5	1	4	42	59	61	64	65	2	In	VDJ
GCCTTGTTGCTGGGGGACTCGGCCCTGTATCTCTGTGCCAGCAGCTTCGGTTTGGGACAGGGGGCCTATGGCTACACCTTCGGTTCG	CASSFGLGQGAYGYTF	2	6.612794434672204E-6	48	TCRBV05-05*01	TCRBV05	TCRBV05-05	01				TCRBD01-01*01	TCRBD01	TCRBD01-01	01				TCRBJ01-02*01	TCRBJ01	TCRBJ01-02	01				2	6	0	0	0	4	33	47	53	-1	65	2	In	VDJ
GCCCAAAAGAACCCGACAGCTTTCTATCTCTGTGCCAGTAGTACAGGAGCTTTCGGGACAGAGTACTATGGCTACACCTTCGGTTCG	CASSTGAFGTEYYGYTF	3	9.919191652008306E-6	51	TCRBV19-01*01	TCRBV19	TCRBV19-01	01				TCRBD01-01*01	TCRBD01	TCRBD01-01	01				TCRBJ01-02*01	TCRBJ01	TCRBJ01-02	01				4	11	0	5	3	3	30	43	54	61	64	3	In	VDJ
GAGTCCGCCAGCACCAACCAGACATCTATGTACCTCTGTGCCAGCAGGGACAGCCCGATTTTTAACTATGGCTACACCTTCGGTTCG	CASRDSPIFNYGYTF	2	6.612794434672204E-6	45	TCRBV28-01*01	TCRBV28	TCRBV28-01	01				TCRBD01-01*01	TCRBD01	TCRBD01-01	01				TCRBJ01-02*01	TCRBJ01	TCRBJ01-02	01				6	0	1	5	9	1	36	-1	47	53	62	2	In	VDJ
AGTGACCAGTGCCCATCCTGAAGACAGCAGCTTCTACATCTGCAGTGCTAGAGTCCCGGTACTAACTATGGCTACACCTTCGGTTCG		7	2.3144780521352714E-5	41	TCRBV20	TCRBV20				TCRBV20-01,TCRBV20-or09_02		TCRBD02-01	TCRBD02	TCRBD02-01				01,02	TCRBJ01-02*01	TCRBJ01	TCRBJ01-02	01				1	3	8	5	2	0	40	53	56	59	61	7	Out	VDJ
TTCTAAGAAGCTCCTTCTCAGTGACTCTGGCTTCTATCTCTGTGCCTGGAGTGACCGGAAGCCAACTATGGCTACACCTTCGGTTCG		2	6.612794434672204E-6	41	TCRBV30-01*01	TCRBV30	TCRBV30-01	01								TCRBD01,TCRBD02	TCRBD01-01,TCRBD02-01		TCRBJ01-02*01	TCRBJ01	TCRBJ01-02	01				1	3	1	8	4	2	40	53	56	59	63	2	Out	VDJ
CACGCCCTGCAGCCAGAAGACTCAGCCCTGTATCTCTGCGCCAGCAGCCAAGGGATAGAGTTAAACTATGGCTACACCTTCGGTTCG	CASSQGIELNYGYTF	2	6.612794434672204E-6	45	TCRBV04-01*01	TCRBV04	TCRBV04-01	01								TCRBD01,TCRBD02	TCRBD01-01,TCRBD02-01		TCRBJ01-02*01	TCRBJ01	TCRBJ01-02	01				1	0	1	8	8	2	36	-1	52	55	63	2	In	VDJ
ACCAGTGCCCATCCTGAAGACAGCAGCTTCTACATCTGCAGTGCTAGAGGACCGTTGGGAGGGACGGATGGCTACACCTTCGGTTCG	CSARGPLGGTDGYTF	2	6.612794434672204E-6	45	TCRBV20	TCRBV20				TCRBV20-01,TCRBV20-or09_02		TCRBD02-01*02	TCRBD02	TCRBD02-01	02				TCRBJ01-02*01	TCRBJ01	TCRBJ01-02	01				1	7	9	0	4	6	36	49	56	63	67	2	In	VDJ
GTGAACGCCTTGGAGCTGGACGACTCGGCCCTGTATCTCTGTGCCAGCAGCTATGGCAAATTGGTCGATGGCTACACCTTCGGTTCG	CASSYGKLVDGYTF	4	1.3225588869344408E-5	42	TCRBV05-04*01	TCRBV05	TCRBV05-04	01				TCRBD01-01*01	TCRBD01	TCRBD01-01	01				TCRBJ01-02*01	TCRBJ01	TCRBJ01-02	01				3	2	9	0	10	6	39	52	54	57	67	4	In	VDJ
GTGAGCACCTTGGAGCTGGGGGACTCGGCCCTTTATCTTTGCGCCAGCAGCCAGGGACAGGGAACCCATGGCTACACCTTCGGTTCG	CASSQGQGTHGYTF	2	6.612794434672204E-6	42	TCRBV05-01*01	TCRBV05	TCRBV05-01	01				TCRBD01-01*01	TCRBD01	TCRBD01-01	01				TCRBJ01-02*01	TCRBJ01	TCRBJ01-02	01				4	2	0	3	5	6	39	51	53	62	67	2	In	VDJ
CACCTACACGCCCTGCAGCCAGAAGACTCAGCCCTGTATCTCTGCGCCAGCAGCTCACCAGGGTTACGGGGCTACACCTTCGGTTCG	CASSSPGLRGYTF	17	5.6208752694713735E-5	39	TCRBV04-01*01	TCRBV04	TCRBV04-01	01				TCRBD01-01*01	TCRBD01	TCRBD01-01	01				TCRBJ01-02*01	TCRBJ01	TCRBJ01-02	01				5	4	4	3	6	8	42	54	58	63	69	17	In	VDJ
NNNNNNNNNNNNNTGTCGGCTGCTCCCTCCCAGACATCTGTGTACTTCTGTGCCAGCAGCAGGTTGAGGGGCTACACCTTCGGTTCG	CASSRLRGYTF	5	1.653198608668051E-5	33	TCRBV06-05*01	TCRBV06	TCRBV06-05	01								TCRBD01,TCRBD02	TCRBD01-01,TCRBD02-01		TCRBJ01-02*01	TCRBJ01	TCRBJ01-02	01				6	0	4	4	6	8	48	-1	59	63	69	5	In	VDJ
ACATCGGCCCAAAAGAACCCGACAGCTTTCTATCTCTGTGCCAGTAGTGCCGGGACAGGCCCATACATGGAGCAGTACTTCGGGCCG	CASSAGTGPYMEQYF	6	1.983838330401661E-5	45	TCRBV19-01*01	TCRBV19	TCRBV19-01	01				TCRBD01-01*01	TCRBD01	TCRBD01-01	01				TCRBJ02-07*01	TCRBJ02	TCRBJ02-07	01				5	3	0	4	10	7	36	48	51	59	69	6	In	VDJ
AAGATCCAGCCCTCAGAACCCAGGGACTCAGCTGTGTACTTCTGTGCCAGCAGTGCAGGGACCTCGCGGGAGCAGTACTTCGGGCCG	CASSAGTSREQYF	2	6.612794434672204E-6	39	TCRBV12-03/12-04*01	TCRBV12	TCRBV12-03/12-04	01								TCRBD01,TCRBD02	TCRBD01-01,TCRBD02-01		TCRBJ02-07*01	TCRBJ02	TCRBJ02-07	01				5	3	0	7	7	7	42	54	57	62	69	2	In	VDJ
AGTCCACGGAGTCAGGGGACACAGCACTGTATTTCTGTGCCAGCAGGCAATCCCGGGACAGCTTCTCAGGAGCAGTACTTCGGGCCG		7	2.3144780521352714E-5	46	TCRBV21-01*01	TCRBV21	TCRBV21-01	01				TCRBD01-01*01	TCRBD01	TCRBD01-01	01				TCRBJ02-07*01	TCRBJ02	TCRBJ02-07	01				6	8	0	5	8	7	35	46	54	61	69	7	Out	VDJ
GTGAGCAACATGAGCCCTGAAGACAGCAGCATATATCTCTGCAGCGTTACGAGCGGGCTAGTTCGGTACGAGCAGTACTTCGGGCCG	CSVTSGLVRYEQYF	3	9.919191652008306E-6	42	TCRBV29-01	TCRBV29	TCRBV29-01				01,02	TCRBD02-01	TCRBD02	TCRBD02-01				01,02	TCRBJ02-07*01	TCRBJ02	TCRBJ02-07	01				5	3	6	4	9	4	39	48	51	57	66	3	In	VDJ
CTACACGCCCTGCAGCCAGAAGACTCAGCCCTGTATCTCTGCGCCAGCAGCCAAGAGGTGATCTCCTACGAGCAGTACTTCGGGCCG	CASSQEVISYEQYF	2	6.612794434672204E-6	42	TCRBV04-01*01	TCRBV04	TCRBV04-01	01								TCRBD01,TCRBD02	TCRBD01-01,TCRBD02-01		TCRBJ02-07*01	TCRBJ02	TCRBJ02-07	01				0	0	0	10	4	0	39	-1	56	58	62	2	In	VDJ
CTGATTCTGGAGTCCGCCAGCACCAACCAGACATCTATGTACCTCTGTGCCAGCGCGTGGAGCTCCTACGAGCAGTACTTCGGGCCG	CASAWSSYEQYF	2	6.612794434672204E-6	36	TCRBV28-01*01	TCRBV28	TCRBV28-01	01				TCRBD02-01*02	TCRBD02	TCRBD02-01	02				TCRBJ02-07*01	TCRBJ02	TCRBJ02-07	01				8	4	10	2	0	0	45	54	58	-1	62	2	In	VDJ
GTGAGCACCTTGGAGCTGGGGGACTCGGCCCTTTATCTTTGCGCCAGCAGCTCGAGCGGCCGAGCCTACGAGCAGTACTTCGGGCCG	CASSSSGRAYEQYF	4	1.3225588869344408E-5	42	TCRBV05-01*01	TCRBV05	TCRBV05-01	01				TCRBD02-01	TCRBD02	TCRBD02-01				01,02	TCRBJ02-07*01	TCRBJ02	TCRBJ02-07	01				3	2	6	5	5	2	39	52	54	59	64	4	In	VDJ
NTGAAGATCCAGCCCTCAGAACCCAGGGACTCAGCTGTGTACTTCTGTGCCAGCAGTCCGACCCCCTACGAGCAGTACTTCGGGCCG	CASSPTPYEQYF	5	1.653198608668051E-5	36	TCRBV12-03/12-04*01	TCRBV12	TCRBV12-03/12-04	01								TCRBD01,TCRBD02	TCRBD01-01,TCRBD02-01		TCRBJ02-07*01	TCRBJ02	TCRBJ02-07	01				5	2	2	7	2	2	45	57	59	62	64	5	In	VDJ
AGCACCTTGGAGCTGGGGGACTCGGCCCTTTATCTTTGCGCCAGCAGCTTGGCCGGGACAGGGACCTACGAGCAGTACTTCGGGCCG	CASSLAGTGTYEQYF	13	4.2983163825369325E-5	45	TCRBV05-01*01	TCRBV05	TCRBV05-01	01				TCRBD01-01*01	TCRBD01	TCRBD01-01	01				TCRBJ02-07*01	TCRBJ02	TCRBJ02-07	01				0	2	0	3	1	2	36	52	54	63	64	13	In	VDJ
CTGACAGTGACCAGTGCCCATCCTGAAGACAGCAGCTTCTACATCTGCAGTGCTGTGCGGGGGGAATACGAGCAGTACTTCGGGCCG	CSAVRGEYEQYF	4	1.3225588869344408E-5	36	TCRBV20	TCRBV20				TCRBV20-01,TCRBV20-or09_02		TCRBD02-01*01	TCRBD02	TCRBD02-01	01				TCRBJ02-07*01	TCRBJ02	TCRBJ02-07	01				5	2	7	1	2	4	45	54	56	64	66	4	In	VDJ
GAGTCTGCTGCCTCCTCCCAGACATCTGTATATTTCTGCGCCAGCAGTGAGATTCGGCCCCCCAAGCACGAGCAGTACTTCGGGCCG	CASSEIRPPKHEQYF	8	2.6451177738688816E-5	45	TCRBV10-01*01	TCRBV10	TCRBV10-01	01								TCRBD01,TCRBD02	TCRBD01-01,TCRBD02-01		TCRBJ02-07*01	TCRBJ02	TCRBJ02-07	01				2	4	9	0	9	5	36	51	55	58	67	8	In	VDJ
CATCCCCAACCAGACAGCTCTTTACTTCTGTGCCACCAGTGATTATTAGGGTCGGGGACAGGGTACCACGAGCAGTACTTCGGGCCG		2	6.612794434672204E-6	53	TCRBV24-01*01	TCRBV24	TCRBV24-01	01				TCRBD01-01*01	TCRBD01	TCRBD01-01	01				TCRBJ02-07*01	TCRBJ02	TCRBJ02-07	01				2	10	0	3	4	5	28	44	54	63	67	2	Out	VDJ
TCCCTGATTCTGGAGTCCGCCAGCACCAACCAGACATCTATGTACCTCTGTGCCAGCAGTTTCCTACACGAGCAGTACTTCGGGCCG	CASSFLHEQYF	9	2.975757495602492E-5	33	TCRBV28-01*01	TCRBV28	TCRBV28-01	01				TCRBD02-01	TCRBD02	TCRBD02-01				01,02	TCRBJ02-07*01	TCRBJ02	TCRBJ02-07	01				3	1	4	9	1	5	48	62	63	66	67	9	In	VDJ
CTCACTGTGACATCGGCCCAAAAGAACCCGACAGCTTTCTATCTCTGTGCCAGTGGACAGGGGGCACACGAGCAGTACTTCGGGCCG	CASGQGAHEQYF	4	1.3225588869344408E-5	36	TCRBV19-01*01	TCRBV19	TCRBV19-01	01				TCRBD01-01*01	TCRBD01	TCRBD01-01	01				TCRBJ02-07*01	TCRBJ02	TCRBJ02-07	01				8	0	1	0	2	5	45	-1	54	65	67	4	In	VDJ
CAGCCCTCAGAACCCAGGGACTCAGCTGTGTACTTCTGTGCCAGCAGTTTATCCAGGGGGCGAGGAAACGAGCAGTACTTCGGGCCG	CASSLSRGRGNEQYF	6	1.983838330401661E-5	45	TCRBV12	TCRBV12				TCRBV12-03/12-04,TCRBV12-04		TCRBD01-01*01	TCRBD01	TCRBD01-01	01				TCRBJ02-07*01	TCRBJ02	TCRBJ02-07	01				2	2	4	0	6	5	36	51	53	61	67	6	In	VDJ
GCCCAAAAGAACCCGACAGCTTTCTATCTCTGTGCCAGTAGTACACGGACAGGGGAGAGCTCTGGAAACACCATATATTTTGGAGAG	CASSTRTGESSGNTIYF	2	6.612794434672204E-6	51	TCRBV19-01*01	TCRBV19	TCRBV19-01	01				TCRBD01-01*01	TCRBD01	TCRBD01-01	01				TCRBJ01-03*01	TCRBJ01	TCRBJ01-03	01				4	3	1	2	4	0	30	43	46	55	59	2	In	VDJ
ACAGAGCAGCGGGACTCGGCCATGTATCGCTGTGCCAGCAGCTCGTTTACCCCAGGGGACTCTGGAAACACCATATATTTTGGAGAG	CASSSFTPGDSGNTIYF	6	1.983838330401661E-5	51	TCRBV07-06*01	TCRBV07	TCRBV07-06	01				TCRBD01-01*01	TCRBD01	TCRBD01-01	01				TCRBJ01-03*01	TCRBJ01	TCRBJ01-03	01				4	9	4	2	1	0	30	43	52	58	59	6	In	VDJ
TCACTGTGACATCGGCCCAAAAGAACCCGACAGCTTTCTATCTCTGTGCCAGTAGCCCCACCTGGAAACACCATATATTTTGGAGAG		2	6.612794434672204E-6	37	TCRBV19-01*01	TCRBV19	TCRBV19-01	01								TCRBD01,TCRBD02	TCRBD01-01,TCRBD02-01		TCRBJ01-03*01	TCRBJ01	TCRBJ01-03	01				6	4	3	7	0	2	44	55	59	-1	61	2	Out	VDJ
TCGCCCAGCCCCAACCAGACCTCTCTGTACTTCTGTGCCAGTCGCCTCCAGGGTTTCTCTGGGGCCAACGTCCTGACTTTCGGGGCC	CASRLQGFSGANVLTF	3	9.919191652008306E-6	48	TCRBV27-01*01	TCRBV27	TCRBV27-01	01				TCRBD01-01*01	TCRBD01	TCRBD01-01	01				TCRBJ02-06*01	TCRBJ02	TCRBJ02-06	01				9	7	4	3	3	0	33	41	48	53	56	3	In	VDJ
CTGGAGTCAGCTACCCGCTCCCAGACATCTGTGTATTTCTGCGCCAGCAGTGTGGAAAGTATTAATTCACCCCTCCACTTTGGGAAC	CASSVESINSPLHF	2	6.612794434672204E-6	42	TCRBV10-02*01	TCRBV10	TCRBV10-02	01								TCRBD01,TCRBD02	TCRBD01-01,TCRBD02-01		TCRBJ01-06*02	TCRBJ01	TCRBJ01-06	02				4	1	1	8	6	6	39	52	53	56	62	2	In	VDJ
CAGCGCACAGAGCAGGGGGACTCGGCCATGTATCTCTGTGCCAGCAGCCCACCGGGCTCCTATAATTCACCCCTCCACTTTGGGAAC	CASSPPGSYNSPLHF	8	2.6451177738688816E-5	45	TCRBV07-09*01	TCRBV07	TCRBV07-09	01				TCRBD02-01	TCRBD02	TCRBD02-01				01,02	TCRBJ01-06*02	TCRBJ01	TCRBJ01-06	02				5	4	8	4	0	0	36	48	52	-1	56	8	In	VDJ
AATCTTCACATCAATTCCCTGGAGCTTGGTGACTCTGCTGTGTATTTCTGTGCCAGCAGCCAATTAGGTGAGCAGTTCTTCGGGCCA	CASSQLGEQFF	2	6.612794434672204E-6	33	TCRBV03-01/03-02*01	TCRBV03	TCRBV03-01/03-02	01								TCRBD01,TCRBD02	TCRBD01-01,TCRBD02-01		TCRBJ02-01*01	TCRBJ02	TCRBJ02-01	01				2	2	5	4	0	9	48	63	65	-1	68	2	In	VDJ
CTGACAGTGACCAGTGCCCATCCTGAAGACAGCAGCTTCTACATCTGCAGTGCAACCCTGGCTGCTGATGAGCAGTTCTTCGGGCCA	CSATLAADEQFF	5	1.653198608668051E-5	36	TCRBV20	TCRBV20				TCRBV20-01,TCRBV20-or09_02		TCRBD01-01*01	TCRBD01	TCRBD01-01	01				TCRBJ02-01*01	TCRBJ02	TCRBJ02-01	01				6	6	9	0	5	8	45	53	59	62	67	5	In	VDJ
NNTGTCGGCTGCTCCCTCCCAGACATCTGTGTACTTCTGTGCCAGCAGTGAAACAGGGGGGCGGGCAATGAGCAGTTCTTCGGGCCA		3	9.919191652008306E-6	44	TCRBV06-01*01	TCRBV06	TCRBV06-01	01				TCRBD01-01*01	TCRBD01	TCRBD01-01	01				TCRBJ02-01*01	TCRBJ02	TCRBJ02-01	01				2	0	3	1	5	6	37	-1	52	60	65	3	Out	VDJ
ACTCTGGAGTCCGCTACCAGCTCCCAGACATCTGTGTACTTCTGTGCCATCAGTCGAGGGGGGAACAATGAGCAGTTCTTCGGGCCA	CAISRGGNNEQFF	5	1.653198608668051E-5	39	TCRBV10-03*01	TCRBV10	TCRBV10-03	01								TCRBD01,TCRBD02	TCRBD01-01,TCRBD02-01		TCRBJ02-01*01	TCRBJ02	TCRBJ02-01	01				5	2	5	1	2	5	42	54	56	62	64	5	In	VDJ
CTGCTGTACCCTCTCAGACATCTGTGTACTTCTGTGCCAGCAGTGAATAAAAAGCGGGGCCTCAACAATGAGCAGTTCTTCGGGCCA		5	1.653198608668051E-5	49	TCRBV06-04*01	TCRBV06	TCRBV06-04	01				TCRBD02-01*01	TCRBD02	TCRBD02-01	01				TCRBJ02-01*01	TCRBJ02	TCRBJ02-01	01				3	6	6	3	5	5	32	46	52	59	64	5	Out	VDJ
GCCCATCCTGAAGACAGCAGCTTCTACATCTGCAGTGCTAGAGATCCAGGAGCAGGTACAATAAGAGAGACCCAGTACTTCGGGCCA	CSARDPGAGTIRETQYF	6	1.983838330401661E-5	51	TCRBV20	TCRBV20				TCRBV20-01,TCRBV20-or09_02						TCRBD01,TCRBD02	TCRBD01-01,TCRBD02-01		TCRBJ02-05*01	TCRBJ02	TCRBJ02-05	01				0	2	4	4	15	4	30	44	46	50	65	6	In	VDJ
TCCGCCAGCACCAACCAGACATCTATGTACCTCTGTGCCAGCAGTTTAGTGGGCAGGTCGAGCACAGATACGCAGTATTTTGGCCCA	CASSLVGRSSTDTQYF	11	3.637036939069712E-5	48	TCRBV28-01*01	TCRBV28	TCRBV28-01	01				TCRBD01-01*01	TCRBD01	TCRBD01-01	01				TCRBJ02-03*01	TCRBJ02	TCRBJ02-03	01				2	5	4	4	3	0	33	48	53	57	60	11	In	VDJ
TCCCTGGAGCTTGGTGACTCTGCTGTGTATTTCTGTGCCAGCAGCCCCAGAGGACTAGAGAACACAGATACGCAGTATTTTGGCCCA	CASSPRGLENTDTQYF	8	2.6451177738688816E-5	48	TCRBV03-01/03-02*01	TCRBV03	TCRBV03-01/03-02	01				TCRBD02-01	TCRBD02	TCRBD02-01				01,02	TCRBJ02-03*01	TCRBJ02	TCRBJ02-03	01				4	5	1	8	4	2	33	46	51	58	62	8	In	VDJ
ATCAATTCCCTGGAGCTTGGTGACTCTGCTGTGTATTTCTGTGCCAGCAGCCCCGAGCGGAAAACAGATACGCAGTATTTTGGCCCA	CASSPERKTDTQYF	3	9.919191652008306E-6	42	TCRBV03-01/03-02*01	TCRBV03	TCRBV03-01/03-02	01				TCRBD02-01	TCRBD02	TCRBD02-01				01,02	TCRBJ02-03*01	TCRBJ02	TCRBJ02-03	01				4	3	6	5	3	3	39	52	55	60	63	3	In	VDJ
CCTGCAGAGCTTGGGGACTCGGCCGTGTATCTCTGTGCCAGCAGCCCAGGGACAGGGCGCGGCACCGGGGAGCTGTTTTTTGGAGAA	CASSPGTGRGTGELFF	2	6.612794434672204E-6	48	TCRBV11-03*01	TCRBV11	TCRBV11-03	01				TCRBD01-01*01	TCRBD01	TCRBD01-01	01				TCRBJ02-02*01	TCRBJ02	TCRBJ02-02	01				5	3	0	3	5	4	33	45	48	57	62	2	In	VDJ
NTGTCGGCTGCTCCCTCCCAGACATCTGTGTACTTCTGTGCCAGCAGCTCCCAGGACTCGAACACCGGGGAGCTGTTTTTTGGAGAA	CASSSQDSNTGELFF	2	6.612794434672204E-6	45	TCRBV06-05*01	TCRBV06	TCRBV06-05	01				TCRBD02-01	TCRBD02	TCRBD02-01				01,02	TCRBJ02-02*01	TCRBJ02	TCRBJ02-02	01				6	6	1	10	0	0	36	47	53	-1	58	2	In	VDJ
GCTCCCTCCCAGACATCTGTGTACTTCTGTGCCAGCAGTAAGGGATCGCGACACAGGCCTCTTGGCACTGAAGCTTTCTTTGGACAA	CASSKGSRHRPLGTEAFF	2	6.612794434672204E-6	54	TCRBV06	TCRBV06				TCRBV06-01,TCRBV06-05,TCRBV06-06		TCRBD01-01*01	TCRBD01	TCRBD01-01	01				TCRBJ01-01*01	TCRBJ01	TCRBJ01-01	01				5	13	3	4	8	4	27	39	52	57	65	2	In	VDJ
GTGACCAGTGCCCATCCTGAAGACAGCAGCTTCTACATCTGCAGTGCTAGACAGGGTAGCGGCGGCACTGAAGCTTTCTTTGGACAA	CSARQGSGGTEAFF	15	4.959595826004153E-5	42	TCRBV20	TCRBV20				TCRBV20-01,TCRBV20-or09_02		TCRBD02-01	TCRBD02	TCRBD02-01				01,02	TCRBJ01-01*01	TCRBJ01	TCRBJ01-01	01				2	5	5	5	3	4	39	51	56	62	65	15	In	VDJ
ACTGTGACATCGGCCCAAAAGAACCCGACAGCTTTCTATCTCTGTGCCACCGTACAGGGGAGGGACACTGAAGCTTTCTTTGGACAA	CATVQGRDTEAFF	2	6.612794434672204E-6	39	TCRBV19-01*01	TCRBV19	TCRBV19-01	01								TCRBD01,TCRBD02	TCRBD01-01,TCRBD02-01		TCRBJ01-01*01	TCRBJ01	TCRBJ01-01	01				10	4	3	2	4	3	42	49	53	60	64	2	In	VDJ
CCTCAGAACCCAGGGACTCAGCTGTGTACTTCTGTGCCAGCAGCCGGACAGTTTGTTACAACTAATGAAAAACTGTTTTTTGGCAGT		4	1.3225588869344408E-5	49	TCRBV12	TCRBV12				TCRBV12-03/12-04,TCRBV12-04		TCRBD01-01*01	TCRBD01	TCRBD01-01	01				TCRBJ01-04*01	TCRBJ01	TCRBJ01-04	01				6	2	1	5	7	0	32	43	45	51	58	4	Out	VDJ
CAATCCTGTCCTCAGAACCGGGAGACACGGCACTGTATCTCTGCGCCAGCAGTCAACTTCAGGACCGAAAAACTGTTTTTTGGCAGT		2	6.612794434672204E-6	40	TCRBV23-01*01	TCRBV23	TCRBV23-01	01								TCRBD01,TCRBD02	TCRBD01-01,TCRBD02-01		TCRBJ01-04*01	TCRBJ01	TCRBJ01-04	01				2	5	1	7	1	8	41	56	61	65	66	2	Out	VDJ
AATCTTCACATCAATTCCCTGGAGCTTGGTGACTCTGCTGTGTATTTCTGTGCCAGCAGCGCTGGGGGGCCCCAGCATTTTGGTGAT	CASSAGGPQHF	2	6.612794434672204E-6	33	TCRBV03-01/03-02*01	TCRBV03	TCRBV03-01/03-02	01								TCRBD01,TCRBD02	TCRBD01-01,TCRBD02-01		TCRBJ01-05*01	TCRBJ01	TCRBJ01-05	01				5	3	6	1	0	9	48	60	63	-1	68	2	In	VDJ
CTGATTCTGGAGTCCGCCAGCACCAACCAGACATCTATGTACCTCTGTGCCAGCAGTTTCCCGGCGCGGCCCCAGCATTTTGGTGAT	CASSFPARPQHF	2	6.612794434672204E-6	36	TCRBV28-01*01	TCRBV28	TCRBV28-01	01								TCRBD01,TCRBD02	TCRBD01-01,TCRBD02-01		TCRBJ01-05*01	TCRBJ01	TCRBJ01-05	01				3	3	9	0	3	9	45	59	62	65	68	2	In	VDJ
GCTGCTCCCTCCCAGACATCTGTGTACTTCTGTGCCAGCAGTGAATGGGGTCAGGGGGCTTTAAGTCAGCCCCAGCATTTTGGTGAT	CASSEWGQGALSQPQHF	3	9.919191652008306E-6	51	TCRBV06-01*01	TCRBV06	TCRBV06-01	01				TCRBD01-01*01	TCRBD01	TCRBD01-01	01				TCRBJ01-05*01	TCRBJ01	TCRBJ01-05	01				2	6	4	0	6	6	30	45	51	59	65	3	In	VDJ
TCCCTGGAGCTTGGTGACTCTGCTGTGTATTTCTGTGCCAGCAGCCAAGATCAAGGGGTCGGGAATCAGCCCCAGCATTTTGGTGAT	CASSQDQGVGNQPQHF	2	6.612794434672204E-6	48	TCRBV03-01/03-02*01	TCRBV03	TCRBV03-01/03-02	01				TCRBD01-01*01	TCRBD01	TCRBD01-01	01				TCRBJ01-05*01	TCRBJ01	TCRBJ01-05	01				0	3	5	2	5	4	33	50	53	58	63	2	In	VDJ
NTGAAGATCCAGCCCTCAGAACCCAGGGACTCAGCTGTGTACTTCTGTGCCAGCGGCTTTAGCAATCAGCCCCAGCATTTTGGTGAT	CASGFSNQPQHF	2	6.612794434672204E-6	36	TCRBV12-03/12-04*01	TCRBV12	TCRBV12-03/12-04	01				TCRBD01-01*01	TCRBD01	TCRBD01-01	01				TCRBJ01-05*01	TCRBJ01	TCRBJ01-05	01				8	0	9	0	2	0	45	-1	54	57	59	2	In	VDJ
GTGACATCGGCCCAAAAGAACCCGACAGCTTTCTATCTCTGTGCCAGTCGAGACAGGGGCCAAAATCAGCCCCAGCATTTTGGTGAT	CASRDRGQNQPQHF	2	6.612794434672204E-6	42	TCRBV19-01*01	TCRBV19	TCRBV19-01	01				TCRBD01-01*01	TCRBD01	TCRBD01-01	01				TCRBJ01-05*01	TCRBJ01	TCRBJ01-05	01				8	3	2	2	4	4	39	48	51	59	63	2	In	VDJ
GAGTCCGCCAGCACCAACCAGACATCTATGTACCTCTGTGCCAGCAGTTTGGCAGGGAACGGGAAGCAGCCCCAGCATTTTGGTGAT	CASSLAGNGKQPQHF	7	2.3144780521352714E-5	45	TCRBV28-01*01	TCRBV28	TCRBV28-01	01								TCRBD01,TCRBD02	TCRBD01-01,TCRBD02-01		TCRBJ01-05*01	TCRBJ01	TCRBJ01-05	01				3	2	4	3	9	7	36	50	52	57	66	7	In	VDJ
GTGCAGCCTGCAGAACTGGAGGATTCTGGAGTTTATTTCTGTGCCAGCAGCCAAGCGGGGGCTCGCCAGCCCCAGCATTTTGGTGAT	CASSQAGARQPQHF	3	9.919191652008306E-6	42	TCRBV14-01*01	TCRBV14	TCRBV14-01	01								TCRBD01,TCRBD02	TCRBD01-01,TCRBD02-01		TCRBJ01-05*01	TCRBJ01	TCRBJ01-05	01				1	1	6	0	4	7	39	55	56	62	66	3	In	VDJ
GCCCAAAAGAACCCGACAGCTTTCTATCTCTGTGCCAGTAGTATAGGCCTGGGACAGACCGGGGGACAGCCCCAGCATTTTGGTGAT	CASSIGLGQTGGQPQHF	2	6.612794434672204E-6	51	TCRBV19-01*01	TCRBV19	TCRBV19-01	01				TCRBD01-01*01	TCRBD01	TCRBD01-01	01				TCRBJ01-05*01	TCRBJ01	TCRBJ01-05	01				1	4	0	5	9	7	30	46	50	57	66	2	In	VDJ
CCTGCAGAGCTTGGGGACTCGGCCATGTATCTCTGTGCCAGCAGCAAGCGGGACAGGGGCCCAGATTCACCCCTCCACTTTGGGAAT	CASSKRDRGPDSPLHF	2	6.612794434672204E-6	48	TCRBV11-01*01	TCRBV11	TCRBV11-01	01				TCRBD01-01*01	TCRBD01	TCRBD01-01	01				TCRBJ01-06*01	TCRBJ01	TCRBJ01-06	01				5	4	0	2	5	8	33	45	49	59	64	2	In	VDJ
TCCGCCAGCACCAACCAGACATCTATGTACCTCTGTGCCAGCAGTCCCGTCGGGACAGCCATTAATTCACCCCTCCACTTTGGGAAT	CASSPVGTAINSPLHF	2	6.612794434672204E-6	48	TCRBV28-01*01	TCRBV28	TCRBV28-01	01				TCRBD01-01*01	TCRBD01	TCRBD01-01	01				TCRBJ01-06*01	TCRBJ01	TCRBJ01-06	01				5	6	0	5	4	6	33	45	51	58	62	2	In	VDJ
CTTCACATCAATTCCCTGGAGCTTGGTGACTCTGCTGTGTATTTCTGTGCCAGCACCCGGGGGAATTCACCCCTCCACTTTGGGAAT	CASTRGNSPLHF	2	6.612794434672204E-6	36	TCRBV03-01/03-02*01	TCRBV03	TCRBV03-01/03-02	01				TCRBD02-01*01	TCRBD02	TCRBD02-01	01				TCRBJ01-06*01	TCRBJ01	TCRBJ01-06	01				7	2	8	2	0	7	45	55	57	-1	63	2	In	VDJ
CTCACTCTGGAGTCAGCTACCCGCTCCCAGACATCTGTGTATTTCTGCGCCAGCAGTCTGACCAATTCACCCCTCCACTTTGGGAAT	CASSLTNSPLHF	2	6.612794434672204E-6	36	TCRBV10-02*01	TCRBV10	TCRBV10-02	01								TCRBD01,TCRBD02	TCRBD01-01,TCRBD02-01		TCRBJ01-06*01	TCRBJ01	TCRBJ01-06	01				5	2	2	7	1	7	45	57	59	62	63	2	In	VDJ
CTTCACATCAATTCCCTGGAGCTTGGTGACTCTGCTGTGTATTTCTGTGCCAGCAGCCTTGGTGGGGGTGGCTACACCTTCGGTTCG	CASSLGGGGYTF	2	6.612794434672204E-6	36	TCRBV03-01/03-02*01	TCRBV03	TCRBV03-01/03-02	01								TCRBD01,TCRBD02	TCRBD01-01,TCRBD02-01		TCRBJ01-02*01	TCRBJ01	TCRBJ01-02	01				4	5	6	1	0	7	45	58	63	-1	68	2	In	VDJ
GTGACATCGGCCCAAAAGAACCCGACAGCTTTCTATCTCTGTGCCAGTAGTATAAGTCGGCAGCTCTATGGCTACACCTTCGGTTCG	CASSISRQLYGYTF	2	6.612794434672204E-6	42	TCRBV19-01*01	TCRBV19	TCRBV19-01	01								TCRBD01,TCRBD02	TCRBD01-01,TCRBD02-01		TCRBJ01-02*01	TCRBJ01	TCRBJ01-02	01				2	6	4	5	2	4	39	54	60	63	65	2	In	VDJ
GAGTCCGCCAGCACCAACCAGACATCTATGTACCTCTGTGCCAGCAGTTCCTCGGGCCCTGGTGGCTATGGCTACACCTTCGGTTCG	CASSSSGPGGYGYTF	2	6.612794434672204E-6	45	TCRBV28-01*01	TCRBV28	TCRBV28-01	01								TCRBD01,TCRBD02	TCRBD01-01,TCRBD02-01		TCRBJ01-02*01	TCRBJ01	TCRBJ01-02	01				4	4	8	0	8	4	36	49	53	57	65	2	In	VDJ
NNNNNNNNNNNNNTGTCGGCTGCTCCCTCCCAGACATCTGTGTACTTCTGTGCCACCCAGGAGTCCTATGGCTACACCTTCGGTTCG	CATQESYGYTF	2	6.612794434672204E-6	33	TCRBV06-05*01	TCRBV06	TCRBV06-05	01								TCRBD01,TCRBD02	TCRBD01-01,TCRBD02-01		TCRBJ01-02*01	TCRBJ01	TCRBJ01-02	01				10	2	4	4	4	4	48	55	57	61	65	2	In	VDJ
AGATCCAGCGCACAGAGCGGGGGGACTCAGCCGTGTATCTCTGTGCCAGCAGGTCGCCGAGGGACCTATGGCTACACCTTCGGTTCG		2	6.612794434672204E-6	40	TCRBV07-03*01	TCRBV07	TCRBV07-03	01								TCRBD01,TCRBD02	TCRBD01-01,TCRBD02-01		TCRBJ01-02*01	TCRBJ01	TCRBJ01-02	01				6	8	0	7	0	4	41	52	60	-1	65	2	Out	VDJ
TCGGCCCAAAAGAACCCGACAGCTTTCTATCTCTGTGCCAGTAGTACGCAGGGACAGATGACTTACTATGGCTACACCTTCGGTTCG	CASSTQGQMTYYGYTF	2	6.612794434672204E-6	48	TCRBV19-01*01	TCRBV19	TCRBV19-01	01				TCRBD01-01*01	TCRBD01	TCRBD01-01	01				TCRBJ01-02*01	TCRBJ01	TCRBJ01-02	01				4	4	0	5	7	3	33	46	50	57	64	2	In	VDJ
ATCCAGCGCACAGAGCGGGGGGACTCAGCCGTGTATCTCTGTGCCAGCAGCCCAGGGACAGGGTACTATGGCTACACCTTCGGTTCG	CASSPGTGYYGYTF	2	6.612794434672204E-6	42	TCRBV07-03*01	TCRBV07	TCRBV07-03	01				TCRBD01-01*01	TCRBD01	TCRBD01-01	01				TCRBJ01-02*01	TCRBJ01	TCRBJ01-02	01				5	3	0	3	1	3	39	51	54	63	64	2	In	VDJ
GCACAGAGCGGGGGGACTCAGCCGTGTATCTCTGTGCCAGCAGCTTAACCGGACACTCCGAGGGACTATGGCTACACCTTCGGTTCG		2	6.612794434672204E-6	49	TCRBV07-03*01	TCRBV07	TCRBV07-03	01								TCRBD01,TCRBD02	TCRBD01-01,TCRBD02-01		TCRBJ01-02*01	TCRBJ01	TCRBJ01-02	01				0	1	1	6	9	3	32	49	50	55	64	2	Out	VDJ
ATCAATTCCCTGGAGCTTGGTGACTCTGCTGTGTATTTCTGTGCCAGCAGCCAAGACAACAGGGACTATGGCTACACCTTCGGTTCG	CASSQDNRDYGYTF	2	6.612794434672204E-6	42	TCRBV03-01/03-02*01	TCRBV03	TCRBV03-01/03-02	01				TCRBD01-01*01	TCRBD01	TCRBD01-01	01				TCRBJ01-02*01	TCRBJ01	TCRBJ01-02	01				0	2	3	3	0	3	39	56	58	-1	64	2	In	VDJ
ATCCGGTCCACAAAGCTGGAGGACTCAGCCATGTACTTCTGTGCCAGCAGTGAAGACAGGGTCGACTATGGCTACACCTTCGGTTCG	CASSEDRVDYGYTF	8	2.6451177738688816E-5	42	TCRBV02-01	TCRBV02	TCRBV02-01				01,03	TCRBD01-01*01	TCRBD01	TCRBD01-01	01				TCRBJ01-02*01	TCRBJ01	TCRBJ01-02	01				1	0	3	3	3	3	39	-1	55	61	64	8	In	VDJ
TGACAGTGACCAGTGCCCATCCTGAAGACAGCAGCTTCTACATCTGCAGTGCTAGTTTGGCCAGACTATGGCTACACCTTCGGTTCG		3	9.919191652008306E-6	37	TCRBV20-01*04	TCRBV20	TCRBV20-01	04				TCRBD01-01*01	TCRBD01	TCRBD01-01	01				TCRBJ01-02*01	TCRBJ01	TCRBJ01-02	01				2	5	4	5	0	3	44	56	61	-1	64	3	Out	VDJ
AACGCCTTGTTGCTGGGGGACTCGGCCCTCTATCTCTGTGCCAGCAGCTTGTGGGGCAGCACCCACTATGGCTACACCTTCGGTTCG	CASSLWGSTHYGYTF	3	9.919191652008306E-6	45	TCRBV05-06*01	TCRBV05	TCRBV05-06	01				TCRBD01-01*01	TCRBD01	TCRBD01-01	01				TCRBJ01-02*01	TCRBJ01	TCRBJ01-02	01				1	1	7	0	7	3	36	51	52	57	64	3	In	VDJ
GTGAACGCCTTGGAGCTGGAGGACTCGGCCCTGTATCTCTGTGCCAGCAGGATTCCTGGGATTAACTATGGCTACACCTTCGGTTCG	CASRIPGINYGYTF	2	6.612794434672204E-6	42	TCRBV05-08*01	TCRBV05	TCRBV05-08	01								TCRBD01,TCRBD02	TCRBD01-01,TCRBD02-01		TCRBJ01-02*01	TCRBJ01	TCRBJ01-02	01				5	7	0	8	1	1	39	50	57	61	62	2	In	VDJ
AATTCCCTGGAGCTTGGTGACTCTGCTGTGTATTTCTGTGCCAGCAGCCAGATGACCGGGAAGAACTATGGCTACACCTTCGGTTCG	CASSQMTGKNYGYTF	2	6.612794434672204E-6	45	TCRBV03-01/03-02*01	TCRBV03	TCRBV03-01/03-02	01				TCRBD02-01*02	TCRBD02	TCRBD02-01	02				TCRBJ01-02*01	TCRBJ01	TCRBJ01-02	01				3	6	8	3	2	2	36	50	56	61	63	2	In	VDJ
GAGTCCGCCAGCACCAACCAGACATCTATGTACCTCTGTGCCAGCAGTTTATCGGACAGGTTTTTAGGGGGCTACACCTTCGGTTCG	CASSLSDRFLGGYTF	2	6.612794434672204E-6	45	TCRBV28-01*01	TCRBV28	TCRBV28-01	01				TCRBD01-01*01	TCRBD01	TCRBD01-01	01				TCRBJ01-02*01	TCRBJ01	TCRBJ01-02	01				1	1	1	4	9	8	36	52	53	60	69	2	In	VDJ
ATCCAGCCCTCAGAACCCAGGGACTCAGCTGTGTACTTCTGTGCCAGCAGAACCGACAGATTTGGAGAGGGCTACACCTTCGGTTCG	CASRTDRFGEGYTF	4	1.3225588869344408E-5	42	TCRBV12	TCRBV12				TCRBV12-03/12-04,TCRBV12-04		TCRBD01-01*01	TCRBD01	TCRBD01-01	01				TCRBJ01-02*01	TCRBJ01	TCRBJ01-02	01				6	4	2	5	10	8	39	50	54	59	69	4	In	VDJ
GTGACCAGTGCCCATCCTGAAGACAGCAGCTTCTACATCTGCAGTGCGGAACTCCGGGACAGGGGGAAGGGCTACACCTTCGGTTCG	CSAELRDRGKGYTF	6	1.983838330401661E-5	42	TCRBV20	TCRBV20				TCRBV20-01,TCRBV20-or09_02		TCRBD01-01*01	TCRBD01	TCRBD01-01	01				TCRBJ01-02*01	TCRBJ01	TCRBJ01-02	01				6	8	0	1	3	8	39	47	55	66	69	6	In	VDJ
CACATCAATTCCCTGGAGCTTGGTGACTCTGCTGTGTATTTCTGTGCCAGCAGCCCCCACTTGACGGGCGGCTACACCTTCGGTTCG	CASSPHLTGGYTF	2	6.612794434672204E-6	39	TCRBV03-01/03-02*01	TCRBV03	TCRBV03-01/03-02	01								TCRBD01,TCRBD02	TCRBD01-01,TCRBD02-01		TCRBJ01-02*01	TCRBJ01	TCRBJ01-02	01				4	10	8	0	0	8	42	55	65	-1	69	2	In	VDJ
ACATCGCCCCAAAACAACCCGACAGCTTTCTATCTCTGTGCCCGTCCCCGCGCGGGGGGGGGACTAACCGGCTACACCTTCGGTTCG	CARPRAGGGLTGYTF	2	6.612794434672204E-6	45	TCRBV19-01*01	TCRBV19	TCRBV19-01	01				TCRBD02-01*01	TCRBD02	TCRBD02-01	01				TCRBJ01-02*01	TCRBJ01	TCRBJ01-02	01				11	9	7	0	9	8	36	42	51	60	69	2	In	VDJ
CTCACTGTGACATCGGCCCAAAAGAACCCGACAGCTTTCTATCTCTGTGCCAGCCGGACAGGGGAAAGAGGCTACACCTTCGGTTCG	CASRTGERGYTF	2	6.612794434672204E-6	36	TCRBV19-01*01	TCRBV19	TCRBV19-01	01				TCRBD01-01*01	TCRBD01	TCRBD01-01	01				TCRBJ01-02*01	TCRBJ01	TCRBJ01-02	01				9	2	1	2	5	8	45	53	55	64	69	2	In	VDJ
ATCCAGCCTGCAGAGCTTGGGGACTCGGCCATGTATCTCTGTGCCAGCAGCTCACCCCTGACCCCTTCAGGCTACACCTTCGGTTCG	CASSSPLTPSGYTF	1	3.306397217336102E-6	42	TCRBV11-01*01	TCRBV11	TCRBV11-01	01								TCRBD01,TCRBD02	TCRBD01-01,TCRBD02-01		TCRBJ01-02*01	TCRBJ01	TCRBJ01-02	01				4	7	2	7	7	8	39	52	59	62	69	1	In	VDJ
GAATGTGAACGCCTTGTTGCTGGGGGACTCGGCCCTGTATCTCTGTGCCAGCAGCTTGGTACAGGGAAAGGCTACACCTTCGGTTCG		2	6.612794434672204E-6	38	TCRBV05-05*01	TCRBV05	TCRBV05-05	01				TCRBD01-01*01	TCRBD01	TCRBD01-01	01				TCRBJ01-02*01	TCRBJ01	TCRBJ01-02	01				0	1	3	3	3	8	43	59	60	66	69	2	Out	VDJ
AAGATCCAGCGCACACAGCAGGAGGACTCCGCCGTGTATCTCTGTGCCAGCAGCCTGGTCAACAGGGGGGAGCAGTACTTCGGGCCG	CASSLVNRGEQYF	4	1.3225588869344408E-5	39	TCRBV07-08*03	TCRBV07	TCRBV07-08	03				TCRBD01-01*01	TCRBD01	TCRBD01-01	01				TCRBJ02-07*01	TCRBJ02	TCRBJ02-07	01				4	6	3	1	0	7	42	55	61	-1	69	4	In	VDJ
ATCCGGTCCACAAAGCTGGAGGACTCAGCCATGTACTTCTGTGCCAGCAGCGAGGAACCTAGAGTAGTCGAGCAGTACTTCGGGCCG	CASSEEPRVVEQYF	11	3.637036939069712E-5	42	TCRBV02-01	TCRBV02	TCRBV02-01				01,03	TCRBD02-01	TCRBD02	TCRBD02-01				01,02	TCRBJ02-07*01	TCRBJ02	TCRBJ02-07	01				6	8	4	8	6	6	39	50	58	62	68	11	In	VDJ
GCCCATCCTGAAGACAGCAGCTTCTACATCTGCAGTGCCCCCACACCCCAGGGAAGGGGGATGCCTTACGAGCAGTACTTCGGGCCG	CSAPTPQGRGMPYEQYF	7	2.3144780521352714E-5	51	TCRBV20	TCRBV20				TCRBV20-01,TCRBV20-or09_02		TCRBD01-01*01	TCRBD01	TCRBD01-01	01				TCRBJ02-07*01	TCRBJ02	TCRBJ02-07	01				6	16	5	1	6	4	30	38	54	60	66	7	In	VDJ
CACGCCCTGCAGCCAGAAGACTCAGCCCTGTATCTCTGCGCCAGCAGCCCACCCGGGACTACCTTCTACGAGCAGTACTTCGGGCCG	CASSPPGTTFYEQYF	2	6.612794434672204E-6	45	TCRBV04-01*01	TCRBV04	TCRBV04-01	01				TCRBD02-01	TCRBD02	TCRBD02-01				01,02	TCRBJ02-07*01	TCRBJ02	TCRBJ02-07	01				4	5	0	9	4	3	36	49	54	61	65	2	In	VDJ
CTGTGAGCAACATGAGCCCTGAAGACAGCAGCATATATCTCTGCAGCGTTGTTTAGGGAGAGCTCCTACGAGCAGTACTTCGGGCCG		3	9.919191652008306E-6	40	TCRBV29-01	TCRBV29	TCRBV29-01				01,02	TCRBD02-01*02	TCRBD02	TCRBD02-01	02				TCRBJ02-07*01	TCRBJ02	TCRBJ02-07	01				4	4	9	2	2	0	41	51	55	60	62	3	Out	VDJ
AAGATCCAGCCTGCAGAGCTTGGGGACTCGGCCATGTATCTCTGTGCCAGCAGCTTCGCCGCTTACTACGAGCAGTACTTCGGGCCG	CASSFAAYYEQYF	2	6.612794434672204E-6	39	TCRBV11-01*01	TCRBV11	TCRBV11-01	01								TCRBD01,TCRBD02	TCRBD01-01,TCRBD02-01		TCRBJ02-07*01	TCRBJ02	TCRBJ02-07	01				3	1	10	0	6	3	42	56	57	59	65	2	In	VDJ
AGATCCAGTCCACGGAGTCAGGGGACACAGCACTGTATTTCTGTGCCAGCCCTTGACAGGGCGCACTACGAGCAGTACTTCGGGCCG		6	1.983838330401661E-5	40	TCRBV21-01*01	TCRBV21	TCRBV21-01	01				TCRBD01-01*01	TCRBD01	TCRBD01-01	01				TCRBJ02-07*01	TCRBJ02	TCRBJ02-07	01				8	4	2	3	4	3	41	50	54	61	65	6	Out	VDJ
TGGCGTCTGCTGTACCCTCTCAGACATCTGTGTACTTCTGTGCCAGCAGCCCGGGGCTCTTTCTTTGACGAGCAGTACTTCGGGCCG		22	7.274073878139424E-5	43	TCRBV06-04*01	TCRBV06	TCRBV06-04	01								TCRBD01,TCRBD02	TCRBD01-01,TCRBD02-01		TCRBJ02-07*01	TCRBJ02	TCRBJ02-07	01				6	3	7	0	10	5	38	49	52	57	67	22	Out	VDJ
CGGCCCAAAAGAACCCGACAGCTTTCTATCTCTGTGCCATGGGGCCGGCCCGGGAGGACCCTCTTAGACGAGCAGTACTTCGGGCCG		6	1.983838330401661E-5	49	TCRBV19-01*01	TCRBV19	TCRBV19-01	01				TCRBD02-01*02	TCRBD02	TCRBD02-01	02				TCRBJ02-07*01	TCRBJ02	TCRBJ02-07	01				10	11	8	1	10	5	32	39	50	57	67	6	Out	VDJ
GCCCATCCTGAAGACAGCAGCTTCTACATCTGCAGTGCTAGCGGGACAGGGGGCAGGTTCCTCCTCAACGAGCAGTACTTCGGGCCG	CSASGTGGRFLLNEQYF	5	1.653198608668051E-5	51	TCRBV20	TCRBV20				TCRBV20-01,TCRBV20-or09_02		TCRBD01-01*01	TCRBD01	TCRBD01-01	01				TCRBJ02-07*01	TCRBJ02	TCRBJ02-07	01				3	1	0	0	13	5	30	41	42	54	67	5	In	VDJ
GTCTCTACTCTGAAGATCCAGCGCACAGAGCGGGGGGACTCAGCCGTGTATCTCTGTGCCAGTATAAACACCATATATTTTGGAGAG	CASINTIYF	2	6.612794434672204E-6	27	TCRBV07-03*01	TCRBV07	TCRBV07-03	01				TCRBD02-01	TCRBD02	TCRBD02-01				01,02	TCRBJ01-03*01	TCRBJ01	TCRBJ01-03	01				9	0	5	9	1	6	54	-1	62	64	65	2	In	VDJ
TCGCCCAGCCCCAACCAGACCTCTCTGTACTTCTGTGCCAGCAGTCCGAACTTCAGGGGTCCTGGAAACACCATATATTTTGGAGAG	CASSPNFRGPGNTIYF	13	4.2983163825369325E-5	48	TCRBV27-01*01	TCRBV27	TCRBV27-01	01				TCRBD01-01*01	TCRBD01	TCRBD01-01	01				TCRBJ01-03*01	TCRBJ01	TCRBJ01-03	01				5	8	4	2	2	2	33	45	53	59	61	13	In	VDJ
CTGGAGTCCGCCAGCACCAACCAGACATCTATGTACCTCTGTGCCAGCCTTGGGGCCGGTGATGGAAACACCATATATTTTGGAGAG	CASLGAGDGNTIYF	2	6.612794434672204E-6	42	TCRBV28-01*01	TCRBV28	TCRBV28-01	01				TCRBD01-01*01	TCRBD01	TCRBD01-01	01				TCRBJ01-03*01	TCRBJ01	TCRBJ01-03	01				8	3	7	0	6	3	39	48	51	56	62	2	In	VDJ
AGACAGCAGCATATATCTCTGCAGCGTCACATAAGGGGGGACAGGGTCTAAGATGGTGAGGCCAAAAACATTCAGTACTTCGGCGCC		7	2.3144780521352714E-5	62	TCRBV29-01	TCRBV29	TCRBV29-01				01,02	TCRBD01-01*01	TCRBD01	TCRBD01-01	01				TCRBJ02-04*01	TCRBJ02	TCRBJ02-04	01				6	10	0	3	14	1	19	27	37	46	60	7	Out	VDJ
AGTTCTAAGAAGCTCCTTCTCAGTGACTCTGGCTTCTATCTCTGTGCCTGGAGTAGGGAGTATAATTCACCCCTCCACTTTGGGAAC	CAWSREYNSPLHF	2	6.612794434672204E-6	39	TCRBV30-01*01	TCRBV30	TCRBV30-01	01				TCRBD02-01*02	TCRBD02	TCRBD02-01	02				TCRBJ01-06*02	TCRBJ01	TCRBJ01-06	02				2	1	9	2	0	4	42	54	55	-1	60	2	In	VDJ
CAGCCCTCAGAACCCAGGGACTCAGCTGTGTACTTCTGTGCCAGCAGGCCCGGGGGCTCCTATAATTCACCCCTCCACTTTGGGAAC	CASRPGGSYNSPLHF	2	6.612794434672204E-6	45	TCRBV12	TCRBV12				TCRBV12-03/12-04,TCRBV12-04		TCRBD02-01*01	TCRBD02	TCRBD02-01	01				TCRBJ01-06*02	TCRBJ01	TCRBJ01-06	02				6	3	8	2	0	0	36	47	50	-1	56	2	In	VDJ
ACATCGGCCCAAAAGAACCCGACAGCTTTCTATCTCTGTGCCAGTAGTCCGGGACAGACCTATAATTCACCCCTCCACTTTGGGAAC	CASSPGQTYNSPLHF	2	6.612794434672204E-6	45	TCRBV19-01*01	TCRBV19	TCRBV19-01	01				TCRBD01-01*01	TCRBD01	TCRBD01-01	01				TCRBJ01-06*02	TCRBJ01	TCRBJ01-06	02				5	2	0	5	1	2	36	48	50	57	58	2	In	VDJ
AGCACCTTGGAGCTGGGGGACTCGGCCCTTTATCTTTGCGCCAGCAGCTTGGGGACGGTCAATAATTCACCCCTCCACTTTGGGAAC	CASSLGTVNNSPLHF	4	1.3225588869344408E-5	45	TCRBV05-01*01	TCRBV05	TCRBV05-01	01								TCRBD01,TCRBD02	TCRBD01-01,TCRBD02-01		TCRBJ01-06*02	TCRBJ01	TCRBJ01-06	02				0	0	1	7	5	5	36	-1	52	56	61	4	In	VDJ
AGCTCTGAGCCGAATGTGAACGCCTTGTTGCTGGGGGACTCGGCCCTGTATTCCGGGGCCCGTCCCAATGAGCAGTTCTTCGGGCCA	GARPNEQFF	4	1.3225588869344408E-5	27	TCRBV05-05*01	TCRBV05	TCRBV05-05	01								TCRBD01,TCRBD02	TCRBD01-01,TCRBD02-01		TCRBJ02-01*01	TCRBJ02	TCRBJ02-01	01				19	3	7	0	6	6	54	51	54	59	65	4	In	VDJ
GAACGCCTTGGAGCTGGACGACTCGGCCCTGTATCTCTGTGCCAGCACCCTTTCGCCCGACCCTACAATGAGCAGTTCTTCGGGCCA		4	1.3225588869344408E-5	44	TCRBV05-04*01	TCRBV05	TCRBV05-04	01								TCRBD01,TCRBD02	TCRBD01-01,TCRBD02-01		TCRBJ02-01*01	TCRBJ02	TCRBJ02-01	01				6	11	2	7	0	2	37	47	58	-1	61	4	Out	VDJ
AAGCTCCTTCTCAGTGACTCTGGCTTCTATCTCTGTGCCTGGAGTGTAGGTACCCTAGCCAACTACAATGAGCAGTTCTTCGGGCCA	CAWSVGTLANYNEQFF	3	9.919191652008306E-6	48	TCRBV30-01*01	TCRBV30	TCRBV30-01	01				TCRBD02-01	TCRBD02	TCRBD02-01				01,02	TCRBJ02-01*01	TCRBJ02	TCRBJ02-01	01				0	7	4	7	3	3	33	47	54	59	62	3	In	VDJ
CCTGAGCTCTCTGGAGCTGGGGGACTCAGCTTTGTATTTCTGTGCCAGCAGCGTTCTAGGGCCCCAGAGACCCAGTACTTCGGGCCA		3	9.919191652008306E-6	41	TCRBV09-01*01	TCRBV09	TCRBV09-01	01								TCRBD01,TCRBD02	TCRBD01-01,TCRBD02-01		TCRBJ02-05*01	TCRBJ02	TCRBJ02-05	01				2	3	5	3	4	4	40	54	57	61	65	3	Out	VDJ
CAGCCCTCAGAACCCAGGGACTCAGCTGTGTACTTCTGTGCCAGCAGCCGACTAGGAACTAGCACAGATACGCAGTATTTTGGCCCA	CASSRLGTSTDTQYF	7	2.3144780521352714E-5	45	TCRBV12	TCRBV12				TCRBV12-03/12-04,TCRBV12-04		TCRBD02-01	TCRBD02	TCRBD02-01				01,02	TCRBJ02-03*01	TCRBJ02	TCRBJ02-03	01				6	2	2	8	5	0	36	47	49	55	60	7	In	VDJ
ATCCAGCGCACAGAGCGGGGGGACTCAGCCGTGTATCTCTGTGCCAGCAGCTTAAGCCGGGCCACAGATACGCAGTATTTTGGCCCA	CASSLSRATDTQYF	6	1.983838330401661E-5	42	TCRBV07-03*01	TCRBV07	TCRBV07-03	01								TCRBD01,TCRBD02	TCRBD01-01,TCRBD02-01		TCRBJ02-03*01	TCRBJ02	TCRBJ02-03	01				1	3	8	0	0	2	39	55	58	-1	62	6	In	VDJ
ACGATCCAGCGCACACAGCAGGAGGACTCGGCCGTGTATCTCTGTGCCAGCAGCAAATCGAACACCGGGGAGCTGTTTTTTGGAGAA	CASSKSNTGELFF	2	6.612794434672204E-6	39	TCRBV07-02	TCRBV07	TCRBV07-02				01,02								TCRBJ02-02*01	TCRBJ02	TCRBJ02-02	01				5	0	0	0	4	0	42	-1	-1	54	58	2	In	VJ
CTGGAGTTGGCTGCTCCCTCCCAGACATCTGTGTACTTCTGTGCCAGCAGCGGGACAGCCAACACCGGGGAGCTGTTTTTTGGAGAA	CASSGTANTGELFF	11	3.637036939069712E-5	42	TCRBV06-06	TCRBV06	TCRBV06-06				01,04	TCRBD01-01*01	TCRBD01	TCRBD01-01	01				TCRBJ02-02*01	TCRBJ02	TCRBJ02-02	01				6	1	0	5	2	2	39	50	51	58	60	11	In	VDJ
GTGACATCGGCCCAAAAGAACCCGACAGCTTTCTATCTCTGTGCCAGCCACATGATCGGGGGCATGATTGAAGCTTTCTTTGGACAA	CASHMIGGMIEAFF	11	3.637036939069712E-5	42	TCRBV19-01*01	TCRBV19	TCRBV19-01	01								TCRBD01,TCRBD02	TCRBD01-01,TCRBD02-01		TCRBJ01-01*01	TCRBJ01	TCRBJ01-01	01				9	10	6	0	5	7	39	47	57	63	68	11	In	VDJ
ACATCGGCCCAAAAGAACCCGACAGCTTTCTATCTCTGTGCCAGTAGAGAGGGATCATGGGACACAAGTGAAGCTTTCTTTGGACAA	CASREGSWDTSEAFF	2	6.612794434672204E-6	45	TCRBV19-01*01	TCRBV19	TCRBV19-01	01				TCRBD01-01*01	TCRBD01	TCRBD01-01	01				TCRBJ01-01*01	TCRBJ01	TCRBJ01-01	01				6	11	0	6	4	7	36	47	58	64	68	2	In	VDJ
GAGTCAGCTACCCGCTCCCAGACATCTGTGTATTTCTGCGCCAGCAGTGAGTCGATAGGGAGGTCTACTGAAGCTTTCTTTGGACAA	CASSESIGRSTEAFF	5	1.653198608668051E-5	45	TCRBV10-02*01	TCRBV10	TCRBV10-02	01				TCRBD02-01*02	TCRBD02	TCRBD02-01	02				TCRBJ01-01*01	TCRBJ01	TCRBJ01-01	01				0	4	9	1	3	5	36	53	57	63	66	5	In	VDJ
ACTCTGGAGTCCGCTACCAGCTCCCAGACATCTGTGTACTTCTGTGCCATCAGTGGGAATAGGGATACTGAAGCTTTCTTTGGACAA	CAISGNRDTEAFF	2	6.612794434672204E-6	39	TCRBV10-03*01	TCRBV10	TCRBV10-03	01								TCRBD01,TCRBD02	TCRBD01-01,TCRBD02-01		TCRBJ01-01*01	TCRBJ01	TCRBJ01-01	01				4	6	0	8	1	5	42	55	61	65	66	2	In	VDJ
AGTTCTAAGAAGCTCCTTCTCAGTGACTCTGGCTTCTATCTCTGTGCCTGGAGTGTGGAGGGGTGGACTGAAGCTTTCTTTGGACAA	CAWSVEGWTEAFF	14	4.628956104270543E-5	39	TCRBV30-01*01	TCRBV30	TCRBV30-01	01				TCRBD02-01*02	TCRBD02	TCRBD02-01	02				TCRBJ01-01*01	TCRBJ01	TCRBJ01-01	01				0	0	10	0	4	5	42	-1	56	62	66	14	In	VDJ
CTGGAGTCCGCCAGCACCAACCAGACATCTATGTACCTCTGTGCCAGCAGTTTATCAGGGGTTGGGACTGAAGCTTTCTTTGGACAA	CASSLSGVGTEAFF	2	6.612794434672204E-6	42	TCRBV28-01*01	TCRBV28	TCRBV28-01	01				TCRBD01-01*01	TCRBD01	TCRBD01-01	01				TCRBJ01-01*01	TCRBJ01	TCRBJ01-01	01				1	0	4	2	5	5	39	-1	55	61	66	2	In	VDJ
GAGTCCGCCAGCACCAACCAGACATCTATGTACCTCTGTGCCAGCAGTGTCAAAAGCAACAGGGTCACTGAAGCTTTCTTTGGACAA	CASSVKSNRVTEAFF	4	1.3225588869344408E-5	45	TCRBV28-01*01	TCRBV28	TCRBV28-01	01				TCRBD01-01*01	TCRBD01	TCRBD01-01	01				TCRBJ01-01*01	TCRBJ01	TCRBJ01-01	01				5	10	3	3	1	4	36	48	58	64	65	4	In	VDJ
GCCAGCACCAACCAGACATCTATGTACCTCTGTGCCAGCAGTTTAACAGGATCAACGGAAATGAACACTGAAGCTTTCTTTGGACAA	CASSLTGSTEMNTEAFF	2	6.612794434672204E-6	51	TCRBV28-01*01	TCRBV28	TCRBV28-01	01				TCRBD01-01*01	TCRBD01	TCRBD01-01	01				TCRBJ01-01*01	TCRBJ01	TCRBJ01-01	01				2	0	3	4	11	0	30	-1	45	50	61	2	In	VDJ
CAACCTGCAAAGCTTGAGGACTCGGCCGTGTATCTCTGTGCCAGCAGCCCCCTTGCAGGGGGGAACACTGAAGCTTTCTTTGGACAA	CASSPLAGGNTEAFF	2	6.612794434672204E-6	45	TCRBV11-02*03	TCRBV11	TCRBV11-02	03				TCRBD01-01*01	TCRBD01	TCRBD01-01	01				TCRBJ01-01*01	TCRBJ01	TCRBJ01-01	01				5	7	4	1	0	1	36	48	55	-1	62	2	In	VDJ
GCAGCCTGCAGAACTGGAGGATTCTGGAGTTTATTTCTGTGCCAGCAGGCCGAGCTGATCTATAATGAAAAACTGTTTTTTGGCAGT		3	9.919191652008306E-6	44	TCRBV14-01*01	TCRBV14	TCRBV14-01	01				TCRBD02-01	TCRBD02	TCRBD02-01				01,02	TCRBJ01-04*01	TCRBJ01	TCRBJ01-04	01				6	11	4	9	0	4	37	48	59	-1	62	3	Out	VDJ
CTCAGGCTGGAGTTGGCTGCTCCCTCCCAGACATCTGTGTACTTCTGTGCCAGCAGTGGGGACATTTTGAGCCAGCATTTTGGTGAT	CASSGDILSQHF	5	1.653198608668051E-5	36	TCRBV06-06	TCRBV06	TCRBV06-06				01,04	TCRBD01-01*01	TCRBD01	TCRBD01-01	01				TCRBJ01-05*01	TCRBJ01	TCRBJ01-05	01				5	1	0	6	7	12	45	57	58	64	71	5	In	VDJ
NNNNNNNTGTCGGCTGCTCCCTCCCAGACATCTGTGTACTTCTGTGCCAGCAGGGGACAGGCCGGTCAGCCCCAGCATTTTGGTGAT	CASRGQAGQPQHF	2	6.612794434672204E-6	39	TCRBV06-05*01	TCRBV06	TCRBV06-05	01				TCRBD01-01*01	TCRBD01	TCRBD01-01	01				TCRBJ01-05*01	TCRBJ01	TCRBJ01-05	01				6	0	0	4	4	6	42	-1	53	61	65	2	In	VDJ
AATTCCCTGGAGCTTGGTGACTCTGCTGTGTATTTCTGTGCCAGCAGCCAAGCAGGGATCATGGATCAGCCCCAGCATTTTGGTGAT	CASSQAGIMDQPQHF	4	1.3225588869344408E-5	45	TCRBV03-01/03-02*01	TCRBV03	TCRBV03-01/03-02	01				TCRBD01-01*01	TCRBD01	TCRBD01-01	01				TCRBJ01-05*01	TCRBJ01	TCRBJ01-05	01				1	0	4	3	7	5	36	-1	52	57	64	4	In	VDJ
GAGTCGCCCAGCCCCAACCAGACCTCTCTGTACTTCTGTGCCAGCAGCCCGAGCGGGAACTTTAATCAGCCCCAGCATTTTGGTGAT	CASSPSGNFNQPQHF	4	1.3225588869344408E-5	45	TCRBV27-01*01	TCRBV27	TCRBV27-01	01				TCRBD02-01*02	TCRBD02	TCRBD02-01	02				TCRBJ01-05*01	TCRBJ01	TCRBJ01-05	01				6	4	6	3	5	4	36	47	51	58	63	4	In	VDJ
AAGATCCAGCGCACACAGCAGGAGGACTCCGCCGTGTATCTCTGTGCCAGCAGCTCCCCTAATAATCAGCCCCAGCATTTTGGTGAT	CASSSPNNQPQHF	7	2.3144780521352714E-5	39	TCRBV07-08*01	TCRBV07	TCRBV07-08	01				TCRBD02-01	TCRBD02	TCRBD02-01				01,02	TCRBJ01-05*01	TCRBJ01	TCRBJ01-05	01				4	3	4	9	2	4	42	55	58	61	63	7	In	VDJ
CAGCCAGAAGACTCAGCCCTGTATCTCTGCGCCAGCAGCCAAGATAGGGTAGGGACAGGGGGCAATCAGCCCCAGCATTTTGGTGAT	CASSQDRVGTGGNQPQHF	7	2.3144780521352714E-5	54	TCRBV04-01*01	TCRBV04	TCRBV04-01	01				TCRBD01-01*01	TCRBD01	TCRBD01-01	01				TCRBJ01-05*01	TCRBJ01	TCRBJ01-05	01				0	7	0	2	0	2	27	44	51	-1	61	7	In	VDJ
CAGCCCTCAGAACCCAGGGACTCAGCTGTGTATTTTTGTGCTAGTGGCCAGGACGGGGCTAGCAATCAGCCCCAGCATTTTGGTGAT	CASGQDGASNQPQHF	2	6.612794434672204E-6	45	TCRBV12-05*01	TCRBV12	TCRBV12-05	01								TCRBD01,TCRBD02	TCRBD01-01,TCRBD02-01		TCRBJ01-05*01	TCRBJ01	TCRBJ01-05	01				6	7	7	0	0	0	36	47	54	-1	59	2	In	VDJ
NNNNNNNNNNNNNNNNTGTCGGCTGCTCCCTCCCAGACATCTGTGTACTTCTGTGCCACTTCAAGCCAGCCCCAGCATTTTGGTGAT	CATSSQPQHF	12	3.967676660803322E-5	30	TCRBV06-05*01	TCRBV06	TCRBV06-05	01				TCRBD02-01	TCRBD02	TCRBD02-01				01,02	TCRBJ01-05*01	TCRBJ01	TCRBJ01-05	01				10	5	6	7	0	7	51	58	63	-1	66	12	In	VDJ
CTGATTCTGGAGTCCGCCAGCACCAACCAGACATCTATGTACCTCTGTGCCAGCACCGCAGTGAGTTCACCCCTCCACTTTGGGAAT	CASTAVSSPLHF	2	6.612794434672204E-6	36	TCRBV28-01*01	TCRBV28	TCRBV28-01	01								TCRBD01,TCRBD02	TCRBD01-01,TCRBD02-01		TCRBJ01-06*01	TCRBJ01	TCRBJ01-06	01				7	3	4	5	4	9	45	55	58	61	65	2	In	VDJ
ACATCGGCCCAAAAGAACCCGACAGCTTTCTATCTCTGTGCCAGTAGAAATCAGGGGAGAGGTAATTCACCCCTCCACTTTGGGAAT	CASRNQGRGNSPLHF	2	6.612794434672204E-6	45	TCRBV19-01*01	TCRBV19	TCRBV19-01	01				TCRBD01-01*01	TCRBD01	TCRBD01-01	01				TCRBJ01-06*01	TCRBJ01	TCRBJ01-06	01				6	4	4	2	5	6	36	47	51	57	62	2	In	VDJ
GCCAGCACCAACCAGACATCTATGTACCTCTGTGCCAGCTCCGAAGGAGGGCTCAGCTCCTATAATTCACCCCTCCACTTTGGGAAT	CASSEGGLSSYNSPLHF	2	6.612794434672204E-6	51	TCRBV28-01*01	TCRBV28	TCRBV28-01	01				TCRBD02-01*02	TCRBD02	TCRBD02-01	02				TCRBJ01-06*01	TCRBJ01	TCRBJ01-06	01				8	6	10	0	5	0	30	39	45	51	56	2	In	VDJ
GGGGGACTCAGCTTTGTATTTCTGTGCCAGCAGCATAGGGAGGGGGGCAAAGGCCTCGGGGATAATTCACCCCTCCACTTTGGGAAT		3	9.919191652008306E-6	59	TCRBV09-01*01	TCRBV09	TCRBV09-01	01								TCRBD01,TCRBD02	TCRBD01-01,TCRBD02-01		TCRBJ01-06*01	TCRBJ01	TCRBJ01-06	01				0	2	5	1	15	5	22	38	40	46	61	3	Out	VDJ
CCAGCAGGTAGTGCGAGGAGATTCGGCAGCTTATTTCTGTGCCAGCTCACCAAGAAGACAGGGGTCTGTGGCTACACCTTCGGTTCG		4	1.3225588869344408E-5	44	TCRBV18-01*01	TCRBV18	TCRBV18-01	01				TCRBD01-01*01	TCRBD01	TCRBD01-01	01				TCRBJ01-02*01	TCRBJ01	TCRBJ01-02	01				2	4	2	2	4	7	37	52	56	64	68	4	Out	VDJ
ACCTTGGAGCTGGGGGACTCGGCCCTTTATCTTTGCGCCAGCAGCTTGGACACAGGGGGCATTGCACGTGGCTACACCTTCGGTTCG	CASSLDTGGIARGYTF	2	6.612794434672204E-6	48	TCRBV05-01*01	TCRBV05	TCRBV05-01	01				TCRBD01-01*01	TCRBD01	TCRBD01-01	01				TCRBJ01-02*01	TCRBJ01	TCRBJ01-02	01				0	2	3	0	8	7	33	49	51	60	68	2	In	VDJ
CTCACTCTGGAGTCCGCTACCAGCTCCCAGACATCTGTGTACTTCTGTGCCATCAGCATCAGGGGGTCTGGCTACACCTTCGGTTCG	CAISIRGSGYTF	2	6.612794434672204E-6	36	TCRBV10-03*01	TCRBV10	TCRBV10-03	01				TCRBD01-01*01	TCRBD01	TCRBD01-01	01				TCRBJ01-02*01	TCRBJ01	TCRBJ01-02	01				6	3	4	1	2	7	45	56	59	66	68	2	In	VDJ
NNNNTGTCGGCTGCTCCCTCCCAGACATCTGTGTACTTCTGTGCCAGCAGTCGCGGACAGGGGGTTTATGGCTACACCTTCGGTTCG	CASSRGQGVYGYTF	12	3.967676660803322E-5	42	TCRBV06-05*01	TCRBV06	TCRBV06-05	01				TCRBD01-01*01	TCRBD01	TCRBD01-01	01				TCRBJ01-02*01	TCRBJ01	TCRBJ01-02	01				5	3	1	1	2	5	39	51	54	64	66	12	In	VDJ
ACATCGGCCCAAAAGAACCCGACAGCTTTCTATCTCTGTGCCAGTAGTATTGGCGGGGTAGAAGGGTATGGCTACACCTTCGGTTCG	CASSIGGVEGYGYTF	2	6.612794434672204E-6	45	TCRBV19-01*01	TCRBV19	TCRBV19-01	01				TCRBD02-01*01	TCRBD02	TCRBD02-01	01				TCRBJ01-02*01	TCRBJ01	TCRBJ01-02	01				3	2	7	3	8	5	36	50	52	58	66	2	In	VDJ
GAGCTTGGGGACTCGGCCGTGTATCTCTGTGCCAGCAGCTTTATCAGTCCCTCAACGGGGGTGTAGTATGGCTACACCTTCGGTTCG	CASSFISPSTGV*YGYTF	1	3.306397217336102E-6	54	TCRBV11-03*01	TCRBV11	TCRBV11-03	01				TCRBD02-01*01	TCRBD02	TCRBD02-01	01				TCRBJ01-02*01	TCRBJ01	TCRBJ01-02	01				3	14	8	2	5	5	27	41	55	61	66	1	Stop	VDJ
ATCCAGCCCTCAGAACCCAGGGACTCAGCTGTGTACTTCTGTGCCAGCAGTAAGTTGGGGATGGAGTATGGCTACACCTTCGGTTCG	CASSKLGMEYGYTF	1	3.306397217336102E-6	42	TCRBV12	TCRBV12				TCRBV12-03/12-04,TCRBV12-04						TCRBD01,TCRBD02	TCRBD01-01,TCRBD02-01		TCRBJ01-02*01	TCRBJ01	TCRBJ01-02	01				5	6	0	8	5	5	39	51	57	61	66	1	In	VDJ
ATCCAGCCCTCAGAACCCAGGGACTCAGCTGTGTACTTCTGTGCCAGCAGTTTTGGACAGGGTTTCTATGGCTACACCTTCGGTTCG	CASSFGQGFYGYTF	1	3.306397217336102E-6	42	TCRBV12	TCRBV12				TCRBV12-03/12-04,TCRBV12-04		TCRBD01-01*01	TCRBD01	TCRBD01-01	01				TCRBJ01-02*01	TCRBJ01	TCRBJ01-02	01				3	1	1	3	3	4	39	53	54	62	65	1	In	VDJ
AGGCTGGAGTTGGCTGCTCCCTCCCAGACATCTGTGTACTTCTGTGCCAGCAGTTCAGAAGGAGTCTATGGCTACACCTTCGGTTCG	CASSSEGVYGYTF	7	2.3144780521352714E-5	39	TCRBV06-06*01	TCRBV06	TCRBV06-06	01				TCRBD02-01*02	TCRBD02	TCRBD02-01	02				TCRBJ01-02*01	TCRBJ01	TCRBJ01-02	01				4	5	10	2	1	4	42	55	60	64	65	7	In	VDJ
NNNNCTCTGAAGATCCGGTCCACAAAGCTGGAGGACTCAGCCATGTACTTCTGTGCCAGCAGCCTCTATGGCTACACCTTCGGTTCG	CASSLYGYTF	17	5.6208752694713735E-5	30	TCRBV02-01	TCRBV02	TCRBV02-01				01,03	TCRBD02-01	TCRBD02	TCRBD02-01				01,02	TCRBJ01-02*01	TCRBJ01	TCRBJ01-02	01				6	1	4	10	0	4	51	62	63	-1	65	17	In	VDJ
TCCCTGATTCTGGAGTCCGCCAGCACCAACCAGACATCTATGTACCTCTGTGCCAGCAGTTCTTCCTATGGCTACACCTTCGGTTCG	CASSSSYGYTF	2	6.612794434672204E-6	33	TCRBV28-01*01	TCRBV28	TCRBV28-01	01				TCRBD02-01	TCRBD02	TCRBD02-01				01,02	TCRBJ01-02*01	TCRBJ01	TCRBJ01-02	01				4	0	4	10	2	4	48	-1	61	63	65	2	In	VDJ
GAAGATCCAGCCCTCAGAACCCAGGGACTCAGCTGTGTACTTCTGTGCCAGCAGTTCCCGGGGGCCTATGGCTACACCTTCGGTTCG		1	3.306397217336102E-6	38	TCRBV12-03/12-04*01	TCRBV12	TCRBV12-03/12-04	01								TCRBD01,TCRBD02	TCRBD01-01,TCRBD02-01		TCRBJ01-02*01	TCRBJ01	TCRBJ01-02	01				4	3	6	0	0	4	43	56	59	-1	65	1	Out	VDJ
ACTCTGGAGTCTGCTGCCTCCTCCCAGACATCTGTATATTTCTGCGCCAGCAGCCCCTGACAGGCCTATGGCTACACCTTCGGTTCG	CASSP*QAYGYTF	2	6.612794434672204E-6	39	TCRBV10-01*01	TCRBV10	TCRBV10-01	01				TCRBD01-01*01	TCRBD01	TCRBD01-01	01				TCRBJ01-02*01	TCRBJ01	TCRBJ01-02	01				6	5	2	4	1	4	42	53	58	64	65	2	Stop	VDJ
CAGAGCAGCGGGACTCGGCCATGTATCGCTGTGCCAGCAGCTCCGATAATGGGACTCCCGGGAGCCTATGGCTACACCTTCGGTTCG		2	6.612794434672204E-6	52	TCRBV07-06*01	TCRBV07	TCRBV07-06	01				TCRBD02-01	TCRBD02	TCRBD02-01				01,02	TCRBJ01-02*01	TCRBJ01	TCRBJ01-02	01				4	8	0	10	9	4	29	42	50	56	65	2	Out	VDJ
CTGAGTTCTAAGAAGCTCCTTCTCAGTGACTCTGGCTTCTATCTCTGTGCCTGGAGGGATTCCTATGATGGCTACACCTTCGGTTCG	CAWRDSYDGYTF	2	6.612794434672204E-6	36	TCRBV30-01*01	TCRBV30	TCRBV30-01	01								TCRBD01,TCRBD02	TCRBD01-01,TCRBD02-01		TCRBJ01-02*01	TCRBJ01	TCRBJ01-02	01				3	0	1	8	8	6	45	-1	56	59	67	2	In	VDJ
[truncated: 191,573 more rows]
[truncated: 2 more columns]
