# Supplementary material for: Preoperative immune checkpoint inhibition and cryoablation in early-stage breast cancer
Source: iScience. 2024 Jan 12;27(2):108880. doi: 10.1016/j.isci.2024.108880 (PMC10850740; doi:10.1016/j.isci.2024.108880)
Supplement: Data S1. Metadata file for TCR clone abundance tables provided in the supplement [file mmc2.zip › 16-495-6C_TCRB.tsv]

nucleotide	aminoAcid	count (templates/reads)	frequencyCount (%)	cdr3Length	vMaxResolved	vFamilyName	vGeneName	vGeneAllele	vFamilyTies	vGeneNameTies	vGeneAlleleTies	dMaxResolved	dFamilyName	dGeneName	dGeneAllele	dFamilyTies	dGeneNameTies	dGeneAlleleTies	jMaxResolved	jFamilyName	jGeneName	jGeneAllele	jFamilyTies	jGeneNameTies	jGeneAlleleTies	vDeletion	n1Insertion	d5Deletion	d3Deletion	n2Insertion	jDeletion	vIndex	n1Index	dIndex	n2Index	jIndex	estimatedNumberGenomes	sequenceStatus	cloneResolved	vOrphon	dOrphon	jOrphon	vFunction	dFunction	jFunction	fractionNucleated	vAlignLength	vAlignSubstitutionCount	vAlignSubstitutionIndexes
CTGGGGGACTCAGCCCTGTACTTCTGTGCCAGCAGCTTAGGTCCCCCTAGTCCAAACCGGTTATCCTACGAGCAGTACTTCGGGCCG	CASSLGPPSPNRLSYEQYF	2187	0.02078482432214102	57	TCRBV13-01*01	TCRBV13	TCRBV13-01	01				TCRBD02-01	TCRBD02	TCRBD02-01				01,02	TCRBJ02-07*01	TCRBJ02	TCRBJ02-07	01				0	13	4	8	5	1	24	41	46	50	63	2187	In	VDJ
ATGAGCTCCTTGGAGCTGGGGGACTCAGCCCTGTACTTCTGTGCCAGCAGCTTAAGGGACCTGAATTCACCCCTCCACTTTGGGAAC	CASSLRDLNSPLHF	2559	0.024320240256222616	42	TCRBV13-01*01	TCRBV13	TCRBV13-01	01								TCRBD01,TCRBD02	TCRBD01-01,TCRBD02-01		TCRBJ01-06*02	TCRBJ01	TCRBJ01-06	02				2	3	0	7	1	7	39	54	55	60	63	2559	In	VDJ
CTGAAGATCCGGTCCACAAAGCTGGAGGACTCAGCCATGTACTTCTGTGCCAGCAGTGGGGGACGTCAGCCCCAGCATTTTGGTGAT	CASSGGRQPQHF	1833	0.01742047690099885	36	TCRBV02-01	TCRBV02	TCRBV02-01				01,03					TCRBD01,TCRBD02	TCRBD01-01,TCRBD02-01		TCRBJ01-05*01	TCRBJ01	TCRBJ01-05	01				4	1	0	7	1	6	45	58	59	64	65	1833	In	VDJ
CTGATTCTGGAGTCCGCCAGCACCAACCAGACATCTATGTACCTCTGTGCCAGCAGTTTCGTGGGCTACGAGCAGTACTTCGGGCCG	CASSFVGYEQYF	919	0.008733997966185457	36	TCRBV28-01*01	TCRBV28	TCRBV28-01	01								TCRBD01,TCRBD02	TCRBD01-01,TCRBD02-01		TCRBJ02-07*01	TCRBJ02	TCRBJ02-07	01				3	0	0	9	3	3	45	59	62	-1	65	919	In	VDJ
AGGCCTGGGGGACGCAGCCATGTACCTGTGTGCCACCAGCCCAAACACTAGGTCGATAATAGCAATCAGCCCCAGCATTTTGGTGAT		932	0.008857547447752825	53	TCRBV15-01*02	TCRBV15	TCRBV15-01	02				TCRBD02-01	TCRBD02	TCRBD02-01				01,02	TCRBJ01-05*01	TCRBJ01	TCRBJ01-05	01				5	8	3	8	6	0	28	40	46	51	59	932	Out	VDJ
AAGATCCAGCCTGCAGAGCTTGGGGACTCGGCCATGTATCTCTGTGCCAGCAGCTTTCGACAGGGCAGCGAGCAGTACTTCGGGCCG	CASSFRQGSEQYF	446	0.004238697598388155	39	TCRBV11-01*01	TCRBV11	TCRBV11-01	01				TCRBD01-01*01	TCRBD01	TCRBD01-01	01				TCRBJ02-07*01	TCRBJ02	TCRBJ02-07	01				3	3	2	3	2	6	42	56	58	65	68	446	In	VDJ
CAGCGCACAGAGCAGGAGGACTCGGCCGTGTATCTCTGTGCCAGCAGCCCCGGGACAGCGAGCAATCAGCCCCAGCATTTTGGTGAT	CASSPGTASNQPQHF	788	0.0074889993442373674	45	TCRBV07-02	TCRBV07	TCRBV07-02				01,02	TCRBD01-01*01	TCRBD01	TCRBD01-01	01				TCRBJ01-05*01	TCRBJ01	TCRBJ01-05	01				5	2	0	5	3	1	36	48	51	58	60	788	In	VDJ
CTGACTGTGAGCAACATGAGCCCTGAAGACAGCAGCATATATCTCTGCAGCGTTGGACAGGACCGAAACACCATATATTTTGGAGAG	CSVGQDRNTIYF	657	0.0062440007222892766	36	TCRBV29-01	TCRBV29	TCRBV29-01				01,02	TCRBD01-01*01	TCRBD01	TCRBD01-01	01				TCRBJ01-03*01	TCRBJ01	TCRBJ01-03	01				4	3	2	4	0	5	45	-1	55	61	64	657	In	VDJ
ACATCGGCCCAAAAGAACCCGACAGCTTTCTATCTCTGTGCCAGTACCCTCGCGGGGGGGGGACTAACCGGCTACACCTTCGGTTCG	CASTLAGGGLTGYTF	593	0.005635757120726851	45	TCRBV19-01*01	TCRBV19	TCRBV19-01	01				TCRBD02-01*01	TCRBD02	TCRBD02-01	01				TCRBJ01-02*01	TCRBJ01	TCRBJ01-02	01				7	9	7	0	5	8	36	46	51	60	69	593	In	VDJ
ACCTTGGAGCTGGGGGACTCGGCCCTTTATCTTTGCGCCAGCAGCTTGTCCCAAGTCGAGGTTACCGGGGAGCTGTTTTTTGGAGAA	CASSLSQVEVTGELFF	578	0.005493200026610657	48	TCRBV05-01*01	TCRBV05	TCRBV05-01	01				TCRBD02-01*02	TCRBD02	TCRBD02-01	02				TCRBJ02-02*01	TCRBJ02	TCRBJ02-02	01				1	2	11	1	9	5	33	48	57	61	63	578	In	VDJ
CTGCAGCCAGAAGACTCGGCCCTGTATCTCTGTGCCAGCAGCCAAGATCCCCCCCTAGGGCGGGATGAAAAACTGTTTTTTGGCAGT	CASSQDPPLGRDEKLFF	486	0.00461884984936467	51	TCRBV04-02*01	TCRBV04	TCRBV04-02	01				TCRBD02-01	TCRBD02	TCRBD02-01				01,02	TCRBJ01-04*01	TCRBJ01	TCRBJ01-04	01				0	0	7	4	12	6	30	47	59	-1	64	486	In	VDJ
ATCCAGCCTGCAGAGCTTGAGGACTCGGCCGTGTATCTCTGTGCCAGCAGCTTAAGGCAGGCGGGAAACACCATATATTTTGGAGAG	CASSLRQAGNTIYF	444	0.004219689985839329	42	TCRBV11	TCRBV11				TCRBV11-02,TCRBV11-03		TCRBD01-01*01	TCRBD01	TCRBD01-01	01				TCRBJ01-03*01	TCRBJ01	TCRBJ01-03	01				2	2	4	4	3	4	39	54	57	61	63	444	In	VDJ
GAGCTGGGGGACTCGGCCCTTTATCTTTGCGCCAGCAGCTTTATTCCTTCTAGCGGGGGGGCCACAGATACGCAGTATTTTGGCCCA	CASSFIPSSGGATDTQYF	308	0.002927172332519174	54	TCRBV05-01*01	TCRBV05	TCRBV05-01	01				TCRBD02-01*01	TCRBD02	TCRBD02-01	01				TCRBJ02-03*01	TCRBJ02	TCRBJ02-03	01				2	1	4	0	8	2	27	41	49	61	62	308	In	VDJ
ATCCAGCGCACAGAGCAGCGGGACTCAGCCATGTATCGCTGTGCTAGCAGCTTAAGAGGGACAGGGACCGAGCAGTACTTCGGGCCG	CASSLRGTGTEQYF	332	0.0031552636831050835	42	TCRBV07	TCRBV07				TCRBV07-06,TCRBV07-07		TCRBD01-01*01	TCRBD01	TCRBD01-01	01				TCRBJ02-07*01	TCRBJ02	TCRBJ02-07	01				2	2	0	3	3	6	39	54	57	66	68	332	In	VDJ
CTGGAGTCAGCTACCCGCTCCCAGACATCTGTGTATTTCTGCGCCAGCTCGGGACTAGCGGGCTCCTACGAGCAGTACTTCGGGCCG	CASSGLAGSYEQYF	250	0.0023759515686032255	42	TCRBV10-02*01	TCRBV10	TCRBV10-02	01				TCRBD02-01	TCRBD02	TCRBD02-01				01,02	TCRBJ02-07*01	TCRBJ02	TCRBJ02-07	01				8	0	0	4	2	0	39	48	50	-1	62	250	In	VDJ
AGTTCTAAGAAGCTCCTTCTCAGTGACTCTGGCTTCTATCTCTGTGCCTGGTCGACAGGGTGGGGTCAGCCCCAGCATTTTGGTGAT	CAWSTGWGQPQHF	240	0.0022809135058590967	39	TCRBV30-01	TCRBV30	TCRBV30-01				01,05	TCRBD01-01*01	TCRBD01	TCRBD01-01	01				TCRBJ01-05*01	TCRBJ01	TCRBJ01-05	01				5	5	2	3	2	6	42	51	53	60	65	240	In	VDJ
GCGCACAGAGCAGGGGGACTCGGCCATGTATCTCTGTGCCAGCAGCTTAGGGGCTAGCGGGGGACCGGGGAGCTGTTTTTTGGAGAA		477	0.004533315592894954	47	TCRBV07-09*01	TCRBV07	TCRBV07-09	01				TCRBD02-01*01	TCRBD02	TCRBD02-01	01				TCRBJ02-02*01	TCRBJ02	TCRBJ02-02	01				1	0	4	2	3	5	34	50	53	-1	63	477	Out	VDJ
NNNNNNNNNNTGTCGGCTGCTCCCTCCCAGACATCTGTGTACTTCTGTGCCAGCAGTTACGGGGGAACTGAAGCTTTCTTTGGACAA	CASSYGGTEAFF	283	0.0026895771756588515	36	TCRBV06-05*01	TCRBV06	TCRBV06-05	01								TCRBD01,TCRBD02	TCRBD01-01,TCRBD02-01		TCRBJ01-01*01	TCRBJ01	TCRBJ01-01	01				2	1	6	1	0	5	45	-1	60	65	66	283	In	VDJ
GTTCTAAGAAGCTCCTTCTCAGTGACTCTGGCTTCTATCTCTGTGCCTGGGGCGGGACACGACAATTCACCCCTCCACTTTGGGAAC		179	0.0017011813231199095	40	TCRBV30-01*05	TCRBV30	TCRBV30-01	05				TCRBD01-01*01	TCRBD01	TCRBD01-01	01				TCRBJ01-06*02	TCRBJ01	TCRBJ01-06	02				3	4	0	6	1	7	41	52	53	59	63	179	Out	VDJ
GTGACATCGGCCCAAAAGAACCCGACAGCTTTCTATCTCTGTGCCAGTAGTATAGGGGGCGGCACCGGGGAGCTGTTTTTTGGAGAA	CASSIGGGTGELFF	182	0.0017296927419431483	42	TCRBV19-01*01	TCRBV19	TCRBV19-01	01				TCRBD01-01*01	TCRBD01	TCRBD01-01	01				TCRBJ02-02*01	TCRBJ02	TCRBJ02-02	01				1	2	7	0	0	4	39	-1	55	60	62	182	In	VDJ
ATTCTGGAGTCCGCCAGCACCAACCAGACATCTATGTACCTCTGTGCCGAATCGGTGGGGGTTGGTTACGAGCAGTACTTCGGGCCG	CAESVGVGYEQYF	106	0.0010074034650877676	39	TCRBV28-01*01	TCRBV28	TCRBV28-01	01								TCRBD01,TCRBD02	TCRBD01-01,TCRBD02-01		TCRBJ02-07*01	TCRBJ02	TCRBJ02-07	01				11	5	6	1	8	4	42	48	56	61	66	106	In	VDJ
CTGAGCTCTCTGGAGCTGGGGGACTCAGCTTTGTATTTCTGTGCCAGCAGCGTAGTCCCGGGACCCTACGAGCAGTACTTCGGGCCG	CASSVVPGPYEQYF	163	0.0015491204227293031	42	TCRBV09-01*01	TCRBV09	TCRBV09-01	01								TCRBD01,TCRBD02	TCRBD01-01,TCRBD02-01		TCRBJ02-07*01	TCRBJ02	TCRBJ02-07	01				0	0	0	7	4	2	39	55	59	-1	64	163	In	VDJ
CTGAATGTGAACGCCTTGGAGCTGGACGACTCGGCCCTGTATCTCTGTGCCAGCAGCTCCCGAGGAGAGACCCAGTACTTCGGGCCA	CASSSRGETQYF	73	6.937778580321419E-4	36	TCRBV05-04*01	TCRBV05	TCRBV05-04	01				TCRBD02-01*02	TCRBD02	TCRBD02-01	02				TCRBJ02-05*01	TCRBJ02	TCRBJ02-05	01				3	0	11	1	3	4	45	58	61	-1	65	73	In	VDJ
ATTCTGGAGTCCGCCAGCACCAACCAGACATCTATGTACCTCTGTGCCAGCAGTATCGGACAGGGCTACGAGCAGTACTTCGGGCCG	CASSIGQGYEQYF	104	9.883958525389418E-4	39	TCRBV28-01*01	TCRBV28	TCRBV28-01	01				TCRBD01-01*01	TCRBD01	TCRBD01-01	01				TCRBJ02-07*01	TCRBJ02	TCRBJ02-07	01				5	0	1	3	3	3	42	54	57	-1	65	104	In	VDJ
CCCTAGAGTCTGCCATCCCCAACCAGACAGCTCTTTACTTCTGTGCCACCGGCAGGGGGCGTCATCCACGAGCAGTACTTCGGGCCG		143	0.001359044297241045	40	TCRBV24-01*01	TCRBV24	TCRBV24-01	01				TCRBD01-01*01	TCRBD01	TCRBD01-01	01				TCRBJ02-07*01	TCRBJ02	TCRBJ02-07	01				9	7	4	0	2	5	41	50	52	60	67	143	Out	VDJ
NTGAAGATCCAGCCCTCAGAACCCAGGGACTCAGCTGTGTACTTCTGTGCCAGCAGATCCATCGGGGATACGCAGTATTTTGGCCCA	CASRSIGDTQYF	92	8.743501772459871E-4	36	TCRBV12-03/12-04*01	TCRBV12	TCRBV12-03/12-04	01				TCRBD02-01	TCRBD02	TCRBD02-01				01,02	TCRBJ02-03*01	TCRBJ02	TCRBJ02-03	01				6	0	8	4	6	6	45	56	62	-1	66	92	In	VDJ
CTGGAGTCGCCCAGCCCCAACCAGACCTCTCTGTACTTCTGTGCCAGCAGTTTAGGGGGACGCTACAATGAGCAGTTCTTCGGGCCA	CASSLGGRYNEQFF	107	0.0010169072713621806	42	TCRBV27-01*01	TCRBV27	TCRBV27-01	01								TCRBD01,TCRBD02	TCRBD01-01,TCRBD02-01		TCRBJ02-01*01	TCRBJ02	TCRBJ02-01	01				2	1	0	7	2	3	39	54	56	61	62	107	In	VDJ
CTGATTCTGGAGTCCGCCAGCACCAACCAGACATCTATGTACCTCTGTGCCAGCAGTTTGGGTGTCCATGGCTACACCTTCGGTTCG	CASSLGVHGYTF	58	5.512207639159483E-4	36	TCRBV28-01*01	TCRBV28	TCRBV28-01	01								TCRBD01,TCRBD02	TCRBD01-01,TCRBD02-01		TCRBJ01-02*01	TCRBJ01	TCRBJ01-02	01				3	5	0	9	0	6	45	-1	59	62	67	58	In	VDJ
CAGCCTGCAGAGCTTGGGGACTCGGCCATGTATCTCTGTGCCAGCAGCTCTACGACAGGGTATGGGAATGAAGCTTTCTTTGGACAA	CASSSTTGYGNEAFF	73	6.937778580321419E-4	45	TCRBV11-01*01	TCRBV11	TCRBV11-01	01				TCRBD01-01*01	TCRBD01	TCRBD01-01	01				TCRBJ01-01*01	TCRBJ01	TCRBJ01-01	01				4	8	2	3	4	7	36	49	53	60	68	73	In	VDJ
ATCCAGCGCACAGAGCAGCGGGACTCGGCCATGTATCGCTGTGCCAGCAGCTTAGGGAACGGCGGGGAGACCCAGTACTTCGGGCCA	CASSLGNGGETQYF	94	8.933577897948128E-4	42	TCRBV07-06*01	TCRBV07	TCRBV07-06	01				TCRBD02-01	TCRBD02	TCRBD02-01				01,02	TCRBJ02-05*01	TCRBJ02	TCRBJ02-05	01				1	0	7	4	6	5	39	55	61	-1	66	94	In	VDJ
CAGAGCGGGGGGACTCAGCCGTGTATCTCTGTGCCAGCAGCTTAAGTCAGGACATCCCTGATGACCGGGGAGCTGTTTTTTGGAGAA		146	0.0013875557160642838	52	TCRBV07-03*01	TCRBV07	TCRBV07-03	01				TCRBD01-01*01	TCRBD01	TCRBD01-01	01				TCRBJ02-02*01	TCRBJ02	TCRBJ02-02	01				1	9	1	6	4	5	29	45	49	54	63	146	Out	VDJ
TCCGCCAGCACCAACCAGACATCTATGTACCTCTGTGCCAGCAGCCAATTGGGGAGGGGGAGCACAGATACGCAGTATTTTGGCCCA	CASSQLGRGSTDTQYF	75	7.127854705809677E-4	48	TCRBV28-01*01	TCRBV28	TCRBV28-01	01				TCRBD02-01*02	TCRBD02	TCRBD02-01	02				TCRBJ02-03*01	TCRBJ02	TCRBJ02-03	01				6	2	9	0	7	0	33	44	51	58	60	75	In	VDJ
CCTGCAGAGCTTGAGGACTCGGCCGTGTATCTCTGTGCCAGCAGCTTAGAGGGGGGGGCGCTTTGGGACGGCTACACCTTCGGTTCG	CASSLEGGALWDGYTF	77	7.317930831297935E-4	48	TCRBV11	TCRBV11				TCRBV11-02,TCRBV11-03		TCRBD02-01*01	TCRBD02	TCRBD02-01	01				TCRBJ01-02*01	TCRBJ01	TCRBJ01-02	01				0	12	9	0	0	8	33	-1	50	57	69	77	In	VDJ
CTGCAGCAAGAAGACTCAGCTGCGTATCTCTGCACCAGCAGCCAAGTTCTAGCGGGAGGGGGAGGATACGAGCAGTACTTCGGGCCG	CTSSQVLAGGGGYEQYF	130	0.0012354948156736772	51	TCRBV01-01*01	TCRBV01	TCRBV01-01	01				TCRBD02-01*02	TCRBD02	TCRBD02-01	02				TCRBJ02-07*01	TCRBJ02	TCRBJ02-07	01				1	6	4	0	2	4	30	46	48	60	66	130	In	VDJ
TTGTTGCTGGGGGACTCGGCCCTCTATCTCTGTGCCAGCAGCTTGGGCCCGGACCTTGGAGGGGGGCAGCCCCAGCATTTTGGTGAT	CASSLGPDLGGGQPQHF	34	3.2312941333003867E-4	51	TCRBV05-06*01	TCRBV05	TCRBV05-06	01								TCRBD01,TCRBD02	TCRBD01-01,TCRBD02-01		TCRBJ01-05*01	TCRBJ01	TCRBJ01-05	01				0	1	5	1	13	7	30	46	59	65	66	34	In	VDJ
GAGTCTGCCATCCCCAACCAGACAGCTCTTTACTTCTGTGCCACCAGTGATTTAGGGCTAGACCTCAATGAGCAGTTCTTCGGGCCA	CATSDLGLDLNEQFF	57	5.417169576415354E-4	45	TCRBV24-01*01	TCRBV24	TCRBV24-01	01								TCRBD01,TCRBD02	TCRBD01-01,TCRBD02-01		TCRBJ02-01*01	TCRBJ02	TCRBJ02-01	01				1	8	5	3	0	6	36	-1	53	57	65	57	In	VDJ
GTGAACGCCTTGGAGCTGGACGACTCGGCCCTGTATCTCTGTGCCAGCAGCTTAGGAAGGAGCCAAGAGACCCAGTACTTCGGGCCA	CASSLGRSQETQYF	22	2.0908373803708386E-4	42	TCRBV05-04*01	TCRBV05	TCRBV05-04	01				TCRBD02-01*02	TCRBD02	TCRBD02-01	02				TCRBJ02-05*01	TCRBJ02	TCRBJ02-05	01				2	0	10	2	5	1	39	53	58	-1	62	22	In	VDJ
GTGACCAGTGCCCATCCTGAAGACAGCAGCTTCTACATCTGCAGTGCTGGCGCGGTGGCGGGACGGTACGAGCAGTACTTCGGGCCG	CSAGAVAGRYEQYF	32	3.041218007812129E-4	42	TCRBV20	TCRBV20				TCRBV20-01,TCRBV20-or09_02		TCRBD02-01*02	TCRBD02	TCRBD02-01	02				TCRBJ02-07*01	TCRBJ02	TCRBJ02-07	01				5	3	7	3	9	4	39	48	57	63	66	32	In	VDJ
AGCTCTCTGGAGCTGGGGGACTCAGCTTTGTATTTCTGTGCCAGCAGCGTAGGGGACAGGGGGTTATACGAGCAGTACTTCGGGCCG	CASSVGDRGLYEQYF	59	5.607245701903613E-4	45	TCRBV09-01*01	TCRBV09	TCRBV09-01	01				TCRBD01-01*01	TCRBD01	TCRBD01-01	01				TCRBJ02-07*01	TCRBJ02	TCRBJ02-07	01				0	3	0	1	0	4	36	-1	52	63	66	59	In	VDJ
CTGACTGTGAGCAACATGAGCCCTGAAGACAGCAGCATATATCTCTGCAGCGTTGTGGAAACACACACTGAAGCTTTCTTTGGACAA	CSVVETHTEAFF	72	6.84274051757729E-4	36	TCRBV29-01	TCRBV29	TCRBV29-01				01,02					TCRBD01,TCRBD02	TCRBD01-01,TCRBD02-01		TCRBJ01-01*01	TCRBJ01	TCRBJ01-01	01				4	5	1	8	1	3	45	55	56	59	64	72	In	VDJ
ATCCAGCGCACAGAGCAGCGGGACTCGGCCATGTATCGCTGTGCCAGCAGCTTAGAGGCGGCTGGGACTGAAGCTTTCTTTGGACAA	CASSLEAAGTEAFF	31	2.946179945068E-4	42	TCRBV07-06*01	TCRBV07	TCRBV07-06	01				TCRBD02-01	TCRBD02	TCRBD02-01				01,02	TCRBJ01-01*01	TCRBJ01	TCRBJ01-01	01				1	5	7	5	2	5	39	55	57	61	66	31	In	VDJ
GACATCGGCCCAAAAGAACCCGACAGCTTTCTATCTCTGTGCCAGTACCCTCGCGGGGGGGGACTAACCGGCTACACCTTCGGTTCG		49	4.656865074462322E-4	44	TCRBV19-01*01	TCRBV19	TCRBV19-01	01				TCRBD02-01*01	TCRBD02	TCRBD02-01	01				TCRBJ01-02*01	TCRBJ01	TCRBJ01-02	01				7	8	7	0	5	8	37	47	52	61	69	49	Out	VDJ
ACCTTGGAGCTGGGGGACTCGGCCCTTTATCTTTGCGCCAGCAGCCCCCACAGGGGGACAGGGGCCAACGTCCTGACTTTCGGGGCC	CASSPHRGTGANVLTF	33	3.1362560705562576E-4	48	TCRBV05-01*01	TCRBV05	TCRBV05-01	01				TCRBD01-01*01	TCRBD01	TCRBD01-01	01				TCRBJ02-06*01	TCRBJ02	TCRBJ02-06	01				4	3	3	1	4	4	33	45	49	57	60	33	In	VDJ
TGATCCTGGAGTCGCCCAGCCCCAACCAGACCTCTCTGTACTTCTGTGCCAGCAGTTTACAAGACCGCCGAGCAGTACTTCGGGCCG		41	3.89656057250929E-4	37	TCRBV27-01*01	TCRBV27	TCRBV27-01	01								TCRBD01,TCRBD02	TCRBD01-01,TCRBD02-01		TCRBJ02-07*01	TCRBJ02	TCRBJ02-07	01				2	3	2	7	3	6	44	59	62	65	68	41	Out	VDJ
GTGAACGCCTTGGAGCTGGAGGACTCGGCCCTGTATCTCTGTGCCAGCAGCCTGGGCGGAAGCAACTATGGCTACACCTTCGGTTCG	CASSLGGSNYGYTF	21	1.9957993176267095E-4	42	TCRBV05-08*01	TCRBV05	TCRBV05-08	01				TCRBD02-01	TCRBD02	TCRBD02-01				01,02	TCRBJ01-02*01	TCRBJ01	TCRBJ01-02	01				0	4	7	5	0	2	39	-1	55	59	63	21	In	VDJ
TTGGAGCTGGGGGACTCGGCCCTTTATCTTTGCGCCAGCAGCCCCGGCGGCGGGAGACTAGGCTACAATGAGCAGTTCTTCGGGCCA	CASSPGGGRLGYNEQFF	23	2.1858754431149677E-4	51	TCRBV05-01*01	TCRBV05	TCRBV05-01	01				TCRBD02-01*02	TCRBD02	TCRBD02-01	02				TCRBJ02-01*01	TCRBJ02	TCRBJ02-01	01				4	6	7	2	7	3	30	42	49	56	62	23	In	VDJ
TCCAGCGCACAGAGCAGCGGGACTCGGCCATGTATCGCTGTGCCAGCAGCGGCAACAGGGGGATGCGATGGCTACACCTTCGGTTCG		39	3.706484447021032E-4	43	TCRBV07-06*01	TCRBV07	TCRBV07-06	01				TCRBD01-01*01	TCRBD01	TCRBD01-01	01				TCRBJ01-02*01	TCRBJ01	TCRBJ01-02	01				5	5	3	1	4	6	38	50	54	62	67	39	Out	VDJ
CTGAAGATCCGGTCCACAAAGCTGGAGGACTCAGCCATGTACTTCTGTGCCAGCCAGCGGGGGAGGGAGACCCAGTACTTCGGGCCA	CASQRGRETQYF	33	3.1362560705562576E-4	36	TCRBV02-01	TCRBV02	TCRBV02-01				01,03	TCRBD02-01*01	TCRBD02	TCRBD02-01	01				TCRBJ02-05*01	TCRBJ02	TCRBJ02-05	01				8	3	6	2	1	5	45	54	55	63	66	33	In	VDJ
CTGGAGTCCGCTACCAGCTCCCAGACATCTGTGTACTTCTGTGCCATCAGTAAAGGAGGGAGTAATCAGCCCCAGCATTTTGGTGAT	CAISKGGSNQPQHF	26	2.4709896313473544E-4	42	TCRBV10-03*01	TCRBV10	TCRBV10-03	01				TCRBD02-01*02	TCRBD02	TCRBD02-01	02				TCRBJ01-05*01	TCRBJ01	TCRBJ01-05	01				5	3	10	0	3	4	39	51	54	60	63	26	In	VDJ
TGGACGACTCGGCCCTGTATCTCTGTGCCAGCAGCTTCCCCTGCTGGCAACTTAAGCCCAGGGGAACTAAAACTGTTTTTTGGCAGT		68	6.462588266600773E-4	58	TCRBV05-04*01	TCRBV05	TCRBV05-04	01				TCRBD01-01*01	TCRBD01	TCRBD01-01	01				TCRBJ01-04*01	TCRBJ01	TCRBJ01-04	01				2	4	4	2	21	10	23	37	58	64	68	68	Out	VDJ
NNNNNNNTGTCGGCTGCTCCCTCCCAGACATCTGTGTACTTCTGTGCCAGCAGTGAATGGACCCGGTACGAGCAGTACTTCGGGCCG	CASSEWTRYEQYF	48	4.561827011718193E-4	39	TCRBV06-01*01	TCRBV06	TCRBV06-01	01								TCRBD01,TCRBD02	TCRBD01-01,TCRBD02-01		TCRBJ02-07*01	TCRBJ02	TCRBJ02-07	01				2	4	1	7	1	4	42	57	58	62	66	48	In	VDJ
AATTCCCTGGAGCTTGGTGACTCTGCTGTGTATTTCTGTGCCAGCAGCCCCCCCCGGGCAGGGGCCGTAGAGCAGTACTTCGGGCCG	CASSPPRAGAVEQYF	33	3.1362560705562576E-4	45	TCRBV03-01/03-02*01	TCRBV03	TCRBV03-01/03-02	01				TCRBD01-01*01	TCRBD01	TCRBD01-01	01				TCRBJ02-07*01	TCRBJ02	TCRBJ02-07	01				4	5	4	2	9	7	36	49	58	64	69	33	In	VDJ
ATCCAGCCTGCAGAGCTTGGGGACTCGGCCGTGTATCTCTGTGCCAGCAGCGCCGCCGGGGGGCAAACTGAAGCTTTCTTTGGACAA	CASSAAGGQTEAFF	33	3.1362560705562576E-4	42	TCRBV11-03*01	TCRBV11	TCRBV11-03	01				TCRBD02-01*01	TCRBD02	TCRBD02-01	01				TCRBJ01-01*01	TCRBJ01	TCRBJ01-01	01				5	3	8	1	5	5	39	51	56	63	66	33	In	VDJ
ATCCAGCGCACAGAGCAGGAGGACTCGGCCGTGTATCTCTGTGCCAGCAGCTTGGGAGCGGATTACTACGAGCAGTACTTCGGGCCG	CASSLGADYYEQYF	33	3.1362560705562576E-4	42	TCRBV07-02	TCRBV07	TCRBV07-02				01,02	TCRBD02-01	TCRBD02	TCRBD02-01				01,02	TCRBJ02-07*01	TCRBJ02	TCRBJ02-07	01				3	4	6	5	3	3	39	53	56	61	65	33	In	VDJ
GGAGCTGGGGGACTCGGCCCTTTATCTTTGCGCCAGCAGGTGAATGACAGCTCCCTATATAGCAATCAGCCCCAGCATTTTGGTGAT		56	5.322131513671225E-4	53	TCRBV05-01*01	TCRBV05	TCRBV05-01	01				TCRBD01-01*01	TCRBD01	TCRBD01-01	01				TCRBJ01-05*01	TCRBJ01	TCRBJ01-05	01				5	9	2	5	6	0	28	39	45	50	59	56	Out	VDJ
CTGGAGTCCGCCAGCACCAACCAGACATCTATGTACCTCTGTGCCAGCAGTCTCTCCCACTCTGGAAACACCATATATTTTGGAGAG	CASSLSHSGNTIYF	25	2.3759515686032256E-4	42	TCRBV28-01*01	TCRBV28	TCRBV28-01	01								TCRBD01,TCRBD02	TCRBD01-01,TCRBD02-01		TCRBJ01-03*01	TCRBJ01	TCRBJ01-03	01				5	0	4	6	6	0	39	51	57	-1	59	25	In	VDJ
AGCGGGGGGACTCAGCCGTGTATCTCTGTGCCAGCAGCCCACATCCGGGACAGGGACTTTAGCAATCAGCCCCAGCATTTTGGTGAT		47	4.466788948974064E-4	55	TCRBV07-03*01	TCRBV07	TCRBV07-03	01				TCRBD01-01*01	TCRBD01	TCRBD01-01	01				TCRBJ01-05*01	TCRBJ01	TCRBJ01-05	01				5	4	0	3	8	0	26	38	46	55	59	47	Out	VDJ
TCCAGTCCACGGAGTCAGGGGACACAGCACTGTATTTCTGTGCCAGGGAGGACGCCGGACTCTGGAAACACCATATATTTTGGAGAG		24	2.2809135058590965E-4	43	TCRBV21-01*01	TCRBV21	TCRBV21-01	01				TCRBD02-01*02	TCRBD02	TCRBD02-01	02				TCRBJ01-03*01	TCRBJ01	TCRBJ01-03	01				9	8	10	1	0	0	38	-1	46	51	59	24	Out	VDJ
AATGTGAGCACCTTGGAGCTGGGGGACTCGGCCCTTTATCTTTGCGCCAGCAGCTTCTCGGGTGGTAATGAGCAGTTCTTCGGGCCA	CASSFSGGNEQFF	24	2.2809135058590965E-4	39	TCRBV05-01*01	TCRBV05	TCRBV05-01	01				TCRBD02-01	TCRBD02	TCRBD02-01				01,02	TCRBJ02-01*01	TCRBJ02	TCRBJ02-01	01				2	4	8	4	2	7	42	56	58	62	66	24	In	VDJ
AGCTCTCTGGAGCTGGGGGACTCAGCTTTGTATTTCTGTGCCAGCAGCGTAGCGGGGGACGATACTGATACGCAGTATTTTGGCCCA	CASSVAGDDTDTQYF	40	3.801522509765161E-4	45	TCRBV09-01*01	TCRBV09	TCRBV09-01	01				TCRBD02-01*01	TCRBD02	TCRBD02-01	01				TCRBJ02-03*01	TCRBJ02	TCRBJ02-03	01				0	8	8	2	0	6	36	-1	52	58	66	40	In	VDJ
ATCCAGCCTGCAGAGCTTGGGGACTCGGCCGTGTATCTCTGTGCCAGCAGCTTAGATCGAGTCCATGGTGAGCAGTTCTTCGGGCCA	CASSLDRVHGEQFF	29	2.7561038195797417E-4	42	TCRBV11-03*01	TCRBV11	TCRBV11-03	01				TCRBD02-01*02	TCRBD02	TCRBD02-01	02				TCRBJ02-01*01	TCRBJ02	TCRBJ02-01	01				0	7	11	2	2	9	39	56	58	61	68	29	In	VDJ
GAAGATCCAGCCCTCAGAACCCAGGGACTCAGCTGTGTACTTCTGTGCCGGACCCCGTCCCCGAGGGAAAAACTGTTTTTTGGCAGT		14	1.3305328784178063E-4	38	TCRBV12-03/12-04*01	TCRBV12	TCRBV12-03/12-04	01								TCRBD01,TCRBD02	TCRBD01-01,TCRBD02-01		TCRBJ01-04*01	TCRBJ01	TCRBJ01-04	01				11	13	1	7	0	8	43	-1	49	53	66	14	Out	VDJ
ATCCGGTCCACAAAGCTGGAGGACTCAGCCATGTACTTCTGTGCCAGCAGTCTAGCCAGGGCTGCTGCTGGCTACACCTTCGGTTCG	CASSLARAAAGYTF	29	2.7561038195797417E-4	42	TCRBV02-01	TCRBV02	TCRBV02-01				01,03					TCRBD01,TCRBD02	TCRBD01-01,TCRBD02-01		TCRBJ01-02*01	TCRBJ01	TCRBJ01-02	01				5	7	4	3	5	7	39	51	56	61	68	29	In	VDJ
ATCCAGCCTGCAGAGCTTGGGGACTCGGCCATGTATCTCTGTGCCAGCAGCTCGGACAGCCCCAATGAAAAACTGTTTTTTGGCAGT	CASSSDSPNEKLFF	13	1.2354948156736772E-4	42	TCRBV11-01*01	TCRBV11	TCRBV11-01	01				TCRBD01-01*01	TCRBD01	TCRBD01-01	01				TCRBJ01-04*01	TCRBJ01	TCRBJ01-04	01				4	4	1	5	1	5	39	52	53	59	63	13	In	VDJ
TGAACGCCTTGGAGCTGGACGACTCGGCCCTGTATCTCTGTGCCAGCAGCTTACAGGGTAGCATGCAATGAGCAGTTCTTCGGGCCA		19	1.8057231921384515E-4	43	TCRBV05-04*01	TCRBV05	TCRBV05-04	01				TCRBD01-01*01	TCRBD01	TCRBD01-01	01				TCRBJ02-01*01	TCRBJ02	TCRBJ02-01	01				2	7	3	3	0	6	38	-1	52	58	65	19	Out	VDJ
CCCTCAGAACCCAGGGACTCAGCTGTGTACTTCTGTGCCAGCAGTCCGTGGGGACTAGCGGTGTACAATGAGCAGTTCTTCGGGCCA	CASSPWGLAVYNEQFF	19	1.8057231921384515E-4	48	TCRBV12	TCRBV12				TCRBV12-03/12-04,TCRBV12-04		TCRBD02-01	TCRBD02	TCRBD02-01				01,02	TCRBJ02-01*01	TCRBJ02	TCRBJ02-01	01				5	2	0	5	5	4	33	45	50	61	63	19	In	VDJ
GTGAACGCCTTGTTGCTGGGGGACTCGGCCCTCTATCTCTGTGCCAGCAGCTTGTTCAACACGAACACTGAAGCTTTCTTTGGACAA	CASSLFNTNTEAFF	13	1.2354948156736772E-4	42	TCRBV05-06*01	TCRBV05	TCRBV05-06	01				TCRBD01-01*01	TCRBD01	TCRBD01-01	01				TCRBJ01-01*01	TCRBJ01	TCRBJ01-01	01				1	1	3	6	4	1	39	54	58	61	62	13	In	VDJ
GTGACCAGTGCCCATCCTGAAGACAGCAGCTTCTACATCTGCAGTGCCCTTTCCTCACAGGAGGGTTATGGCTACACCTTCGGTTCG	CSALSSQEGYGYTF	9	8.553425646971612E-5	42	TCRBV20	TCRBV20				TCRBV20-01,TCRBV20-or09_02		TCRBD02-01*02	TCRBD02	TCRBD02-01	02				TCRBJ01-02*01	TCRBJ01	TCRBJ01-02	01				6	1	10	0	12	5	39	47	59	65	66	9	In	VDJ
GCGTCTGCTGTACCCTCTCAGACATCTGTGTACTTCTGTGCCAGCAGCCCGACCGGGACAGGGGGCGAAGAGCAGTACTTCGGGCCG	CASSPTGTGGEEQYF	13	1.2354948156736772E-4	45	TCRBV06-04*01	TCRBV06	TCRBV06-04	01				TCRBD01-01*01	TCRBD01	TCRBD01-01	01				TCRBJ02-07*01	TCRBJ02	TCRBJ02-07	01				6	3	0	0	7	7	36	47	54	66	69	13	In	VDJ
AAGCTCCTTCTCAGTGACTCTGGCTTCTATCTCTGTGCCTGGAGTGTACGTGCACCGAAGGCTACCTATGGCTACACCTTCGGTTCG	CAWSVRAPKATYGYTF	13	1.2354948156736772E-4	48	TCRBV30-01*01	TCRBV30	TCRBV30-01	01								TCRBD01,TCRBD02	TCRBD01-01,TCRBD02-01		TCRBJ01-02*01	TCRBJ01	TCRBJ01-02	01				0	4	5	4	11	4	33	47	58	61	65	13	In	VDJ
TCCTTGGAGCTGGGGGACTCAGCCCTGTACTTCTGTGCCAGCAGCCTCCGCGGTGGAGGGAGGCTAGATGGCTACACCTTCGGTTCG	CASSLRGGGRLDGYTF	5	4.751903137206451E-5	48	TCRBV13-01*01	TCRBV13	TCRBV13-01	01				TCRBD02-01*02	TCRBD02	TCRBD02-01	02				TCRBJ01-02*01	TCRBJ01	TCRBJ01-02	01				5	4	9	1	12	6	33	45	57	63	67	5	In	VDJ
AATGTGAACGCCTTGTTGCTGGGGGACTCGGCCCTCTATCTCTGTGCCAGCAGCTTGAGCGGGGGGAGTGAAGCTTTCTTTGGACAA	CASSLSGGSEAFF	9	8.553425646971612E-5	39	TCRBV05-06*01	TCRBV05	TCRBV05-06	01				TCRBD02-01*01	TCRBD02	TCRBD02-01	01				TCRBJ01-01*01	TCRBJ01	TCRBJ01-01	01				1	2	6	1	0	7	42	-1	57	66	68	9	In	VDJ
ATCCAGCGCACAGAGCAGCGGGACTCGGCCATGTATCGCTGTGCCAGCAGCTTATCAAACCCGACCGGGGAGCTGTTTTTTGGAGAA	CASSLSNPTGELFF	17	1.6156470666501933E-4	42	TCRBV07-06*01	TCRBV07	TCRBV07-06	01								TCRBD01,TCRBD02	TCRBD01-01,TCRBD02-01		TCRBJ02-02*01	TCRBJ02	TCRBJ02-02	01				2	3	3	7	4	5	39	54	58	60	63	17	In	VDJ
CTCTGGAGTCTGCTGCCTCCTCCCAGACATCTGTATATTTCTGCGCCGTTAAGAGACAGCGACAATCAGCCCCAGCATTTTGGTGAT		27	2.5660276940914835E-4	40	TCRBV10-01*01	TCRBV10	TCRBV10-01	01				TCRBD01-01*01	TCRBD01	TCRBD01-01	01				TCRBJ01-05*01	TCRBJ01	TCRBJ01-05	01				11	3	2	5	7	3	41	47	54	59	62	27	Out	VDJ
CAGCCCTCAGAACCCAGGGACTCAGCTGTGTACTTCTGTGCCAGCAGTTTAAAGGTGGGGGCCAATCAGCCCCAGCATTTTGGTGAT	CASSLKVGANQPQHF	16	1.5206090039060645E-4	45	TCRBV12	TCRBV12				TCRBV12-03/12-04,TCRBV12-04		TCRBD01-01*01	TCRBD01	TCRBD01-01	01				TCRBJ01-05*01	TCRBJ01	TCRBJ01-05	01				2	0	6	0	5	3	36	51	56	-1	62	16	In	VDJ
GTGACATCGGCCCAAAAGAACCCGACAGCTTTCTATCTCTGTGCCAGTAGCCCCTAGCGACACCCGACGGAGCAGTTCTTCGGGCCA	CASSP*RHPTEQFF	19	1.8057231921384515E-4	42	TCRBV19-01*01	TCRBV19	TCRBV19-01	01				TCRBD02-01	TCRBD02	TCRBD02-01				01,02	TCRBJ02-01*01	TCRBJ02	TCRBJ02-01	01				6	10	4	6	3	10	39	50	53	59	69	19	Stop	VDJ
AGTTCTAAGAAGCTCCTTCTCAGTGACTCTGGCTTCTATCTCTGTGCCTGGAGTGTCAGGGAAAACACTGAAGCTTTCTTTGGACAA	CAWSVRENTEAFF	7	6.652664392089032E-5	39	TCRBV30-01*01	TCRBV30	TCRBV30-01	01				TCRBD01-01*01	TCRBD01	TCRBD01-01	01				TCRBJ01-01*01	TCRBJ01	TCRBJ01-01	01				0	2	4	3	0	2	42	-1	56	61	63	7	In	VDJ
CTCTGGAGCTGGGGGACTCAGCTTTGTATTTCTGTGCCAGCAGCGACGGGGACAGCACATAGCAATCAGCCCCAGCATTTTGGTGAT		14	1.3305328784178063E-4	49	TCRBV09-01*01	TCRBV09	TCRBV09-01	01				TCRBD01-01*01	TCRBD01	TCRBD01-01	01				TCRBJ01-05*01	TCRBJ01	TCRBJ01-05	01				3	4	0	5	3	0	32	45	48	55	59	14	Out	VDJ
CTTTCTTGACATCCGCTCACCAGGCCTGGGGGACGCAGCCATGTACCTGTGTGCCATGAGATGCGGCAGCCCCAGCATTTTGGTGAT		5	4.751903137206451E-5	32	TCRBV15-01*02	TCRBV15	TCRBV15-01	02				TCRBD02-01	TCRBD02	TCRBD02-01				01,02	TCRBJ01-05*01	TCRBJ01	TCRBJ01-05	01				10	0	7	5	6	7	49	56	62	-1	66	5	Out	VDJ
GAGTGCCTTGGAGCTGGGGGACTCGGCCCTGTATCTCTGTGCCAGAAGCATCAGACAGGGACGCAAGAGGGCTACACCTTCGGTTCG		20	1.9007612548825804E-4	44	TCRBV05-03	TCRBV05	TCRBV05-03				01,02	TCRBD01-01*01	TCRBD01	TCRBD01-01	01				TCRBJ01-02*01	TCRBJ01	TCRBJ01-02	01				4	9	2	3	4	8	37	49	53	60	69	20	Out	VDJ
GCCTGCAGAGCTTGAGGACTCGGCCGTGTATCTCTGTGCCAGCAGCTTACTAGCGGGAGTGTGGACAATGAGCAGTTCTTCGGGCCA		16	1.5206090039060645E-4	47	TCRBV11	TCRBV11				TCRBV11-02,TCRBV11-03		TCRBD02-01*02	TCRBD02	TCRBD02-01	02				TCRBJ02-01*01	TCRBJ02	TCRBJ02-01	01				2	5	4	2	0	5	34	-1	49	59	64	16	Out	VDJ
AATGTGAACGCCTTGTTGCTGGGGGACTCGGCCCTCTATCTCTGTGCCAGCAGCCCCGGGGGGAGGGAGACCCAGTACTTCGGGCCA	CASSPGGRETQYF	6	5.702283764647741E-5	39	TCRBV05-06*01	TCRBV05	TCRBV05-06	01				TCRBD02-01*01	TCRBD02	TCRBD02-01	01				TCRBJ02-05*01	TCRBJ02	TCRBJ02-05	01				4	3	8	1	2	5	42	54	56	63	66	6	In	VDJ
GCCCTGCAGCCAGAAGACTCAGCCCTGTATCTCTGCGCCAGCAGCCAAGGGGTCGTAGCGAACACCGGGGAGCTGTTTTTTGGAGAA	CASSQGVVANTGELFF	8	7.603045019530323E-5	48	TCRBV04-01*01	TCRBV04	TCRBV04-01	01								TCRBD01,TCRBD02	TCRBD01-01,TCRBD02-01		TCRBJ02-02*01	TCRBJ02	TCRBJ02-02	01				1	6	0	9	0	0	33	-1	49	52	58	8	In	VDJ
AACGCCTTGGAGCTGGACGACTCGGCCCTGTATCTCTGTGCCAGCAGCTCCAAAGGACTAAGCTCCTACGAGCAGTACTTCGGGCCG	CASSSKGLSSYEQYF	6	5.702283764647741E-5	45	TCRBV05-04*01	TCRBV05	TCRBV05-04	01				TCRBD02-01	TCRBD02	TCRBD02-01				01,02	TCRBJ02-07*01	TCRBJ02	TCRBJ02-07	01				3	2	1	9	5	0	36	49	54	60	62	6	In	VDJ
CTGCAGCCAGAAGACTCGGCCCTGTATCTCTGTGCCAGCAGCCAAGAAGGTGGAGGAGTTAAAGCCTACGAGCAGTACTTCGGGCCG	CASSQEGGGVKAYEQYF	10	9.503806274412902E-5	51	TCRBV04-02*01	TCRBV04	TCRBV04-02	01				TCRBD02-01*02	TCRBD02	TCRBD02-01	02				TCRBJ02-07*01	TCRBJ02	TCRBJ02-07	01				0	8	10	1	4	2	30	47	51	56	64	10	In	VDJ
AGATCCAGTCCACGGAGTCAGGGGACACAGCACTGTATTTCTGTGCCAGCAGCAAAGTACGGTGACACTGAAGCTTTCTTTGGACAA		10	9.503806274412902E-5	40	TCRBV21-01*01	TCRBV21	TCRBV21-01	01				TCRBD02-01	TCRBD02	TCRBD02-01				01,02	TCRBJ01-01*01	TCRBJ01	TCRBJ01-01	01				1	2	8	5	2	3	41	57	59	62	64	10	Out	VDJ
ACAGTGACCAGTGCCCATCCTGAAGACAGCAGCTTCTACATCTGCAGTGCTAGAGGGACAGGGGACTACGAGCAGTACTTCGGGCCG	CSARGTGDYEQYF	23	2.1858754431149677E-4	39	TCRBV20	TCRBV20				TCRBV20-01,TCRBV20-or09_02		TCRBD01-01*01	TCRBD01	TCRBD01-01	01				TCRBJ02-07*01	TCRBJ02	TCRBJ02-07	01				1	1	1	2	0	3	42	-1	55	64	65	23	In	VDJ
GCGTCTGCTGTACCCTCTCAGACATCTGTGTACTTCTGTGCCAGCAGTGACGACTCTAGCGGCACCGGGGAGCTGTTTTTTGGAGAA	CASSDDSSGTGELFF	27	2.5660276940914835E-4	45	TCRBV06-04*01	TCRBV06	TCRBV06-04	01				TCRBD02-01	TCRBD02	TCRBD02-01				01,02	TCRBJ02-02*01	TCRBJ02	TCRBJ02-02	01				2	0	4	5	4	4	36	51	55	-1	62	27	In	VDJ
NCTCTGAAGATCCGGTCCACAAAGCTGGAGGACTCAGCCATGTACTTCTGTGCCAGCAGTGAAGGGACTGAAGCTTTCTTTGGACAA	CASSEGTEAFF	6	5.702283764647741E-5	33	TCRBV02-01	TCRBV02	TCRBV02-01				01,03					TCRBD01,TCRBD02	TCRBD01-01,TCRBD02-01		TCRBJ01-01*01	TCRBJ01	TCRBJ01-01	01				1	0	0	10	0	5	48	-1	64	-1	66	6	In	VDJ
CAGCGCACAGAGCAGGAGGACTCGGCCGTGTATCTCTGTGCCAGCAGCCTGAGACAGGGTTATGGAGAGACCCAGTACTTCGGGCCA	CASSLRQGYGETQYF	13	1.2354948156736772E-4	45	TCRBV07-02	TCRBV07	TCRBV07-02				01,02	TCRBD01-01*01	TCRBD01	TCRBD01-01	01				TCRBJ02-05*01	TCRBJ02	TCRBJ02-05	01				5	6	2	3	4	4	36	48	52	59	65	13	In	VDJ
AGTGCCCATCCTGAAGACAGCAGCTTCTACATCTGCAGTGCTAGAGATATGACGGGAACAGGGTACCAGCCCCAGCATTTTGGTGAT	CSARDMTGTGYQPQHF	10	9.503806274412902E-5	48	TCRBV20	TCRBV20				TCRBV20-01,TCRBV20-or09_02		TCRBD01-01*01	TCRBD01	TCRBD01-01	01				TCRBJ01-05*01	TCRBJ01	TCRBJ01-05	01				0	3	3	3	10	7	33	47	57	63	66	10	In	VDJ
AGGCTGGAGTCGGCTGCTCCCTCCCAGACATCTGTGTACTTCTGTGCCAGCAGTGTGGTTAAGGATCAGCCCCAGCATTTTGGTGAT	CASSVVKDQPQHF	21	1.9957993176267095E-4	39	TCRBV06-01*01	TCRBV06	TCRBV06-01	01								TCRBD01,TCRBD02	TCRBD01-01,TCRBD02-01		TCRBJ01-05*01	TCRBJ01	TCRBJ01-05	01				4	0	5	4	6	5	42	55	61	-1	64	21	In	VDJ
ATCCGGTCCACAAAGCTGGAGGACTCAGCCATGTACTTCTGTGCCAGCAGGCTTCAGCTATCTGGAAACACCATATATTTTGGAGAG	CASRLQLSGNTIYF	4	3.801522509765161E-5	42	TCRBV02-01	TCRBV02	TCRBV02-01				01,03					TCRBD01,TCRBD02	TCRBD01-01,TCRBD02-01		TCRBJ01-03*01	TCRBJ01	TCRBJ01-03	01				6	3	4	5	4	1	39	50	54	57	60	4	In	VDJ
GTGACCAGTGCCCATCCTGAAGACAGCAGCTTCTACATCTGCAGTGCTAGCAGGGAAATAAGCAATCAGCCCCAGCATTTTGGTGAT	CSASREISNQPQHF	11	1.0454186901854193E-4	42	TCRBV20	TCRBV20				TCRBV20-01,TCRBV20-or09_02		TCRBD01-01*01	TCRBD01	TCRBD01-01	01				TCRBJ01-05*01	TCRBJ01	TCRBJ01-05	01				3	5	4	3	0	1	39	-1	50	55	60	11	In	VDJ
CGGTCCACAAAGCTGGAGGACTCAGCCATGTACTTCTGTGCCAGCAGAGGGACTAGCGGGGCCTCCTACGAGCAGTACTTCGGGCCG	CASRGTSGASYEQYF	10	9.503806274412902E-5	45	TCRBV02-01	TCRBV02	TCRBV02-01				01,03	TCRBD02-01*01	TCRBD02	TCRBD02-01	01				TCRBJ02-07*01	TCRBJ02	TCRBJ02-07	01				6	1	0	3	1	0	36	47	48	61	62	10	In	VDJ
ATCAATTCCCTGGAGCTTGGTGACTCTGCTGTGTATTTCTGTGCCAGCAGCATGAGCGGGGGGGCCTACGAGCAGTACTTCGGGCCG	CASSMSGGAYEQYF	4	3.801522509765161E-5	42	TCRBV03-01/03-02*01	TCRBV03	TCRBV03-01/03-02	01				TCRBD02-01*01	TCRBD02	TCRBD02-01	01				TCRBJ02-07*01	TCRBJ02	TCRBJ02-07	01				5	0	6	0	3	2	39	51	54	-1	64	4	In	VDJ
GGCGACTCGGCTGTGTATCTCTGTGTCAGAAGCTTAGATTAGTGTTATTGCCCACAGGGGCCGAACACTGAAGCTTTCTTTGGACAA	CVRSLD*CYCPQGPNTEAFF	12	1.1404567529295483E-4	60	TCRBV07-05*02	TCRBV07	TCRBV07-05	02				TCRBD01-01*01	TCRBD01	TCRBD01-01	01				TCRBJ01-01*01	TCRBJ01	TCRBJ01-01	01				1	2	3	2	16	1	21	37	53	60	62	12	Stop	VDJ
ATCAATTCCCTGGAGCTTGGTGACTCTGCTGTGTATTTCTGTGCCAGCAGCCAAGTCCGTTGGGAAACTGAAGCTTTCTTTGGACAA	CASSQVRWETEAFF	33	3.1362560705562576E-4	42	TCRBV03-01/03-02*01	TCRBV03	TCRBV03-01/03-02	01								TCRBD01,TCRBD02	TCRBD01-01,TCRBD02-01		TCRBJ01-01*01	TCRBJ01	TCRBJ01-01	01				1	1	0	8	6	5	39	55	61	65	66	33	In	VDJ
CTTCACATCAATTCCCTGGAGCTTGGTGACTCTGCTGTGTATTTCTGTGCCAGCAGCGCGACAGGGTACGAGCAGTACTTCGGGCCG	CASSATGYEQYF	6	5.702283764647741E-5	36	TCRBV03-01/03-02*01	TCRBV03	TCRBV03-01/03-02	01				TCRBD01-01*01	TCRBD01	TCRBD01-01	01				TCRBJ02-07*01	TCRBJ02	TCRBJ02-07	01				5	0	2	3	2	4	45	57	59	-1	66	6	In	VDJ
CTGAAGATCCGGTCCACAAAGCTGGAGGACTCAGCCATGTACTTCTGTGCCAGTAACAGGGGGCGGGATGAGCAGTTCTTCGGGCCA	CASNRGRDEQFF	25	2.3759515686032256E-4	36	TCRBV02-01	TCRBV02	TCRBV02-01				01,03	TCRBD01-01*01	TCRBD01	TCRBD01-01	01				TCRBJ02-01*01	TCRBJ02	TCRBJ02-01	01				9	3	3	0	2	8	45	53	55	64	67	25	In	VDJ
TCGCCCAGCCCCAACCAGACCTCTCTGTACTTCTGTGCCAGCAACCTCTCCCGGGGACGGCGGGGAGATACGCAGTATTTTGGCCCA	CASNLSRGRRGDTQYF	4	3.801522509765161E-5	48	TCRBV27-01*01	TCRBV27	TCRBV27-01	01				TCRBD02-01*01	TCRBD02	TCRBD02-01	01				TCRBJ02-03*01	TCRBJ02	TCRBJ02-03	01				7	0	7	3	16	5	33	43	59	-1	65	4	In	VDJ
CAGCCCTCAGAACCCAGGGACTCAGCTGTGTACTTCTGTGCCAGCACTCTAAAGGGAATTGGAAATCAGCCCCAGCATTTTGGTGAT	CASTLKGIGNQPQHF	15	1.4255709411619354E-4	45	TCRBV12	TCRBV12				TCRBV12-03/12-04,TCRBV12-04						TCRBD01,TCRBD02	TCRBD01-01,TCRBD02-01		TCRBJ01-05*01	TCRBJ01	TCRBJ01-05	01				7	6	0	8	7	4	36	46	53	57	63	15	In	VDJ
GTGACCAGTGCCCATCCTGAAGACAGCAGCTTCTACATCTGCAGTGCTAGGGGGACTAGCGAGGACTACGAGCAGTACTTCGGGCCG	CSARGTSEDYEQYF	12	1.1404567529295483E-4	42	TCRBV20	TCRBV20				TCRBV20-01,TCRBV20-or09_02		TCRBD02-01	TCRBD02	TCRBD02-01				01,02	TCRBJ02-07*01	TCRBJ02	TCRBJ02-07	01				3	4	0	6	1	3	39	50	51	61	65	12	In	VDJ
CAGCAGGTAGTGCGAGGAGATTCGGCAGCTTATTTCTGTGCCAGCTCACCGGCCGCGGGAGAGATGTATGAGCAGTTCTTCGGGCCA	CASSPAAGEMYEQFF	13	1.2354948156736772E-4	45	TCRBV18-01*01	TCRBV18	TCRBV18-01	01				TCRBD02-01*02	TCRBD02	TCRBD02-01	02				TCRBJ02-01*01	TCRBJ02	TCRBJ02-01	01				3	6	7	2	4	8	36	50	54	61	67	13	In	VDJ
ATCAATTCCCTGGAGCTTGGTGACTCTGCTGTGTATTTCTGTGCCAGCACCAGTTGGACGGAGAACACTGAAGCTTTCTTTGGACAA	CASTSWTENTEAFF	22	2.0908373803708386E-4	42	TCRBV03-01/03-02*01	TCRBV03	TCRBV03-01/03-02	01								TCRBD01,TCRBD02	TCRBD01-01,TCRBD02-01		TCRBJ01-01*01	TCRBJ01	TCRBJ01-01	01				7	3	1	7	6	1	39	49	55	59	62	22	In	VDJ
CAGCGCACAGAGCAGCGGGACTCGGCCATGTATCGCTGTGCCAGCAGCTTTAGGGTGGCGATCGGAGAGACCCAGTACTTCGGGCCA	CASSFRVAIGETQYF	12	1.1404567529295483E-4	45	TCRBV07-06*01	TCRBV07	TCRBV07-06	01								TCRBD01,TCRBD02	TCRBD01-01,TCRBD02-01		TCRBJ02-05*01	TCRBJ02	TCRBJ02-05	01				3	10	5	3	1	4	36	50	51	55	65	12	In	VDJ
CCCTCAGAACCCAGGGACTCAGCTGTGTACTTCTGTGCCAGCAGTCAACAGGAAGAGGGACCCAATCAGCCCCAGCATTTTGGTGAT	CASSQQEEGPNQPQHF	4	3.801522509765161E-5	48	TCRBV12	TCRBV12				TCRBV12-03/12-04,TCRBV12-04						TCRBD01,TCRBD02	TCRBD01-01,TCRBD02-01		TCRBJ01-05*01	TCRBJ01	TCRBJ01-05	01				5	1	0	7	11	3	33	45	56	61	62	4	In	VDJ
CTGATTCTGGAGTCCGCCAGCACCAACCAGACATCTATGTACCTCTGTGCCAGCAGTCTCCTGTATCAGCCCCAGCATTTTGGTGAT	CASSLLYQPQHF	3	2.8511418823238706E-5	36	TCRBV28-01*01	TCRBV28	TCRBV28-01	01				TCRBD02-01	TCRBD02	TCRBD02-01				01,02	TCRBJ01-05*01	TCRBJ01	TCRBJ01-05	01				5	5	4	10	0	5	45	-1	57	59	64	3	In	VDJ
ATCCTGGAGTCGCCCAGCCCCAACCAGACCTCTCTGTACTTCTGTGCCAGCAGTTTCAGGGGCTCCTACGAGCAGTACTTCGGGCCG	CASSFRGSYEQYF	4	3.801522509765161E-5	39	TCRBV27-01*01	TCRBV27	TCRBV27-01	01				TCRBD01-01*01	TCRBD01	TCRBD01-01	01				TCRBJ02-07*01	TCRBJ02	TCRBJ02-07	01				3	0	4	2	0	0	42	-1	56	-1	62	4	In	VDJ
ATCCAGCCTGCAGAGCTTGGGGACTCGGCCATGTATCTCTGTGCCAGCAGCTTAATTCAGGGTAGGAATGAGCAGTTCTTCGGGCCA	CASSLIQGRNEQFF	5	4.751903137206451E-5	42	TCRBV11-01*01	TCRBV11	TCRBV11-01	01				TCRBD01-01*01	TCRBD01	TCRBD01-01	01				TCRBJ02-01*01	TCRBJ02	TCRBJ02-01	01				2	4	4	3	3	7	39	54	57	62	66	5	In	VDJ
CTGGAGTCTGCTGCCTCCTCCCAGACATCTGTATATTTCTGCGCCAGCAGTGAGTCGGGTTCGAACACTGAAGCTTTCTTTGGACAA	CASSESGSNTEAFF	16	1.5206090039060645E-4	42	TCRBV10-01*01	TCRBV10	TCRBV10-01	01								TCRBD01,TCRBD02	TCRBD01-01,TCRBD02-01		TCRBJ01-01*01	TCRBJ01	TCRBJ01-01	01				0	3	0	9	0	1	39	-1	56	59	62	16	In	VDJ
ACAGTGACCAGTGCCCATCCTGAAGACAGCAGCTTCTACATCTGCAGTGCTAACTCCGGGACAGCCTATGGCTACACCTTCGGTTCG	CSANSGTAYGYTF	7	6.652664392089032E-5	39	TCRBV20	TCRBV20				TCRBV20-01,TCRBV20-or09_02		TCRBD01-01*01	TCRBD01	TCRBD01-01	01				TCRBJ01-02*01	TCRBJ01	TCRBJ01-02	01				4	1	0	5	5	4	42	52	57	64	65	7	In	VDJ
CTGGAGCTTGGTGACTCTGCTGTGTATTTCTGTGCCAGCAGCCCGACTTCCGGGACCCCGGCTGCCAATGAGCAGTTCTTCGGGCCA	CASSPTSGTPAANEQFF	14	1.3305328784178063E-4	51	TCRBV03-01/03-02*01	TCRBV03	TCRBV03-01/03-02	01								TCRBD01,TCRBD02	TCRBD01-01,TCRBD02-01		TCRBJ02-01*01	TCRBJ02	TCRBJ02-01	01				4	9	0	7	8	6	30	43	51	56	65	14	In	VDJ
CGGTCCACAAAGCTGGAGGACTCAGCCATGTACTTCTGTGCCAGCAGCGCCCCCTTGGCGGGGGGAGAGACCCAGTACTTCGGGCCA	CASSAPLAGGETQYF	14	1.3305328784178063E-4	45	TCRBV02-01	TCRBV02	TCRBV02-01				01,03	TCRBD02-01*01	TCRBD02	TCRBD02-01	01				TCRBJ02-05*01	TCRBJ02	TCRBJ02-05	01				6	0	7	1	10	4	36	47	57	-1	65	14	In	VDJ
ACCAGTGCCCATCCTGAAGACAGCAGCTTCTACATCTGCAGTGCTAGACCCCTAGGCACCTTGAACACTGAAGCTTTCTTTGGACAA	CSARPLGTLNTEAFF	11	1.0454186901854193E-4	45	TCRBV20	TCRBV20				TCRBV20-01,TCRBV20-or09_02		TCRBD02-01	TCRBD02	TCRBD02-01				01,02	TCRBJ01-01*01	TCRBJ01	TCRBJ01-01	01				2	6	4	8	3	0	36	48	51	55	61	11	In	VDJ
GTGAGCACCTTGGAGCTGGGGGACTCGGCCCTTTATCTTTGCGCCAGCAGCTTGATAGGGCCCAACAATGAGCAGTTCTTCGGGCCA	CASSLIGPNNEQFF	17	1.6156470666501933E-4	42	TCRBV05-01*01	TCRBV05	TCRBV05-01	01								TCRBD01,TCRBD02	TCRBD01-01,TCRBD02-01		TCRBJ02-01*01	TCRBJ02	TCRBJ02-01	01				1	4	5	3	2	5	39	54	56	60	64	17	In	VDJ
GGGGACTCGGCCCTTTATCTTTGCGCCAGCAGCTTGGGGCGGGCAGGGAAAACTTTGTCTCCCCACTACGAGCAGTACTTCGGGCCG	CASSLGRAGKTLSPHYEQYF	10	9.503806274412902E-5	60	TCRBV05-01*01	TCRBV05	TCRBV05-01	01								TCRBD01,TCRBD02	TCRBD01-01,TCRBD02-01		TCRBJ02-07*01	TCRBJ02	TCRBJ02-07	01				0	17	4	3	6	3	21	37	43	48	65	10	In	VDJ
GAGTCGCCCAGCCCCAACCAGACCTCTCTGTACTTCTGTGCCAGCAGTTTATTTGGGGGAGCGACCACTGAAGCTTTCTTTGGACAA	CASSLFGGATTEAFF	7	6.652664392089032E-5	45	TCRBV27-01*01	TCRBV27	TCRBV27-01	01								TCRBD01,TCRBD02	TCRBD01-01,TCRBD02-01		TCRBJ01-01*01	TCRBJ01	TCRBJ01-01	01				1	6	6	1	2	4	36	52	54	59	65	7	In	VDJ
CTTCACATCAATTCCCTGGAGCTTGGTGACTCTGCTGTGTATTTCTGTGCCAGCAGCCAGGCTCCGGGAGGAACTTTCTTTGGACAA	CASSQAPGGTFF	5	4.751903137206451E-5	36	TCRBV03-01/03-02*01	TCRBV03	TCRBV03-01/03-02	01				TCRBD02-01*02	TCRBD02	TCRBD02-01	02				TCRBJ01-01*01	TCRBJ01	TCRBJ01-01	01				3	2	8	1	5	12	45	59	64	71	73	5	In	VDJ
ATTCTGGAGTCCGCCAGCACCAACCAGACATCTATGTACCTCTGTGCCAGCAGGGGACTAGCGCAAGAGACCCAGTACTTCGGGCCA	CASRGLAQETQYF	5	4.751903137206451E-5	39	TCRBV28-01*01	TCRBV28	TCRBV28-01	01				TCRBD02-01	TCRBD02	TCRBD02-01				01,02	TCRBJ02-05*01	TCRBJ02	TCRBJ02-05	01				6	0	0	6	0	2	42	-1	53	-1	63	5	In	VDJ
CTGACTGTGAGCAACATGAGCCCTGAAGACAGCAGCATATATCTCTGCAGCGTTGGAGGACAGGGCTATGGCTACACCTTCGGTTCG	CSVGGQGYGYTF	7	6.652664392089032E-5	36	TCRBV29-01	TCRBV29	TCRBV29-01				01,02	TCRBD01-01*01	TCRBD01	TCRBD01-01	01				TCRBJ01-02*01	TCRBJ01	TCRBJ01-02	01				4	0	1	3	2	4	45	55	57	-1	65	7	In	VDJ
CCAGTCCACGGAGTCAGGGGACACAGCACTGTATTTCTGTGCCAGCAGCAAAGAAACTAGGGGCCCTACGAGCAGTACTTCGGGCCG		8	7.603045019530323E-5	44	TCRBV21-01*01	TCRBV21	TCRBV21-01	01								TCRBD01,TCRBD02	TCRBD01-01,TCRBD02-01		TCRBJ02-07*01	TCRBJ02	TCRBJ02-07	01				1	1	5	2	5	2	37	53	58	63	64	8	Out	VDJ
CGCCCAGCCCCAACCAGACCTCTCTGTACTTCTGTGCCAGCAGTTCCACCCCGGGACAGTACTAACTATGGCTACACCTTCGGTTCG		9	8.553425646971612E-5	49	TCRBV27-01*01	TCRBV27	TCRBV27-01	01				TCRBD01-01*01	TCRBD01	TCRBD01-01	01				TCRBJ01-02*01	TCRBJ01	TCRBJ01-02	01				4	2	0	5	7	0	32	45	52	59	61	9	Out	VDJ
ATCAATTCCCTGGAGCTTGGTGACTCTGCTGTGTATTTCTGTGCCAGCAGCCAGGAACAGACAGGGGAGACCCAGTACTTCGGGCCA	CASSQEQTGETQYF	8	7.603045019530323E-5	42	TCRBV03-01/03-02*01	TCRBV03	TCRBV03-01/03-02	01				TCRBD01-01*01	TCRBD01	TCRBD01-01	01				TCRBJ02-05*01	TCRBJ02	TCRBJ02-05	01				3	0	2	3	6	5	39	53	59	-1	66	8	In	VDJ
CTTCACATCAATTCCCTGGAGCTTGGTGACTCTGCTGTGTATTTCTGTGCCAGCAGTCTCTCGGGGTACGAGCAGTACTTCGGGCCG	CASSLSGYEQYF	6	5.702283764647741E-5	36	TCRBV03-01/03-02*01	TCRBV03	TCRBV03-01/03-02	01				TCRBD02-01*01	TCRBD02	TCRBD02-01	01				TCRBJ02-07*01	TCRBJ02	TCRBJ02-07	01				6	0	8	3	5	4	45	56	61	-1	66	6	In	VDJ
AAGATCCGGTCCACAAAGCTGGAGGACTCAGCCATGTACTTCTGTGCCGGATCACCGGGAATCTCCTACGAGCAGTACTTCGGGCCG	CAGSPGISYEQYF	12	1.1404567529295483E-4	39	TCRBV02-01	TCRBV02	TCRBV02-01				01,03	TCRBD02-01*02	TCRBD02	TCRBD02-01	02				TCRBJ02-07*01	TCRBJ02	TCRBJ02-07	01				11	2	8	3	7	0	42	48	55	60	62	12	In	VDJ
TCGCCCAGCCCCAACCAGACCTCTCTGTACTTCTGTGCCAGCAAGAGACAGGGGTTCTCTGGGGCCAACGTCCTGACTTTCGGGGCC	CASKRQGFSGANVLTF	4	3.801522509765161E-5	48	TCRBV27-01*01	TCRBV27	TCRBV27-01	01				TCRBD01-01*01	TCRBD01	TCRBD01-01	01				TCRBJ02-06*01	TCRBJ02	TCRBJ02-06	01				7	2	2	2	3	0	33	43	46	54	56	4	In	VDJ
ATCAATTCCCTGGAGCTTGGTGACTCTGCTGTGTATTTCTGTGCCAGCAGCAGCCGAGACGGGAACACTGAAGCTTTCTTTGGACAA	CASSSRDGNTEAFF	6	5.702283764647741E-5	42	TCRBV03-01/03-02*01	TCRBV03	TCRBV03-01/03-02	01								TCRBD01,TCRBD02	TCRBD01-01,TCRBD02-01		TCRBJ01-01*01	TCRBJ01	TCRBJ01-01	01				5	2	2	7	6	1	39	51	57	60	62	6	In	VDJ
AAGATCCAGCGCACAGAGCAGGAGGACTCGGCCGTGTATCTCTGTGCCAGCAGCTTTCGGGACAGGACCCAAGCTTTCTTTGGACAA	CASSFRDRTQAFF	7	6.652664392089032E-5	39	TCRBV07-02	TCRBV07	TCRBV07-02				01,02	TCRBD01-01*01	TCRBD01	TCRBD01-01	01				TCRBJ01-01*01	TCRBJ01	TCRBJ01-01	01				3	4	0	4	2	9	42	56	58	66	70	7	In	VDJ
CTTCACATCAATTCCCTGGAGCTTGGTGACTCTGCTGTGTATTTCTGTGCCAGCAGCTCCCCAGTGTCACCCCTCCACTTTGGGAAT	CASSSPVSPLHF	21	1.9957993176267095E-4	36	TCRBV03-01/03-02*01	TCRBV03	TCRBV03-01/03-02	01				TCRBD01-01*01	TCRBD01	TCRBD01-01	01				TCRBJ01-06*01	TCRBJ01	TCRBJ01-06	01				5	2	4	5	4	10	45	57	61	64	66	21	In	VDJ
GTGAGCACCTTGGAGCTGGGGGACTCGGCCCTTTATCTTTGCGCCAGCAGCCTCGGGACAGGGGTCCCTGAAGCTTTCTTTGGACAA	CASSLGTGVPEAFF	5	4.751903137206451E-5	42	TCRBV05-01*01	TCRBV05	TCRBV05-01	01				TCRBD01-01*01	TCRBD01	TCRBD01-01	01				TCRBJ01-01*01	TCRBJ01	TCRBJ01-01	01				4	3	0	2	3	6	39	51	54	64	67	5	In	VDJ
ACCAACCAGACATCTATGTACCTCTGTGCCAGCAGTCCCACCGGGACAGGGACCTATCGGCGGAACTACGAGCAGTACTTCGGGCCG	CASSPTGTGTYRRNYEQYF	9	8.553425646971612E-5	57	TCRBV28-01*01	TCRBV28	TCRBV28-01	01				TCRBD01-01*01	TCRBD01	TCRBD01-01	01				TCRBJ02-07*01	TCRBJ02	TCRBJ02-07	01				5	14	0	3	6	3	24	36	42	51	65	9	In	VDJ
GTGACCAGTGCCCATCCTGAAGACAGCAGCTTCTACATCTGCAGTGCTCCTGGACTAGCGGGAGTTAACGAGCAGTACTTCGGGCCG	CSAPGLAGVNEQYF	18	1.7106851293943224E-4	42	TCRBV20	TCRBV20				TCRBV20-01,TCRBV20-or09_02		TCRBD02-01*02	TCRBD02	TCRBD02-01	02				TCRBJ02-07*01	TCRBJ02	TCRBJ02-07	01				5	3	1	2	3	5	39	48	51	64	67	18	In	VDJ
GTGACCAGTGCCCATCCTGAAGACAGCAGCTTCTACATCTGCAGTGCTAGAATCCCCCGCGTCACCGGGGAGCTGTTTTTTGGAGAA	CSARIPRVTGELFF	8	7.603045019530323E-5	42	TCRBV20	TCRBV20				TCRBV20-01,TCRBV20-or09_02		TCRBD02-01	TCRBD02	TCRBD02-01				01,02	TCRBJ02-02*01	TCRBJ02	TCRBJ02-02	01				2	1	7	6	7	4	39	51	58	61	62	8	In	VDJ
AAGATCCAGCGCACAGAGCAGGGGGACTCGGCCATGTATCTCTGTGCCAGCTCGCTCAGGGAGGACACTGAAGCTTTCTTTGGACAA	CASSLREDTEAFF	41	3.89656057250929E-4	39	TCRBV07-09	TCRBV07	TCRBV07-09				01,05,06	TCRBD02-01*02	TCRBD02	TCRBD02-01	02				TCRBJ01-01*01	TCRBJ01	TCRBJ01-01	01				8	0	9	1	7	3	42	51	58	-1	64	41	In	VDJ
CTGAATGTGAACGCCTTGTTGCTGGGGGACTCGGCCCTGTATCTCTGTGCCAGCAGCTTTGACCCCTACGAGCAGTACTTCGGGCCG	CASSFDPYEQYF	2	1.9007612548825806E-5	36	TCRBV05-05*01	TCRBV05	TCRBV05-05	01								TCRBD01,TCRBD02	TCRBD01-01,TCRBD02-01		TCRBJ02-07*01	TCRBJ02	TCRBJ02-07	01				2	1	2	7	1	2	45	59	60	63	64	2	In	VDJ
GACATCCGCTCACCAGGCCTGGGGGACGCAGCCATGTACCTGTGTGCCACCAGCAGAGATGTGAGAAATGAGCAGTTCTTCGGGCCA	CATSRDVRNEQFF	7	6.652664392089032E-5	39	TCRBV15-01*02	TCRBV15	TCRBV15-01	02				TCRBD02-01*02	TCRBD02	TCRBD02-01	02				TCRBJ02-01*01	TCRBJ02	TCRBJ02-01	01				0	1	11	2	3	7	42	59	62	65	66	7	In	VDJ
GTGACATCGGCCCAAAAGAACCCGACAGCTTTCTATCTCTGTGCCAGTAGCCCGCCGCAGGCTGCCTATGGCTACACCTTCGGTTCG	CASSPPQAAYGYTF	10	9.503806274412902E-5	42	TCRBV19-01*01	TCRBV19	TCRBV19-01	01				TCRBD01-01*01	TCRBD01	TCRBD01-01	01				TCRBJ01-02*01	TCRBJ01	TCRBJ01-02	01				6	4	4	4	7	4	39	50	57	61	65	10	In	VDJ
NNNNNNNNNNNNNNNNNNCTCTCACTGTGACATCGGCCCAAAAGAACCCGACATTACCCCACATCCTACGAGCAGTACTTCGGGCCG		7	6.652664392089032E-5	16	TCRBV19-01*01	TCRBV19	TCRBV19-01	01				TCRBD01-01*01	TCRBD01	TCRBD01-01	01				TCRBJ02-07*01	TCRBJ02	TCRBJ02-07	01				29	0	3	6	7	1	65	53	60	-1	63	7	Out	VDJ
CTGATTCTGGAGTCCGCCAGCACCAACCAGACATCTATGTACCTCTGTGCCAGCAGTTTAGAGTACAATGAGCAGTTCTTCGGGCCA	CASSLEYNEQFF	17	1.6156470666501933E-4	36	TCRBV28-01*01	TCRBV28	TCRBV28-01	01				TCRBD02-01*02	TCRBD02	TCRBD02-01	02				TCRBJ02-01*01	TCRBJ02	TCRBJ02-01	01				2	0	11	2	0	4	45	-1	60	-1	63	17	In	VDJ
AATTCCCTGGAGCTTGGTGACTCTGCTGTGTATTTCTGTGCCAGCAGCCAAGGGAGCGCGACCTACAATGAGCAGTTCTTCGGGCCA	CASSQGSATYNEQFF	17	1.6156470666501933E-4	45	TCRBV03-01/03-02*01	TCRBV03	TCRBV03-01/03-02	01				TCRBD02-01	TCRBD02	TCRBD02-01				01,02	TCRBJ02-01*01	TCRBJ02	TCRBJ02-01	01				1	3	6	6	2	2	36	52	54	58	61	17	In	VDJ
CAGCCTGCAGAGCTTGGGGACTCGGCCGTGTATCTCTGTGCCAGCAGCACCCGACAGGGGAATCAAGATACGCAGTATTTTGGCCCA	CASSTRQGNQDTQYF	8	7.603045019530323E-5	45	TCRBV11-03*01	TCRBV11	TCRBV11-03	01				TCRBD01-01*01	TCRBD01	TCRBD01-01	01				TCRBJ02-03*01	TCRBJ02	TCRBJ02-03	01				5	5	2	2	4	5	36	48	52	60	65	8	In	VDJ
NNNNNNNNNNNNNTGTCGGCTGCTCCCTCCCAGACATCTGTGTACTTCTGTGCCAGCAGACACCACACTGAAGCTTTCTTTGGACAA	CASRHHTEAFF	23	2.1858754431149677E-4	33	TCRBV06-05*01	TCRBV06	TCRBV06-05	01				TCRBD01-01*01	TCRBD01	TCRBD01-01	01				TCRBJ01-01*01	TCRBJ01	TCRBJ01-01	01				6	2	3	6	0	3	48	-1	59	62	64	23	In	VDJ
CCTCAGAACCCAGGGACTCAGCTGTGTACTTCTGTGCCAGCAGTCCAAAAATGGACAGCCCCGAACACTGAAGCTTTCTTTGGACAA		2	1.9007612548825806E-5	49	TCRBV12	TCRBV12				TCRBV12-03/12-04,TCRBV12-04		TCRBD01-01*01	TCRBD01	TCRBD01-01	01				TCRBJ01-01*01	TCRBJ01	TCRBJ01-01	01				5	4	1	5	8	1	32	44	52	58	62	2	Out	VDJ
TGACCAGTGCCCATCCTGAAGACAGCAGCTTCTACATCTGCAGTGCTAACGTTCCGAGGGCCGGGAGGCGAGCAGTACTTCGGGCCG		7	6.652664392089032E-5	43	TCRBV20	TCRBV20				TCRBV20-01,TCRBV20-or09_02		TCRBD02-01*02	TCRBD02	TCRBD02-01	02				TCRBJ02-07*01	TCRBJ02	TCRBJ02-07	01				4	0	8	1	13	6	38	48	61	-1	68	7	Out	VDJ
GTGAACGCCTTGTTGCTGGGGGACTCGGCCCTGTATCTCTGTGCCAGCAGCTTCACGCCCAGCTCCTACGAGCAGTACTTCGGGCCG	CASSFTPSSYEQYF	3	2.8511418823238706E-5	42	TCRBV05-05*01	TCRBV05	TCRBV05-05	01				TCRBD01-01*01	TCRBD01	TCRBD01-01	01				TCRBJ02-07*01	TCRBJ02	TCRBJ02-07	01				2	0	4	5	6	0	39	53	59	-1	62	3	In	VDJ
TCGCCCAGCCCCAACCAGACCTCTCTGTACTTCTGTGCCAGCAGCGCTACATGGGACAGGGTCCAAGAGACCCAGTACTTCGGGCCA	CASSATWDRVQETQYF	6	5.702283764647741E-5	48	TCRBV27-01*01	TCRBV27	TCRBV27-01	01				TCRBD01-01*01	TCRBD01	TCRBD01-01	01				TCRBJ02-05*01	TCRBJ02	TCRBJ02-05	01				6	1	0	3	8	1	33	44	52	61	62	6	In	VDJ
GCCTGCAGAACTGGAGGATTCTGGAGTTTATTTCTGTGCCAGCAGCCTCCGGTGGACAGGGTGCGGTACGAGCAGTACTTCGGGCCG		3	2.8511418823238706E-5	47	TCRBV14-01*01	TCRBV14	TCRBV14-01	01				TCRBD01-01*01	TCRBD01	TCRBD01-01	01				TCRBJ02-07*01	TCRBJ02	TCRBJ02-07	01				4	5	1	3	6	4	34	47	53	61	66	3	Out	VDJ
AAGATCCGGTCCACAAAGCTGGAGGACTCAGCCATGTACTTCTGTGCCAGCAGTGAAGGGAGAACCGGGGAGCTGTTTTTTGGAGAA	CASSEGRTGELFF	4	3.801522509765161E-5	39	TCRBV02-01	TCRBV02	TCRBV02-01				01,03	TCRBD02-01*02	TCRBD02	TCRBD02-01	02				TCRBJ02-02*01	TCRBJ02	TCRBJ02-02	01				1	1	10	2	0	5	42	-1	58	62	63	4	In	VDJ
GTGACATCGGCCCAAAAGAACCCGACAGCTTTCTATCTCTGTGCCAGTAGTATGACGGCTAGGGAGCAGCCCCAGCATTTTGGTGAT	CASSMTAREQPQHF	4	3.801522509765161E-5	42	TCRBV19-01*01	TCRBV19	TCRBV19-01	01				TCRBD02-01*02	TCRBD02	TCRBD02-01	02				TCRBJ01-05*01	TCRBJ01	TCRBJ01-05	01				3	0	9	2	8	7	39	53	61	-1	66	4	In	VDJ
CTCTCACTGTGACATCGGCCCAAAAGAACCCGACAGCTTTCTATCTCTGTGCCAGCAAGATATAATGAAAAACTGTTTTTTGGCAGT		9	8.553425646971612E-5	34	TCRBV19-01*01	TCRBV19	TCRBV19-01	01								TCRBD01,TCRBD02	TCRBD01-01,TCRBD02-01		TCRBJ01-04*01	TCRBJ01	TCRBJ01-04	01				9	2	2	8	3	4	47	55	58	60	62	9	Out	VDJ
GTGACATCGGCCCAAAAGAACCCGACAGCTTTCTATCTCTGTGCCAGTAGTCCCCAGGGGGCTGGTCAGCCCCAGCATTTTGGTGAT	CASSPQGAGQPQHF	19	1.8057231921384515E-4	42	TCRBV19-01*01	TCRBV19	TCRBV19-01	01				TCRBD01-01*01	TCRBD01	TCRBD01-01	01				TCRBJ01-05*01	TCRBJ01	TCRBJ01-05	01				5	3	4	0	3	6	39	51	54	62	65	19	In	VDJ
CGCACAGAGCAGGAGGACTCGGCCGTGTATCTCTGTGCCAGCAGCTTCACCCGAACACGGGCTAACTATGGCTACACCTTCGGTTCG	CASSFTRTRANYGYTF	7	6.652664392089032E-5	48	TCRBV07-02	TCRBV07	TCRBV07-02				01,02	TCRBD02-01	TCRBD02	TCRBD02-01				01,02	TCRBJ01-02*01	TCRBJ01	TCRBJ01-02	01				3	0	8	4	10	0	33	47	57	-1	61	7	In	VDJ
CTGCTGCCTCCTCCCAGACATCTGTATATTTCTGCGCCAGCAGTGATAGCACGGTATAGCGGGCCTTACGAGCAGTACTTCGGGCCG		16	1.5206090039060645E-4	49	TCRBV10-01	TCRBV10	TCRBV10-01				01,03	TCRBD02-01	TCRBD02	TCRBD02-01				01,02	TCRBJ02-07*01	TCRBJ02	TCRBJ02-07	01				3	3	5	4	10	4	32	46	56	63	66	16	Out	VDJ
NTGTCGGCTGCTCCCTCCCAGACATCTGTGTACTTCTGTGCCAGCAGTCTAGAATACTCTGGGGCCAACGTCCTGACTTTCGGGGCC	CASSLEYSGANVLTF	7	6.652664392089032E-5	45	TCRBV06-05*01	TCRBV06	TCRBV06-05	01				TCRBD02-01	TCRBD02	TCRBD02-01				01,02	TCRBJ02-06*01	TCRBJ02	TCRBJ02-06	01				5	4	4	8	0	0	36	-1	48	52	56	7	In	VDJ
ATCAATTCCCTGGAGCTTGGTGACTCTGCTGTGTATTTCTGTGCCAGCAGCACCCCGGCAGCCCCCTACGAGCAGTACTTCGGGCCG	CASSTPAAPYEQYF	8	7.603045019530323E-5	42	TCRBV03-01/03-02*01	TCRBV03	TCRBV03-01/03-02	01								TCRBD01,TCRBD02	TCRBD01-01,TCRBD02-01		TCRBJ02-07*01	TCRBJ02	TCRBJ02-07	01				5	3	4	5	7	2	39	51	58	61	64	8	In	VDJ
ATCCAGCCCTCAGAACCCAGGGACTCAGCTGTGTACTTCTGTGCCAGCAGCCCCGGGGGAGGAGTGGAGACCCAGTACTTCGGGCCA	CASSPGGGVETQYF	2	1.9007612548825806E-5	42	TCRBV12	TCRBV12				TCRBV12-03/12-04,TCRBV12-04		TCRBD02-01	TCRBD02	TCRBD02-01				01,02	TCRBJ02-05*01	TCRBJ02	TCRBJ02-05	01				6	7	8	2	3	5	39	50	53	59	66	2	In	VDJ
GGAGGACTCAGCCATGTACTTCTGTGCCAGCAGTGACTTGTTGCGGATCGGGAATCGGAGGCTGGAGAGACCCAGTACTTCGGGCCA		8	7.603045019530323E-5	59	TCRBV02-01	TCRBV02	TCRBV02-01				01,03	TCRBD02-01*02	TCRBD02	TCRBD02-01	02				TCRBJ02-05*01	TCRBJ02	TCRBJ02-05	01				3	12	8	3	12	4	22	36	48	53	65	8	Out	VDJ
TTCACCTACACACCCTGCAGCCAGAAGACTCGGCCCTGTATCTCTGTGCCAGCAGCCAAGATATGCGAGACCCAGTACTTCGGGCCA		2	1.9007612548825806E-5	37	TCRBV04-02*01	TCRBV04	TCRBV04-02	01								TCRBD01,TCRBD02	TCRBD01-01,TCRBD02-01		TCRBJ02-05*01	TCRBJ02	TCRBJ02-05	01				0	0	10	0	3	5	44	61	64	-1	66	2	Out	VDJ
GAGTCAGCTACCAGCTCCCAGACATCTGTGTACTTCTGTGCCATCAAGCCCGAGATTGGGTCTGGCACTGAAGCTTTCTTTGGACAA	CAIKPEIGSGTEAFF	3	2.8511418823238706E-5	45	TCRBV10-03*01	TCRBV10	TCRBV10-03	01								TCRBD01,TCRBD02	TCRBD01-01,TCRBD02-01		TCRBJ01-01*01	TCRBJ01	TCRBJ01-01	01				7	5	0	9	11	4	36	46	57	60	65	3	In	VDJ
CTGATTCTGGAGTCCGCCAGCACCAACCAGACATCTATGTACCTCTGTGCCAGCAGTTTAATGCCCACTGAAGCTTTCTTTGGACAA	CASSLMPTEAFF	2	1.9007612548825806E-5	36	TCRBV28-01*01	TCRBV28	TCRBV28-01	01								TCRBD01,TCRBD02	TCRBD01-01,TCRBD02-01		TCRBJ01-01*01	TCRBJ01	TCRBJ01-01	01				2	1	10	0	2	4	45	60	62	64	65	2	In	VDJ
TTGTTGCTGGGGGACTCGGCCCTCTATCTCTGTGCCAGCAGCACCGGGACGGACTACCCTACTGCCTACGAGCAGTACTTCGGGCCG	CASSTGTDYPTAYEQYF	2	1.9007612548825806E-5	51	TCRBV05-06*01	TCRBV05	TCRBV05-06	01				TCRBD02-01	TCRBD02	TCRBD02-01				01,02	TCRBJ02-07*01	TCRBJ02	TCRBJ02-07	01				4	8	1	9	8	2	30	42	50	56	64	2	In	VDJ
AAGATCCAGCCCTCAGAACCCAGGGACTCAGCTGTGTATTTTTGTGCTAGCGCCCGGGGGACTCCCTACGAGCAGTACTTCGGGCCG	CASARGTPYEQYF	9	8.553425646971612E-5	39	TCRBV12-05*01	TCRBV12	TCRBV12-05	01				TCRBD02-01	TCRBD02	TCRBD02-01				01,02	TCRBJ02-07*01	TCRBJ02	TCRBJ02-07	01				9	1	0	10	7	2	42	50	57	63	64	9	In	VDJ
GAGTCCGCTACCAGCTCCCAGACATCTGTGTACTTCTGTGCCACGTGGGATTTGGAGACAGGGAGGCACGAGCAGTACTTCGGGCCG	CATWDLETGRHEQYF	19	1.8057231921384515E-4	45	TCRBV10-03*01	TCRBV10	TCRBV10-03	01				TCRBD01-01*01	TCRBD01	TCRBD01-01	01				TCRBJ02-07*01	TCRBJ02	TCRBJ02-07	01				10	4	2	3	13	5	36	43	56	63	67	19	In	VDJ
TCCCTGATTCTGGAGTCCGCCAGCACCAACCAGACATCTATGTACCTCTGTGCCAGCAGTTTTGGGACAGCCTCCTCTTTTGGACAA	CASSFGTASSF	2	1.9007612548825806E-5	33	TCRBV28-01*01	TCRBV28	TCRBV28-01	01				TCRBD01-01*01	TCRBD01	TCRBD01-01	01				TCRBJ01-01*01	TCRBJ01	TCRBJ01-01	01				3	8	0	5	1	17	48	62	63	70	78	2	In	VDJ
CTGAAGGTGCAGCCTGCAGAACTGGAGGATTCTGGAGTTTATTTCTGTGCCAGCAGCTTAACAGGGAGTGAAGCTTTCTTTGGACAA	CASSLTGSEAFF	7	6.652664392089032E-5	36	TCRBV14-01*01	TCRBV14	TCRBV14-01	01				TCRBD01-01*01	TCRBD01	TCRBD01-01	01				TCRBJ01-01*01	TCRBJ01	TCRBJ01-01	01				5	2	3	3	3	7	45	57	60	66	68	7	In	VDJ
NNNNTGTCGGCTGCTCCCTCCCAGACATCTGTGTACTTCTGTGCCAGCAGACCGACAGCCCAGAACACTGAAGCTTTCTTTGGACAA	CASRPTAQNTEAFF	9	8.553425646971612E-5	42	TCRBV06-05*01	TCRBV06	TCRBV06-05	01				TCRBD01-01*01	TCRBD01	TCRBD01-01	01				TCRBJ01-01*01	TCRBJ01	TCRBJ01-01	01				6	4	2	5	3	1	39	50	53	58	62	9	In	VDJ
GCTGCTCCCTCCCAGACATCTGTGTACTTCTGTGCCAGCAGCGAAGGATACGGGACACCATCTAACTATGGCTACACCTTCGGTTCG	CASSEGYGTPSNYGYTF	3	2.8511418823238706E-5	51	TCRBV06-01*01	TCRBV06	TCRBV06-01	01				TCRBD01-01*01	TCRBD01	TCRBD01-01	01				TCRBJ01-02*01	TCRBJ01	TCRBJ01-02	01				1	4	0	6	5	0	30	46	51	57	61	3	In	VDJ
GTGAGCACCTTGGAGCTGGGGGACTCGGCCCTTTATCTTTGCGCCAGCAGCTTGGAGGCAGGGACCTACGAGCAGTACTTCGGGCCG	CASSLEAGTYEQYF	15	1.4255709411619354E-4	42	TCRBV05-01*01	TCRBV05	TCRBV05-01	01				TCRBD01-01*01	TCRBD01	TCRBD01-01	01				TCRBJ02-07*01	TCRBJ02	TCRBJ02-07	01				0	1	4	3	3	2	39	55	58	63	64	15	In	VDJ
TCCGCCAGCACCAACCAGACATCTATGTACCTCTGTGCCAGCACCTCCAAACGACAGGCATCCCAAGAGACCCAGTACTTCGGGCCA	CASTSKRQASQETQYF	3	2.8511418823238706E-5	48	TCRBV28-01*01	TCRBV28	TCRBV28-01	01				TCRBD01-01*01	TCRBD01	TCRBD01-01	01				TCRBJ02-05*01	TCRBJ02	TCRBJ02-05	01				7	4	2	4	9	1	33	43	52	58	62	3	In	VDJ
AATGTGAGCACCTTGGAGCTGGGGGACTCGGCCCTTTATCTTTGCGCCAGCAGCTTGGACGGGGGCTATGGCTACACCTTCGGTTCG	CASSLDGGYGYTF	3	2.8511418823238706E-5	39	TCRBV05-01*01	TCRBV05	TCRBV05-01	01				TCRBD02-01*01	TCRBD02	TCRBD02-01	01				TCRBJ01-02*01	TCRBJ01	TCRBJ01-02	01				0	0	8	2	1	4	42	58	59	-1	65	3	In	VDJ
NCTCTGAAGATCCGGTCCACAAAGCTGGAGGACTCAGCCATGTACTTCTGTGCCAGCAGGTACGGTCAGCCCCAGCATTTTGGTGAT	CASRYGQPQHF	5	4.751903137206451E-5	33	TCRBV02-01	TCRBV02	TCRBV02-01				01,03	TCRBD02-01	TCRBD02	TCRBD02-01				01,02	TCRBJ01-05*01	TCRBJ01	TCRBJ01-05	01				6	0	8	5	3	6	48	59	62	-1	65	5	In	VDJ
GCCCTGCAGCCAGAAGACTCAGCCCTGTATCTCTGCGCCAGCAGCCAAGATGGGCCCGGACAGACCTACGAGCAGTACTTCGGGCCG	CASSQDGPGQTYEQYF	6	5.702283764647741E-5	48	TCRBV04-01*01	TCRBV04	TCRBV04-01	01				TCRBD01-01*01	TCRBD01	TCRBD01-01	01				TCRBJ02-07*01	TCRBJ02	TCRBJ02-07	01				0	1	1	5	7	2	33	50	57	63	64	6	In	VDJ
CACACCCTGCAGCCAGAAGACTCGGCCCTGTATCTCTGTGCCAGCAGCTTTGGACTAGCGGATTACAATGAGCAGTTCTTCGGGCCA	CASSFGLADYNEQFF	6	5.702283764647741E-5	45	TCRBV04-02*01	TCRBV04	TCRBV04-02	01				TCRBD02-01	TCRBD02	TCRBD02-01				01,02	TCRBJ02-01*01	TCRBJ02	TCRBJ02-01	01				5	2	1	5	3	4	36	48	51	61	63	6	In	VDJ
CTGCAGAGCTTGGGGACTCGGCCGTGTATCTCTGTGCCAGCAGCTCCCCCCCCAGGGGTTGGCACCGGGGAGCTGTTTTTTGGAGAA		2	1.9007612548825806E-5	49	TCRBV11-03*01	TCRBV11	TCRBV11-03	01				TCRBD01-01*01	TCRBD01	TCRBD01-01	01				TCRBJ02-02*01	TCRBJ02	TCRBJ02-02	01				4	4	4	2	7	4	32	45	52	58	62	2	Out	VDJ
ATCCGGTCCACAAAGCTGGAGGACTCAGCCATGTACTTCTGTGCCAGCAGTGAAACAGGTCGGGGCAGGCCCCAGCATTTTGGTGAT	CASSETGRGRPQHF	3	2.8511418823238706E-5	42	TCRBV02-01	TCRBV02	TCRBV02-01				01,03					TCRBD01,TCRBD02	TCRBD01-01,TCRBD02-01		TCRBJ01-05*01	TCRBJ01	TCRBJ01-05	01				2	9	3	4	0	9	39	-1	54	59	68	3	In	VDJ
ACCAGTGCCCATCCTGAAGACAGCAGCTTCTACATCTGCAGTGCTAGAGCGTACAGGGGCGGGGATTACGAGCAGTACTTCGGGCCG	CSARAYRGGDYEQYF	8	7.603045019530323E-5	45	TCRBV20	TCRBV20				TCRBV20-01,TCRBV20-or09_02		TCRBD01-01*01	TCRBD01	TCRBD01-01	01				TCRBJ02-07*01	TCRBJ02	TCRBJ02-07	01				1	7	3	2	3	4	36	49	52	59	66	8	In	VDJ
CCTTCTCAGTGACTCTGGCTTCTATCTCTGTGCCCGAGTATTCCGACAGGGGAAAGCTCCTATAATTCACCCCTCCACTTTGGGAAC		4	3.801522509765161E-5	53	TCRBV30-01	TCRBV30	TCRBV30-01				01,05	TCRBD01-01*01	TCRBD01	TCRBD01-01	01				TCRBJ01-06*02	TCRBJ01	TCRBJ01-06	02				8	4	2	2	10	0	28	34	44	52	56	4	Out	VDJ
GTGAGCAACATGAGCCCTGAAGACAGCAGCATATATCTCTGCAGCGTTCCTGGGACCTTAGGTTACAATGAGCAGTTCTTCGGGCCA	CSVPGTLGYNEQFF	8	7.603045019530323E-5	42	TCRBV29-01	TCRBV29	TCRBV29-01				01,02					TCRBD01,TCRBD02	TCRBD01-01,TCRBD02-01		TCRBJ02-01*01	TCRBJ02	TCRBJ02-01	01				5	7	0	7	3	4	39	48	51	56	63	8	In	VDJ
ACAGTGACCAGTGCCCATCCTGAAGACAGCAGCTTCTACATCTGCAGTGCTAGTGGGCAGGGCCGTAGTTGGTCTTTCTTTGGACAA	CSASGQGRSWSFF	4	3.801522509765161E-5	39	TCRBV20-01*04	TCRBV20	TCRBV20-01	04				TCRBD01-01*01	TCRBD01	TCRBD01-01	01				TCRBJ01-01*01	TCRBJ01	TCRBJ01-01	01				1	11	4	3	2	12	42	55	57	62	73	4	In	VDJ
ACTGTGACATCGGCCCAAAAGAACCCGACAGCTTTCTATCTCTGTGCCAGTAGTTCAGGGGTGAACACTGAAGCTTTCTTTGGACAA	CASSSGVNTEAFF	3	2.8511418823238706E-5	39	TCRBV19-01*01	TCRBV19	TCRBV19-01	01				TCRBD01-01*01	TCRBD01	TCRBD01-01	01				TCRBJ01-01*01	TCRBJ01	TCRBJ01-01	01				5	0	4	2	1	0	42	54	55	-1	61	3	In	VDJ
NNNNTGTCGGCTGCTCCCTCCCAGACATCTGTGTACTTCTGTGCCAGCAGCAGAACAGGGAATCTAGGGGGCTACACCTTCGGTTCG	CASSRTGNLGGYTF	9	8.553425646971612E-5	42	TCRBV06-05*01	TCRBV06	TCRBV06-05	01				TCRBD01-01*01	TCRBD01	TCRBD01-01	01				TCRBJ01-02*01	TCRBJ01	TCRBJ01-02	01				6	9	3	3	4	8	39	50	54	60	69	9	In	VDJ
CAGTCCACGGAGTCAGGGGACACAGCACTGTATTTCTGTGCCAGCAGCAAATTAGACCGGGAGCACTGTGAAGCTTTCTTTGGACAA	CASSKLDREHCEAFF	4	3.801522509765161E-5	45	TCRBV21-01*01	TCRBV21	TCRBV21-01	01				TCRBD02-01*02	TCRBD02	TCRBD02-01	02				TCRBJ01-01*01	TCRBJ01	TCRBJ01-01	01				2	5	8	2	6	7	36	51	57	63	68	4	In	VDJ
AATGTGAGCACCTTGGAGCTGGGGGACTCGGCCCTTTATCTTTGCGCCAGCAGCTTGGAGGGGCTCTATGGCTACACCTTCGGTTCG	CASSLEGLYGYTF	11	1.0454186901854193E-4	39	TCRBV05-01*01	TCRBV05	TCRBV05-01	01				TCRBD01-01*01	TCRBD01	TCRBD01-01	01				TCRBJ01-02*01	TCRBJ01	TCRBJ01-02	01				0	2	5	2	0	4	42	-1	58	63	65	11	In	VDJ
CTGACAGTGACCAGTGCCCATCCTGAAGACAGCAGCTTCTACATCTGCAGTGCCAGGCCGTCCACAGATACGCAGTATTTTGGCCCA	CSARPSTDTQYF	12	1.1404567529295483E-4	36	TCRBV20	TCRBV20				TCRBV20-01,TCRBV20-or09_02		TCRBD01-01*01	TCRBD01	TCRBD01-01	01				TCRBJ02-03*01	TCRBJ02	TCRBJ02-03	01				6	5	4	4	0	2	45	-1	53	57	62	12	In	VDJ
ATTCTGGAGTCCGCCAGCACCAACCAGACATCTATGTACCTCTGTGCCAGCATCAGGGGGGGCAATCAGCCCCAGCATTTTGGTGAT	CASIRGGNQPQHF	2	1.9007612548825806E-5	39	TCRBV28-01*01	TCRBV28	TCRBV28-01	01				TCRBD01-01*01	TCRBD01	TCRBD01-01	01				TCRBJ01-05*01	TCRBJ01	TCRBJ01-05	01				7	1	4	1	1	2	42	52	53	60	61	2	In	VDJ
TTGTTGCTGGGGGACTCGGCCCTCTATCTCTGTGCCAGCAGCTTGGTGGGTAGCGGGAGTTCGTCGGATGAGCAGTTCTTCGGGCCA	CASSLVGSGSSSDEQFF	5	4.751903137206451E-5	51	TCRBV05-06*01	TCRBV05	TCRBV05-06	01				TCRBD02-01*02	TCRBD02	TCRBD02-01	02				TCRBJ02-01*01	TCRBJ02	TCRBJ02-01	01				0	8	5	2	4	8	30	46	50	59	67	5	In	VDJ
ACCAGTGCCCATCCTGAAGACAGCAGCTTCTACATCTGCAGTGCTAGAGACGGGCTATCGGGCACAGATACGCAGTATTTTGGCCCA	CSARDGLSGTDTQYF	7	6.652664392089032E-5	45	TCRBV20	TCRBV20				TCRBV20-01,TCRBV20-or09_02						TCRBD01,TCRBD02	TCRBD01-01,TCRBD02-01		TCRBJ02-03*01	TCRBJ02	TCRBJ02-03	01				0	6	8	0	1	1	36	50	51	55	61	7	In	VDJ
ATCCAGCGCACAGAGCAGGAGGACTCCGCCGTGTATCTCTGTGCCAGCAGCTTCAGGGGAGGTGGCACTGAAGCTTTCTTTGGACAA	CASSFRGGGTEAFF	47	4.466788948974064E-4	42	TCRBV07-08*01	TCRBV07	TCRBV07-08	01								TCRBD01,TCRBD02	TCRBD01-01,TCRBD02-01		TCRBJ01-01*01	TCRBJ01	TCRBJ01-01	01				3	6	4	2	0	4	39	-1	53	59	65	47	In	VDJ
TCAGGGGACACAGCACTGTATTTCTGTGCCAGCAGGAACAGGGTGGCCGACCCTAGCGGGATTGTCTACGAGCAGTACTTCGGGCCG	CASRNRVADPSGIVYEQYF	3	2.8511418823238706E-5	57	TCRBV21-01*01	TCRBV21	TCRBV21-01	01				TCRBD02-01*02	TCRBD02	TCRBD02-01	02				TCRBJ02-07*01	TCRBJ02	TCRBJ02-07	01				6	4	4	3	17	3	24	35	52	61	65	3	In	VDJ
ATTCTGGAGTCCGCCAGCACCAACCAGACATCTATGTACCTCTGTGCCAGCAGGAGGACGGCTACCTACGAGCAGTACTTCGGGCCG	CASRRTATYEQYF	3	2.8511418823238706E-5	39	TCRBV28-01*01	TCRBV28	TCRBV28-01	01								TCRBD01,TCRBD02	TCRBD01-01,TCRBD02-01		TCRBJ02-07*01	TCRBJ02	TCRBJ02-07	01				6	5	1	7	2	2	42	53	55	59	64	3	In	VDJ
CAGTGACCAGTGCCCATCCTGAAGACAGCAGCTTCTACATCTGCAGTGCCGAGACAGGGGGAGGACTACGAGCAGTACTTCGGGCCG		2	1.9007612548825806E-5	40	TCRBV20	TCRBV20				TCRBV20-01,TCRBV20-or09_02		TCRBD01-01*01	TCRBD01	TCRBD01-01	01				TCRBJ02-07*01	TCRBJ02	TCRBJ02-07	01				6	4	2	1	3	3	41	49	52	61	65	2	Out	VDJ
CACGGAGTCAGGGGACACAGCACTGTATTTCTGTGCCAGCGATAACCGGGGCCAGTCCTCTCTGGAAACACCATATATTTTGGAGAG		10	9.503806274412902E-5	50	TCRBV21-01*01	TCRBV21	TCRBV21-01	01								TCRBD01,TCRBD02	TCRBD01-01,TCRBD02-01		TCRBJ01-03*01	TCRBJ01	TCRBJ01-03	01				8	7	7	0	7	0	31	40	47	52	59	10	Out	VDJ
GAGTCGCCCAGCCCCAACCAGACCTCTCTGTACTTCTGTGCCAGCAGTTTAGAACTAGCGGGACACAATGAGCAGTTCTTCGGGCCA	CASSLELAGHNEQFF	11	1.0454186901854193E-4	45	TCRBV27-01*01	TCRBV27	TCRBV27-01	01				TCRBD02-01*02	TCRBD02	TCRBD02-01	02				TCRBJ02-01*01	TCRBJ02	TCRBJ02-01	01				2	1	3	3	2	5	36	51	53	63	64	11	In	VDJ
ATCCAGCCCTCAGAACCCAGGGACTCAGCTGTGTACTTCTGTGCCAGCAGTTTGACTAGCGGGGAAGAGACCCAGTACTTCGGGCCA	CASSLTSGEETQYF	2	1.9007612548825806E-5	42	TCRBV12	TCRBV12				TCRBV12-03/12-04,TCRBV12-04		TCRBD02-01*01	TCRBD02	TCRBD02-01	01				TCRBJ02-05*01	TCRBJ02	TCRBJ02-05	01				3	0	2	3	0	3	39	-1	53	-1	64	2	In	VDJ
CTGGAGTCGGCTGCTCCCTCCCAGACATCTGTGTACTTCTGTGCCAGCAGTTACTCGACAGACACCGGGGAGCTGTTTTTTGGAGAA	CASSYSTDTGELFF	4	3.801522509765161E-5	42	TCRBV06-06*01	TCRBV06	TCRBV06-06	01				TCRBD01-01*01	TCRBD01	TCRBD01-01	01				TCRBJ02-02*01	TCRBJ02	TCRBJ02-02	01				0	0	2	5	0	3	39	-1	56	-1	61	4	In	VDJ
ACCTTGGAGCTGGGGGACTCGGCCCTTTATCTTTGCGCCAGCAGCTTAGGACAGACTCTGAACACCGGGGAGCTGTTTTTTGGAGAA	CASSLGQTLNTGELFF	4	3.801522509765161E-5	48	TCRBV05-01*01	TCRBV05	TCRBV05-01	01				TCRBD01-01*01	TCRBD01	TCRBD01-01	01				TCRBJ02-02*01	TCRBJ02	TCRBJ02-02	01				2	5	1	5	1	1	33	47	48	54	59	4	In	VDJ
ATCCGCTCACCAGGCCTGGGGGACGCAGCCATGTACCTGTGTGCCACCAGCAGAGGCAGCATTAATGAAAAACTGTTTTTTGGCAGT	CATSRGSINEKLFF	6	5.702283764647741E-5	42	TCRBV15-01*02	TCRBV15	TCRBV15-01	02								TCRBD01,TCRBD02	TCRBD01-01,TCRBD02-01		TCRBJ01-04*01	TCRBJ01	TCRBJ01-04	01				1	3	4	5	1	4	39	55	56	59	62	6	In	VDJ
CTGAATGTGAACGCCTTGTTGCTGGGGGACTCGGCCCTCTATCTCTGTGCCAGCAGCTTGGGGGTCGGGCCCCAGCATTTTGGTGAT	CASSLGVGPQHF	2	1.9007612548825806E-5	36	TCRBV05-06*01	TCRBV05	TCRBV05-06	01								TCRBD01,TCRBD02	TCRBD01-01,TCRBD02-01		TCRBJ01-05*01	TCRBJ01	TCRBJ01-05	01				0	4	0	9	0	9	45	-1	61	64	68	2	In	VDJ
AATGTGAGCACCTTGGAGCTGGGGGACTCGGCCCTTTATCTTTGCGCCAGCAGCTTGAACCGAAACTATGGCTACACCTTCGGTTCG	CASSLNRNYGYTF	7	6.652664392089032E-5	39	TCRBV05-01*01	TCRBV05	TCRBV05-01	01								TCRBD01,TCRBD02	TCRBD01-01,TCRBD02-01		TCRBJ01-02*01	TCRBJ01	TCRBJ01-02	01				1	0	2	8	4	2	42	57	61	-1	63	7	In	VDJ
CTGGAGCTTGGTGACTCTGCTGTGTATTTCTGTGCCAGCAGCTATCGCACCGGGACTAGCGGGAGGGTTGAGCAGTTCTTCGGGCCA	CASSYRTGTSGRVEQFF	3	2.8511418823238706E-5	51	TCRBV03-01/03-02*01	TCRBV03	TCRBV03-01/03-02	01				TCRBD02-01*02	TCRBD02	TCRBD02-01	02				TCRBJ02-01*01	TCRBJ02	TCRBJ02-01	01				5	1	0	0	9	9	30	42	51	67	68	3	In	VDJ
CTGATCCTGGAGTCGCCCAGCCCCAACCAGACCTCTCTGTACTTCTGTGCCAGCAGAGGCAGTAGCCATGAGCAGTTCTTCGGGCCA	CASRGSSHEQFF	12	1.1404567529295483E-4	36	TCRBV27-01*01	TCRBV27	TCRBV27-01	01				TCRBD02-01	TCRBD02	TCRBD02-01				01,02	TCRBJ02-01*01	TCRBJ02	TCRBJ02-01	01				6	1	5	7	6	8	45	56	62	66	67	12	In	VDJ
AACGCCTTGGAGCTGGACGACTCGGCCCTGTATCTCTGTGCCAGCAGCTTGGGCCTAGCGGGGAGGAATGAGCAGTTCTTCGGGCCA	CASSLGLAGRNEQFF	6	5.702283764647741E-5	45	TCRBV05-04*01	TCRBV05	TCRBV05-04	01				TCRBD02-01*01	TCRBD02	TCRBD02-01	01				TCRBJ02-01*01	TCRBJ02	TCRBJ02-01	01				0	3	4	3	2	7	36	52	54	63	66	6	In	VDJ
CCCTGCAGCCAGAAGACTCAGCCCTGTATCTCTGCGCCAGCAGCCAAGAGCCGCCCGCAACACCAATGCGGGGCTTTCTTTGGACAA		4	3.801522509765161E-5	49	TCRBV04-01*01	TCRBV04	TCRBV04-01	01				TCRBD02-01	TCRBD02	TCRBD02-01				01,02	TCRBJ01-01*01	TCRBJ01	TCRBJ01-01	01				0	0	7	4	18	11	32	49	67	-1	72	4	Out	VDJ
CAGCCCTCAGAACCCAGGGACTCAGCTGTGTACTTCTGTGCCAGCAGTCCCAGGTTCAGGGTGAACACTGAAGCTTTCTTTGGACAA	CASSPRFRVNTEAFF	2	1.9007612548825806E-5	45	TCRBV12	TCRBV12				TCRBV12-03/12-04,TCRBV12-04		TCRBD01-01*01	TCRBD01	TCRBD01-01	01				TCRBJ01-01*01	TCRBJ01	TCRBJ01-01	01				5	0	4	3	8	0	36	48	56	-1	61	2	In	VDJ
CTGATTCTGGAGTCCGCCAGCACCAACCAGACATCTATGTACCTCTGTGCCAGCAGCCGGGAGAACACTGAAGCTTTCTTTGGACAA	CASSRENTEAFF	2	1.9007612548825806E-5	36	TCRBV28-01*01	TCRBV28	TCRBV28-01	01				TCRBD02-01*02	TCRBD02	TCRBD02-01	02				TCRBJ01-01*01	TCRBJ01	TCRBJ01-01	01				6	0	8	3	1	1	45	56	57	-1	62	2	In	VDJ
TCCACAAAGCTGGAGGACTCAGCCATGTACTTCTGTGCCAGCAGTCCGGAGCATTGGAGTGGCAATCAGCCCCAGCATTTTGGTGAT	CASSPEHWSGNQPQHF	5	4.751903137206451E-5	48	TCRBV02-01	TCRBV02	TCRBV02-01				01,03	TCRBD02-01*02	TCRBD02	TCRBD02-01	02				TCRBJ01-05*01	TCRBJ01	TCRBJ01-05	01				5	10	10	2	2	2	33	45	47	51	61	5	In	VDJ
AAGATCCAGCGCACAGAGCAGGAGGACTCGGCCGTGTATCTCTGTGCCAGCAGCAAGGGGGGTAACTATGGCTACACCTTCGGTTCG	CASSKGGNYGYTF	5	4.751903137206451E-5	39	TCRBV07-02	TCRBV07	TCRBV07-02				01,02					TCRBD01,TCRBD02	TCRBD01-01,TCRBD02-01		TCRBJ01-02*01	TCRBJ01	TCRBJ01-02	01				5	1	5	1	1	1	42	54	55	61	62	5	In	VDJ
CTGAAGATCCGGTCCACAAAGCTGGAGGACTCAGCCATGTACTTCTGTGCCAGCAGTGAAGTTAGGGCGAGCCTGTACTTCGGGCCG	CASSEVRASLYF	7	6.652664392089032E-5	36	TCRBV02-01	TCRBV02	TCRBV02-01				01,03					TCRBD01,TCRBD02	TCRBD01-01,TCRBD02-01		TCRBJ02-07*01	TCRBJ02	TCRBJ02-07	01				1	7	5	3	2	12	45	61	63	67	74	7	In	VDJ
GATTCTGGAGTCCGCCAGCACCAACCAGACATCTATGTACCTCTGTGCCAGCGGGCGTGGGGGGGCTGCGAGCAGTACTTCGGGCCG		16	1.5206090039060645E-4	38	TCRBV28-01*01	TCRBV28	TCRBV28-01	01				TCRBD02-01*01	TCRBD02	TCRBD02-01	01				TCRBJ02-07*01	TCRBJ02	TCRBJ02-07	01				8	3	9	0	6	6	43	52	58	65	68	16	Out	VDJ
CTGGAGTCCGCCAGCACCAACCAGACATCTATGTACCTCTGTGCCAGCAGTTTGTCAGGGGGTCGCTACGAGCAGTACTTCGGGCCG	CASSLSGGRYEQYF	4	3.801522509765161E-5	42	TCRBV28-01*01	TCRBV28	TCRBV28-01	01				TCRBD01-01*01	TCRBD01	TCRBD01-01	01				TCRBJ02-07*01	TCRBJ02	TCRBJ02-07	01				3	3	4	1	2	3	39	53	55	62	65	4	In	VDJ
CTGGAGTCGCCCAGCCCCAACCAGACCTCTCTGTACTTCTGTGCCAGCAGTTTACCCGGGACTAGCAGGGAGCAGTTCTTCGGGCCA	CASSLPGTSREQFF	3	2.8511418823238706E-5	42	TCRBV27-01*01	TCRBV27	TCRBV27-01	01				TCRBD02-01	TCRBD02	TCRBD02-01				01,02	TCRBJ02-01*01	TCRBJ02	TCRBJ02-01	01				2	3	0	7	3	10	39	54	57	66	69	3	In	VDJ
GGAGTCGCCCAGCCCCAACCAGACCTCTCTGTACTTCTGTGCCAGCAGTTTCGGGAGTCGAACACCGGGGAGCTGTTTTTTGGAGAA		4	3.801522509765161E-5	44	TCRBV27-01*01	TCRBV27	TCRBV27-01	01				TCRBD02-01*02	TCRBD02	TCRBD02-01	02				TCRBJ02-02*01	TCRBJ02	TCRBJ02-02	01				3	1	8	2	0	0	37	-1	51	57	58	4	Out	VDJ
ACTGTGACATCGGCCCAAAAGAACCCGACAGCTTTCTATCTCTGTGCCAGTAGTCTAATTCCCCGGGACCCATTCGCCTTCGGTTCG	CASSLIPRDPFAF	5	4.751903137206451E-5	39	TCRBV19-01*01	TCRBV19	TCRBV19-01	01								TCRBD01,TCRBD02	TCRBD01-01,TCRBD02-01		TCRBJ01-02*01	TCRBJ01	TCRBJ01-02	01				5	7	0	7	10	15	42	54	64	69	76	5	In	VDJ
GAGCTCTCTGGAGCTGGGGGACTCAGCTTTGTATTTCTGTGCCAGCAGCGTAGTGGCAGGGGTGGAAACACCATATATTTTGGAGAG		7	6.652664392089032E-5	44	TCRBV09-01*01	TCRBV09	TCRBV09-01	01				TCRBD01-01*01	TCRBD01	TCRBD01-01	01				TCRBJ01-03*01	TCRBJ01	TCRBJ01-03	01				0	0	4	2	3	3	37	53	56	-1	62	7	Out	VDJ
CCAGAAGACTCAGCCCTGTATCTCTGCGCCAGCAGCCACTCAGGGGACAGGGCGAGCTCCTATAATTCACCCCTCCACTTTGGGAAC	CASSHSGDRASSYNSPLHF	3	2.8511418823238706E-5	57	TCRBV04-01*01	TCRBV04	TCRBV04-01	01				TCRBD01-01*01	TCRBD01	TCRBD01-01	01				TCRBJ01-06*02	TCRBJ01	TCRBJ01-06	02				3	4	0	3	5	0	24	38	43	52	56	3	In	VDJ
AAGATCCAGCGCACAGAGCAGGAGGACTCGGCCGTGTATCTCTGTGCCAGCAGCTTTACGCAGAGCACTGAAGCTTTCTTTGGACAA	CASSFTQSTEAFF	5	4.751903137206451E-5	39	TCRBV07-02	TCRBV07	TCRBV07-02				01,02					TCRBD01,TCRBD02	TCRBD01-01,TCRBD02-01		TCRBJ01-01*01	TCRBJ01	TCRBJ01-01	01				3	2	4	5	4	4	42	56	60	63	65	5	In	VDJ
AGCACCTTGGAGCTGGGGGACTCGGCCCTTTATCTTTGCGCCAGCAGCCCCATGGGACGGAGAACAACTGAAGCTTTCTTTGGACAA	CASSPMGRRTTEAFF	5	4.751903137206451E-5	45	TCRBV05-01*01	TCRBV05	TCRBV05-01	01								TCRBD01,TCRBD02	TCRBD01-01,TCRBD02-01		TCRBJ01-01*01	TCRBJ01	TCRBJ01-01	01				4	8	0	7	5	5	36	48	53	58	66	5	In	VDJ
TCTGCTGTACCCTCTCAGACATCTGTGTACTTCTGTGCCAGCAGCCCCGGAACAACCGGCGGAAATCAGCCCCAGCATTTTGGTGAT	CASSPGTTGGNQPQHF	4	3.801522509765161E-5	48	TCRBV06-04*01	TCRBV06	TCRBV06-04	01				TCRBD02-01	TCRBD02	TCRBD02-01				01,02	TCRBJ01-05*01	TCRBJ01	TCRBJ01-05	01				6	1	7	5	14	4	33	44	58	62	63	4	In	VDJ
TCAATTCCCTGGAGCTTGGTGACTCTGCTGTGTATTTCTGTGCCAGCAGCCTGTGACTACCGCAAGTACGAGCAGTACTTCGGGCCG		2	1.9007612548825806E-5	43	TCRBV03-01/03-02*01	TCRBV03	TCRBV03-01/03-02	01				TCRBD02-01	TCRBD02	TCRBD02-01				01,02	TCRBJ02-07*01	TCRBJ02	TCRBJ02-07	01				4	7	2	9	3	4	38	51	54	59	66	2	Out	VDJ
GAGTCGCCCAGCCCCAACCAGACCTCTCTGTACTTCTGTGCCAGCAGTTTAAAGGACAGGGGATCCTACGAGCAGTACTTCGGGCCG	CASSLKDRGSYEQYF	9	8.553425646971612E-5	45	TCRBV27-01*01	TCRBV27	TCRBV27-01	01				TCRBD01-01*01	TCRBD01	TCRBD01-01	01				TCRBJ02-07*01	TCRBJ02	TCRBJ02-07	01				2	1	1	2	2	1	36	51	53	62	63	9	In	VDJ
ATCCAGCCTGCAGAGCTTGGGGACTCGGCCATGTATCTCTGTGCCAGCAGCTTAGTCGGGGGGCCCTACGAGCAGTACTTCGGGCCG	CASSLVGGPYEQYF	15	1.4255709411619354E-4	42	TCRBV11-01*01	TCRBV11	TCRBV11-01	01				TCRBD02-01*01	TCRBD02	TCRBD02-01	01				TCRBJ02-07*01	TCRBJ02	TCRBJ02-07	01				1	1	8	1	1	2	39	55	56	63	64	15	In	VDJ
CAGCGCACAGAGCAGCGGGACTCAGCCATGTATCGCTGTGCCAGCAGCTTTGGACAGGGGGCAATAGATACGCAGTATTTTGGCCCA	CASSFGQGAIDTQYF	25	2.3759515686032256E-4	45	TCRBV07-07*01	TCRBV07	TCRBV07-07	01				TCRBD01-01*01	TCRBD01	TCRBD01-01	01				TCRBJ02-03*01	TCRBJ02	TCRBJ02-03	01				3	3	1	0	1	5	36	50	51	62	65	25	In	VDJ
AGCACCTTGGAGCTGGGGGACTCGGCCCTTTATCTTTGCGCCAGCAGCCCAGACAGGGGGCCCACCGGGGAGCTGTTTTTTGGAGAA	CASSPDRGPTGELFF	14	1.3305328784178063E-4	45	TCRBV05-01*01	TCRBV05	TCRBV05-01	01				TCRBD01-01*01	TCRBD01	TCRBD01-01	01				TCRBJ02-02*01	TCRBJ02	TCRBJ02-02	01				4	1	2	0	3	4	36	48	51	61	62	14	In	VDJ
CTGATTCTGGAGTCCGCCAGCACCAACCAGACATCTATGTACCTCTGTGCCAGCAGCCAGGAGACCACTGAAGCTTTCTTTGGACAA	CASSQETTEAFF	2	1.9007612548825806E-5	36	TCRBV28-01*01	TCRBV28	TCRBV28-01	01								TCRBD01,TCRBD02	TCRBD01-01,TCRBD02-01		TCRBJ01-01*01	TCRBJ01	TCRBJ01-01	01				6	4	4	4	1	4	45	56	57	61	65	2	In	VDJ
TCAGGGGACACAGCACTGTATTTCTGTGCCAGCTATTCTCCACCGAACCGGGACAATCACTATAATTCACCCCTCCACTTTGGGAAT	CASYSPPNRDNHYNSPLHF	5	4.751903137206451E-5	57	TCRBV21-01*01	TCRBV21	TCRBV21-01	01				TCRBD01-01*01	TCRBD01	TCRBD01-01	01				TCRBJ01-06*01	TCRBJ01	TCRBJ01-06	01				8	4	0	6	16	3	24	33	49	55	59	5	In	VDJ
CTAGAGTCTGCCATCCCCAACCAGACAGCTCTTTACTTCTGTGCCACCAGTGATTGGAGCAGTAACTATGGCTACACCTTCGGTTCG	CATSDWSSNYGYTF	3	2.8511418823238706E-5	42	TCRBV24-01*01	TCRBV24	TCRBV24-01	01				TCRBD02-01*02	TCRBD02	TCRBD02-01	02				TCRBJ01-02*01	TCRBJ01	TCRBJ01-02	01				2	3	10	2	0	1	39	-1	55	59	62	3	In	VDJ
AACGCCTTGGAGCTGGAGGACTCGGCCCTGTATCTCTGTGCCAGCAGTTACTACCGACGGTCTAACTATGGCTACACCTTCGGTTCG	CASSYYRRSNYGYTF	4	3.801522509765161E-5	45	TCRBV05-08*01	TCRBV05	TCRBV05-08	01				TCRBD02-01	TCRBD02	TCRBD02-01				01,02	TCRBJ01-02*01	TCRBJ01	TCRBJ01-02	01				5	8	3	9	2	0	36	47	49	53	61	4	In	VDJ
NNGCTTCTCCCTGATTCTGGAGTCCGCCAGCACCAACCAGACATCTATGTACCTCTGTGTACCAACTATGGCTACACCTTCGGTTCG		2	1.9007612548825806E-5	26	TCRBV28-01*01	TCRBV28	TCRBV28-01	01								TCRBD01,TCRBD02	TCRBD01-01,TCRBD02-01		TCRBJ01-02*01	TCRBJ01	TCRBJ01-02	01				13	1	3	7	1	2	55	59	60	62	63	2	Out	VDJ
CAGCCCTCAGAACCCAGGGACTCAGCTGTGTACTTCTGTGCCAGCAGTTTAGGGGGACCGGTATCCTACGAGCAGTACTTCGGGCCG	CASSLGGPVSYEQYF	2	1.9007612548825806E-5	45	TCRBV12	TCRBV12				TCRBV12-03/12-04,TCRBV12-04						TCRBD01,TCRBD02	TCRBD01-01,TCRBD02-01		TCRBJ02-07*01	TCRBJ02	TCRBJ02-07	01				1	5	0	7	1	1	36	52	53	58	63	2	In	VDJ
ACTGTGACATCGGCCCAAAAGAACCCGACAGCTTTCTATCTCTGTGCCAGTAGTATGGGGGGCCCCTACGAGCAGTACTTCGGGCCG	CASSMGGPYEQYF	4	3.801522509765161E-5	39	TCRBV19-01*01	TCRBV19	TCRBV19-01	01								TCRBD01,TCRBD02	TCRBD01-01,TCRBD02-01		TCRBJ02-07*01	TCRBJ02	TCRBJ02-07	01				3	1	6	0	1	2	42	56	57	63	64	4	In	VDJ
CTAGAGTCTGCCATCCCCAACCAGACAGCTCTTTACTTCTGTGCCACCAGCGGGACTAGCGGGACTCACGAGCAGTACTTCGGGCCG	CATSGTSGTHEQYF	6	5.702283764647741E-5	42	TCRBV24-01*01	TCRBV24	TCRBV24-01	01				TCRBD02-01*02	TCRBD02	TCRBD02-01	02				TCRBJ02-07*01	TCRBJ02	TCRBJ02-07	01				7	3	0	3	1	5	39	50	51	64	67	6	In	VDJ
CTGGAGTCCGCTACCAGCTCCCAGACATCTGTGTACTTCTGTGCCATCAGTGAGCCCCAAAACACCGGGGAGCTGTTTTTTGGAGAA	CAISEPQNTGELFF	9	8.553425646971612E-5	42	TCRBV10-03*01	TCRBV10	TCRBV10-03	01				TCRBD01-01*01	TCRBD01	TCRBD01-01	01				TCRBJ02-02*01	TCRBJ02	TCRBJ02-02	01				2	1	4	6	3	2	39	54	57	59	60	9	In	VDJ
AAGATCCGGTCCACAAAGCTGGAGGACTCAGCCATGTACTTCTGTGCCAGCAGCCGACAGGGGAGTCATGAAGCTTTCTTTGGACAA	CASSRQGSHEAFF	2	1.9007612548825806E-5	39	TCRBV02-01	TCRBV02	TCRBV02-01				01,03	TCRBD01-01*01	TCRBD01	TCRBD01-01	01				TCRBJ01-01*01	TCRBJ01	TCRBJ01-01	01				6	5	2	2	2	7	42	53	55	63	68	2	In	VDJ
CCAGTCCACGGAGTCAGGGGACACAGCACTGTATTTCTGTGCCAGCAGCAAACGAGGGGGCGCGGACAGCCCCAGCATTTTGGTGAT		2	1.9007612548825806E-5	44	TCRBV21-01*01	TCRBV21	TCRBV21-01	01				TCRBD01-01*01	TCRBD01	TCRBD01-01	01				TCRBJ01-05*01	TCRBJ01	TCRBJ01-05	01				2	5	5	0	2	7	37	52	54	61	66	2	Out	VDJ
CTGAGTTCTAAGAAGCTCCTTCTCAGTGACTCTGGCTTCTATCTCTGTGCCTGGGGGACCGAACGCTATGGCTACACCTTCGGTTCG	CAWGTERYGYTF	7	6.652664392089032E-5	36	TCRBV30-01*05	TCRBV30	TCRBV30-01	05								TCRBD01,TCRBD02	TCRBD01-01,TCRBD02-01		TCRBJ01-02*01	TCRBJ01	TCRBJ01-02	01				3	6	2	7	0	4	45	-1	56	59	65	7	In	VDJ
TGTCCCTAGAGTCTGCCATCCCCAACCAGACAGCTCTTTACTTCTGTGCCACCAAAGGGGCCAGCCTACGAGCAGTACTTCGGGCCG		4	3.801522509765161E-5	37	TCRBV24-01*01	TCRBV24	TCRBV24-01	01				TCRBD01-01*01	TCRBD01	TCRBD01-01	01				TCRBJ02-07*01	TCRBJ02	TCRBJ02-07	01				8	4	5	2	1	2	44	54	55	60	64	4	Out	VDJ
ACTGTGAGCAACATGAGCCCTGAAGACAGCAGCATATATCTCTGCAGCGTTGAGCTTGCCTCTGGAAACACCATATATTTTGGAGAG	CSVELASGNTIYF	17	1.6156470666501933E-4	39	TCRBV29-01	TCRBV29	TCRBV29-01				01,02					TCRBD01,TCRBD02	TCRBD01-01,TCRBD02-01		TCRBJ01-03*01	TCRBJ01	TCRBJ01-03	01				3	4	10	0	0	0	42	-1	53	55	59	17	In	VDJ
ATCCGGTCCACAAAGCTGGAGGACTCAGCCATGTACTTCTGTGCCAGCACCCGGGCGTCCCCTGGAAACACCATATATTTTGGAGAG	CASTRASPGNTIYF	5	4.751903137206451E-5	42	TCRBV02-01	TCRBV02	TCRBV02-01				01,03					TCRBD01,TCRBD02	TCRBD01-01,TCRBD02-01		TCRBJ01-03*01	TCRBJ01	TCRBJ01-03	01				7	5	8	0	3	2	39	49	52	56	61	5	In	VDJ
TCTGCTGTACCCTCTCAGACATCTGTGTACTTCTGTGCCAGCAGTGACTCGGGGGGCGTAGGCTACAATGAGCAGTTCTTCGGGCCA	CASSDSGGVGYNEQFF	9	8.553425646971612E-5	48	TCRBV06-04*01	TCRBV06	TCRBV06-04	01								TCRBD01,TCRBD02	TCRBD01-01,TCRBD02-01		TCRBJ02-01*01	TCRBJ02	TCRBJ02-01	01				0	5	6	0	1	3	33	50	51	57	62	9	In	VDJ
ACACACCCTGCAGCCAGAAGACTCGGCCCTGTATCTCTGTGCCAGCAGCCCCAGGACTAGACGCAAGAGACCCAGTACTTCGGGCCA		6	5.702283764647741E-5	44	TCRBV04-02*01	TCRBV04	TCRBV04-02	01				TCRBD02-01	TCRBD02	TCRBD02-01				01,02	TCRBJ02-05*01	TCRBJ02	TCRBJ02-05	01				4	3	1	8	3	2	37	50	53	60	63	6	Out	VDJ
ATTCTGGAGTCCGCCAGCACCAACCAGACATCTATGTACCTCTGTGCCAGCAGTCCCGACATGGTCTATGGCTACACCTTCGGTTCG	CASSPDMVYGYTF	2	1.9007612548825806E-5	39	TCRBV28-01*01	TCRBV28	TCRBV28-01	01				TCRBD01-01*01	TCRBD01	TCRBD01-01	01				TCRBJ01-02*01	TCRBJ01	TCRBJ01-02	01				5	4	2	6	3	4	42	54	57	61	65	2	In	VDJ
ACAAAGCTGGAGGACTCAGCCATGTACTTCTGTGCCAGCTTTAACCCAACCGGGACCTGGTGGGGCTATGGCTACACCTTCGGTTCG	CASFNPTGTWWGYGYTF	2	1.9007612548825806E-5	51	TCRBV02-01	TCRBV02	TCRBV02-01				01,03					TCRBD01,TCRBD02	TCRBD01-01,TCRBD02-01		TCRBJ01-02*01	TCRBJ01	TCRBJ01-02	01				8	9	0	7	12	4	30	39	51	56	65	2	In	VDJ
AAGATCCAGCCCTCAGAACCCAGGGACTCAGCTGTGTACTTCTGTGCCAGCAGAAGGACCGGAGGCTATGGCTACACCTTCGGTTCG	CASRRTGGYGYTF	2	1.9007612548825806E-5	39	TCRBV12-03/12-04*01	TCRBV12	TCRBV12-03/12-04	01				TCRBD02-01*02	TCRBD02	TCRBD02-01	02				TCRBJ01-02*01	TCRBJ01	TCRBJ01-02	01				6	0	10	1	7	4	42	53	60	-1	65	2	In	VDJ
TCCACGGAGTCAGGGGACACAGCACTGTATTTCTGTGCCAGCAGCAAAGTCGGCGGACAGCCAAACTATGGCTACACCTTCGGTTCG	CASSKVGGQPNYGYTF	4	3.801522509765161E-5	48	TCRBV21-01*01	TCRBV21	TCRBV21-01	01				TCRBD01-01*01	TCRBD01	TCRBD01-01	01				TCRBJ01-02*01	TCRBJ01	TCRBJ01-02	01				1	3	1	5	5	2	33	49	54	60	63	4	In	VDJ
GCCCATCCTGAAGACAGCAGCTTCTACATCTGCAGTGCTAGAGCGATATTCTCCGGGACAGGGGCCTACGAGCAGTACTTCGGGCCG	CSARAIFSGTGAYEQYF	4	3.801522509765161E-5	51	TCRBV20	TCRBV20				TCRBV20-01,TCRBV20-or09_02		TCRBD01-01*01	TCRBD01	TCRBD01-01	01				TCRBJ02-07*01	TCRBJ02	TCRBJ02-07	01				1	0	0	2	11	2	30	43	54	-1	64	4	In	VDJ
ATCCTGGAGTCGCCCAGCCCCAACCAGACCTCTCTGTACTTCTGTGCCAGCAGCGGGATACAGCGAGAGACCCAGTACTTCGGGCCA	CASSGIQRETQYF	23	2.1858754431149677E-4	39	TCRBV27-01*01	TCRBV27	TCRBV27-01	01				TCRBD02-01*02	TCRBD02	TCRBD02-01	02				TCRBJ02-05*01	TCRBJ02	TCRBJ02-05	01				6	7	8	3	0	4	42	-1	53	58	65	23	In	VDJ
AAGATCCGGTCCACAAAGCTGGAGGACTCAGCCATGTACTTCTGTGCCAGCAGTGTCCCCCGGGGAGGCACGCAGTATTTTGGCCCA	CASSVPRGGTQYF	10	9.503806274412902E-5	39	TCRBV02-01	TCRBV02	TCRBV02-01				01,03	TCRBD02-01*02	TCRBD02	TCRBD02-01	02				TCRBJ02-03*01	TCRBJ02	TCRBJ02-03	01				4	1	9	1	7	9	42	55	62	68	69	10	In	VDJ
NTGAAGATCCAGCCCTCAGAACCCAGGGACTCAGCTGTGTACTTCTGTGCCAGCAGTCCCAATAGGGCTGAAGCTTTCTTTGGACAA	CASSPNRAEAFF	2	1.9007612548825806E-5	36	TCRBV12-03/12-04*01	TCRBV12	TCRBV12-03/12-04	01								TCRBD01,TCRBD02	TCRBD01-01,TCRBD02-01		TCRBJ01-01*01	TCRBJ01	TCRBJ01-01	01				5	0	5	3	6	6	45	57	63	-1	67	2	In	VDJ
ACTCTGACTGTGAGCAACATGAGCCCTGAAGACAGCAGCATATATCTCTGCAGCGTATCGACAGGGACTGAAGCTTTCTTTGGACAA	CSVSTGTEAFF	3	2.8511418823238706E-5	33	TCRBV29-01*01	TCRBV29	TCRBV29-01	01				TCRBD01-01*01	TCRBD01	TCRBD01-01	01				TCRBJ01-01*01	TCRBJ01	TCRBJ01-01	01				6	0	2	3	3	5	48	56	59	-1	66	3	In	VDJ
GTGAGCACCTTGGAGCTGGGGGACTCGGCCCTTTATCTTTGCGCCAGCAGCTCACACGGGTCTGATGAAAAACTGTTTTTTGGCAGT	CASSSHGSDEKLFF	3	2.8511418823238706E-5	42	TCRBV05-01*01	TCRBV05	TCRBV05-01	01				TCRBD02-01	TCRBD02	TCRBD02-01				01,02	TCRBJ01-04*01	TCRBJ01	TCRBJ01-04	01				3	4	8	4	4	6	39	52	56	60	64	3	In	VDJ
CGGTCCACAAAGCTGGAGGACTCAGCCATGTACTTCTGTGCCAGCCAAGCTGGGACAGGGGCCAATCAGCCCCAGCATTTTGGTGAT	CASQAGTGANQPQHF	24	2.2809135058590965E-4	45	TCRBV02-01	TCRBV02	TCRBV02-01				01,03	TCRBD01-01*01	TCRBD01	TCRBD01-01	01				TCRBJ01-05*01	TCRBJ01	TCRBJ01-05	01				8	1	0	2	6	3	36	45	51	61	62	24	In	VDJ
ATCCTGTCCTCAGAACCGGGAGACACGGCACTGTATCTCTGCGCCAGCAGCCGGTAGGGGGCGGATTCACCCCTCCACTTTGGGAAT	CASSR*GADSPLHF	2	1.9007612548825806E-5	42	TCRBV23-01*01	TCRBV23	TCRBV23-01	01				TCRBD01-01*01	TCRBD01	TCRBD01-01	01				TCRBJ01-06*01	TCRBJ01	TCRBJ01-06	01				6	2	5	0	5	8	39	50	55	62	64	2	Stop	VDJ
TGAGCTGAATGTGAACGCCTTGGAGCTGGAGGACTCGGCCCTGTATCTCTGTGCCAGCAGCTGGGTTGGGGCTACACCTTCGGTTCG		2	1.9007612548825806E-5	32	TCRBV05-08*01	TCRBV05	TCRBV05-08	01								TCRBD01,TCRBD02	TCRBD01-01,TCRBD02-01		TCRBJ01-02*01	TCRBJ01	TCRBJ01-02	01				3	4	0	9	0	8	49	-1	62	65	69	2	Out	VDJ
ATTCTGGAGTCCGCCAGCACCAACCAGACATCTATGTACCTCTGTGCCAGCACCGCGGGAGATGGCCCAGGCTACACCTTCGGTTCG	CASTAGDGPGYTF	2	1.9007612548825806E-5	39	TCRBV28-01*01	TCRBV28	TCRBV28-01	01				TCRBD02-01*02	TCRBD02	TCRBD02-01	02				TCRBJ01-02*01	TCRBJ01	TCRBJ01-02	01				7	8	7	2	2	8	42	52	54	61	69	2	In	VDJ
NTGTCGGCTGCTCCCTCCCAGACATCTGTGTACTTCTGTGCCAGCAGTCAAAAGGAACTAGCGGGGGTCGAGCAGTACTTCGGGCCG	CASSQKELAGVEQYF	19	1.8057231921384515E-4	45	TCRBV06-05*01	TCRBV06	TCRBV06-05	01				TCRBD02-01*01	TCRBD02	TCRBD02-01	01				TCRBJ02-07*01	TCRBJ02	TCRBJ02-07	01				5	1	3	2	8	6	36	48	56	67	68	19	In	VDJ
GCCAGCACCAACCAGACATCTATGTACCTCTGTGCCAGCAGTTTATCGGTGACAGGGGTCCTAGAGTACGAGCAGTACTTCGGGCCG	CASSLSVTGVLEYEQYF	6	5.702283764647741E-5	51	TCRBV28-01*01	TCRBV28	TCRBV28-01	01				TCRBD01-01*01	TCRBD01	TCRBD01-01	01				TCRBJ02-07*01	TCRBJ02	TCRBJ02-07	01				1	8	2	2	4	4	30	46	50	58	66	6	In	VDJ
CTTGACATCCGCTCACCAGGCCTGGGGGACGCAGCCATGTACCTGTGTGCCACCAGCAGAGATGAAGACGAGCAGTACTTCGGGCCG	CATSRDEDEQYF	2	1.9007612548825806E-5	36	TCRBV15-01*02	TCRBV15	TCRBV15-01	02								TCRBD01,TCRBD02	TCRBD01-01,TCRBD02-01		TCRBJ02-07*01	TCRBJ02	TCRBJ02-07	01				0	2	2	8	1	5	45	62	63	65	67	2	In	VDJ
GAGCAGCGGGACTCGGCCATGTATCGCTGTGCCAGCAGCTTAGGGTCAGGGGGCAGTAGGTATAATTCACCCCTCCACTTTGGGAAC	CASSLGSGGSRYNSPLHF	6	5.702283764647741E-5	54	TCRBV07-06*01	TCRBV07	TCRBV07-06	01				TCRBD01-01*01	TCRBD01	TCRBD01-01	01				TCRBJ01-06*02	TCRBJ01	TCRBJ01-06	02				1	6	4	0	3	4	27	43	46	54	60	6	In	VDJ
ACATCGGCCCAAAAGAACCCGACAGCTTTCTATCTCTGTGCCAGTAGTCCAGTAGCGGGAGTCTACAATGAGCAGTTCTTCGGGCCA	CASSPVAGVYNEQFF	9	8.553425646971612E-5	45	TCRBV19-01*01	TCRBV19	TCRBV19-01	01				TCRBD02-01*02	TCRBD02	TCRBD02-01	02				TCRBJ02-01*01	TCRBJ02	TCRBJ02-01	01				5	1	5	2	4	3	36	48	52	61	62	9	In	VDJ
AAGATCCGGTCCACAAAGCTGGAGGACTCAGCCATGTACTTCTGTGCCAGCAGGGGGGACTCCTACAATGAGCAGTTCTTCGGGCCA	CASRGDSYNEQFF	2	1.9007612548825806E-5	39	TCRBV02-01	TCRBV02	TCRBV02-01				01,03					TCRBD01,TCRBD02	TCRBD01-01,TCRBD02-01		TCRBJ02-01*01	TCRBJ02	TCRBJ02-01	01				6	1	6	1	0	0	42	-1	53	58	59	2	In	VDJ
CAGCCTGCAGAGCTTGGGGACTCGGCCATGTATCTCTGTGCCAGCGGACCGACAGTCACGGCGGGAGAGACCCAGTACTTCGGGCCA	CASGPTVTAGETQYF	1	9.503806274412903E-6	45	TCRBV11-01*01	TCRBV11	TCRBV11-01	01								TCRBD01,TCRBD02	TCRBD01-01,TCRBD02-01		TCRBJ02-05*01	TCRBJ02	TCRBJ02-05	01				8	10	2	5	5	4	36	45	50	55	65	1	In	VDJ
ACCTTGGAGCTGGGGGACTCGGCCCTTTATCTTTGCGCCAGCAGCTTGGCTCTGGACAGGGAAGGAAGTGGCTACACCTTCGGTTCG	CASSLALDREGSGYTF	7	6.652664392089032E-5	48	TCRBV05-01*01	TCRBV05	TCRBV05-01	01				TCRBD01-01*01	TCRBD01	TCRBD01-01	01				TCRBJ01-02*01	TCRBJ01	TCRBJ01-02	01				0	7	1	3	4	7	33	49	53	61	68	7	In	VDJ
ATCCAGCGCACAGAGCAGGAGGACTCGGCCGTGTATCTCTGTGCCAGCAGCTTGGGAGGGGATTCGCGAGGCTACACCTTCGGTTCG	CASSLGGDSRGYTF	2	1.9007612548825806E-5	42	TCRBV07-02	TCRBV07	TCRBV07-02				01,02	TCRBD02-01*02	TCRBD02	TCRBD02-01	02				TCRBJ01-02*01	TCRBJ01	TCRBJ01-02	01				3	9	9	0	0	8	39	-1	53	60	69	2	In	VDJ
ATCCAGCGCACAGAGCAGGAGGACTCGGCCGTGTATCTCTGTGCCAGCAGCTTAAGGACAGGGTCTATCGAGCAGTACTTCGGGCCG	CASSLRTGSIEQYF	4	3.801522509765161E-5	42	TCRBV07-02	TCRBV07	TCRBV07-02				01,02	TCRBD01-01*01	TCRBD01	TCRBD01-01	01				TCRBJ02-07*01	TCRBJ02	TCRBJ02-07	01				2	5	1	3	1	6	39	54	55	63	68	4	In	VDJ
TTGCTGGGGGACTCGGCCCTCTATCTCTGTGCCAGCAGCTTGGATTTTTGGCTAGGGACTAGCGGGAACGAGCAGTACTTCGGGCCG	CASSLDFWLGTSGNEQYF	7	6.652664392089032E-5	54	TCRBV05-06*01	TCRBV05	TCRBV05-06	01				TCRBD02-01*02	TCRBD02	TCRBD02-01	02				TCRBJ02-07*01	TCRBJ02	TCRBJ02-07	01				0	0	0	3	11	5	27	43	54	-1	67	7	In	VDJ
AAGATCCAGCGCACAGAGCGGGGGGACTCAGCCGTGTATCTCTGTGCCAGCGGCAGGGCCAGCGGTACTGAAGCTTTCTTTGGACAA	CASGRASGTEAFF	5	4.751903137206451E-5	39	TCRBV07-03*01	TCRBV07	TCRBV07-03	01								TCRBD01,TCRBD02	TCRBD01-01,TCRBD02-01		TCRBJ01-01*01	TCRBJ01	TCRBJ01-01	01				8	8	4	3	2	5	42	51	53	58	66	5	In	VDJ
NTGAAGATCCAGCCCTCAGAACCCAGGGACTCAGCTGTGTACTTCTGTGCCAGCTCCCCTGGGAGTGAAAAACTGTTTTTTGGCAGT	CASSPGSEKLFF	2	1.9007612548825806E-5	36	TCRBV12-03/12-04*01	TCRBV12	TCRBV12-03/12-04	01				TCRBD02-01*02	TCRBD02	TCRBD02-01	02				TCRBJ01-04*01	TCRBJ01	TCRBJ01-04	01				8	0	9	2	6	7	45	54	60	-1	65	2	In	VDJ
GTGACATCGGCCCAAAAGAACCCGACAGCTTTCTATCTCTGTGCCAGTAGTATACAGTATAGCAATCAGCCCCAGCATTTTGGTGAT	CASSIQYSNQPQHF	3	2.8511418823238706E-5	42	TCRBV19-01*01	TCRBV19	TCRBV19-01	01				TCRBD01-01*01	TCRBD01	TCRBD01-01	01				TCRBJ01-05*01	TCRBJ01	TCRBJ01-05	01				2	2	4	5	0	0	39	-1	54	57	59	3	In	VDJ
TCCCTGATTCTGGAGTCCGCCAGCACCAACCAGACATCTATGTACCTCTGTGCCAGCAGCACTCCGTATGGCTACACCTTCGGTTCG	CASSTPYGYTF	2	1.9007612548825806E-5	33	TCRBV28-01*01	TCRBV28	TCRBV28-01	01				TCRBD02-01	TCRBD02	TCRBD02-01				01,02	TCRBJ01-02*01	TCRBJ01	TCRBJ01-02	01				6	3	3	10	1	5	48	59	60	63	66	2	In	VDJ
ATTCTGGAGTCCGCCAGCACCAACCAGACATCTATGTACCTCTGTGCCAGCAGTTCAGAGCTTAACTATGGCTACACCTTCGGTTCG	CASSSELNYGYTF	6	5.702283764647741E-5	39	TCRBV28-01*01	TCRBV28	TCRBV28-01	01								TCRBD01,TCRBD02	TCRBD01-01,TCRBD02-01		TCRBJ01-02*01	TCRBJ01	TCRBJ01-02	01				4	4	4	5	0	1	42	-1	55	58	62	6	In	VDJ
GGAGTCAGGGGACACAGCACTGTATTTCTGTGCCAGCAGCAACTGGAGAGACAGCTCCACCGAAACTATGGCTACACCTTCGGTTCG		2	1.9007612548825806E-5	53	TCRBV21-01*01	TCRBV21	TCRBV21-01	01				TCRBD01-01*01	TCRBD01	TCRBD01-01	01				TCRBJ01-02*01	TCRBJ01	TCRBJ01-02	01				3	9	2	5	7	2	28	42	49	54	63	2	Out	VDJ
CTGAATGTGAACGCCTTGGAGCTGGAGGACTCGGCCCTGTATCTCTGTGCCAGCAGCCCAAGATCCCAGCGAGACACCTTCGGTTCG	CASSPRSQRDTF	2	1.9007612548825806E-5	36	TCRBV05-08*01	TCRBV05	TCRBV05-08	01				TCRBD02-01	TCRBD02	TCRBD02-01				01,02	TCRBJ01-02*01	TCRBJ01	TCRBJ01-02	01				4	2	6	6	10	12	45	57	67	71	73	2	In	VDJ
CACATCAATTCCCTGGAGCTTGGTGACTCTGCTGTGTATTTCTGTGCCAGCAGCTTGGGCCTCCTCCTCGAGCAGTACTTCGGGCCG	CASSLGLLLEQYF	12	1.1404567529295483E-4	39	TCRBV03-01/03-02*01	TCRBV03	TCRBV03-01/03-02	01				TCRBD01-01*01	TCRBD01	TCRBD01-01	01				TCRBJ02-07*01	TCRBJ02	TCRBJ02-07	01				5	8	8	0	2	6	42	54	56	60	68	12	In	VDJ
ATTCTGGAGTCCGCCAGCACCAACCAGACATCTATGTACCTCTGTGCCAGCAGTTCTGGGCCAATCTACGAGCAGTACTTCGGGCCG	CASSSGPIYEQYF	2	1.9007612548825806E-5	39	TCRBV28-01*01	TCRBV28	TCRBV28-01	01				TCRBD01-01*01	TCRBD01	TCRBD01-01	01				TCRBJ02-07*01	TCRBJ02	TCRBJ02-07	01				4	4	8	0	2	3	42	55	57	61	65	2	In	VDJ
AGATCCAGCCCTCAGAACCCAGGGACTCAGCTGTGTACTTCTGTGCCAGCAGGACCGGGACGCTCCTACGAGCAGTACTTCGGGCCG		2	1.9007612548825806E-5	40	TCRBV12-03/12-04*01	TCRBV12	TCRBV12-03/12-04	01								TCRBD01,TCRBD02	TCRBD01-01,TCRBD02-01		TCRBJ02-07*01	TCRBJ02	TCRBJ02-07	01				6	1	0	7	4	0	41	52	56	61	62	2	Out	VDJ
AGCCCTCAGAACCCAGGGACTCAGCTGTGTACTTCTGTGCCAGCAGTTTAGAGGAGGGACAGCTCCTACGAGCAGTACTTCGGGCCG		6	5.702283764647741E-5	46	TCRBV12	TCRBV12				TCRBV12-03/12-04,TCRBV12-04		TCRBD01-01*01	TCRBD01	TCRBD01-01	01				TCRBJ02-07*01	TCRBJ02	TCRBJ02-07	01				1	0	0	5	4	0	35	51	55	-1	62	6	Out	VDJ
TCCCTGATTCTGGAGTCCGCCAGCACCAACCAGACATCTATGTACCTCTGTGCCACGGGCTACTCCTACGAGCAGTACTTCGGGCCG	CATGYSYEQYF	2	1.9007612548825806E-5	33	TCRBV28-01*01	TCRBV28	TCRBV28-01	01								TCRBD01,TCRBD02	TCRBD01-01,TCRBD02-01		TCRBJ02-07*01	TCRBJ02	TCRBJ02-07	01				10	2	8	0	1	0	48	55	56	60	62	2	In	VDJ
CGGTCCACAAAGCTGGAGGACTCAGCCATGTACTTCTGTGCCAGCAGTGGAGTCAGGGGGTCCTACAATGAGCAGTTCTTCGGGCCA	CASSGVRGSYNEQFF	3	2.8511418823238706E-5	45	TCRBV02-01	TCRBV02	TCRBV02-01				01,03	TCRBD01-01*01	TCRBD01	TCRBD01-01	01				TCRBJ02-01*01	TCRBJ02	TCRBJ02-01	01				4	0	4	1	4	1	36	49	53	-1	60	3	In	VDJ
GAGTCTGCCAGGCCCTCACATACCTCTCAGTACCTCTGTGCCAGCAGTGATCGGCAGGGGGCTGGCGGGGAGCTGTTTTTTGGAGAA	CASSDRQGAGGELFF	11	1.0454186901854193E-4	45	TCRBV25-01*01	TCRBV25	TCRBV25-01	01				TCRBD01-01*01	TCRBD01	TCRBD01-01	01				TCRBJ02-02*01	TCRBJ02	TCRBJ02-02	01				3	3	4	0	4	7	36	50	54	62	65	11	In	VDJ
AGTGACCAGTGCCCATCCTGAAGACAGCAGCTTCTACATCTGCAGTGTAACCCGGACTTCGATAGATAGGAAGCTTTCTTTGGACAA		15	1.4255709411619354E-4	41	TCRBV20	TCRBV20				TCRBV20-01,TCRBV20-or09_02		TCRBD02-01	TCRBD02	TCRBD02-01				01,02	TCRBJ01-01*01	TCRBJ01	TCRBJ01-01	01				7	11	1	10	6	8	40	47	53	58	69	15	Out	VDJ
GAGTCCGCCAGCACCAACCAGACATCTATGTACCTCTGTGCCAGCAGTTTACAGGGAGACTTTAACTATGGCTACACCTTCGGTTCG	CASSLQGDFNYGYTF	2	1.9007612548825806E-5	45	TCRBV28-01*01	TCRBV28	TCRBV28-01	01								TCRBD01,TCRBD02	TCRBD01-01,TCRBD02-01		TCRBJ01-02*01	TCRBJ01	TCRBJ01-02	01				2	6	4	3	0	1	36	-1	51	56	62	2	In	VDJ
TGAACGCCTTGGAGCTGGACGACTCGGCCCTGTATCTCTGTGCCAGCAGCGCCGTACCCTACGGGACGGATGGAGTACTTCGGGCCG		2	1.9007612548825806E-5	43	TCRBV05-04*01	TCRBV05	TCRBV05-04	01								TCRBD01,TCRBD02	TCRBD01-01,TCRBD02-01		TCRBJ02-07*01	TCRBJ02	TCRBJ02-07	01				4	6	0	7	12	11	38	50	62	67	73	2	Out	VDJ
AATGTGAACGCCTTGTTGCTGGGGGACTCGGCCCTCTATCTCTGTGCCAGCAGCTCCGGACTAGCCGGCGAGCAGTACTTCGGGCCG	CASSSGLAGEQYF	2	1.9007612548825806E-5	39	TCRBV05-06*01	TCRBV05	TCRBV05-06	01				TCRBD02-01	TCRBD02	TCRBD02-01				01,02	TCRBJ02-07*01	TCRBJ02	TCRBJ02-07	01				3	3	1	7	2	6	42	55	57	65	68	2	In	VDJ
AAGATCCAGCCTGCAGAGCTTGGGGACTCGGCCGTGTATCTCTGTGCCAGCAGCTTATACAGGTCGTACGAGCAGTACTTCGGGCCG	CASSLYRSYEQYF	2	1.9007612548825806E-5	39	TCRBV11-03*01	TCRBV11	TCRBV11-03	01				TCRBD01-01*01	TCRBD01	TCRBD01-01	01				TCRBJ02-07*01	TCRBJ02	TCRBJ02-07	01				2	3	3	4	1	4	42	57	58	63	66	2	In	VDJ
CATCCTGAAGACAGCAGCTTCTACATCTGCAGTGCTTCAAAGACTAGCGGGATACGCGTAAGCTCCTACGAGCAGTACTTCGGGCCG	CSASKTSGIRVSSYEQYF	3	2.8511418823238706E-5	54	TCRBV20	TCRBV20				TCRBV20-01,TCRBV20-or09_02		TCRBD02-01*02	TCRBD02	TCRBD02-01	02				TCRBJ02-07*01	TCRBJ02	TCRBJ02-07	01				5	10	2	3	5	0	27	36	41	52	62	3	In	VDJ
AACGCCTTGTTGCTGGGGGACTCGGCCCTCTATCTCTGTGCCAGCAGCATCAGGGGGCTATCCTCCTACGAGCAGTACTTCGGGCCG	CASSIRGLSSYEQYF	2	1.9007612548825806E-5	45	TCRBV05-06*01	TCRBV05	TCRBV05-06	01				TCRBD01-01*01	TCRBD01	TCRBD01-01	01				TCRBJ02-07*01	TCRBJ02	TCRBJ02-07	01				4	4	4	0	2	0	36	48	50	58	62	2	In	VDJ
CCTGCAGAGCTTGGGGACTCGGCCATGTATCTCTGTGCCAGCAGCTTAGTGGGCAGACAAACAACCTACGAGCAGTACTTCGGGCCG	CASSLVGRQTTYEQYF	2	1.9007612548825806E-5	48	TCRBV11-01*01	TCRBV11	TCRBV11-01	01				TCRBD01-01*01	TCRBD01	TCRBD01-01	01				TCRBJ02-07*01	TCRBJ02	TCRBJ02-07	01				1	5	2	6	6	2	33	49	55	59	64	2	In	VDJ
NNNNNNNNNNNNNNNNNCTCTCACTGTGACATCGGCCCAAAAGAACCCGACAGCTTTCTATCTCTGTGCCCCTGATACTTTGGGAAC		3	2.8511418823238706E-5	17	TCRBV19-01*01	TCRBV19	TCRBV19-01	01								TCRBD01,TCRBD02	TCRBD01-01,TCRBD02-01		TCRBJ01-06*02	TCRBJ01	TCRBJ01-06	02				11	1	2	8	3	20	64	70	73	75	76	3	Out	VDJ
CTCACTCTGGAGTCAGCTACCCGCTCCCAGACATCTGTGTATTTCTGCGCCAGCAGCCCCTCTGGGAATGAGCAGTTCTTCGGGCCA	CASSPSGNEQFF	5	4.751903137206451E-5	36	TCRBV10-02*01	TCRBV10	TCRBV10-02	01								TCRBD01,TCRBD02	TCRBD01-01,TCRBD02-01		TCRBJ02-01*01	TCRBJ02	TCRBJ02-01	01				6	0	0	9	7	7	45	56	63	-1	66	5	In	VDJ
CTCCTTGGAGCTGGGGGACTCAGCCCTGTACTTCTGTGCCAGCAGCTCCAAATCTTACATGGTTAGCAGCCCCAGCATTTTGGTGAT		2	1.9007612548825806E-5	47	TCRBV13-01*01	TCRBV13	TCRBV13-01	01								TCRBD01,TCRBD02	TCRBD01-01,TCRBD02-01		TCRBJ01-05*01	TCRBJ01	TCRBJ01-05	01				4	7	3	6	9	7	34	47	56	59	66	2	Out	VDJ
AATGTGAACGCCTTGGAGCTGGACGACTCGGCCCTGTATCTCTGTGCCAGCAGCACCAGGGTTAACTATGGCTACACCTTCGGTTCG	CASSTRVNYGYTF	2	1.9007612548825806E-5	39	TCRBV05-04*01	TCRBV05	TCRBV05-04	01				TCRBD01-01*01	TCRBD01	TCRBD01-01	01				TCRBJ01-02*01	TCRBJ01	TCRBJ01-02	01				4	1	4	3	2	1	42	54	56	61	62	2	In	VDJ
AAGATCCAGCCCTCAGAACCCAGGGACTCAGCTGTGTACTTCTGTGCCAGCAGTTTGTCAGGGAACTATGGCTACACCTTCGGTTCG	CASSLSGNYGYTF	2	1.9007612548825806E-5	39	TCRBV12-03/12-04*01	TCRBV12	TCRBV12-03/12-04	01				TCRBD01-01*01	TCRBD01	TCRBD01-01	01				TCRBJ01-02*01	TCRBJ01	TCRBJ01-02	01				3	0	4	3	2	2	42	56	58	-1	63	2	In	VDJ
ATGTGAACGCCTTGGAGCTGGACGACTCGGCCCTGTATCTCTGTGCCAGCAGCCTAGGACAGACCATATGGCTACACCTTCGGTTCG		2	1.9007612548825806E-5	40	TCRBV05-04*01	TCRBV05	TCRBV05-04	01				TCRBD01-01*01	TCRBD01	TCRBD01-01	01				TCRBJ01-02*01	TCRBJ01	TCRBJ01-02	01				4	4	1	5	3	5	41	53	56	62	66	2	Out	VDJ
GTGACATCGGCCCAAAAGAACCCGACAGCTTTCTATCTCTGTGCCAGTAGTAAGGACAGCCTCTCCTACGAGCAGTACTTCGGGCCG	CASSKDSLSYEQYF	2	1.9007612548825806E-5	42	TCRBV19-01*01	TCRBV19	TCRBV19-01	01				TCRBD01-01*01	TCRBD01	TCRBD01-01	01				TCRBJ02-07*01	TCRBJ02	TCRBJ02-07	01				4	3	1	5	1	0	39	52	53	59	62	2	In	VDJ
TCCTCAGAACCGGGAGACACGGCACTGTATCTCTGCGCCAGCAGTGCACACGACAGGCCTCAATCCTACGAGCAGTACTTCGGGCCG	CASSAHDRPQSYEQYF	2	1.9007612548825806E-5	48	TCRBV23-01*01	TCRBV23	TCRBV23-01	01				TCRBD01-01*01	TCRBD01	TCRBD01-01	01				TCRBJ02-07*01	TCRBJ02	TCRBJ02-07	01				5	6	2	4	6	1	33	45	51	57	63	2	In	VDJ
GGAGATCCAGTCCACGGAGTCAGGGGACACAGCACTGTATTTCTGTGCCAGCAGCAAATGAGTTACTACGAGCAGTACTTCGGGCCG		2	1.9007612548825806E-5	38	TCRBV21-01*01	TCRBV21	TCRBV21-01	01				TCRBD02-01*02	TCRBD02	TCRBD02-01	02				TCRBJ02-07*01	TCRBJ02	TCRBJ02-07	01				2	3	11	2	1	3	43	58	59	62	65	2	Out	VDJ
AACGCCTTGGAGCTGGACGACTCGGCCCTGTATCTCTGTGCCAGCAGCTTCTCCGGGACAGATAATTCACCCCTCCACTTTGGGAAC	CASSFSGTDNSPLHF	2	1.9007612548825806E-5	45	TCRBV05-04*01	TCRBV05	TCRBV05-04	01				TCRBD01-01*01	TCRBD01	TCRBD01-01	01				TCRBJ01-06*02	TCRBJ01	TCRBJ01-06	02				2	0	0	5	4	5	36	50	54	-1	61	2	In	VDJ
CAGCCCTCAGAACCCAGGGACTCAGCTGTGTACTTCTGTGCCAGCAGTTTAGGGGCTTCTGGTGGCGAGACCCAGTACTTCGGGCCA	CASSLGASGGETQYF	1	9.503806274412903E-6	45	TCRBV12	TCRBV12				TCRBV12-03/12-04,TCRBV12-04		TCRBD01-01*01	TCRBD01	TCRBD01-01	01				TCRBJ02-05*01	TCRBJ02	TCRBJ02-05	01				1	10	8	0	0	5	36	-1	52	56	66	1	In	VDJ
AGCACCTTGGAGCTGGGGGACTCGGCCCTTTATCTTTGCGCCAGCAGCTTGAGCGGACAGGGTTATGAAAAACTGTTTTTTGGCAGT	CASSLSGQGYEKLFF	8	7.603045019530323E-5	45	TCRBV05-01*01	TCRBV05	TCRBV05-01	01				TCRBD01-01*01	TCRBD01	TCRBD01-01	01				TCRBJ01-04*01	TCRBJ01	TCRBJ01-04	01				1	2	1	3	3	6	36	51	54	62	64	8	In	VDJ
ACGCCTTGTTGCTGGGGGACTCGGCCCTCTATCTCTGTGCCAGCAGCGGTAGGGCGGTAGGGCAATCAGCCCCAGCATTTTGGTGAT		2	1.9007612548825806E-5	46	TCRBV05-06*01	TCRBV05	TCRBV05-06	01								TCRBD01,TCRBD02	TCRBD01-01,TCRBD02-01		TCRBJ01-05*01	TCRBJ01	TCRBJ01-05	01				4	7	5	3	3	2	35	47	50	54	61	2	Out	VDJ
ATCAATTCCCTGGAGCTTGGTGACTCTGCTGTGTATTTCTGTGCCAGCAGCCAAGGAGTCATCAGCTATGGCTACACCTTCGGTTCG	CASSQGVISYGYTF	2	1.9007612548825806E-5	42	TCRBV03-01/03-02*01	TCRBV03	TCRBV03-01/03-02	01								TCRBD01,TCRBD02	TCRBD01-01,TCRBD02-01		TCRBJ01-02*01	TCRBJ01	TCRBJ01-02	01				1	0	4	5	7	4	39	55	62	-1	65	2	In	VDJ
GAGTCGCCCAGCCCCAACCAGACCTCTCTGTACTTCTGTGCCAGCAGTTCGACAGGGGGCGCCCACTATGGCTACACCTTCGGTTCG	CASSSTGGAHYGYTF	2	1.9007612548825806E-5	45	TCRBV27-01*01	TCRBV27	TCRBV27-01	01				TCRBD01-01*01	TCRBD01	TCRBD01-01	01				TCRBJ01-02*01	TCRBJ01	TCRBJ01-02	01				4	4	2	0	1	3	36	49	50	60	64	2	In	VDJ
ATCCTGGAGTCGCCCAGCCCCAACCAGACCTCTCTGTACTTCTGTGCCAGCAGTTTGGGACAGACCCTAGGCTACACCTTCGGTTCG	CASSLGQTLGYTF	6	5.702283764647741E-5	39	TCRBV27-01*01	TCRBV27	TCRBV27-01	01				TCRBD01-01*01	TCRBD01	TCRBD01-01	01				TCRBJ01-02*01	TCRBJ01	TCRBJ01-02	01				3	6	0	5	0	8	42	-1	56	63	69	6	In	VDJ
AATTCCCTGGAGCTTGGTGACTCTGCTGTGTATTTCTGTGCCAGCAGCCAATCGCCTAGCGACTCCTACGAGCAGTACTTCGGGCCG	CASSQSPSDSYEQYF	2	1.9007612548825806E-5	45	TCRBV03-01/03-02*01	TCRBV03	TCRBV03-01/03-02	01				TCRBD02-01	TCRBD02	TCRBD02-01				01,02	TCRBJ02-07*01	TCRBJ02	TCRBJ02-07	01				2	1	4	6	4	0	36	51	55	61	62	2	In	VDJ
GAGTTGGCTGCTCCCTCCCAGACATCTGTGTACTTCTGTGCCAGCAGCCCGAAGGGGGCAGGGAGTGACGAGCAGTACTTCGGGCCG	CASSPKGAGSDEQYF	7	6.652664392089032E-5	45	TCRBV06-06	TCRBV06	TCRBV06-06				01,04	TCRBD01-01*01	TCRBD01	TCRBD01-01	01				TCRBJ02-07*01	TCRBJ02	TCRBJ02-07	01				6	8	5	0	5	5	36	47	52	59	67	7	In	VDJ
CTCACTGTGACATCGGCCCAAAAGAACCCGACAGCTTTCTATCTCTGTGCCAGTAGTGTGGAGGCCCACGAGCAGTACTTCGGGCCG	CASSVEAHEQYF	2	1.9007612548825806E-5	36	TCRBV19-01*01	TCRBV19	TCRBV19-01	01				TCRBD02-01*02	TCRBD02	TCRBD02-01	02				TCRBJ02-07*01	TCRBJ02	TCRBJ02-07	01				5	3	10	1	2	5	45	57	59	64	67	2	In	VDJ
TGGTCGCACTGCAGCAAGAAGACTCAGCTGCGTATCTCTGCACCAGCAGCCAAGGCCCAAGGGACAGATACGCAGTATTTTGGCCCA		11	1.0454186901854193E-4	43	TCRBV01-01*01	TCRBV01	TCRBV01-01	01								TCRBD01,TCRBD02	TCRBD01-01,TCRBD02-01		TCRBJ02-03*01	TCRBJ02	TCRBJ02-03	01				1	0	5	3	5	3	38	54	59	-1	63	11	Out	VDJ
CTGATTCTGGAGTCCGCCAGCACCAACCAGACATCTATGTACCTCTGTGCCAGCAGTTTAGGGACCGGGGAGCTGTTTTTTGGAGAA	CASSLGTGELFF	2	1.9007612548825806E-5	36	TCRBV28-01*01	TCRBV28	TCRBV28-01	01								TCRBD01,TCRBD02	TCRBD01-01,TCRBD02-01		TCRBJ02-02*01	TCRBJ02	TCRBJ02-02	01				2	0	0	9	0	5	45	-1	60	-1	63	2	In	VDJ
NTGAAGATCCAGCCCTCAGAACCCAGGGACTCAGCTGTGTATTTTTGTGCTAGTGGTTTGTCAGGGGGCGAAGCTTTCTTTGGACAA	CASGLSGGEAFF	2	1.9007612548825806E-5	36	TCRBV12-05*01	TCRBV12	TCRBV12-05	01				TCRBD01-01*01	TCRBD01	TCRBD01-01	01				TCRBJ01-01*01	TCRBJ01	TCRBJ01-01	01				2	0	4	0	1	8	45	60	61	-1	69	2	In	VDJ
CTGAAGATCCGGTCCACAAAGCTGGAGGACTCAGCCATGTACTTCTGTGCCAGCCGACAGAGAAATGAAAAACTGTTTTTTGGCAGT	CASRQRNEKLFF	11	1.0454186901854193E-4	36	TCRBV02-01	TCRBV02	TCRBV02-01				01,03	TCRBD01-01*01	TCRBD01	TCRBD01-01	01				TCRBJ01-04*01	TCRBJ01	TCRBJ01-04	01				8	3	2	5	1	5	45	54	55	60	63	11	In	VDJ
GATCCAGTCCACGGAGTCAGGGGACACAGCACTGTATTTCTGTGCCAGCAGCAAGTACGGCTCCATCAGCCCCAGCATTTTGGTGAT		2	1.9007612548825806E-5	41	TCRBV21-01*01	TCRBV21	TCRBV21-01	01								TCRBD01,TCRBD02	TCRBD01-01,TCRBD02-01		TCRBJ01-05*01	TCRBJ01	TCRBJ01-05	01				3	3	9	0	4	5	40	54	58	61	64	2	Out	VDJ
AGTGCCCATCCTGAAGACAGCAGCTTCTACATCTGCAGTGCGCGGGTCAACCGGGACAGGGACCATCAGCCCCAGCATTTTGGTGAT	CSARVNRDRDHQPQHF	3	2.8511418823238706E-5	48	TCRBV20	TCRBV20				TCRBV20-01,TCRBV20-or09_02		TCRBD01-01*01	TCRBD01	TCRBD01-01	01				TCRBJ01-05*01	TCRBJ01	TCRBJ01-05	01				6	3	0	3	11	5	33	41	52	61	64	3	In	VDJ
NTGAAGATCCAGCCCTCAGAACCCAGGGACTCAGCTGTGTACTTCTGTGCCAGCAGACACGCGAATCAGCCCCAGCATTTTGGTGAT	CASRHANQPQHF	2	1.9007612548825806E-5	36	TCRBV12-03/12-04*01	TCRBV12	TCRBV12-03/12-04	01								TCRBD01,TCRBD02	TCRBD01-01,TCRBD02-01		TCRBJ01-05*01	TCRBJ01	TCRBJ01-05	01				6	4	3	6	0	4	45	-1	56	59	63	2	In	VDJ
CTACACGCCCTGCAGCCAGAAGACTCAGCCCTGTATCTCTGCGCCAGCAGCCAAGACACAGGGCGGCAGCCCCAGCATTTTGGTGAT	CASSQDTGRQPQHF	2	1.9007612548825806E-5	42	TCRBV04-01*01	TCRBV04	TCRBV04-01	01				TCRBD01-01*01	TCRBD01	TCRBD01-01	01				TCRBJ01-05*01	TCRBJ01	TCRBJ01-05	01				0	3	3	3	1	7	39	56	57	63	66	2	In	VDJ
ACATCGGCCCAAAAGAACCCGACAGCTTTCTATCTCTGTGCCAGTAGTATCAGCGGGGGAAACGGCCAGCCCCAGCATTTTGGTGAT	CASSISGGNGQPQHF	9	8.553425646971612E-5	45	TCRBV19-01*01	TCRBV19	TCRBV19-01	01				TCRBD02-01*01	TCRBD02	TCRBD02-01	01				TCRBJ01-05*01	TCRBJ01	TCRBJ01-05	01				3	7	6	2	1	7	36	50	51	59	66	9	In	VDJ
ATTCTGGAGTCCGCCAGCACCAACCAGACATCTATGTACCTCTGTGCCAGCAGTTTATCAGGGCCCGGGGCCCTCCACTTTGGGAAT	CASSLSGPGALHF	2	1.9007612548825806E-5	39	TCRBV28-01*01	TCRBV28	TCRBV28-01	01								TCRBD01,TCRBD02	TCRBD01-01,TCRBD02-01		TCRBJ01-06*01	TCRBJ01	TCRBJ01-06	01				1	7	4	3	0	14	42	-1	58	63	70	2	In	VDJ
GAGTCCGCCAGCACCAACCAGACATCTATGTACCTCTGTGCCAGCAGTCCCCGGACGGGCGATAATTCACCCCTCCACTTTGGGAAT	CASSPRTGDNSPLHF	4	3.801522509765161E-5	45	TCRBV28-01*01	TCRBV28	TCRBV28-01	01								TCRBD01,TCRBD02	TCRBD01-01,TCRBD02-01		TCRBJ01-06*01	TCRBJ01	TCRBJ01-06	01				5	5	1	7	4	5	36	48	52	56	61	4	In	VDJ
ACTGTGACATCGGCCCAAAAGAACCCGACAGCTTTCTATCTCTGTGCCAGTAGTGCACAGGGCTTCTATGGCTACACCTTCGGTTCG	CASSAQGFYGYTF	2	1.9007612548825806E-5	39	TCRBV19-01*01	TCRBV19	TCRBV19-01	01				TCRBD01-01*01	TCRBD01	TCRBD01-01	01				TCRBJ01-02*01	TCRBJ01	TCRBJ01-02	01				5	3	3	3	2	4	42	54	56	62	65	2	In	VDJ
AACGCCTTGGAGCTGGACGACTCGGCCCTGTATCTCTGTGCCAGCAGCTTAGAAACAGGGATGGGCTATGGCTACACCTTCGGTTCG	CASSLETGMGYGYTF	2	1.9007612548825806E-5	45	TCRBV05-04*01	TCRBV05	TCRBV05-04	01				TCRBD01-01*01	TCRBD01	TCRBD01-01	01				TCRBJ01-02*01	TCRBJ01	TCRBJ01-02	01				2	5	3	3	4	4	36	50	54	60	65	2	In	VDJ
GAGTCCGCCAGCACCAACCAGACATCTATGTACCTCTGTGCCAGCAGTTCGGTCTCCGGGTTCGGCTATGGCTACACCTTCGGTTCG	CASSSVSGFGYGYTF	2	1.9007612548825806E-5	45	TCRBV28-01*01	TCRBV28	TCRBV28-01	01				TCRBD02-01	TCRBD02	TCRBD02-01				01,02	TCRBJ01-02*01	TCRBJ01	TCRBJ01-02	01				4	5	8	4	7	4	36	49	56	60	65	2	In	VDJ
AATGTGAACGCCTTGGAGCTGGACGACTCGGCCCTGTATCTCTGTGCCAGCAGCTTGGCCGGGAGCTATGGCTACACCTTCGGTTCG	CASSLAGSYGYTF	2	1.9007612548825806E-5	39	TCRBV05-04*01	TCRBV05	TCRBV05-04	01				TCRBD02-01*02	TCRBD02	TCRBD02-01	02				TCRBJ01-02*01	TCRBJ01	TCRBJ01-02	01				0	0	8	2	1	4	42	58	59	-1	65	2	In	VDJ
TCCCTGATTCTGGAGTCCGCCAGCACCAACCAGACATCTATGTACCTCTGTGCCAGCAATAGCTACTATGGCTACACCTTCGGTTCG	CASNSYYGYTF	2	1.9007612548825806E-5	33	TCRBV28-01*01	TCRBV28	TCRBV28-01	01				TCRBD02-01	TCRBD02	TCRBD02-01				01,02	TCRBJ01-02*01	TCRBJ01	TCRBJ01-02	01				7	1	5	7	1	3	48	58	59	63	64	2	In	VDJ
TCTAAGAAGCTCCTTCTCAGTGACTCTGGCTTCTATCTCTGTGCCTGGAGTGTACGACAGAGCAACTATGGCTACACCTTCGGTTCG	CAWSVRQSNYGYTF	2	1.9007612548825806E-5	42	TCRBV30-01*01	TCRBV30	TCRBV30-01	01				TCRBD01-01*01	TCRBD01	TCRBD01-01	01				TCRBJ01-02*01	TCRBJ01	TCRBJ01-02	01				0	3	2	5	2	2	39	53	55	60	63	2	In	VDJ
GTGAACGCCTTGTTGCTGGGGGACTCGGCCCTCTATCTCTGTGCCAGCAGCGACAGGTTCCCCTCGGGGGGCTACACCTTCGGTTCG	CASSDRFPSGGYTF	2	1.9007612548825806E-5	42	TCRBV05-06*01	TCRBV05	TCRBV05-06	01				TCRBD01-01*01	TCRBD01	TCRBD01-01	01				TCRBJ01-02*01	TCRBJ01	TCRBJ01-02	01				4	12	2	4	0	8	39	-1	51	57	69	2	In	VDJ
ATCCAGCCTGCAGAGCTTGGGGACTCGGCCATGTATCTCTGTGCCAGCAGTACCACGGGGGGATGGTCCGAGCAGTACTTCGGGCCG	CASSTTGGWSEQYF	1	9.503806274412903E-6	42	TCRBV11-01*01	TCRBV11	TCRBV11-01	01				TCRBD02-01*01	TCRBD02	TCRBD02-01	01				TCRBJ02-07*01	TCRBJ02	TCRBJ02-07	01				6	6	8	1	5	6	39	50	55	62	68	1	In	VDJ
AAGATCCAGCCTGCAGAGCTTGGGGACTCGGCCATGTATCTCTGTGCCAGCAGCTTCCGTACAGGGGCCGAGCAGTACTTCGGGCCG	CASSFRTGAEQYF	9	8.553425646971612E-5	39	TCRBV11-01*01	TCRBV11	TCRBV11-01	01				TCRBD01-01*01	TCRBD01	TCRBD01-01	01				TCRBJ02-07*01	TCRBJ02	TCRBJ02-07	01				3	1	3	2	4	6	42	56	60	67	68	9	In	VDJ
CTGAACATGAGCTCCTTGGAGCTGGGGGACTCAGCCCTGTACTTCTGTGCCAGCACCCGGGAAGGCTACGAGCAGTACTTCGGGCCG	CASTREGYEQYF	2	1.9007612548825806E-5	36	TCRBV13-01*01	TCRBV13	TCRBV13-01	01				TCRBD02-01*02	TCRBD02	TCRBD02-01	02				TCRBJ02-07*01	TCRBJ02	TCRBJ02-07	01				7	3	8	3	2	3	45	55	57	62	65	2	In	VDJ
ATCCAGCGCACAGAGCAGCGGGACTCGGCCATGTATCGCTGTGCCAGCAGCCTACAGGGGGCCGCCTACGAGCAGTACTTCGGGCCG	CASSLQGAAYEQYF	5	4.751903137206451E-5	42	TCRBV07-06*01	TCRBV07	TCRBV07-06	01				TCRBD01-01*01	TCRBD01	TCRBD01-01	01				TCRBJ02-07*01	TCRBJ02	TCRBJ02-07	01				5	2	3	0	2	2	39	51	53	62	64	5	In	VDJ
GAGTCCGCCAGCACCAACCAGACATCTATGTACCTCTGTGCCAGCAAACGGGAGGGCCGTAGTCCCTACGAGCAGTACTTCGGGCCG	CASKREGRSPYEQYF	2	1.9007612548825806E-5	45	TCRBV28-01*01	TCRBV28	TCRBV28-01	01				TCRBD02-01*02	TCRBD02	TCRBD02-01	02				TCRBJ02-07*01	TCRBJ02	TCRBJ02-07	01				7	8	8	0	2	2	36	46	48	56	64	2	In	VDJ
CTGTCCCTAGAGTCTGCCATCCCCAACCAGACAGCTCTTTACTTCTGTGCAAATACCAGGGGAGACTACGAGCAGTACTTCGGGCCG	CANTRGDYEQYF	2	1.9007612548825806E-5	36	TCRBV24-01*01	TCRBV24	TCRBV24-01	01				TCRBD01-01*01	TCRBD01	TCRBD01-01	01				TCRBJ02-07*01	TCRBJ02	TCRBJ02-07	01				13	3	4	2	6	3	45	50	56	62	65	2	In	VDJ
GCCCATCCTGAAGACAGCAGCTTCTACATCTGCAGTGCTAGCGGGACAGGGGGCAGGTTCCTCCTCAACGAGCAGTACTTCGGGCCG	CSASGTGGRFLLNEQYF	3	2.8511418823238706E-5	51	TCRBV20	TCRBV20				TCRBV20-01,TCRBV20-or09_02		TCRBD01-01*01	TCRBD01	TCRBD01-01	01				TCRBJ02-07*01	TCRBJ02	TCRBJ02-07	01				3	13	0	0	1	5	30	41	42	54	67	3	In	VDJ
GCCAGCACCAACCAGACATCTATGTACCTCTGTGCCAGCAGTTTACTAAGAGGGGTTCGTGGGGCCAACGTCCTGACTTTCGGGGCC	CASSLLRGVRGANVLTF	7	6.652664392089032E-5	51	TCRBV28-01*01	TCRBV28	TCRBV28-01	01								TCRBD01,TCRBD02	TCRBD01-01,TCRBD02-01		TCRBJ02-06*01	TCRBJ02	TCRBJ02-06	01				2	4	5	2	5	3	30	45	50	55	59	7	In	VDJ
GGTGACTCTGCTGTGTATTTCTGTGCCAGCAGCCACCTCCGAAATATTCACAGGTTCGTGGGGGCCAACGTCCTGACTTTCGGGGCC	CASSHLRNIHRFVGANVLTF	6	5.702283764647741E-5	60	TCRBV03-01/03-02*01	TCRBV03	TCRBV03-01/03-02	01				TCRBD01-01*01	TCRBD01	TCRBD01-01	01				TCRBJ02-06*01	TCRBJ02	TCRBJ02-06	01				3	6	3	4	14	4	21	35	49	54	60	6	In	VDJ
GCTGCTCCCTCCCAGACATCTGTGTACTTCTGTGCCAGCAGTTACTCTGGACTAGCGGGCATATACAATGAGCAGTTCTTCGGGCCA	CASSYSGLAGIYNEQFF	4	3.801522509765161E-5	51	TCRBV06	TCRBV06				TCRBV06-05,TCRBV06-06		TCRBD02-01	TCRBD02	TCRBD02-01				01,02	TCRBJ02-01*01	TCRBJ02	TCRBJ02-01	01				0	4	1	4	1	4	30	47	48	59	63	4	In	VDJ
GAGTCCGCCAGCACCAACCAGACATCTATGTACCTCTGTGCCAGCACGCAGTTAGGGGGCGCGGGCGGGGAGCTGTTTTTTGGAGAA	CASTQLGGAGGELFF	4	3.801522509765161E-5	45	TCRBV28-01*01	TCRBV28	TCRBV28-01	01				TCRBD01-01*01	TCRBD01	TCRBD01-01	01				TCRBJ02-02*01	TCRBJ02	TCRBJ02-02	01				7	5	5	0	7	7	36	46	53	60	65	4	In	VDJ
CCCTCAGAACCCAGGGACTCAGCTGTGTACTTCTGTGCCAGCAGTCCGGGACAGGCTGGGTCCACCGGGGAGCTGTTTTTTGGAGAA	CASSPGQAGSTGELFF	2	1.9007612548825806E-5	48	TCRBV12	TCRBV12				TCRBV12-03/12-04,TCRBV12-04		TCRBD01-01*01	TCRBD01	TCRBD01-01	01				TCRBJ02-02*01	TCRBJ02	TCRBJ02-02	01				5	7	0	4	2	4	33	45	47	55	62	2	In	VDJ
CTGGAGTCCGCCAGCACCAACCAGACATCTATGTACCTCTGTGCCAGCAGTCGCGCGGGTAACACCGGGGAGCTGTTTTTTGGAGAA	CASSRAGNTGELFF	2	1.9007612548825806E-5	42	TCRBV28-01*01	TCRBV28	TCRBV28-01	01				TCRBD02-01	TCRBD02	TCRBD02-01				01,02	TCRBJ02-02*01	TCRBJ02	TCRBJ02-02	01				5	1	7	4	3	2	39	51	54	59	60	2	In	VDJ
AAGATCCAGCCCTCAGAACCCAGGGACTCAGCTGTGTACTTCTGTGCCAGCAGTTTATCCACGGGCAGGAGGGCTTTCTTTGGACAA	CASSLSTGRRAFF	2	1.9007612548825806E-5	39	TCRBV12-03/12-04*01	TCRBV12	TCRBV12-03/12-04	01				TCRBD02-01*02	TCRBD02	TCRBD02-01	02				TCRBJ01-01*01	TCRBJ01	TCRBJ01-01	01				2	0	10	1	10	11	42	57	67	-1	72	2	In	VDJ
ACATCGGCCCAAAAGAACCCGACAGCTTTCTATCTCTGTGCCAGTAGCTCTCCACGGACAGGCCCTCAGCCCCAGCATTTTGGTGAT	CASSSPRTGPQPQHF	8	7.603045019530323E-5	45	TCRBV19-01*01	TCRBV19	TCRBV19-01	01				TCRBD01-01*01	TCRBD01	TCRBD01-01	01				TCRBJ01-05*01	TCRBJ01	TCRBJ01-05	01				6	3	1	4	8	6	36	47	55	62	65	8	In	VDJ
AGTGCCCATCCTGAAGACAGCAGCTTCTACATCTGCAGTGCTAGTGTTTCGACAGGGCGGCGCAATCAGCCCCAGCATTTTGGTGAT	CSASVSTGRRNQPQHF	2	1.9007612548825806E-5	48	TCRBV20-01*04	TCRBV20	TCRBV20-01	04				TCRBD01-01*01	TCRBD01	TCRBD01-01	01				TCRBJ01-05*01	TCRBJ01	TCRBJ01-05	01				1	4	2	3	4	2	33	46	50	57	61	2	In	VDJ
ATCCAGCCCTCAGAACCCAGGGACTCAGCTGTGTACTTCTGTGCCAGCAGTTCTGACGAATCAAAACAGCCCCAGCATTTTGGTGAT	CASSSDESKQPQHF	4	3.801522509765161E-5	42	TCRBV12	TCRBV12				TCRBV12-03/12-04,TCRBV12-04						TCRBD01,TCRBD02	TCRBD01-01,TCRBD02-01		TCRBJ01-05*01	TCRBJ01	TCRBJ01-05	01				4	9	2	7	2	7	39	52	54	57	66	4	In	VDJ
AAGATCCGGTCCACAAAGCTGGAGGACTCAGCCATGTACTTCTGTGCCAGCAGTGTATGGAGTGAATCACCCCTCCACTTTGGGAAT	CASSVWSESPLHF	2	1.9007612548825806E-5	39	TCRBV02-01	TCRBV02	TCRBV02-01				01,03	TCRBD02-01*02	TCRBD02	TCRBD02-01	02				TCRBJ01-06*01	TCRBJ01	TCRBJ01-06	01				4	4	10	2	3	10	42	55	58	62	66	2	In	VDJ
ACAGTGACCAGTGCCCATCCTGAAGACAGCAGCTTCTACATCTGCAGTGCTAGGGGCCGTACTAACTATGGCTACACCTTCGGTTCG	CSARGRTNYGYTF	2	1.9007612548825806E-5	39	TCRBV20	TCRBV20				TCRBV20-01,TCRBV20-or09_02		TCRBD01-01*01	TCRBD01	TCRBD01-01	01				TCRBJ01-02*01	TCRBJ01	TCRBJ01-02	01				3	4	8	0	0	0	42	-1	53	57	61	2	In	VDJ
CTGGAGTCCGCCAGCACCAACCAGACATCTATGTACCTCTGTGCCTCTCGGGGGGCCACTAGCCTCTACGAGCAGTACTTCGGGCCG	CASRGATSLYEQYF	2	1.9007612548825806E-5	42	TCRBV28-01*01	TCRBV28	TCRBV28-01	01				TCRBD02-01*01	TCRBD02	TCRBD02-01	01				TCRBJ02-07*01	TCRBJ02	TCRBJ02-07	01				11	10	8	1	3	3	39	45	48	55	65	2	In	VDJ
AGAACCCAGGGACTCAGCTGTGTACTTCTGTGCCAGCAGTTCACAGGGGACTAGCGGGAGGAGAGCTACGAGCAGTACTTCGGGCCG		2	1.9007612548825806E-5	53	TCRBV12	TCRBV12				TCRBV12-03/12-04,TCRBV12-04		TCRBD02-01*02	TCRBD02	TCRBD02-01	02				TCRBJ02-07*01	TCRBJ02	TCRBJ02-07	01				4	4	0	1	5	3	28	41	46	61	65	2	Out	VDJ
CAGCCTGCAGAGCTTGGGGACTCGGCCATGTATCTCTGTGCCAGCAGCTTAGGTTGGACAGGGCCCTACGAGCAGTACTTCGGGCCG	CASSLGWTGPYEQYF	1	9.503806274412903E-6	45	TCRBV11-01*01	TCRBV11	TCRBV11-01	01				TCRBD01-01*01	TCRBD01	TCRBD01-01	01				TCRBJ02-07*01	TCRBJ02	TCRBJ02-07	01				1	1	1	3	3	2	36	52	55	63	64	1	In	VDJ
AAGATCCAGCCTGCAGAGCTTGGGGACTCGGCCGTGTATCTCTGTGCCAGCAGCTTCTCGAGCTTGGACACCATATATTTTGGAGAG	CASSFSSLDTIYF	2	1.9007612548825806E-5	39	TCRBV11-03*01	TCRBV11	TCRBV11-03	01				TCRBD02-01	TCRBD02	TCRBD02-01				01,02	TCRBJ01-03*01	TCRBJ01	TCRBJ01-03	01				3	4	6	7	4	8	42	56	60	63	67	2	In	VDJ
ACCTTGGAGCTGGGGGACTCGGCCCTTTATCTTTGCGCCAGCAGCCTATTGGGAGGGTCGAACACCGGGGAGCTGTTTTTTGGAGAA	CASSLLGGSNTGELFF	3	2.8511418823238706E-5	48	TCRBV05-01*01	TCRBV05	TCRBV05-01	01				TCRBD02-01*02	TCRBD02	TCRBD02-01	02				TCRBJ02-02*01	TCRBJ02	TCRBJ02-02	01				4	1	9	0	5	0	33	45	50	57	58	3	In	VDJ
TTCTCCCTGATTCTGGAGTCCGCCAGCACCAACCAGACATCTATGTACCTCTGTGCCAGCAGCCTGCCTGAAGCTTTCTTTGGACAA	CASSLPEAFF	2	1.9007612548825806E-5	30	TCRBV28-01*01	TCRBV28	TCRBV28-01	01								TCRBD01,TCRBD02	TCRBD01-01,TCRBD02-01		TCRBJ01-01*01	TCRBJ01	TCRBJ01-01	01				6	0	10	0	3	6	51	62	65	-1	67	2	In	VDJ
AAGATCCAGCCTGCAGAGCTTGGGGACTCGGCCGTGTATCTCTGTGCCAGCAGCCATTGGGGGAACACTGAAGCTTTCTTTGGACAA	CASSHWGNTEAFF	2	1.9007612548825806E-5	39	TCRBV11-03*01	TCRBV11	TCRBV11-03	01								TCRBD01,TCRBD02	TCRBD01-01,TCRBD02-01		TCRBJ01-01*01	TCRBJ01	TCRBJ01-01	01				5	0	6	2	4	1	42	54	58	-1	62	2	In	VDJ
ATCCGGTCCACAAAGCTGGAGGACTCAGCCATGTACTTCTGTGCCAGCAGAGGCTGGACTGCGAACACTGAAGCTTTCTTTGGACAA	CASRGWTANTEAFF	4	3.801522509765161E-5	42	TCRBV02-01	TCRBV02	TCRBV02-01				01,03	TCRBD02-01	TCRBD02	TCRBD02-01				01,02	TCRBJ01-01*01	TCRBJ01	TCRBJ01-01	01				6	2	1	10	5	1	39	50	55	60	62	4	In	VDJ
ATCCGCTCACCAGGCCTGGGGGACGCAGCCATGTACCTGTGTGCCACCGCCCCTTTTGGTTCCTACGAAAAACTGTTTTTTGGCAGT	CATAPFGSYEKLFF	2	1.9007612548825806E-5	42	TCRBV15-01*02	TCRBV15	TCRBV15-01	02				TCRBD02-01	TCRBD02	TCRBD02-01				01,02	TCRBJ01-04*01	TCRBJ01	TCRBJ01-04	01				8	1	4	9	14	8	39	48	62	65	66	2	In	VDJ
ACATCGGCCCAAAAGAACCCGACAGCTTTCTATCTCTGTGCCAGTAGTATTGCGACAGGGGGCGTTCAGCCCCAGCATTTTGGTGAT	CASSIATGGVQPQHF	3	2.8511418823238706E-5	45	TCRBV19-01*01	TCRBV19	TCRBV19-01	01				TCRBD01-01*01	TCRBD01	TCRBD01-01	01				TCRBJ01-05*01	TCRBJ01	TCRBJ01-05	01				3	2	2	0	3	6	36	50	53	63	65	3	In	VDJ
AATGTGAACGCCTTGTTGCTGGGGGACTCGGCCCTGTATCTCTGTGCCAGCAGCTGGGACGGGAATCAGCCCCAGCATTTTGGTGAT	CASSWDGNQPQHF	2	1.9007612548825806E-5	39	TCRBV05-05*01	TCRBV05	TCRBV05-05	01								TCRBD01,TCRBD02	TCRBD01-01,TCRBD02-01		TCRBJ01-05*01	TCRBJ01	TCRBJ01-05	01				3	3	0	7	0	4	42	-1	55	60	63	2	In	VDJ
ATCCGGTCCACAAAGCTGGAGGACTCAGCCATGTACTTCTGTGCCAGCAGTGGGACAGGGGGCGGACAGCCCCAGCATTTTGGTGAT	CASSGTGGGQPQHF	2	1.9007612548825806E-5	42	TCRBV02-01	TCRBV02	TCRBV02-01				01,03	TCRBD01-01*01	TCRBD01	TCRBD01-01	01				TCRBJ01-05*01	TCRBJ01	TCRBJ01-05	01				4	3	1	0	0	7	39	-1	52	63	66	2	In	VDJ
AATGTGAACGCCTTGGAGCTGGACGACTCGGCCCTGTATCTCTGTGCCAGCACCTTAAAGGGGGGCTATGGCTACACCTTCGGTTCG	CASTLKGGYGYTF	2	1.9007612548825806E-5	39	TCRBV05-04*01	TCRBV05	TCRBV05-04	01								TCRBD01,TCRBD02	TCRBD01-01,TCRBD02-01		TCRBJ01-02*01	TCRBJ01	TCRBJ01-02	01				2	1	5	1	2	4	42	56	58	64	65	2	In	VDJ
ATTCTGGAGTCCGCCAGCACCAACCAGACATCTATGTACCTCTGTGCCAGCAGTTTTGGGCGAGGCTATGGCTACACCTTCGGTTCG	CASSFGRGYGYTF	5	4.751903137206451E-5	39	TCRBV28-01*01	TCRBV28	TCRBV28-01	01								TCRBD01,TCRBD02	TCRBD01-01,TCRBD02-01		TCRBJ01-02*01	TCRBJ01	TCRBJ01-02	01				3	4	8	0	1	4	42	56	57	61	65	5	In	VDJ
ATCCAGCCCTCAGAACCCAGGGACTCAGCTGTGTACTTCTGTGCCAGCAGTCCCCGACAGTTTACCTATGGCTACACCTTCGGTTCG	CASSPRQFTYGYTF	1	9.503806274412903E-6	42	TCRBV12	TCRBV12				TCRBV12-03/12-04,TCRBV12-04		TCRBD01-01*01	TCRBD01	TCRBD01-01	01				TCRBJ01-02*01	TCRBJ01	TCRBJ01-02	01				5	5	2	5	4	4	39	51	55	60	65	1	In	VDJ
TCCTGGAGTCGCCCAGCCCCAACCAGACCTCTCTGTACTTCTGTGCCAGCTCACATGGGGGTGGACTATGGCTACACCTTCGGTTCG		2	1.9007612548825806E-5	40	TCRBV27-01*01	TCRBV27	TCRBV27-01	01								TCRBD01,TCRBD02	TCRBD01-01,TCRBD02-01		TCRBJ01-02*01	TCRBJ01	TCRBJ01-02	01				8	3	6	1	6	3	41	50	56	61	64	2	Out	VDJ
CAAAAGAACCCGACAGCTTTCTATCTCTGTGCCAGTAGTATAGATCCCCAATCTACTAGGGGATCGCTCGGCTACACCTTCGGTTCG	CASSIDPQSTRGSLGYTF	10	9.503806274412902E-5	54	TCRBV19-01*01	TCRBV19	TCRBV19-01	01								TCRBD01,TCRBD02	TCRBD01-01,TCRBD02-01		TCRBJ01-02*01	TCRBJ01	TCRBJ01-02	01				0	7	5	2	13	8	27	44	57	62	69	10	In	VDJ
CTGAAGATCCGGTCCACAAAGCTGGAGGACTCAGCCATGTACTTCTGTGCCAGCAGCCTCAACATCGGCGGCTACACCTTCGGTTCG	CASSLNIGGYTF	2	1.9007612548825806E-5	36	TCRBV02-01	TCRBV02	TCRBV02-01				01,03					TCRBD01,TCRBD02	TCRBD01-01,TCRBD02-01		TCRBJ01-02*01	TCRBJ01	TCRBJ01-02	01				6	5	3	6	5	8	45	56	61	64	69	2	In	VDJ
CACATCAATTCCCTGGAGCTTGGTGACTCTGCTGTGTATTTCTGTGCCAGCAGCCCGGTACCCAGCGGCGAGCAGTACTTCGGGCCG	CASSPVPSGEQYF	2	1.9007612548825806E-5	39	TCRBV03-01/03-02*01	TCRBV03	TCRBV03-01/03-02	01				TCRBD02-01	TCRBD02	TCRBD02-01				01,02	TCRBJ02-07*01	TCRBJ02	TCRBJ02-07	01				4	0	6	5	8	6	42	55	63	-1	68	2	In	VDJ
CGGTCCACAAAGCTGGAGGACTCAGCCATGTACTTCTGTGCCAGCAGTTCTGGGACCGCCCTTGGCTACGAGCAGTACTTCGGGCCG	CASSSGTALGYEQYF	2	1.9007612548825806E-5	45	TCRBV02-01	TCRBV02	TCRBV02-01				01,03					TCRBD01,TCRBD02	TCRBD01-01,TCRBD02-01		TCRBJ02-07*01	TCRBJ02	TCRBJ02-07	01				5	9	0	7	3	3	36	48	51	56	65	2	In	VDJ
AATGTGAACGCCTTGTTGCTGGGGGACTCGGCCCTCTATCTCTGTGCCAGCAGCCCTAAGGGCTCCTACGAGCAGTACTTCGGGCCG	CASSPKGSYEQYF	2	1.9007612548825806E-5	39	TCRBV05-06*01	TCRBV05	TCRBV05-06	01								TCRBD01,TCRBD02	TCRBD01-01,TCRBD02-01		TCRBJ02-07*01	TCRBJ02	TCRBJ02-07	01				4	0	5	3	4	0	42	54	58	-1	62	2	In	VDJ
AAGATCCAGCCCTCAGAACCCAGGGACTCAGCTGTGTACTTCTGTGCCACCACCCAACACGGGGCCTACGAGCAGTACTTCGGGCCG	CATTQHGAYEQYF	2	1.9007612548825806E-5	39	TCRBV12-03/12-04*01	TCRBV12	TCRBV12-03/12-04	01				TCRBD02-01*01	TCRBD02	TCRBD02-01	01				TCRBJ02-07*01	TCRBJ02	TCRBJ02-07	01				10	0	8	3	10	2	42	49	59	-1	64	2	In	VDJ
ATCCGGTCCACAAAGCTGGAGGACTCAGCCATGTACTTCTGTGCCAGCAGTGACACAGGGGTAGCCTACGAGCAGTACTTCGGGCCG	CASSDTGVAYEQYF	2	1.9007612548825806E-5	42	TCRBV02-01	TCRBV02	TCRBV02-01				01,03	TCRBD01-01*01	TCRBD01	TCRBD01-01	01				TCRBJ02-07*01	TCRBJ02	TCRBJ02-07	01				3	3	3	2	1	2	39	53	54	61	64	2	In	VDJ
GAGTCCGCCAGCACCAACCAGACATCTATGTACCTCTGTGCTACCAGGGGGAGGACTAGCGAGACCTACGAGCAGTACTTCGGGCCG	CATRGRTSETYEQYF	2	1.9007612548825806E-5	45	TCRBV28-01*01	TCRBV28	TCRBV28-01	01				TCRBD02-01	TCRBD02	TCRBD02-01				01,02	TCRBJ02-07*01	TCRBJ02	TCRBJ02-07	01				12	3	1	6	11	2	36	41	52	61	64	2	In	VDJ
GCCCAAAAGAACCCGACAGCTTTCTATCTCTGTGCCAGTAGGTTCGGGACAGGGGCCTCTGGGGCCAACGTCCTGACTTTCGGGGCC	CASRFGTGASGANVLTF	2	1.9007612548825806E-5	51	TCRBV19-01*01	TCRBV19	TCRBV19-01	01				TCRBD01-01*01	TCRBD01	TCRBD01-01	01				TCRBJ02-06*01	TCRBJ02	TCRBJ02-06	01				6	1	0	2	4	0	30	41	45	55	56	2	In	VDJ
AGTTCTAAGAAGCTCCTTCTCAGTGACTCTGGCTTCTATCTCTGTGCCTGGAGTGCACAGCAGGGGAATGAGCAGTTCTTCGGGCCA	CAWSAQQGNEQFF	3	2.8511418823238706E-5	39	TCRBV30-01*01	TCRBV30	TCRBV30-01	01				TCRBD01-01*01	TCRBD01	TCRBD01-01	01				TCRBJ02-01*01	TCRBJ02	TCRBJ02-01	01				1	0	4	2	5	7	42	55	60	-1	66	3	In	VDJ
CAGCGCACAGAGCAGGAGGACTCGGCCGTGTATCTCTGTGCCAGCAGCCGGACATCACGTACCGCCGGGGAGCTGTTTTTTGGAGAA	CASSRTSRTAGELFF	5	4.751903137206451E-5	45	TCRBV07-02	TCRBV07	TCRBV07-02				01,02	TCRBD01-01*01	TCRBD01	TCRBD01-01	01				TCRBJ02-02*01	TCRBJ02	TCRBJ02-02	01				5	10	1	6	1	6	36	48	49	54	64	5	In	VDJ
ACTCTCAAGATCCAGCCTGCAGAGCTTGGGGACTCGGCCGTGTATCTCTGTGCCAGCAGCCGACTTGTCATCGCTTTCTTTGGACAA	CASSRLVIAFF	2	1.9007612548825806E-5	33	TCRBV11-03*01	TCRBV11	TCRBV11-03	01				TCRBD02-01	TCRBD02	TCRBD02-01				01,02	TCRBJ01-01*01	TCRBJ01	TCRBJ01-01	01				5	7	2	10	1	11	48	60	61	65	72	2	In	VDJ
AAGATCCGGTCCACAAAGCTGGAGGACTCAGCCATGTACTTCTGTGCCAGCAGTGGGCACCCGTACGCTGAAGCTTTCTTTGGACAA	CASSGHPYAEAFF	2	1.9007612548825806E-5	39	TCRBV02-01	TCRBV02	TCRBV02-01				01,03	TCRBD01-01*01	TCRBD01	TCRBD01-01	01				TCRBJ01-01*01	TCRBJ01	TCRBJ01-01	01				4	9	9	0	0	6	42	-1	55	58	67	2	In	VDJ
CACATCAATTCCCTGGAGCTTGGTGACTCTGCTGTGTATTTCTGTGCCAGCAACGACAGGGTTAACACTGAAGCTTTCTTTGGACAA	CASNDRVNTEAFF	2	1.9007612548825806E-5	39	TCRBV03-01/03-02*01	TCRBV03	TCRBV03-01/03-02	01				TCRBD01-01*01	TCRBD01	TCRBD01-01	01				TCRBJ01-01*01	TCRBJ01	TCRBJ01-01	01				7	2	2	3	2	2	42	52	54	61	63	2	In	VDJ
ATCCAGCCCTCAGAACCCAGGGACTCAGCTGTGTACTTCTGTGCCAGCAGTTTAGCGGGGGTGAACACTGAAGCTTTCTTTGGACAA	CASSLAGVNTEAFF	5	4.751903137206451E-5	42	TCRBV12	TCRBV12				TCRBV12-03/12-04,TCRBV12-04						TCRBD01,TCRBD02	TCRBD01-01,TCRBD02-01		TCRBJ01-01*01	TCRBJ01	TCRBJ01-01	01				0	0	6	1	0	0	39	-1	56	-1	61	5	In	VDJ
AATGTGAGCACCTTGGAGCTGGGGGACTCGGCCCTTTATCTTTGCGCCAGCAGCTTGGCCCCGAACACTGAAGCTTTCTTTGGACAA	CASSLAPNTEAFF	2	1.9007612548825806E-5	39	TCRBV05-01*01	TCRBV05	TCRBV05-01	01											TCRBJ01-01*01	TCRBJ01	TCRBJ01-01	01				0	4	0	0	0	1	42	-1	-1	58	62	2	In	VJ
CAGCGCACAGAGCAGGGGGACTCGGCCATGTATCTCTGTGCCAGCAGCTTAGAGGGTCAGGGTAATCAGCCCCAGCATTTTGGTGAT	CASSLEGQGNQPQHF	6	5.702283764647741E-5	45	TCRBV07-09*01	TCRBV07	TCRBV07-09	01				TCRBD01-01*01	TCRBD01	TCRBD01-01	01				TCRBJ01-05*01	TCRBJ01	TCRBJ01-05	01				1	1	4	3	5	4	36	52	57	62	63	6	In	VDJ
CTGACTGTGAGCAACATGAGCCCTGAAGACAGCAGCATATATCTCTGCAGCGTGGCGGGGACAGGCTATGGCTACACCTTCGGTTCG	CSVAGTGYGYTF	2	1.9007612548825806E-5	36	TCRBV29-01	TCRBV29	TCRBV29-01				01,02	TCRBD01-01*01	TCRBD01	TCRBD01-01	01				TCRBJ01-02*01	TCRBJ01	TCRBJ01-02	01				6	0	0	4	4	4	45	53	57	-1	65	2	In	VDJ
TCTGACTGTGAGCAACATGAGCCCTGAAGACAGCAGCATATATCTCTGCAGCGTTCAGCTCAGCCCTATGGCTACACCTTCGGTTCG		2	1.9007612548825806E-5	35	TCRBV29-01	TCRBV29	TCRBV29-01				01,02					TCRBD01,TCRBD02	TCRBD01-01,TCRBD02-01		TCRBJ01-02*01	TCRBJ01	TCRBJ01-02	01				5	7	4	5	0	4	46	-1	55	58	65	2	Out	VDJ
CTGAATGTGAACGCCTTGGAGCTGGAGGACTCGGCCCTGTATCTCTGTGCCAGCCTCCAGGAGGACTATGGCTACACCTTCGGTTCG	CASLQEDYGYTF	1	9.503806274412903E-6	36	TCRBV05-08*01	TCRBV05	TCRBV05-08	01				TCRBD02-01*02	TCRBD02	TCRBD02-01	02				TCRBJ01-02*01	TCRBJ01	TCRBJ01-02	01				7	0	10	1	5	3	45	54	59	-1	64	1	In	VDJ
TCCGCCAGCACCAACCAGACATCTATGTACCTCTGTGCCAGCAGTACCACTGGCCGGGACAGGCACTATGGCTACACCTTCGGTTCG	CASSTTGRDRHYGYTF	2	1.9007612548825806E-5	48	TCRBV28-01*01	TCRBV28	TCRBV28-01	01				TCRBD01-01*01	TCRBD01	TCRBD01-01	01				TCRBJ01-02*01	TCRBJ01	TCRBJ01-02	01				5	1	0	4	10	3	33	45	55	63	64	2	In	VDJ
AACGCCTTGGAGCTGGAGGACTCGGCCCTGTATCTCTGTGCCAGCAGCTTGGAGGGCAGGGGGAACTATGGCTACACCTTCGGTTCG	CASSLEGRGNYGYTF	1	9.503806274412903E-6	45	TCRBV05-08*01	TCRBV05	TCRBV05-08	01				TCRBD01-01*01	TCRBD01	TCRBD01-01	01				TCRBJ01-02*01	TCRBJ01	TCRBJ01-02	01				0	0	4	1	4	2	36	52	56	-1	63	1	In	VDJ
AACGCCTTGTTGCTGGGGGACTCGGCCCTCTATCTCTGTGCCAGCAGCTTACTGACAGGGGAGAACTATGGCTACACCTTCGGTTCG	CASSLLTGENYGYTF	2	1.9007612548825806E-5	45	TCRBV05-06*01	TCRBV05	TCRBV05-06	01				TCRBD01-01*01	TCRBD01	TCRBD01-01	01				TCRBJ01-02*01	TCRBJ01	TCRBJ01-02	01				2	2	2	2	3	2	36	50	53	61	63	2	In	VDJ
ATTCTGGAGTCCGCCAGCACCAACCAGACATCTATGTACCTCTGTGCCAGCAGTTCAGGGAAAAACTATGGCTACACCTTCGGTTCG	CASSSGKNYGYTF	2	1.9007612548825806E-5	39	TCRBV28-01*01	TCRBV28	TCRBV28-01	01				TCRBD01-01*01	TCRBD01	TCRBD01-01	01				TCRBJ01-02*01	TCRBJ01	TCRBJ01-02	01				4	3	4	3	0	2	42	-1	55	60	63	2	In	VDJ
ATTCTGGAGTCCGCCAGCACCAACCAGACATCTATGTACCTCTGTGCCAGCAGTCCTCGACAGGGCGGCGGCTACACCTTCGGTTCG	CASSPRQGGGYTF	2	1.9007612548825806E-5	39	TCRBV28-01*01	TCRBV28	TCRBV28-01	01				TCRBD01-01*01	TCRBD01	TCRBD01-01	01				TCRBJ01-02*01	TCRBJ01	TCRBJ01-02	01				5	4	2	3	4	8	42	54	58	65	69	2	In	VDJ
AATCTTCACATCAATTCCCTGGAGCTTGGTGACTCTGCTGTGTATTTCTGTGCCAGCAGCCCATCTATGGAGCAGTACTTCGGGCCG	CASSPSMEQYF	2	1.9007612548825806E-5	33	TCRBV03-01/03-02*01	TCRBV03	TCRBV03-01/03-02	01				TCRBD02-01	TCRBD02	TCRBD02-01				01,02	TCRBJ02-07*01	TCRBJ02	TCRBJ02-07	01				4	2	4	9	3	7	48	61	64	67	69	2	In	VDJ
TCCCTGATTCTGGAGTCCGCCAGCACCAACCAGACATCTATGTACCTCTGTGCCAGCAGTTGGCAGTACGAGCAGTACTTCGGGCCG	CASSWQYEQYF	2	1.9007612548825806E-5	33	TCRBV28-01*01	TCRBV28	TCRBV28-01	01				TCRBD01-01*01	TCRBD01	TCRBD01-01	01				TCRBJ02-07*01	TCRBJ02	TCRBJ02-07	01				4	0	4	5	2	4	48	61	63	-1	66	2	In	VDJ
TCCGCCAGCACCAACCAGACATCTATGTACCTCTGTGCCAGCAGTGCCCTTAGCGGGAGGAGCCCCTACGAGCAGTACTTCGGGCCG	CASSALSGRSPYEQYF	2	1.9007612548825806E-5	48	TCRBV28-01*01	TCRBV28	TCRBV28-01	01				TCRBD02-01*02	TCRBD02	TCRBD02-01	02				TCRBJ02-07*01	TCRBJ02	TCRBJ02-07	01				5	4	5	1	5	2	33	45	50	60	64	2	In	VDJ
ATTCTGGAGTCCGCCAGCACCAACCAGACATCTATGTACCTCTGTGCCAGCAGTTTGGGGATACACTACGAGCAGTACTTCGGGCCG	CASSLGIHYEQYF	2	1.9007612548825806E-5	39	TCRBV28-01*01	TCRBV28	TCRBV28-01	01								TCRBD01,TCRBD02	TCRBD01-01,TCRBD02-01		TCRBJ02-07*01	TCRBJ02	TCRBJ02-07	01				3	4	0	8	1	3	42	56	57	61	65	2	In	VDJ
AATCTTCACATCAATTCCCTGGAGCTTGGTGACTCTGCTGTGTATTTCTGTGCCAGCAGCCGTAACTACGAGCAGTACTTCGGGCCG	CASSRNYEQYF	2	1.9007612548825806E-5	33	TCRBV03-01/03-02*01	TCRBV03	TCRBV03-01/03-02	01				TCRBD02-01	TCRBD02	TCRBD02-01				01,02	TCRBJ02-07*01	TCRBJ02	TCRBJ02-07	01				4	1	5	9	1	3	48	61	62	64	65	2	In	VDJ
CCTGTCCCTAGAGTCTGCCATCCCCAACCAGACAGCTCTTTACTTCTGTGCCACCAACTAGCGGGAGACGAGCAGTACTTCGGGCCG		2	1.9007612548825806E-5	35	TCRBV24-01*01	TCRBV24	TCRBV24-01	01				TCRBD02-01*02	TCRBD02	TCRBD02-01	02				TCRBJ02-07*01	TCRBJ02	TCRBJ02-07	01				8	0	3	2	0	5	46	-1	56	-1	67	2	Out	VDJ
ATGAGCTCCTTGGAGCTGGGGGACTCAGCCCTGTACTTCTGTGCCAGCAGCTTCCTTGGGTCCCAAGAGACCCAGTACTTCGGGCCA	CASSFLGSQETQYF	12	1.1404567529295483E-4	42	TCRBV13-01*01	TCRBV13	TCRBV13-01	01								TCRBD01,TCRBD02	TCRBD01-01,TCRBD02-01		TCRBJ02-05*01	TCRBJ02	TCRBJ02-05	01				3	2	0	9	4	1	39	53	57	60	62	12	In	VDJ
AGTCCGCCAGCACCAACCAGACATCTATGTACCTCTGTGCCAACTTAGGAGGGGCAGGGGAACACCGGGGAGCTGTTTTTTGGAGAA		2	1.9007612548825806E-5	46	TCRBV28-01*01	TCRBV28	TCRBV28-01	01				TCRBD02-01*02	TCRBD02	TCRBD02-01	02				TCRBJ02-02*01	TCRBJ02	TCRBJ02-02	01				10	6	10	0	5	1	35	42	47	53	59	2	Out	VDJ
CGCACAGAGCAGGGGGACTCGGCCATGTATCTCTGTGCCAGCAGCTCCAGTGGGTGGCCGAACACCGGGGAGCTGTTTTTTGGAGAA	CASSSSGWPNTGELFF	3	2.8511418823238706E-5	48	TCRBV07-09*01	TCRBV07	TCRBV07-09	01								TCRBD01,TCRBD02	TCRBD01-01,TCRBD02-01		TCRBJ02-02*01	TCRBJ02	TCRBJ02-02	01				4	4	0	9	5	0	33	46	51	54	58	3	In	VDJ
ATCCAGCCCTCAGAACCCAGGGACTCAGCTGTGTACTTCTGTGCCAGCAGTTCCCTAGGGGGTCTGACTGAAGCTTTCTTTGGACAA	CASSSLGGLTEAFF	2	1.9007612548825806E-5	42	TCRBV12	TCRBV12				TCRBV12-03/12-04,TCRBV12-04		TCRBD01-01*01	TCRBD01	TCRBD01-01	01				TCRBJ01-01*01	TCRBJ01	TCRBJ01-01	01				4	4	5	1	4	5	39	52	56	62	66	2	In	VDJ
GGTGCAGCCTGCAGAACTGGAGGATTCTGGAGTTTATTTCTGTGCCAGCAGCCATTTTCAGGGGTCACTGAAGCTTTCTTTGGACAA		4	3.801522509765161E-5	41	TCRBV14-01*01	TCRBV14	TCRBV14-01	01				TCRBD01-01*01	TCRBD01	TCRBD01-01	01				TCRBJ01-01*01	TCRBJ01	TCRBJ01-01	01				3	1	4	2	4	4	40	54	58	64	65	4	Out	VDJ
AGATCCAGTCCACGGAGTCAGGGGACACAGCACTGTATTTCTGTGCCAGCAGCTCCCGGACAGTACACTGAAGCTTTCTTTGGACAA		2	1.9007612548825806E-5	40	TCRBV21-01*01	TCRBV21	TCRBV21-01	01				TCRBD01-01*01	TCRBD01	TCRBD01-01	01				TCRBJ01-01*01	TCRBJ01	TCRBJ01-01	01				5	1	1	5	4	3	41	53	57	63	64	2	Out	VDJ
TTCTCCCTGATTCTGGAGTCCGCCAGCACCAACCAGACATCTATGTACCTCTGTGCCAGCAGGGACACTGAAGCTTTCTTTGGACAA	CASRDTEAFF	2	1.9007612548825806E-5	30	TCRBV28-01*01	TCRBV28	TCRBV28-01	01								TCRBD01,TCRBD02	TCRBD01-01,TCRBD02-01		TCRBJ01-01*01	TCRBJ01	TCRBJ01-01	01				6	0	0	10	0	3	51	-1	62	-1	64	2	In	VDJ
TGAACGCCTTGTTGCTGGGGGACTCGGCCCTCTATCTCTGTGCCAGCGGGCCCGGACAGGTTGAACACTGAAGCTTTCTTTGGACAA		2	1.9007612548825806E-5	43	TCRBV05-06*01	TCRBV05	TCRBV05-06	01				TCRBD01-01*01	TCRBD01	TCRBD01-01	01				TCRBJ01-01*01	TCRBJ01	TCRBJ01-01	01				7	1	1	4	6	0	38	47	53	60	61	2	Out	VDJ
CTACACGCCCTGCAGCCAGAAGACTCAGCCCTGTATCTCTGCGCCAGCAGCCAAGTCAGCATGAACACTGAAGCTTTCTTTGGACAA	CASSQVSMNTEAFF	2	1.9007612548825806E-5	42	TCRBV04-01*01	TCRBV04	TCRBV04-01	01								TCRBD01,TCRBD02	TCRBD01-01,TCRBD02-01		TCRBJ01-01*01	TCRBJ01	TCRBJ01-01	01				1	2	4	5	1	0	39	55	56	59	61	2	In	VDJ
AAGATCCGGTCCACAAAGCTGGAGGACTCAGCCATGTACTTCTGTGCCGGGGCTTTGGGGTTGGGTCAGCCCCAGCATTTTGGTGAT	CAGALGLGQPQHF	2	1.9007612548825806E-5	39	TCRBV02-01	TCRBV02	TCRBV02-01				01,03	TCRBD01-01*01	TCRBD01	TCRBD01-01	01				TCRBJ01-05*01	TCRBJ01	TCRBJ01-05	01				11	12	7	0	0	6	42	-1	48	53	65	2	In	VDJ
CCCTCAGAACCCAGGGACTCAGCTGTGTACTTCTGTGCCAGCAGAACCGGACAGGGTTTGGGCAATCAGCCCCAGCATTTTGGTGAT	CASRTGQGLGNQPQHF	2	1.9007612548825806E-5	48	TCRBV12	TCRBV12				TCRBV12-03/12-04,TCRBV12-04		TCRBD01-01*01	TCRBD01	TCRBD01-01	01				TCRBJ01-05*01	TCRBJ01	TCRBJ01-05	01				6	5	1	3	4	2	33	44	48	56	61	2	In	VDJ
CTGGAGTCCGCCAGCACCAACCAGACATCTATGTACCTCTGTGCCAGCAGCTCCGAGGGAGGCAATCAGCCCCAGCATTTTGGTGAT	CASSSEGGNQPQHF	2	1.9007612548825806E-5	42	TCRBV28-01*01	TCRBV28	TCRBV28-01	01				TCRBD02-01*02	TCRBD02	TCRBD02-01	02				TCRBJ01-05*01	TCRBJ01	TCRBJ01-05	01				6	0	9	2	6	2	39	50	56	-1	61	2	In	VDJ
NTGAAGATCCAGCCCTCAGAACCCAGGGACTCAGCTGTGTACTTCTGTGCCAGCAGTTACAGGCACTCACCCCTCCACTTTGGGAAT	CASSYRHSPLHF	2	1.9007612548825806E-5	36	TCRBV12-03/12-04*01	TCRBV12	TCRBV12-03/12-04	01				TCRBD01-01*01	TCRBD01	TCRBD01-01	01				TCRBJ01-06*01	TCRBJ01	TCRBJ01-06	01				4	3	3	4	0	10	45	-1	58	63	66	2	In	VDJ
ACAGTGACCAGTGCCCATCCTGAAGACAGCAGCTTCTACATCTGCAGTGCCTCTACCGGGACAGGGTTTGGCTACACCTTCGGTTCG	CSASTGTGFGYTF	2	1.9007612548825806E-5	39	TCRBV20	TCRBV20				TCRBV20-01,TCRBV20-or09_02		TCRBD01-01*01	TCRBD01	TCRBD01-01	01				TCRBJ01-02*01	TCRBJ01	TCRBJ01-02	01				6	2	0	3	7	7	42	50	57	66	68	2	In	VDJ
TTGTTGCTGGGGGACTCGGCCCTCTATCTCTGTGCCAGCAGCTTGGCCGGGACACTTAAAGGGGTCTATGGCTACACCTTCGGTTCG	CASSLAGTLKGVYGYTF	2	1.9007612548825806E-5	51	TCRBV05-06*01	TCRBV05	TCRBV05-06	01				TCRBD01-01*01	TCRBD01	TCRBD01-01	01				TCRBJ01-02*01	TCRBJ01	TCRBJ01-02	01				0	11	0	6	2	4	30	46	48	54	65	2	In	VDJ
TCAATTCCCTGGAGCTTGGTGACTCTGCTGTGTATTTCTGTGCCAGCAGCCAAGGTCCCCAGGGTCTATGGCTACACCTTCGGTTCG		2	1.9007612548825806E-5	43	TCRBV03-01/03-02*01	TCRBV03	TCRBV03-01/03-02	01				TCRBD01-01*01	TCRBD01	TCRBD01-01	01				TCRBJ01-02*01	TCRBJ01	TCRBJ01-02	01				1	1	4	3	5	4	38	54	59	64	65	2	Out	VDJ
CTGAAGATCCGGTCCACAAAGCTGGAGGACTCAGCCATGTACTTCTGTGCCAGCACGTTGGGGGACTATGGCTACACCTTCGGTTCG	CASTLGDYGYTF	2	1.9007612548825806E-5	36	TCRBV02-01	TCRBV02	TCRBV02-01				01,03					TCRBD01,TCRBD02	TCRBD01-01,TCRBD02-01		TCRBJ01-02*01	TCRBJ01	TCRBJ01-02	01				7	0	6	1	4	3	45	55	59	-1	64	2	In	VDJ
AATGTGAACGCCTTGTTGCTGGGGGACTCGGCCCTCTATCTCTGTGCCAGCAGCTCGGATCGGAACTATGGCTACACCTTCGGTTCG	CASSSDRNYGYTF	2	1.9007612548825806E-5	39	TCRBV05-06*01	TCRBV05	TCRBV05-06	01								TCRBD01,TCRBD02	TCRBD01-01,TCRBD02-01		TCRBJ01-02*01	TCRBJ01	TCRBJ01-02	01				3	4	1	8	1	2	42	55	56	59	63	2	In	VDJ
AATCCTGTCCTCAGAACCGGGAGACACGGCACTGTATCTCTGCGCCAGGCTAGAGGCAGGCCGAACTATGGCTACACCTTCGGTTCG		5	4.751903137206451E-5	41	TCRBV23-01*01	TCRBV23	TCRBV23-01	01								TCRBD01,TCRBD02	TCRBD01-01,TCRBD02-01		TCRBJ01-02*01	TCRBJ01	TCRBJ01-02	01				9	3	4	4	8	2	40	48	56	60	63	5	Out	VDJ
CCTACACGCCCTGCAGCCAGAAGACTCAGCCCTGTATCTCTGCGCCAGCAGCCAAGGGGACAGAACTATGGCTACACCTTCGGTTCG		2	1.9007612548825806E-5	41	TCRBV04-01*01	TCRBV04	TCRBV04-01	01				TCRBD01-01*01	TCRBD01	TCRBD01-01	01				TCRBJ01-02*01	TCRBJ01	TCRBJ01-02	01				1	0	0	5	0	2	40	-1	56	-1	63	2	Out	VDJ
ATTCTGGAGTCCGCCAGCACCAACCAGACATCTATGTACCTCTGTGCCAGCAGGCCACAGGGTGGAAATGGCTACACCTTCGGTTCG	CASRPQGGNGYTF	1	9.503806274412903E-6	39	TCRBV28-01*01	TCRBV28	TCRBV28-01	01				TCRBD01-01*01	TCRBD01	TCRBD01-01	01				TCRBJ01-02*01	TCRBJ01	TCRBJ01-02	01				6	5	3	3	3	6	42	53	56	62	67	1	In	VDJ
TCCCTGATTCTGGAGTCCGCCAGCACCAACCAGACATCTATGTACCTCTGTGCCAGCAGTACTCCGAGGGGCTACACCTTCGGTTCG	CASSTPRGYTF	1	9.503806274412903E-6	33	TCRBV28-01*01	TCRBV28	TCRBV28-01	01				TCRBD02-01*02	TCRBD02	TCRBD02-01	02				TCRBJ01-02*01	TCRBJ01	TCRBJ01-02	01				5	0	11	1	5	8	48	60	65	-1	69	1	In	VDJ
AAGATCCAGCCCTCAGAACCCAGGGACTCAGCTGTGTACTTCTGTGCCAGCAGTTTAGGGATTACTACGGGCTACACCTTCGGTTCG	CASSLGITTGYTF	1	9.503806274412903E-6	39	TCRBV12-03/12-04*01	TCRBV12	TCRBV12-03/12-04	01				TCRBD02-01	TCRBD02	TCRBD02-01				01,02	TCRBJ01-02*01	TCRBJ01	TCRBJ01-02	01				1	2	3	9	5	8	42	58	63	67	69	1	In	VDJ
AAGATCCAGCCCTCAGAACCCAGGGACTCAGCTGTGTACTTCTGTGCCAGCAGTTTAACGGGACACGCAGGCTACACCTTCGGTTCG	CASSLTGHAGYTF	1	9.503806274412903E-6	39	TCRBV12-03/12-04*01	TCRBV12	TCRBV12-03/12-04	01				TCRBD01-01*01	TCRBD01	TCRBD01-01	01				TCRBJ01-02*01	TCRBJ01	TCRBJ01-02	01				2	4	0	6	2	8	42	57	59	65	69	1	In	VDJ
AATGTGAACGCCTTGTTGCTGGGGGACTCGGCCCTCTATCTCTGTGCCAGCAGCTTGGAGGGGCTCTACGAGCAGTACTTCGGGCCG	CASSLEGLYEQYF	2	1.9007612548825806E-5	39	TCRBV05-06*01	TCRBV05	TCRBV05-06	01				TCRBD01-01*01	TCRBD01	TCRBD01-01	01				TCRBJ02-07*01	TCRBJ02	TCRBJ02-07	01				0	2	5	2	0	3	42	-1	58	63	65	2	In	VDJ
CTGAAGATCCGGTCCACAAAGCTGGAGGACTCAGCCATGTACTTCTGTGCCAGCAGTGCCAGCATCTACGAGCAGTACTTCGGGCCG	CASSASIYEQYF	2	1.9007612548825806E-5	36	TCRBV02-01	TCRBV02	TCRBV02-01				01,03					TCRBD01,TCRBD02	TCRBD01-01,TCRBD02-01		TCRBJ02-07*01	TCRBJ02	TCRBJ02-07	01				4	3	4	5	1	3	45	58	59	62	65	2	In	VDJ
ATTCTGGAGTCCGCCAGCACCAACCAGACATCTATGTACCTCTGTGCCACAGGGAGGACTAACTCCTACGAGCAGTACTTCGGGCCG	CATGRTNSYEQYF	2	1.9007612548825806E-5	39	TCRBV28-01*01	TCRBV28	TCRBV28-01	01				TCRBD02-01	TCRBD02	TCRBD02-01				01,02	TCRBJ02-07*01	TCRBJ02	TCRBJ02-07	01				10	1	1	9	6	0	42	49	55	61	62	2	In	VDJ
AGCTCCTTGGAGCTGGGGGACTCAGCCCTGTACTTCTGTGCCAGCAGCCCCTCCTCCCGAAACTCCTACGAGCAGTACTTCGGGCCG	CASSPSSRNSYEQYF	6	5.702283764647741E-5	45	TCRBV13-01*01	TCRBV13	TCRBV13-01	01								TCRBD01,TCRBD02	TCRBD01-01,TCRBD02-01		TCRBJ02-07*01	TCRBJ02	TCRBJ02-07	01				5	2	2	8	10	0	36	48	58	60	62	6	In	VDJ
ATCCAGCCCTCAGAACCCAGGGACTCAGCTGTGTACTTCTGTGCCAGCACCCCCGGACCCGATCCCTACGAGCAGTACTTCGGGCCG	CASTPGPDPYEQYF	2	1.9007612548825806E-5	42	TCRBV12	TCRBV12				TCRBV12-03/12-04,TCRBV12-04						TCRBD01,TCRBD02	TCRBD01-01,TCRBD02-01		TCRBJ02-07*01	TCRBJ02	TCRBJ02-07	01				7	6	1	7	5	2	39	49	54	58	64	2	In	VDJ
GTGACATCGGCCCAAAAGAACCCGACAGCTTTCTATCTCTGTGCCAGTTCCAAGGGACAGGGGACCTACGAGCAGTACTTCGGGCCG	CASSKGQGTYEQYF	2	1.9007612548825806E-5	42	TCRBV19-01*01	TCRBV19	TCRBV19-01	01				TCRBD01-01*01	TCRBD01	TCRBD01-01	01				TCRBJ02-07*01	TCRBJ02	TCRBJ02-07	01				8	1	0	2	5	2	39	48	53	63	64	2	In	VDJ
ATTCTGGAGTCCGCCAGCACCAACCAGACATCTATGTACCTCTGTGCCAGCAGTGTGGGACAGACCTACGAGCAGTACTTCGGGCCG	CASSVGQTYEQYF	2	1.9007612548825806E-5	39	TCRBV28-01*01	TCRBV28	TCRBV28-01	01				TCRBD01-01*01	TCRBD01	TCRBD01-01	01				TCRBJ02-07*01	TCRBJ02	TCRBJ02-07	01				5	1	0	5	2	2	42	54	56	63	64	2	In	VDJ
CACATCAATTCCCTGGAGCTTGGTGACTCTGCTGTGTATTTCTGTGCCAGCAGCCAGCGGCAATACTACGAGCAGTACTTCGGGCCG	CASSQRQYYEQYF	2	1.9007612548825806E-5	39	TCRBV03-01/03-02*01	TCRBV03	TCRBV03-01/03-02	01				TCRBD02-01	TCRBD02	TCRBD02-01				01,02	TCRBJ02-07*01	TCRBJ02	TCRBJ02-07	01				3	5	7	5	0	3	42	-1	56	60	65	2	In	VDJ
GTGAACGCCTTGGAGCTGGAGGACTCGGCCCTGTATCTCTGTGCCAGCAGCTGGGGTACGGGGGTCCACGAGCAGTACTTCGGGCCG	CASSWGTGVHEQYF	2	1.9007612548825806E-5	42	TCRBV05-08*01	TCRBV05	TCRBV05-08	01				TCRBD02-01*01	TCRBD02	TCRBD02-01	01				TCRBJ02-07*01	TCRBJ02	TCRBJ02-07	01				3	3	8	2	6	5	39	52	58	64	67	2	In	VDJ
CAGCCCTCAGAACCCAGGGACTCAGCTGTGTACTTCTGTGCCAGCTTAGCTTGGGGAAGATCTGGAAACACCATATATTTTGGAGAG	CASLAWGRSGNTIYF	3	2.8511418823238706E-5	45	TCRBV12	TCRBV12				TCRBV12-03/12-04,TCRBV12-04						TCRBD01,TCRBD02	TCRBD01-01,TCRBD02-01		TCRBJ01-03*01	TCRBJ01	TCRBJ01-03	01				8	3	0	8	8	1	36	45	53	57	60	3	In	VDJ
AACGCCTTGTTGCTGGGGGACTCGGCCCTGTATCTCTGTGCCAGCAGCTTGGGGACAGGGGTAGGTTCACCCCTCCACTTTGGGAAC	CASSLGTGVGSPLHF	2	1.9007612548825806E-5	45	TCRBV05-05*01	TCRBV05	TCRBV05-05	01				TCRBD01-01*01	TCRBD01	TCRBD01-01	01				TCRBJ01-06*02	TCRBJ01	TCRBJ01-06	02				0	4	1	2	0	9	36	-1	52	61	65	2	In	VDJ
CGGTCCACAAAGCTGGAGGACTCAGCCATGTACTTCTGTGCCAGCAGTGAACAGGCTAGCGAGTACAATGAGCAGTTCTTCGGGCCA	CASSEQASEYNEQFF	2	1.9007612548825806E-5	45	TCRBV02-01	TCRBV02	TCRBV02-01				01,03	TCRBD02-01	TCRBD02	TCRBD02-01				01,02	TCRBJ02-01*01	TCRBJ02	TCRBJ02-01	01				2	2	4	6	4	4	36	51	55	61	63	2	In	VDJ
CTGAAGATCCGGTCCACAAAGCTGGAGGACTCAGCCATGTACTTCTGTGCCAGCACCCCCGTGAGGGAGACCCAGTACTTCGGGCCA	CASTPVRETQYF	1	9.503806274412903E-6	36	TCRBV02-01	TCRBV02	TCRBV02-01				01,03	TCRBD02-01*02	TCRBD02	TCRBD02-01	02				TCRBJ02-05*01	TCRBJ02	TCRBJ02-05	01				7	0	11	1	7	5	45	55	62	-1	66	1	In	VDJ
ATCCGCTCACCAGGCCTGGGGGACGCAGCCATGTACCTGTGTGCCACCAGCACTAGGACAGGATCCGAGACCCAGTACTTCGGGCCA	CATSTRTGSETQYF	3	2.8511418823238706E-5	42	TCRBV15-01*02	TCRBV15	TCRBV15-01	02				TCRBD01-01*01	TCRBD01	TCRBD01-01	01				TCRBJ02-05*01	TCRBJ02	TCRBJ02-05	01				4	4	1	4	3	5	39	52	55	62	66	3	In	VDJ
CTCACTGTGACATCGGCCCAAAAGAACCCGACAGCTTTCTATCTCTGTGCCAGTAAGGGGATGGGAGAGACCCAGTACTTCGGGCCA	CASKGMGETQYF	2	1.9007612548825806E-5	36	TCRBV19-01*01	TCRBV19	TCRBV19-01	01				TCRBD01-01*01	TCRBD01	TCRBD01-01	01				TCRBJ02-05*01	TCRBJ02	TCRBJ02-05	01				7	5	5	2	0	4	45	-1	55	60	65	2	In	VDJ
CTGATCCTGGAGTCGCCCAGCCCCAACCAGACCTCTCTGTACTTCTGTGCCAGCAAACTAGAGGGAGAGACCCAGTACTTCGGGCCA	CASKLEGETQYF	2	1.9007612548825806E-5	36	TCRBV27-01*01	TCRBV27	TCRBV27-01	01				TCRBD02-01	TCRBD02	TCRBD02-01				01,02	TCRBJ02-05*01	TCRBJ02	TCRBJ02-05	01				7	4	3	8	1	4	45	55	56	61	65	2	In	VDJ
CTGGAGTCGCCCAGCCCCAACCAGACCTCTCTGTACTTCTGTGCCAGCAGTTCGCAGTGGGGACGAGAGACCCAGTACTTCGGGCCA	CASSSQWGRETQYF	2	1.9007612548825806E-5	42	TCRBV27-01*01	TCRBV27	TCRBV27-01	01								TCRBD01,TCRBD02	TCRBD01-01,TCRBD02-01		TCRBJ02-05*01	TCRBJ02	TCRBJ02-05	01				4	1	0	7	7	4	39	52	59	64	65	2	In	VDJ
ACTAAACCTGAGCTCTCTGGAGCTGGGGGACTCAGCTTTGTATTTCTCACCAACGCGGACAGCCAAGAGACCCAGTACTTCGGGCCA		2	1.9007612548825806E-5	35	TCRBV09-01*01	TCRBV09	TCRBV09-01	01				TCRBD01-01*01	TCRBD01	TCRBD01-01	01				TCRBJ02-05*01	TCRBJ02	TCRBJ02-05	01				15	0	1	5	9	1	46	47	56	-1	62	2	Out	VDJ
GAGTCGCCCAGCCCCAACCAGACCTCTCTGTACTTCTGTGCCAGCACTCTAGGGGCTGCGAACACCGGGGAGCTGTTTTTTGGAGAA	CASTLGAANTGELFF	2	1.9007612548825806E-5	45	TCRBV27-01*01	TCRBV27	TCRBV27-01	01				TCRBD01-01*01	TCRBD01	TCRBD01-01	01				TCRBJ02-02*01	TCRBJ02	TCRBJ02-02	01				7	3	5	2	4	0	36	46	50	55	58	2	In	VDJ
CTCAAGATCCAGCCTGCAGAGCTTGGGGACTCGGCCGTGTATCTCTGTGCCAGCAGTCCCAGGGGTGGTGAAGCTTTCTTTGGACAA	CASSPRGGEAFF	2	1.9007612548825806E-5	36	TCRBV11-03*01	TCRBV11	TCRBV11-03	01				TCRBD01-01*01	TCRBD01	TCRBD01-01	01				TCRBJ01-01*01	TCRBJ01	TCRBJ01-01	01				6	3	4	2	3	7	45	56	59	65	68	2	In	VDJ
CTGATTCTGGAGTCCGCCAGCACCAACCAGACATCTATGTACCTCTGTGCCAGCAGTTTATGGGAGGGCGAAGCTTTCTTTGGACAA	CASSLWEGEAFF	2	1.9007612548825806E-5	36	TCRBV28-01*01	TCRBV28	TCRBV28-01	01				TCRBD02-01*02	TCRBD02	TCRBD02-01	02				TCRBJ01-01*01	TCRBJ01	TCRBJ01-01	01				0	1	10	0	0	8	45	-1	62	68	69	2	In	VDJ
AAGATCCGGTCCACAAAGCTGGAGGACTCAGCCATGTACTTCTGTGCCAGCAGAAGGGGGCAACAAGAAAAACTGTTTTTTGGCAGT	CASRRGQQEKLFF	2	1.9007612548825806E-5	39	TCRBV02-01	TCRBV02	TCRBV02-01				01,03	TCRBD01-01*01	TCRBD01	TCRBD01-01	01				TCRBJ01-04*01	TCRBJ01	TCRBJ01-04	01				6	5	5	0	1	8	42	53	54	61	66	2	In	VDJ
ATTCTGGAGTCCGCCAGCACCAACCAGACATCTATGTACCTCTGTGCCAGCAGTTTAGGACAGAATCAGCCCCAGCATTTTGGTGAT	CASSLGQNQPQHF	2	1.9007612548825806E-5	39	TCRBV28-01*01	TCRBV28	TCRBV28-01	01				TCRBD01-01*01	TCRBD01	TCRBD01-01	01				TCRBJ01-05*01	TCRBJ01	TCRBJ01-05	01				2	0	1	5	0	4	42	-1	57	-1	63	2	In	VDJ
TTGCTGGGGGACTCGGCCCTCTATCTCTGTGCCAGCAGCTTGTTTTCCCGGGGACGGAATAGCAATCAGCCCCAGCATTTTGGTGAT	CASSLFSRGRNSNQPQHF	2	1.9007612548825806E-5	54	TCRBV05-06*01	TCRBV05	TCRBV05-06	01								TCRBD01,TCRBD02	TCRBD01-01,TCRBD02-01		TCRBJ01-05*01	TCRBJ01	TCRBJ01-05	01				1	4	0	7	8	0	27	42	50	55	59	2	In	VDJ
TCCGCCAGCACCAACCAGACATCTATGTACCTCTGTGCCAGCAGTTTTACGGGTGGGGCTCCCAATCAGCCCCAGCATTTTGGTGAT	CASSFTGGAPNQPQHF	2	1.9007612548825806E-5	48	TCRBV28-01*01	TCRBV28	TCRBV28-01	01				TCRBD01-01*01	TCRBD01	TCRBD01-01	01				TCRBJ01-05*01	TCRBJ01	TCRBJ01-05	01				3	3	7	0	7	3	33	47	54	59	62	2	In	VDJ
GTGACCAGTGCCCATCCTGAAGACAGCAGCTTCTACATCTGCAGTGCGCCCCCCAGGGGTAACAATCAGCCCCAGCATTTTGGTGAT	CSAPPRGNNQPQHF	2	1.9007612548825806E-5	42	TCRBV20	TCRBV20				TCRBV20-01,TCRBV20-or09_02		TCRBD01-01*01	TCRBD01	TCRBD01-01	01				TCRBJ01-05*01	TCRBJ01	TCRBJ01-05	01				6	3	4	2	6	3	39	47	53	59	62	2	In	VDJ
ACGATCCAGCGCACAGAGCAGCGGGACTCAGCCATGTATCGCTGTGCCAGCAGCCAAGACTGGGGACAGCCCCAGCATTTTGGTGAT	CASSQDWGQPQHF	4	3.801522509765161E-5	39	TCRBV07	TCRBV07				TCRBV07-06,TCRBV07-07						TCRBD01,TCRBD02	TCRBD01-01,TCRBD02-01		TCRBJ01-05*01	TCRBJ01	TCRBJ01-05	01				5	0	0	8	8	7	42	54	62	-1	66	4	In	VDJ
ACAGTGACCAGTGCCCATCCTGAAGACAGCAGCTTCTACATCTGCAGTGCTAGAGTAGAGGCTGGGTATGGCTACACCTTCGGTTCG	CSARVEAGYGYTF	2	1.9007612548825806E-5	39	TCRBV20	TCRBV20				TCRBV20-01,TCRBV20-or09_02		TCRBD02-01*02	TCRBD02	TCRBD02-01	02				TCRBJ01-02*01	TCRBJ01	TCRBJ01-02	01				1	5	11	1	2	5	42	55	57	61	66	2	In	VDJ
GGAGTCAGCTGCTCCCTCCCAGACATCTGTATACTTCTGTGCCAGCACCCACTCCCAGGGTTGCGGTATGGCTACACCTTCGGTTCG		2	1.9007612548825806E-5	44	TCRBV06-09*01	TCRBV06	TCRBV06-09	01				TCRBD01-01*01	TCRBD01	TCRBD01-01	01				TCRBJ01-02*01	TCRBJ01	TCRBJ01-02	01				7	6	4	3	8	5	37	47	55	60	66	2	Out	VDJ
CTGGAGTCCGCCAGCACCAACCAGACATCTATGTACCTCTGTGCCAGCAGTCTCGGACAGGGTGCGTATGGCTACACCTTCGGTTCG	CASSLGQGAYGYTF	6	5.702283764647741E-5	42	TCRBV28-01*01	TCRBV28	TCRBV28-01	01				TCRBD01-01*01	TCRBD01	TCRBD01-01	01				TCRBJ01-02*01	TCRBJ01	TCRBJ01-02	01				5	4	1	3	3	5	39	51	54	62	66	6	In	VDJ
AATGTGAACGCCTTGTTGCTGGGGGACTCGGCCCTCTATCTCTGTGCCAGCACCCAGGGACTTTTCTATGGCTACACCTTCGGTTCG	CASTQGLFYGYTF	1	9.503806274412903E-6	39	TCRBV05-06*01	TCRBV05	TCRBV05-06	01				TCRBD02-01	TCRBD02	TCRBD02-01				01,02	TCRBJ01-02*01	TCRBJ01	TCRBJ01-02	01				6	3	0	10	4	4	42	52	56	62	65	1	In	VDJ
ATCAATTCCCTGGAGCTTGGTGACTCTGCTGTGTATTTCTGTGCCAGCAGCTCACTGGGGGCCGCCTATGGCTACACCTTCGGTTCG	CASSSLGAAYGYTF	2	1.9007612548825806E-5	42	TCRBV03-01/03-02*01	TCRBV03	TCRBV03-01/03-02	01				TCRBD01-01*01	TCRBD01	TCRBD01-01	01				TCRBJ01-02*01	TCRBJ01	TCRBJ01-02	01				5	3	6	0	5	4	39	51	56	62	65	2	In	VDJ
AGCTCCTTGGAGCTGGGGGACTCAGCCCTGTACTTCTGTGCCAGCAGCTTAGATCGGACAGGGAACTATGGCTACACCTTCGGTTCG	CASSLDRTGNYGYTF	2	1.9007612548825806E-5	45	TCRBV13-01*01	TCRBV13	TCRBV13-01	01				TCRBD01-01*01	TCRBD01	TCRBD01-01	01				TCRBJ01-02*01	TCRBJ01	TCRBJ01-02	01				1	0	1	3	3	2	36	52	55	-1	63	2	In	VDJ
NNNNNNNNNNTGTCGGCTGCTCCCTCCCAGACATCTGTGTACTTCTGTGCCAGCATGAAGCAGAACTATGGCTACACCTTCGGTTCG	CASMKQNYGYTF	2	1.9007612548825806E-5	36	TCRBV06-05*01	TCRBV06	TCRBV06-05	01								TCRBD01,TCRBD02	TCRBD01-01,TCRBD02-01		TCRBJ01-02*01	TCRBJ01	TCRBJ01-02	01				7	0	4	5	5	2	45	55	60	-1	63	2	In	VDJ
GCCAGCACCAACCAGACATCTATGTACCTCTGTGCCAGCAGTTCCCACTCCGGGACAGTTGGCAACTATGGCTACACCTTCGGTTCG	CASSSHSGTVGNYGYTF	1	9.503806274412903E-6	51	TCRBV28-01*01	TCRBV28	TCRBV28-01	01				TCRBD01-01*01	TCRBD01	TCRBD01-01	01				TCRBJ01-02*01	TCRBJ01	TCRBJ01-02	01				4	5	0	5	8	2	30	43	51	58	63	1	In	VDJ
GTGAACGCCTTGGAGCTGGACGACTCGGCCCTGTATCTCTGTGCCAGCAGCCCCGCGGGGGGGGATCATGGCTACACCTTCGGTTCG	CASSPAGGDHGYTF	2	1.9007612548825806E-5	42	TCRBV05-04*01	TCRBV05	TCRBV05-04	01				TCRBD02-01*01	TCRBD02	TCRBD02-01	01				TCRBJ01-02*01	TCRBJ01	TCRBJ01-02	01				4	4	7	0	3	6	39	51	54	63	67	2	In	VDJ
CTGATTCTGGAGTCCGCCAGCACCAACCAGACATCTATGTACCTCTGTGCCAGCAGTTTAAAGGGAAATGGCTACACCTTCGGTTCG	CASSLKGNGYTF	1	9.503806274412903E-6	36	TCRBV28-01*01	TCRBV28	TCRBV28-01	01								TCRBD01,TCRBD02	TCRBD01-01,TCRBD02-01		TCRBJ01-02*01	TCRBJ01	TCRBJ01-02	01				2	1	0	8	2	6	45	60	62	66	67	1	In	VDJ
CTGAGCTCTCTGGAGCTGGGGGACTCAGCTTTGTATTTCTGTGCCAGCAGCGTAGATGGATTGGGGCCCGGCTACACCTTCGGTTCG	CASSVDGLGPGYTF	6	5.702283764647741E-5	42	TCRBV09-01*01	TCRBV09	TCRBV09-01	01				TCRBD01-01*01	TCRBD01	TCRBD01-01	01				TCRBJ01-02*01	TCRBJ01	TCRBJ01-02	01				0	2	7	0	7	8	39	55	62	67	69	6	In	VDJ
CTGAATGTGAACGCCTTGGAGCTGGACGACTCGGCCCTGTATCTCTGTGCCAGCAGTACGGACAGAGACGGCTACACCTTCGGTTCG	CASSTDRDGYTF	2	1.9007612548825806E-5	36	TCRBV05-04*01	TCRBV05	TCRBV05-04	01				TCRBD01-01*01	TCRBD01	TCRBD01-01	01				TCRBJ01-02*01	TCRBJ01	TCRBJ01-02	01				5	4	1	5	3	8	45	56	59	65	69	2	In	VDJ
GTGAACGCCTTGTTGCTGGGGGACTCGGCCCTCTATCTCTGTGCCAGCAGCTTTACAACAGGGAATGGAGGCTACACCTTCGGTTCG	CASSFTTGNGGYTF	1	9.503806274412903E-6	42	TCRBV05-06*01	TCRBV05	TCRBV05-06	01				TCRBD01-01*01	TCRBD01	TCRBD01-01	01				TCRBJ01-02*01	TCRBJ01	TCRBJ01-02	01				2	6	3	3	4	8	39	53	57	63	69	1	In	VDJ
ACCTTGGAGCTGGGGGACTCGGCCCTTTATCTTTGCGCCAGCAGCTTGGAGCCGGGCTCCGCGTCCTCCGAGCAGTACTTCGGGCCG	CASSLEPGSASSEQYF	8	7.603045019530323E-5	48	TCRBV05-01*01	TCRBV05	TCRBV05-01	01								TCRBD01,TCRBD02	TCRBD01-01,TCRBD02-01		TCRBJ02-07*01	TCRBJ02	TCRBJ02-07	01				0	11	8	0	4	6	33	49	53	57	68	8	In	VDJ
CCAGTCCACGGAGTCAGGGGACACAGCACTGTATTTCTGTGCCAGCAGCAAATACGGGAGAGCTCGTACGAGCAGTACTTCGGGCCG		2	1.9007612548825806E-5	44	TCRBV21-01*01	TCRBV21	TCRBV21-01	01				TCRBD02-01*02	TCRBD02	TCRBD02-01	02				TCRBJ02-07*01	TCRBJ02	TCRBJ02-07	01				2	6	8	2	2	4	37	52	54	60	66	2	Out	VDJ
CTGAGTTCTAAGAAGCTCCTTCTCAGTGACTCTGGCTTCTATCTCTGTGCCTGGAGCGCCGAGAGCTACGAGCAGTACTTCGGGCCG	CAWSAESYEQYF	2	1.9007612548825806E-5	36	TCRBV30-01*01	TCRBV30	TCRBV30-01	01				TCRBD02-01*02	TCRBD02	TCRBD02-01	02				TCRBJ02-07*01	TCRBJ02	TCRBJ02-07	01				3	2	11	2	4	3	45	56	60	63	65	2	In	VDJ
CACATCAATTCCCTGGAGCTTGGTGACTCTGCTGTGTATTTCTGTGCCAGCAGCCCCAGGAGCTCCTACGAGCAGTACTTCGGGCCG	CASSPRSSYEQYF	2	1.9007612548825806E-5	39	TCRBV03-01/03-02*01	TCRBV03	TCRBV03-01/03-02	01								TCRBD01,TCRBD02	TCRBD01-01,TCRBD02-01		TCRBJ02-07*01	TCRBJ02	TCRBJ02-07	01				4	2	4	4	1	0	42	55	56	60	62	2	In	VDJ
CTGGAGTCCGCCAGCACCAACCAGACATCTATGTACCTCTGTGCCAGCAGGCGAACTACAGGGGCCTACGAGCAGTACTTCGGGCCG	CASRRTTGAYEQYF	2	1.9007612548825806E-5	42	TCRBV28-01*01	TCRBV28	TCRBV28-01	01				TCRBD01-01*01	TCRBD01	TCRBD01-01	01				TCRBJ02-07*01	TCRBJ02	TCRBJ02-07	01				6	0	3	2	7	2	39	50	57	-1	64	2	In	VDJ
AGCACCTTGGAGCTGGGGGACTCGGCCCTTTATCTTTGCGCCAGCAGCTTGGAGGGGGAGGGCCCCTACGAGCAGTACTTCGGGCCG	CASSLEGEGPYEQYF	5	4.751903137206451E-5	45	TCRBV05-01*01	TCRBV05	TCRBV05-01	01				TCRBD02-01*02	TCRBD02	TCRBD02-01	02				TCRBJ02-07*01	TCRBJ02	TCRBJ02-07	01				0	2	9	0	3	2	36	52	55	62	64	5	In	VDJ
TGTCCCTAGAGTCTGCCATCCCCAACCAGACAGCTCTTTACTTCTGTGCCACCCGGGACACCGCAGGACGAGCAGTACTTCGGGCCG		2	1.9007612548825806E-5	37	TCRBV24-01*01	TCRBV24	TCRBV24-01	01				TCRBD01-01*01	TCRBD01	TCRBD01-01	01				TCRBJ02-07*01	TCRBJ02	TCRBJ02-07	01				9	7	0	6	1	5	44	53	54	60	67	2	Out	VDJ
NNNNNNNNTGAAGATCCAGCCCTCAGAACCCAGGGACTCAGCTGTGTACTTCTGTGCCAGCAGTTTTGCCGGGGAGACCTCGGGCCG		1	9.503806274412903E-6	29	TCRBV12-03/12-04*01	TCRBV12	TCRBV12-03/12-04	01				TCRBD02-01	TCRBD02	TCRBD02-01				01,02	TCRBJ02-07	TCRBJ02	TCRBJ02-07				01,02	3	5	8	3	3	17	52	66	69	74	79	1	Out	VDJ
CTGGAGTCGCCCAGCCCCAACCAGACCTCTCTGTACTTCTGTGCCAGCTCGACAGGGGGGTATAATTCACCCCTCCACTTTGGGAAC	CASSTGGYNSPLHF	2	1.9007612548825806E-5	42	TCRBV27-01*01	TCRBV27	TCRBV27-01	01				TCRBD01-01*01	TCRBD01	TCRBD01-01	01				TCRBJ01-06*02	TCRBJ01	TCRBJ01-06	02				8	1	2	1	2	4	39	48	50	59	60	2	In	VDJ
CCTAGAGTCTGCCATCCCCAACCAGACAGCTCTTTACTTCTGTGCCACTTGGAGAGGGAGGACAATTCACCCCTCCACTTTGGGAAC		4	3.801522509765161E-5	41	TCRBV24-01*01	TCRBV24	TCRBV24-01	01				TCRBD02-01*02	TCRBD02	TCRBD02-01	02				TCRBJ01-06*02	TCRBJ01	TCRBJ01-06	02				10	2	9	1	7	7	40	48	55	61	63	4	Out	VDJ
ACATCGGCCCAAAAGAACCCGACAGCTTTCTATCTCTGTGCCAGTAGTTGGGGCCCGGCTCTGGAGTATGAGCAGTTCTTCGGGCCA	CASSWGPALEYEQFF	3	2.8511418823238706E-5	45	TCRBV19-01*01	TCRBV19	TCRBV19-01	01				TCRBD01-01*01	TCRBD01	TCRBD01-01	01				TCRBJ02-01*01	TCRBJ02	TCRBJ02-01	01				5	13	7	0	1	8	36	48	49	54	67	3	In	VDJ
TCCACAAAGCTGGAGGACTCAGCCATGTACTTCTGTGCCAGCAGTGAGCAGGCAGGCGGGGCTGGCGGGGAGCTGTTTTTTGGAGAA	CASSEQAGGAGGELFF	3	2.8511418823238706E-5	48	TCRBV02-01	TCRBV02	TCRBV02-01				01,03	TCRBD02-01*01	TCRBD02	TCRBD02-01	01				TCRBJ02-02*01	TCRBJ02	TCRBJ02-02	01				3	4	7	3	8	7	33	47	55	61	65	3	In	VDJ
GAGTCCGCCAGCACCAACCAGACATCTATGTACCTCTGTGCCAGCACTTCCTCTCGGAGGGGGACCGGGGAGCTGTTTTTTGGAGAA	CASTSSRRGTGELFF	2	1.9007612548825806E-5	45	TCRBV28-01*01	TCRBV28	TCRBV28-01	01								TCRBD01,TCRBD02	TCRBD01-01,TCRBD02-01		TCRBJ02-02*01	TCRBJ02	TCRBJ02-02	01				7	0	5	1	11	5	36	46	57	-1	63	2	In	VDJ
TCAGAACCCAGGGACTCAGCTGTGTACTTCTGTGCCAGCAGTCCTACGTTTGGGGTCGGAAACACCGGGGAGCTGTTTTTTGGAGAA	CASSPTFGVGNTGELFF	2	1.9007612548825806E-5	51	TCRBV12	TCRBV12				TCRBV12-03/12-04,TCRBV12-04						TCRBD01,TCRBD02	TCRBD01-01,TCRBD02-01		TCRBJ02-02*01	TCRBJ02	TCRBJ02-02	01				5	5	6	2	9	2	30	42	51	55	60	2	In	VDJ
TCAGAACCCAGGGACTCAGCTGTGTACTTCTGTGCCAGCACACCCCTCACCGGGACTAGGGGGACCGGGGAGCTCCTTTTTGGAGAA	CASTPLTGTRGTGELLF	2	1.9007612548825806E-5	51	TCRBV12	TCRBV12				TCRBV12-03/12-04,TCRBV12-04		TCRBD02-01	TCRBD02	TCRBD02-01				01,02	TCRBJ02-02*01	TCRBJ02	TCRBJ02-02	01				7	17	0	8	11	18	30	40	51	59	76	2	In	VDJ
NNNNNNTGAAGATCCAGCCCTCAGAACCCAGGGACTCAGCTGTGTACTTCTGTGCCAGCAGTCTGATCTGAAGCTTTCTTTGGACAA		2	1.9007612548825806E-5	31	TCRBV12-03/12-04*01	TCRBV12	TCRBV12-03/12-04	01								TCRBD01,TCRBD02	TCRBD01-01,TCRBD02-01		TCRBJ01-01*01	TCRBJ01	TCRBJ01-01	01				5	1	2	8	2	6	50	62	64	66	67	2	Out	VDJ
CTGGAGCTTGGTGACTCTGCTGTGTATTTCTGTGCCAGCAGCCAAGAGGGGCTCGTCCCCGGAGGCACTGAAGCTTTCTTTGGACAA	CASSQEGLVPGGTEAFF	2	1.9007612548825806E-5	51	TCRBV03-01/03-02*01	TCRBV03	TCRBV03-01/03-02	01								TCRBD01,TCRBD02	TCRBD01-01,TCRBD02-01		TCRBJ01-01*01	TCRBJ01	TCRBJ01-01	01				0	13	7	0	0	4	30	-1	47	52	65	2	In	VDJ
AGCTCCTTGGAGCTGGGGGACTCAGCCCTGTACTTCTGTGCCAGCAGTCCCTCGGGCGGAGGGTCCACTGAAGCTTTCTTTGGACAA	CASSPSGGGSTEAFF	3	2.8511418823238706E-5	45	TCRBV13-01*01	TCRBV13	TCRBV13-01	01				TCRBD02-01*02	TCRBD02	TCRBD02-01	02				TCRBJ01-01*01	TCRBJ01	TCRBJ01-01	01				6	2	10	0	10	4	36	47	57	63	65	3	In	VDJ
CTGGAGTCCGCCAGCACCAACCAGACATCTATGTACCTCTGTGCCAGCAAATGGGACCGGGACGACACTGAAGCTTTCTTTGGACAA	CASKWDRDDTEAFF	2	1.9007612548825806E-5	42	TCRBV28-01*01	TCRBV28	TCRBV28-01	01								TCRBD01,TCRBD02	TCRBD01-01,TCRBD02-01		TCRBJ01-01*01	TCRBJ01	TCRBJ01-01	01				7	7	0	7	3	3	39	49	52	57	64	2	In	VDJ
AAGATCCGGTCCACAAAGCTGGAGGACTCAGCCATGTACTTCTGTGCCAGCAGTGACGTGATGAACACTGAAGCTTTCTTTGGACAA	CASSDVMNTEAFF	2	1.9007612548825806E-5	39	TCRBV02-01	TCRBV02	TCRBV02-01				01,03					TCRBD01,TCRBD02	TCRBD01-01,TCRBD02-01		TCRBJ01-01*01	TCRBJ01	TCRBJ01-01	01				3	0	2	8	3	0	42	56	59	-1	61	2	In	VDJ
CTGGAGTCCGCCAGCACCAACCAGACATCTATGTACCTCTGTGCCAGCAGCCCCGAAGTAGGACATCAGCCCCAGCATTTTGGTGAT	CASSPEVGHQPQHF	2	1.9007612548825806E-5	42	TCRBV28-01*01	TCRBV28	TCRBV28-01	01								TCRBD01,TCRBD02	TCRBD01-01,TCRBD02-01		TCRBJ01-05*01	TCRBJ01	TCRBJ01-05	01				6	0	1	7	10	5	39	50	60	-1	64	2	In	VDJ
GTGACATCGGCCCAAAAGAACCCGACAGCTTTCTATCTCTGTGCCAGTAGTATAAACGGGGATAATCAGCCCCAGCATTTTGGTGAT	CASSINGDNQPQHF	2	1.9007612548825806E-5	42	TCRBV19-01*01	TCRBV19	TCRBV19-01	01				TCRBD02-01*01	TCRBD02	TCRBD02-01	01				TCRBJ01-05*01	TCRBJ01	TCRBJ01-05	01				2	2	8	3	2	4	39	54	56	61	63	2	In	VDJ
CTGGAGTCCGCCAGCACCAACCAGACATCTATGTACCTCTGTGCCACCCAGGGGGTGAGTAGCAATCAGCCCCAGCATTTTGGTGAT	CATQGVSSNQPQHF	2	1.9007612548825806E-5	42	TCRBV28-01*01	TCRBV28	TCRBV28-01	01				TCRBD01-01*01	TCRBD01	TCRBD01-01	01				TCRBJ01-05*01	TCRBJ01	TCRBJ01-05	01				10	4	4	1	2	0	39	46	48	55	59	2	In	VDJ
GTGACCAGTGCCCATCCTGAAGACAGCAGCTTCTACATCTGCAGTGCCACCCGGGCCGATAGCAATCAGCCCCAGCATTTTGGTGAT	CSATRADSNQPQHF	15	1.4255709411619354E-4	42	TCRBV20	TCRBV20				TCRBV20-01,TCRBV20-or09_02						TCRBD01,TCRBD02	TCRBD01-01,TCRBD02-01		TCRBJ01-05*01	TCRBJ01	TCRBJ01-05	01				6	3	8	0	5	0	39	47	52	56	59	15	In	VDJ
GAGTCCGCCAGCACCAACCAGACATCTATGTACCTCTGTGCCAGCAGTTTTCCACTGGGGAGTAATTCACCCCTCCACTTTGGGAAT	CASSFPLGSNSPLHF	2	1.9007612548825806E-5	45	TCRBV28-01*01	TCRBV28	TCRBV28-01	01				TCRBD02-01*02	TCRBD02	TCRBD02-01	02				TCRBJ01-06*01	TCRBJ01	TCRBJ01-06	01				3	0	9	2	7	6	36	50	57	-1	62	2	In	VDJ
GAGCTGAATGTGAACGCCTTGTTGCTGGGGGACTCGGCCCTCTATCTCTGTGCCAGCAGCTTCAGGGTTGGCTACACCTTCGGTTCG	CASSFRVGYTF	1	9.503806274412903E-6	33	TCRBV05-06*01	TCRBV05	TCRBV05-06	01				TCRBD01-01*01	TCRBD01	TCRBD01-01	01				TCRBJ01-02*01	TCRBJ01	TCRBJ01-02	01				2	1	4	3	0	7	48	-1	62	67	68	1	In	VDJ
CTGGAGTCCGCCAGCACCAACCAGACATCTATGTACCTCTGTGCCAGCAGTTTGCCAGGGGGTTTCAGTGGCTACACCTTCGGTTCG	CASSLPGGFSGYTF	1	9.503806274412903E-6	42	TCRBV28-01*01	TCRBV28	TCRBV28-01	01				TCRBD01-01*01	TCRBD01	TCRBD01-01	01				TCRBJ01-02*01	TCRBJ01	TCRBJ01-02	01				3	6	4	1	2	7	39	53	55	62	68	1	In	VDJ
ATGAGCTCCTTGGAGCTGGGGGACTCAGCCCTGTACTTCTGTGCCAGCAGCACCCTCGGGGAGGGCTATGGCTACACCTTCGGTTCG	CASSTLGEGYGYTF	4	3.801522509765161E-5	42	TCRBV13-01*01	TCRBV13	TCRBV13-01	01				TCRBD02-01*02	TCRBD02	TCRBD02-01	02				TCRBJ01-02*01	TCRBJ01	TCRBJ01-02	01				5	0	9	0	7	4	39	51	58	-1	65	4	In	VDJ
AATGTGAACGCCTTGGAGCTGGAGGACTCGGCCCTGTATCTCTGTGCCAGCAGCTTGGGGACAGGCTATGGCTACACCTTCGGTTCG	CASSLGTGYGYTF	4	3.801522509765161E-5	39	TCRBV05-08*01	TCRBV05	TCRBV05-08	01				TCRBD01-01*01	TCRBD01	TCRBD01-01	01				TCRBJ01-02*01	TCRBJ01	TCRBJ01-02	01				0	0	1	4	0	4	42	-1	58	-1	65	4	In	VDJ
AGTTCTAAGAAGCTCCTTCTCAGTGACTCTGGCTTCTATCTCTGTGCCTGGAGTCGAACTCAGGCCTATGGCTACACCTTCGGTTCG	CAWSRTQAYGYTF	2	1.9007612548825806E-5	39	TCRBV30-01*01	TCRBV30	TCRBV30-01	01				TCRBD01-01*01	TCRBD01	TCRBD01-01	01				TCRBJ01-02*01	TCRBJ01	TCRBJ01-02	01				2	1	4	4	6	4	42	54	60	64	65	2	In	VDJ
AGTTCTAAGAAGCTCCTTCTCAGTGACTCTGGCTTCTATCTCTGTGCCTGGAGTCCTAACACCCCCTATGGCTACACCTTCGGTTCG	CAWSPNTPYGYTF	2	1.9007612548825806E-5	39	TCRBV30-01*01	TCRBV30	TCRBV30-01	01								TCRBD01,TCRBD02	TCRBD01-01,TCRBD02-01		TCRBJ01-02*01	TCRBJ01	TCRBJ01-02	01				2	4	3	6	4	4	42	54	58	61	65	2	In	VDJ
CGGGAGACACGGCACTGTATCTCTGCGCCAGCAGTCAAGGCCCCCGGGACAGAGACAAGGGCTAACTATGGCTACACCTTCGGTTCG		2	1.9007612548825806E-5	58	TCRBV23-01*01	TCRBV23	TCRBV23-01	01				TCRBD01-01*01	TCRBD01	TCRBD01-01	01				TCRBJ01-02*01	TCRBJ01	TCRBJ01-02	01				2	9	0	5	7	0	23	38	45	52	61	2	Out	VDJ
TCCGCCAGCACCAACCAGACATCTATGTACCTCTGTGCCAGCAGCCCCACAGGGATCCGAGCTAACTATGGCTACACCTTCGGTTCG	CASSPTGIRANYGYTF	1	9.503806274412903E-6	48	TCRBV28-01*01	TCRBV28	TCRBV28-01	01				TCRBD01-01*01	TCRBD01	TCRBD01-01	01				TCRBJ01-02*01	TCRBJ01	TCRBJ01-02	01				6	7	3	3	4	0	33	44	48	54	61	1	In	VDJ
AAGATCCAGCCCTCAGAACCCAGGGACTCAGCTGTGTACTTCTGTGCCAGCAGCCAACCAGCTAACTATGGCTACACCTTCGGTTCG	CASSQPANYGYTF	1	9.503806274412903E-6	39	TCRBV12-03/12-04*01	TCRBV12	TCRBV12-03/12-04	01				TCRBD01-01*01	TCRBD01	TCRBD01-01	01				TCRBJ01-02*01	TCRBJ01	TCRBJ01-02	01				6	0	4	5	5	0	42	53	58	-1	61	1	In	VDJ
ATCCTGAGTTCTAAGAAGCTCCTTCTCAGTGACTCTGGCTTCTATCTCTGTGCCTGGAGCAATAACTATGGCTACACCTTCGGTTCG	CAWSNNYGYTF	2	1.9007612548825806E-5	33	TCRBV30-01*01	TCRBV30	TCRBV30-01	01				TCRBD01-01*01	TCRBD01	TCRBD01-01	01				TCRBJ01-02*01	TCRBJ01	TCRBJ01-02	01				3	1	4	6	0	1	48	-1	59	61	62	2	In	VDJ
CTGACAGTGACCAGTGCCCATCCTGAAGACAGCAGCTTCTACATCTGCAGTGCTGGACAGGGGAACTATGGCTACACCTTCGGTTCG	CSAGQGNYGYTF	2	1.9007612548825806E-5	36	TCRBV20	TCRBV20				TCRBV20-01,TCRBV20-or09_02		TCRBD01-01*01	TCRBD01	TCRBD01-01	01				TCRBJ01-02*01	TCRBJ01	TCRBJ01-02	01				5	0	1	2	0	2	45	-1	54	-1	63	2	In	VDJ
CACATCAATTCCCTGGAGCTTGGTGACTCTGCTGTGTATTTCTGTGCCAGCAGCCAAGTGACGGCATATGGCTACACCTTCGGTTCG	CASSQVTAYGYTF	2	1.9007612548825806E-5	39	TCRBV03-01/03-02*01	TCRBV03	TCRBV03-01/03-02	01								TCRBD01,TCRBD02	TCRBD01-01,TCRBD02-01		TCRBJ01-02*01	TCRBJ01	TCRBJ01-02	01				1	4	2	7	1	5	42	58	59	62	66	2	In	VDJ
GAGTCCGCCAGCACCAACCAGACATCTATGTACCTCTGTGCCAGCAGTCTCCACCTAGACGGGACGGATGGCTACACCTTCGGTTCG	CASSLHLDGTDGYTF	1	9.503806274412903E-6	45	TCRBV28-01*01	TCRBV28	TCRBV28-01	01								TCRBD01,TCRBD02	TCRBD01-01,TCRBD02-01		TCRBJ01-02*01	TCRBJ01	TCRBJ01-02	01				5	2	0	7	12	6	36	48	60	65	67	1	In	VDJ
GCCCTCAGAACCCAGGGACTCAGCTGTGTACTTCTGTGCCAGCAGACTCCCAGCGGGACAGGAGTCTTGGAGCAGTACTTCGGGCCG		1	9.503806274412903E-6	47	TCRBV12	TCRBV12				TCRBV12-03/12-04,TCRBV12-04		TCRBD01-01*01	TCRBD01	TCRBD01-01	01				TCRBJ02-07*01	TCRBJ02	TCRBJ02-07	01				6	7	0	4	9	7	34	45	54	62	69	1	Out	VDJ
ACCAGTGCCCATCCTGAAGACAGCAGCTTCTACATCTGCAGTGCTACCGAAACGGGACAGGGCTTCGGCGAGCAGTACTTCGGGCCG	CSATETGQGFGEQYF	2	1.9007612548825806E-5	45	TCRBV20	TCRBV20				TCRBV20-01,TCRBV20-or09_02		TCRBD01-01*01	TCRBD01	TCRBD01-01	01				TCRBJ02-07*01	TCRBJ02	TCRBJ02-07	01				4	6	0	3	7	6	36	46	53	62	68	2	In	VDJ
CTGATTCTGGAGTCCGCCAGCACCAACCAGACATCTATGTACCTCTGTGCCAGCAGTTTTCGGGGTTACGAGCAGTACTTCGGGCCG	CASSFRGYEQYF	2	1.9007612548825806E-5	36	TCRBV28-01*01	TCRBV28	TCRBV28-01	01				TCRBD02-01*01	TCRBD02	TCRBD02-01	01				TCRBJ02-07*01	TCRBJ02	TCRBJ02-07	01				3	1	8	3	1	4	45	59	60	65	66	2	In	VDJ
ATCCTGGAGTCGCCCAGCCCCAACCAGACCTCTCTGTACTTCTGTGCCAGCAGTTTGAGCAGGGGTTACGAGCAGTACTTCGGGCCG	CASSLSRGYEQYF	2	1.9007612548825806E-5	39	TCRBV27-01*01	TCRBV27	TCRBV27-01	01				TCRBD01-01*01	TCRBD01	TCRBD01-01	01				TCRBJ02-07*01	TCRBJ02	TCRBJ02-07	01				3	1	4	2	3	4	42	56	59	65	66	2	In	VDJ
AGCACCAACCAGACATCTATGTACCTCTGTGCCAGCAGCCAACCCGACCTATCCGGGACAGGGGGCTACGAGCAGTACTTCGGGCCG	CASSQPDLSGTGGYEQYF	2	1.9007612548825806E-5	54	TCRBV28-01*01	TCRBV28	TCRBV28-01	01				TCRBD01-01*01	TCRBD01	TCRBD01-01	01				TCRBJ02-07*01	TCRBJ02	TCRBJ02-07	01				6	0	0	1	16	3	27	38	54	-1	65	2	In	VDJ
TGGAGTCCGCCAGCACCAACCAGACATCTATGTACCTCTGTGCCAGCAGTTTGAGAAGGGTGCTCCTACGAGCAGTACTTCGGGCCG		2	1.9007612548825806E-5	43	TCRBV28-01*01	TCRBV28	TCRBV28-01	01								TCRBD01,TCRBD02	TCRBD01-01,TCRBD02-01		TCRBJ02-07*01	TCRBJ02	TCRBJ02-07	01				3	2	5	3	4	0	38	52	56	60	62	2	Out	VDJ
CTGATTCTGGAGTCCGCCAGCACCAACCAGACATCTATGTACCTCTGTGCCAGCAACGGCGGCTCCTACGAGCAGTACTTCGGGCCG	CASNGGSYEQYF	2	1.9007612548825806E-5	36	TCRBV28-01*01	TCRBV28	TCRBV28-01	01				TCRBD02-01	TCRBD02	TCRBD02-01				01,02	TCRBJ02-07*01	TCRBJ02	TCRBJ02-07	01				7	0	7	5	3	0	45	55	58	-1	62	2	In	VDJ
TCCGCCAGCACCAACCAGACATCTATGTACCTCTGTGCCAGCAGACCGACCGGACAGGGGGCATCCTACGAGCAGTACTTCGGGCCG	CASRPTGQGASYEQYF	4	3.801522509765161E-5	48	TCRBV28-01*01	TCRBV28	TCRBV28-01	01				TCRBD01-01*01	TCRBD01	TCRBD01-01	01				TCRBJ02-07*01	TCRBJ02	TCRBJ02-07	01				6	1	1	0	7	1	33	44	51	62	63	4	In	VDJ
GAGTCCGCCAGCACCAACCAGACATCTATGTACCTCTGTGCCAGCAGTCGAGAGTCAACGCGGGCCTACGAGCAGTACTTCGGGCCG	CASSRESTRAYEQYF	2	1.9007612548825806E-5	45	TCRBV28-01*01	TCRBV28	TCRBV28-01	01				TCRBD02-01	TCRBD02	TCRBD02-01				01,02	TCRBJ02-07*01	TCRBJ02	TCRBJ02-07	01				5	0	7	4	11	2	36	48	59	-1	64	2	In	VDJ
ATCAATTCCCTGGAGCTTGGTGACTCTGCTGTGTATTTCTGTGCCAGCAGCCAAATAACTCCGACCTACGAGCAGTACTTCGGGCCG	CASSQITPTYEQYF	2	1.9007612548825806E-5	42	TCRBV03-01/03-02*01	TCRBV03	TCRBV03-01/03-02	01				TCRBD02-01	TCRBD02	TCRBD02-01				01,02	TCRBJ02-07*01	TCRBJ02	TCRBJ02-07	01				2	4	3	10	3	2	39	54	57	60	64	2	In	VDJ
NNNNTGAAGATCCAGCCCTCAGAACCCAGGGACTCAGCTGTGTACTTCTGTGCCAGCTCCTCTGGAAACACCATATATTTTGGAGAG	CASSSGNTIYF	2	1.9007612548825806E-5	33	TCRBV12-03/12-04*01	TCRBV12	TCRBV12-03/12-04	01											TCRBJ01-03*01	TCRBJ01	TCRBJ01-03	01				8	2	0	0	0	0	48	-1	-1	57	59	2	In	VJ
AATTCCCTGGAGCTTGGTGACTCTGCTGTGTATTTCTGTGCCAGCAGCCAGTCCGGGACAGGACATTCACCCCTCCACTTTGGGAAC	CASSQSGTGHSPLHF	2	1.9007612548825806E-5	45	TCRBV03-01/03-02*01	TCRBV03	TCRBV03-01/03-02	01				TCRBD01-01*01	TCRBD01	TCRBD01-01	01				TCRBJ01-06*02	TCRBJ01	TCRBJ01-06	02				3	2	0	4	4	8	36	50	54	62	64	2	In	VDJ
GTGAACGCCTTGTTGCTGGGGGACTCGGCCCTGTATCTCTGTGCCAGCAGCTTGGCGGGTGGCAATTCACCCCTCCACTTTGGGAAC	CASSLAGGNSPLHF	2	1.9007612548825806E-5	42	TCRBV05-05*01	TCRBV05	TCRBV05-05	01				TCRBD02-01	TCRBD02	TCRBD02-01				01,02	TCRBJ01-06*02	TCRBJ01	TCRBJ01-06	02				0	4	8	4	0	7	39	-1	55	59	63	2	In	VDJ
ATCCTGGAGTCGCCCAGCCCCAACCAGACCTCTCTGTACTTCTGTGCCAGCAGTATCCGGGAGTACAGTGAGCAGTTCTTCGGGCCA	CASSIREYSEQFF	2	1.9007612548825806E-5	39	TCRBV27-01*01	TCRBV27	TCRBV27-01	01				TCRBD02-01*02	TCRBD02	TCRBD02-01	02				TCRBJ02-01*01	TCRBJ02	TCRBJ02-01	01				5	5	8	2	3	9	42	54	57	63	68	2	In	VDJ
ATCCAGCCCTCAGAACCCAGGGACTCAGCTGTGTACTTCTGTGCCAGCAGGAGACAGGGTGTCAGCAATGAGCAGTTCTTCGGGCCA	CASRRQGVSNEQFF	2	1.9007612548825806E-5	42	TCRBV12	TCRBV12				TCRBV12-03/12-04,TCRBV12-04		TCRBD01-01*01	TCRBD01	TCRBD01-01	01				TCRBJ02-01*01	TCRBJ02	TCRBJ02-01	01				6	6	2	3	2	6	39	50	52	59	65	2	In	VDJ
CACACCCTGCAGCCAGAAGACTCGGCCCTGTATCTCTGTGCCAGCAGCCAAGAGACAGAGTCCTACAATGAGCAGTTCTTCGGGCCA	CASSQETESYNEQFF	8	7.603045019530323E-5	45	TCRBV04-02*01	TCRBV04	TCRBV04-02	01				TCRBD01-01*01	TCRBD01	TCRBD01-01	01				TCRBJ02-01*01	TCRBJ02	TCRBJ02-01	01				0	2	2	5	0	1	36	-1	53	58	60	8	In	VDJ
NNNNNTGTCGGCTGCTCCCTCCCAGACATCTGTGTACTTCTGTGCCAGCAGTTACAGGGGTACCAAGAGACCCAGTACTTCGGGCCA		2	1.9007612548825806E-5	41	TCRBV06-05*01	TCRBV06	TCRBV06-05	01				TCRBD01-01*01	TCRBD01	TCRBD01-01	01				TCRBJ02-05*01	TCRBJ02	TCRBJ02-05	01				2	1	5	2	0	0	40	-1	55	60	61	2	Out	VDJ
AAGATCCGGTCCACAAAGCTGGAGGACTCAGCCATGTACTTCTGTGCCAGCAGTGTCAGGGGACAAGAGACCCAGTACTTCGGGCCA	CASSVRGQETQYF	1	9.503806274412903E-6	39	TCRBV02-01	TCRBV02	TCRBV02-01				01,03	TCRBD01-01*01	TCRBD01	TCRBD01-01	01				TCRBJ02-05*01	TCRBJ02	TCRBJ02-05	01				4	1	4	2	1	2	42	55	56	62	63	1	In	VDJ
AGATCCAGTCCACGGAGTCAGGGGACACAGCACTGTATTTCTGTGCCAGCAGCAAACCCCGGTTCCGCTGAAGCTTTCTTTGGACAA		2	1.9007612548825806E-5	40	TCRBV21-01*01	TCRBV21	TCRBV21-01	01				TCRBD02-01	TCRBD02	TCRBD02-01				01,02	TCRBJ01-01*01	TCRBJ01	TCRBJ01-01	01				2	5	8	5	3	6	41	56	59	62	67	2	Out	VDJ
GAGTCCGCCAGCACCAACCAGACATCTATGTACCTCTGTGCCAGCAGTACCACCTGGGACAGGCGGACTGAAGCTTTCTTTGGACAA	CASSTTWDRRTEAFF	2	1.9007612548825806E-5	45	TCRBV28-01*01	TCRBV28	TCRBV28-01	01				TCRBD01-01*01	TCRBD01	TCRBD01-01	01				TCRBJ01-01*01	TCRBJ01	TCRBJ01-01	01				5	3	0	4	7	5	36	48	55	63	66	2	In	VDJ
ATCCAGCCCTCAGAACCCAGGGACTCAGCTGTGTACTTCTGTGCCAGCAGTTTCGGTCTCGAGGGCACTGAAGCTTTCTTTGGACAA	CASSFGLEGTEAFF	2	1.9007612548825806E-5	42	TCRBV12	TCRBV12				TCRBV12-03/12-04,TCRBV12-04		TCRBD02-01*02	TCRBD02	TCRBD02-01	02				TCRBJ01-01*01	TCRBJ01	TCRBJ01-01	01				3	0	11	0	7	4	39	53	60	-1	65	2	In	VDJ
GCCTTGGAGCTGGACGACTCGGCCCTGTATCTCTGTGCCAGCAGCTTGGCCGACGTATCCATGAACACTGAAGCTTTCTTTGGACAA	CASSLADVSMNTEAFF	2	1.9007612548825806E-5	48	TCRBV05-04*01	TCRBV05	TCRBV05-04	01								TCRBD01,TCRBD02	TCRBD01-01,TCRBD02-01		TCRBJ01-01*01	TCRBJ01	TCRBJ01-01	01				0	7	2	7	2	0	33	49	51	54	61	2	In	VDJ
AAGATCCAGCCCTCAGAACCCAGGGACTCAGCTGTGTACTTCTGTGCCAGCAGTTTAGTGCAGAACACTGAAGCTTTCTTTGGACAA	CASSLVQNTEAFF	2	1.9007612548825806E-5	39	TCRBV12-03/12-04*01	TCRBV12	TCRBV12-03/12-04	01								TCRBD01,TCRBD02	TCRBD01-01,TCRBD02-01		TCRBJ01-01*01	TCRBJ01	TCRBJ01-01	01				1	0	4	6	2	1	42	58	60	-1	62	2	In	VDJ
GTGACATCGGCCCAAAAGAACCCGACAGCTTTCTATCTCTGTGCCAGTCGAACCGGGACAGGGCAAACTGAAGCTTTCTTTGGACAA	CASRTGTGQTEAFF	6	5.702283764647741E-5	42	TCRBV19-01*01	TCRBV19	TCRBV19-01	01				TCRBD01-01*01	TCRBD01	TCRBD01-01	01				TCRBJ01-01*01	TCRBJ01	TCRBJ01-01	01				8	3	0	3	6	5	39	48	54	63	66	6	In	VDJ
CCACGGAGTCAGGGGACACAGCACTGTATTTCTGTGCCAGCAGCAAACAGGAGGAGGCCTCTTCCCGAGCCCCAGCATTTTGGTGAT		2	1.9007612548825806E-5	49	TCRBV21-01*01	TCRBV21	TCRBV21-01	01				TCRBD02-01*02	TCRBD02	TCRBD02-01	02				TCRBJ01-05*01	TCRBJ01	TCRBJ01-05	01				2	13	10	1	2	8	32	47	49	54	67	2	Out	VDJ
CCTTGTTGCTGGGGGACTCGGCCCTCTATCTCTGTGCCAGCAGCTTGGTAGTTGGGGGTTGTTTGTCAGCCCCAGCATTTTGGTGAT		2	1.9007612548825806E-5	49	TCRBV05-06*01	TCRBV05	TCRBV05-06	01								TCRBD01,TCRBD02	TCRBD01-01,TCRBD02-01		TCRBJ01-05*01	TCRBJ01	TCRBJ01-05	01				0	7	6	1	5	6	32	48	53	58	65	2	Out	VDJ
ACCAGTGCCCATCCTGAAGACAGCAGCTTCTACATCTGCAGTGCTAGAGATGTTGACGGATTCAATCAGCCCCAGCATTTTGGTGAT	CSARDVDGFNQPQHF	2	1.9007612548825806E-5	45	TCRBV20	TCRBV20				TCRBV20-01,TCRBV20-or09_02						TCRBD01,TCRBD02	TCRBD01-01,TCRBD02-01		TCRBJ01-05*01	TCRBJ01	TCRBJ01-05	01				0	2	1	8	7	3	36	50	57	60	62	2	In	VDJ
GAGTCGCCCAGCCCCAACCAGACCTCTCTGTACTTCTGTGCCAGCAGAGGGAGGTCCGATAGCAATCAGCCCCAGCATTTTGGTGAT	CASRGRSDSNQPQHF	2	1.9007612548825806E-5	45	TCRBV27-01*01	TCRBV27	TCRBV27-01	01				TCRBD02-01*02	TCRBD02	TCRBD02-01	02				TCRBJ01-05*01	TCRBJ01	TCRBJ01-05	01				6	5	9	1	1	0	36	47	48	54	59	2	In	VDJ
AACGCCTTGTTGCTGGGGGACTCGGCCCTCTATCTCTGTGCCAGCAGCAACCGGAGAACGGGGGGATCTGGCTACACCTTCGGTTCG	CASSNRRTGGSGYTF	1	9.503806274412903E-6	45	TCRBV05-06*01	TCRBV05	TCRBV05-06	01				TCRBD02-01*01	TCRBD02	TCRBD02-01	01				TCRBJ01-02*01	TCRBJ01	TCRBJ01-02	01				4	3	8	1	10	7	36	48	58	65	68	1	In	VDJ
TTCCCCCTGATCCTGGAGTCGCCCAGCCCCAACCAGACCTCTCTGTACTTCTGTGCCAGCAGTTGGGCTGGCTACACCTTCGGTTCG	CASSWAGYTF	2	1.9007612548825806E-5	30	TCRBV27-01*01	TCRBV27	TCRBV27-01	01				TCRBD01-01*01	TCRBD01	TCRBD01-01	01				TCRBJ01-02*01	TCRBJ01	TCRBJ01-02	01				4	0	8	0	0	7	51	-1	64	-1	68	2	In	VDJ
CTGAATGTGAACGCCTTGGAGCTGGACGACTCGGCCCTGTATCTCTGTGCCAGCAGCTTGGAGGGTTATGGCTACACCTTCGGTTCG	CASSLEGYGYTF	2	1.9007612548825806E-5	36	TCRBV05-04*01	TCRBV05	TCRBV05-04	01								TCRBD01,TCRBD02	TCRBD01-01,TCRBD02-01		TCRBJ01-02*01	TCRBJ01	TCRBJ01-02	01				0	1	5	3	0	5	45	-1	61	65	66	2	In	VDJ
TTGGAGCTGGACGACTCGGCCCTGTATCTCTGTGCCAGCAAATCGGCGACAGGGGCGCCTACCTGGTATGGCTACACCTTCGGTTCG	CASKSATGAPTWYGYTF	2	1.9007612548825806E-5	51	TCRBV05-04*01	TCRBV05	TCRBV05-04	01				TCRBD01-01*01	TCRBD01	TCRBD01-01	01				TCRBJ01-02*01	TCRBJ01	TCRBJ01-02	01				6	11	2	2	7	5	30	40	47	55	66	2	In	VDJ
AATGTGAACGCCTTGGAGCTGGACGACTCGGCCCTGTATCTCTGTGCCAGCGGATCCGACGGGTTCTATGGCTACACCTTCGGTTCG	CASGSDGFYGYTF	2	1.9007612548825806E-5	39	TCRBV05-04*01	TCRBV05	TCRBV05-04	01				TCRBD02-01	TCRBD02	TCRBD02-01				01,02	TCRBJ01-02*01	TCRBJ01	TCRBJ01-02	01				7	2	8	4	8	4	42	51	59	63	65	2	In	VDJ
CTGGAGTCCGCCAGCACCAACCAGACATCTATGTACCTCTGTGCCAGCAGTCGGACCATGGTAGGCTATGGCTACACCTTCGGTTCG	CASSRTMVGYGYTF	1	9.503806274412903E-6	42	TCRBV28-01*01	TCRBV28	TCRBV28-01	01								TCRBD01,TCRBD02	TCRBD01-01,TCRBD02-01		TCRBJ01-02*01	TCRBJ01	TCRBJ01-02	01				5	9	1	7	1	4	39	51	52	56	65	1	In	VDJ
ATTCTGGAGTCCGCCAGCACCAACCAGACATCTATGTACCTCTGTGCCAGCAGTTTAGAAGAGTCCTATGGCTACACCTTCGGTTCG	CASSLEESYGYTF	1	9.503806274412903E-6	39	TCRBV28-01*01	TCRBV28	TCRBV28-01	01				TCRBD02-01*02	TCRBD02	TCRBD02-01	02				TCRBJ01-02*01	TCRBJ01	TCRBJ01-02	01				2	2	11	2	3	4	42	57	60	63	65	1	In	VDJ
GTGAACGCCTTGGAGCTGGACGACTCGGCCCTGTATCTCTGTGCCAGCAGCTTCCAAGCAGCTAACTATGGCTACACCTTCGGTTCG	CASSFQAANYGYTF	2	1.9007612548825806E-5	42	TCRBV05-04*01	TCRBV05	TCRBV05-04	01								TCRBD01,TCRBD02	TCRBD01-01,TCRBD02-01		TCRBJ01-02*01	TCRBJ01	TCRBJ01-02	01				2	0	4	5	5	0	39	53	58	-1	61	2	In	VDJ
TCCCTGGAGCTTGGTGACTCTGCTGTGTATTTCTGTGCCAGCAGCCAAGACATTCGGAGCCCTAACTATGGCTACACCTTCGGTTCG	CASSQDIRSPNYGYTF	2	1.9007612548825806E-5	48	TCRBV03-01/03-02*01	TCRBV03	TCRBV03-01/03-02	01				TCRBD02-01*02	TCRBD02	TCRBD02-01	02				TCRBJ01-02*01	TCRBJ01	TCRBJ01-02	01				0	2	10	2	5	0	33	50	55	59	61	2	In	VDJ
CACATCAATTCCCTGGAGCTTGGTGACTCTGCTGTGTATTTCTGTGCCACCACCCGGGACGGCAACTATGGCTACACCTTCGGTTCG	CATTRDGNYGYTF	2	1.9007612548825806E-5	39	TCRBV03-01/03-02*01	TCRBV03	TCRBV03-01/03-02	01								TCRBD01,TCRBD02	TCRBD01-01,TCRBD02-01		TCRBJ01-02*01	TCRBJ01	TCRBJ01-02	01				10	3	0	7	6	2	42	49	55	60	63	2	In	VDJ
CCTGATCCTGGAGTCGCCCAGCCCCAACCAGACCTCTCTGTACTTCTGTGCCAGCACTGGGGATCATATGGCTACACCTTCGGTTCG		2	1.9007612548825806E-5	35	TCRBV27-01*01	TCRBV27	TCRBV27-01	01								TCRBD01,TCRBD02	TCRBD01-01,TCRBD02-01		TCRBJ01-02*01	TCRBJ01	TCRBJ01-02	01				7	3	0	8	3	5	46	56	59	63	66	2	Out	VDJ
AAGATCCAGCCTGCAGAGCTTGAGGACTCGGCCGTGTATCTCTGTGCCAGCAGCTTTACAGGGGGCGATGGCTACACCTTCGGTTCG	CASSFTGGDGYTF	6	5.702283764647741E-5	39	TCRBV11	TCRBV11				TCRBV11-02,TCRBV11-03		TCRBD01-01*01	TCRBD01	TCRBD01-01	01				TCRBJ01-02*01	TCRBJ01	TCRBJ01-02	01				3	1	3	0	1	6	42	56	57	66	67	6	In	VDJ
AAGGTGCAGCCTGCAGAACTGGAGGATTCTGGAGTTTATTTCTGTGCCAGCAGCCGACAGGGCGCAGGGGGCTACACCTTCGGTTCG	CASSRQGAGGYTF	2	1.9007612548825806E-5	39	TCRBV14-01*01	TCRBV14	TCRBV14-01	01				TCRBD01-01*01	TCRBD01	TCRBD01-01	01				TCRBJ01-02*01	TCRBJ01	TCRBJ01-02	01				4	7	2	3	0	8	42	-1	55	62	69	2	In	VDJ
CTGAATGTGAACGCCTTGTTGCTGGGGGACTCGGCCCTCTATCTCTGTGCCAGCAGCCAAACCGACCGGGGCTACACCTTCGGTTCG	CASSQTDRGYTF	1	9.503806274412903E-6	36	TCRBV05-06*01	TCRBV05	TCRBV05-06	01								TCRBD01,TCRBD02	TCRBD01-01,TCRBD02-01		TCRBJ01-02*01	TCRBJ01	TCRBJ01-02	01				4	3	2	7	6	8	45	57	63	66	69	1	In	VDJ
CTGATTCTGGAGTCCGCCAGCACCAACCAGACATCTATGTACCTCTGTGCCAGCAGCACCAACCCCGAGGGCTACACCTTCGGTTCG	CASSTNPEGYTF	1	9.503806274412903E-6	36	TCRBV28-01*01	TCRBV28	TCRBV28-01	01				TCRBD02-01*02	TCRBD02	TCRBD02-01	02				TCRBJ01-02*01	TCRBJ01	TCRBJ01-02	01				6	0	11	2	10	8	45	56	66	-1	69	1	In	VDJ
NNNNTGAAGATCCAGCCCTCAGAACCCAGGGACTCAGCTGTGTACTTCTGTGCCAGCAGTTCAGGCGGGATGCAGTACTTCGGGCCG	CASSSGGMQYF	3	2.8511418823238706E-5	33	TCRBV12-03/12-04*01	TCRBV12	TCRBV12-03/12-04	01				TCRBD02-01*02	TCRBD02	TCRBD02-01	02				TCRBJ02-07*01	TCRBJ02	TCRBJ02-07	01				4	1	7	3	3	9	48	61	64	70	71	3	In	VDJ
CTGACAGTGACCAGTGCCCATCCTGAAGACAGCAGCTTCTACATCTGCAGCGGGACAGGGGGCGCGGGTGAGCAGTACTTCGGGCCG	CSGTGGAGEQYF	2	1.9007612548825806E-5	36	TCRBV20	TCRBV20				TCRBV20-01,TCRBV20-or09_02		TCRBD01-01*01	TCRBD01	TCRBD01-01	01				TCRBJ02-07*01	TCRBJ02	TCRBJ02-07	01				9	6	0	0	1	7	45	50	51	63	69	2	In	VDJ
CTGAATGTGAACGCCTTGGAGCTGGACGACTCGGCCCTGTATCTCTGTGCCAGCAGCTATCCACTGGGGGAGCAGTACTTCGGGCCG	CASSYPLGEQYF	5	4.751903137206451E-5	36	TCRBV05-04*01	TCRBV05	TCRBV05-04	01								TCRBD01,TCRBD02	TCRBD01-01,TCRBD02-01		TCRBJ02-07*01	TCRBJ02	TCRBJ02-07	01				3	0	6	2	7	7	45	58	65	-1	69	5	In	VDJ
CTGAATGTGAACGCCTTGTTGCTGGGGGACTCGGCCCTCTATCTCTGTGCCAGCAGCTTACGGGTAGGGGAGCAGTACTTCGGGCCG	CASSLRVGEQYF	1	9.503806274412903E-6	36	TCRBV05-06*01	TCRBV05	TCRBV05-06	01								TCRBD01,TCRBD02	TCRBD01-01,TCRBD02-01		TCRBJ02-07*01	TCRBJ02	TCRBJ02-07	01				2	0	5	3	6	7	45	59	65	-1	69	1	In	VDJ
CTGGAGTCCGCCAGCACCAACCAGACATCTATGTACCTCTGTGCCAGCAGTTTGGCCAGCAGGTAGCTCGAGCAGTACTTCGGGCCG	CASSLASR*LEQYF	1	9.503806274412903E-6	42	TCRBV28-01*01	TCRBV28	TCRBV28-01	01								TCRBD01,TCRBD02	TCRBD01-01,TCRBD02-01		TCRBJ02-07*01	TCRBJ02	TCRBJ02-07	01				3	5	4	4	6	6	39	53	59	63	68	1	Stop	VDJ
AGCACCTTGGAGCTGGGGGACTCGGCCCTTTATCTTTGCGCCAGCAGGGAGGGGACTGTTTTGACGGGCGAGCAGTACTTCGGGCCG	CASREGTVLTGEQYF	2	1.9007612548825806E-5	45	TCRBV05-01*01	TCRBV05	TCRBV05-01	01				TCRBD02-01	TCRBD02	TCRBD02-01				01,02	TCRBJ02-07*01	TCRBJ02	TCRBJ02-07	01				5	11	0	10	4	6	36	47	51	57	68	2	In	VDJ
AAGATCCGGTCCACAAAGCTGGAGGACTCAGCCATGTACTTCTGTGCCAGCTCGGGACTAGCGGGAGCCGAGCAGTACTTCGGGCCG	CASSGLAGAEQYF	3	2.8511418823238706E-5	39	TCRBV02-01	TCRBV02	TCRBV02-01				01,03	TCRBD02-01*02	TCRBD02	TCRBD02-01	02				TCRBJ02-07*01	TCRBJ02	TCRBJ02-07	01				8	1	0	2	2	6	42	51	53	67	68	3	In	VDJ
TCCGCCAGCACCAACCAGACATCTATGTACCTCTGTGCCAGCACCCCAAGGGGGGGAGGGACAGCTTACGAGCAGTACTTCGGGCCG	CASTPRGGGTAYEQYF	3	2.8511418823238706E-5	48	TCRBV28-01*01	TCRBV28	TCRBV28-01	01								TCRBD01,TCRBD02	TCRBD01-01,TCRBD02-01		TCRBJ02-07*01	TCRBJ02	TCRBJ02-07	01				7	2	0	5	14	4	33	43	57	64	66	3	In	VDJ
CTGACAGTGACCAGTGCCCATCCTGAAGACAGCAGCTTCTACATCTGCAGTGCTAGCTCTAGCGGGTACGAGCAGTACTTCGGGCCG	CSASSSGYEQYF	2	1.9007612548825806E-5	36	TCRBV20	TCRBV20				TCRBV20-01,TCRBV20-or09_02		TCRBD02-01	TCRBD02	TCRBD02-01				01,02	TCRBJ02-07*01	TCRBJ02	TCRBJ02-07	01				3	0	4	4	2	4	45	56	58	-1	66	2	In	VDJ
AACGCCTTGGAGCTGGACGACTCGGCCCTGTATCTCTGTGCCAGCAGCTTGGGAGGGACAGACGTCTACGAGCAGTACTTCGGGCCG	CASSLGGTDVYEQYF	2	1.9007612548825806E-5	45	TCRBV05-04*01	TCRBV05	TCRBV05-04	01				TCRBD01-01*01	TCRBD01	TCRBD01-01	01				TCRBJ02-07*01	TCRBJ02	TCRBJ02-07	01				0	4	0	5	2	3	36	52	54	61	65	2	In	VDJ
CAGCGCACAGAGCAGGAGGACTCCGCCGTGTATCTCTGTGCCAGCAGCCCCGCCGCTAGCGGGAGCTACGAGCAGTACTTCGGGCCG	CASSPAASGSYEQYF	7	6.652664392089032E-5	45	TCRBV07-08*03	TCRBV07	TCRBV07-08	03				TCRBD02-01*02	TCRBD02	TCRBD02-01	02				TCRBJ02-07*01	TCRBJ02	TCRBJ02-07	01				4	0	4	2	6	3	36	49	55	-1	65	7	In	VDJ
GTGACATCGGCCCAAAAGAACCCGACAGCTTTCTATCTCTGTGCCAGTAGTTGGGACTCCGACTCCTACGAGCAGTACTTCGGGCCG	CASSWDSDSYEQYF	2	1.9007612548825806E-5	42	TCRBV19-01*01	TCRBV19	TCRBV19-01	01				TCRBD02-01	TCRBD02	TCRBD02-01				01,02	TCRBJ02-07*01	TCRBJ02	TCRBJ02-07	01				5	4	0	10	1	0	39	51	52	58	62	2	In	VDJ
CACATCAATTCCCTGGAGCTTGGTGACTCTGCTGTGTATTTCTGTGCCAGCAGCCCATCTGGATCCTACGAGCAGTACTTCGGGCCG	CASSPSGSYEQYF	2	1.9007612548825806E-5	39	TCRBV03-01/03-02*01	TCRBV03	TCRBV03-01/03-02	01								TCRBD01,TCRBD02	TCRBD01-01,TCRBD02-01		TCRBJ02-07*01	TCRBJ02	TCRBJ02-07	01				4	0	1	8	5	1	42	55	60	-1	63	2	In	VDJ
AACGCCTTGGAGCTGGACGACTCGGCCCTGTATCTCTGTGCCAGCAGCTCCTACAGCGGGAGCCCCTACGAGCAGTACTTCGGGCCG	CASSSYSGSPYEQYF	2	1.9007612548825806E-5	45	TCRBV05-04*01	TCRBV05	TCRBV05-04	01				TCRBD02-01*02	TCRBD02	TCRBD02-01	02				TCRBJ02-07*01	TCRBJ02	TCRBJ02-07	01				3	2	6	2	5	2	36	49	54	62	64	2	In	VDJ
CAGCCTGCAGAGCTTGGGGACTCGGCCATGTATCTCTGTGCCAGCAGCCCTAACGGTGACAGACCCTACGAGCAGTACTTCGGGCCG	CASSPNGDRPYEQYF	1	9.503806274412903E-6	45	TCRBV11-01*01	TCRBV11	TCRBV11-01	01				TCRBD01-01*01	TCRBD01	TCRBD01-01	01				TCRBJ02-07*01	TCRBJ02	TCRBJ02-07	01				5	2	2	5	9	2	36	48	57	62	64	1	In	VDJ
GAGTCCGCCAGCACCAACCAGACATCTATGTACCTCTGTGCCACCAGCGTCGGGGGGGCAAACACCTACGAGCAGTACTTCGGGCCG	CATSVGGANTYEQYF	1	9.503806274412903E-6	45	TCRBV28-01*01	TCRBV28	TCRBV28-01	01				TCRBD02-01*01	TCRBD02	TCRBD02-01	01				TCRBJ02-07*01	TCRBJ02	TCRBJ02-07	01				6	6	8	0	3	2	36	47	50	58	64	1	In	VDJ
ATCCGGTCCACAAAGCTGGAGGACTCAGCCATGTACTTCTGTGCCAGTTGGGACGTCTCCCTAACCTACGAGCAGTACTTCGGGCCG	CASWDVSLTYEQYF	2	1.9007612548825806E-5	42	TCRBV02-01	TCRBV02	TCRBV02-01				01,03					TCRBD01,TCRBD02	TCRBD01-01,TCRBD02-01		TCRBJ02-07*01	TCRBJ02	TCRBJ02-07	01				9	10	0	7	2	2	39	47	49	54	64	2	In	VDJ
TGTTGCTGGGGGACTCGGCCCTCTATCTCTGTGCCAGCAGCTTGGGTCGGGGACATCGCGACCAACTACGAGCAGTACTTCGGGCCG		1	9.503806274412903E-6	52	TCRBV05-06*01	TCRBV05	TCRBV05-06	01				TCRBD01-01*01	TCRBD01	TCRBD01-01	01				TCRBJ02-07*01	TCRBJ02	TCRBJ02-07	01				0	10	0	6	4	3	29	45	49	55	65	1	Out	VDJ
ATCCTGGAGTCGCCCAGCCCCAACCAGACCTCTCTGTACTTCTGTGCCAGCAGTTACAGGGGGGGATACGAGCAGTACTTCGGGCCG	CASSYRGGYEQYF	2	1.9007612548825806E-5	39	TCRBV27-01*01	TCRBV27	TCRBV27-01	01				TCRBD01-01*01	TCRBD01	TCRBD01-01	01				TCRBJ02-07*01	TCRBJ02	TCRBJ02-07	01				4	3	3	1	0	4	42	-1	55	63	66	2	In	VDJ
CAGCCTGCAGAGCTTGGGGACTCGGCCGTGTATCTCTGTGCCAGCAGCCTCTCCGGGACAGGGATCCACGAGCAGTACTTCGGGCCG	CASSLSGTGIHEQYF	1	9.503806274412903E-6	45	TCRBV11-03*01	TCRBV11	TCRBV11-03	01				TCRBD01-01*01	TCRBD01	TCRBD01-01	01				TCRBJ02-07*01	TCRBJ02	TCRBJ02-07	01				5	4	0	3	6	5	36	48	54	63	67	1	In	VDJ
ATCAATTCCCTGGAGCTTGGTGACTCTGCTGTGTATTTCTGTGCCAGCAGTCGACAGGGGGCTGGAAACACCATATATTTTGGAGAG	CASSRQGAGNTIYF	2	1.9007612548825806E-5	42	TCRBV03-01/03-02*01	TCRBV03	TCRBV03-01/03-02	01				TCRBD01-01*01	TCRBD01	TCRBD01-01	01				TCRBJ01-03*01	TCRBJ01	TCRBJ01-03	01				6	0	2	1	2	2	39	50	52	-1	61	2	In	VDJ
AGCACCAACCAGACATCTATGTACCTCTGTGCCAGCAGTCACCGGGACAGGGGGATAGCTGGGGCCAACGTCCTGACTTTCGGGGCC	CASSHRDRGIAGANVLTF	1	9.503806274412903E-6	54	TCRBV28-01*01	TCRBV28	TCRBV28-01	01				TCRBD01-01*01	TCRBD01	TCRBD01-01	01				TCRBJ02-06*01	TCRBJ02	TCRBJ02-06	01				5	4	0	1	4	2	27	39	43	54	58	1	In	VDJ
AATTCCCTGGAGCTTGGTGACTCTGCTGTGTATTTCTGTGCCAGCAGTCCAGCAGTCTTAGCCAAAAACATTCAGTACTTCGGCGCC	CASSPAVLAKNIQYF	2	1.9007612548825806E-5	45	TCRBV03-01/03-02*01	TCRBV03	TCRBV03-01/03-02	01								TCRBD01,TCRBD02	TCRBD01-01,TCRBD02-01		TCRBJ02-04*01	TCRBJ02	TCRBJ02-04	01				6	7	4	5	2	0	36	47	49	52	59	2	In	VDJ
GTGAACGCCTTGGAGCTGGACGACTCGGCCCTGTATCTCTGTGCCAGCAGCTTGGACAGCACCCCTTCACCCCTCCACTTTGGGAAC	CASSLDSTPSPLHF	2	1.9007612548825806E-5	42	TCRBV05-04*01	TCRBV05	TCRBV05-04	01				TCRBD01-01*01	TCRBD01	TCRBD01-01	01				TCRBJ01-06*02	TCRBJ01	TCRBJ01-06	02				0	6	3	5	0	9	39	-1	55	59	65	2	In	VDJ
TCTAAGAAGCTCCTTCTCAGTGACTCTGGCTTCTATCTCTGTGCCTGGGTATCAACAAAGCATAATTCACCCCTCCACTTTGGGAAC	CAWVSTKHNSPLHF	2	1.9007612548825806E-5	42	TCRBV30-01*05	TCRBV30	TCRBV30-01	05								TCRBD01,TCRBD02	TCRBD01-01,TCRBD02-01		TCRBJ01-06*02	TCRBJ01	TCRBJ01-06	02				4	4	3	6	5	5	39	49	54	57	61	2	In	VDJ
CACACCCTGCAGCCAGAAGACTCGGCCCTGTATCTCTGTGCCAGCAGCCAAGTTCGACGGGGGAATTCACCCCTCCACTTTGGGAAC	CASSQVRRGNSPLHF	2	1.9007612548825806E-5	45	TCRBV04-02*01	TCRBV04	TCRBV04-02	01				TCRBD02-01*01	TCRBD02	TCRBD02-01	01				TCRBJ01-06*02	TCRBJ01	TCRBJ01-06	02				1	0	8	2	5	7	36	52	57	-1	63	2	In	VDJ
AAGATCCGGTCCACAAAGCTGGAGGACTCAGCCATGTACTTCTGTGCCAGCAACCAAGGCGCCTTCGATGAGCAGTTCTTCGGGCCA	CASNQGAFDEQFF	2	1.9007612548825806E-5	39	TCRBV02-01	TCRBV02	TCRBV02-01				01,03					TCRBD01,TCRBD02	TCRBD01-01,TCRBD02-01		TCRBJ02-01*01	TCRBJ02	TCRBJ02-01	01				7	8	5	4	4	8	42	52	56	59	67	2	In	VDJ
ATTCTGGAGTCCGCCAGCACCAACCAGACATCTATGTACCTCTGTGCCAGCCTTGGGTCTAGCAGCAATGAGCAGTTCTTCGGGCCA	CASLGSSSNEQFF	2	1.9007612548825806E-5	39	TCRBV28-01*01	TCRBV28	TCRBV28-01	01				TCRBD02-01	TCRBD02	TCRBD02-01				01,02	TCRBJ02-01*01	TCRBJ02	TCRBJ02-01	01				8	2	4	7	7	6	42	51	58	63	65	2	In	VDJ
CTGAATGTGAACGCCTTGTTGCTGGGGGACTCGGCCCTCTATCTCTGTGCCAGCAGCACGGTTTACAATGAGCAGTTCTTCGGGCCA	CASSTVYNEQFF	2	1.9007612548825806E-5	36	TCRBV05-06*01	TCRBV05	TCRBV05-06	01				TCRBD02-01	TCRBD02	TCRBD02-01				01,02	TCRBJ02-01*01	TCRBJ02	TCRBJ02-01	01				4	2	8	5	1	4	45	57	58	61	63	2	In	VDJ
GCTACCAGCTCCCAGACATCTGTGTACTTCTGTGCCATCAGCTACTCCTCGACTAGCGGGGTCTACAATGAGCAGTTCTTCGGGCCA	CAISYSSTSGVYNEQFF	2	1.9007612548825806E-5	51	TCRBV10-03*01	TCRBV10	TCRBV10-03	01				TCRBD02-01*01	TCRBD02	TCRBD02-01	01				TCRBJ02-01*01	TCRBJ02	TCRBJ02-01	01				6	1	2	3	9	3	30	41	50	61	62	2	In	VDJ
AGTGCCCATCCTGAAGACAGCAGCTTCTACATCTGCAGTGCCGAAGCGGCTAGCGGGGGGGCCCGGGAGACCCAGTACTTCGGGCCA	CSAEAASGGARETQYF	2	1.9007612548825806E-5	48	TCRBV20	TCRBV20				TCRBV20-01,TCRBV20-or09_02		TCRBD02-01*01	TCRBD02	TCRBD02-01	01				TCRBJ02-05*01	TCRBJ02	TCRBJ02-05	01				6	5	4	0	8	5	33	41	49	61	66	2	In	VDJ
ATCCGGTCCACAAAGCTGGAGGACTCAGCCATGTACTTCTGTGCCAGCAGACAGGGTCGGAGGATAGAGACCCAGTACTTCGGGCCA	CASRQGRRIETQYF	1	9.503806274412903E-6	42	TCRBV02-01	TCRBV02	TCRBV02-01				01,03	TCRBD01-01*01	TCRBD01	TCRBD01-01	01				TCRBJ02-05*01	TCRBJ02	TCRBJ02-05	01				6	9	3	3	0	4	39	-1	50	56	65	1	In	VDJ
TCCCTGGAGCTTGGTGACTCTGCTGTGTATTTCTGTGCCAGCAGCCGACGACTAGCCCTGGGGGGCGGGGAGCTGTTTTTTGGAGAA	CASSRRLALGGGELFF	2	1.9007612548825806E-5	48	TCRBV03-01/03-02*01	TCRBV03	TCRBV03-01/03-02	01				TCRBD02-01	TCRBD02	TCRBD02-01				01,02	TCRBJ02-02*01	TCRBJ02	TCRBJ02-02	01				4	9	2	7	3	7	33	46	49	56	65	2	In	VDJ
ATCCTGGAGTCGCCCAGCCCCAACCAGACCTCTCTGTACTTCTGTGCCAGCAGTTGGGGGAACACCGGGGAGCTGTTTTTTGGAGAA	CASSWGNTGELFF	2	1.9007612548825806E-5	39	TCRBV27-01*01	TCRBV27	TCRBV27-01	01								TCRBD01,TCRBD02	TCRBD01-01,TCRBD02-01		TCRBJ02-02*01	TCRBJ02	TCRBJ02-02	01				4	0	6	2	0	1	42	-1	55	-1	59	2	In	VDJ
ATCAATTCCCTGGAGCTTGGTGACTCTGCTGTGTATTTCTGTGCCAGCAGCCAAAGAGAGGGAAGTCCTGAAGCTTTCTTTGGACAA	CASSQREGSPEAFF	2	1.9007612548825806E-5	42	TCRBV03-01/03-02*01	TCRBV03	TCRBV03-01/03-02	01				TCRBD02-01*02	TCRBD02	TCRBD02-01	02				TCRBJ01-01*01	TCRBJ01	TCRBJ01-01	01				2	5	11	0	3	6	39	54	57	62	67	2	In	VDJ
CACGGAGTCAGGGGACACAGCACTGTATTTCTGTGCCAGCAGAACTGTGTGCCGCAGGGTCTAGCCCCTGAAGCTTTCTTTGGACAA		2	1.9007612548825806E-5	50	TCRBV21-01*01	TCRBV21	TCRBV21-01	01								TCRBD01,TCRBD02	TCRBD01-01,TCRBD02-01		TCRBJ01-01*01	TCRBJ01	TCRBJ01-01	01				6	8	4	3	12	6	31	42	54	59	67	2	Out	VDJ
CAGCCTGCAGAACTGGAGGATTCTGGAGTTTATTTCTGTGCCAGCAGCCAAGATGCGGGGGCCCGGACTGAAGCTTTCTTTGGACAA	CASSQDAGARTEAFF	2	1.9007612548825806E-5	45	TCRBV14-01*01	TCRBV14	TCRBV14-01	01				TCRBD02-01*01	TCRBD02	TCRBD02-01	01				TCRBJ01-01*01	TCRBJ01	TCRBJ01-01	01				0	5	7	2	1	5	36	53	54	61	66	2	In	VDJ
AACCTGAGCTCTCTGGAGCTGGGGGACTCAGCTTTGTATTTCTGTGCCAGCAGCGGGACCTTGAACACTGAAGCTTTCTTTGGACAA	CASSGTLNTEAFF	2	1.9007612548825806E-5	39	TCRBV09-01*01	TCRBV09	TCRBV09-01	01								TCRBD01,TCRBD02	TCRBD01-01,TCRBD02-01		TCRBJ01-01*01	TCRBJ01	TCRBJ01-01	01				3	2	1	7	0	0	42	-1	55	59	61	2	In	VDJ
CACGGAGTCAGGGGACACAGCACTGTATTTCTGTGCCAGCAGCAAAAGGTTAGGTACTGCGGGAACACTGAAGCTTTCTTTGGACAA		2	1.9007612548825806E-5	50	TCRBV21-01*01	TCRBV21	TCRBV21-01	01				TCRBD02-01	TCRBD02	TCRBD02-01				01,02	TCRBJ01-01*01	TCRBJ01	TCRBJ01-01	01				2	0	7	5	12	1	31	46	58	-1	62	2	Out	VDJ
AAGAAGCTCCTTCTCAGTGACTCTGGCTTCTATCTCTGTGCCTGGGGTGACAGGGGGCAAGAGAACACTGAAGCTTTCTTTGGACAA	CAWGDRGQENTEAFF	2	1.9007612548825806E-5	45	TCRBV30-01*05	TCRBV30	TCRBV30-01	05				TCRBD01-01*01	TCRBD01	TCRBD01-01	01				TCRBJ01-01*01	TCRBJ01	TCRBJ01-01	01				3	4	2	0	1	1	36	47	48	58	62	2	In	VDJ
GAGTCCGCCAGCACCAACCAGACATCTATGTACCTCTGTGCCAGCAGTGCCCACAGGGACCCAAACACTGAAGCTTTCTTTGGACAA	CASSAHRDPNTEAFF	2	1.9007612548825806E-5	45	TCRBV28-01*01	TCRBV28	TCRBV28-01	01				TCRBD01-01*01	TCRBD01	TCRBD01-01	01				TCRBJ01-01*01	TCRBJ01	TCRBJ01-01	01				5	5	3	3	4	2	36	48	52	58	63	2	In	VDJ
ACATCGGCCCAAAAGAACCCGACAGCTTTCTATCTCTGTGCCAGTAGTCGAGGGACAACAACTAATGAAAAACTGTTTTTTGGCAGT	CASSRGTTTNEKLFF	4	3.801522509765161E-5	45	TCRBV19-01*01	TCRBV19	TCRBV19-01	01				TCRBD01-01*01	TCRBD01	TCRBD01-01	01				TCRBJ01-04*01	TCRBJ01	TCRBJ01-04	01				5	1	0	6	3	0	36	48	51	57	58	4	In	VDJ
AATTCCCTGGAGCTTGGTGACTCTGCTGTGTATTTCTGTGCCAGCAGACCCCCGGGACAGGGACCCGAAAAACTGTTTTTTGGCAGT	CASRPPGQGPEKLFF	2	1.9007612548825806E-5	45	TCRBV03-01/03-02*01	TCRBV03	TCRBV03-01/03-02	01				TCRBD01-01*01	TCRBD01	TCRBD01-01	01				TCRBJ01-04*01	TCRBJ01	TCRBJ01-04	01				6	4	0	3	6	8	36	47	53	62	66	2	In	VDJ
GTGACATCGGCCCAAAAGAACCCGACAGCTTTCTATCTCTGTGCCAGTAGTCTGACAGGGTCCTATCAGCCCCAGCATTTTGGTGAT	CASSLTGSYQPQHF	2	1.9007612548825806E-5	42	TCRBV19-01*01	TCRBV19	TCRBV19-01	01				TCRBD01-01*01	TCRBD01	TCRBD01-01	01				TCRBJ01-05*01	TCRBJ01	TCRBJ01-05	01				5	4	2	3	2	5	39	51	53	60	64	2	In	VDJ
CCAGCGCACAGAGCAGGAGGACTCGGCCGTGTATCTCTGTGCCAGCCAGCGGGCCTTCATAGACATCAGCCCCAGCATTTTGGTGAT		2	1.9007612548825806E-5	44	TCRBV07-02	TCRBV07	TCRBV07-02				01,02	TCRBD02-01	TCRBD02	TCRBD02-01				01,02	TCRBJ01-05*01	TCRBJ01	TCRBJ01-05	01				8	11	6	4	1	5	37	46	47	53	64	2	Out	VDJ
TGTGAACGCCTTGGAGCTGGACGACTCGGCCCTGTATCTCTGTGCCAGCAGCTGCCGATGGGCAATCAGCCCCAGCATTTTGGTGAT		2	1.9007612548825806E-5	41	TCRBV05-04*01	TCRBV05	TCRBV05-04	01								TCRBD01,TCRBD02	TCRBD01-01,TCRBD02-01		TCRBJ01-05*01	TCRBJ01	TCRBJ01-05	01				3	0	0	10	6	2	40	53	59	-1	61	2	Out	VDJ
CCCTCAGAACCCAGGGACTCAGCTGTGTACTTCTGTGCCAGCAGTCCAGCGACAGGGATAGGCAATCAGCCCCAGCATTTTGGTGAT	CASSPATGIGNQPQHF	2	1.9007612548825806E-5	48	TCRBV12	TCRBV12				TCRBV12-03/12-04,TCRBV12-04		TCRBD01-01*01	TCRBD01	TCRBD01-01	01				TCRBJ01-05*01	TCRBJ01	TCRBJ01-05	01				5	4	2	3	5	2	33	45	50	57	61	2	In	VDJ
AACGCCTTGTTGCTGGGGGACTCGGCCCTGTATCTCTGTGCCAGCAGCTTGGGATTCAGGAGCAATCAGCCCCAGCATTTTGGTGAT	CASSLGFRSNQPQHF	2	1.9007612548825806E-5	45	TCRBV05-05*01	TCRBV05	TCRBV05-05	01				TCRBD01-01*01	TCRBD01	TCRBD01-01	01				TCRBJ01-05*01	TCRBJ01	TCRBJ01-05	01				0	0	4	4	4	1	36	52	56	-1	60	2	In	VDJ
GAGTCCGCCAGCACCAACCAGACATCTATGTACCTCTGTGCCAGCAGTTTAGGGACGGTGGGAAATCAGCCCCAGCATTTTGGTGAT	CASSLGTVGNQPQHF	2	1.9007612548825806E-5	45	TCRBV28-01*01	TCRBV28	TCRBV28-01	01								TCRBD01,TCRBD02	TCRBD01-01,TCRBD02-01		TCRBJ01-05*01	TCRBJ01	TCRBJ01-05	01				2	7	0	7	0	4	36	-1	51	56	63	2	In	VDJ
GAGTCAGGGGACACAGCACTGTATTTCTGTGCCAGCAGCAAAGTTCGGGGGCCAGAAGCCAGAAATCAGCCCCAGCATTTTGGTGAT	CASSKVRGPEARNQPQHF	2	1.9007612548825806E-5	54	TCRBV21-01*01	TCRBV21	TCRBV21-01	01								TCRBD01,TCRBD02	TCRBD01-01,TCRBD02-01		TCRBJ01-05*01	TCRBJ01	TCRBJ01-05	01				1	11	6	0	3	4	27	43	46	52	63	2	In	VDJ
GAACGCCTTGGAGCTGGACGACTCGGCCCTGTATCTCTGTGCCAGCAGCGGCGACAGGGCTTCGGCCAGCCCCAGCATTTTGGTGAT		2	1.9007612548825806E-5	44	TCRBV05-04*01	TCRBV05	TCRBV05-04	01				TCRBD01-01*01	TCRBD01	TCRBD01-01	01				TCRBJ01-05*01	TCRBJ01	TCRBJ01-05	01				4	7	2	3	3	7	37	49	52	59	66	2	Out	VDJ
AAGATCCAGCCCTCAGAACCCAGGGACTCAGCTGTGTACTTCTGTGCCAGCAGTTTGGGGTACAACTCACCCCTCCACTTTGGGAAT	CASSLGYNSPLHF	2	1.9007612548825806E-5	39	TCRBV12-03/12-04*01	TCRBV12	TCRBV12-03/12-04	01								TCRBD01,TCRBD02	TCRBD01-01,TCRBD02-01		TCRBJ01-06*01	TCRBJ01	TCRBJ01-06	01				3	6	6	2	0	10	42	-1	56	60	66	2	In	VDJ
ACCTTGTCCACTCTGACAGTGACCAGTGCCCATCCTGAAGACAGCAGCTTCTACATCTGCAGTGCTCGTGGCTACACCTTCGGTTCG	CSARGYTF	2	1.9007612548825806E-5	24	TCRBV20-01	TCRBV20	TCRBV20-01				01,04	TCRBD02-01	TCRBD02	TCRBD02-01				01,02	TCRBJ01-02*01	TCRBJ01	TCRBJ01-02	01				5	0	8	6	0	7	57	-1	66	-1	68	2	In	VDJ
CTCACTGTGACATCGGCCCAAAAGAACCCGACAGCTTTCTATCTCTGTGCCAGTAGTATTGCAGACTCTGGCTACACCTTCGGTTCG	CASSIADSGYTF	2	1.9007612548825806E-5	36	TCRBV19-01*01	TCRBV19	TCRBV19-01	01				TCRBD02-01	TCRBD02	TCRBD02-01				01,02	TCRBJ01-02*01	TCRBJ01	TCRBJ01-02	01				3	1	2	10	4	7	45	59	63	67	68	2	In	VDJ
TTGGCGTCTGCTGTACCCTCTCAGACATCTGTGTACTTCTGTGCCAGCAAAGACTCAACAGGATCCTATGGCTACACCTTCGGTTCG	CASKDSTGSYGYTF	2	1.9007612548825806E-5	42	TCRBV06-04*01	TCRBV06	TCRBV06-04	01				TCRBD01-01*01	TCRBD01	TCRBD01-01	01				TCRBJ01-02*01	TCRBJ01	TCRBJ01-02	01				0	3	3	4	1	4	39	56	57	62	65	2	In	VDJ
AAGATCCAGCCCTCAGAACCCAGGGACTCAGCTGTGTACTTCTGTGCCAGCAGTTTAGGCTCTTACTATGGCTACACCTTCGGTTCG	CASSLGSYYGYTF	3	2.8511418823238706E-5	39	TCRBV12-03/12-04*01	TCRBV12	TCRBV12-03/12-04	01								TCRBD01,TCRBD02	TCRBD01-01,TCRBD02-01		TCRBJ01-02*01	TCRBJ01	TCRBJ01-02	01				1	4	10	0	0	3	42	-1	58	60	64	3	In	VDJ
GACACAGCACTGTATTTCTGTGCCAGCAGCGACAGCATGCGGGAAGGTCAAAGGAAGAGGGGGGACTATGGCTACACCTTCGGTTCG	CASSDSMREGQRKRGDYGYTF	1	9.503806274412903E-6	63	TCRBV21-01*01	TCRBV21	TCRBV21-01	01								TCRBD01,TCRBD02	TCRBD01-01,TCRBD02-01		TCRBJ01-02*01	TCRBJ01	TCRBJ01-02	01				5	1	5	1	27	3	18	30	57	63	64	1	In	VDJ
NCTCTGAAGATCCGGTCCACAAAGCTGGAGGACTCAGCCATGTACTTCTGTGCCAGCAGGAGGGACTATGGCTACACCTTCGGTTCG	CASRRDYGYTF	4	3.801522509765161E-5	33	TCRBV02-01	TCRBV02	TCRBV02-01				01,03	TCRBD02-01*02	TCRBD02	TCRBD02-01	02				TCRBJ01-02*01	TCRBJ01	TCRBJ01-02	01				6	0	11	0	0	3	48	-1	59	-1	64	4	In	VDJ
GCCCAAAAGAACCCGACAGCTTTCTATCTCTGTGCCAGTAGTATTCGCGTCGGGGAGTTAGCTAACTATGGCTACACCTTCGGTTCG	CASSIRVGELANYGYTF	2	1.9007612548825806E-5	51	TCRBV19-01*01	TCRBV19	TCRBV19-01	01				TCRBD02-01	TCRBD02	TCRBD02-01				01,02	TCRBJ01-02*01	TCRBJ01	TCRBJ01-02	01				3	6	8	3	6	0	30	44	50	55	61	2	In	VDJ
NTGAAGATCCAGCCCTCAGAACCCAGGGACTCAGCTGTGTACTTCTGTGCCAGCGGGACAGCTAACTATGGCTACACCTTCGGTTCG	CASGTANYGYTF	1	9.503806274412903E-6	36	TCRBV12-03/12-04*01	TCRBV12	TCRBV12-03/12-04	01				TCRBD01-01*01	TCRBD01	TCRBD01-01	01				TCRBJ01-02*01	TCRBJ01	TCRBJ01-02	01				8	0	0	5	0	0	45	-1	54	-1	61	1	In	VDJ
CTGGAGTCCGCCAGCACCAACCAGACATCTATGTACCTCTGTGCCAGCGGACAGGGGAATACTAACTATGGCTACACCTTCGGTTCG	CASGQGNTNYGYTF	1	9.503806274412903E-6	42	TCRBV28-01*01	TCRBV28	TCRBV28-01	01				TCRBD01-01*01	TCRBD01	TCRBD01-01	01				TCRBJ01-02*01	TCRBJ01	TCRBJ01-02	01				8	4	1	2	0	0	39	-1	48	57	61	1	In	VDJ
CATCCGCTCACCAGGCCTGGGGGACGCAGCCATGTACCTGTGTGCCACCAGCACCGGGGACAGAACTATGGCTACACCTTCGGTTCG		7	6.652664392089032E-5	41	TCRBV15-01*02	TCRBV15	TCRBV15-01	02				TCRBD01-01*01	TCRBD01	TCRBD01-01	01				TCRBJ01-02*01	TCRBJ01	TCRBJ01-02	01				4	0	0	5	3	2	40	53	56	-1	63	7	Out	VDJ
CAATCCTGTCCTCAGAACCGGGAGACACGGCACTGTATCTCTGCGCCAGCAGTCAATAGGAGGGGGCGGGGCTACACCTTCGGTTCG		5	4.751903137206451E-5	40	TCRBV23-01*01	TCRBV23	TCRBV23-01	01				TCRBD01-01*01	TCRBD01	TCRBD01-01	01				TCRBJ01-02*01	TCRBJ01	TCRBJ01-02	01				1	2	5	0	3	8	41	57	60	67	69	5	Out	VDJ
AAGATCCAGCCTGCAGAGCTTGGGGACTCGGCCATGTATCTCTGTGCCAGCAGTTCCGACAGGGGTCGAGGCTACACCTTCGGTTCG	CASSSDRGRGYTF	1	9.503806274412903E-6	39	TCRBV11-01*01	TCRBV11	TCRBV11-01	01				TCRBD01-01*01	TCRBD01	TCRBD01-01	01				TCRBJ01-02*01	TCRBJ01	TCRBJ01-02	01				6	4	2	2	4	8	42	53	57	65	69	1	In	VDJ
AATCTTCACATCAATTCCCTGGAGCTTGGTGACTCTGCTGTGTATTTCTGTGCCAGCAGCCAAGGCCGAGGCTACACCTTCGGTTCG	CASSQGRGYTF	2	1.9007612548825806E-5	33	TCRBV03-01/03-02*01	TCRBV03	TCRBV03-01/03-02	01								TCRBD01,TCRBD02	TCRBD01-01,TCRBD02-01		TCRBJ01-02*01	TCRBJ01	TCRBJ01-02	01				1	0	2	8	3	8	48	64	67	-1	69	2	In	VDJ
CTTCACATCAATTCCCTGGAGCTTGGTGACTCTGCTGTGTATTTCTGTGCCAGCAGCTACCCGACGGGGGAGCAGTACTTCGGGCCG	CASSYPTGEQYF	2	1.9007612548825806E-5	36	TCRBV03-01/03-02*01	TCRBV03	TCRBV03-01/03-02	01				TCRBD02-01*01	TCRBD02	TCRBD02-01	01				TCRBJ02-07*01	TCRBJ02	TCRBJ02-07	01				5	0	8	3	7	7	45	57	64	-1	69	2	In	VDJ
GGAGTCGCCCAGCCCCAACCAGACCTCTCTGTACTTCTGTGCCAGCAGTTTACACGGACAGGGTGCTACGAGCAGTACTTCGGGCCG		2	1.9007612548825806E-5	44	TCRBV27-01*01	TCRBV27	TCRBV27-01	01				TCRBD01-01*01	TCRBD01	TCRBD01-01	01				TCRBJ02-07*01	TCRBJ02	TCRBJ02-07	01				2	2	1	3	3	3	37	52	55	63	65	2	Out	VDJ
ATCCAGCCCTCAGAACCCAGGGACTCAGCTGTGTACTTCTGTGCCAGCAGTTACTTAGCGGGAGGCTACGAGCAGTACTTCGGGCCG	CASSYLAGGYEQYF	1	9.503806274412903E-6	42	TCRBV12	TCRBV12				TCRBV12-03/12-04,TCRBV12-04		TCRBD02-01*02	TCRBD02	TCRBD02-01	02				TCRBJ02-07*01	TCRBJ02	TCRBJ02-07	01				4	0	5	1	3	3	39	52	55	-1	65	1	In	VDJ
ACCCTGCAGCCAGAAGACTCGGCCCTGTATCTCTGTGCCAGCAGCGTAAACAGGGAAAGAAGCTCCTACGAGCAGTACTTCGGGCCG	CASSVNRERSSYEQYF	2	1.9007612548825806E-5	48	TCRBV04-02*01	TCRBV04	TCRBV04-02	01				TCRBD01-01*01	TCRBD01	TCRBD01-01	01				TCRBJ02-07*01	TCRBJ02	TCRBJ02-07	01				5	7	3	3	4	0	33	45	49	55	62	2	In	VDJ
GTGAGCACCTTGGAGCTGGGGGACTCGGCCCTTTATCTTTGCGCCAGCAGCTTGGAAGGCTCCTCCTACGAGCAGTACTTCGGGCCG	CASSLEGSSYEQYF	2	1.9007612548825806E-5	42	TCRBV05-01*01	TCRBV05	TCRBV05-01	01								TCRBD01,TCRBD02	TCRBD01-01,TCRBD02-01		TCRBJ02-07*01	TCRBJ02	TCRBJ02-07	01				0	3	5	4	1	0	39	55	56	59	62	2	In	VDJ
NTGAAGATCCAGCCCTCAGAACCCAGGGACTCAGCTGTGTACTTCTGTGCCAGCAGCCTGGCCTCCTACGAGCAGTACTTCGGGCCG	CASSLASYEQYF	1	9.503806274412903E-6	36	TCRBV12-03/12-04*01	TCRBV12	TCRBV12-03/12-04	01				TCRBD01-01*01	TCRBD01	TCRBD01-01	01				TCRBJ02-07*01	TCRBJ02	TCRBJ02-07	01				6	0	9	0	3	0	45	56	59	-1	62	1	In	VDJ
ATCCAGCCCTCAGAACCCAGGGACTCAGCTGTGTACTTCTGTGCCAGCAGTTCTAGCGGGAGGGCCTACGAGCAGTACTTCGGGCCG	CASSSSGRAYEQYF	7	6.652664392089032E-5	42	TCRBV12	TCRBV12				TCRBV12-03/12-04,TCRBV12-04		TCRBD02-01*02	TCRBD02	TCRBD02-01	02				TCRBJ02-07*01	TCRBJ02	TCRBJ02-07	01				4	0	4	0	0	2	39	-1	52	-1	64	7	In	VDJ
TCTGGAGTCCGCCAGCACCAACCAGACATCTATGTACCTCTGTGCCAGCGAAAGGCGAGGGGCGCCTACGAGCAGTACTTCGGGCCG		1	9.503806274412903E-6	41	TCRBV28-01*01	TCRBV28	TCRBV28-01	01								TCRBD01,TCRBD02	TCRBD01-01,TCRBD02-01		TCRBJ02-07*01	TCRBJ02	TCRBJ02-07	01				8	2	5	2	8	2	40	49	57	62	64	1	Out	VDJ
ACATCGGCCCAAAAGAACCCGACAGCTTTCTATCTCTGTGCCAGTAGTATCACATCGGTGGGCCCCTACGAGCAGTACTTCGGGCCG	CASSITSVGPYEQYF	2	1.9007612548825806E-5	45	TCRBV19-01*01	TCRBV19	TCRBV19-01	01				TCRBD01-01*01	TCRBD01	TCRBD01-01	01				TCRBJ02-07*01	TCRBJ02	TCRBJ02-07	01				3	1	8	0	9	2	36	50	59	63	64	2	In	VDJ
GGTCCACAAAGCTGGAGGACTCAGCCATGTACTTCTGTGCCAGTACTGTGGATAGCGGGAGGCCCCTACGAGCAGTACTTCGGGCCG		2	1.9007612548825806E-5	46	TCRBV02-01	TCRBV02	TCRBV02-01				01,03	TCRBD02-01*02	TCRBD02	TCRBD02-01	02				TCRBJ02-07*01	TCRBJ02	TCRBJ02-07	01				9	2	5	1	9	2	35	43	52	62	64	2	Out	VDJ
GCCAGCACCAACCAGACATCTATGTACCTCTGTGCCAGCAGTACATACCACCGGGACACCTTGGACTACGAGCAGTACTTCGGGCCG	CASSTYHRDTLDYEQYF	1	9.503806274412903E-6	51	TCRBV28-01*01	TCRBV28	TCRBV28-01	01				TCRBD01-01*01	TCRBD01	TCRBD01-01	01				TCRBJ02-07*01	TCRBJ02	TCRBJ02-07	01				5	7	0	6	10	3	30	42	52	58	65	1	In	VDJ
ACCAGTGCCCATCCTGAAGACAGCAGCTTCTACATCTGCAGTGCTAGAGATCGCGAGGGGCGAGTATACGAGCAGTACTTCGGGCCG	CSARDREGRVYEQYF	2	1.9007612548825806E-5	45	TCRBV20	TCRBV20				TCRBV20-01,TCRBV20-or09_02						TCRBD01,TCRBD02	TCRBD01-01,TCRBD02-01		TCRBJ02-07*01	TCRBJ02	TCRBJ02-07	01				0	6	5	2	5	4	36	50	55	60	66	2	In	VDJ
TCAGAACCCAGGGACTCAGCTGTGTACTTCTGTGCCAGCAGCCGACTGACAGGACCTTACTCTGGAAACACCATATATTTTGGAGAG	CASSRLTGPYSGNTIYF	2	1.9007612548825806E-5	51	TCRBV12	TCRBV12				TCRBV12-03/12-04,TCRBV12-04		TCRBD01-01*01	TCRBD01	TCRBD01-01	01				TCRBJ01-03*01	TCRBJ01	TCRBJ01-03	01				6	6	2	4	6	0	30	41	47	53	59	2	In	VDJ
GTGAACGCCTTGTTGCTGGGGGACTCGGCCCTCTATCTCTGTGCCAGCAGCTTGGACCCCGGGACAGGGGATCTCCACTTTGGGAAC	CASSLDPGTGDLHF	2	1.9007612548825806E-5	42	TCRBV05-06*01	TCRBV05	TCRBV05-06	01				TCRBD01-01*01	TCRBD01	TCRBD01-01	01				TCRBJ01-06*02	TCRBJ01	TCRBJ01-06	02				0	2	0	2	5	16	39	55	60	70	72	2	In	VDJ
AACGCCTTGGAGCTGGAGGACTCGGCCCTGTATCTCTGTGCCAGCAGCTTGGTTTACCAGGGTCCCGAGTCCCTCCACTTTGGGAAC	CASSLVYQGPESLHF	2	1.9007612548825806E-5	45	TCRBV05-08*01	TCRBV05	TCRBV05-08	01				TCRBD01-01*01	TCRBD01	TCRBD01-01	01				TCRBJ01-06*02	TCRBJ01	TCRBJ01-06	02				0	8	4	3	5	14	36	52	57	62	70	2	In	VDJ
AGAAGCTCCTTCTCAGTGACTCTGGCTTCTATCTCTGTGCCTGGAGTTCCCACAGGGTTTGGTAATTCACCCCTCCACTTTGGGAAC		2	1.9007612548825806E-5	46	TCRBV30-01*01	TCRBV30	TCRBV30-01	01				TCRBD01-01*01	TCRBD01	TCRBD01-01	01				TCRBJ01-06*02	TCRBJ01	TCRBJ01-06	02				2	5	3	3	4	6	35	47	51	57	62	2	Out	VDJ
GCTGGAGGACTCAGCCATGTACTTCTGTGCCGGAAAAATCGGGGAGGGGACAGGGTCAGGAATAATTCACCCCTCCACTTTGGGAAC		7	6.652664392089032E-5	56	TCRBV02-01	TCRBV02	TCRBV02-01				01,03	TCRBD01-01*01	TCRBD01	TCRBD01-01	01				TCRBJ01-06*02	TCRBJ01	TCRBJ01-06	02				11	6	0	3	15	5	25	31	46	55	61	7	Out	VDJ
NNNNTGTCGGCTGCTCCCTCCCAGACATCTGTGTACTTCTGTGCCAGCAGGTCCGGGACAGGGAATTCACCCCTCCACTTTGGGAAC	CASRSGTGNSPLHF	5	4.751903137206451E-5	42	TCRBV06-05*01	TCRBV06	TCRBV06-05	01				TCRBD01-01*01	TCRBD01	TCRBD01-01	01				TCRBJ01-06*02	TCRBJ01	TCRBJ01-06	02				6	0	0	3	4	7	39	50	54	-1	63	5	In	VDJ
NNNCACTCTCAAGATCCAGCCTGCAGAGCTTGGGGACTCGGCCGTGTATCTCTGTGCCAGCTGGGGGAGACCCAGTACTTCGGGCCA		1	9.503806274412903E-6	29	TCRBV11-03*01	TCRBV11	TCRBV11-03	01								TCRBD01,TCRBD02	TCRBD01-01,TCRBD02-01		TCRBJ02-05*01	TCRBJ02	TCRBJ02-05	01				8	0	6	2	1	5	52	61	62	-1	66	1	Out	VDJ
TCCCTGGAGCTTGGTGACTCTGCTGTGTATTTCTGTGCCAGCAGCCATCGGCACCTTGGGACAGAGGAGACCCAGTACTTCGGGCCA	CASSHRHLGTEETQYF	2	1.9007612548825806E-5	48	TCRBV03-01/03-02*01	TCRBV03	TCRBV03-01/03-02	01				TCRBD01-01*01	TCRBD01	TCRBD01-01	01				TCRBJ02-05*01	TCRBJ02	TCRBJ02-05	01				3	2	0	5	10	5	33	47	57	64	66	2	In	VDJ
GCCTTGGAGCTGGACGACTCGGCCCTGTATCTCTGTGCCAGCAGCTTGGCGGAGGCTAGCCCGAAAGAGACCCAGTACTTCGGGCCA	CASSLAEASPKETQYF	1	9.503806274412903E-6	48	TCRBV05-04*01	TCRBV05	TCRBV05-04	01				TCRBD02-01	TCRBD02	TCRBD02-01				01,02	TCRBJ02-05*01	TCRBJ02	TCRBJ02-05	01				0	4	4	7	6	3	33	49	55	60	64	1	In	VDJ
GAGTCCGCCAGCACCAACCAGACATCTATGTACCTCTGTGCCAGCAGAACGGGACAGGTCCTGACCGGGGAGCTGTTTTTTGGAGAA	CASRTGQVLTGELFF	2	1.9007612548825806E-5	45	TCRBV28-01*01	TCRBV28	TCRBV28-01	01				TCRBD01-01*01	TCRBD01	TCRBD01-01	01				TCRBJ02-02*01	TCRBJ02	TCRBJ02-02	01				6	5	0	4	3	5	36	47	50	58	63	2	In	VDJ
CTGACAGTGACCAGTGCCCATCCTGAAGACAGCAGCTTCTACATCTGCAGTGCTATGAGATCCACCGGGGAGCTGTTTTTTGGAGAA	CSAMRSTGELFF	2	1.9007612548825806E-5	36	TCRBV20	TCRBV20				TCRBV20-01,TCRBV20-or09_02		TCRBD02-01*02	TCRBD02	TCRBD02-01	02				TCRBJ02-02*01	TCRBJ02	TCRBJ02-02	01				4	3	11	2	1	4	45	55	56	59	62	2	In	VDJ
CTGACAGTGACCAGTGCCCATCCTGAAGACAGCAGCTTCTACATCTGCAGTGCTAGAGGGACGGATCCTGAAGCTTTCTTTGGACAA	CSARGTDPEAFF	2	1.9007612548825806E-5	36	TCRBV20	TCRBV20				TCRBV20-01,TCRBV20-or09_02						TCRBD01,TCRBD02	TCRBD01-01,TCRBD02-01		TCRBJ01-01*01	TCRBJ01	TCRBJ01-01	01				1	5	1	7	0	6	45	-1	58	62	67	2	In	VDJ
GACATCCGCTCACCAGGCCTGGGGGACGCAGCCATGTACCTGTGTGCCACCAACGACAGGGTTTCCCCTGAAGCTTTCTTTGGACAA	CATNDRVSPEAFF	2	1.9007612548825806E-5	39	TCRBV15-01*02	TCRBV15	TCRBV15-01	02				TCRBD01-01*01	TCRBD01	TCRBD01-01	01				TCRBJ01-01*01	TCRBJ01	TCRBJ01-01	01				7	6	2	3	2	6	42	52	54	61	67	2	In	VDJ
CCCTGGAGCTTGGTGACTCTGCTGTGTATTTCTGTGCCAGCAGCCCGAGGGTAGGTTGGAGCGTACACTGAAGCTTTCTTTGGACAA		4	3.801522509765161E-5	49	TCRBV03-01/03-02*01	TCRBV03	TCRBV03-01/03-02	01				TCRBD02-01*02	TCRBD02	TCRBD02-01	02				TCRBJ01-01*01	TCRBJ01	TCRBJ01-01	01				4	13	11	0	1	3	32	45	46	51	64	4	Out	VDJ
AGTTCTAAGAAGCTCCTTCTCAGTGACTCTGGCTTCTATCTCTGTGCCTGGAGTGTACAGGGTGACACTGAAGCTTTCTTTGGACAA	CAWSVQGDTEAFF	2	1.9007612548825806E-5	39	TCRBV30-01*01	TCRBV30	TCRBV30-01	01				TCRBD01-01*01	TCRBD01	TCRBD01-01	01				TCRBJ01-01*01	TCRBJ01	TCRBJ01-01	01				0	2	3	3	0	3	42	-1	56	62	64	2	In	VDJ
CTGGAGTCCGCCAGCACCAACCAGACATCTATGTACCTCTGTGCCAGCAGTTTTTACCCCTTGGACACTGAAGCTTTCTTTGGACAA	CASSFYPLDTEAFF	2	1.9007612548825806E-5	42	TCRBV28-01*01	TCRBV28	TCRBV28-01	01								TCRBD01,TCRBD02	TCRBD01-01,TCRBD02-01		TCRBJ01-01*01	TCRBJ01	TCRBJ01-01	01				3	0	0	10	9	3	39	53	62	-1	64	2	In	VDJ
TCTAAGAAGCTCCTTCTCAGTGACTCTGGCTTCTATCTCTGTGCCTGGTCCGGGCCCAAGTTGAACACTGAAGCTTTCTTTGGACAA	CAWSGPKLNTEAFF	2	1.9007612548825806E-5	42	TCRBV30-01	TCRBV30	TCRBV30-01				01,05					TCRBD01,TCRBD02	TCRBD01-01,TCRBD02-01		TCRBJ01-01*01	TCRBJ01	TCRBJ01-01	01				5	6	8	0	3	0	39	48	51	55	61	2	In	VDJ
AACATGAGCTCCTTGGAGCTGGGGGACTCAGCCCTGTACTTCTGTGCCAGCAGGTACCAGCTGAACACTGAAGCTTTCTTTGGACAA	CASRYQLNTEAFF	2	1.9007612548825806E-5	39	TCRBV13-01*01	TCRBV13	TCRBV13-01	01								TCRBD01,TCRBD02	TCRBD01-01,TCRBD02-01		TCRBJ01-01*01	TCRBJ01	TCRBJ01-01	01				6	1	4	5	4	0	42	53	57	60	61	2	In	VDJ
AAGATCCAGCCCTCAGAACCCAGGGACTCAGCTGTGTATTTTTGTGCTAGTGGTTTGGGGATGAACACTGAAGCTTTCTTTGGACAA	CASGLGMNTEAFF	2	1.9007612548825806E-5	39	TCRBV12-05*01	TCRBV12	TCRBV12-05	01								TCRBD01,TCRBD02	TCRBD01-01,TCRBD02-01		TCRBJ01-01*01	TCRBJ01	TCRBJ01-01	01				1	0	1	8	0	0	42	-1	58	-1	61	2	In	VDJ
CCCCCTGATCCTGGAGTCGCCCAGCCCCAACCAGACCTCTCTGTACTTCTGTGCCAGCATCGCAACACTGAAGCTTTCTTTGGACAA		2	1.9007612548825806E-5	32	TCRBV27-01*01	TCRBV27	TCRBV27-01	01								TCRBD01,TCRBD02	TCRBD01-01,TCRBD02-01		TCRBJ01-01*01	TCRBJ01	TCRBJ01-01	01				7	0	10	0	2	2	49	59	61	-1	63	2	Out	VDJ
GAGTCCGCCAGCACCAACCAGACATCTATGTACCTCTGTGCCAGCAGTTTACCGGGACAGCTAAATGAAAAACTGTTTTTTGGCAGT	CASSLPGQLNEKLFF	2	1.9007612548825806E-5	45	TCRBV28-01*01	TCRBV28	TCRBV28-01	01				TCRBD01-01*01	TCRBD01	TCRBD01-01	01				TCRBJ01-04*01	TCRBJ01	TCRBJ01-04	01				2	3	0	5	2	5	36	51	53	60	63	2	In	VDJ
CTGGAGTCCGCCAGCACCAACCAGACATCTATGTACCTCTGTGCCAGCACCGTTAGACTCGGGGGTCAGCCCCAGCATTTTGGTGAT	CASTVRLGGQPQHF	2	1.9007612548825806E-5	42	TCRBV28-01*01	TCRBV28	TCRBV28-01	01				TCRBD02-01*01	TCRBD02	TCRBD02-01	01				TCRBJ01-05*01	TCRBJ01	TCRBJ01-05	01				7	0	8	2	10	6	39	49	59	-1	65	2	In	VDJ
TCGGCCCAAAAGAACCCGACAGCTTTCTATCTCTGTGCCAGTACGTGGCGGGGGGCGGTAGGTAATCAGCCCCAGCATTTTGGTGAT	CASTWRGAVGNQPQHF	2	1.9007612548825806E-5	48	TCRBV19-01*01	TCRBV19	TCRBV19-01	01				TCRBD02-01*01	TCRBD02	TCRBD02-01	01				TCRBJ01-05*01	TCRBJ01	TCRBJ01-05	01				7	8	7	1	4	4	33	43	47	55	63	2	In	VDJ
ACATCGGCCCAAAAGAACCCGACAGCTTTCTATCTCTGTGCCAGTAGTATGGCACGCCTCTGGAATCAGCCCCAGCATTTTGGTGAT	CASSMARLWNQPQHF	2	1.9007612548825806E-5	45	TCRBV19-01*01	TCRBV19	TCRBV19-01	01				TCRBD01-01*01	TCRBD01	TCRBD01-01	01				TCRBJ01-05*01	TCRBJ01	TCRBJ01-05	01				3	10	9	0	0	4	36	-1	50	53	63	2	In	VDJ
GAGTCCGCCAGCACCAACCAGACATCTATGTACCTCTGTGCCAGCAGCAGAAAGATACTAAGCAATCAGCCCCAGCATTTTGGTGAT	CASSRKILSNQPQHF	2	1.9007612548825806E-5	45	TCRBV28-01*01	TCRBV28	TCRBV28-01	01				TCRBD02-01	TCRBD02	TCRBD02-01				01,02	TCRBJ01-05*01	TCRBJ01	TCRBJ01-05	01				6	0	3	9	9	1	36	47	56	-1	60	2	In	VDJ
GCCTTGGAGCTGGAGGACTCGGCCCTGTATCTCTGTGCCAGCAGCTCCGTACGAGGCGCACCCAATCAGCCCCAGCATTTTGGTGAT	CASSSVRGAPNQPQHF	2	1.9007612548825806E-5	48	TCRBV05-08*01	TCRBV05	TCRBV05-08	01				TCRBD02-01*02	TCRBD02	TCRBD02-01	02				TCRBJ01-05*01	TCRBJ01	TCRBJ01-05	01				3	6	11	1	6	3	33	46	52	56	62	2	In	VDJ
NNCTCTCACTGTGACATCGGCCCAAAAGAACCCGACAGCTTTCTATCTCTGTGCCAGGCCCTTTGCCAGCCCCAGCATTTTGGTGAT		2	1.9007612548825806E-5	32	TCRBV19-01*01	TCRBV19	TCRBV19-01	01								TCRBD01,TCRBD02	TCRBD01-01,TCRBD02-01		TCRBJ01-05*01	TCRBJ01	TCRBJ01-05	01				9	7	10	0	0	7	49	-1	57	59	66	2	Out	VDJ
TCCGCCAGCACCAACCAGACATCTATGTACCTCTGTGCCAGCAGCCACAGGGGCCGTACGTGGGATTCACCCCTCCACTTTGGGAAT	CASSHRGRTWDSPLHF	2	1.9007612548825806E-5	48	TCRBV28-01*01	TCRBV28	TCRBV28-01	01				TCRBD01-01*01	TCRBD01	TCRBD01-01	01				TCRBJ01-06*01	TCRBJ01	TCRBJ01-06	01				6	11	3	2	2	8	33	44	46	53	64	2	In	VDJ
CCCTGGAGCTTGGTGACTCTGCTGTGTATTTCTGTGCCAGCAGCCAAGATCGGGGGACCCGATAATTCACCCCTCCACTTTGGGAAT		2	1.9007612548825806E-5	49	TCRBV03-01/03-02*01	TCRBV03	TCRBV03-01/03-02	01				TCRBD02-01*01	TCRBD02	TCRBD02-01	01				TCRBJ01-06*01	TCRBJ01	TCRBJ01-06	01				0	5	8	2	1	5	32	49	50	56	61	2	Out	VDJ
TCCACAAAGCTGGAGGACTCAGCCATGTACTTCTGTGCCAGCAGTGAAGGGACCTCAATTTCTTGATCACCCCTCCACTTTGGGAAT	CASSEGTSIS*SPLHF	2	1.9007612548825806E-5	48	TCRBV02-01	TCRBV02	TCRBV02-01				01,03					TCRBD01,TCRBD02	TCRBD01-01,TCRBD02-01		TCRBJ01-06*01	TCRBJ01	TCRBJ01-06	01				1	13	1	7	0	10	33	-1	49	53	66	2	Stop	VDJ
TCACTCTGGAGTCTGCTGCCTCCTCCCAGACATCTGTATATTTCTGCGCCAGCAGGGGAGTCAGACAGGCTCTACACCTTCGGTTCG		2	1.9007612548825806E-5	37	TCRBV10-01*01	TCRBV10	TCRBV10-01	01				TCRBD01-01*01	TCRBD01	TCRBD01-01	01				TCRBJ01-02*01	TCRBJ01	TCRBJ01-02	01				6	2	2	4	8	10	44	55	63	69	71	2	Out	VDJ
AAGATCCAGCCCTCAGAACCCAGGGACTCAGCTGTGTACTTCTGTGCCAGCAGTTCCGGGACTCTCTCTGGCTACACCTTCGGTTCG	CASSSGTLSGYTF	1	9.503806274412903E-6	39	TCRBV12-03/12-04*01	TCRBV12	TCRBV12-03/12-04	01				TCRBD02-01	TCRBD02	TCRBD02-01				01,02	TCRBJ01-02*01	TCRBJ01	TCRBJ01-02	01				4	5	0	10	2	7	42	55	57	63	68	1	In	VDJ
CGGAGTCAGGGGACACAGCACTGTATTTCTGTGCCAGCAGCAGAGACTGTGAGGACCGGCTGGGGGTATGGCTACACCTTCGGTTCG		1	9.503806274412903E-6	52	TCRBV21-01*01	TCRBV21	TCRBV21-01	01								TCRBD01,TCRBD02	TCRBD01-01,TCRBD02-01		TCRBJ01-02*01	TCRBJ01	TCRBJ01-02	01				4	0	6	1	19	5	29	42	61	-1	66	1	Out	VDJ
NNNNTGAAGATCCAGCCCTCAGAACCCAGGGACTCAGCTGTGTACTTCTGTGCCAGCACCTTCGGGTATGGCTACACCTTCGGTTCG	CASTFGYGYTF	1	9.503806274412903E-6	33	TCRBV12-03/12-04*01	TCRBV12	TCRBV12-03/12-04	01				TCRBD02-01	TCRBD02	TCRBD02-01				01,02	TCRBJ01-02*01	TCRBJ01	TCRBJ01-02	01				7	0	8	4	4	5	48	58	62	-1	66	1	In	VDJ
AATGTGAACGCCTTGTTGCTGGGGGACTCGGCCCTCTATCTCTGTGCCAGCAGCTTGCAGGGAGAGTATGGCTACACCTTCGGTTCG	CASSLQGEYGYTF	1	9.503806274412903E-6	39	TCRBV05-06*01	TCRBV05	TCRBV05-06	01								TCRBD01,TCRBD02	TCRBD01-01,TCRBD02-01		TCRBJ01-02*01	TCRBJ01	TCRBJ01-02	01				1	4	4	3	0	5	42	-1	57	62	66	1	In	VDJ
GTGCAGCCTGCAGAACTGGAGGATTCTGGAGTTTATTTCTGTGCCAGCAGCCAAGATGGCAGGGTCTATGGCTACACCTTCGGTTCG	CASSQDGRVYGYTF	2	1.9007612548825806E-5	42	TCRBV14-01*01	TCRBV14	TCRBV14-01	01				TCRBD01-01*01	TCRBD01	TCRBD01-01	01				TCRBJ01-02*01	TCRBJ01	TCRBJ01-02	01				0	1	4	3	3	4	39	56	59	64	65	2	In	VDJ
GTGAGCACCTTGGAGCTGGGGGACTCGGCCCTTTATCTTTGCGCCAGCAGCATCGGACAGGGCGGCTATGGCTACACCTTCGGTTCG	CASSIGQGGYGYTF	2	1.9007612548825806E-5	42	TCRBV05-01*01	TCRBV05	TCRBV05-01	01				TCRBD01-01*01	TCRBD01	TCRBD01-01	01				TCRBJ01-02*01	TCRBJ01	TCRBJ01-02	01				4	3	1	3	3	4	39	51	54	62	65	2	In	VDJ
AAGATCCGGTCCACAAAGCTGGAGGACTCAGCCATGTACTTCTGTGCCAGCAGTCTCGACGGTTACTATGGCTACACCTTCGGTTCG	CASSLDGYYGYTF	1	9.503806274412903E-6	39	TCRBV02-01	TCRBV02	TCRBV02-01				01,03					TCRBD01,TCRBD02	TCRBD01-01,TCRBD02-01		TCRBJ01-02*01	TCRBJ01	TCRBJ01-02	01				5	4	2	7	3	3	42	54	57	60	64	1	In	VDJ
CTGAGCTCTCTGGAGCTGGGGGACTCAGCTTTGTATTTCTGTGCCAGCAGCGTAGCTGGAGAGGACTATGGCTACACCTTCGGTTCG	CASSVAGEDYGYTF	2	1.9007612548825806E-5	42	TCRBV09-01*01	TCRBV09	TCRBV09-01	01				TCRBD02-01*02	TCRBD02	TCRBD02-01	02				TCRBJ01-02*01	TCRBJ01	TCRBJ01-02	01				0	3	10	2	2	3	39	55	57	61	64	2	In	VDJ
GCCCAAAAGAACCCGACAGCTTTCTATCTCTGTGCCACCCAAAGCCGGGACCTCGTAGAGACTAACTATGGCTACACCTTCGGTTCG	CATQSRDLVETNYGYTF	2	1.9007612548825806E-5	51	TCRBV19-01*01	TCRBV19	TCRBV19-01	01								TCRBD01,TCRBD02	TCRBD01-01,TCRBD02-01		TCRBJ01-02*01	TCRBJ01	TCRBJ01-02	01				10	10	0	7	9	0	30	37	46	51	61	2	In	VDJ
CTCACCAGGCCTGGGGGACGCAGCCATGTACCTGTGTGCCACCAGCAGGGGCCGGGACAGATGAACTATGGCTACACCTTCGGTTCG		2	1.9007612548825806E-5	47	TCRBV15-01*02	TCRBV15	TCRBV15-01	02				TCRBD01-01*01	TCRBD01	TCRBD01-01	01				TCRBJ01-02*01	TCRBJ01	TCRBJ01-02	01				3	3	0	5	5	2	34	48	53	60	63	2	Out	VDJ
NTGAAGATCCAGCCCTCAGAACCCAGGGACTCAGCTGTGTACTTCTGTGCCACCGGGGCCTCGAACTATGGCTACACCTTCGGTTCG	CATGASNYGYTF	1	9.503806274412903E-6	36	TCRBV12-03/12-04*01	TCRBV12	TCRBV12-03/12-04	01								TCRBD01,TCRBD02	TCRBD01-01,TCRBD02-01		TCRBJ01-02*01	TCRBJ01	TCRBJ01-02	01				10	4	7	0	2	2	45	52	54	59	63	1	In	VDJ
CAAAAGAACCCGACAGCTTTCTATCTCTGTGCCAGTAGTATCTTCGGACAGGGGGCATTCCTCAACTATGGCTACACCTTCGGTTCG	CASSIFGQGAFLNYGYTF	2	1.9007612548825806E-5	54	TCRBV19-01*01	TCRBV19	TCRBV19-01	01				TCRBD01-01*01	TCRBD01	TCRBD01-01	01				TCRBJ01-02*01	TCRBJ01	TCRBJ01-02	01				3	7	1	0	4	2	27	41	45	56	63	2	In	VDJ
GTGAACGCCTTGGAGCTGGACGACTCGGCCCTGTATCTCTGTGCCAGCAGCTTTGTTCGGGGAAACTATGGCTACACCTTCGGTTCG	CASSFVRGNYGYTF	1	9.503806274412903E-6	42	TCRBV05-04*01	TCRBV05	TCRBV05-04	01				TCRBD02-01*01	TCRBD02	TCRBD02-01	01				TCRBJ01-02*01	TCRBJ01	TCRBJ01-02	01				2	1	8	3	4	2	39	53	57	62	63	1	In	VDJ
ATCAATTCCCTGGAGCTTGGTGACTCTGCTGTGTATTTCTGTGCCAGCAGTCAACGGGGACAAAACTATGGCTACACCTTCGGTTCG	CASSQRGQNYGYTF	2	1.9007612548825806E-5	42	TCRBV03-01/03-02*01	TCRBV03	TCRBV03-01/03-02	01				TCRBD01-01*01	TCRBD01	TCRBD01-01	01				TCRBJ01-02*01	TCRBJ01	TCRBJ01-02	01				2	1	0	6	2	2	39	54	56	62	63	2	In	VDJ
ACAGTGACCAGTGCCCATCCTGAAGACAGCAGCTTCTACATCTGCAGTGTCGTGGTAGGGAGGGCGAATGGCTACACCTTCGGTTCG	CSVVVGRANGYTF	2	1.9007612548825806E-5	39	TCRBV20	TCRBV20				TCRBV20-01,TCRBV20-or09_02		TCRBD02-01*02	TCRBD02	TCRBD02-01	02				TCRBJ01-02*01	TCRBJ01	TCRBJ01-02	01				7	3	9	0	8	6	42	49	57	64	67	2	In	VDJ
CTGAATGTGAACGCCTTGGAGCTGGACGACTCGGCCCTGTATCTCTGTGCCAGCAGTGACAGGGGTGGAGGCTACACCTTCGGTTCG	CASSDRGGGYTF	4	3.801522509765161E-5	36	TCRBV05-04*01	TCRBV05	TCRBV05-04	01				TCRBD01-01*01	TCRBD01	TCRBD01-01	01				TCRBJ01-02*01	TCRBJ01	TCRBJ01-02	01				5	4	2	2	1	8	45	56	57	65	69	4	In	VDJ
AAGATCCAGCGCACAGAGCAGGAGGACTCCGCCGTGTATCTCTGTGCCAGCAGCCGGGACCCGTAAAGAGGCTACACCTTCGGTTCG	CASSRDP*RGYTF	3	2.8511418823238706E-5	39	TCRBV07-08*03	TCRBV07	TCRBV07-08	03								TCRBD01,TCRBD02	TCRBD01-01,TCRBD02-01		TCRBJ01-02*01	TCRBJ01	TCRBJ01-02	01				3	9	1	7	0	8	42	-1	56	60	69	3	Stop	VDJ
ATCCGGTCCACAAAGCTGGAGGACTCAGCCATGTACTTCTGTGCCAGCAGTGCCGTGTCGGGTTCGTATAGCTACACCTTCGGTTCG	CASSAVSGSYSYTF	9	8.553425646971612E-5	42	TCRBV02-01	TCRBV02	TCRBV02-01				01,03	TCRBD02-01	TCRBD02	TCRBD02-01				01,02	TCRBJ01-02*01	TCRBJ01	TCRBJ01-02	01				4	8	8	4	6	9	39	52	58	62	70	9	In	VDJ
NNNTGAAGATCCAGCCCTCAGAACCCAGGGACTCAGCTGTGTACTTCTGTGCCAGCGGAACTAGCGGGGAGCCTGTACTTCGGGCCG		1	9.503806274412903E-6	34	TCRBV12-03/12-04*01	TCRBV12	TCRBV12-03/12-04	01				TCRBD02-01*01	TCRBD02	TCRBD02-01	01				TCRBJ02-07*01	TCRBJ02	TCRBJ02-07	01				8	5	3	3	3	12	47	56	59	69	74	1	Out	VDJ
CTGAAGGTGCAGCCTGCAGAACTGGAGGATTCTGGAGTTTATTTCTGTGCCAGCAGCCAAGATTTGAGGGGGCAGTACTTCGGGCCG	CASSQDLRGQYF	2	1.9007612548825806E-5	36	TCRBV14-01*01	TCRBV14	TCRBV14-01	01								TCRBD01,TCRBD02	TCRBD01-01,TCRBD02-01		TCRBJ02-07*01	TCRBJ02	TCRBJ02-07	01				0	0	5	2	4	9	45	62	66	-1	71	2	In	VDJ
CTGGAGCTTGGTGACTCTGCTGTGTATTTCTGTGCCAGCAGCCAAGATCGCGTCGGGGCGTCCTGGCATAGGCAGTACTTCGGGCCG	CASSQDRVGASWHRQYF	2	1.9007612548825806E-5	51	TCRBV03-01/03-02*01	TCRBV03	TCRBV03-01/03-02	01								TCRBD01,TCRBD02	TCRBD01-01,TCRBD02-01		TCRBJ02-07*01	TCRBJ02	TCRBJ02-07	01				0	12	7	0	7	9	30	47	54	59	71	2	In	VDJ
AGCTCCTTGGAGCTGGGGGACTCAGCCCTGTACTTCTGTGCCAGCAGCCCGGGGACAGGAGGGTCGAAGGAGCAGTACTTCGGGCCG	CASSPGTGGSKEQYF	7	6.652664392089032E-5	45	TCRBV13-01*01	TCRBV13	TCRBV13-01	01				TCRBD01-01*01	TCRBD01	TCRBD01-01	01				TCRBJ02-07*01	TCRBJ02	TCRBJ02-07	01				5	10	0	4	3	7	36	48	51	59	69	7	In	VDJ
AAGAAGCTCCTTCTCAGTGACTCTGGCTTCTATCTCTGTGCCTGGTTCCCCCTGGGGGGACCGTCGTTCGAGCAGTACTTCGGGCCG	CAWFPLGGPSFEQYF	2	1.9007612548825806E-5	45	TCRBV30-01	TCRBV30	TCRBV30-01				01,05	TCRBD02-01*01	TCRBD02	TCRBD02-01	01				TCRBJ02-07*01	TCRBJ02	TCRBJ02-07	01				5	9	9	1	8	6	36	45	53	59	68	2	In	VDJ
AGTGACCAGTGCCCATCCTGAAGACAGCAGCTTCTACATCTGCAGTGCCTCTACGGGGGGATCAAAATCGAGCAGTACTTCGGGCCG		4	3.801522509765161E-5	41	TCRBV20	TCRBV20				TCRBV20-01,TCRBV20-or09_02		TCRBD02-01*01	TCRBD02	TCRBD02-01	01				TCRBJ02-07*01	TCRBJ02	TCRBJ02-07	01				6	8	8	1	5	6	40	48	53	60	68	4	Out	VDJ
AGATCCGGTCCACAAAGCTGGAGGACTCAGCCATGTACTTCTGTGCCAGCAGTGAGCTAGACCGGCTGCGAGCAGTACTTCGGGCCG		2	1.9007612548825806E-5	40	TCRBV02-01	TCRBV02	TCRBV02-01				01,03	TCRBD02-01	TCRBD02	TCRBD02-01				01,02	TCRBJ02-07*01	TCRBJ02	TCRBJ02-07	01				3	8	4	8	1	6	41	55	56	60	68	2	Out	VDJ
ATTCTGGAGTCCGCCAGCACCAACCAGACATCTATGTACCTCTGTGCCAGCAGTCGACTAGCGGGAACCGAGCAGTACTTCGGGCCG	CASSRLAGTEQYF	1	9.503806274412903E-6	39	TCRBV28-01*01	TCRBV28	TCRBV28-01	01				TCRBD02-01*02	TCRBD02	TCRBD02-01	02				TCRBJ02-07*01	TCRBJ02	TCRBJ02-07	01				5	2	2	3	1	6	42	54	55	66	68	1	In	VDJ
ACAGTGACCAGTGCCCATCCTGAAGACAGCAGCTTCTACATCTGCAGTGCTGAATTGGGGACAGGGTACGAGCAGTACTTCGGGCCG	CSAELGTGYEQYF	2	1.9007612548825806E-5	39	TCRBV20	TCRBV20				TCRBV20-01,TCRBV20-or09_02		TCRBD01-01*01	TCRBD01	TCRBD01-01	01				TCRBJ02-07*01	TCRBJ02	TCRBJ02-07	01				5	0	0	3	6	4	42	51	57	-1	66	2	In	VDJ
GCCCTGCAGCCAGAAGACTCAGCCCTGTATCTCTGCGCCAGCAGCCTTAGTATGACGGACAGGGCGTACGAGCAGTACTTCGGGCCG	CASSLSMTDRAYEQYF	4	3.801522509765161E-5	48	TCRBV04-01*01	TCRBV04	TCRBV04-01	01				TCRBD01-01*01	TCRBD01	TCRBD01-01	01				TCRBJ02-07*01	TCRBJ02	TCRBJ02-07	01				4	2	1	3	10	4	33	46	56	64	66	4	In	VDJ
ATCCGGTCCACAAAGCTGGAGGACTCAGCCATGTACTTCTGTGCCAGCACTGCGTCGGGACTCTCCTACGAGCAGTACTTCGGGCCG	CASTASGLSYEQYF	2	1.9007612548825806E-5	42	TCRBV02-01	TCRBV02	TCRBV02-01				01,03	TCRBD02-01	TCRBD02	TCRBD02-01				01,02	TCRBJ02-07*01	TCRBJ02	TCRBJ02-07	01				7	0	0	10	7	0	39	49	56	-1	62	2	In	VDJ
CCTTGTTGCTGGGGGACTCGGCCCTCTATCTCTGTGCCAGCAGCTTGGCCTGGCTAGCGGGCCTCCTACGAGCAGTACTTCGGGCCG		8	7.603045019530323E-5	49	TCRBV05-06*01	TCRBV05	TCRBV05-06	01				TCRBD02-01	TCRBD02	TCRBD02-01				01,02	TCRBJ02-07*01	TCRBJ02	TCRBJ02-07	01				0	1	4	4	5	0	32	48	53	61	62	8	Out	VDJ
TGTCCTCAGAACCGGGAGACACGGCACTGTATCTCTGCGCCAGCAGTCTTCACAGGGGAGCTATCCTACGAGCAGTACTTCGGGCCG		2	1.9007612548825806E-5	46	TCRBV23-01*01	TCRBV23	TCRBV23-01	01				TCRBD01-01*01	TCRBD01	TCRBD01-01	01				TCRBJ02-07*01	TCRBJ02	TCRBJ02-07	01				4	5	3	2	3	1	35	48	51	58	63	2	Out	VDJ
AATGTGAGTGCCTTGGAGCTGGGGGACTCGGCCCTGTATCTCTGTGCCAGAACCAACAGGGGATCCTACGAGCAGTACTTCGGGCCG	CARTNRGSYEQYF	2	1.9007612548825806E-5	39	TCRBV05-03	TCRBV05	TCRBV05-03				01,02	TCRBD01-01*01	TCRBD01	TCRBD01-01	01				TCRBJ02-07*01	TCRBJ02	TCRBJ02-07	01				6	1	3	2	3	1	42	52	55	62	63	2	In	VDJ
GTGAACGCCTTGTTGCTGGGGGACTCGGCCCTCTATCTCTGTGCCAGCAGCGCCGGGACAGGGGCCTACGAGCAGTACTTCGGGCCG	CASSAGTGAYEQYF	1	9.503806274412903E-6	42	TCRBV05-06*01	TCRBV05	TCRBV05-06	01				TCRBD01-01*01	TCRBD01	TCRBD01-01	01				TCRBJ02-07*01	TCRBJ02	TCRBJ02-07	01				4	0	0	2	3	2	39	51	54	-1	64	1	In	VDJ
CTGATTCTGGAGTCCGCCAGCACCAACCAGACATCTATGTACCTCTGTGCCAGCGGGGGACAGGCCTACGAGCAGTACTTCGGGCCG	CASGGQAYEQYF	1	9.503806274412903E-6	36	TCRBV28-01*01	TCRBV28	TCRBV28-01	01				TCRBD01-01*01	TCRBD01	TCRBD01-01	01				TCRBJ02-07*01	TCRBJ02	TCRBJ02-07	01				8	0	0	4	2	2	45	54	56	-1	64	1	In	VDJ
AAGATCCAGCCCTCAGAACCCAGGGACTCAGCTGTGTACTTCTGTGCCAGCAGCCTCTTACTAGCCTACGAGCAGTACTTCGGGCCG	CASSLLLAYEQYF	1	9.503806274412903E-6	39	TCRBV12-03/12-04*01	TCRBV12	TCRBV12-03/12-04	01				TCRBD02-01	TCRBD02	TCRBD02-01				01,02	TCRBJ02-07*01	TCRBJ02	TCRBJ02-07	01				6	0	3	8	6	2	42	53	59	-1	64	1	In	VDJ
AATGTGAGCACCTTGGAGCTGGGGGACTCGGCCCTTTATCTTTGCGCCAGCAGCTTGGAGCTAACCTACGAGCAGTACTTCGGGCCG	CASSLELTYEQYF	2	1.9007612548825806E-5	39	TCRBV05-01*01	TCRBV05	TCRBV05-01	01				TCRBD02-01	TCRBD02	TCRBD02-01				01,02	TCRBJ02-07*01	TCRBJ02	TCRBJ02-07	01				0	1	4	9	2	2	42	58	60	63	64	2	In	VDJ
ACTGTGACATCGGCCCAAAAGAACCCGACAGCTTTCTATCTCTGTGCCAGTAGTATGGACAGGGACTACGAGCAGTACTTCGGGCCG	CASSMDRDYEQYF	2	1.9007612548825806E-5	39	TCRBV19-01*01	TCRBV19	TCRBV19-01	01				TCRBD01-01*01	TCRBD01	TCRBD01-01	01				TCRBJ02-07*01	TCRBJ02	TCRBJ02-07	01				3	1	1	3	0	3	42	-1	56	64	65	2	In	VDJ
TCCCTCCCAGACATCTGTGTACTTCTGTGCCAGCAGTGAAGCGCGGAGATTACCCCGGCTACTACTGACGAGCAGTACTTCGGGCCG		6	5.702283764647741E-5	56	TCRBV06-01*01	TCRBV06	TCRBV06-01	01				TCRBD02-01	TCRBD02	TCRBD02-01				01,02	TCRBJ02-07*01	TCRBJ02	TCRBJ02-07	01				0	3	3	9	18	5	25	42	60	64	67	6	Out	VDJ
CTGACAGTGACCAGTGCCCATCCTGAAGACAGCAGCTTCTACATCTGCAGTGCTAGGGACCCAAAGGACGAGCAGTACTTCGGGCCG	CSARDPKDEQYF	2	1.9007612548825806E-5	36	TCRBV20	TCRBV20				TCRBV20-01,TCRBV20-or09_02						TCRBD01,TCRBD02	TCRBD01-01,TCRBD02-01		TCRBJ02-07*01	TCRBJ02	TCRBJ02-07	01				3	7	1	7	0	5	45	-1	56	60	67	2	In	VDJ
ATTCTGGAGTCCGCCAGCACCAACCAGACATCTATGTACCTCTGTGCCAGCAGCTCCCCGGCACTTCACGAGCAGTACTTCGGGCCG	CASSSPALHEQYF	1	9.503806274412903E-6	39	TCRBV28-01*01	TCRBV28	TCRBV28-01	01								TCRBD01,TCRBD02	TCRBD01-01,TCRBD02-01		TCRBJ02-07*01	TCRBJ02	TCRBJ02-07	01				6	5	9	0	6	5	42	53	59	62	67	1	In	VDJ
CCTCAGGCTGGAGTCAGCTGCTCCCTCTCAGACTTCTGTTTACTTAGAATTACGGGGGGGCATGGACACGAGCAGTACTTCGGGCCG		3	2.8511418823238706E-5	35	TCRBV06-07*01	TCRBV06	TCRBV06-07	01				TCRBD02-01*01	TCRBD02	TCRBD02-01	01				TCRBJ02-07*01	TCRBJ02	TCRBJ02-07	01				18	7	8	0	7	5	46	45	52	60	67	3	Out	VDJ
GCCAGCACCAACCAGACATCTATGTACCTCTGTGCCAGCAGTTTGCCCCAAGGGGGGACAGCTAATACGAAGCAGTACTTCGGGCCG	CASSLPQGGTANTKQYF	1	9.503806274412903E-6	51	TCRBV28-01*01	TCRBV28	TCRBV28-01	01				TCRBD01-01*01	TCRBD01	TCRBD01-01	01				TCRBJ02-07*01	TCRBJ02	TCRBJ02-07	01				3	9	0	5	10	8	30	44	54	61	70	1	In	VDJ
TCTAAGAAGCTCCTTCTCAGTGACTCTGGCTTCTATCTCTGTGCCTGGAGTGCCGGGCCCCTTCATTCACCCCTCCACTTTGGGAAC	CAWSAGPLHSPLHF	2	1.9007612548825806E-5	42	TCRBV30-01*01	TCRBV30	TCRBV30-01	01								TCRBD01,TCRBD02	TCRBD01-01,TCRBD02-01		TCRBJ01-06*02	TCRBJ01	TCRBJ01-06	02				1	6	8	0	2	8	39	52	54	58	64	2	In	VDJ
TCCCTGGAGCTTGGTGACTCTGCTGTGTATTTCTGTGCCAGCAGCGCACCCTCTGGGGGAGGGAATTCACCCCTCCACTTTGGGAAC	CASSAPSGGGNSPLHF	2	1.9007612548825806E-5	48	TCRBV03-01/03-02*01	TCRBV03	TCRBV03-01/03-02	01				TCRBD02-01*02	TCRBD02	TCRBD02-01	02				TCRBJ01-06*02	TCRBJ01	TCRBJ01-06	02				5	0	9	0	11	7	33	45	56	-1	63	2	In	VDJ
AGCACCTTGGAGCTGGGGGACTCGGCCCTTTATCTTTGCGCCAGCAGCTTGTCTTCTAGCGGGGGAACTGGGCAGTTCTTCGGGCCA	CASSLSSSGGTGQFF	3	2.8511418823238706E-5	45	TCRBV05-01*01	TCRBV05	TCRBV05-01	01				TCRBD02-01*01	TCRBD02	TCRBD02-01	01				TCRBJ02-01*01	TCRBJ02	TCRBJ02-01	01				1	6	4	2	4	12	36	51	55	65	71	3	In	VDJ
AATGTGAGCACCTTGGAGCTGGGGGACTCGGCCCTTTATCTTTGCGCCAGCAGCTTGCCTGGTGGGGAGACCCAGTACTTCGGGCCA	CASSLPGGETQYF	4	3.801522509765161E-5	39	TCRBV05-01*01	TCRBV05	TCRBV05-01	01								TCRBD01,TCRBD02	TCRBD01-01,TCRBD02-01		TCRBJ02-05*01	TCRBJ02	TCRBJ02-05	01				1	0	0	9	6	5	42	57	63	-1	66	4	In	VDJ
AACGCCTTGGAGCTGGACGACTCGGCCCTGTATCTCTGTGCCAGCAGCTTGGTGGCGGGGTCCAGGGAGACCCAGTACTTCGGGCCA	CASSLVAGSRETQYF	1	9.503806274412903E-6	45	TCRBV05-04*01	TCRBV05	TCRBV05-04	01				TCRBD02-01*01	TCRBD02	TCRBD02-01	01				TCRBJ02-05*01	TCRBJ02	TCRBJ02-05	01				0	6	7	3	2	5	36	52	54	60	66	1	In	VDJ
AATGTGAACGCCTTGGAGCTGGACGACTCGGCCCTGTATCTCTGTGCCAGCAGGGGTGGGGGTCAAGAGACCCAGTACTTCGGGCCA	CASRGGGQETQYF	1	9.503806274412903E-6	39	TCRBV05-04*01	TCRBV05	TCRBV05-04	01								TCRBD01,TCRBD02	TCRBD01-01,TCRBD02-01		TCRBJ02-05*01	TCRBJ02	TCRBJ02-05	01				5	1	6	1	4	2	42	53	57	62	63	1	In	VDJ
CGCACAGAGCAGGAGGACTCGGCCGTGTATCTCTGTGCCAGCAGCTTAGGGACTAGCGGGGGGACAGATACGCAGTATTTTGGCCCA	CASSLGTSGGTDTQYF	2	1.9007612548825806E-5	48	TCRBV07-02	TCRBV07	TCRBV07-02				01,02	TCRBD02-01*01	TCRBD02	TCRBD02-01	01				TCRBJ02-03*01	TCRBJ02	TCRBJ02-03	01				1	0	1	1	0	3	33	-1	49	-1	63	2	In	VDJ
TCTAAGAAGCTCCTTCTCAGTGACTCTGGCTTCTATCTCTGTGCCTGGACCTCGGGATACTTCATTGGGGAGCTGTTTTTTGGAGAA	CAWTSGYFIGELFF	2	1.9007612548825806E-5	42	TCRBV30-01*01	TCRBV30	TCRBV30-01	01				TCRBD02-01*02	TCRBD02	TCRBD02-01	02				TCRBJ02-02*01	TCRBJ02	TCRBJ02-02	01				4	9	8	3	3	8	39	49	52	57	66	2	In	VDJ
GCCCAGCCCCAACCAGACCTCTCTGTACTTCTGTGCCAGCACCAAAGGGGGAGCGGGAGGGCCGGCGGGGAGCTGTTTTTTGGAGAA		4	3.801522509765161E-5	50	TCRBV27-01*01	TCRBV27	TCRBV27-01	01				TCRBD02-01*02	TCRBD02	TCRBD02-01	02				TCRBJ02-02*01	TCRBJ02	TCRBJ02-02	01				7	4	6	0	10	7	31	41	51	61	65	4	Out	VDJ
GAGTCTGCCATCCCCAACCAGACAGCTCTTTACTTCTGTGCCACCAGTGATGGGGGAGTCGGGACCGGGGAGCTGTTTTTTGGAGAA	CATSDGGVGTGELFF	2	1.9007612548825806E-5	45	TCRBV24-01*01	TCRBV24	TCRBV24-01	01								TCRBD01,TCRBD02	TCRBD01-01,TCRBD02-01		TCRBJ02-02*01	TCRBJ02	TCRBJ02-02	01				3	7	6	1	0	5	36	-1	51	56	63	2	In	VDJ
GAGTCGCCCAGCCCCAACCAGACCTCTCTGTACTTCTGTGCCAGCAGTTTACGGTCAGCGAACACCGGGGAGCTGTTTTTTGGAGAA	CASSLRSANTGELFF	2	1.9007612548825806E-5	45	TCRBV27-01*01	TCRBV27	TCRBV27-01	01								TCRBD01,TCRBD02	TCRBD01-01,TCRBD02-01		TCRBJ02-02*01	TCRBJ02	TCRBJ02-02	01				2	0	4	5	4	0	36	51	55	-1	58	2	In	VDJ
GTGACCAGTGCCCATCCTGAAGACAGCAGCTTCTACATCTGCAGTGCTAGCGGGGGACTAAACACCGGGGAGCTGTTTTTTGGAGAA	CSASGGLNTGELFF	2	1.9007612548825806E-5	42	TCRBV20	TCRBV20				TCRBV20-01,TCRBV20-or09_02		TCRBD02-01	TCRBD02	TCRBD02-01				01,02	TCRBJ02-02*01	TCRBJ02	TCRBJ02-02	01				3	0	0	9	3	2	39	50	53	-1	60	2	In	VDJ
CAGCCCTCAGAACCCAGGGACTCAGCTGTGTACTTCTGTGCCAGCAGTTTAGCGTCTTGGGGACAGGCTGAAGCTTTCTTTGGACAA	CASSLASWGQAEAFF	2	1.9007612548825806E-5	45	TCRBV12	TCRBV12				TCRBV12-03/12-04,TCRBV12-04		TCRBD01-01*01	TCRBD01	TCRBD01-01	01				TCRBJ01-01*01	TCRBJ01	TCRBJ01-01	01				0	0	0	4	6	6	36	53	59	-1	67	2	In	VDJ
GTGAACGCCTTGTTGCTGGGGGACTCGGCCCTCTATCTCTGTGCCAGCAGACCGATAGGGTTGAACACTGAAGCTTTCTTTGGACAA	CASRPIGLNTEAFF	2	1.9007612548825806E-5	42	TCRBV05-06*01	TCRBV05	TCRBV05-06	01								TCRBD01,TCRBD02	TCRBD01-01,TCRBD02-01		TCRBJ01-01*01	TCRBJ01	TCRBJ01-01	01				5	1	5	3	6	0	39	50	56	60	61	2	In	VDJ
CAGCCTGCAGAACTGGAGGATTCTGGAGTTTATTTCTGTGCCAGCAGCCAAGGAGTTATGGTGAACACTGAAGCTTTCTTTGGACAA	CASSQGVMVNTEAFF	2	1.9007612548825806E-5	45	TCRBV14-01*01	TCRBV14	TCRBV14-01	01				TCRBD02-01*02	TCRBD02	TCRBD02-01	02				TCRBJ01-01*01	TCRBJ01	TCRBJ01-01	01				1	6	11	2	0	0	36	-1	52	55	61	2	In	VDJ
AACGCCTTGGAGCTGGACGACTCGGCCCTGTATCTCTGTGCCAGCACCATCCCTGGAGAGATGAACACTGAAGCTTTCTTTGGACAA	CASTIPGEMNTEAFF	2	1.9007612548825806E-5	45	TCRBV05-04*01	TCRBV05	TCRBV05-04	01				TCRBD02-01*02	TCRBD02	TCRBD02-01	02				TCRBJ01-01*01	TCRBJ01	TCRBJ01-01	01				6	3	10	2	8	0	36	46	54	58	61	2	In	VDJ
AAGATCCGGTCCACAAAGCTGGAGGACTCAGCCATGTACTTCTGTGCCACTACCGAGGACAGGAACACTGAAGCTTTCTTTGGACAA	CATTEDRNTEAFF	2	1.9007612548825806E-5	39	TCRBV02-01	TCRBV02	TCRBV02-01				01,03	TCRBD01-01*01	TCRBD01	TCRBD01-01	01				TCRBJ01-01*01	TCRBJ01	TCRBJ01-01	01				10	0	1	5	7	1	42	49	56	-1	62	2	In	VDJ
AAGATCCAGCCTGCAGAGCTTGAGGACTCGGCCGTGTATCTCTGTGCCAGCAGCACATCTGAGAACACTGAAGCTTTCTTTGGACAA	CASSTSENTEAFF	8	7.603045019530323E-5	39	TCRBV11	TCRBV11				TCRBV11-02,TCRBV11-03		TCRBD01-01*01	TCRBD01	TCRBD01-01	01				TCRBJ01-01*01	TCRBJ01	TCRBJ01-01	01				5	5	3	6	0	1	42	-1	54	57	62	8	In	VDJ
CTGGAGTCCGCCAGCACCAACCAGACATCTATGTACCTCTGTGCCAGCAACCGTGACACCAAGAACACTGAAGCTTTCTTTGGACAA	CASNRDTKNTEAFF	2	1.9007612548825806E-5	42	TCRBV28-01*01	TCRBV28	TCRBV28-01	01				TCRBD01-01*01	TCRBD01	TCRBD01-01	01				TCRBJ01-01*01	TCRBJ01	TCRBJ01-01	01				7	4	2	6	5	1	39	49	54	58	62	2	In	VDJ
AATGTGAACGCCTTGTTGCTGGGGGACTCGGCCCTCTATCTCTGTGCCAGCAGCCACCGGGACATCACAGGGCCTTTCTTTGGACAA	CASSHRDITGPFF	2	1.9007612548825806E-5	39	TCRBV05-06*01	TCRBV05	TCRBV05-06	01				TCRBD01-01*01	TCRBD01	TCRBD01-01	01				TCRBJ01-01*01	TCRBJ01	TCRBJ01-01	01				4	9	0	6	4	12	42	54	58	64	73	2	In	VDJ
AGCGCACAGAGCGGGGGGACTCAGCCGTGTATCTCTGTGCCAGCAGCAAAGATCGGGACAGGGTATGAAAAACTGTTTTTTGGCAGT		9	8.553425646971612E-5	46	TCRBV07-03*01	TCRBV07	TCRBV07-03	01				TCRBD01-01*01	TCRBD01	TCRBD01-01	01				TCRBJ01-04*01	TCRBJ01	TCRBJ01-04	01				5	1	0	3	7	6	35	47	54	63	64	9	Out	VDJ
ATCCGGTCCACAAAGCTGGAGGACTCAGCCATGTACTTCTGTGCCAGCGGGGAACAGGGCCGTAATGAAAAACTGTTTTTTGGCAGT	CASGEQGRNEKLFF	2	1.9007612548825806E-5	42	TCRBV02-01	TCRBV02	TCRBV02-01				01,03	TCRBD01-01*01	TCRBD01	TCRBD01-01	01				TCRBJ01-04*01	TCRBJ01	TCRBJ01-04	01				8	3	3	3	5	4	39	48	53	59	62	2	In	VDJ
AAGATCCGGTCCACAAAGCTGGAGGACTCAGCCATGTACTTCTGTGCCAGCTCAGGGTTTCTGGGTCAGCCCCAGCATTTTGGTGAT	CASSGFLGQPQHF	2	1.9007612548825806E-5	39	TCRBV02-01	TCRBV02	TCRBV02-01				01,03	TCRBD01-01*01	TCRBD01	TCRBD01-01	01				TCRBJ01-05*01	TCRBJ01	TCRBJ01-05	01				8	8	4	3	1	6	42	51	52	57	65	2	In	VDJ
CTGAGTTCTAAGAAGCTCCTCCTCAGTGACTCTGGCTTCTATCTCTGTGCCTGGAGTGCAGGGAGTCAGCCCCAGCATTTTGGTGAT	CAWSAGSQPQHF	2	1.9007612548825806E-5	36	TCRBV30-01*02	TCRBV30	TCRBV30-01	02								TCRBD01,TCRBD02	TCRBD01-01,TCRBD02-01		TCRBJ01-05*01	TCRBJ01	TCRBJ01-05	01				1	2	4	3	0	6	45	-1	58	63	65	2	In	VDJ
CTGGAGTCCGCCAGCACCAACCAGACATCTATGTACCTCTGTGCCAGCAGTCCAGGGGGGGTTTATCAGCCCCAGCATTTTGGTGAT	CASSPGGVYQPQHF	2	1.9007612548825806E-5	42	TCRBV28-01*01	TCRBV28	TCRBV28-01	01								TCRBD01,TCRBD02	TCRBD01-01,TCRBD02-01		TCRBJ01-05*01	TCRBJ01	TCRBJ01-05	01				5	5	4	1	1	5	39	51	52	59	64	2	In	VDJ
AAGATCCAGCCCTCAGAACCCAGGGACTCAGCTGTGTACTTCTGTGCCAGCAGTTTATCCGGATATCAGCCCCAGCATTTTGGTGAT	CASSLSGYQPQHF	2	1.9007612548825806E-5	39	TCRBV12-03/12-04*01	TCRBV12	TCRBV12-03/12-04	01								TCRBD01,TCRBD02	TCRBD01-01,TCRBD02-01		TCRBJ01-05*01	TCRBJ01	TCRBJ01-05	01				2	1	1	8	3	5	42	57	60	63	64	2	In	VDJ
CTGAGTTCTAAGAAGCTCCTTCTCAGTGACTCTGGCTTCTATCTCTGTGCCTGGGGCGGACTCAATCAGCCCCAGCATTTTGGTGAT	CAWGGLNQPQHF	2	1.9007612548825806E-5	36	TCRBV30-01*05	TCRBV30	TCRBV30-01	05				TCRBD02-01	TCRBD02	TCRBD02-01				01,02	TCRBJ01-05*01	TCRBJ01	TCRBJ01-05	01				3	0	1	10	1	3	45	56	57	-1	62	2	In	VDJ
ACAGTGACCAGTGCCCATCCTGAAGACAGCAGCTTCTACATCTGCAGTGCTAGAGAGGGAGGCAATCAGCCCCAGCATTTTGGTGAT	CSAREGGNQPQHF	2	1.9007612548825806E-5	39	TCRBV20	TCRBV20				TCRBV20-01,TCRBV20-or09_02		TCRBD02-01*02	TCRBD02	TCRBD02-01	02				TCRBJ01-05*01	TCRBJ01	TCRBJ01-05	01				0	0	9	2	0	2	42	-1	56	-1	61	2	In	VDJ
ACTGTGAGCAACATGAGCCCTGAAGACAGCAGCATATATCTCTGCAGCGTCAAGACGGATAGCAATCAGCCCCAGCATTTTGGTGAT	CSVKTDSNQPQHF	2	1.9007612548825806E-5	39	TCRBV29-01	TCRBV29	TCRBV29-01				01,02					TCRBD01,TCRBD02	TCRBD01-01,TCRBD02-01		TCRBJ01-05*01	TCRBJ01	TCRBJ01-05	01				6	0	1	8	6	0	42	50	56	-1	59	2	In	VDJ
CTGGAGTCCGCCAGCACCAACCAGACATCTATGTACCTCTGTGCCAGCAGGGCGAATTCAAGGTATTCACCCCTCCACTTTGGGAAT	CASRANSRYSPLHF	2	1.9007612548825806E-5	42	TCRBV28-01*01	TCRBV28	TCRBV28-01	01								TCRBD01,TCRBD02	TCRBD01-01,TCRBD02-01		TCRBJ01-06*01	TCRBJ01	TCRBJ01-06	01				6	1	5	4	10	8	39	50	60	63	64	2	In	VDJ
GCCCAAAAGAACCCGACAGCTTTCTATCTCTGTGCCAGTAATCCAGTATACCCCACCTCAGGGCTTTATGGCTACACCTTCGGTTCG	CASNPVYPTSGLYGYTF	2	1.9007612548825806E-5	51	TCRBV19-01*01	TCRBV19	TCRBV19-01	01				TCRBD01-01*01	TCRBD01	TCRBD01-01	01				TCRBJ01-02*01	TCRBJ01	TCRBJ01-02	01				7	3	4	3	18	5	30	40	58	63	66	2	In	VDJ
ATCCAGCCCTCAGAACCCAGGGACTCAGCTGTGTACTTCTGTGCCAGCAGTTTTACAGGGGAGACTTATGGCTACACCTTCGGTTCG	CASSFTGETYGYTF	1	9.503806274412903E-6	42	TCRBV12	TCRBV12				TCRBV12-03/12-04,TCRBV12-04		TCRBD01-01*01	TCRBD01	TCRBD01-01	01				TCRBJ01-02*01	TCRBJ01	TCRBJ01-02	01				3	5	3	2	1	5	39	53	54	61	66	1	In	VDJ
ACAGTGACCAGTGCCCATCCTGAAGACAGCAGCTTCTACATCTGCAGTGCCAGAAGGGACAGCTTCTATGGCTACACCTTCGGTTCG	CSARRDSFYGYTF	2	1.9007612548825806E-5	39	TCRBV20	TCRBV20				TCRBV20-01,TCRBV20-or09_02		TCRBD01-01*01	TCRBD01	TCRBD01-01	01				TCRBJ01-02*01	TCRBJ01	TCRBJ01-02	01				2	3	0	5	1	4	42	54	55	62	65	2	In	VDJ
AAACCTGAGCTCTCTGGAGCTGGGGGACTCAGCTTTGTATTTCTGTGCCAGCACCGCATACAGATCTATGGCTACACCTTCGGTTCG		2	1.9007612548825806E-5	38	TCRBV09-01*01	TCRBV09	TCRBV09-01	01				TCRBD01-01*01	TCRBD01	TCRBD01-01	01				TCRBJ01-02*01	TCRBJ01	TCRBJ01-02	01				6	2	3	5	6	4	43	53	59	63	65	2	Out	VDJ
AATGTGAACGCCTTGGAGCTGGACGACTCGGCCCTGTATCTCTGTGCCAGCAGCTTGGACGGAGGCTATGGCTACACCTTCGGTTCG	CASSLDGGYGYTF	1	9.503806274412903E-6	39	TCRBV05-04*01	TCRBV05	TCRBV05-04	01				TCRBD02-01*02	TCRBD02	TCRBD02-01	02				TCRBJ01-02*01	TCRBJ01	TCRBJ01-02	01				0	0	10	1	2	4	42	58	60	-1	65	1	In	VDJ
AATGTGAACGCCTTGGAGCTGGACGACTCGGCCCTGTATCTCTGTGCCAGCAGCTTGGAACAAGGCTATGGCTACACCTTCGGTTCG	CASSLEQGYGYTF	1	9.503806274412903E-6	39	TCRBV05-04*01	TCRBV05	TCRBV05-04	01								TCRBD01,TCRBD02	TCRBD01-01,TCRBD02-01		TCRBJ01-02*01	TCRBJ01	TCRBJ01-02	01				0	3	3	6	1	4	42	58	59	62	65	1	In	VDJ
ATTCTGGAGTCCGCCAGCACCAACCAGACATCTATGTACCTCTGTGCCAGCAGTGACCGGGACAGCTATGGCTACACCTTCGGTTCG	CASSDRDSYGYTF	1	9.503806274412903E-6	39	TCRBV28-01*01	TCRBV28	TCRBV28-01	01				TCRBD01-01*01	TCRBD01	TCRBD01-01	01				TCRBJ01-02*01	TCRBJ01	TCRBJ01-02	01				5	0	0	5	4	4	42	54	58	-1	65	1	In	VDJ
CTCACTCTGGAGTCCGCTACCAGCTCCCAGACATCTGTGTACTTCTGTGCCATCAGTGAGGCGGCCTATGGCTACACCTTCGGTTCG	CAISEAAYGYTF	2	1.9007612548825806E-5	36	TCRBV10-03*01	TCRBV10	TCRBV10-03	01				TCRBD02-01	TCRBD02	TCRBD02-01				01,02	TCRBJ01-02*01	TCRBJ01	TCRBJ01-02	01				2	1	7	5	0	4	45	-1	60	64	65	2	In	VDJ
GAGCTGGGGGACTCAGCCCTGTACTTCTGTGCCAGCAGCTTAGTCCCCGGGGGCATGGATATGGACTATGGCTACACCTTCGGTTCG	CASSLVPGGMDMDYGYTF	1	9.503806274412903E-6	54	TCRBV13-01*01	TCRBV13	TCRBV13-01	01								TCRBD01,TCRBD02	TCRBD01-01,TCRBD02-01		TCRBJ01-02*01	TCRBJ01	TCRBJ01-02	01				1	10	6	0	5	3	27	43	48	54	64	1	In	VDJ
CTGACTGTGAGCAACATGAGCCCTGAAGACAGCAGCATATATCTCTGCAGCGTTGCAGGGGGGGACTATGGCTACACCTTCGGTTCG	CSVAGGDYGYTF	2	1.9007612548825806E-5	36	TCRBV29-01	TCRBV29	TCRBV29-01				01,02					TCRBD01,TCRBD02	TCRBD01-01,TCRBD02-01		TCRBJ01-02*01	TCRBJ01	TCRBJ01-02	01				4	2	4	1	0	3	45	-1	55	62	64	2	In	VDJ
ATCCGGTCCACAAAGCTGGAGGACTCAGCCATGTACTTCTGTGCCAGCAGTGAAGTTATGGCGGACTATGGCTACACCTTCGGTTCG	CASSEVMADYGYTF	1	9.503806274412903E-6	42	TCRBV02-01	TCRBV02	TCRBV02-01				01,03	TCRBD02-01	TCRBD02	TCRBD02-01				01,02	TCRBJ01-02*01	TCRBJ01	TCRBJ01-02	01				1	0	7	5	5	3	39	55	60	-1	64	1	In	VDJ
NTGTCGGCTGCTCCCTCCCAGACATCTGTGTACTTCTGTGCCAGCAGTTACTCAGGGAGTGGGAACTATGGCTACACCTTCGGTTCG	CASSYSGSGNYGYTF	2	1.9007612548825806E-5	45	TCRBV06-05*01	TCRBV06	TCRBV06-05	01				TCRBD02-01*02	TCRBD02	TCRBD02-01	02				TCRBJ01-02*01	TCRBJ01	TCRBJ01-02	01				0	4	9	2	1	2	36	53	54	59	63	2	In	VDJ
ACTGTGACATCGGCCCAAAAGAACCCGACAGCTTTCTATCTCTGTGCCAGTAGTATGCCTGGGAACTATGGCTACACCTTCGGTTCG	CASSMPGNYGYTF	3	2.8511418823238706E-5	39	TCRBV19-01*01	TCRBV19	TCRBV19-01	01								TCRBD01,TCRBD02	TCRBD01-01,TCRBD02-01		TCRBJ01-02*01	TCRBJ01	TCRBJ01-02	01				3	0	0	9	4	2	42	56	60	-1	63	3	In	VDJ
CTGAGCTCTCTGGAGCTGGGGGACTCAGCTTTGTATTTCTGTGCCAGCAGCGGTCGAGGGGGGAACTATGGCTACACCTTCGGTTCG	CASSGRGGNYGYTF	2	1.9007612548825806E-5	42	TCRBV09-01*01	TCRBV09	TCRBV09-01	01								TCRBD01,TCRBD02	TCRBD01-01,TCRBD02-01		TCRBJ01-02*01	TCRBJ01	TCRBJ01-02	01				3	1	5	1	4	2	39	52	56	62	63	2	In	VDJ
CGCCTTGTTGCTGGGGGACTCGGCCCTCTATCTCTGTGCCAGCAGCAGCCCAACTCCAGGGGAAACTATGGCTACACCTTCGGTTCG		1	9.503806274412903E-6	47	TCRBV05-06*01	TCRBV05	TCRBV05-06	01				TCRBD01-01*01	TCRBD01	TCRBD01-01	01				TCRBJ01-02*01	TCRBJ01	TCRBJ01-02	01				4	1	4	2	10	2	34	46	56	62	63	1	Out	VDJ
GTGAACGCCTTGGAGCTGGACGACTCGGCCCTGTATCTCTGTGCCAGCAGGCGGACAGGGGCAAACTATGGCTACACCTTCGGTTCG	CASRRTGANYGYTF	1	9.503806274412903E-6	42	TCRBV05-04*01	TCRBV05	TCRBV05-04	01				TCRBD01-01*01	TCRBD01	TCRBD01-01	01				TCRBJ01-02*01	TCRBJ01	TCRBJ01-02	01				5	2	1	2	2	2	39	50	52	61	63	1	In	VDJ
AATGTGAACGCCTTGTTGCTGGGGGACTCGGCCCTGTATCTCTGTGGTAGCAGAGGGACAGCAAACTATGGCTACACCTTCGGTTCG	CGSRGTANYGYTF	1	9.503806274412903E-6	39	TCRBV05-05*01	TCRBV05	TCRBV05-05	01				TCRBD01-01*01	TCRBD01	TCRBD01-01	01				TCRBJ01-02*01	TCRBJ01	TCRBJ01-02	01				5	2	0	5	1	2	42	53	54	61	63	1	In	VDJ
AAGATCCGGTCCACAAAGCTGGAGGACTCAGCCATGTACTTCTGTGCCAGCAGAAGGACAGGAGAATATGGCTACACCTTCGGTTCG	CASRRTGEYGYTF	1	9.503806274412903E-6	39	TCRBV02-01	TCRBV02	TCRBV02-01				01,03	TCRBD01-01*01	TCRBD01	TCRBD01-01	01				TCRBJ01-02*01	TCRBJ01	TCRBJ01-02	01				6	4	1	4	2	5	42	53	55	62	66	1	In	VDJ
ACTGTGACATCGGCCCAAAAGAACCCGACAGCTTTCTATCTCTGTGCCAGTAGCGGGACAGGGGGCCATGGCTACACCTTCGGTTCG	CASSGTGGHGYTF	2	1.9007612548825806E-5	39	TCRBV19-01*01	TCRBV19	TCRBV19-01	01				TCRBD01-01*01	TCRBD01	TCRBD01-01	01				TCRBJ01-02*01	TCRBJ01	TCRBJ01-02	01				6	1	0	0	1	6	42	53	54	66	67	2	In	VDJ
ATCCGGTCCACAAAGCTGGAGGACTCAGCCATGTACTTCTGTGCCAGCACCCTCGGTGGCAGGGGCCATGGCTACACCTTCGGTTCG	CASTLGGRGHGYTF	1	9.503806274412903E-6	42	TCRBV02-01	TCRBV02	TCRBV02-01				01,03	TCRBD01-01*01	TCRBD01	TCRBD01-01	01				TCRBJ01-02*01	TCRBJ01	TCRBJ01-02	01				7	2	4	2	10	6	39	49	59	65	67	1	In	VDJ
CTCACTGTGACATCGGCCCAAAAGAACCCGACAGCTTTCTATCTCTGTGCCAGTAGTGACGGGGGGCGAGGCTACACCTTCGGTTCG	CASSDGGRGYTF	2	1.9007612548825806E-5	36	TCRBV19-01*01	TCRBV19	TCRBV19-01	01				TCRBD02-01*01	TCRBD02	TCRBD02-01	01				TCRBJ01-02*01	TCRBJ01	TCRBJ01-02	01				5	3	8	1	2	8	45	57	59	66	69	2	In	VDJ
NNNCACTCTCAAGATCCAGCCTGCAGAGCTTGGGGACTCGGCCGTGTATCTCTGTGCCAGCCTCGGGTTTGGGACACCTTCGGTTCG		1	9.503806274412903E-6	29	TCRBV11-03*01	TCRBV11	TCRBV11-03	01				TCRBD02-01	TCRBD02	TCRBD02-01				01,02	TCRBJ01-02*01	TCRBJ01	TCRBJ01-02	01				8	6	8	4	2	12	52	61	63	67	73	1	Out	VDJ
ACCTTGGAGCTGGGGGACTCGGCCCTTTATCTTTGCGCCAGCAGCTTGGTTAGGGCTAGCGGGAGGGTCGAGCAGTACTTCGGGCCG	CASSLVRASGRVEQYF	2	1.9007612548825806E-5	48	TCRBV05-01*01	TCRBV05	TCRBV05-01	01				TCRBD02-01*02	TCRBD02	TCRBD02-01	02				TCRBJ02-07*01	TCRBJ02	TCRBJ02-07	01				0	1	4	0	6	6	33	49	55	67	68	2	In	VDJ
CTTCACCTACACGCCCTGCAGCCAGAAGACTCAGCCCTGTATCTCTGCGCCAGCAGCCAAGAGGGGAGCGAGCAGTACTTCGGGCCG	CASSQEGSEQYF	2	1.9007612548825806E-5	36	TCRBV04-01*01	TCRBV04	TCRBV04-01	01				TCRBD02-01*02	TCRBD02	TCRBD02-01	02				TCRBJ02-07*01	TCRBJ02	TCRBJ02-07	01				0	0	9	2	1	6	45	62	63	-1	68	2	In	VDJ
TCCACAAAGCTGGAGGACTCAGCCATGTACTTCTGTGCCAGCAGCAGGGCAACTAGCGGGAGTCTCTACGAGCAGTACTTCGGGCCG	CASSRATSGSLYEQYF	3	2.8511418823238706E-5	48	TCRBV02-01	TCRBV02	TCRBV02-01				01,03	TCRBD02-01*02	TCRBD02	TCRBD02-01	02				TCRBJ02-07*01	TCRBJ02	TCRBJ02-07	01				6	3	3	2	7	3	33	44	51	62	65	3	In	VDJ
ACATCTATGTACCTCTGTGCCAGCAGCATAAGTTTATGGGCGACTCATCCTGACTAGCGGAATCTCTACGAGCAGTACTTCGGGCCG	CASSISLWATHPD*RNLYEQYF	1	9.503806274412903E-6	66	TCRBV28-01*01	TCRBV28	TCRBV28-01	01				TCRBD02-01	TCRBD02	TCRBD02-01				01,02	TCRBJ02-07*01	TCRBJ02	TCRBJ02-07	01				6	5	2	5	25	3	15	26	51	60	65	1	Stop	VDJ
NTGTCGGCTGCTCCCTCCCAGACATCTGTGTACTTCTGTGCCAGCAGTTACAAAGGACTAGCGGGCTACGAGCAGTACTTCGGGCCG	CASSYKGLAGYEQYF	2	1.9007612548825806E-5	45	TCRBV06-05*01	TCRBV06	TCRBV06-05	01				TCRBD02-01	TCRBD02	TCRBD02-01				01,02	TCRBJ02-07*01	TCRBJ02	TCRBJ02-07	01				2	0	1	4	3	3	36	51	54	-1	65	2	In	VDJ
TGAATGTGAGCACCTTGGAGCTGGGGGACTCGGCCCTTTATCTTTGCGCCAGCATAGCTAGTCTCCTACGAGCAGTACTTCGGGCCG		2	1.9007612548825806E-5	37	TCRBV05-01*01	TCRBV05	TCRBV05-01	01				TCRBD02-01	TCRBD02	TCRBD02-01				01,02	TCRBJ02-07*01	TCRBJ02	TCRBJ02-07	01				6	1	4	8	3	0	44	54	57	61	62	2	Out	VDJ
ACCAGTGCCCATCCTGAAGACAGCAGCTTCTACATCTGCAGTGCTAGCTGGGCGGGAGAGGGCTCCTACGAGCAGTACTTCGGGCCG	CSASWAGEGSYEQYF	2	1.9007612548825806E-5	45	TCRBV20	TCRBV20				TCRBV20-01,TCRBV20-or09_02		TCRBD02-01*02	TCRBD02	TCRBD02-01	02				TCRBJ02-07*01	TCRBJ02	TCRBJ02-07	01				3	4	7	2	4	0	36	47	51	58	62	2	In	VDJ
GTGAGCACCTTGGAGCTGGGGGACTCGGCCCTTTATCTTTGCGCCAGCAGCAGGGGGGACAGCTCCTACGAGCAGTACTTCGGGCCG	CASSRGDSSYEQYF	2	1.9007612548825806E-5	42	TCRBV05-01*01	TCRBV05	TCRBV05-01	01				TCRBD01-01*01	TCRBD01	TCRBD01-01	01				TCRBJ02-07*01	TCRBJ02	TCRBJ02-07	01				4	0	0	5	4	0	39	51	55	-1	62	2	In	VDJ
GCACTGCAGCAAGAAGACTCAGCTGCGTATCTCTGCACCAGCAGCCATTTCGTACTAGCGGGGCCCTACGAGCAGTACTTCGGGCCG	CTSSHFVLAGPYEQYF	2	1.9007612548825806E-5	48	TCRBV01-01*01	TCRBV01	TCRBV01-01	01				TCRBD02-01*01	TCRBD02	TCRBD02-01	01				TCRBJ02-07*01	TCRBJ02	TCRBJ02-07	01				3	1	3	3	6	2	33	47	53	63	64	2	In	VDJ
CTGGAGCTTGGTGACTCTGCTGTGTATTTCTGTGCCAGCAGCCATGACACAGGGTACAGCTACCCCTACGAGCAGTACTTCGGGCCG	CASSHDTGYSYPYEQYF	3	2.8511418823238706E-5	51	TCRBV03-01/03-02*01	TCRBV03	TCRBV03-01/03-02	01				TCRBD01-01*01	TCRBD01	TCRBD01-01	01				TCRBJ02-07*01	TCRBJ02	TCRBJ02-07	01				3	10	3	3	4	2	30	44	48	54	64	3	In	VDJ
AAGATCCGGTCCACAAAGCTGGAGGACTCAGCCATGTACTTCTGTGCCACAGGACTAGCGGCCTACTACGAGCAGTACTTCGGGCCG	CATGLAAYYEQYF	1	9.503806274412903E-6	39	TCRBV02-01	TCRBV02	TCRBV02-01				01,03	TCRBD02-01	TCRBD02	TCRBD02-01				01,02	TCRBJ02-07*01	TCRBJ02	TCRBJ02-07	01				10	4	1	5	2	3	42	49	51	61	65	1	In	VDJ
GTCCGCCAGCACCAACCAGACATCTATGTACCTCTGTGCCAGCAGTTTAAGGGAGGGGTAACATACTACGAGCAGTACTTCGGGCCG		1	9.503806274412903E-6	47	TCRBV28-01*01	TCRBV28	TCRBV28-01	01				TCRBD02-01*02	TCRBD02	TCRBD02-01	02				TCRBJ02-07*01	TCRBJ02	TCRBJ02-07	01				2	8	9	0	1	3	34	49	50	57	65	1	Out	VDJ
ATCCAGCCTGCAGAGCTTGGGGACTCGGCCGTGTATCTCTGTGCCAGCAGCTTAGGTGGAGAATACTACGAGCAGTACTTCGGGCCG	CASSLGGEYYEQYF	1	9.503806274412903E-6	42	TCRBV11-03*01	TCRBV11	TCRBV11-03	01				TCRBD02-01*02	TCRBD02	TCRBD02-01	02				TCRBJ02-07*01	TCRBJ02	TCRBJ02-07	01				1	4	10	2	2	3	39	55	57	61	65	1	In	VDJ
GTGAACGCCTTGTTGCTGGGGGACTCGGCCCTCTATCTCTGTGCCAGCAGCTGGTGGACAGCCAACTACGAGCAGTACTTCGGGCCG	CASSWWTANYEQYF	1	9.503806274412903E-6	42	TCRBV05-06*01	TCRBV05	TCRBV05-06	01				TCRBD01-01*01	TCRBD01	TCRBD01-01	01				TCRBJ02-07*01	TCRBJ02	TCRBJ02-07	01				3	4	1	5	3	3	39	52	55	61	65	1	In	VDJ
GCCCATCCTGAAGACAGCAGCTTCTACATCTGCAGTGCTAGAGATCCGGGGATGACAGGCCCACTATACGAGCAGTACTTCGGGCCG	CSARDPGMTGPLYEQYF	2	1.9007612548825806E-5	51	TCRBV20	TCRBV20				TCRBV20-01,TCRBV20-or09_02		TCRBD01-01*01	TCRBD01	TCRBD01-01	01				TCRBJ02-07*01	TCRBJ02	TCRBJ02-07	01				0	7	2	4	9	4	30	44	53	59	66	2	In	VDJ
ATTCTGGAGTCCGCCAGCACCAACCAGACATCTATGTACCTCTGTGCCAGCAGTTTGGGCAGATCCAACGAGCAGTACTTCGGGCCG	CASSLGRSNEQYF	1	9.503806274412903E-6	39	TCRBV28-01*01	TCRBV28	TCRBV28-01	01				TCRBD01-01*01	TCRBD01	TCRBD01-01	01				TCRBJ02-07*01	TCRBJ02	TCRBJ02-07	01				3	7	8	0	0	5	42	-1	56	60	67	1	In	VDJ
AAGATCCAGCGCACAGAGCAGGAGGACTCGGCCGTGTATCTCTGTGCCAGCAGCTTGGGGGGTGGAAACACCATATATTTTGGAGAG	CASSLGGGNTIYF	2	1.9007612548825806E-5	39	TCRBV07-02	TCRBV07	TCRBV07-02				01,02	TCRBD02-01*01	TCRBD02	TCRBD02-01	01				TCRBJ01-03*01	TCRBJ01	TCRBJ01-03	01				3	0	9	1	0	3	42	-1	56	-1	62	2	In	VDJ
TCCGCCAGCACCAACCAGACATCTATGTACCTCTGTGCCAGCAGTTTAGCCGACAGGGACTCTGGAAACACCATATATTTTGGAGAG	CASSLADRDSGNTIYF	2	1.9007612548825806E-5	48	TCRBV28-01*01	TCRBV28	TCRBV28-01	01				TCRBD01-01*01	TCRBD01	TCRBD01-01	01				TCRBJ01-03*01	TCRBJ01	TCRBJ01-03	01				2	1	2	3	3	0	33	48	51	58	59	2	In	VDJ
TCCCTGGAGCTTGGTGACTCTGCTGTGTATTTCTGTGCCAGCAGCCCTCAGGGAAGACACTCTGGAAACACCATATATTTTGGAGAG	CASSPQGRHSGNTIYF	3	2.8511418823238706E-5	48	TCRBV03-01/03-02*01	TCRBV03	TCRBV03-01/03-02	01				TCRBD01-01*01	TCRBD01	TCRBD01-01	01				TCRBJ01-03*01	TCRBJ01	TCRBJ01-03	01				4	6	4	3	2	0	33	46	48	53	59	3	In	VDJ
AGCTGGAGGACTCGGCCCTGTATCTCTGTGCCAGCAGCTTGGGTCGGGGGACCCCTATCTGGGGCCAACGTCCTGACTTTCGGGGCC		1	9.503806274412903E-6	55	TCRBV05-08*01	TCRBV05	TCRBV05-08	01				TCRBD02-01*01	TCRBD02	TCRBD02-01	01				TCRBJ02-06*01	TCRBJ02	TCRBJ02-06	01				0	7	8	2	2	1	26	42	44	50	57	1	Out	VDJ
CAGCCCTCAGAACCCAGGGACTCAGCTGTGTACTTCTGTGCCAGCAGTTTCGGGGCGCCCCATAATTCACCCCTCCACTTTGGGAAC	CASSFGAPHNSPLHF	2	1.9007612548825806E-5	45	TCRBV12	TCRBV12				TCRBV12-03/12-04,TCRBV12-04						TCRBD01,TCRBD02	TCRBD01-01,TCRBD02-01		TCRBJ01-06*02	TCRBJ01	TCRBJ01-06	02				3	5	7	0	1	5	36	50	51	56	61	2	In	VDJ
AGTGCCCATCCTGAAGACAGCAGCTTCTACATCTGCAGTGCTAGGATGCCCGGACAGGGGGGGAATTCACCCCTCCACTTTGGGAAC	CSARMPGQGGNSPLHF	2	1.9007612548825806E-5	48	TCRBV20	TCRBV20				TCRBV20-01,TCRBV20-or09_02		TCRBD01-01*01	TCRBD01	TCRBD01-01	01				TCRBJ01-06*02	TCRBJ01	TCRBJ01-06	02				3	2	1	1	7	7	33	44	51	61	63	2	In	VDJ
CTTGACATCCGCTCACCAGGCCTGGGGGACGCAGCCATGTACCTGTGTGCCACCAGCAGAGCGAATTCACCCCTCCACTTTGGGAAC	CATSRANSPLHF	2	1.9007612548825806E-5	36	TCRBV15-01*02	TCRBV15	TCRBV15-01	02				TCRBD02-01	TCRBD02	TCRBD02-01				01,02	TCRBJ01-06*02	TCRBJ01	TCRBJ01-06	02				1	0	8	6	0	7	45	-1	61	-1	63	2	In	VDJ
ATCAATTCCCTGGAGCTTGGTGACTCTGCTGTGTATTTCTGTGCCAGCAGCCAAGGGGTTGGGGAATCACCCCTCCACTTTGGGAAC	CASSQGVGESPLHF	2	1.9007612548825806E-5	42	TCRBV03-01/03-02*01	TCRBV03	TCRBV03-01/03-02	01								TCRBD01,TCRBD02	TCRBD01-01,TCRBD02-01		TCRBJ01-06*02	TCRBJ01	TCRBJ01-06	02				1	1	0	8	6	10	39	55	61	65	66	2	In	VDJ
AATGTGAACGCCTTGGAGCTGGACGACTCGGCCCTGTATCTCTGTGCCAGCAGCTCCGGGACAGGGAGTGAGCAGTTCTTCGGGCCA	CASSSGTGSEQFF	2	1.9007612548825806E-5	39	TCRBV05-04*01	TCRBV05	TCRBV05-04	01				TCRBD01-01*01	TCRBD01	TCRBD01-01	01				TCRBJ02-01*01	TCRBJ02	TCRBJ02-01	01				3	2	0	3	2	9	42	55	57	66	68	2	In	VDJ
GCCTTGTTGCTGGGGGACTCGGCCCTCTATCTCTGTGCCAGCAGCTTCCGGACTCTCTACTCCTACAATGAGCAGTTCTTCGGGCCA	CASSFRTLYSYNEQFF	2	1.9007612548825806E-5	48	TCRBV05-06*01	TCRBV05	TCRBV05-06	01				TCRBD02-01	TCRBD02	TCRBD02-01				01,02	TCRBJ02-01*01	TCRBJ02	TCRBJ02-01	01				2	5	1	10	2	0	33	47	49	54	59	2	In	VDJ
NNNNNNCACTCTCAAGATCCAGCCTGCAGAGCTTGGGGACTCGGCCGTGTATCTCTGTGCCAGCAATAGACCCAGTACTTCGGGCCA		2	1.9007612548825806E-5	26	TCRBV11-03*01	TCRBV11	TCRBV11-03	01											TCRBJ02-05*01	TCRBJ02	TCRBJ02-05	01				7	2	0	0	0	6	55	-1	-1	65	67	2	Out	VJ
AGCTGGGGGACTCAGCTTTGTATTTCTGTGCCAGCAGCTACACCGGTGCGTGGGACAGGGGGCTTGGAGACCCAGTACTTCGGGCCA		1	9.503806274412903E-6	55	TCRBV09-01*01	TCRBV09	TCRBV09-01	01				TCRBD01-01*01	TCRBD01	TCRBD01-01	01				TCRBJ02-05*01	TCRBJ02	TCRBJ02-05	01				4	3	0	0	13	5	26	38	51	63	66	1	Out	VDJ
GACAGTGACCAGTGCCCATCCTGAAGACAGCAGCTTCTACATCTGCAGTGGGTATTTAGGAGCGAAGAGACCCAGTACTTCGGGCCA		1	9.503806274412903E-6	38	TCRBV20	TCRBV20				TCRBV20-01,TCRBV20-or09_02		TCRBD02-01	TCRBD02	TCRBD02-01				01,02	TCRBJ02-05*01	TCRBJ02	TCRBJ02-05	01				7	0	6	6	10	3	43	50	60	-1	64	1	Out	VDJ
CTGATTCTGGAGTCCGCCAGCACCAACCAGACATCTATGTACCTCTGTGCCATTGGCCCAGCGCAAGAGACCCAGTACTTCGGGCCA	CAIGPAQETQYF	1	9.503806274412903E-6	36	TCRBV28-01*01	TCRBV28	TCRBV28-01	01				TCRBD02-01	TCRBD02	TCRBD02-01				01,02	TCRBJ02-05*01	TCRBJ02	TCRBJ02-05	01				10	0	6	6	7	2	45	52	59	-1	63	1	In	VDJ
GTGAACGCCTTGGAGCTGGACGACTCGGCCCTGTATCTCTGTGCCAGCAGCTCAAGTCAGGGGGCAGATACGCAGTATTTTGGCCCA	CASSSSQGADTQYF	2	1.9007612548825806E-5	42	TCRBV05-04*01	TCRBV05	TCRBV05-04	01				TCRBD01-01*01	TCRBD01	TCRBD01-01	01				TCRBJ02-03*01	TCRBJ02	TCRBJ02-03	01				3	0	4	1	5	4	39	52	57	-1	64	2	In	VDJ
ACCAACCAGACATCTATGTACCTCTGTGCCAGCAGTTTTTCGTCTAGCGGGTCCACGGGTCCCACAGATACGCAGTATTTTGGCCCA	CASSFSSSGSTGPTDTQYF	2	1.9007612548825806E-5	57	TCRBV28-01*01	TCRBV28	TCRBV28-01	01				TCRBD02-01	TCRBD02	TCRBD02-01				01,02	TCRBJ02-03*01	TCRBJ02	TCRBJ02-03	01				3	11	4	4	5	2	24	38	43	51	62	2	In	VDJ
GTGAACGCCTTGGAGCTGGACGACTCGGCCCTGTATCTCTGTGCCAGCAGCCCGTCGCGTTTCACCGGGGAGCTGTTTTTTGGAGAA	CASSPSRFTGELFF	2	1.9007612548825806E-5	42	TCRBV05-04*01	TCRBV05	TCRBV05-04	01				TCRBD02-01	TCRBD02	TCRBD02-01				01,02	TCRBJ02-02*01	TCRBJ02	TCRBJ02-02	01				4	3	7	6	5	4	39	51	56	59	62	2	In	VDJ
CAGCCTGCAGAGCTTGAGGACTCGGCCGTGTATCTCTGTGCCAGCAGCCCGGGACTAGCGGTCACCGGGGAGCTGTTTTTTGGAGAA	CASSPGLAVTGELFF	2	1.9007612548825806E-5	45	TCRBV11	TCRBV11				TCRBV11-02,TCRBV11-03		TCRBD02-01	TCRBD02	TCRBD02-01				01,02	TCRBJ02-02*01	TCRBJ02	TCRBJ02-02	01				5	1	0	5	2	4	36	48	50	61	62	2	In	VDJ
ACTCTGGAGTCCGCTACCAGCTCCCAGACATCTGTGTACTTCTGTGCCACACAAGCGGGGAACACCGGGGAGCTGTTTTTTGGAGAA	CATQAGNTGELFF	2	1.9007612548825806E-5	39	TCRBV10-03*01	TCRBV10	TCRBV10-03	01				TCRBD02-01	TCRBD02	TCRBD02-01				01,02	TCRBJ02-02*01	TCRBJ02	TCRBJ02-02	01				10	0	6	4	4	1	42	49	53	-1	59	2	In	VDJ
NNNNTGAAGATCCAGCCCTCAGAACCCAGGGACTCAGCTGTGTACTTCTGTGCCAGCAGTTTCGACAGTAGAGCTTTCTTTGGACAA	CASSFDSRAFF	1	9.503806274412903E-6	33	TCRBV12-03/12-04*01	TCRBV12	TCRBV12-03/12-04	01				TCRBD01-01*01	TCRBD01	TCRBD01-01	01				TCRBJ01-01*01	TCRBJ01	TCRBJ01-01	01				3	3	2	5	1	10	48	62	63	68	71	1	In	VDJ
TCCCTGATTCTGGAGTCCGCCAGCACCAACCAGACATCTATGTACCTCTGTGCCAGCAGTTCCGGGCCCTCAGCTTTCTTTGGACAA	CASSSGPSAFF	2	1.9007612548825806E-5	33	TCRBV28-01*01	TCRBV28	TCRBV28-01	01								TCRBD01,TCRBD02	TCRBD01-01,TCRBD02-01		TCRBJ01-01*01	TCRBJ01	TCRBJ01-01	01				4	4	8	0	2	10	48	61	63	67	71	2	In	VDJ
GTGACATCGGCCCAAAAGAACCCGACAGCTTTCTATCTCTGTGCCAGCCACATGATCGGGGGCATGATTGAAGCTTTCTTTGGACAA	CASHMIGGMIEAFF	5	4.751903137206451E-5	42	TCRBV19-01*01	TCRBV19	TCRBV19-01	01								TCRBD01,TCRBD02	TCRBD01-01,TCRBD02-01		TCRBJ01-01*01	TCRBJ01	TCRBJ01-01	01				9	5	6	0	10	7	39	47	57	63	68	5	In	VDJ
ATTCTGGAGTCCGCCAGCACCAACCAGACATCTATGTACCTCTGTGCCAGCAGTCCCCCCTCGTTCGGTGAAGCTTTCTTTGGACAA	CASSPPSFGEAFF	2	1.9007612548825806E-5	39	TCRBV28-01*01	TCRBV28	TCRBV28-01	01				TCRBD02-01	TCRBD02	TCRBD02-01				01,02	TCRBJ01-01*01	TCRBJ01	TCRBJ01-01	01				5	0	8	5	11	7	42	54	65	-1	68	2	In	VDJ
ATCCAGCCCTCAGAACCCAGGGACTCAGCTGTGTACTTCTGTGCCAGCAGTTTACACGAGGGAGTTACTGAAGCTTTCTTTGGACAA	CASSLHEGVTEAFF	1	9.503806274412903E-6	42	TCRBV12	TCRBV12				TCRBV12-03/12-04,TCRBV12-04		TCRBD02-01*02	TCRBD02	TCRBD02-01	02				TCRBJ01-01*01	TCRBJ01	TCRBJ01-01	01				2	2	9	2	5	5	39	54	59	64	66	1	In	VDJ
CTCACTCTGGAGTCCGCTACCAGCTCCCAGACATCTGTGTACTTCTGTGCCATCAGTGTCATCGGGACTGAAGCTTTCTTTGGACAA	CAISVIGTEAFF	2	1.9007612548825806E-5	36	TCRBV10-03*01	TCRBV10	TCRBV10-03	01				TCRBD02-01	TCRBD02	TCRBD02-01				01,02	TCRBJ01-01*01	TCRBJ01	TCRBJ01-01	01				4	0	8	4	4	5	45	58	62	-1	66	2	In	VDJ
GTGACATCGGCCCAAAAGAACCCGACAGCTTTCTATCTCTGTGCCAGTAGTATAGTCGCCTCCCAGACTGAAGCTTTCTTTGGACAA	CASSIVASQTEAFF	2	1.9007612548825806E-5	42	TCRBV19-01*01	TCRBV19	TCRBV19-01	01				TCRBD01-01*01	TCRBD01	TCRBD01-01	01				TCRBJ01-01*01	TCRBJ01	TCRBJ01-01	01				1	0	4	5	8	5	39	55	63	-1	66	2	In	VDJ
CTCAAGATCCAGCCTGCAGAGCTTGGGGACTCGGCCGTGTATCTCTGTGCCAGCAGCTGAAAAATCACTGAAGCTTTCTTTGGACAA	CASS*KITEAFF	2	1.9007612548825806E-5	36	TCRBV11-03*01	TCRBV11	TCRBV11-03	01								TCRBD01,TCRBD02	TCRBD01-01,TCRBD02-01		TCRBJ01-01*01	TCRBJ01	TCRBJ01-01	01				4	5	2	8	0	4	45	-1	58	60	65	2	Stop	VDJ
ATTCTGGAGTCCGCCAGCACCAACCAGACATCTATGTACCTCTGTGCCAGCAGTCCCCCCAGGGGCACTGAAGCTTTCTTTGGACAA	CASSPPRGTEAFF	2	1.9007612548825806E-5	39	TCRBV28-01*01	TCRBV28	TCRBV28-01	01				TCRBD01-01*01	TCRBD01	TCRBD01-01	01				TCRBJ01-01*01	TCRBJ01	TCRBJ01-01	01				5	0	4	2	5	4	42	54	59	-1	65	2	In	VDJ
CCACGGAGTCAGGGGACACAGCACTGTATTTCTGTGCCAGCAGCAAACAGATGACAGGGGACGGGCACTGAAGCTTTCTTTGGACAA		2	1.9007612548825806E-5	49	TCRBV21-01*01	TCRBV21	TCRBV21-01	01				TCRBD01-01*01	TCRBD01	TCRBD01-01	01				TCRBJ01-01*01	TCRBJ01	TCRBJ01-01	01				2	5	2	2	5	4	32	47	52	60	65	2	Out	VDJ
AATTCCCTGGAGCTTGGTGACTCTGCTGTGTATTTCTGTGCCAGCAGCCAACCTCTCGGGGGAGACACTGAAGCTTTCTTTGGACAA	CASSQPLGGDTEAFF	2	1.9007612548825806E-5	45	TCRBV03-01/03-02*01	TCRBV03	TCRBV03-01/03-02	01				TCRBD02-01*01	TCRBD02	TCRBD02-01	01				TCRBJ01-01*01	TCRBJ01	TCRBJ01-01	01				2	2	8	2	5	3	36	51	56	62	64	2	In	VDJ
CAGCCTGCAGAGCTTGGGGACTCGGCCATGTATCTCTGTGCCAGCAGCCGTTCGACAGGGATGAACACTGAAGCTTTCTTTGGACAA	CASSRSTGMNTEAFF	1	9.503806274412903E-6	45	TCRBV11-01*01	TCRBV11	TCRBV11-01	01				TCRBD01-01*01	TCRBD01	TCRBD01-01	01				TCRBJ01-01*01	TCRBJ01	TCRBJ01-01	01				5	1	2	3	5	0	36	48	53	60	61	1	In	VDJ
CCCTCAGAACCCAGGGACTCAGCTGTGTATTTTTGTGCTAGTGGTTTAAGGACAGGGGCCGCGAACACTGAAGCTTTCTTTGGACAA	CASGLRTGAANTEAFF	4	3.801522509765161E-5	48	TCRBV12-05*01	TCRBV12	TCRBV12-05	01				TCRBD01-01*01	TCRBD01	TCRBD01-01	01				TCRBJ01-01*01	TCRBJ01	TCRBJ01-01	01				3	4	1	2	2	1	33	47	49	58	62	4	In	VDJ
NNNNNNNNNNTGTCGGCTGCTCCCTCCCAGACATCTGTGTACTTCTGTGCCAGCAGTCGGACAGACAATGAAGCTTTCTTTGGACAA	CASSRTDNEAFF	2	1.9007612548825806E-5	36	TCRBV06-05*01	TCRBV06	TCRBV06-05	01				TCRBD01-01*01	TCRBD01	TCRBD01-01	01				TCRBJ01-01*01	TCRBJ01	TCRBJ01-01	01				5	4	1	5	1	7	45	57	58	64	68	2	In	VDJ
TCGGCTGCTCCCTCCCAAACATCTGTGTACTTCTGTGCCAGCAGCTCTAGGACAGAGGCCGACAATGAAAAACTGTTTTTTGGCAGT	CASSSRTEADNEKLFF	3	2.8511418823238706E-5	48	TCRBV06-02*02	TCRBV06	TCRBV06-02	02				TCRBD01-01*01	TCRBD01	TCRBD01-01	01				TCRBJ01-04*01	TCRBJ01	TCRBJ01-04	01				3	8	1	5	4	5	33	45	49	55	63	3	In	VDJ
GTCCGCCAGCACCAACCAGACATCTATGTACCTCTGTGCCAGCAGTTTGGCGACAGGGGGCGCGGCTAGCCCCAGCATTTTGGTGAT		2	1.9007612548825806E-5	47	TCRBV28-01*01	TCRBV28	TCRBV28-01	01				TCRBD01-01*01	TCRBD01	TCRBD01-01	01				TCRBJ01-05*01	TCRBJ01	TCRBJ01-05	01				3	6	2	0	3	8	34	48	51	61	67	2	Out	VDJ
TCCGCCAGCACCAACCAGACATCTATGTACCTCTGTGCCACCATCTCCATAAGTCGGGGTAGCAATCAGCCCCAGCATTTTGGTGAT	CATISISRGSNQPQHF	3	2.8511418823238706E-5	48	TCRBV28-01*01	TCRBV28	TCRBV28-01	01				TCRBD02-01*01	TCRBD02	TCRBD02-01	01				TCRBJ01-05*01	TCRBJ01	TCRBJ01-05	01				10	0	8	3	14	0	33	40	54	-1	59	3	In	VDJ
CCAGAAGACTCGGCCCTGTATCTCTGTGCCAGCAGCCAAAACCTCCGGGACACATTAGGGAGCAATCAGCCCCAGCATTTTGGTGAT	CASSQNLRDTLGSNQPQHF	6	5.702283764647741E-5	57	TCRBV04-02*01	TCRBV04	TCRBV04-02	01				TCRBD01-01*01	TCRBD01	TCRBD01-01	01				TCRBJ01-05*01	TCRBJ01	TCRBJ01-05	01				2	8	0	6	7	1	24	39	46	52	60	6	In	VDJ
NNNNNTGTCGGCTGCTCCCTCCCAGACATCTGTGTACTTGTGTGCCATCATTAGGGTAAGAGCAATCAGCCCCAGCATTTTGGTGAT		2	1.9007612548825806E-5	41	TCRBV06-08*01	TCRBV06	TCRBV06-08	01								TCRBD01,TCRBD02	TCRBD01-01,TCRBD02-01		TCRBJ01-05*01	TCRBJ01	TCRBJ01-05	01				10	4	5	3	5	1	40	47	52	56	60	2	Out	VDJ
ATCCAGCCCTCAGAACCCAGGGACTCAGCTGTGTACTTCTGTGCCACCCGACAGGGGTCCTATAATTCACCCCTCCACTTTGGGAAT	CATRQGSYNSPLHF	2	1.9007612548825806E-5	42	TCRBV12	TCRBV12				TCRBV12-03/12-04,TCRBV12-04		TCRBD01-01*01	TCRBD01	TCRBD01-01	01				TCRBJ01-06*01	TCRBJ01	TCRBJ01-06	01				10	0	2	2	3	1	39	46	49	-1	57	2	In	VDJ
ATTCTGGAGTCCGCCAGCACCAACCAGACATCTATGTACCTCTGTGCCAGCAGTTTCCATGATAGAGGGTCGGAACACTTTGGGAAT	CASSFHDRGSEHF	2	1.9007612548825806E-5	39	TCRBV28-01*01	TCRBV28	TCRBV28-01	01				TCRBD02-01*02	TCRBD02	TCRBD02-01	02				TCRBJ01-06*01	TCRBJ01	TCRBJ01-06	01				3	6	11	0	8	19	42	56	64	69	75	2	In	VDJ
CTTGACATCCGCTCACCAGGCCTGGGGGACGCAGCCATGTACCTGTGTGCCACCAGCAGGTCCAGGGCTGGCTACACCTTCGGTTCG	CATSRSRAGYTF	2	1.9007612548825806E-5	36	TCRBV15-01*02	TCRBV15	TCRBV15-01	02				TCRBD01-01*01	TCRBD01	TCRBD01-01	01				TCRBJ01-02*01	TCRBJ01	TCRBJ01-02	01				3	1	4	3	3	7	45	59	62	67	68	2	In	VDJ
NTGAAGATCCAGCCCTCAGAACCCAGGGACTCAGCTGTGTACTTCTGTGCCAGCAGTTTAATACGGTATGGCTACACCTTCGGTTCG	CASSLIRYGYTF	1	9.503806274412903E-6	36	TCRBV12-03/12-04*01	TCRBV12	TCRBV12-03/12-04	01				TCRBD02-01	TCRBD02	TCRBD02-01				01,02	TCRBJ01-02*01	TCRBJ01	TCRBJ01-02	01				2	0	8	5	3	5	45	60	63	-1	66	1	In	VDJ
ATCCTGGAGTCGCCCAGCCCCAACCAGACCTCTCTGTACTTCTGTGCCAGCAGTAGGACAGGGGGCTATGGCTACACCTTCGGTTCG	CASSRTGGYGYTF	2	1.9007612548825806E-5	39	TCRBV27-01*01	TCRBV27	TCRBV27-01	01				TCRBD01-01*01	TCRBD01	TCRBD01-01	01				TCRBJ01-02*01	TCRBJ01	TCRBJ01-02	01				5	0	1	1	1	4	42	54	55	-1	65	2	In	VDJ
TCCTGTCCTCAGAACCGGGAGACACGGCACTGTATCTCTGCGCCAGCAGTCGAGGACAGGCGGAGCTATGGCTACACCTTCGGTTCG		2	1.9007612548825806E-5	43	TCRBV23-01*01	TCRBV23	TCRBV23-01	01				TCRBD01-01*01	TCRBD01	TCRBD01-01	01				TCRBJ01-02*01	TCRBJ01	TCRBJ01-02	01				4	5	1	4	2	4	38	51	53	60	65	2	Out	VDJ
CTGGAGTCCGCCAGCACCAACCAGACATCTATGTACCTCTGTGCCAGCAGTCAAGGACAGGGGGCCTATGGCTACACCTTCGGTTCG	CASSQGQGAYGYTF	1	9.503806274412903E-6	42	TCRBV28-01*01	TCRBV28	TCRBV28-01	01				TCRBD01-01*01	TCRBD01	TCRBD01-01	01				TCRBJ01-02*01	TCRBJ01	TCRBJ01-02	01				5	0	1	0	3	4	39	51	54	-1	65	1	In	VDJ
CCTGCAGAGCTTGGGGACTCGGCCGTGTATCTCTGTGCCAGCAGACCGACAGGGTGGGAGTCTGACTATGGCTACACCTTCGGTTCG	CASRPTGWESDYGYTF	4	3.801522509765161E-5	48	TCRBV11-03*01	TCRBV11	TCRBV11-03	01				TCRBD01-01*01	TCRBD01	TCRBD01-01	01				TCRBJ01-02*01	TCRBJ01	TCRBJ01-02	01				6	10	2	3	3	3	33	44	47	54	64	4	In	VDJ
ATCCAGCAGGTAGTGCGAGGAGATTCGGCAGCTTATTTCTGTGCCAGCTCACTTGACCGAACTAACTATGGCTACACCTTCGGTTCG	CASSLDRTNYGYTF	2	1.9007612548825806E-5	42	TCRBV18-01*01	TCRBV18	TCRBV18-01	01								TCRBD01,TCRBD02	TCRBD01-01,TCRBD02-01		TCRBJ01-02*01	TCRBJ01	TCRBJ01-02	01				4	4	2	7	2	0	39	52	54	57	61	2	In	VDJ
AACGCCTTGTTGCTGGGGGACTCGGCCCTGTATCTCTGTGCCAGCAGCTTTCTCGGGGGTTATAACTATGGCTACACCTTCGGTTCG	CASSFLGGYNYGYTF	2	1.9007612548825806E-5	45	TCRBV05-05*01	TCRBV05	TCRBV05-05	01				TCRBD02-01*01	TCRBD02	TCRBD02-01	01				TCRBJ01-02*01	TCRBJ01	TCRBJ01-02	01				2	3	8	2	3	1	36	50	53	59	62	2	In	VDJ
GTGAGCAACATGAGCCCTGAAGACAGCAGCATATATCTCTGCAGCGTTGAAGGTTCAGGGGCCAACTATGGCTACACCTTCGGTTCG	CSVEGSGANYGYTF	2	1.9007612548825806E-5	42	TCRBV29-01	TCRBV29	TCRBV29-01				01,02	TCRBD01-01*01	TCRBD01	TCRBD01-01	01				TCRBJ01-02*01	TCRBJ01	TCRBJ01-02	01				1	2	4	2	3	2	39	52	55	61	63	2	In	VDJ
ATTCTGGAGTCCGCCAGCACCAACCAGACATCTATGTACCTCTGTGCCAGCAGAACACAGGGAAACTATGGCTACACCTTCGGTTCG	CASRTQGNYGYTF	1	9.503806274412903E-6	39	TCRBV28-01*01	TCRBV28	TCRBV28-01	01				TCRBD01-01*01	TCRBD01	TCRBD01-01	01				TCRBJ01-02*01	TCRBJ01	TCRBJ01-02	01				6	1	3	3	3	2	42	53	56	62	63	1	In	VDJ
GATCCAGTCCACGGAGTCAGGGGACACAGCACTGTATTTCTGTGCCAGCAGCAAATCGCCGATGGGGATGGCTACACCTTCGGTTCG		1	9.503806274412903E-6	41	TCRBV21-01*01	TCRBV21	TCRBV21-01	01								TCRBD01,TCRBD02	TCRBD01-01,TCRBD02-01		TCRBJ01-02*01	TCRBJ01	TCRBJ01-02	01				2	0	6	2	8	6	40	55	63	-1	67	1	Out	VDJ
AAGATCCAGCCCTCAGAACCCAGGGACTCAGCTGTGTACTTCTGTGCCAGCAGTTTGGCTCTTCGGGATGGCTACACCTTCGGTTCG	CASSLALRDGYTF	1	9.503806274412903E-6	39	TCRBV12-03/12-04*01	TCRBV12	TCRBV12-03/12-04	01				TCRBD02-01	TCRBD02	TCRBD02-01				01,02	TCRBJ01-02*01	TCRBJ01	TCRBJ01-02	01				3	0	8	4	7	6	42	56	63	-1	67	1	In	VDJ
CTCCCTGATTCTGGAGTCCGCCAGCACCAACCAGACATCTATGTACCTCTGTGCCAGCGCCTGAAACGGAGCTACACCTTCGGTTCG		1	9.503806274412903E-6	32	TCRBV28-01*01	TCRBV28	TCRBV28-01	01								TCRBD01,TCRBD02	TCRBD01-01,TCRBD02-01		TCRBJ01-02*01	TCRBJ01	TCRBJ01-02	01				8	0	1	8	9	9	49	58	67	-1	70	1	Out	VDJ
GTGAACGCCTTGGAGCTGGAGGACTCGGCCCTGTATCTCTGTGCCAGCAGCTTGGAAAGGGTTCGGGTGACGGAAACCTTCGGTTCG	CASSLERVRVTETF	1	9.503806274412903E-6	42	TCRBV05-08*01	TCRBV05	TCRBV05-08	01								TCRBD01,TCRBD02	TCRBD01-01,TCRBD02-01		TCRBJ01-02*01	TCRBJ01	TCRBJ01-02	01				0	14	5	3	2	14	39	55	57	61	75	1	In	VDJ
CGCACAGAGCAGGAGGACTCGGCCGTGTATCTCTGTGCCAGCAGCTTAGTGGTCGGGACAGCCTCTGGGGAGCAGTACTTCGGGCCG	CASSLVVGTASGEQYF	12	1.1404567529295483E-4	48	TCRBV07-02	TCRBV07	TCRBV07-02				01,02	TCRBD01-01*01	TCRBD01	TCRBD01-01	01				TCRBJ02-07*01	TCRBJ02	TCRBJ02-07	01				1	8	0	5	5	7	33	49	54	61	69	12	In	VDJ
GGAGACACGGCACTGTATCTCTGCGCCAGCAGTCAACAAACTCGCATCCACTACCCTAATACTCCTGGCGAGCAGTACTTCGGGCCG	CASSQQTRIHYPNTPGEQYF	2	1.9007612548825806E-5	60	TCRBV23-01*01	TCRBV23	TCRBV23-01	01				TCRBD02-01	TCRBD02	TCRBD02-01				01,02	TCRBJ02-07*01	TCRBJ02	TCRBJ02-07	01				2	15	3	9	13	6	21	36	49	53	68	2	In	VDJ
CTGATTCTGGAGTCCGCCAGCACCAACCAGACATCTATGTACCTCTGTGCCAGCAGTTTACAAGCGGGCGAGCAGTACTTCGGGCCG	CASSLQAGEQYF	1	9.503806274412903E-6	36	TCRBV28-01*01	TCRBV28	TCRBV28-01	01				TCRBD02-01	TCRBD02	TCRBD02-01				01,02	TCRBJ02-07*01	TCRBJ02	TCRBJ02-07	01				2	0	6	4	2	6	45	60	62	-1	68	1	In	VDJ
AATGTGAACGCCTTGGAGCTGGAGGACTCGGCCCTGTATCTCTGTGCCAGCAGCCGAGGCAGGGCTCGCGAGCAGTACTTCGGGCCG	CASSRGRAREQYF	1	9.503806274412903E-6	39	TCRBV05-08*01	TCRBV05	TCRBV05-08	01				TCRBD01-01*01	TCRBD01	TCRBD01-01	01				TCRBJ02-07*01	TCRBJ02	TCRBJ02-07	01				4	4	4	3	5	6	42	54	59	64	68	1	In	VDJ
GTGAACGCCTTGTTGCTGGGGGACTCGGCCCTCTATCTCTGTGCCAGCAGCGCATGGACAGGGCCCCGCGAGCAGTACTTCGGGCCG	CASSAWTGPREQYF	1	9.503806274412903E-6	42	TCRBV05-06*01	TCRBV05	TCRBV05-06	01				TCRBD01-01*01	TCRBD01	TCRBD01-01	01				TCRBJ02-07*01	TCRBJ02	TCRBJ02-07	01				4	5	1	3	4	6	39	51	55	63	68	1	In	VDJ
AATGTGAACGCCTTGTTGCTGGGGGACTCGGCCCTCTATCTCTGTGCCAGCAGCTTGGGGACTAGGCCCGAGCAGTACTTCGGGCCG	CASSLGTRPEQYF	1	9.503806274412903E-6	39	TCRBV05-06*01	TCRBV05	TCRBV05-06	01				TCRBD02-01	TCRBD02	TCRBD02-01				01,02	TCRBJ02-07*01	TCRBJ02	TCRBJ02-07	01				0	3	1	8	0	6	42	-1	58	65	68	1	In	VDJ
CTGATTCTGGAGTCCGCCAGCACCAACCAGACATCTATGTACCTCTGTGCCAGCAGTTGGGTGGGTTACGAGCAGTACTTCGGGCCG	CASSWVGYEQYF	6	5.702283764647741E-5	36	TCRBV28-01*01	TCRBV28	TCRBV28-01	01								TCRBD01,TCRBD02	TCRBD01-01,TCRBD02-01		TCRBJ02-07*01	TCRBJ02	TCRBJ02-07	01				4	5	0	9	0	4	45	-1	58	61	66	6	In	VDJ
GAGTCCGCCAGCACCAACCAGACATCTATGTACCTCTGTGCCAGCAGTTTAGGGAGCGGGATATATTACGAGCAGTACTTCGGGCCG	CASSLGSGIYYEQYF	1	9.503806274412903E-6	45	TCRBV28-01*01	TCRBV28	TCRBV28-01	01				TCRBD02-01*02	TCRBD02	TCRBD02-01	02				TCRBJ02-07*01	TCRBJ02	TCRBJ02-07	01				2	5	6	3	3	4	36	51	54	61	66	1	In	VDJ
GTCAGGGGACACAGCACTGTATTTCTGTGCCAGCAGCAAAGTGGGGTCAGGTGAGGGAGGGAAGGCTACGAGCAGTACTTCGGGCCG		1	9.503806274412903E-6	56	TCRBV21-01*01	TCRBV21	TCRBV21-01	01				TCRBD02-01*02	TCRBD02	TCRBD02-01	02				TCRBJ02-07*01	TCRBJ02	TCRBJ02-07	01				1	4	9	0	13	3	25	41	54	61	65	1	Out	VDJ
ACTCTCAAGATCCAGCCTGCAGAGCTTGGGGACTCGGCCATGTATCTCTGTGCCAGCAGCCAGTCCTACGAGCAGTACTTCGGGCCG	CASSQSYEQYF	1	9.503806274412903E-6	33	TCRBV11-01*01	TCRBV11	TCRBV11-01	01				TCRBD01-01*01	TCRBD01	TCRBD01-01	01				TCRBJ02-07*01	TCRBJ02	TCRBJ02-07	01				5	0	4	5	0	1	48	-1	60	-1	63	1	In	VDJ
AGCTCTCTGGAGCTGGGGGACTCAGCTTTGTATTTCTGTGCCAGCAGCACCGGACAGGGTAGCTCCTACGAGCAGTACTTCGGGCCG	CASSTGQGSSYEQYF	11	1.0454186901854193E-4	45	TCRBV09-01*01	TCRBV09	TCRBV09-01	01				TCRBD01-01*01	TCRBD01	TCRBD01-01	01				TCRBJ02-07*01	TCRBJ02	TCRBJ02-07	01				4	3	1	3	3	0	36	48	51	59	62	11	In	VDJ
AATTCCCTGGAGCTTGGTGACTCTGCTGTGTATTTCTGTGCCAGCAGTCCCGGGACAGGGATATCCTACGAGCAGTACTTCGGGCCG	CASSPGTGISYEQYF	2	1.9007612548825806E-5	45	TCRBV03-01/03-02*01	TCRBV03	TCRBV03-01/03-02	01				TCRBD01-01*01	TCRBD01	TCRBD01-01	01				TCRBJ02-07*01	TCRBJ02	TCRBJ02-07	01				6	3	0	3	4	1	36	47	51	60	63	2	In	VDJ
TCAGAACCGGGAGACACGGCACTGTATCTCTGCGCCAGCTCCTCGACAGGCCCTCGTGGTGAGGCCTACGAGCAGTACTTCGGGCCG	CASSSTGPRGEAYEQYF	2	1.9007612548825806E-5	51	TCRBV23-01*01	TCRBV23	TCRBV23-01	01				TCRBD01-01*01	TCRBD01	TCRBD01-01	01				TCRBJ02-07*01	TCRBJ02	TCRBJ02-07	01				8	14	2	4	5	2	30	39	44	50	64	2	In	VDJ
TTGGAGCTGGGGGACTCGGCCCTTTATCTTTGCGCCAGCAGCTTAGGGACTAGCGGGAGGACCCCCTACGAGCAGTACTTCGGGCCG	CASSLGTSGRTPYEQYF	2	1.9007612548825806E-5	51	TCRBV05-01*01	TCRBV05	TCRBV05-01	01				TCRBD02-01*02	TCRBD02	TCRBD02-01	02				TCRBJ02-07*01	TCRBJ02	TCRBJ02-07	01				2	4	0	1	1	2	30	44	45	60	64	2	In	VDJ
ACCTTGGAGCTGGGGGACTCGGCCCTTTATCTTTGCGCCAGCAGCTTGACCCCTGACGGGCATACCTACGAGCAGTACTTCGGGCCG	CASSLTPDGHTYEQYF	2	1.9007612548825806E-5	48	TCRBV05-01*01	TCRBV05	TCRBV05-01	01								TCRBD01,TCRBD02	TCRBD01-01,TCRBD02-01		TCRBJ02-07*01	TCRBJ02	TCRBJ02-07	01				1	3	8	0	9	2	33	48	57	61	64	2	In	VDJ
CTGAAGATCCGGTCCACAAAGCTGGAGGACTCAGCCATGTACTTCTGTGCCAGCAGTGAGTAGACATACGAGCAGTACTTCGGGCCG	CASSE*TYEQYF	1	9.503806274412903E-6	36	TCRBV02-01	TCRBV02	TCRBV02-01				01,03	TCRBD01-01*01	TCRBD01	TCRBD01-01	01				TCRBJ02-07*01	TCRBJ02	TCRBJ02-07	01				3	0	2	6	3	4	45	59	62	-1	66	1	Stop	VDJ
CTAAACCTGAGCTCTCTGGAGCTGGGGGACTCAGCTTTGTATTTCTGTGCCAGCAGCCCCGGGAGGCACGAGCAGTACTTCGGGCCG	CASSPGRHEQYF	4	3.801522509765161E-5	36	TCRBV09-01*01	TCRBV09	TCRBV09-01	01				TCRBD02-01*02	TCRBD02	TCRBD02-01	02				TCRBJ02-07*01	TCRBJ02	TCRBJ02-07	01				4	1	8	1	2	5	45	57	59	66	67	4	In	VDJ
GTGACATCGGCCCAAAAGAACCCGACAGCTTTCTATCTCTGTGCCAGTAGTATAATTACCGGGGGCAACGAGCAGTACTTCGGGCCG	CASSIITGGNEQYF	2	1.9007612548825806E-5	42	TCRBV19-01*01	TCRBV19	TCRBV19-01	01								TCRBD01,TCRBD02	TCRBD01-01,TCRBD02-01		TCRBJ02-07*01	TCRBJ02	TCRBJ02-07	01				2	1	6	0	6	5	39	54	60	66	67	2	In	VDJ
NNNCTTGGAGATCCAGTCCACGGAGTCAGGGGACACAGCACTGTATTTCTGTGCTCACGGGCAGGGTGAGAGCAGTACTTCGGGCCG		1	9.503806274412903E-6	32	TCRBV21-01*01	TCRBV21	TCRBV21-01	01				TCRBD01-01*01	TCRBD01	TCRBD01-01	01				TCRBJ02-07*01	TCRBJ02	TCRBJ02-07	01				12	3	4	3	7	7	49	54	61	66	69	1	Out	VDJ
TTGGAGCTGGACGACTCGGCCCTGTATCTCTGTGCCAGCAGCTGGGCTGGAGCGGGACAGGGATCGTCAGAGCAGTACTTCGGGCCG	CASSWAGAGQGSSEQYF	1	9.503806274412903E-6	51	TCRBV05-04*01	TCRBV05	TCRBV05-04	01				TCRBD01-01*01	TCRBD01	TCRBD01-01	01				TCRBJ02-07*01	TCRBJ02	TCRBJ02-07	01				3	7	0	3	10	7	30	43	53	62	69	1	In	VDJ
AATTCCCTGGAGCTTGGTGACTCTGCTGTGTATTTCTGTGCCAGCAGTTCAATTCTAGCGGGAGGTGGCCAGCAGTACTTCGGGCCG	CASSSILAGGGQQYF	2	1.9007612548825806E-5	45	TCRBV03-01/03-02*01	TCRBV03	TCRBV03-01/03-02	01				TCRBD02-01*02	TCRBD02	TCRBD02-01	02				TCRBJ02-07*01	TCRBJ02	TCRBJ02-07	01				6	5	4	1	7	8	36	47	54	65	70	2	In	VDJ
TCTAAGAAGCTCCTTCTCAGTGACTCTGGCTTCTATCTCTGTGCCTGGCTTGCAGCCTCGGACGCTTCACCCCTCCACTTTGGGAAC	CAWLAASDASPLHF	2	1.9007612548825806E-5	42	TCRBV30-01	TCRBV30	TCRBV30-01				01,05					TCRBD01,TCRBD02	TCRBD01-01,TCRBD02-01		TCRBJ01-06*02	TCRBJ01	TCRBJ01-06	02				5	2	1	7	11	9	39	48	59	63	65	2	In	VDJ
AACGCCTTGGAGCTGGACGACTCGGCCCTGTATCTCTGTGCCAGCAGCTTAAGGGGTTCCTATAATTCACCCCTCCACTTTGGGAAC	CASSLRGSYNSPLHF	2	1.9007612548825806E-5	45	TCRBV05-04*01	TCRBV05	TCRBV05-04	01				TCRBD01-01*01	TCRBD01	TCRBD01-01	01				TCRBJ01-06*02	TCRBJ01	TCRBJ01-06	02				2	1	5	2	1	1	36	50	51	56	57	2	In	VDJ
CTGAAGATCCGGTCCACAAAGCTGGAGGACTCAGCCATGTACTTCTGTGCCAGCAGTGTCCCCGGGACTTTGCAGTTCTTCGGGCCA	CASSVPGTLQFF	2	1.9007612548825806E-5	36	TCRBV02-01	TCRBV02	TCRBV02-01				01,03	TCRBD02-01	TCRBD02	TCRBD02-01				01,02	TCRBJ02-01*01	TCRBJ02	TCRBJ02-01	01				4	2	0	10	5	12	45	58	63	69	71	2	In	VDJ
CTGACAGTGACCAGTGCCCATCCTGAAGACAGCAGCTTCTACATCTGCAGTGCTAGGGTCAACTACAATGAGCAGTTCTTCGGGCCA	CSARVNYNEQFF	3	2.8511418823238706E-5	36	TCRBV20	TCRBV20				TCRBV20-01,TCRBV20-or09_02						TCRBD01,TCRBD02	TCRBD01-01,TCRBD02-01		TCRBJ02-01*01	TCRBJ02	TCRBJ02-01	01				3	4	0	10	0	3	45	-1	56	58	62	3	In	VDJ
AATCTTCACATCAATTCCCTGGAGCTTGGTGACTCTGCTGTGTATTTCTGTGCCAGCAGCAGGGACAATGAGCAGTTCTTCGGGCCA	CASSRDNEQFF	2	1.9007612548825806E-5	33	TCRBV03-01/03-02*01	TCRBV03	TCRBV03-01/03-02	01								TCRBD01,TCRBD02	TCRBD01-01,TCRBD02-01		TCRBJ02-01*01	TCRBJ02	TCRBJ02-01	01				5	0	5	3	0	5	48	-1	60	-1	64	2	In	VDJ
CAGCCTGCAGAGCTTGGGGACTCGGCCATGTATCTCTGTGCCAGCAGCCCGTGGCGGGGGGGCCACAATGAGCAGTTCTTCGGGCCA	CASSPWRGGHNEQFF	1	9.503806274412903E-6	45	TCRBV11-01*01	TCRBV11	TCRBV11-01	01				TCRBD02-01*01	TCRBD02	TCRBD02-01	01				TCRBJ02-01*01	TCRBJ02	TCRBJ02-01	01				5	2	7	0	5	5	36	48	53	62	64	1	In	VDJ
CCTGCAGAACTGGAGGATTCTGGAGTTTATTTCTGTGCCAGCAGCCGAGAGGTATTAGCGGGGGACCGGACCCAGTACTTCGGGCCA	CASSREVLAGDRTQYF	1	9.503806274412903E-6	48	TCRBV14-01*01	TCRBV14	TCRBV14-01	01				TCRBD02-01*01	TCRBD02	TCRBD02-01	01				TCRBJ02-05*01	TCRBJ02	TCRBJ02-05	01				0	4	5	2	5	7	33	50	55	64	68	1	In	VDJ
ACCAGTGCCCATCCTGAAGACAGCAGCTTCTACATCTGCAGTGCTAGAAGGCCTAGCGGGGCAGGGGAGACCCAGTACTTCGGGCCA	CSARRPSGAGETQYF	1	9.503806274412903E-6	45	TCRBV20	TCRBV20				TCRBV20-01,TCRBV20-or09_02		TCRBD02-01*01	TCRBD02	TCRBD02-01	01				TCRBJ02-05*01	TCRBJ02	TCRBJ02-05	01				2	5	4	3	4	5	36	48	52	61	66	1	In	VDJ
CTGGAGTCCGCCAGCACCAACCAGACATCTATGTACCTCTGTGCCAGCAGTCCGGGACAGGGGAGAGAGACCCAGTACTTCGGGCCA	CASSPGQGRETQYF	1	9.503806274412903E-6	42	TCRBV28-01*01	TCRBV28	TCRBV28-01	01				TCRBD01-01*01	TCRBD01	TCRBD01-01	01				TCRBJ02-05*01	TCRBJ02	TCRBJ02-05	01				5	2	0	2	2	4	39	51	53	63	65	1	In	VDJ
AACATGAGCTCCTTGGAGCTGGGGGACTCAGCCCTGTACTTCTGTGCCAGCAGCTTAGCAGGGGGTGGGACGCAGTATTTTGGCCCA	CASSLAGGGTQYF	3	2.8511418823238706E-5	39	TCRBV13-01*01	TCRBV13	TCRBV13-01	01				TCRBD01-01*01	TCRBD01	TCRBD01-01	01				TCRBJ02-03*01	TCRBJ02	TCRBJ02-03	01				1	4	4	1	0	9	42	-1	58	65	69	3	In	VDJ
CTGAATGTGAACGCCTTGGAGCTGGACGACTCGGCCCTGTATCTCTGTGCCAGCAGCCGGGACGCCGGGGAGCTGTTTTTTGGAGAA	CASSRDAGELFF	2	1.9007612548825806E-5	36	TCRBV05-04*01	TCRBV05	TCRBV05-04	01								TCRBD01,TCRBD02	TCRBD01-01,TCRBD02-01		TCRBJ02-02*01	TCRBJ02	TCRBJ02-02	01				4	1	0	7	1	6	45	57	58	63	64	2	In	VDJ
TGACCAGTGCCCATCCTGAAGACAGCAGCTTCTACATCTGCAGTGCTAGTTGGGACAGATGAGACCGGGGAGCTGTTTTTTGGAGAA		2	1.9007612548825806E-5	43	TCRBV20-01*04	TCRBV20	TCRBV20-01	04				TCRBD01-01*01	TCRBD01	TCRBD01-01	01				TCRBJ02-02*01	TCRBJ02	TCRBJ02-02	01				2	5	0	5	1	5	38	50	51	58	63	2	Out	VDJ
ATCCAGCCTGCAGAGCTTGGGGACTCGGCCGTGTATCTCTGTGCCAGCAGCCCTCGACAGAACACCGGGGAGCTGTTTTTTGGAGAA	CASSPRQNTGELFF	2	1.9007612548825806E-5	42	TCRBV11-03*01	TCRBV11	TCRBV11-03	01				TCRBD01-01*01	TCRBD01	TCRBD01-01	01				TCRBJ02-02*01	TCRBJ02	TCRBJ02-02	01				5	0	2	6	4	1	39	51	55	-1	59	2	In	VDJ
GACTCAGCTGTGTATTTTTGTGCTAGTGGTTTGAAGCCCCCTCTCCCCATGGGGAAGGGAAACACCGGGGAGCTGTTTTTTGGAGAA	CASGLKPPLPMGKGNTGELFF	3	2.8511418823238706E-5	63	TCRBV12-05*01	TCRBV12	TCRBV12-05	01								TCRBD01,TCRBD02	TCRBD01-01,TCRBD02-01		TCRBJ02-02*01	TCRBJ02	TCRBJ02-02	01				2	5	0	8	18	2	18	33	51	55	60	3	In	VDJ
ATCCGGTCCACAAAGCTGGAGGACTCAGCCATGTACTTCTGTGCCAGCGGGGGCAGGACGGTAACCGGGGAGCTGTTTTTTGGAGAA	CASGGRTVTGELFF	2	1.9007612548825806E-5	42	TCRBV02-01	TCRBV02	TCRBV02-01				01,03	TCRBD01-01*01	TCRBD01	TCRBD01-01	01				TCRBJ02-02*01	TCRBJ02	TCRBJ02-02	01				8	9	6	0	0	5	39	-1	48	54	63	2	In	VDJ
CTTCACATCAATTCCCTGGAGCTTGGTGACTCTGCTGTGTATTTCTGTGCCAGCAGCCAACCAGGTTCTGAAGCTTTCTTTGGACAA	CASSQPGSEAFF	2	1.9007612548825806E-5	36	TCRBV03-01/03-02*01	TCRBV03	TCRBV03-01/03-02	01				TCRBD01-01*01	TCRBD01	TCRBD01-01	01				TCRBJ01-01*01	TCRBJ01	TCRBJ01-01	01				2	2	4	4	1	6	45	60	61	65	67	2	In	VDJ
ATCAATTCCCTGGAGCTTGGTGACTCTGCTGTGTATTTCTGTGCCAGCAGCCAAGGGTGGGGATGGACTGAAGCTTTCTTTGGACAA	CASSQGWGWTEAFF	2	1.9007612548825806E-5	42	TCRBV03-01/03-02*01	TCRBV03	TCRBV03-01/03-02	01								TCRBD01,TCRBD02	TCRBD01-01,TCRBD02-01		TCRBJ01-01*01	TCRBJ01	TCRBJ01-01	01				1	3	0	8	4	5	39	55	59	63	66	2	In	VDJ
GAGTTCTAAGAAGCTCCTTCTCAGTGACTCTGGCTTCTATCTCTGTGCCTGGAGTGTATAGGGGTCACTGAAGCTTTCTTTGGACAA		2	1.9007612548825806E-5	38	TCRBV30-01*01	TCRBV30	TCRBV30-01	01				TCRBD01-01*01	TCRBD01	TCRBD01-01	01				TCRBJ01-01*01	TCRBJ01	TCRBJ01-01	01				0	1	5	2	2	4	43	57	59	64	65	2	Out	VDJ
AGTTCTAAGAAGCTCCTTCTCAGTGACTCTGGCTTCTATCTCTGTGCCTGGAGTGGAGGAGTATCCACTGAAGCTTTCTTTGGACAA	CAWSGGVSTEAFF	2	1.9007612548825806E-5	39	TCRBV30-01*01	TCRBV30	TCRBV30-01	01				TCRBD02-01*02	TCRBD02	TCRBD02-01	02				TCRBJ01-01*01	TCRBJ01	TCRBJ01-01	01				1	4	10	2	2	4	42	55	57	61	65	2	In	VDJ
GAGTCCGCCAGCACCAACCAGACATCTATGTACCTCTGTGCCAGCAAGACAGCGACTCCTCTGAACACTGAAGCTTTCTTTGGACAA	CASKTATPLNTEAFF	2	1.9007612548825806E-5	45	TCRBV28-01*01	TCRBV28	TCRBV28-01	01				TCRBD01-01*01	TCRBD01	TCRBD01-01	01				TCRBJ01-01*01	TCRBJ01	TCRBJ01-01	01				7	9	2	5	1	0	36	46	47	52	61	2	In	VDJ
TCCCTGGAGCTTGGTGACTCTGCTGTGTATTTCTGTGCCAGCAGCCAAGAGGGGCCAGCGGGGAACACTGAAGCTTTCTTTGGACAA	CASSQEGPAGNTEAFF	2	1.9007612548825806E-5	48	TCRBV03-01/03-02*01	TCRBV03	TCRBV03-01/03-02	01				TCRBD02-01	TCRBD02	TCRBD02-01				01,02	TCRBJ01-01*01	TCRBJ01	TCRBJ01-01	01				0	0	6	4	6	1	33	50	56	-1	62	2	In	VDJ
AATGTGAACGCCTTGGAGCTGGACGACTCGGCCCTGTATCTCTGTGCCAGCAGCTTGGATGAGAACACTGAAGCTTTCTTTGGACAA	CASSLDENTEAFF	2	1.9007612548825806E-5	39	TCRBV05-04*01	TCRBV05	TCRBV05-04	01								TCRBD01,TCRBD02	TCRBD01-01,TCRBD02-01		TCRBJ01-01*01	TCRBJ01	TCRBJ01-01	01				0	0	2	8	2	1	42	58	60	-1	62	2	In	VDJ
ATCCAGCCCTCAGAACCCAGGGACTCAGCTGTGTACTTCTGTGCCAGCAGTTTAATTGGGAAAGTAACTGAAGCTTTCTTTGGACAA	CASSLIGKVTEAFF	1	9.503806274412903E-6	42	TCRBV12	TCRBV12				TCRBV12-03/12-04,TCRBV12-04						TCRBD01,TCRBD02	TCRBD01-01,TCRBD02-01		TCRBJ01-01*01	TCRBJ01	TCRBJ01-01	01				2	5	0	8	3	5	39	54	57	61	66	1	In	VDJ
GTGACATCGGCCCAAAAGAACCCGACAGCTTTCTATCTCTGTGCCAGTAGTACATTATCAGGGGGAACTGAAGCTTTCTTTGGACAA	CASSTLSGGTEAFF	2	1.9007612548825806E-5	42	TCRBV19-01*01	TCRBV19	TCRBV19-01	01				TCRBD01-01*01	TCRBD01	TCRBD01-01	01				TCRBJ01-01*01	TCRBJ01	TCRBJ01-01	01				4	1	4	1	6	5	39	52	58	65	66	2	In	VDJ
CGGTCCACAAAGCTGGAGGACTCAGCCATGTACTTCTGTGCCAGCAGTTCTACCCTTCGAAGTGGAGAAAAACTGTTTTTTGGCAGT	CASSSTLRSGEKLFF	8	7.603045019530323E-5	45	TCRBV02-01	TCRBV02	TCRBV02-01				01,03					TCRBD01,TCRBD02	TCRBD01-01,TCRBD02-01		TCRBJ01-04*01	TCRBJ01	TCRBJ01-04	01				5	0	1	8	15	8	36	48	63	-1	66	8	In	VDJ
AGATCCAGTCCACGGAGTCAGGGGACACAGCACTGTATTTCTGTGCCAGCTTCTGGGCCGGGGGATCAGCCCCAGCATTTTGGTGAT		2	1.9007612548825806E-5	40	TCRBV21-01*01	TCRBV21	TCRBV21-01	01				TCRBD02-01*01	TCRBD02	TCRBD02-01	01				TCRBJ01-05*01	TCRBJ01	TCRBJ01-05	01				8	0	8	2	8	5	41	50	58	-1	64	2	Out	VDJ
TCCACAAAGCTGGAGGACTCAGCCATGTACTTCTGTGCCAGCAGGCCAGACAGGGCCGTACCGAATCAGCCCCAGCATTTTGGTGAT	CASRPDRAVPNQPQHF	2	1.9007612548825806E-5	48	TCRBV02-01	TCRBV02	TCRBV02-01				01,03	TCRBD01-01*01	TCRBD01	TCRBD01-01	01				TCRBJ01-05*01	TCRBJ01	TCRBJ01-05	01				6	8	2	3	4	4	33	44	48	55	63	2	In	VDJ
CACGGAGTCAGGGGACACAGCACTGTATTTCTGTGCCAGCAGCGTACACAGGGGAGCTGGGGCAATCAGCCCCAGCATTTTGGTGAT		2	1.9007612548825806E-5	50	TCRBV21-01*01	TCRBV21	TCRBV21-01	01				TCRBD01-01*01	TCRBD01	TCRBD01-01	01				TCRBJ01-05*01	TCRBJ01	TCRBJ01-05	01				5	7	3	2	4	2	31	43	47	54	61	2	Out	VDJ
GAGTCCGCCAGCACCAACCAGACATCTATGTACCTCTGTGCCAGCAGTGAAGGACCGTTAGGCAATCAGCCCCAGCATTTTGGTGAT	CASSEGPLGNQPQHF	2	1.9007612548825806E-5	45	TCRBV28-01*01	TCRBV28	TCRBV28-01	01								TCRBD01,TCRBD02	TCRBD01-01,TCRBD02-01		TCRBJ01-05*01	TCRBJ01	TCRBJ01-05	01				5	6	1	7	3	2	36	48	51	55	61	2	In	VDJ
GCCAGCACCAACCAGACATCTATGTACCTCTGTGCCAGCAGTTCCCCCTCCGGGACAGGAGGCAATCAGCCCCAGCATTTTGGTGAT	CASSSPSGTGGNQPQHF	2	1.9007612548825806E-5	51	TCRBV28-01*01	TCRBV28	TCRBV28-01	01				TCRBD01-01*01	TCRBD01	TCRBD01-01	01				TCRBJ01-05*01	TCRBJ01	TCRBJ01-05	01				4	2	0	4	8	2	30	43	51	59	61	2	In	VDJ
GCCTTGTTGCTGGGGGACTCGGCCCTGTATCTCTGTGCCAGCAGCTTGGTCGCAGGAGATAGCAATCAGCCCCAGCATTTTGGTGAT	CASSLVAGDSNQPQHF	2	1.9007612548825806E-5	48	TCRBV05-05*01	TCRBV05	TCRBV05-05	01								TCRBD01,TCRBD02	TCRBD01-01,TCRBD02-01		TCRBJ01-05*01	TCRBJ01	TCRBJ01-05	01				0	3	4	4	3	0	33	49	52	56	59	2	In	VDJ
NNNNNNNTGTCGGCTGCTCCCTCCCAGACATCTGTGTACTTCTGTGCCAGCAGTCCGGGACAAAATCAGCCCCAGCATTTTGGTGAT	CASSPGQNQPQHF	2	1.9007612548825806E-5	39	TCRBV06-05*01	TCRBV06	TCRBV06-05	01				TCRBD01-01*01	TCRBD01	TCRBD01-01	01				TCRBJ01-05*01	TCRBJ01	TCRBJ01-05	01				5	1	0	6	2	4	42	54	56	62	63	2	In	VDJ
CACGCCCTGCAGCCAGAAGACTCAGCCCTGTATCTCTGCGCCAGCAGCCCGGGACGGGGGTATAATTCACCCCTCCACTTTGGGAAT	CASSPGRGYNSPLHF	2	1.9007612548825806E-5	45	TCRBV04-01*01	TCRBV04	TCRBV04-01	01				TCRBD02-01*01	TCRBD02	TCRBD02-01	01				TCRBJ01-06*01	TCRBJ01	TCRBJ01-06	01				4	0	8	2	5	4	36	49	54	-1	60	2	In	VDJ
GTGACCAGTGCCCATCCTGAAGACAGCAGCTTCTACATCTGCAGTGCTCCCCAACAGGGTACAAATTCACCCCTCCACTTTGGGAAT	CSAPQQGTNSPLHF	2	1.9007612548825806E-5	42	TCRBV20	TCRBV20				TCRBV20-01,TCRBV20-or09_02		TCRBD01-01*01	TCRBD01	TCRBD01-01	01				TCRBJ01-06*01	TCRBJ01	TCRBJ01-06	01				5	4	3	3	5	7	39	48	53	59	63	2	In	VDJ
NCTCTGAAGATCCGGTCCACAAAGCTGGAGGACTCAGCCATGTACTTCTGTGCCTCCACACCGGGGTCACCCCTCCACTTTGGGAAT	CASTPGSPLHF	2	1.9007612548825806E-5	33	TCRBV02-01	TCRBV02	TCRBV02-01				01,03	TCRBD02-01*01	TCRBD02	TCRBD02-01	01				TCRBJ01-06*01	TCRBJ01	TCRBJ01-06	01				11	0	8	3	7	10	48	54	61	-1	66	2	In	VDJ
CTCTGGAGTCTGCTGCCTCCTCCCAGACATCTGTATATTTCTGCGCCAGCAGTGAGTCCCCCGGGATCACCCCTCCACTTTGGGAAT		3	2.8511418823238706E-5	40	TCRBV10-01*01	TCRBV10	TCRBV10-01	01				TCRBD02-01*02	TCRBD02	TCRBD02-01	02				TCRBJ01-06*01	TCRBJ01	TCRBJ01-06	01				0	0	8	3	3	10	41	58	61	-1	66	3	Out	VDJ
NTGAAGATCCAGCCCTCAGAACCCAGGGACTCAGCTGTGTACTTCTGTGCCAGCAGCCGAGAGCTGTATGGCTACACCTTCGGTTCG	CASSRELYGYTF	1	9.503806274412903E-6	36	TCRBV12-03/12-04*01	TCRBV12	TCRBV12-03/12-04	01				TCRBD02-01	TCRBD02	TCRBD02-01				01,02	TCRBJ01-02*01	TCRBJ01	TCRBJ01-02	01				6	2	6	7	5	5	45	56	61	64	66	1	In	VDJ
GGGGACTCGGCCCTGTATCTCTGTGCCAGCAGCTACCCAGATCGGGCGGGACAGGGGAGAAATATCTATGGCTACACCTTCGGTTCG	CASSYPDRAGQGRNIYGYTF	1	9.503806274412903E-6	60	TCRBV05-05*01	TCRBV05	TCRBV05-05	01				TCRBD01-01*01	TCRBD01	TCRBD01-01	01				TCRBJ01-02*01	TCRBJ01	TCRBJ01-02	01				3	8	0	2	13	4	21	34	47	57	65	1	In	VDJ
NNNNNNNTGTCGGCTGCTCCCTCCCAGACATCTGTGTACTTCTGTGCCAGCAGTTCCTCGGAGATCTATGGCTACACCTTCGGTTCG	CASSSSEIYGYTF	2	1.9007612548825806E-5	39	TCRBV06-05*01	TCRBV06	TCRBV06-05	01				TCRBD02-01*02	TCRBD02	TCRBD02-01	02				TCRBJ01-02*01	TCRBJ01	TCRBJ01-02	01				0	2	10	2	0	4	42	-1	59	63	65	2	In	VDJ
TCCGCTACCAGCTCCCAGACATCTGTGTACTTCTGTGCCATCAGTGAACCCGGACAGGACATATCCTATGGCTACACCTTCGGTTCG	CAISEPGQDISYGYTF	2	1.9007612548825806E-5	48	TCRBV10-03*01	TCRBV10	TCRBV10-03	01				TCRBD01-01*01	TCRBD01	TCRBD01-01	01				TCRBJ01-02*01	TCRBJ01	TCRBJ01-02	01				3	7	1	4	4	4	33	47	51	58	65	2	In	VDJ
CTTCACATCAATTCCCTGGAGCTTGGTGACTCTGCTGTGTATTTCTGTGCCAGCAGCTCGATGGCCTATGGCTACACCTTCGGTTCG	CASSSMAYGYTF	2	1.9007612548825806E-5	36	TCRBV03-01/03-02*01	TCRBV03	TCRBV03-01/03-02	01				TCRBD01-01*01	TCRBD01	TCRBD01-01	01				TCRBJ01-02*01	TCRBJ01	TCRBJ01-02	01				5	0	9	0	5	4	45	57	62	-1	65	2	In	VDJ
ATCCAGCCCTCAGAACCCAGGGACTCAGCTGTGTACTTCTGTGCCAGCAGTCAAGTGGGACAGGCCTATGGCTACACCTTCGGTTCG	CASSQVGQAYGYTF	1	9.503806274412903E-6	42	TCRBV12	TCRBV12				TCRBV12-03/12-04,TCRBV12-04		TCRBD01-01*01	TCRBD01	TCRBD01-01	01				TCRBJ01-02*01	TCRBJ01	TCRBJ01-02	01				5	1	0	4	5	4	39	51	56	64	65	1	In	VDJ
AATGTGAGCACCTTGGAGCTGGGGGACTCGGCCCTTTATCTTTGCGCCAGCAGCTTAACCCCACCCTATGGCTACACCTTCGGTTCG	CASSLTPPYGYTF	2	1.9007612548825806E-5	39	TCRBV05-01*01	TCRBV05	TCRBV05-01	01								TCRBD01,TCRBD02	TCRBD01-01,TCRBD02-01		TCRBJ01-02*01	TCRBJ01	TCRBJ01-02	01				2	6	3	7	1	4	42	56	57	59	65	2	In	VDJ
AAGATCCGGTCCACAAAGCTGGAGGACTCAGCCATGTACTTCTGTGCCAGCAGTGAAAGACAGACCTATGGCTACACCTTCGGTTCG	CASSERQTYGYTF	1	9.503806274412903E-6	39	TCRBV02-01	TCRBV02	TCRBV02-01				01,03	TCRBD01-01*01	TCRBD01	TCRBD01-01	01				TCRBJ01-02*01	TCRBJ01	TCRBJ01-02	01				2	2	2	5	1	4	42	57	58	63	65	1	In	VDJ
ACAGTGACCAGTGCCCATCCTGAAGACAGCAGCTTCTACATCTGCAGTGCTCCCAGTCCCCTATACTATGGCTACACCTTCGGTTCG	CSAPSPLYYGYTF	2	1.9007612548825806E-5	39	TCRBV20	TCRBV20				TCRBV20-01,TCRBV20-or09_02						TCRBD01,TCRBD02	TCRBD01-01,TCRBD02-01		TCRBJ01-02*01	TCRBJ01	TCRBJ01-02	01				5	8	4	5	2	3	42	51	53	56	64	2	In	VDJ
CTCACTGTGACATCGGCCCAAAAGAACCCGACAGCTTTCTATCTCTGTGCCAGCGTTTCAGGGGACTATGGCTACACCTTCGGTTCG	CASVSGDYGYTF	2	1.9007612548825806E-5	36	TCRBV19-01*01	TCRBV19	TCRBV19-01	01				TCRBD01-01*01	TCRBD01	TCRBD01-01	01				TCRBJ01-02*01	TCRBJ01	TCRBJ01-02	01				9	0	4	2	5	3	45	53	58	-1	64	2	In	VDJ
GAGTCCGCCAGCACCAACCAGACATCTATGTACCTCTGTGCCAGCAGCGTCGAGTCCCTGGCCCACTATGGCTACACCTTCGGTTCG	CASSVESLAHYGYTF	1	9.503806274412903E-6	45	TCRBV28-01*01	TCRBV28	TCRBV28-01	01								TCRBD01,TCRBD02	TCRBD01-01,TCRBD02-01		TCRBJ01-02*01	TCRBJ01	TCRBJ01-02	01				6	2	9	0	12	3	36	47	59	62	64	1	In	VDJ
TGAACGCCTTGTTGCTGGGGGACTCGGCCCTCTATCTCTGTGCCAGCAGCTTGGGGCAGGGGTAACTATGGCTACACCTTCGGTTCG		1	9.503806274412903E-6	43	TCRBV05-06*01	TCRBV05	TCRBV05-06	01				TCRBD01-01*01	TCRBD01	TCRBD01-01	01				TCRBJ01-02*01	TCRBJ01	TCRBJ01-02	01				0	0	4	2	2	1	38	54	56	-1	62	1	Out	VDJ
ATCCGGTCCACAAAGCTGGAGGACTCAGCCATGTACTTCTGTGCCAGCATTAGGACTGGGGCTAACTATGGCTACACCTTCGGTTCG	CASIRTGANYGYTF	1	9.503806274412903E-6	42	TCRBV02-01	TCRBV02	TCRBV02-01				01,03	TCRBD02-01	TCRBD02	TCRBD02-01				01,02	TCRBJ01-02*01	TCRBJ01	TCRBJ01-02	01				7	4	1	10	3	0	39	49	52	57	61	1	In	VDJ
CAGCCCTCAGAACCCAGGGACTCAGCTGTGTACTTCTGTGCCAGCAGTAAGGGGACGGAGACTAACTATGGCTACACCTTCGGTTCG	CASSKGTETNYGYTF	1	9.503806274412903E-6	45	TCRBV12	TCRBV12				TCRBV12-03/12-04,TCRBV12-04						TCRBD01,TCRBD02	TCRBD01-01,TCRBD02-01		TCRBJ01-02*01	TCRBJ01	TCRBJ01-02	01				5	5	0	7	3	0	36	48	51	56	61	1	In	VDJ
AATGTGAACGCCTTGGAGCTGGACGACTCGGCCCTGTATCTCTGTGCCAGCAGCTCGAGGGGGAACTATGGCTACACCTTCGGTTCG	CASSSRGNYGYTF	1	9.503806274412903E-6	39	TCRBV05-04*01	TCRBV05	TCRBV05-04	01				TCRBD01-01*01	TCRBD01	TCRBD01-01	01				TCRBJ01-02*01	TCRBJ01	TCRBJ01-02	01				3	0	5	1	2	2	42	55	57	-1	63	1	In	VDJ
CTGGAGTCCGCCAGCACCAACCAGACATCTATGTACCTCTGTGCCAGCAGTCCCTTCGGCGGGAACTATGGCTACACCTTCGGTTCG	CASSPFGGNYGYTF	1	9.503806274412903E-6	42	TCRBV28-01*01	TCRBV28	TCRBV28-01	01				TCRBD02-01	TCRBD02	TCRBD02-01				01,02	TCRBJ01-02*01	TCRBJ01	TCRBJ01-02	01				5	0	7	4	7	2	39	51	58	-1	63	1	In	VDJ
TTGGCGTCTGCTGTACCCTCTCAGACATCTGTGTACTTCTGTGCCAGCAGTGACTCTCCAGCGAACTATGGCTACACCTTCGGTTCG	CASSDSPANYGYTF	2	1.9007612548825806E-5	42	TCRBV06-04*01	TCRBV06	TCRBV06-04	01				TCRBD02-01	TCRBD02	TCRBD02-01				01,02	TCRBJ01-02*01	TCRBJ01	TCRBJ01-02	01				0	0	6	6	3	2	39	56	59	-1	63	2	In	VDJ
ATCCGCTCACCAGGCCTGGGGGACGCAGCCATGTACCTGTGTGCCACCAGCAGAAGAACATCCAACTATGGCTACACCTTCGGTTCG	CATSRRTSNYGYTF	2	1.9007612548825806E-5	42	TCRBV15-01*02	TCRBV15	TCRBV15-01	02				TCRBD01-01*01	TCRBD01	TCRBD01-01	01				TCRBJ01-02*01	TCRBJ01	TCRBJ01-02	01				2	3	3	6	3	2	39	54	57	60	63	2	In	VDJ
AAGATCCGGTCCACAAAGCTGGAGGACTCAGCCATGTACTTCTGTGCCAGCAGTGAATCAGTAAACTATGGCTACACCTTCGGTTCG	CASSESVNYGYTF	1	9.503806274412903E-6	39	TCRBV02-01	TCRBV02	TCRBV02-01				01,03	TCRBD01-01*01	TCRBD01	TCRBD01-01	01				TCRBJ01-02*01	TCRBJ01	TCRBJ01-02	01				2	2	4	5	1	2	42	57	58	61	63	1	In	VDJ
ACAGTGACCAGTGCCCATCCTGAAGACAGCAGCTTCTACATCTGCAGTGCTAGAGCACAGGGAAACTATGGCTACACCTTCGGTTCG	CSARAQGNYGYTF	2	1.9007612548825806E-5	39	TCRBV20	TCRBV20				TCRBV20-01,TCRBV20-or09_02		TCRBD01-01*01	TCRBD01	TCRBD01-01	01				TCRBJ01-02*01	TCRBJ01	TCRBJ01-02	01				1	1	3	3	1	2	42	55	56	62	63	2	In	VDJ
ACTGTGACATCGGCCCAAAAGAACCCGACAGCTTTCTATCTCTGTGCCAGTAGTATCAGGGTTGGTGATGGCTACACCTTCGGTTCG	CASSIRVGDGYTF	2	1.9007612548825806E-5	39	TCRBV19-01*01	TCRBV19	TCRBV19-01	01				TCRBD01-01*01	TCRBD01	TCRBD01-01	01				TCRBJ01-02*01	TCRBJ01	TCRBJ01-02	01				3	6	4	3	0	6	42	-1	56	61	67	2	In	VDJ
AAGAAGCTCCTTCTCAGTGACTCTGGCTTCTATCTCTGTGCCTGGAGTCGTCACTCCCAGACAGGGGATGGCTACACCTTCGGTTCG	CAWSRHSQTGDGYTF	1	9.503806274412903E-6	45	TCRBV30-01*01	TCRBV30	TCRBV30-01	01				TCRBD01-01*01	TCRBD01	TCRBD01-01	01				TCRBJ01-02*01	TCRBJ01	TCRBJ01-02	01				2	0	2	2	11	6	36	48	59	-1	67	1	In	VDJ
TCAGAACCCAGGGACTCAGCTGTGTACTTCTGTGCCAGCAGGGCTGGGCTGGCAGCGATCTCCTAGTAGGGCTACACCTTCGGTTCG	CASRAGLAAIS**GYTF	1	9.503806274412903E-6	51	TCRBV12	TCRBV12				TCRBV12-03/12-04,TCRBV12-04						TCRBD01,TCRBD02	TCRBD01-01,TCRBD02-01		TCRBJ01-02*01	TCRBJ01	TCRBJ01-02	01				6	20	8	0	4	8	30	41	45	49	69	1	Stop	VDJ
CTCACTGTGACATCGGCCCAAAAGAACCCGACAGCTTTCTATCTCTGTGCCAGTAGCAGGGGAGGGGTCGGCTACACCTTCGGTTCG	CASSRGGVGYTF	2	1.9007612548825806E-5	36	TCRBV19-01*01	TCRBV19	TCRBV19-01	01				TCRBD02-01*02	TCRBD02	TCRBD02-01	02				TCRBJ01-02*01	TCRBJ01	TCRBJ01-02	01				6	3	9	0	3	8	45	56	59	66	69	2	In	VDJ
ACAGTGACCAGTGCCCATCCTGAAGACAGCAGCTTCTACATCTGCAGTGCCGGGACAGCTGATTTCCTCGGCTACACCTTCGGTTCG	CSAGTADFLGYTF	2	1.9007612548825806E-5	39	TCRBV20	TCRBV20				TCRBV20-01,TCRBV20-or09_02		TCRBD01-01*01	TCRBD01	TCRBD01-01	01				TCRBJ01-02*01	TCRBJ01	TCRBJ01-02	01				6	11	0	5	1	8	42	50	51	58	69	2	In	VDJ
TCTGCCAGGCCCTCACATACCTCTCAGTACCTCTGTGCCAGCAGACACCCCGGGACAGGGGCGACGGGCGGCTACACCTTCGGTTCG	CASRHPGTGATGGYTF	2	1.9007612548825806E-5	48	TCRBV25-01*01	TCRBV25	TCRBV25-01	01				TCRBD01-01*01	TCRBD01	TCRBD01-01	01				TCRBJ01-02*01	TCRBJ01	TCRBJ01-02	01				6	8	0	2	7	8	33	44	51	61	69	2	In	VDJ
NNCTCTCACTGTGACATCGGCCCAAAAGAACCCGACAGCTTTCTATCTCTGTGCCAGCCGGACTTGGGAGGCTACACCTTCGGTTCG		2	1.9007612548825806E-5	32	TCRBV19-01*01	TCRBV19	TCRBV19-01	01				TCRBD02-01	TCRBD02	TCRBD02-01				01,02	TCRBJ01-02*01	TCRBJ01	TCRBJ01-02	01				9	5	1	10	2	8	49	57	59	64	69	2	Out	VDJ
CTGAGTTCTAAGAAGCTCCTTCTCAGTGACTCTGGCTTCTATCTCTGTGCCTGGAAACCGAGACACGGAGGCTACACCTTCGGTTCG	CAWKPRHGGYTF	1	9.503806274412903E-6	36	TCRBV30-01*01	TCRBV30	TCRBV30-01	01				TCRBD01-01*01	TCRBD01	TCRBD01-01	01				TCRBJ01-02*01	TCRBJ01	TCRBJ01-02	01				4	4	2	6	6	8	45	55	61	65	69	1	In	VDJ
GTGAGTGCCTTGGAGCTGGGGGACTCGGCCCTGTATCTCTGTGCCAGAAGCTTGAGGGATTTCGGGGCTACCTACACCTTCGGTTCG	CARSLRDFGATYTF	2	1.9007612548825806E-5	42	TCRBV05-03	TCRBV05	TCRBV05-03				01,02					TCRBD01,TCRBD02	TCRBD01-01,TCRBD02-01		TCRBJ01-02*01	TCRBJ01	TCRBJ01-02	01				1	3	7	0	9	10	39	54	63	68	71	2	In	VDJ
AAGATCCAGCGCACAGAGCAGGAGGACTCGGCCGTGTATCTCTGTGCCAGCAGCTTCCGACAGGGCGGGGAGCAGTACTTCGGGCCG	CASSFRQGGEQYF	2	1.9007612548825806E-5	39	TCRBV07-02	TCRBV07	TCRBV07-02				01,02	TCRBD01-01*01	TCRBD01	TCRBD01-01	01				TCRBJ02-07*01	TCRBJ02	TCRBJ02-07	01				3	4	2	3	2	7	42	56	58	65	69	2	In	VDJ
CTACACGCCCTGCAGCCAGAAGACTCAGCCCTGTATCTCTGCGCCAGCAGCCAAGATGAACGTTCGAGGGAGCAGTACTTCGGGCCG	CASSQDERSREQYF	2	1.9007612548825806E-5	42	TCRBV04-01*01	TCRBV04	TCRBV04-01	01				TCRBD02-01*02	TCRBD02	TCRBD02-01	02				TCRBJ02-07*01	TCRBJ02	TCRBJ02-07	01				0	0	11	1	9	7	39	56	65	-1	69	2	In	VDJ
NCTCTGAAGATCCGGTCCACAAAGCTGGAGGACTCAGCCATGTACTTCTGTGCCACCACCCGGGAGTTCGAGCAGTACTTCGGGCCG	CATTREFEQYF	1	9.503806274412903E-6	33	TCRBV02-01	TCRBV02	TCRBV02-01				01,03	TCRBD02-01*02	TCRBD02	TCRBD02-01	02				TCRBJ02-07*01	TCRBJ02	TCRBJ02-07	01				10	2	8	2	5	6	48	55	60	66	68	1	In	VDJ
GTGACATCGGCCCAAAAGAACCCGACAGCTTTCTATCTCTGTGCCAGTAGTAAGTGGTGGGGAACTTACGAGCAGTACTTCGGGCCG	CASSKWWGTYEQYF	2	1.9007612548825806E-5	42	TCRBV19-01*01	TCRBV19	TCRBV19-01	01								TCRBD01,TCRBD02	TCRBD01-01,TCRBD02-01		TCRBJ02-07*01	TCRBJ02	TCRBJ02-07	01				4	3	0	8	7	4	39	52	59	63	66	2	In	VDJ
GAGTCGCCCAGCCCCAACCAGACCTCTCTGTACTTCTGTGCCAGCACATACCGGGCTCTAGCGCATTACGAGCAGTACTTCGGGCCG	CASTYRALAHYEQYF	2	1.9007612548825806E-5	45	TCRBV27-01*01	TCRBV27	TCRBV27-01	01				TCRBD02-01	TCRBD02	TCRBD02-01				01,02	TCRBJ02-07*01	TCRBJ02	TCRBJ02-07	01				7	3	4	6	11	4	36	46	57	63	66	2	In	VDJ
TTGGAGCTGGGGGACTCAGCCCTGTACTTCTGTGCCAGCAGCTTAGATCCTGGTGTTAACAGGGGGTACGAGCAGTACTTCGGGCCG	CASSLDPGVNRGYEQYF	1	9.503806274412903E-6	51	TCRBV13-01*01	TCRBV13	TCRBV13-01	01				TCRBD01-01*01	TCRBD01	TCRBD01-01	01				TCRBJ02-07*01	TCRBJ02	TCRBJ02-07	01				1	0	3	1	12	4	30	46	58	-1	66	1	In	VDJ
GTGACCAGTGCCCATCCTGAAGACAGCAGCTTCTACATCTGCAGTGCTAGGTCTCCAAGGGCCCCGTACGAGCAGTACTTCGGGCCG	CSARSPRAPYEQYF	2	1.9007612548825806E-5	42	TCRBV20	TCRBV20				TCRBV20-01,TCRBV20-or09_02						TCRBD01,TCRBD02	TCRBD01-01,TCRBD02-01		TCRBJ02-07*01	TCRBJ02	TCRBJ02-07	01				3	5	5	3	7	4	39	50	57	61	66	2	In	VDJ
ATTCTGGAGTCCGCCAGCACCAACCAGACATCTATGTACCTCTGTGCCAGCAGTTTAGGGACTAGCTACGAGCAGTACTTCGGGCCG	CASSLGTSYEQYF	1	9.503806274412903E-6	39	TCRBV28-01*01	TCRBV28	TCRBV28-01	01				TCRBD02-01	TCRBD02	TCRBD02-01				01,02	TCRBJ02-07*01	TCRBJ02	TCRBJ02-07	01				2	0	0	8	0	3	42	-1	57	-1	65	1	In	VDJ
ACTGTGACATCGGCCCAAAAGAACCCGACAGCTTTCTATCTCTGTGCCAGTAGTGAGGGACGCAGCTACGAGCAGTACTTCGGGCCG	CASSEGRSYEQYF	2	1.9007612548825806E-5	39	TCRBV19-01*01	TCRBV19	TCRBV19-01	01								TCRBD01,TCRBD02	TCRBD01-01,TCRBD02-01		TCRBJ02-07*01	TCRBJ02	TCRBJ02-07	01				5	4	0	7	2	3	42	54	56	61	65	2	In	VDJ
CCTTGGAGCTGGGGGACTCAGCCCTGTACTTCTGTGCCAGCAGCCCGAACTAGGTGACTTGGTTCCTACGAGCAGTACTTCGGGCCG		1	9.503806274412903E-6	49	TCRBV13-01*01	TCRBV13	TCRBV13-01	01				TCRBD02-01	TCRBD02	TCRBD02-01				01,02	TCRBJ02-07*01	TCRBJ02	TCRBJ02-07	01				5	10	3	8	4	1	32	44	48	53	63	1	Out	VDJ
ATCCAGCGCACAGAGCAGCGGGACTCGGCCATGTATCGCTGTGCCAGCAGCCTCGGGACAGAGTCCTACGAGCAGTACTTCGGGCCG	CASSLGTESYEQYF	2	1.9007612548825806E-5	42	TCRBV07-06*01	TCRBV07	TCRBV07-06	01				TCRBD01-01*01	TCRBD01	TCRBD01-01	01				TCRBJ02-07*01	TCRBJ02	TCRBJ02-07	01				5	2	0	5	3	1	39	51	54	61	63	2	In	VDJ
ATGAGCTCCTTGGAGCTGGGGGACTCAGCCCTGTACTTCTGTGCCAGCAGTCCCGGGACGGTCTCCTACGAGCAGTACTTCGGGCCG	CASSPGTVSYEQYF	1	9.503806274412903E-6	42	TCRBV13-01*01	TCRBV13	TCRBV13-01	01								TCRBD01,TCRBD02	TCRBD01-01,TCRBD02-01		TCRBJ02-07*01	TCRBJ02	TCRBJ02-07	01				6	3	0	7	4	0	39	50	54	59	62	1	In	VDJ
GTGAACGCCTTGGAGCTGGACGACTCGGCCCTGTATCTCTGTGCCAGCAGCTTGCGGGGGGGCTCCTACGAGCAGTACTTCGGGCCG	CASSLRGGSYEQYF	1	9.503806274412903E-6	42	TCRBV05-04*01	TCRBV05	TCRBV05-04	01				TCRBD02-01*01	TCRBD02	TCRBD02-01	01				TCRBJ02-07*01	TCRBJ02	TCRBJ02-07	01				1	0	8	0	0	0	39	-1	54	-1	62	1	In	VDJ
NNNNNNNNNNNNNTGTCGGCTGCTCCCTCCCAGACATCTGTGTACTTCTGTGCCAGCGTACGCTCCTACGAGCAGTACTTCGGGCCG	CASVRSYEQYF	10	9.503806274412902E-5	33	TCRBV06-05*01	TCRBV06	TCRBV06-05	01								TCRBD01,TCRBD02	TCRBD01-01,TCRBD02-01		TCRBJ02-07*01	TCRBJ02	TCRBJ02-07	01				8	1	3	7	2	0	48	57	59	61	62	10	In	VDJ
AACGCCTTGTTGCTGGGGGACTCGGCCCTGTATCTCTGTGCCAGCAGCTTGGAGGCGGTGAGCTCCTACGAGCAGTACTTCGGGCCG	CASSLEAVSSYEQYF	1	9.503806274412903E-6	45	TCRBV05-05*01	TCRBV05	TCRBV05-05	01				TCRBD02-01	TCRBD02	TCRBD02-01				01,02	TCRBJ02-07*01	TCRBJ02	TCRBJ02-07	01				0	4	7	5	2	0	36	52	54	58	62	1	In	VDJ
GAGTCCGCCAGCACCAACCAGACATCTATGTACCTCTGTGCCAGCAGCCGGACCGGGACAGCCTCCTACGAGCAGTACTTCGGGCCG	CASSRTGTASYEQYF	1	9.503806274412903E-6	45	TCRBV28-01*01	TCRBV28	TCRBV28-01	01				TCRBD01-01*01	TCRBD01	TCRBD01-01	01				TCRBJ02-07*01	TCRBJ02	TCRBJ02-07	01				6	1	0	5	7	0	36	47	54	61	62	1	In	VDJ
AATGTGAACGCCTTGGAGCTGGACGACTCGGCCCTGTATCTCTGTGCCAGCACCTCATCTCCCTCCTACGAGCAGTACTTCGGGCCG	CASTSSPSYEQYF	1	9.503806274412903E-6	39	TCRBV05-04*01	TCRBV05	TCRBV05-04	01								TCRBD01,TCRBD02	TCRBD01-01,TCRBD02-01		TCRBJ02-07*01	TCRBJ02	TCRBJ02-07	01				6	5	4	6	3	0	42	52	55	57	62	1	In	VDJ
GTGACATCGGCCCAAAAGAACCCGACAGCTTTCTATCTCTGTGCCAGTAGGAAACAGGGGCCCTCCTACGAGCAGTACTTCGGGCCG	CASRKQGPSYEQYF	2	1.9007612548825806E-5	42	TCRBV19-01*01	TCRBV19	TCRBV19-01	01				TCRBD01-01*01	TCRBD01	TCRBD01-01	01				TCRBJ02-07*01	TCRBJ02	TCRBJ02-07	01				6	2	3	2	3	0	39	50	53	60	62	2	In	VDJ
CCACTCTCAAGATCCAGCCTGCAGAGCTTGAGGACTCGGCCGTGTATCTCCCCAGTTTCCGTATCCTACGAGCAGTACTTCGGGCCG		1	9.503806274412903E-6	31	TCRBV11	TCRBV11				TCRBV11-02,TCRBV11-03		TCRBD01-01*01	TCRBD01	TCRBD01-01	01				TCRBJ02-07*01	TCRBJ02	TCRBJ02-07	01				17	8	4	5	2	1	50	50	52	55	63	1	Out	VDJ
ACTCTGACAGTGACCAGTGCCCATCCTGAAGACAGCAGCTTCTACATCTGCAGTGCTAGCGGATCCTACGAGCAGTACTTCGGGCCG	CSASGSYEQYF	2	1.9007612548825806E-5	33	TCRBV20-01	TCRBV20	TCRBV20-01				01,04					TCRBD01,TCRBD02	TCRBD01-01,TCRBD02-01		TCRBJ02-07*01	TCRBJ02	TCRBJ02-07	01				3	0	1	8	1	1	48	59	60	-1	63	2	In	VDJ
CTGAGCTCTCTGGAGCTGGGGGACTCAGCTTTGTATTTCTGTGCCAGCAGCTCCAGCGGGAATGCCTACGAGCAGTACTTCGGGCCG	CASSSSGNAYEQYF	2	1.9007612548825806E-5	42	TCRBV09-01*01	TCRBV09	TCRBV09-01	01				TCRBD02-01*02	TCRBD02	TCRBD02-01	02				TCRBJ02-07*01	TCRBJ02	TCRBJ02-07	01				4	3	6	3	3	2	39	51	54	61	64	2	In	VDJ
CAGCCCTCAGAACCCAGGGACTCAGCTGTGTACTTCTGTGCCAGCAGTTCACCCTGGGGGGGGGCCTACGAGCAGTACTTCGGGCCG	CASSSPWGGAYEQYF	1	9.503806274412903E-6	45	TCRBV12	TCRBV12				TCRBV12-03/12-04,TCRBV12-04		TCRBD02-01*01	TCRBD02	TCRBD02-01	01				TCRBJ02-07*01	TCRBJ02	TCRBJ02-07	01				4	2	9	0	6	2	36	49	55	62	64	1	In	VDJ
AATTCCCTGGAGCTTGGTGACTCTGCTGTGTATTTCTGTGCCAGCAGCCAGACCTTCAGGGGCGCCTACGAGCAGTACTTCGGGCCG	CASSQTFRGAYEQYF	3	2.8511418823238706E-5	45	TCRBV03-01/03-02*01	TCRBV03	TCRBV03-01/03-02	01				TCRBD01-01*01	TCRBD01	TCRBD01-01	01				TCRBJ02-07*01	TCRBJ02	TCRBJ02-07	01				3	2	4	2	6	2	36	50	56	62	64	3	In	VDJ
CCTGATCCTGGAGTCGCCCAGCCCCAACCAGACCTCTCTGTACTTCTGTGCCAGCATCTCATAGCCTACGAGCAGTACTTCGGGCCG		2	1.9007612548825806E-5	35	TCRBV27-01*01	TCRBV27	TCRBV27-01	01				TCRBD02-01	TCRBD02	TCRBD02-01				01,02	TCRBJ02-07*01	TCRBJ02	TCRBJ02-07	01				7	0	5	8	5	2	46	56	61	-1	64	2	Out	VDJ
CTGATTCTGGAGTCCGCCAGCACCAACCAGACATCTATGTACCTCTGTGCCAGCAGTTTACGAGCCTACGAGCAGTACTTCGGGCCG	CASSLRAYEQYF	1	9.503806274412903E-6	36	TCRBV28-01*01	TCRBV28	TCRBV28-01	01				TCRBD02-01*02	TCRBD02	TCRBD02-01	02				TCRBJ02-07*01	TCRBJ02	TCRBJ02-07	01				2	0	11	2	1	2	45	60	61	-1	64	1	In	VDJ
CTGGAGTCCGCCAGCACCAACCAGACATCTATGTACCTCTGTGCCATCGAAGGGGCGGGAGGGCCCTACGAGCAGTACTTCGGGCCG	CAIEGAGGPYEQYF	1	9.503806274412903E-6	42	TCRBV28-01*01	TCRBV28	TCRBV28-01	01				TCRBD02-01*02	TCRBD02	TCRBD02-01	02				TCRBJ02-07*01	TCRBJ02	TCRBJ02-07	01				10	1	7	0	8	2	39	46	54	63	64	1	In	VDJ
ACTGTGACATCGGCCCAAAAGAACCCGACAGCTTTCTATCTCTGTGCCAGTAGTATTGGGGGGTACTACGAGCAGTACTTCGGGCCG	CASSIGGYYEQYF	2	1.9007612548825806E-5	39	TCRBV19-01*01	TCRBV19	TCRBV19-01	01				TCRBD02-01*01	TCRBD02	TCRBD02-01	01				TCRBJ02-07*01	TCRBJ02	TCRBJ02-07	01				3	2	9	1	1	3	42	56	57	63	65	2	In	VDJ
NNNNTGTCGGCTGCTCCCTCCCAGACATCTGTGTACTTCTGTGCCAGCTCGTACGGTTGGCAGGACTACGAGCAGTACTTCGGGCCG	CASSYGWQDYEQYF	3	2.8511418823238706E-5	42	TCRBV06-05*01	TCRBV06	TCRBV06-05	01				TCRBD01-01*01	TCRBD01	TCRBD01-01	01				TCRBJ02-07*01	TCRBJ02	TCRBJ02-07	01				8	1	4	4	12	3	39	48	60	64	65	3	In	VDJ
TGAATGTGAACGCCTTGGAGCTGGACGACTCGGCCCTGTATCTCTGTGCCAGCAGCTTTAGAAGACTACGAGCAGTACTTCGGGCCG		1	9.503806274412903E-6	37	TCRBV05-04*01	TCRBV05	TCRBV05-04	01				TCRBD02-01	TCRBD02	TCRBD02-01				01,02	TCRBJ02-07*01	TCRBJ02	TCRBJ02-07	01				2	4	5	8	0	3	44	-1	58	61	65	1	Out	VDJ
CTGATTCTGGAGTCCGCCAGCACCAACCAGACATCTATGTACCTCTGTGCCAGCAGTCCACCGAACTACGAGCAGTACTTCGGGCCG	CASSPPNYEQYF	1	9.503806274412903E-6	36	TCRBV28-01*01	TCRBV28	TCRBV28-01	01								TCRBD01,TCRBD02	TCRBD01-01,TCRBD02-01		TCRBJ02-07*01	TCRBJ02	TCRBJ02-07	01				5	1	2	8	5	3	45	57	62	64	65	1	In	VDJ
GAGGACTCCGCCGTGTATCTCTGTGCCAGCAGCTTAGACCCCCCCGGGCTAGCGGGAGTCGCGAGATACGAGCAGTACTTCGGGCCG	CASSLDPPGLAGVARYEQYF	3	2.8511418823238706E-5	60	TCRBV07-08	TCRBV07	TCRBV07-08				01,02	TCRBD02-01*02	TCRBD02	TCRBD02-01	02				TCRBJ02-07*01	TCRBJ02	TCRBJ02-07	01				1	8	4	2	11	4	21	37	48	58	66	3	In	VDJ
CAGTCCACGGAGTCAGGGGACACAGCACTGTATTTCTGTGCCAGCAGTCCCAGGACAGGGGGATAGGACGAGCAGTACTTCGGGCCG	CASSPRTGG*DEQYF	1	9.503806274412903E-6	45	TCRBV21-01*01	TCRBV21	TCRBV21-01	01				TCRBD01-01*01	TCRBD01	TCRBD01-01	01				TCRBJ02-07*01	TCRBJ02	TCRBJ02-07	01				6	5	1	1	5	5	36	47	52	62	67	1	Stop	VDJ
CCACGGAGTCAGGGGACACAGCACTGTATTTCTGTGCCAGCAGCAAAGGACCGGGACAGGGGTCCTAACGAGCAGTACTTCGGGCCG		5	4.751903137206451E-5	49	TCRBV21-01*01	TCRBV21	TCRBV21-01	01				TCRBD01-01*01	TCRBD01	TCRBD01-01	01				TCRBJ02-07*01	TCRBJ02	TCRBJ02-07	01				1	5	0	2	4	5	32	48	52	62	67	5	Out	VDJ
CACATCAATTCCCTGGAGCTTGGTGACTCTGCTGTGTATTTCTGTGCCAGCAGCCAAGTCTCTGAATCCGCCATATATTTTGGAGAG	CASSQVSESAIYF	2	1.9007612548825806E-5	39	TCRBV03-01/03-02*01	TCRBV03	TCRBV03-01/03-02	01								TCRBD01,TCRBD02	TCRBD01-01,TCRBD02-01		TCRBJ01-03*01	TCRBJ01	TCRBJ01-03	01				1	5	2	8	5	11	42	58	63	65	70	2	In	VDJ
ATCCTGAGTTCTAAGAAGCTCCTTCTCAGTGACTCTGGCTTCTATCTCTGTGCCTGGGGGATGGGGAACACCATATATTTTGGAGAG	CAWGMGNTIYF	2	1.9007612548825806E-5	33	TCRBV30-01*05	TCRBV30	TCRBV30-01	05								TCRBD01,TCRBD02	TCRBD01-01,TCRBD02-01		TCRBJ01-03*01	TCRBJ01	TCRBJ01-03	01				3	0	6	2	3	7	48	59	62	-1	66	2	In	VDJ
ATCCAGCCCTCAGAACCCAGGGACTCAGCTGTGTACTTCTGTGCCAGCAGCCCAGGTGGAGGGGCCAACGTCCTGACTTTCGGGGCC	CASSPGGGANVLTF	1	9.503806274412903E-6	42	TCRBV12	TCRBV12				TCRBV12-03/12-04,TCRBV12-04		TCRBD01-01*01	TCRBD01	TCRBD01-01	01				TCRBJ02-06*01	TCRBJ02	TCRBJ02-06	01				6	4	4	4	2	4	39	50	52	56	60	1	In	VDJ
CTGAGTTCTAAGAAGCTCCTTCTCAGTGACTCTGGCTTCTATCTCTGTGCCTGGAGCGACGGGTTTCCGGCTCTCCACTTTGGGAAC	CAWSDGFPALHF	2	1.9007612548825806E-5	36	TCRBV30-01*01	TCRBV30	TCRBV30-01	01				TCRBD02-01	TCRBD02	TCRBD02-01				01,02	TCRBJ01-06*02	TCRBJ01	TCRBJ01-06	02				3	9	8	4	3	16	45	56	59	63	72	2	In	VDJ
CCCTCAGAACCCAGGGACTCAGCTGTGTACTTCTGTGCCAGCAGTCGCGGAGCGGGGAGCTCGGGTTCACCCCTCCACTTTGGGAAC	CASSRGAGSSGSPLHF	1	9.503806274412903E-6	48	TCRBV12	TCRBV12				TCRBV12-03/12-04,TCRBV12-04		TCRBD02-01*01	TCRBD02	TCRBD02-01	01				TCRBJ01-06*02	TCRBJ01	TCRBJ01-06	02				5	8	6	3	5	9	33	45	50	57	65	1	In	VDJ
NNNNNNNTGTCGGCTGCTCCCTCCCAGACATCTGTGTACTTCTGTGCCAGCAGTGACCCGGGCGGTTCACCCCTCCACTTTGGGAAC	CASSDPGGSPLHF	2	1.9007612548825806E-5	39	TCRBV06-01*01	TCRBV06	TCRBV06-01	01								TCRBD01,TCRBD02	TCRBD01-01,TCRBD02-01		TCRBJ01-06*02	TCRBJ01	TCRBJ01-06	02				3	2	8	0	3	9	42	56	59	63	65	2	In	VDJ
AGTTCTAAGAAGCTCCTTCTCAGTGACTCTGGCTTCTATCTCTGTGCCTGGAGTCCTAACGGAGGTTCACCCCTCCACTTTGGGAAC	CAWSPNGGSPLHF	2	1.9007612548825806E-5	39	TCRBV30-01*01	TCRBV30	TCRBV30-01	01				TCRBD02-01*02	TCRBD02	TCRBD02-01	02				TCRBJ01-06*02	TCRBJ01	TCRBJ01-06	02				2	0	10	1	6	9	42	54	60	-1	65	2	In	VDJ
ACAGTGACCAGTGCCCATCCTGAAGACAGCAGCTTCTACATCTGCAGTGCTACATCCTCTCTTAATTCACCCCTCCACTTTGGGAAC	CSATSSLNSPLHF	2	1.9007612548825806E-5	39	TCRBV20	TCRBV20				TCRBV20-01,TCRBV20-or09_02						TCRBD01,TCRBD02	TCRBD01-01,TCRBD02-01		TCRBJ01-06*02	TCRBJ01	TCRBJ01-06	02				4	8	4	6	0	6	42	-1	52	54	62	2	In	VDJ
CCTGCAGAGCTTGGGGACTCGGCCGTGTATCTCTGTGCCAGCAGCTTAGATCTCACAGGGCTTAATTCACCCCTCCACTTTGGGAAC	CASSLDLTGLNSPLHF	2	1.9007612548825806E-5	48	TCRBV11-03*01	TCRBV11	TCRBV11-03	01				TCRBD01-01*01	TCRBD01	TCRBD01-01	01				TCRBJ01-06*02	TCRBJ01	TCRBJ01-06	02				0	2	3	3	4	6	33	50	54	60	62	2	In	VDJ
CAGCCCTCAGAACCCAGGGACTCAGCTGTGTACTTCTGTGCCAGCAGTCCACAGGGCCGGAATAATTCACCCCTCCACTTTGGGAAC	CASSPQGRNNSPLHF	1	9.503806274412903E-6	45	TCRBV12	TCRBV12				TCRBV12-03/12-04,TCRBV12-04		TCRBD01-01*01	TCRBD01	TCRBD01-01	01				TCRBJ01-06*02	TCRBJ01	TCRBJ01-06	02				5	5	3	3	2	5	36	48	50	56	61	1	In	VDJ
TTGCTGGGGGACTCGGCCCTCTATCTCTGTGCCAGCAGCCGGGGCGGTAGCGGGGGCAACTTTAACAATGAGCAGTTCTTCGGGCCA	CASSRGGSGGNFNNEQFF	1	9.503806274412903E-6	54	TCRBV05-06*01	TCRBV05	TCRBV05-06	01				TCRBD02-01*01	TCRBD02	TCRBD02-01	01				TCRBJ02-01*01	TCRBJ02	TCRBJ02-01	01				4	8	5	2	8	5	27	39	47	56	64	1	In	VDJ
AATTCCCTGGAGCTTGGTGACTCTGCTGTGTATTTCTGTGCCAGCAGCCCTCGGACTAGCGGCAACAATGAGCAGTTCTTCGGGCCA	CASSPRTSGNNEQFF	2	1.9007612548825806E-5	45	TCRBV03-01/03-02*01	TCRBV03	TCRBV03-01/03-02	01				TCRBD02-01	TCRBD02	TCRBD02-01				01,02	TCRBJ02-01*01	TCRBJ02	TCRBJ02-01	01				4	2	1	5	3	5	36	49	52	62	64	2	In	VDJ
CAGCGCACAGAGCAGGAGGACTCCGCCGTGTATCTCTGTGCCAGCAGCCTTAGCGGGAGGGCCCGGGAGACCCAGTACTTCGGGCCA	CASSLSGRARETQYF	2	1.9007612548825806E-5	45	TCRBV07-08*03	TCRBV07	TCRBV07-08	03				TCRBD02-01*02	TCRBD02	TCRBD02-01	02				TCRBJ02-05*01	TCRBJ02	TCRBJ02-05	01				4	5	5	0	1	5	36	49	50	61	66	2	In	VDJ
GTGACATCGGCCCAAAAGAACCCGACAGCTTTCTATCTCTGTGCCAGTACCCTTAGCGGGAGTTCGGAGACCCAGTACTTCGGGCCA	CASTLSGSSETQYF	2	1.9007612548825806E-5	42	TCRBV19-01*01	TCRBV19	TCRBV19-01	01				TCRBD02-01*02	TCRBD02	TCRBD02-01	02				TCRBJ02-05*01	TCRBJ02	TCRBJ02-05	01				7	4	5	2	4	5	39	49	53	62	66	2	In	VDJ
GTGAACGCCTTGGAGCTGGACGACTCGGCCCTGTATCTCTGTGCCAGCAGCTCTACAGGGGGCGGAGAGACCCAGTACTTCGGGCCA	CASSSTGGGETQYF	1	9.503806274412903E-6	42	TCRBV05-04*01	TCRBV05	TCRBV05-04	01				TCRBD01-01*01	TCRBD01	TCRBD01-01	01				TCRBJ02-05*01	TCRBJ02	TCRBJ02-05	01				3	2	3	0	2	4	39	52	54	63	65	1	In	VDJ
NCTTGGAGATCCAGTCCACGGAGTCAGGGGACACAGCACTGTATTTCTGTGCCAGCAGCAACCCAAGAGACCCAGTACTTCGGGCCA		1	9.503806274412903E-6	34	TCRBV21-01*01	TCRBV21	TCRBV21-01	01											TCRBJ02-05*01	TCRBJ02	TCRBJ02-05	01				3	1	0	0	0	1	47	-1	-1	61	62	1	Out	VJ
CTACACACCCTGCAGCCAGAAGACTCGGCCCTGTATCTCTGTGCCAGCAGCCAAGAGAAGCGGGCCGGGGAGCTGTTTTTTGGAGAA	CASSQEKRAGELFF	2	1.9007612548825806E-5	42	TCRBV04-02*01	TCRBV04	TCRBV04-02	01				TCRBD02-01	TCRBD02	TCRBD02-01				01,02	TCRBJ02-02*01	TCRBJ02	TCRBJ02-02	01				0	0	6	4	2	6	39	56	58	-1	64	2	In	VDJ
CTGAGTTCTAAGAAGCTCCTTCTCAGTGACTCTGGCTTCTATCTCTGTGCCTCGACAGGGGGCACCGGGGAGCTGTTTTTTGGAGAA	CASTGGTGELFF	2	1.9007612548825806E-5	36	TCRBV30-01	TCRBV30	TCRBV30-01				01,05	TCRBD01-01*01	TCRBD01	TCRBD01-01	01				TCRBJ02-02*01	TCRBJ02	TCRBJ02-02	01				7	0	2	1	1	4	45	52	53	-1	62	2	In	VDJ
CTGGAGTCCGCCAGCACCAACCAGACATCTATGTACCTCTGTGCCGTCAAGGGACAGGGTGACACCGGGGAGCTGTTTTTTGGAGAA	CAVKGQGDTGELFF	9	8.553425646971612E-5	42	TCRBV28-01*01	TCRBV28	TCRBV28-01	01				TCRBD01-01*01	TCRBD01	TCRBD01-01	01				TCRBJ02-02*01	TCRBJ02	TCRBJ02-02	01				11	2	0	3	5	3	39	45	50	59	61	9	In	VDJ
CAGCGCACAGAGCAGGGGGACTCGGCCATGTATCTCTGTGCCAGCAGCCGGACGGGGAGAAACACCGGGGAGCTGTTTTTTGGAGAA	CASSRTGRNTGELFF	3	2.8511418823238706E-5	45	TCRBV07-09*01	TCRBV07	TCRBV07-09	01				TCRBD02-01	TCRBD02	TCRBD02-01				01,02	TCRBJ02-02*01	TCRBJ02	TCRBJ02-02	01				5	3	8	3	4	2	36	48	52	57	60	3	In	VDJ
NNNNNCCCTCACGTTGGCGTCTGCTGTACCCTCTCAGACATCTGTGTACTTCTGTGCCAGCAGTGAACCCGAGCTTTCTTTGGACAA		7	6.652664392089032E-5	29	TCRBV06-04*01	TCRBV06	TCRBV06-04	01								TCRBD01,TCRBD02	TCRBD01-01,TCRBD02-01		TCRBJ01-01*01	TCRBJ01	TCRBJ01-01	01				3	3	3	7	0	10	52	-1	66	68	71	7	Out	VDJ
TGTCCCTAGAGTCTGCCATCCCCAACCAGACAGCTCTTTACTTCTGTGCCACCAGTGACCCGGACAGTTGAAGCTTTCTTTGGACAA		2	1.9007612548825806E-5	37	TCRBV24-01*01	TCRBV24	TCRBV24-01	01				TCRBD01-01*01	TCRBD01	TCRBD01-01	01				TCRBJ01-01*01	TCRBJ01	TCRBJ01-01	01				4	1	1	5	3	7	44	58	61	67	68	2	Out	VDJ
GATCCAGCCTGCAGAGCTTGGGGACTCGGCCGTGTATCTCTGTGCCAGCAGCTCCCACAGGGTATCACTGAAGCTTTCTTTGGACAA		1	9.503806274412903E-6	41	TCRBV11-03*01	TCRBV11	TCRBV11-03	01				TCRBD01-01*01	TCRBD01	TCRBD01-01	01				TCRBJ01-01*01	TCRBJ01	TCRBJ01-01	01				4	3	3	3	3	4	40	53	56	62	65	1	Out	VDJ
AAGATCCAGCCCTCAGAACCCAGGGACTCAGCTGTGTACTTCTGTGCCAGCAGTTTAGGGACAGGCACTGAAGCTTTCTTTGGACAA	CASSLGTGTEAFF	1	9.503806274412903E-6	39	TCRBV12-03/12-04*01	TCRBV12	TCRBV12-03/12-04	01				TCRBD01-01*01	TCRBD01	TCRBD01-01	01				TCRBJ01-01*01	TCRBJ01	TCRBJ01-01	01				1	0	1	4	0	4	42	-1	58	-1	65	1	In	VDJ
ACTGTGACATCGGCCCAAAAGAACCCGACAGCTTTCTATCTCTGTGCCAGCCGGGGGGAGGGACGCACTGAAGCTTTCTTTGGACAA	CASRGEGRTEAFF	2	1.9007612548825806E-5	39	TCRBV19-01*01	TCRBV19	TCRBV19-01	01				TCRBD02-01	TCRBD02	TCRBD02-01				01,02	TCRBJ01-01*01	TCRBJ01	TCRBJ01-01	01				9	7	8	1	1	4	42	50	51	58	65	2	In	VDJ
GAGTCCGCCAGCACCAACCAGACATCTATGTACCTCTGTGCCAGCAGTTTACCGGGACCTTTGGCCACTGAAGCTTTCTTTGGACAA	CASSLPGPLATEAFF	1	9.503806274412903E-6	45	TCRBV28-01*01	TCRBV28	TCRBV28-01	01								TCRBD01,TCRBD02	TCRBD01-01,TCRBD02-01		TCRBJ01-01*01	TCRBJ01	TCRBJ01-01	01				2	7	0	7	2	4	36	51	53	58	65	1	In	VDJ
AGCTCCTTGGAGCTGGGGGACTCAGCCCTGTACTTCTGTGCCAGCAGCCTCCAGGGGGCGCGAGCCACTGAAGCTTTCTTTGGACAA	CASSLQGARATEAFF	2	1.9007612548825806E-5	45	TCRBV13-01*01	TCRBV13	TCRBV13-01	01				TCRBD01-01*01	TCRBD01	TCRBD01-01	01				TCRBJ01-01*01	TCRBJ01	TCRBJ01-01	01				5	6	4	0	3	4	36	48	51	59	65	2	In	VDJ
AGTCCGCCAGCACCAACCAGACATCTATGTACCTCTGTGCCAGCAGTTTATCCTTCCGTGGGTGACACTGAAGCTTTCTTTGGACAA		1	9.503806274412903E-6	46	TCRBV28-01*01	TCRBV28	TCRBV28-01	01								TCRBD01,TCRBD02	TCRBD01-01,TCRBD02-01		TCRBJ01-01*01	TCRBJ01	TCRBJ01-01	01				1	2	0	9	8	3	35	51	59	62	64	1	Out	VDJ
ATCAATTCCCTGGAGCTTGGTGACTCTGCTGTGTATTTCTGTGCCAGCAGCCAAGAGAGGTTGAACACTGAAGCTTTCTTTGGACAA	CASSQERLNTEAFF	2	1.9007612548825806E-5	42	TCRBV03-01/03-02*01	TCRBV03	TCRBV03-01/03-02	01				TCRBD02-01*02	TCRBD02	TCRBD02-01	02				TCRBJ01-01*01	TCRBJ01	TCRBJ01-01	01				0	1	11	1	0	0	39	-1	56	60	61	2	In	VDJ
AAGATCCGGTCCACAAAGCTGGAGGACTCAGCCATGTACTTCTGTGCCAGCAGTTTACAGGTGAACACTGAAGCTTTCTTTGGACAA	CASSLQVNTEAFF	2	1.9007612548825806E-5	39	TCRBV02-01	TCRBV02	TCRBV02-01				01,03	TCRBD01-01*01	TCRBD01	TCRBD01-01	01				TCRBJ01-01*01	TCRBJ01	TCRBJ01-01	01				5	0	3	4	2	0	42	54	56	-1	61	2	In	VDJ
GTGACATCGGCCCAAAAGAACCCGACAGCTTTCTATCTCTGTGCCAGTAGGGATCGGGGGATGAACACTGAAGCTTTCTTTGGACAA	CASRDRGMNTEAFF	2	1.9007612548825806E-5	42	TCRBV19-01*01	TCRBV19	TCRBV19-01	01				TCRBD02-01*01	TCRBD02	TCRBD02-01	01				TCRBJ01-01*01	TCRBJ01	TCRBJ01-01	01				6	1	8	2	4	0	39	50	54	60	61	2	In	VDJ
GCCTTGGAGCTGGAGGACTCGGCCCTGTATCTCTGTGCCAGCAGCTTGGCCGAGAGCCGGCCGAACACTGAAGCTTTCTTTGGACAA	CASSLAESRPNTEAFF	1	9.503806274412903E-6	48	TCRBV05-08*01	TCRBV05	TCRBV05-08	01								TCRBD01,TCRBD02	TCRBD01-01,TCRBD02-01		TCRBJ01-01*01	TCRBJ01	TCRBJ01-01	01				0	1	9	0	9	1	33	49	58	61	62	1	In	VDJ
CTGACTGTGAGCAACATGAGCCCTGAAGACAGCAGCATATATCTCTGCAGCGTTGGAGGGGAGAACACTGAAGCTTTCTTTGGACAA	CSVGGENTEAFF	2	1.9007612548825806E-5	36	TCRBV29-01	TCRBV29	TCRBV29-01				01,02					TCRBD01,TCRBD02	TCRBD01-01,TCRBD02-01		TCRBJ01-01*01	TCRBJ01	TCRBJ01-01	01				4	1	5	2	1	1	45	55	56	61	62	2	In	VDJ
CAGGCCTGGGGGACGCAGCCATGTACCTGTGTGCCACCAGCAGAGACCGGTAAGGGTGGGAAGAACACTGAAGCTTTCTTTGGACAA		2	1.9007612548825806E-5	52	TCRBV15-01*02	TCRBV15	TCRBV15-01	02								TCRBD01,TCRBD02	TCRBD01-01,TCRBD02-01		TCRBJ01-01*01	TCRBJ01	TCRBJ01-01	01				0	1	0	8	11	1	29	46	57	61	62	2	Out	VDJ
ACCTTGGAGCTGGGGGACTCGGCCCTTTATCTTTGCGCCAGCAGTCCGACAGAACAGAGGGCTAATGAAAAACTGTTTTTTGGCAGT	CASSPTEQRANEKLFF	2	1.9007612548825806E-5	48	TCRBV05-01*01	TCRBV05	TCRBV05-01	01								TCRBD01,TCRBD02	TCRBD01-01,TCRBD02-01		TCRBJ01-04*01	TCRBJ01	TCRBJ01-04	01				5	9	2	5	3	3	33	44	47	52	61	2	In	VDJ
CCTGCAGAGCTTGGGGACTCGGCCATGTATCTCTGTGCCAGCAGCTTTTCGGCGGTCGGGACTAATGAAAAACTGTTTTTTGGCAGT	CASSFSAVGTNEKLFF	1	9.503806274412903E-6	48	TCRBV11-01*01	TCRBV11	TCRBV11-01	01				TCRBD02-01	TCRBD02	TCRBD02-01				01,02	TCRBJ01-04*01	TCRBJ01	TCRBJ01-04	01				3	5	7	5	4	2	33	47	51	55	60	1	In	VDJ
ATCCAGCCCTCAGAACCCAGGGACTCAGCTGTGTACTTCTGTGCCAGCAGTAGATTCGCCGAGGGCGAAAAACTGTTTTTTGGCAGT	CASSRFAEGEKLFF	2	1.9007612548825806E-5	42	TCRBV12	TCRBV12				TCRBV12-03/12-04,TCRBV12-04		TCRBD02-01*02	TCRBD02	TCRBD02-01	02				TCRBJ01-04*01	TCRBJ01	TCRBJ01-04	01				5	1	11	0	9	8	39	51	60	65	66	2	In	VDJ
AAGATCCAGCCCTCAGAACCCAGGGACTCAGCTGTGTACTTCTGTGCCAGCACCCGGGAGGTAGGCGAAAAACTGTTTTTTGGCAGT	CASTREVGEKLFF	2	1.9007612548825806E-5	39	TCRBV12-03/12-04*01	TCRBV12	TCRBV12-03/12-04	01				TCRBD02-01*02	TCRBD02	TCRBD02-01	02				TCRBJ01-04*01	TCRBJ01	TCRBJ01-04	01				7	5	8	1	2	8	42	52	54	61	66	2	In	VDJ
NTGAAGATCCAGCCCTCAGAACCCAGGGACTCAGCTGTGTACTTCTGTGCCAGCAGTTTCTTATCAGAAAAACTGTTTTTTGGCAGT	CASSFLSEKLFF	2	1.9007612548825806E-5	36	TCRBV12-03/12-04*01	TCRBV12	TCRBV12-03/12-04	01								TCRBD01,TCRBD02	TCRBD01-01,TCRBD02-01		TCRBJ01-04*01	TCRBJ01	TCRBJ01-04	01				3	0	4	6	5	8	45	59	64	-1	66	2	In	VDJ
CTGGAGCTTGGTGACTCTGCTGTGTATTTCTGTGCCAGCAGCCAAGCTGGGTTGTCGGCTTCGCGGGAGCCCCAGCATTTTGGTGAT	CASSQAGLSASREPQHF	2	1.9007612548825806E-5	51	TCRBV03-01/03-02*01	TCRBV03	TCRBV03-01/03-02	01				TCRBD02-01	TCRBD02	TCRBD02-01				01,02	TCRBJ01-05*01	TCRBJ01	TCRBJ01-05	01				1	0	7	4	16	8	30	46	62	-1	67	2	In	VDJ
ACCAGTGCCCATCCTGAAGACAGCAGCTTCTACATCTGCAGTGCTAGAGATTCGCAGGGCGGGAGTCAGCCCCAGCATTTTGGTGAT	CSARDSQGGSQPQHF	3	2.8511418823238706E-5	45	TCRBV20	TCRBV20				TCRBV20-01,TCRBV20-or09_02		TCRBD02-01*02	TCRBD02	TCRBD02-01	02				TCRBJ01-05*01	TCRBJ01	TCRBJ01-05	01				0	0	7	2	8	6	36	50	58	-1	65	3	In	VDJ
AATTCCCTGGAGCTTGGTGACTCTGCTGTGTATTTCTGTGCCAGCAGCCCCGGACAGGGGGCTTATCAGCCCCAGCATTTTGGTGAT	CASSPGQGAYQPQHF	2	1.9007612548825806E-5	45	TCRBV03-01/03-02*01	TCRBV03	TCRBV03-01/03-02	01				TCRBD01-01*01	TCRBD01	TCRBD01-01	01				TCRBJ01-05*01	TCRBJ01	TCRBJ01-05	01				4	2	1	0	2	5	36	49	51	62	64	2	In	VDJ
ACTGTGACATCGGCCCAAAAGAACCCGACAGCTTTCTATCTCTGTGCCAGCCGGGAAAATACGGATCAGCCCCAGCATTTTGGTGAT	CASRENTDQPQHF	8	7.603045019530323E-5	39	TCRBV19-01*01	TCRBV19	TCRBV19-01	01				TCRBD02-01*02	TCRBD02	TCRBD02-01	02				TCRBJ01-05*01	TCRBJ01	TCRBJ01-05	01				9	8	8	3	1	5	42	50	51	56	64	8	In	VDJ
TGAGCAACATGAGCCCTGAAGACAGCAGCATATATCTCTGCAGCGTTGAAGACCGGGTTGGGCAATCAGCCCCAGCATTTTGGTGAT		2	1.9007612548825806E-5	43	TCRBV29-01	TCRBV29	TCRBV29-01				01,02	TCRBD02-01	TCRBD02	TCRBD02-01				01,02	TCRBJ01-05*01	TCRBJ01	TCRBJ01-05	01				0	4	8	4	1	2	38	52	53	57	61	2	Out	VDJ
TCCGCCAGCACCAACCAGACATCTATGTACCTCTGTGCCAGCAGTCCCCGGTTGGGCGTGGGCAATCAGCCCCAGCATTTTGGTGAT	CASSPRLGVGNQPQHF	2	1.9007612548825806E-5	48	TCRBV28-01*01	TCRBV28	TCRBV28-01	01				TCRBD01-01*01	TCRBD01	TCRBD01-01	01				TCRBJ01-05*01	TCRBJ01	TCRBJ01-05	01				5	4	8	0	8	2	33	45	53	57	61	2	In	VDJ
AAGAACCCGACAGCTTTCTATCTCTGTGCCAGTAGTACCCCCCCCGGGACAGGAGGGCTTAGCAATCAGCCCCAGCATTTTGGTGAT	CASSTPPGTGGLSNQPQHF	2	1.9007612548825806E-5	57	TCRBV19-01*01	TCRBV19	TCRBV19-01	01				TCRBD01-01*01	TCRBD01	TCRBD01-01	01				TCRBJ01-05*01	TCRBJ01	TCRBJ01-05	01				4	6	0	4	8	0	24	37	45	53	59	2	In	VDJ
TCGGCCCAAAAGAACCCGACAGCTTTCTATCTCTGTGCCAGTACCAAGATGGGGGCGGATAGCAATCAGCCCCAGCATTTTGGTGAT	CASTKMGADSNQPQHF	2	1.9007612548825806E-5	48	TCRBV19-01*01	TCRBV19	TCRBV19-01	01				TCRBD01-01*01	TCRBD01	TCRBD01-01	01				TCRBJ01-05*01	TCRBJ01	TCRBJ01-05	01				7	3	6	0	7	0	33	43	50	56	59	2	In	VDJ
TCCACAAAGCTGGAGGACTCAGCCATGTACTTCTGTGCCAGCAACAAGGAAAGGGCACATAGCAATCAGCCCCAGCATTTTGGTGAT	CASNKERAHSNQPQHF	2	1.9007612548825806E-5	48	TCRBV02-01	TCRBV02	TCRBV02-01				01,03					TCRBD01,TCRBD02	TCRBD01-01,TCRBD02-01		TCRBJ01-05*01	TCRBJ01	TCRBJ01-05	01				7	4	5	3	8	0	33	43	51	55	59	2	In	VDJ
ATCCTGGAGTCGCCCAGCCCCAACCAGACCTCTCTGTACTTCTGTGCCAGCAGTTTTTACAGCAATCAGCCCCAGCATTTTGGTGAT	CASSFYSNQPQHF	2	1.9007612548825806E-5	39	TCRBV27-01*01	TCRBV27	TCRBV27-01	01								TCRBD01,TCRBD02	TCRBD01-01,TCRBD02-01		TCRBJ01-05*01	TCRBJ01	TCRBJ01-05	01				3	0	3	7	2	1	42	56	58	-1	60	2	In	VDJ
GTGAACGCCTTGGAGCTGGAGGACTCGGCCCTGTATCTCTGTGCTACTACACAGGGCTTAAGCAATCAGCCCCAGCATTTTGGTGAT	CATTQGLSNQPQHF	2	1.9007612548825806E-5	42	TCRBV05-08*01	TCRBV05	TCRBV05-08	01				TCRBD01-01*01	TCRBD01	TCRBD01-01	01				TCRBJ01-05*01	TCRBJ01	TCRBJ01-05	01				11	4	3	3	6	1	39	44	50	56	60	2	In	VDJ
AGCCTGCAGAGCTTGGGGACTCGGCCGTGTATCTCTGTGCCAGCAGCTCGCACAGGGTGAAGCAATCAGCCCCAGCATTTTGGTGAT		2	1.9007612548825806E-5	46	TCRBV11-03*01	TCRBV11	TCRBV11-03	01				TCRBD01-01*01	TCRBD01	TCRBD01-01	01				TCRBJ01-05*01	TCRBJ01	TCRBJ01-05	01				4	3	3	3	3	1	35	48	51	57	60	2	Out	VDJ
GAGTCTGCCATCCCCAACCAGACAGCTCTTTACTTCTGTGCCACCAGTGCGGCGGGGACCGCCAATCAGCCCCAGCATTTTGGTGAT	CATSAAGTANQPQHF	2	1.9007612548825806E-5	45	TCRBV24-01*01	TCRBV24	TCRBV24-01	01				TCRBD02-01*01	TCRBD02	TCRBD02-01	01				TCRBJ01-05*01	TCRBJ01	TCRBJ01-05	01				5	5	7	3	2	3	36	49	51	57	62	2	In	VDJ
AGAAGCTCCTTCTCAGTGACTCTGGCTTCTATCTCTGTGCCTGGAGTGTACTCCCCACAGGCCGGGCAGCCCCAGCATTTTGGTGAT		21	1.9957993176267095E-4	46	TCRBV30-01*01	TCRBV30	TCRBV30-01	01				TCRBD01-01*01	TCRBD01	TCRBD01-01	01				TCRBJ01-05*01	TCRBJ01	TCRBJ01-05	01				0	5	3	4	7	7	35	49	56	61	66	21	Out	VDJ
AATTCCCTGGAGCTTGGTGACTCTGCTGTGTATTTCTGTGCCAGCAGCCAAACCAATAATGCAGGCCAGCCCCAGCATTTTGGTGAT	CASSQTNNAGQPQHF	2	1.9007612548825806E-5	45	TCRBV03-01/03-02*01	TCRBV03	TCRBV03-01/03-02	01				TCRBD01-01*01	TCRBD01	TCRBD01-01	01				TCRBJ01-05*01	TCRBJ01	TCRBJ01-05	01				2	1	4	4	10	7	36	51	61	65	66	2	In	VDJ
TCTGACAGTGACCAGTGCCCATCCTGAAGACAGCAGCTTCTACATCTGCAGTGCCGGACAGGGCTACAGCCCCAGCATTTTGGTGAT		3	2.8511418823238706E-5	35	TCRBV20	TCRBV20				TCRBV20-01,TCRBV20-or09_02		TCRBD01-01*01	TCRBD01	TCRBD01-01	01				TCRBJ01-05*01	TCRBJ01	TCRBJ01-05	01				6	3	1	3	1	7	46	54	55	63	66	3	Out	VDJ
GGAGATCCAGTCCACGGAGTCAGGGGACACAGCACTGTATTTCTGTGCCAGCAGCAGCCCTTCGACGGACGTAAGCATTTTGGTGAT		2	1.9007612548825806E-5	38	TCRBV21-01*01	TCRBV21	TCRBV21-01	01								TCRBD01,TCRBD02	TCRBD01-01,TCRBD02-01		TCRBJ01-05*01	TCRBJ01	TCRBJ01-05	01				4	3	1	7	10	14	43	56	66	70	73	2	Out	VDJ
AACGCCTTGGAGCTGGACGACTCGGCCCTGTATCTCTGTGCCAGCAGCTTGGGCAGGGAGGTTAATTCACCCCTCCACTTTGGGAAT	CASSLGREVNSPLHF	2	1.9007612548825806E-5	45	TCRBV05-04*01	TCRBV05	TCRBV05-04	01				TCRBD02-01*02	TCRBD02	TCRBD02-01	02				TCRBJ01-06*01	TCRBJ01	TCRBJ01-06	01				0	1	9	1	3	6	36	52	55	61	62	2	In	VDJ
AGTTCTAAGAAGCTCCTTCTCAGTGACTCTGGCTTCTATCTCTGTGCCTGGAGCTTCGGACAGGGGCTTGGCTACACCTTCGGTTCG	CAWSFGQGLGYTF	1	9.503806274412903E-6	39	TCRBV30-01*01	TCRBV30	TCRBV30-01	01				TCRBD01-01*01	TCRBD01	TCRBD01-01	01				TCRBJ01-02*01	TCRBJ01	TCRBJ01-02	01				3	2	1	2	4	7	42	53	57	66	68	1	In	VDJ
AAGATCCGGTCCACAAAGCTGGAGGACTCAGCCATGTACTTCTGTGCCAGCACTTTTAACATAGTCGGTGGCTACACCTTCGGTTCG	CASTFNIVGGYTF	1	9.503806274412903E-6	39	TCRBV02-01	TCRBV02	TCRBV02-01				01,03					TCRBD01,TCRBD02	TCRBD01-01,TCRBD02-01		TCRBJ01-02*01	TCRBJ01	TCRBJ01-02	01				7	7	3	6	6	7	42	52	58	61	68	1	In	VDJ
ATCCTGAGTTCTAAGAAGCTCCTTCTCAGTGACTCTGGCTTCTATCTCTGTGCCTGGACCGTCGGGTCTGGCTACACCTTCGGTTCG	CAWTVGSGYTF	1	9.503806274412903E-6	33	TCRBV30-01*01	TCRBV30	TCRBV30-01	01				TCRBD02-01	TCRBD02	TCRBD02-01				01,02	TCRBJ01-02*01	TCRBJ01	TCRBJ01-02	01				4	2	8	4	4	7	48	58	62	66	68	1	In	VDJ
ATCAATTCCCTGGAGCTTGGTGACTCTGCTGTGTATTTCTGTGCCAGCAGCCAAGGACAGGGGGATTATGGCTACACCTTCGGTTCG	CASSQGQGDYGYTF	2	1.9007612548825806E-5	42	TCRBV03-01/03-02*01	TCRBV03	TCRBV03-01/03-02	01				TCRBD01-01*01	TCRBD01	TCRBD01-01	01				TCRBJ01-02*01	TCRBJ01	TCRBJ01-02	01				1	2	2	1	0	5	39	-1	55	64	66	2	In	VDJ
TCCAGTCCACGGAGTCAGGGGACACAGCACTGTATTTCTGTGCCAGCAGACAAATTCACCCCTTGGTATGGCTACACCTTCGGTTCG		1	9.503806274412903E-6	43	TCRBV21-01*01	TCRBV21	TCRBV21-01	01				TCRBD01-01*01	TCRBD01	TCRBD01-01	01				TCRBJ01-02*01	TCRBJ01	TCRBJ01-02	01				6	14	3	6	0	5	38	-1	49	52	66	1	Out	VDJ
ATTCTGGAGTCCGCCAGCACCAACCAGACATCTATGTACCTCTGTGCCAGCCGCCCGGGGCTTCTCTATGGCTACACCTTCGGTTCG	CASRPGLLYGYTF	4	3.801522509765161E-5	39	TCRBV28-01*01	TCRBV28	TCRBV28-01	01								TCRBD01,TCRBD02	TCRBD01-01,TCRBD02-01		TCRBJ01-02*01	TCRBJ01	TCRBJ01-02	01				8	4	7	0	5	4	42	51	56	61	65	4	In	VDJ
TCTAAGAAGCTCCTTCTCAGTGACTCTGGCTTCTATCTCTGTGCCTGGACATTAACCGGAGGTATCTATGGCTACACCTTCGGTTCG	CAWTLTGGIYGYTF	1	9.503806274412903E-6	42	TCRBV30-01*01	TCRBV30	TCRBV30-01	01				TCRBD02-01*02	TCRBD02	TCRBD02-01	02				TCRBJ01-02*01	TCRBJ01	TCRBJ01-02	01				4	3	10	1	8	4	39	49	57	62	65	1	In	VDJ
ATTCTGGAGTCCGCCAGCACCAACCAGACATCTATGTACCTCTGTGCCAGCGAAATTGGGTCGGGCTATGGCTACACCTTCGGTTCG	CASEIGSGYGYTF	1	9.503806274412903E-6	39	TCRBV28-01*01	TCRBV28	TCRBV28-01	01				TCRBD02-01	TCRBD02	TCRBD02-01				01,02	TCRBJ01-02*01	TCRBJ01	TCRBJ01-02	01				8	0	8	4	10	4	42	51	61	-1	65	1	In	VDJ
CACATCAATTCCCTGGAGCTTGGTGACTCTGCTGTGTATTTCTGTGCCAGCAGCCCACTGCAGGGCTATGGCTACACCTTCGGTTCG	CASSPLQGYGYTF	2	1.9007612548825806E-5	39	TCRBV03-01/03-02*01	TCRBV03	TCRBV03-01/03-02	01				TCRBD01-01*01	TCRBD01	TCRBD01-01	01				TCRBJ01-02*01	TCRBJ01	TCRBJ01-02	01				4	0	4	3	5	4	42	55	60	-1	65	2	In	VDJ
CTAAACCTGAGCTCTCTGGAGCTGGGGGACTCAGCTTTGTATTTCTGTGCCAGCCTCGGGGGTGCCTATGGCTACACCTTCGGTTCG	CASLGGAYGYTF	2	1.9007612548825806E-5	36	TCRBV09-01*01	TCRBV09	TCRBV09-01	01				TCRBD02-01*01	TCRBD02	TCRBD02-01	01				TCRBJ01-02*01	TCRBJ01	TCRBJ01-02	01				7	3	8	2	2	4	45	54	56	62	65	2	In	VDJ
TCCAGCCTGCAGAGCTTGGGGACTCGGCCGTGTATCTCTGTGCCAGCAGCTTAATTGAGTTTGCACTATGGCTACACCTTCGGTTCG		1	9.503806274412903E-6	43	TCRBV11-03*01	TCRBV11	TCRBV11-03	01				TCRBD02-01*02	TCRBD02	TCRBD02-01	02				TCRBJ01-02*01	TCRBJ01	TCRBJ01-02	01				2	5	11	2	3	3	38	53	56	59	64	1	Out	VDJ
TCTAAGAAGCTCCTTCTCAGTGACTCTGGCTTCTATCTCTGTGCCTGGTCCGAAGTCGGTTCTAACTATGGCTACACCTTCGGTTCG	CAWSEVGSNYGYTF	1	9.503806274412903E-6	42	TCRBV30-01	TCRBV30	TCRBV30-01				01,05	TCRBD02-01	TCRBD02	TCRBD02-01				01,02	TCRBJ01-02*01	TCRBJ01	TCRBJ01-02	01				5	2	8	5	8	0	39	48	56	59	61	1	In	VDJ
TGGCAATCCTGTCCTCAGAACCGGGAGACACGGCACTGTATCTCTGCGCCAGGGGACAGAACTAACTATGGCTACACCTTCGGTTCG		1	9.503806274412903E-6	37	TCRBV23-01*01	TCRBV23	TCRBV23-01	01				TCRBD01-01*01	TCRBD01	TCRBD01-01	01				TCRBJ01-02*01	TCRBJ01	TCRBJ01-02	01				9	2	0	5	0	0	44	-1	52	59	61	1	Out	VDJ
TCTCTGGAGCTGGGGGACTCAGCTTTGTATTTCTGTGCCAGCAGCCCCCGGGACAGGCAATATAACTATGGCTACACCTTCGGTTCG	CASSPRDRQYNYGYTF	2	1.9007612548825806E-5	48	TCRBV09-01*01	TCRBV09	TCRBV09-01	01				TCRBD01-01*01	TCRBD01	TCRBD01-01	01				TCRBJ01-02*01	TCRBJ01	TCRBJ01-02	01				4	5	0	4	4	1	33	45	49	57	62	2	In	VDJ
ATCCGGTCCACAAAGCTGGAGGACTCAGCCATGTACTTCTGTGCCAGCAGTGAACTGGGATCGAACTATGGCTACACCTTCGGTTCG	CASSELGSNYGYTF	1	9.503806274412903E-6	42	TCRBV02-01	TCRBV02	TCRBV02-01				01,03					TCRBD01,TCRBD02	TCRBD01-01,TCRBD02-01		TCRBJ01-02*01	TCRBJ01	TCRBJ01-02	01				2	3	0	8	2	2	39	54	56	60	63	1	In	VDJ
AAGATCCAGCCCTCAGAACCCAGGGACTCAGCTGTGTACTTCTGTGCCAGCAGTTTGTCCCAGGGATATGGCTACACCTTCGGTTCG	CASSLSQGYGYTF	1	9.503806274412903E-6	39	TCRBV12-03/12-04*01	TCRBV12	TCRBV12-03/12-04	01				TCRBD01-01*01	TCRBD01	TCRBD01-01	01				TCRBJ01-02*01	TCRBJ01	TCRBJ01-02	01				3	1	4	3	4	5	42	56	60	65	66	1	In	VDJ
AGATCCAGCCCTCAGAACCCAGGGACTCAGCTGTGTACTTCTGTGCCAGCAGTTTATCCAGGGGGCGATGGCTACACCTTCGGTTCG		1	9.503806274412903E-6	40	TCRBV12-03/12-04*01	TCRBV12	TCRBV12-03/12-04	01				TCRBD01-01*01	TCRBD01	TCRBD01-01	01				TCRBJ01-02*01	TCRBJ01	TCRBJ01-02	01				2	1	4	0	2	6	41	56	58	66	67	1	Out	VDJ
TACACGCCCTGCAGCCAGAAGACTCAGCCCTGTATCTCTGCGCCAGCAGCCAAGACAGTTCGTGACGATGGCTACACCTTCGGTTCG		2	1.9007612548825806E-5	43	TCRBV04-01*01	TCRBV04	TCRBV04-01	01								TCRBD01,TCRBD02	TCRBD01-01,TCRBD02-01		TCRBJ01-02*01	TCRBJ01	TCRBJ01-02	01				0	1	2	7	8	6	38	55	63	66	67	2	Out	VDJ
GAGCTGAATGTGAACGCCTTGTTGCTGGGGGACTCGGCCCTCTATCTCTGTGCCAGCAGCTTCGGAAATGGCTACACCTTCGGTTCG	CASSFGNGYTF	1	9.503806274412903E-6	33	TCRBV05-06*01	TCRBV05	TCRBV05-06	01								TCRBD01,TCRBD02	TCRBD01-01,TCRBD02-01		TCRBJ01-02*01	TCRBJ01	TCRBJ01-02	01				2	1	1	8	1	6	48	62	63	66	67	1	In	VDJ
ACCAGTGCCCATCCTGAAGACAGCAGCTTCTACATCTGCAGTGCTAGAGATGGTCGGGCCGGCGCGCTGGGCTACACCTTCGGTTCG	CSARDGRAGALGYTF	2	1.9007612548825806E-5	45	TCRBV20	TCRBV20				TCRBV20-01,TCRBV20-or09_02						TCRBD01,TCRBD02	TCRBD01-01,TCRBD02-01		TCRBJ01-02*01	TCRBJ01	TCRBJ01-02	01				0	10	8	0	5	8	36	50	55	59	69	2	In	VDJ
CTGGAGTCCGCCAGCACCAACCAGACATCTATGTACCTCTGTGCCAGCAGTTCCCAACAGGGGGCTAGGGGCTACACCTTCGGTTCG	CASSSQQGARGYTF	1	9.503806274412903E-6	42	TCRBV28-01*01	TCRBV28	TCRBV28-01	01				TCRBD01-01*01	TCRBD01	TCRBD01-01	01				TCRBJ01-02*01	TCRBJ01	TCRBJ01-02	01				4	4	3	0	4	8	39	52	56	65	69	1	In	VDJ
CAATTCCCTGGAGCTTGGTGACTCTGCTGTGTATTTCTGTGCCAGCAGCCAAGATGGGGCATTATGGGAGGCTACACCTTCGGTTCG		2	1.9007612548825806E-5	44	TCRBV03-01/03-02*01	TCRBV03	TCRBV03-01/03-02	01				TCRBD01-01*01	TCRBD01	TCRBD01-01	01				TCRBJ01-02*01	TCRBJ01	TCRBJ01-02	01				0	9	7	0	1	8	37	54	55	60	69	2	Out	VDJ
CTCAGAACCGGGAGACACGGCACTGTATCTCTGCGCCAGCAGTCAATGTGAGAGGAGAAAGAAGGGGGAGGCTACACCTTCGGTTCG		1	9.503806274412903E-6	50	TCRBV23-01*01	TCRBV23	TCRBV23-01	01				TCRBD01-01*01	TCRBD01	TCRBD01-01	01				TCRBJ01-02*01	TCRBJ01	TCRBJ01-02	01				1	1	5	1	15	8	31	47	62	68	69	1	Out	VDJ
CAGCGCACAGAGCAGGAGGACTCGGCCGTGTATCTCTGTGCCAGCAGCTTAGGTCCTAGCGGGAGAGGCGAGCAGTACTTCGGGCCG	CASSLGPSGRGEQYF	2	1.9007612548825806E-5	45	TCRBV07-02	TCRBV07	TCRBV07-02				01,02	TCRBD02-01*02	TCRBD02	TCRBD02-01	02				TCRBJ02-07*01	TCRBJ02	TCRBJ02-07	01				1	3	4	2	3	6	36	52	55	65	68	2	In	VDJ
CACGCCCTGCAGCCAGAAGACTCAGCCCTGTATCTCTGCGCCAGCAGCCTAACCGGGACAGGGGGCAGCGAGCAGTACTTCGGGCCG	CASSLTGTGGSEQYF	9	8.553425646971612E-5	45	TCRBV04-01*01	TCRBV04	TCRBV04-01	01				TCRBD01-01*01	TCRBD01	TCRBD01-01	01				TCRBJ02-07*01	TCRBJ02	TCRBJ02-07	01				4	2	0	0	5	6	36	49	54	66	68	9	In	VDJ
ATCCAGCCCTCAGAACCCAGGGACTCAGCTGTGTACTTCTGTGCCAGCACTCCGGCCGGGGGTTTTTCCGAGCAGTACTTCGGGCCG	CASTPAGGFSEQYF	1	9.503806274412903E-6	42	TCRBV12	TCRBV12				TCRBV12-03/12-04,TCRBV12-04		TCRBD02-01*01	TCRBD02	TCRBD02-01	01				TCRBJ02-07*01	TCRBJ02	TCRBJ02-07	01				7	6	8	2	7	6	39	49	56	62	68	1	In	VDJ
TCTGAGCTGAATGTGAACGCCTTGGAGCTGGAGGACTCGGCCCTGTATCTCTGTGCCAGCAGCTTTTACGAGCAGTACTTCGGGCCG	CASSFYEQYF	1	9.503806274412903E-6	30	TCRBV05-08*01	TCRBV05	TCRBV05-08	01											TCRBJ02-07*01	TCRBJ02	TCRBJ02-07	01				2	1	0	0	0	4	51	-1	-1	65	66	1	In	VJ
TCCGCCAGCACCAACCAGACATCTATGTACCTCTGTGCCAGCAGTTTATCGTTGGGGACAGACCTTTACGAGCAGTACTTCGGGCCG	CASSLSLGTDLYEQYF	1	9.503806274412903E-6	48	TCRBV28-01*01	TCRBV28	TCRBV28-01	01				TCRBD01-01*01	TCRBD01	TCRBD01-01	01				TCRBJ02-07*01	TCRBJ02	TCRBJ02-07	01				1	5	0	5	5	4	33	49	54	61	66	1	In	VDJ
NTGTCGGCTGCTCCCTCCCAGACATCTGTGTACTTCTGTGCCAGCAGGACCTCCGGGACAGGGGGGTACGAGCAGTACTTCGGGCCG	CASRTSGTGGYEQYF	2	1.9007612548825806E-5	45	TCRBV06-05*01	TCRBV06	TCRBV06-05	01				TCRBD01-01*01	TCRBD01	TCRBD01-01	01				TCRBJ02-07*01	TCRBJ02	TCRBJ02-07	01				6	1	0	1	7	4	36	47	54	65	66	2	In	VDJ
GTGAACGCCTTGTTGCTGGGGGACTCGGCCCTCTATCTCTGTGCCAGCAGCCGAGGACGGGGCCTCTACGAGCAGTACTTCGGGCCG	CASSRGRGLYEQYF	1	9.503806274412903E-6	42	TCRBV05-06*01	TCRBV05	TCRBV05-06	01								TCRBD01,TCRBD02	TCRBD01-01,TCRBD02-01		TCRBJ02-07*01	TCRBJ02	TCRBJ02-07	01				4	2	7	0	7	3	39	51	58	63	65	1	In	VDJ
CTGAAGATCCGGTCCACAAAGCTGGAGGACTCAGCCATGTACTTCTGTGCCAGCAGTCGACGGGGCTACGAGCAGTACTTCGGGCCG	CASSRRGYEQYF	1	9.503806274412903E-6	36	TCRBV02-01	TCRBV02	TCRBV02-01				01,03	TCRBD02-01*01	TCRBD02	TCRBD02-01	01				TCRBJ02-07*01	TCRBJ02	TCRBJ02-07	01				5	0	8	3	3	3	45	57	60	-1	65	1	In	VDJ
GAGTCCGCCAGCACCAACCAGACATCTATGTACCTCTGTGCCAGCACCTCGTCCGGGACTGGGTCCTACGAGCAGTACTTCGGGCCG	CASTSSGTGSYEQYF	1	9.503806274412903E-6	45	TCRBV28-01*01	TCRBV28	TCRBV28-01	01				TCRBD02-01	TCRBD02	TCRBD02-01				01,02	TCRBJ02-07*01	TCRBJ02	TCRBJ02-07	01				7	3	0	10	8	1	36	46	54	60	63	1	In	VDJ
CTGGAGCTTGGTGACTCTGCTGTGTATTTCTGTGCCAGCAGCCCGGCCAGGTTATGGACAGGGTCCTACGAGCAGTACTTCGGGCCG	CASSPARLWTGSYEQYF	2	1.9007612548825806E-5	51	TCRBV03-01/03-02*01	TCRBV03	TCRBV03-01/03-02	01				TCRBD01-01*01	TCRBD01	TCRBD01-01	01				TCRBJ02-07*01	TCRBJ02	TCRBJ02-07	01				4	0	1	3	12	1	30	43	55	-1	63	2	In	VDJ
GTGAACGCCTTGTTGCTGGGGGACTCGGCCCTCTATCTCTGTGCCAGCAGCTTGGAGGGGTTCTCCTACGAGCAGTACTTCGGGCCG	CASSLEGFSYEQYF	1	9.503806274412903E-6	42	TCRBV05-06*01	TCRBV05	TCRBV05-06	01				TCRBD01-01*01	TCRBD01	TCRBD01-01	01				TCRBJ02-07*01	TCRBJ02	TCRBJ02-07	01				0	2	5	2	0	0	39	-1	55	60	62	1	In	VDJ
CCAGCCCCAACCAGACCTCTCTGTACTTCTGTGCCAGCAACTAAGAGCCTGGGGCAGGGGAGCTCCTACGAGCAGTACTTCGGGCCG		2	1.9007612548825806E-5	52	TCRBV27-01*01	TCRBV27	TCRBV27-01	01				TCRBD01-01*01	TCRBD01	TCRBD01-01	01				TCRBJ02-07*01	TCRBJ02	TCRBJ02-07	01				7	2	4	2	15	0	29	39	54	60	62	2	Out	VDJ
CTACACGCCCTGCAGCCAGAAGACTCAGCCCTGTATCTCTGCGCCAGCAGCTCCCGGGAGAGCTCCTACGAGCAGTACTTCGGGCCG	CASSSRESSYEQYF	2	1.9007612548825806E-5	42	TCRBV04-01*01	TCRBV04	TCRBV04-01	01				TCRBD02-01*02	TCRBD02	TCRBD02-01	02				TCRBJ02-07*01	TCRBJ02	TCRBJ02-07	01				5	2	8	2	3	0	39	51	54	60	62	2	In	VDJ
GTGAACGCCTTGGAGCTGGAGGACTCGGCCCTGTATCTCTGTGCCAGCAGCTTGAGAGAGGCCTCCTACGAGCAGTACTTCGGGCCG	CASSLREASYEQYF	1	9.503806274412903E-6	42	TCRBV05-08*01	TCRBV05	TCRBV05-08	01				TCRBD02-01*02	TCRBD02	TCRBD02-01	02				TCRBJ02-07*01	TCRBJ02	TCRBJ02-07	01				1	1	11	1	3	0	39	54	57	61	62	1	In	VDJ
ATCCGGTCCACAAAGCTGGAGGACTCAGCCATGTACTTCTGTGCCAGCAAGGCGCGGGAAGCCTCCTACGAGCAGTACTTCGGGCCG	CASKAREASYEQYF	1	9.503806274412903E-6	42	TCRBV02-01	TCRBV02	TCRBV02-01				01,03	TCRBD02-01*02	TCRBD02	TCRBD02-01	02				TCRBJ02-07*01	TCRBJ02	TCRBJ02-07	01				7	3	7	3	4	0	39	49	53	59	62	1	In	VDJ
TCTAAGAAGCTCCTTCTCAGTGACTCTGGCTTCTATCTCTGTGCCTGGACTAAGACAGGGGACTCCTACGAGCAGTACTTCGGGCCG	CAWTKTGDSYEQYF	1	9.503806274412903E-6	42	TCRBV30-01*01	TCRBV30	TCRBV30-01	01				TCRBD01-01*01	TCRBD01	TCRBD01-01	01				TCRBJ02-07*01	TCRBJ02	TCRBJ02-07	01				4	1	2	2	4	0	39	49	53	61	62	1	In	VDJ
NTGAAGATCCAGCCCTCAGAACCCAGGGACTCAGCTGTGTACTTCTGTGCCAGCAGTGGGAGGACATACGAGCAGTACTTCGGGCCG	CASSGRTYEQYF	1	9.503806274412903E-6	36	TCRBV12-03/12-04*01	TCRBV12	TCRBV12-03/12-04	01				TCRBD02-01*02	TCRBD02	TCRBD02-01	02				TCRBJ02-07*01	TCRBJ02	TCRBJ02-07	01				5	3	9	1	0	4	45	-1	57	63	66	1	In	VDJ
CGCACAGAGCAGCGGGACTCGGCCATGTATCGCTGTGCCAGCAGCTCCTCCGTCGGGGGCCCCAGGGACGAGCAGTACTTCGGGCCG	CASSSSVGGPRDEQYF	2	1.9007612548825806E-5	48	TCRBV07-06*01	TCRBV07	TCRBV07-06	01								TCRBD01,TCRBD02	TCRBD01-01,TCRBD02-01		TCRBJ02-07*01	TCRBJ02	TCRBJ02-07	01				4	7	6	0	8	5	33	46	54	60	67	2	In	VDJ
TCCCCCTGATCCTGGAGTCGCCCAGCCCCAACCAGACCTCTCTGTACTTCTGTGCCAGCATCCCCCAAAGAGCAGTACTTCGGGCCG		2	1.9007612548825806E-5	31	TCRBV27-01*01	TCRBV27	TCRBV27-01	01				TCRBD01-01*01	TCRBD01	TCRBD01-01	01				TCRBJ02-07*01	TCRBJ02	TCRBJ02-07	01				7	2	4	6	5	7	50	60	65	67	69	2	Out	VDJ
GCTTGGTGACTCTGCTGTGTATTTCTGTGCCAGCAGCCAATTTGGGGCCTCCGGGAGAGCTCTGGAAACACCATATATTTTGGAGAG		2	1.9007612548825806E-5	56	TCRBV03-01/03-02*01	TCRBV03	TCRBV03-01/03-02	01				TCRBD02-01*02	TCRBD02	TCRBD02-01	02				TCRBJ01-03*01	TCRBJ01	TCRBJ01-03	01				2	2	8	2	11	0	25	40	51	57	59	2	Out	VDJ
CTGCAGCCAGAAGACTCAGCCCTGTATCTCTGCGCCAGCAGCCGAGGGGACAGGGTATACTCTGGAAACACCATATATTTTGGAGAG	CASSRGDRVYSGNTIYF	2	1.9007612548825806E-5	51	TCRBV04-01*01	TCRBV04	TCRBV04-01	01				TCRBD01-01*01	TCRBD01	TCRBD01-01	01				TCRBJ01-03*01	TCRBJ01	TCRBJ01-03	01				4	4	0	3	3	0	30	43	46	55	59	2	In	VDJ
GAGCTGGACGACTCGGCCCTGTATCTCTGTGCCAGCAGCAGCCGGGGGGGACGCAGCTCTGGGGCCAACGTCCTGACTTTCGGGGCC	CASSSRGGRSSGANVLTF	1	9.503806274412903E-6	54	TCRBV05-04*01	TCRBV05	TCRBV05-04	01				TCRBD02-01*01	TCRBD02	TCRBD02-01	01				TCRBJ02-06*01	TCRBJ02	TCRBJ02-06	01				4	6	8	0	3	0	27	39	42	50	56	1	In	VDJ
GAGATCCAGTCCACGGAGTCAGGGGACACAGCACTGTATTTCTGTGCCAGCAGCAAACAGCTCTTTTCACCCCTCCACTTTGGGAAC	CASSKQLFSPLHF	1	9.503806274412903E-6	39	TCRBV21-01*01	TCRBV21	TCRBV21-01	01								TCRBD01,TCRBD02	TCRBD01-01,TCRBD02-01		TCRBJ01-06*02	TCRBJ01	TCRBJ01-06	02				2	5	4	5	0	9	42	-1	57	60	65	1	In	VDJ
CAGCCTGCAGAGCTTGGGGACTCGGCCATGTATCTCTGTGCCAGCAGCCCTAGCGTCTCCTATAATTCACCCCTCCACTTTGGGAAC	CASSPSVSYNSPLHF	1	9.503806274412903E-6	45	TCRBV11-01*01	TCRBV11	TCRBV11-01	01				TCRBD02-01	TCRBD02	TCRBD02-01				01,02	TCRBJ01-06*02	TCRBJ01	TCRBJ01-06	02				5	1	4	6	1	0	36	48	49	55	56	1	In	VDJ
AGACACGGCACTGTATCTCTGCGCCAGCAGTCAATCAGGGTCGGCCGGGACCATAGCTCCTATAATTCACCCCTCCACTTTGGGAAC		5	4.751903137206451E-5	62	TCRBV23-01*01	TCRBV23	TCRBV23-01	01								TCRBD01,TCRBD02	TCRBD01-01,TCRBD02-01		TCRBJ01-06*02	TCRBJ01	TCRBJ01-06	02				0	5	0	7	10	0	19	36	46	51	56	5	Out	VDJ
TCCGCCAGCACCAACCAGACATCTATGTACCTCTGTGCCACCGCAGGGGGCATCTTATGGGATAATTCACCCCTCCACTTTGGGAAC	CATAGGILWDNSPLHF	3	2.8511418823238706E-5	48	TCRBV28-01*01	TCRBV28	TCRBV28-01	01				TCRBD01-01*01	TCRBD01	TCRBD01-01	01				TCRBJ01-06*02	TCRBJ01	TCRBJ01-06	02				10	10	4	0	3	5	33	40	43	51	61	3	In	VDJ
TCTAAGAAGCTCCTTCTCAGTGACTCTGGCTTCTATCTCTGTGCCTGGAGTGGGGGCCAAGATAATTCACCCCTCCACTTTGGGAAC	CAWSGGQDNSPLHF	6	5.702283764647741E-5	42	TCRBV30-01*01	TCRBV30	TCRBV30-01	01				TCRBD01-01*01	TCRBD01	TCRBD01-01	01				TCRBJ01-06*02	TCRBJ01	TCRBJ01-06	02				1	4	7	0	0	5	39	-1	52	57	61	6	In	VDJ
ATCCAGCCCTCAGAACCCAGGGACTCAGCTGTGTACTTCTGTGCCAGCAGTGGTACGATACATAATTCACCCCTCCACTTTGGGAAC	CASSGTIHNSPLHF	1	9.503806274412903E-6	42	TCRBV12	TCRBV12				TCRBV12-03/12-04,TCRBV12-04						TCRBD01,TCRBD02	TCRBD01-01,TCRBD02-01		TCRBJ01-06*02	TCRBJ01	TCRBJ01-06	02				5	8	0	10	0	5	39	-1	51	53	61	1	In	VDJ
TCTAAGAAGCTCCTTCTCAGTGACTCTGGCTTCTATCTCTGTGCCTGGAGTAGACAGGGGGGGAATTCACCCCTCCACTTTGGGAAC	CAWSRQGGNSPLHF	2	1.9007612548825806E-5	42	TCRBV30-01*01	TCRBV30	TCRBV30-01	01				TCRBD01-01*01	TCRBD01	TCRBD01-01	01				TCRBJ01-06*02	TCRBJ01	TCRBJ01-06	02				2	2	2	1	1	7	39	51	52	61	63	2	In	VDJ
ATCCAGCCCTCAGAACCCAGGGACTCAGCTGTGTACTTCTGTGCCAGCAGTGTGGGCCTCGGGAATTCACCCCTCCACTTTGGGAAC	CASSVGLGNSPLHF	1	9.503806274412903E-6	42	TCRBV12	TCRBV12				TCRBV12-03/12-04,TCRBV12-04						TCRBD01,TCRBD02	TCRBD01-01,TCRBD02-01		TCRBJ01-06*02	TCRBJ01	TCRBJ01-06	02				5	6	8	0	2	7	39	51	53	57	63	1	In	VDJ
AGTTCTAAGAAGCTCCTTCTCAGTGACTCTGGCTTCTATCTCTGTGCCTGGAGTGTACAGGGTAGGTCACCCCTCCACTTTGGGAAC	CAWSVQGRSPLHF	2	1.9007612548825806E-5	39	TCRBV30-01*01	TCRBV30	TCRBV30-01	01				TCRBD01-01*01	TCRBD01	TCRBD01-01	01				TCRBJ01-06*02	TCRBJ01	TCRBJ01-06	02				0	4	3	3	0	10	42	-1	56	62	66	2	In	VDJ
AGTTCTAAGAAGCTCCTTCTCAGTGACTCTGGCTTCTATCTCTGTGCCTGGAGGGCAGGGGCTTTCTCACCCCTCCACTTTGGGAAC	CAWRAGAFSPLHF	2	1.9007612548825806E-5	39	TCRBV30-01*01	TCRBV30	TCRBV30-01	01				TCRBD01-01*01	TCRBD01	TCRBD01-01	01				TCRBJ01-06*02	TCRBJ01	TCRBJ01-06	02				3	5	4	2	2	10	42	53	55	61	66	2	In	VDJ
TCTAAGAAGCTCCTTCTCAGTGACTCTGGCTTCTATCTCTGTGCCTGGAGTCAACGGGGCGGGGACTCACCCCTCCACTTTGGGAAC	CAWSQRGGDSPLHF	2	1.9007612548825806E-5	42	TCRBV30-01*01	TCRBV30	TCRBV30-01	01				TCRBD02-01*01	TCRBD02	TCRBD02-01	01				TCRBJ01-06*02	TCRBJ01	TCRBJ01-06	02				2	2	7	3	7	10	39	51	58	64	66	2	In	VDJ
ATCAATTCCCTGGAGCTTGGTGACTCTGCTGTGTATTTCTGTGCCAGCAGCCAAGATTGGATGGACAGGAGAAGGTTCTTCGGGCCA	CASSQDWMDRRRFF	2	1.9007612548825806E-5	42	TCRBV03-01/03-02*01	TCRBV03	TCRBV03-01/03-02	01				TCRBD01-01*01	TCRBD01	TCRBD01-01	01				TCRBJ02-01*01	TCRBJ02	TCRBJ02-01	01				0	5	1	4	6	15	39	56	62	69	74	2	In	VDJ
ACTCTGACTGTGAGCAACATGAGCCCTGAAGACAGCAGCATATATCTCTGCAGCGTTGAAATAGCGTATGAGCAGTTCTTCGGGCCA	CSVEIAYEQFF	2	1.9007612548825806E-5	33	TCRBV29-01*01	TCRBV29	TCRBV29-01	01				TCRBD02-01	TCRBD02	TCRBD02-01				01,02	TCRBJ02-01*01	TCRBJ02	TCRBJ02-01	01				2	1	5	6	1	8	48	60	61	66	67	2	In	VDJ
AAGATCCGGTCCACAAAGCTGGAGGACTCAGCCATGTACTTCTGTGCCAGCAGTGGGACAGGGAGGCATGAGCAGTTCTTCGGGCCA	CASSGTGRHEQFF	2	1.9007612548825806E-5	39	TCRBV02-01	TCRBV02	TCRBV02-01				01,03	TCRBD01-01*01	TCRBD01	TCRBD01-01	01				TCRBJ02-01*01	TCRBJ02	TCRBJ02-01	01				4	4	1	3	0	8	42	-1	55	63	67	2	In	VDJ
AACGCCTTGTTGCTGGGGGACTCGGCCCTCTATCTCTGTGCCAGCAGCCTGGGACTAGTCACCTACAATGAGCAGTTCTTCGGGCCA	CASSLGLVTYNEQFF	4	3.801522509765161E-5	45	TCRBV05-06*01	TCRBV05	TCRBV05-06	01				TCRBD02-01	TCRBD02	TCRBD02-01				01,02	TCRBJ02-01*01	TCRBJ02	TCRBJ02-01	01				0	3	2	8	0	2	36	-1	52	58	61	4	In	VDJ
TCCCTGGAGCTTGGTGACTCTGCTGTGTATTTCTGTGCCAGCAGCCAAGATACTAGCGTTCGATACAATGAGCAGTTCTTCGGGCCA	CASSQDTSVRYNEQFF	2	1.9007612548825806E-5	48	TCRBV03-01/03-02*01	TCRBV03	TCRBV03-01/03-02	01				TCRBD02-01	TCRBD02	TCRBD02-01				01,02	TCRBJ02-01*01	TCRBJ02	TCRBJ02-01	01				0	5	3	6	1	4	33	50	51	58	63	2	In	VDJ
ACAGTGACCAGTGCCCATCCTGAAGACAGCAGCTTCTACATCTGCAGTGCTCCGGACAGGGGCGACAATGAGCAGTTCTTCGGGCCA	CSAPDRGDNEQFF	11	1.0454186901854193E-4	39	TCRBV20	TCRBV20				TCRBV20-01,TCRBV20-or09_02		TCRBD01-01*01	TCRBD01	TCRBD01-01	01				TCRBJ02-01*01	TCRBJ02	TCRBJ02-01	01				5	2	1	2	2	5	42	51	53	62	64	11	In	VDJ
CTGATTCTGGAGTCCGCCAGCACCAACCAGACATCTATGTACCTCTGTGCCAGCAGGGGGGCGGGAAATGAGCAGTTCTTCGGGCCA	CASRGAGNEQFF	1	9.503806274412903E-6	36	TCRBV28-01*01	TCRBV28	TCRBV28-01	01								TCRBD01,TCRBD02	TCRBD01-01,TCRBD02-01		TCRBJ02-01*01	TCRBJ02	TCRBJ02-01	01				6	4	6	0	0	7	45	-1	56	62	66	1	In	VDJ
CTGACAGTGACCAGTGCCCATCCTGAAGACAGCAGCTTCTACATCTGCAGTGCTAGGTACCGCGGAGATCAGCAGTTCTTCGGGCCA	CSARYRGDQQFF	2	1.9007612548825806E-5	36	TCRBV20	TCRBV20				TCRBV20-01,TCRBV20-or09_02		TCRBD02-01	TCRBD02	TCRBD02-01				01,02	TCRBJ02-01*01	TCRBJ02	TCRBJ02-01	01				3	5	7	5	5	11	45	56	61	65	70	2	In	VDJ
CTGGAGTCCGCCAGCACCAACCAGACATCTATGTACCTCTGTGCCAGCAGTTCTACGGACAGGACGGAGACCCAGTACTTCGGGCCA	CASSSTDRTETQYF	1	9.503806274412903E-6	42	TCRBV28-01*01	TCRBV28	TCRBV28-01	01				TCRBD01-01*01	TCRBD01	TCRBD01-01	01				TCRBJ02-05*01	TCRBJ02	TCRBJ02-05	01				4	3	1	4	4	5	39	52	56	63	66	1	In	VDJ
ACAGTGACCAGTGCCCATCCTGAAGACAGCAGCTTCTACATCTGCAGTGCTAGAGAACAGCGGGAGGAGACCCAGTACTTCGGGCCA	CSAREQREETQYF	1	9.503806274412903E-6	39	TCRBV20	TCRBV20				TCRBV20-01,TCRBV20-or09_02		TCRBD02-01*02	TCRBD02	TCRBD02-01	02				TCRBJ02-05*01	TCRBJ02	TCRBJ02-05	01				0	0	6	2	2	5	42	56	58	-1	66	1	In	VDJ
AAGATCCAGCCTGCAGAGCTTGGGGACTCGGCCATGTATCTCTGTGCCAGCAGCTTTCCCGAGCAAGAGACCCAGTACTTCGGGCCA	CASSFPEQETQYF	1	9.503806274412903E-6	39	TCRBV11-01*01	TCRBV11	TCRBV11-01	01				TCRBD02-01*02	TCRBD02	TCRBD02-01	02				TCRBJ02-05*01	TCRBJ02	TCRBJ02-05	01				3	0	11	2	4	2	42	56	60	-1	63	1	In	VDJ
ACAGAGCAGCGGGACTCGGCCATGTATCGCTGTGCCAGCAGCTTAAGGCTGGCTAGCGGGGGCCAAGAGACCCAGTACTTCGGGCCA	CASSLRLASGGQETQYF	2	1.9007612548825806E-5	51	TCRBV07-06*01	TCRBV07	TCRBV07-06	01				TCRBD02-01*01	TCRBD02	TCRBD02-01	01				TCRBJ02-05*01	TCRBJ02	TCRBJ02-05	01				2	0	4	2	7	1	30	45	52	-1	62	2	In	VDJ
ATCCGGTCCACAAAGCTGGAGGACTCAGCCATGTACTTCTGTGCCAGCAGGGCCGACAGGGGGGCCGGGGAGCTGTTTTTTGGAGAA	CASRADRGAGELFF	2	1.9007612548825806E-5	42	TCRBV02-01	TCRBV02	TCRBV02-01				01,03	TCRBD01-01*01	TCRBD01	TCRBD01-01	01				TCRBJ02-02*01	TCRBJ02	TCRBJ02-02	01				6	1	2	1	4	6	39	50	54	63	64	2	In	VDJ
GTGACCAGTGCCCATCCTGAAGACAGCAGCTTCTACATCTGCAGTGCTAGTAGGGGGTGGAACACCGGGGAGCTGTTTTTTGGAGAA	CSASRGWNTGELFF	2	1.9007612548825806E-5	42	TCRBV20-01*04	TCRBV20	TCRBV20-01	04				TCRBD01-01*01	TCRBD01	TCRBD01-01	01				TCRBJ02-02*01	TCRBJ02	TCRBJ02-02	01				2	2	5	1	0	1	39	-1	51	57	59	2	In	VDJ
CGGCCCAAAAGAACCCGACAGCTTTCTATCTCTGTGCCAGTAGTCGCCGACAGGGCAGGGAACACCGGGGAGCTGTTTTTTGGAGAA		2	1.9007612548825806E-5	49	TCRBV19-01*01	TCRBV19	TCRBV19-01	01				TCRBD01-01*01	TCRBD01	TCRBD01-01	01				TCRBJ02-02*01	TCRBJ02	TCRBJ02-02	01				5	4	2	3	4	1	32	44	48	55	59	2	Out	VDJ
AATGTGAACGCCTTGGAGCTGGAGGACTCGGCCCTGTATCTCTGTGCCAGCAGAACGATCAACACCGGGGAGCTGTTTTTTGGAGAA	CASRTINTGELFF	1	9.503806274412903E-6	39	TCRBV05-08*01	TCRBV05	TCRBV05-08	01								TCRBD01,TCRBD02	TCRBD01-01,TCRBD02-01		TCRBJ02-02*01	TCRBJ02	TCRBJ02-02	01				5	2	2	8	3	2	42	53	56	58	60	1	In	VDJ
GTGAGCAACATGAGCCCTGAAGACAGCAGCATATATCTCTGCAGCGTTGAAGGTTCCTTAAACACCGGGGAGCTGTTTTTTGGAGAA	CSVEGSLNTGELFF	2	1.9007612548825806E-5	42	TCRBV29-01	TCRBV29	TCRBV29-01				01,02	TCRBD02-01	TCRBD02	TCRBD02-01				01,02	TCRBJ02-02*01	TCRBJ02	TCRBJ02-02	01				1	2	4	10	4	2	39	52	56	58	60	2	In	VDJ
CTGATCCTGGAGTCGCCCAGCCCCAACCAGACCTCTCTGTACTTCTGTGCCAGCAGCCGAAACACCGGGGAGCTGTTTTTTGGAGAA	CASSRNTGELFF	2	1.9007612548825806E-5	36	TCRBV27-01*01	TCRBV27	TCRBV27-01	01								TCRBD01,TCRBD02	TCRBD01-01,TCRBD02-01		TCRBJ02-02*01	TCRBJ02	TCRBJ02-02	01				6	0	2	8	2	2	45	56	58	-1	60	2	In	VDJ
AAGATCCAGCGCACAGAGCAGGAGGACTCCGCCGTGTATCTCTGTGCCAGCAGTACCTCGAGAGAGGGCCCACACCATTTTGGACAA	CASSTSREGPHHF	2	1.9007612548825806E-5	39	TCRBV07-08	TCRBV07	TCRBV07-08				01,03	TCRBD02-01*02	TCRBD02	TCRBD02-01	02				TCRBJ01-01*01	TCRBJ01	TCRBJ01-01	01				6	10	11	0	10	17	42	53	63	68	78	2	In	VDJ
CTGGAGTCCGCCAGCACCAACCAGACATCTATGTACCTCTGTGCCAGCAGTTTAATGGGGAGGTGGACTGAAGCTTTCTTTGGACAA	CASSLMGRWTEAFF	1	9.503806274412903E-6	42	TCRBV28-01*01	TCRBV28	TCRBV28-01	01				TCRBD02-01*02	TCRBD02	TCRBD02-01	02				TCRBJ01-01*01	TCRBJ01	TCRBJ01-01	01				2	3	9	1	3	5	39	54	57	63	66	1	In	VDJ
ACAGTGACCAGTGCCCATCCTGAAGACAGCAGCTTCTACATCTGCAGTGCTCCGGCAGGGGGCTTCACTGAAGCTTTCTTTGGACAA	CSAPAGGFTEAFF	6	5.702283764647741E-5	39	TCRBV20	TCRBV20				TCRBV20-01,TCRBV20-or09_02		TCRBD01-01*01	TCRBD01	TCRBD01-01	01				TCRBJ01-01*01	TCRBJ01	TCRBJ01-01	01				5	2	4	0	4	4	42	51	55	63	65	6	In	VDJ
GCTTCTCCCTGATTCTGGAGTCCGCCAGCACCAACCAGACATCTATGTACCTCTGGTCTCAATGCCACTGAAGCTTTCTTTGGACAA		1	9.503806274412903E-6	28	TCRBV28-01*01	TCRBV28	TCRBV28-01	01								TCRBD01,TCRBD02	TCRBD01-01,TCRBD02-01		TCRBJ01-01*01	TCRBJ01	TCRBJ01-01	01				15	4	4	6	4	4	53	55	59	61	65	1	Out	VDJ
ATCCTGGAGTCGCCCAGCCCCAACCAGACCTCTCTGTACTTCTGTGCCAGCACCCGACAGGGGGCCACTGAAGCTTTCTTTGGACAA	CASTRQGATEAFF	2	1.9007612548825806E-5	39	TCRBV27-01*01	TCRBV27	TCRBV27-01	01				TCRBD01-01*01	TCRBD01	TCRBD01-01	01				TCRBJ01-01*01	TCRBJ01	TCRBJ01-01	01				7	0	2	0	3	4	42	52	55	-1	65	2	In	VDJ
CTGGAGTCCGCCAGCACCAACCAGACATCTATGTACCTCTGTGCCAGCGGGGACTTCAGGAGTTACACTGAAGCTTTCTTTGGACAA	CASGDFRSYTEAFF	1	9.503806274412903E-6	42	TCRBV28-01*01	TCRBV28	TCRBV28-01	01				TCRBD02-01	TCRBD02	TCRBD02-01				01,02	TCRBJ01-01*01	TCRBJ01	TCRBJ01-01	01				8	9	0	10	1	3	39	48	49	55	64	1	In	VDJ
AGCCTGCAGAGCTTGAGGACTCGGCCGTGTATCTCTGTGCCAGCAGCCCTAGCCGACAGGGGGGACACTGAAGCTTTCTTTGGACAA		1	9.503806274412903E-6	46	TCRBV11	TCRBV11				TCRBV11-02,TCRBV11-03		TCRBD01-01*01	TCRBD01	TCRBD01-01	01				TCRBJ01-01*01	TCRBJ01	TCRBJ01-01	01				5	1	2	1	7	3	35	47	54	63	64	1	Out	VDJ
CAGTCCACGGAGTCAGGGGACACAGCACTGTATTTCTGTGCCAGCAGCAAGTAGTCGCGCACAGACACTGAAGCTTTCTTTGGACAA	CASSK*SRTDTEAFF	1	9.503806274412903E-6	45	TCRBV21-01*01	TCRBV21	TCRBV21-01	01				TCRBD01-01*01	TCRBD01	TCRBD01-01	01				TCRBJ01-01*01	TCRBJ01	TCRBJ01-01	01				3	0	3	5	10	3	36	50	60	-1	64	1	Stop	VDJ
AAGAAGCTCCTTCTCAGTGACTCTGGCTTCTATCTCTGTGCCTGGAGTCCCGACGTAAGCTGGAACACTGAAGCTTTCTTTGGACAA	CAWSPDVSWNTEAFF	2	1.9007612548825806E-5	45	TCRBV30-01*01	TCRBV30	TCRBV30-01	01								TCRBD01,TCRBD02	TCRBD01-01,TCRBD02-01		TCRBJ01-01*01	TCRBJ01	TCRBJ01-01	01				2	8	2	7	3	1	36	48	51	54	62	2	In	VDJ
ATCCAGTCCACGGAGTCAGGGGACACAGCACTGTATTTCTGTGCCAGCAGCAAAGGACAGGGGAACACTGAAGCTTTCTTTGGACAA	CASSKGQGNTEAFF	1	9.503806274412903E-6	42	TCRBV21-01*01	TCRBV21	TCRBV21-01	01				TCRBD01-01*01	TCRBD01	TCRBD01-01	01				TCRBJ01-01*01	TCRBJ01	TCRBJ01-01	01				1	0	2	3	0	1	39	-1	55	-1	62	1	In	VDJ
CTACACGCCCTGCAGCCAGAAGACTCAGCCCTGTATCTCTGCGCCAGCAGCCTCGGACTGGCGAACACTGAAGCTTTCTTTGGACAA	CASSLGLANTEAFF	2	1.9007612548825806E-5	42	TCRBV04-01*01	TCRBV04	TCRBV04-01	01				TCRBD02-01	TCRBD02	TCRBD02-01				01,02	TCRBJ01-01*01	TCRBJ01	TCRBJ01-01	01				4	3	1	10	2	1	39	52	54	59	62	2	In	VDJ
GTGACCAGTGCCCATCCTGAAGACAGCAGCTTCTACATCTGCAGTGCCCGACGAGGGACGGAGAACACTGAAGCTTTCTTTGGACAA	CSARRGTENTEAFF	2	1.9007612548825806E-5	42	TCRBV20	TCRBV20				TCRBV20-01,TCRBV20-or09_02						TCRBD01,TCRBD02	TCRBD01-01,TCRBD02-01		TCRBJ01-01*01	TCRBJ01	TCRBJ01-01	01				6	3	0	7	7	1	39	47	54	59	62	2	In	VDJ
NNNNNNNNNNNNNNNCTTGGAGATCCAGTCCACGGAGTCAGGGGACACAGCCCAAAGTTGGGGGATGAAAAACTGTTTTTTGGCAGT		3	2.8511418823238706E-5	20	TCRBV21-01*01	TCRBV21	TCRBV21-01	01								TCRBD01,TCRBD02	TCRBD01-01,TCRBD02-01		TCRBJ01-04*01	TCRBJ01	TCRBJ01-04	01				27	0	6	1	8	6	61	51	59	-1	64	3	Out	VDJ
TCCTGTCCTCAGAACCGGGAGACACGGCACTGTATCTCTGCGCCAGCAGTCGGGGGCAGGGGAAGAGAAAAACTGTTTTTTGGCAGT		2	1.9007612548825806E-5	43	TCRBV23-01*01	TCRBV23	TCRBV23-01	01				TCRBD01-01*01	TCRBD01	TCRBD01-01	01				TCRBJ01-04*01	TCRBJ01	TCRBJ01-04	01				4	4	4	2	5	8	38	51	56	62	66	2	Out	VDJ
CACATCAATTCCCTGGAGCTTGGTGACTCTGCTGTGTATTTCTGTGCCAGCAGCCAAGATCTTGATAGGCCCCAGCATTTTGGTGAT	CASSQDLDRPQHF	2	1.9007612548825806E-5	39	TCRBV03-01/03-02*01	TCRBV03	TCRBV03-01/03-02	01				TCRBD02-01	TCRBD02	TCRBD02-01				01,02	TCRBJ01-05*01	TCRBJ01	TCRBJ01-05	01				0	0	5	8	6	9	42	59	65	-1	68	2	In	VDJ
CTGACTGTGAGCAACATGAGCCCTGAAGACAGCAGCATATATCTCTGCAGCGGTGCAAGAGCGGTTCAGCCCCAGCATTTTGGTGAT	CSGARAVQPQHF	2	1.9007612548825806E-5	36	TCRBV29-01	TCRBV29	TCRBV29-01				01,02,03	TCRBD02-01	TCRBD02	TCRBD02-01				01,02	TCRBJ01-05*01	TCRBJ01	TCRBJ01-05	01				7	1	6	5	7	6	45	52	59	64	65	2	In	VDJ
AAGATCCAGCCCTCAGAACCCAGGGACTCAGCTGTGTACTTCTGTGCCAGCCGCGGGGGTATCGGTCAGCCCCAGCATTTTGGTGAT	CASRGGIGQPQHF	1	9.503806274412903E-6	39	TCRBV12-03/12-04*01	TCRBV12	TCRBV12-03/12-04	01				TCRBD02-01*01	TCRBD02	TCRBD02-01	01				TCRBJ01-05*01	TCRBJ01	TCRBJ01-05	01				8	6	7	2	1	6	42	51	52	59	65	1	In	VDJ
AATTCCCTGGAGCTTGGTGACTCTGCTGTGTATTTCTGTGCCAGCAGCCAAGTTCCTGGGGAGAGTCAGCCCCAGCATTTTGGTGAT	CASSQVPGESQPQHF	2	1.9007612548825806E-5	45	TCRBV03-01/03-02*01	TCRBV03	TCRBV03-01/03-02	01				TCRBD02-01*02	TCRBD02	TCRBD02-01	02				TCRBJ01-05*01	TCRBJ01	TCRBJ01-05	01				1	2	9	2	6	6	36	52	58	63	65	2	In	VDJ
TCAATTCCCTGGAGCTTGGTGACTCTGCTGTGTATTTCTGTGCCAGCAGCCAAGGGGACAAGGTATCAGCCCCAGCATTTTGGTGAT		2	1.9007612548825806E-5	43	TCRBV03-01/03-02*01	TCRBV03	TCRBV03-01/03-02	01				TCRBD01-01*01	TCRBD01	TCRBD01-01	01				TCRBJ01-05*01	TCRBJ01	TCRBJ01-05	01				1	4	0	6	0	5	38	-1	54	60	64	2	Out	VDJ
AGTCCACGGAGTCAGGGGACACAGCACTGTATTTCTGTGCCAGCAGCAAAGAGTCAGGAGTGGGATCAGCCCCAGCATTTTGGTGAT		2	1.9007612548825806E-5	46	TCRBV21-01*01	TCRBV21	TCRBV21-01	01								TCRBD01,TCRBD02	TCRBD01-01,TCRBD02-01		TCRBJ01-05*01	TCRBJ01	TCRBJ01-05	01				1	6	4	4	3	5	35	51	54	58	64	2	Out	VDJ
ACGGAGTCAGGGGACACAGCACTGTATTTCTGTGCCAGCAGCAAAGTAGGATCACAGGGGGCCGATCAGCCCCAGCATTTTGGTGAT	CASSKVGSQGADQPQHF	2	1.9007612548825806E-5	51	TCRBV21-01*01	TCRBV21	TCRBV21-01	01				TCRBD01-01*01	TCRBD01	TCRBD01-01	01				TCRBJ01-05*01	TCRBJ01	TCRBJ01-05	01				1	2	3	0	7	5	30	46	53	62	64	2	In	VDJ
NCTTGGAGATCCAGTCCACGGAGTCAGGGGACACAGCACTGTATTTCTGTGCCAGCACCGCCGCATCAGCCCCAGCATTTTGGTGAT		2	1.9007612548825806E-5	34	TCRBV21-01*01	TCRBV21	TCRBV21-01	01								TCRBD01,TCRBD02	TCRBD01-01,TCRBD02-01		TCRBJ01-05*01	TCRBJ01	TCRBJ01-05	01				7	3	10	0	2	5	47	57	59	61	64	2	Out	VDJ
TCCGCCAGCACCAACCAGACATCTATGTACCTCTGTGCCAGCAGTTCCCCAGAAACAGTAGCTAATCAGCCCCAGCATTTTGGTGAT	CASSSPETVANQPQHF	2	1.9007612548825806E-5	48	TCRBV28-01*01	TCRBV28	TCRBV28-01	01								TCRBD01,TCRBD02	TCRBD01-01,TCRBD02-01		TCRBJ01-05*01	TCRBJ01	TCRBJ01-05	01				4	5	3	5	8	4	33	46	54	58	63	2	In	VDJ
TCCGCCAGCACCAACCAGACATCTATGTACCTCTGTGCCAGCAGTTTGGGGTTCCTGAGGGTCAATCAGCCCCAGCATTTTGGTGAT	CASSLGFLRVNQPQHF	2	1.9007612548825806E-5	48	TCRBV28-01*01	TCRBV28	TCRBV28-01	01				TCRBD02-01*02	TCRBD02	TCRBD02-01	02				TCRBJ01-05*01	TCRBJ01	TCRBJ01-05	01				3	1	11	0	9	3	33	47	56	61	62	2	In	VDJ
TCCCTGGAGCTTGGTGACTCTGCTGTGTATTTCTGTGCCAGCAGCCAACCCTGACAGTATGGCAATCAGCCCCAGCATTTTGGTGAT	CASSQP*QYGNQPQHF	2	1.9007612548825806E-5	48	TCRBV03-01/03-02*01	TCRBV03	TCRBV03-01/03-02	01				TCRBD01-01*01	TCRBD01	TCRBD01-01	01				TCRBJ01-05*01	TCRBJ01	TCRBJ01-05	01				2	4	2	5	4	2	33	48	52	57	61	2	Stop	VDJ
CGGTCCACAAAGCTGGAGGACTCAGCCATGTACTTCTGTGCCAGCACCGCGATGACAGGGGGCAATCAGCCCCAGCATTTTGGTGAT	CASTAMTGGNQPQHF	2	1.9007612548825806E-5	45	TCRBV02-01	TCRBV02	TCRBV02-01				01,03	TCRBD01-01*01	TCRBD01	TCRBD01-01	01				TCRBJ01-05*01	TCRBJ01	TCRBJ01-05	01				7	0	2	2	7	2	36	46	53	-1	61	2	In	VDJ
GTGACCAGTGCCCATCCTGAAGACAGCAGCTTCTACATCTGCAGTGCACTAGGTTCCAGGGGCAATCAGCCCCAGCATTTTGGTGAT	CSALGSRGNQPQHF	2	1.9007612548825806E-5	42	TCRBV20	TCRBV20				TCRBV20-01,TCRBV20-or09_02						TCRBD01,TCRBD02	TCRBD01-01,TCRBD02-01		TCRBJ01-05*01	TCRBJ01	TCRBJ01-05	01				6	0	4	3	9	2	39	47	56	-1	61	2	In	VDJ
GAGTCCGCCAGCACCAACCAGACATCTATGTACCTCTGTGCCAGCAGTTTATTGTACAGGGGCAATCAGCCCCAGCATTTTGGTGAT	CASSLLYRGNQPQHF	2	1.9007612548825806E-5	45	TCRBV28-01*01	TCRBV28	TCRBV28-01	01				TCRBD01-01*01	TCRBD01	TCRBD01-01	01				TCRBJ01-05*01	TCRBJ01	TCRBJ01-05	01				1	0	3	3	3	2	36	52	55	-1	61	2	In	VDJ
CTGGAGTCCGCCAGCACCAACCAGACATCTATGTACCTCTGTGCCAGCAGTTTACCACCCCGCAATCAGCCCCAGCATTTTGGTGAT	CASSLPPRNQPQHF	2	1.9007612548825806E-5	42	TCRBV28-01*01	TCRBV28	TCRBV28-01	01								TCRBD01,TCRBD02	TCRBD01-01,TCRBD02-01		TCRBJ01-05*01	TCRBJ01	TCRBJ01-05	01				2	3	3	7	2	2	39	54	56	58	61	2	In	VDJ
TCCGCCAGCACCAACCAGACATCTATGTACCTCTGTGCCAGCAGTTTAGAGGCCTACTTTAGCAATCAGCCCCAGCATTTTGGTGAT	CASSLEAYFSNQPQHF	2	1.9007612548825806E-5	48	TCRBV28-01*01	TCRBV28	TCRBV28-01	01				TCRBD02-01*02	TCRBD02	TCRBD02-01	02				TCRBJ01-05*01	TCRBJ01	TCRBJ01-05	01				2	7	11	1	0	0	33	-1	48	52	59	2	In	VDJ
ATCCGGTCCACAAAGCTGGAGGACTCAGCCATGTACTTCTGTGCCAGCAGACCATCGGAGGGAAATCAGCCCCAGCATTTTGGTGAT	CASRPSEGNQPQHF	2	1.9007612548825806E-5	42	TCRBV02-01	TCRBV02	TCRBV02-01				01,03	TCRBD02-01*02	TCRBD02	TCRBD02-01	02				TCRBJ01-05*01	TCRBJ01	TCRBJ01-05	01				6	1	10	0	6	4	39	50	56	62	63	2	In	VDJ
ACCAGTGCCCATCCTGAAGACAGCAGCTTCTACATCTGCAGTGCTAGCTCCGGGACAGGGGGTGAGCAGCCCCAGCATTTTGGTGAT	CSASSGTGGEQPQHF	2	1.9007612548825806E-5	45	TCRBV20	TCRBV20				TCRBV20-01,TCRBV20-or09_02		TCRBD01-01*01	TCRBD01	TCRBD01-01	01				TCRBJ01-05*01	TCRBJ01	TCRBJ01-05	01				3	4	0	1	4	7	36	47	51	62	66	2	In	VDJ
TCAAGATCCAGCCTGCAGAGCTTGGGGACTCGGCCGTGTATCTCTGTGCCCCAAGACAGGGTAGGCCAGCCCCAGCATTTTGGTGAT		2	1.9007612548825806E-5	37	TCRBV11-03*01	TCRBV11	TCRBV11-03	01				TCRBD01-01*01	TCRBD01	TCRBD01-01	01				TCRBJ01-05*01	TCRBJ01	TCRBJ01-05	01				11	5	2	3	4	7	44	50	54	61	66	2	Out	VDJ
ACGATCCAGCGCACAGAGCAGCGGGACTCGGCCATGTATCGCTGTGCCAGCAGCCCTTGGGCATCCCAGCCCCAGCATTTTGGTGAT	CASSPWASQPQHF	2	1.9007612548825806E-5	39	TCRBV07-06*01	TCRBV07	TCRBV07-06	01				TCRBD01-01*01	TCRBD01	TCRBD01-01	01				TCRBJ01-05*01	TCRBJ01	TCRBJ01-05	01				5	4	8	0	4	7	42	54	58	62	66	2	In	VDJ
ATTCTGGAGTCCGCCAGCACCAACCAGACATCTATGTACCTCTGTGCCAGCAGTTTAGATCAAAGAAGCACCCCTCACTTTGGGAAT	CASSLDQRSTPHF	1	9.503806274412903E-6	39	TCRBV28-01*01	TCRBV28	TCRBV28-01	01				TCRBD02-01	TCRBD02	TCRBD02-01				01,02	TCRBJ01-06*01	TCRBJ01	TCRBJ01-06	01				2	6	6	7	9	19	42	57	66	69	75	1	In	VDJ
NNNNTGTCGGCTGCTCCCTCCCAGACATCTGTGTACTTCTGTGCCAGCAGTTACGAGGGACAGAGCTTTGGCTACACCTTCGGTTCG	CASSYEGQSFGYTF	2	1.9007612548825806E-5	42	TCRBV06-05*01	TCRBV06	TCRBV06-05	01				TCRBD01-01*01	TCRBD01	TCRBD01-01	01				TCRBJ01-02*01	TCRBJ01	TCRBJ01-02	01				2	5	0	5	2	7	39	54	56	63	68	2	In	VDJ
CACGCCCTGCAGCCAGAAGACTCAGCCCTGTATCTCTGCGCCAGTCACGACCCCGGGACAGGGGCCTCTGGCTACACCTTCGGTTCG	CASHDPGTGASGYTF	2	1.9007612548825806E-5	45	TCRBV04-01*01	TCRBV04	TCRBV04-01	01				TCRBD01-01*01	TCRBD01	TCRBD01-01	01				TCRBJ01-02*01	TCRBJ01	TCRBJ01-02	01				9	4	0	2	10	7	36	44	54	64	68	2	In	VDJ
NTGAAGATCCAGCCCTCAGAACCCAGGGACTCAGCTGTGTACTTCTGTGCCAGCAGTTTAGCGTTCGCTGGCTACACCTTCGGTTCG	CASSLAFAGYTF	1	9.503806274412903E-6	36	TCRBV12-03/12-04*01	TCRBV12	TCRBV12-03/12-04	01								TCRBD01,TCRBD02	TCRBD01-01,TCRBD02-01		TCRBJ01-02*01	TCRBJ01	TCRBJ01-02	01				0	0	10	0	4	7	45	62	66	-1	68	1	In	VDJ
AAGATCCAGCCTGCAGAGCTTGGGGACTCGGCCATGTATCTCTGTGCCAGCAGCAGAACAGGGGGAGCTGGCTACACCTTCGGTTCG	CASSRTGGAGYTF	1	9.503806274412903E-6	39	TCRBV11-01*01	TCRBV11	TCRBV11-01	01				TCRBD01-01*01	TCRBD01	TCRBD01-01	01				TCRBJ01-02*01	TCRBJ01	TCRBJ01-02	01				5	3	3	1	3	7	42	54	57	65	68	1	In	VDJ
GTGACCAGTGCCCATCCTGAAGACAGCAGCTTCTACATCTGCAGTGCCAGCCATGGACAGGGGGTTTATGGCTACACCTTCGGTTCG	CSASHGQGVYGYTF	1	9.503806274412903E-6	42	TCRBV20	TCRBV20				TCRBV20-01,TCRBV20-or09_02		TCRBD01-01*01	TCRBD01	TCRBD01-01	01				TCRBJ01-02*01	TCRBJ01	TCRBJ01-02	01				6	2	1	1	7	5	39	47	54	64	66	1	In	VDJ
TGGAGATCCAGTCCACGGAGTCAGGGGACACAGCACTGTATTTCTGTGCCAGCAGCCTTGGACTTCTATGGCTACACCTTCGGTTCG		1	9.503806274412903E-6	37	TCRBV21-01*01	TCRBV21	TCRBV21-01	01				TCRBD02-01	TCRBD02	TCRBD02-01				01,02	TCRBJ01-02*01	TCRBJ01	TCRBJ01-02	01				5	1	1	10	3	4	44	56	59	64	65	1	Out	VDJ
NNNNNNNTGTCGGCTGCTCCCTCCCAGACATCTGTGTACTTCTGTGCCAGCAGTTCAGAAGGAGTCTATGGCTACACCTTCGGTTCG	CASSSEGVYGYTF	3	2.8511418823238706E-5	39	TCRBV06-05*01	TCRBV06	TCRBV06-05	01				TCRBD02-01*02	TCRBD02	TCRBD02-01	02				TCRBJ01-02*01	TCRBJ01	TCRBJ01-02	01				4	1	10	2	5	4	42	55	60	64	65	3	In	VDJ
CTGATTCTGGAGTCCGCCAGCACCAACCAGACATCTATGTACCTCTGTGCCAGCAGTGGACAGATCTATGGCTACACCTTCGGTTCG	CASSGQIYGYTF	1	9.503806274412903E-6	36	TCRBV28-01*01	TCRBV28	TCRBV28-01	01				TCRBD01-01*01	TCRBD01	TCRBD01-01	01				TCRBJ01-02*01	TCRBJ01	TCRBJ01-02	01				5	2	1	5	0	4	45	-1	57	63	65	1	In	VDJ
TCCCTGATTCTGGAGTCCGCCAGCACCAACCAGACATCTATGTACCTCTGTGCCAGCAGCCTGGGCTATGGCTACACCTTCGGTTCG	CASSLGYGYTF	1	9.503806274412903E-6	33	TCRBV28-01*01	TCRBV28	TCRBV28-01	01								TCRBD01,TCRBD02	TCRBD01-01,TCRBD02-01		TCRBJ01-02*01	TCRBJ01	TCRBJ01-02	01				6	0	0	9	3	4	48	59	62	-1	65	1	In	VDJ
GGAGCTTGGTGACTCTGCTGTGTATTTCTGTGCCAGCAGCCAACAATTCCCCCGCGGGACAGACGCTATGGCTACACCTTCGGTTCG		1	9.503806274412903E-6	53	TCRBV03-01/03-02*01	TCRBV03	TCRBV03-01/03-02	01				TCRBD01-01*01	TCRBD01	TCRBD01-01	01				TCRBJ01-02*01	TCRBJ01	TCRBJ01-02	01				2	3	0	5	12	4	28	43	55	62	65	1	Out	VDJ
GACATCCGCTCACCAGGCCTGGGGGACGCAGCCATGTACCTGTGTGCCACCAGCCGCCTGGCACGCTATGGCTACACCTTCGGTTCG	CATSRLARYGYTF	1	9.503806274412903E-6	39	TCRBV15-01*02	TCRBV15	TCRBV15-01	02				TCRBD01-01*01	TCRBD01	TCRBD01-01	01				TCRBJ01-02*01	TCRBJ01	TCRBJ01-02	01				5	3	9	0	5	4	42	54	59	62	65	1	In	VDJ
GTCCACGGAGTCAGGGGACACAGCACTGTATTTCTGTGCCAGCAGCTAACGGAGGGGAAGCGTAGCTATGGCTACACCTTCGGTTCG		1	9.503806274412903E-6	47	TCRBV21-01*01	TCRBV21	TCRBV21-01	01				TCRBD02-01*02	TCRBD02	TCRBD02-01	02				TCRBJ01-02*01	TCRBJ01	TCRBJ01-02	01				5	9	10	0	4	4	34	46	50	56	65	1	Out	VDJ
GGAGTCGCCCAGCCCCAACCAGACCTCTCTGTACTTCTGTGCCAGCTTTAACCCGGGACAGACTCCTATGGCTACACCTTCGGTTCG		2	1.9007612548825806E-5	44	TCRBV27-01*01	TCRBV27	TCRBV27-01	01				TCRBD01-01*01	TCRBD01	TCRBD01-01	01				TCRBJ01-02*01	TCRBJ01	TCRBJ01-02	01				8	4	0	5	8	4	37	46	54	61	65	2	Out	VDJ
AAGATCCGGTCCACAAAGCTGGAGGACTCAGCCATGTACTTCTGTGCCAGCAGTGTGAATAGGGCCTATGGCTACACCTTCGGTTCG	CASSVNRAYGYTF	1	9.503806274412903E-6	39	TCRBV02-01	TCRBV02	TCRBV02-01				01,03					TCRBD01,TCRBD02	TCRBD01-01,TCRBD02-01		TCRBJ01-02*01	TCRBJ01	TCRBJ01-02	01				4	1	5	3	5	4	42	55	60	64	65	1	In	VDJ
GAGTCAGGGGACACAGCACTGTATTTCTGTGCCAGCAGCAGGGCCCGACAGGGGAATCGTGTCTACTATGGCTACACCTTCGGTTCG	CASSRARQGNRVYYGYTF	1	9.503806274412903E-6	54	TCRBV21-01*01	TCRBV21	TCRBV21-01	01				TCRBD01-01*01	TCRBD01	TCRBD01-01	01				TCRBJ01-02*01	TCRBJ01	TCRBJ01-02	01				4	10	2	2	6	3	27	40	46	54	64	1	In	VDJ
GAGTCCGCCAGCACCAACCAGACATCTATGTACCTCTGTGCCAGCAGTTTCGGGACAGGCGGCGACTATGGCTACACCTTCGGTTCG	CASSFGTGGDYGYTF	1	9.503806274412903E-6	45	TCRBV28-01*01	TCRBV28	TCRBV28-01	01				TCRBD01-01*01	TCRBD01	TCRBD01-01	01				TCRBJ01-02*01	TCRBJ01	TCRBJ01-02	01				3	5	0	4	1	3	36	50	51	59	64	1	In	VDJ
ATGAATGTGAGCACCTTGGAGCTGGGGGACTCGGCCCTTTATCTTTGCGCCAGCAGTCGGGGAGACTATGGCTACACCTTCGGTTCG	CASSRGDYGYTF	2	1.9007612548825806E-5	36	TCRBV05-01*01	TCRBV05	TCRBV05-01	01				TCRBD02-01	TCRBD02	TCRBD02-01				01,02	TCRBJ01-02*01	TCRBJ01	TCRBJ01-02	01				5	2	8	3	1	3	45	56	57	62	64	2	In	VDJ
CTCAGAACCGGGAGACACGGCACTGTATCTCTGCGCCAGCAGTCAGCCCTCCCAGCGCGGTCTAACTATGGCTACACCTTCGGTTCG		1	9.503806274412903E-6	50	TCRBV23-01*01	TCRBV23	TCRBV23-01	01				TCRBD02-01	TCRBD02	TCRBD02-01				01,02	TCRBJ01-02*01	TCRBJ01	TCRBJ01-02	01				3	4	6	6	8	0	31	45	53	57	61	1	Out	VDJ
NTGAAGATCCAGCCCTCAGAACCCAGGGACTCAGCTGTGTACTTCTGTGCCAGCAGTCAGACTAACTATGGCTACACCTTCGGTTCG	CASSQTNYGYTF	1	9.503806274412903E-6	36	TCRBV12-03/12-04*01	TCRBV12	TCRBV12-03/12-04	01				TCRBD01-01*01	TCRBD01	TCRBD01-01	01				TCRBJ01-02*01	TCRBJ01	TCRBJ01-02	01				5	1	4	5	0	0	45	-1	57	60	61	1	In	VDJ
TCTGGAGCTGGGGGACTCAGCTTTGTATTTCTGTGCCAGCAGCGTAGAGTGGTGGCAGCCACTAACTATGGCTACACCTTCGGTTCG		2	1.9007612548825806E-5	50	TCRBV09-01*01	TCRBV09	TCRBV09-01	01								TCRBD01,TCRBD02	TCRBD01-01,TCRBD02-01		TCRBJ01-02*01	TCRBJ01	TCRBJ01-02	01				0	3	4	5	8	0	31	47	55	58	61	2	Out	VDJ
AAGATCCAGCGCACAGAGCAGGAGGACTCGGCCGTGTATCTCTGTGCCAGCAGCTTAACGGGGAACTATGGCTACACCTTCGGTTCG	CASSLTGNYGYTF	2	1.9007612548825806E-5	39	TCRBV07-02	TCRBV07	TCRBV07-02				01,02	TCRBD02-01*01	TCRBD02	TCRBD02-01	01				TCRBJ01-02*01	TCRBJ01	TCRBJ01-02	01				2	0	8	3	1	2	42	57	58	-1	63	2	In	VDJ
GGAGTCAGGGGACACAGCACTGTATTTCTGTGCCAGCAGCAAAGTACGGGGTCTTATTTCGCGAACTATGGCTACACCTTCGGTTCG		1	9.503806274412903E-6	53	TCRBV21-01*01	TCRBV21	TCRBV21-01	01				TCRBD02-01*01	TCRBD02	TCRBD02-01	01				TCRBJ01-02*01	TCRBJ01	TCRBJ01-02	01				1	12	8	3	2	2	28	44	46	51	63	1	Out	VDJ
GTGAACGCCTTGGAGCTGGACGACTCGGCCCTGTATCTCTGTGCCAGCAGCCCGGTGGGTGGCAACTATGGCTACACCTTCGGTTCG	CASSPVGGNYGYTF	1	9.503806274412903E-6	42	TCRBV05-04*01	TCRBV05	TCRBV05-04	01								TCRBD01,TCRBD02	TCRBD01-01,TCRBD02-01		TCRBJ01-02*01	TCRBJ01	TCRBJ01-02	01				4	4	0	9	5	2	39	51	56	59	63	1	In	VDJ
AGGATCCAGCAGGTAGTGCGAGGAGATTCGGCAGCTTATTTCTGTGCCAGCTCACCTGAGGCCAACTATGGCTACACCTTCGGTTCG	CASSPEANYGYTF	2	1.9007612548825806E-5	39	TCRBV18-01*01	TCRBV18	TCRBV18-01	01				TCRBD02-01*02	TCRBD02	TCRBD02-01	02				TCRBJ01-02*01	TCRBJ01	TCRBJ01-02	01				3	2	11	1	1	2	42	56	57	61	63	2	In	VDJ
GCCCTGCAGCCAGAAGACTCAGCCCTGTATCTCTGCGCCAGCAGCCCAGCTATGACAGGGATAAACTATGGCTACACCTTCGGTTCG	CASSPAMTGINYGYTF	2	1.9007612548825806E-5	48	TCRBV04-01*01	TCRBV04	TCRBV04-01	01				TCRBD01-01*01	TCRBD01	TCRBD01-01	01				TCRBJ01-02*01	TCRBJ01	TCRBJ01-02	01				4	3	2	3	7	2	33	46	53	60	63	2	In	VDJ
AGCCTGCAGAGCTTGGGGACTCGGCCGTGTATCTCTGTGCCAGCAGCCCCGCCCTGTAGAGGATCGGATGGCTACACCTTCGGTTCG		1	9.503806274412903E-6	46	TCRBV11-03*01	TCRBV11	TCRBV11-03	01				TCRBD02-01*02	TCRBD02	TCRBD02-01	02				TCRBJ01-02*01	TCRBJ01	TCRBJ01-02	01				5	5	11	1	11	6	35	47	58	62	67	1	Out	VDJ
GTGACCAGTGCCCATCCTGAAGACAGCAGCTTCTACATCTGCAGTGCTAGATCATACAGCCAGACGGATGGCTACACCTTCGGTTCG	CSARSYSQTDGYTF	1	9.503806274412903E-6	42	TCRBV20	TCRBV20				TCRBV20-01,TCRBV20-or09_02		TCRBD01-01*01	TCRBD01	TCRBD01-01	01				TCRBJ01-02*01	TCRBJ01	TCRBJ01-02	01				2	8	3	5	4	6	39	51	55	59	67	1	In	VDJ
ATGAATGTGAGCACCTTGGAGCTGGGGGACTCGGCCCTTTATCTTTGCGCCAGCAGACCCGGGGGCGATGGCTACACCTTCGGTTCG	CASRPGGDGYTF	2	1.9007612548825806E-5	36	TCRBV05-01*01	TCRBV05	TCRBV05-01	01								TCRBD01,TCRBD02	TCRBD01-01,TCRBD02-01		TCRBJ01-02*01	TCRBJ01	TCRBJ01-02	01				5	1	6	0	4	6	45	56	60	66	67	2	In	VDJ
ATCCAGCCCTCAGAACCCAGGGACTCAGCTGTGTACTTCTGTGCCAGCAATCCGGGACAGGGTGAACATGGCTACACCTTCGGTTCG	CASNPGQGEHGYTF	1	9.503806274412903E-6	42	TCRBV12	TCRBV12				TCRBV12-03/12-04,TCRBV12-04		TCRBD01-01*01	TCRBD01	TCRBD01-01	01				TCRBJ01-02*01	TCRBJ01	TCRBJ01-02	01				7	5	0	3	4	6	39	49	53	62	67	1	In	VDJ
AACGCCTTGGAGCTGGAGGACTCGGCCCTGTATCTCTGTGCCAGCAGCTGGGAACGCGACGGCGGAGGGGGCTACACCTTCGGTTCG	CASSWERDGGGGYTF	1	9.503806274412903E-6	45	TCRBV05-08*01	TCRBV05	TCRBV05-08	01				TCRBD02-01*02	TCRBD02	TCRBD02-01	02				TCRBJ01-02*01	TCRBJ01	TCRBJ01-02	01				3	0	10	0	14	8	36	49	63	-1	69	1	In	VDJ
TCAGAACCCAGGGACTCAGCTGTGTACTTCTGTGCCAGCAGTTTAGCGGAAACCGGGACAGGGATAGGAGGCTACACCTTCGGTTCG	CASSLAETGTGIGGYTF	1	9.503806274412903E-6	51	TCRBV12	TCRBV12				TCRBV12-03/12-04,TCRBV12-04		TCRBD01-01*01	TCRBD01	TCRBD01-01	01				TCRBJ01-02*01	TCRBJ01	TCRBJ01-02	01				0	6	0	3	7	8	30	47	54	63	69	1	In	VDJ
ATTCTGGAGTCCGCCAGCACCAACCAGACATCTATGTACCTCTGTGCCAGCAGTCCAGAACGGGCGCGAGGCTACACCTTCGGTTCG	CASSPERARGYTF	1	9.503806274412903E-6	39	TCRBV28-01*01	TCRBV28	TCRBV28-01	01								TCRBD01,TCRBD02	TCRBD01-01,TCRBD02-01		TCRBJ01-02*01	TCRBJ01	TCRBJ01-02	01				5	4	8	0	7	8	42	54	61	65	69	1	In	VDJ
ATGAGCTCCTTGGAGCTGGGGGACTCAGCCCTGTACTTCTGTGCCAGCAGCTTAGGCCTCCCGACAGGGCCCAACACCTTCGGTTCG	CASSLGLPTGPNTF	1	9.503806274412903E-6	42	TCRBV13-01*01	TCRBV13	TCRBV13-01	01				TCRBD01-01*01	TCRBD01	TCRBD01-01	01				TCRBJ01-02*01	TCRBJ01	TCRBJ01-02	01				0	4	2	3	6	12	39	56	62	69	73	1	In	VDJ
ATCAATTCCCTGGAGCTTGGTGACTCTGCTGTGTATTTCTGTGCCAGCGCCGCGGGACTAGCGGGATGGGAGCAGTACTTCGGGCCG	CASAAGLAGWEQYF	2	1.9007612548825806E-5	42	TCRBV03-01/03-02*01	TCRBV03	TCRBV03-01/03-02	01				TCRBD02-01*02	TCRBD02	TCRBD02-01	02				TCRBJ02-07*01	TCRBJ02	TCRBJ02-07	01				8	3	0	3	5	7	39	48	53	66	69	2	In	VDJ
TCACCAGGCCTGGGGGACGCAGCCATGTACCTGTGTGCCACCAGCAGAGATTTGCTAGCGGGAGAGATCGAGCAGTACTTCGGGCCG	CATSRDLLAGEIEQYF	2	1.9007612548825806E-5	48	TCRBV15-01*02	TCRBV15	TCRBV15-01	02				TCRBD02-01*02	TCRBD02	TCRBD02-01	02				TCRBJ02-07*01	TCRBJ02	TCRBJ02-07	01				0	4	4	2	4	6	33	50	54	64	68	2	In	VDJ
NCTCTGAAGATCCGGTCCACAAAGCTGGAGGACTCAGCCATGTACTTCTGTGCCAGCTCATGGGAACCCGAGCAGTACTTCGGGCCG	CASSWEPEQYF	1	9.503806274412903E-6	33	TCRBV02-01	TCRBV02	TCRBV02-01				01,03					TCRBD01,TCRBD02	TCRBD01-01,TCRBD02-01		TCRBJ02-07*01	TCRBJ02	TCRBJ02-07	01				8	3	0	8	4	6	48	57	61	65	68	1	In	VDJ
GAGTCCGCCAGCACCAACCAGACATCTATGTACCTCTGTGCCAGCAGACTAAAGGGGGACAGGGTGTACGAGCAGTACTTCGGGCCG	CASRLKGDRVYEQYF	1	9.503806274412903E-6	45	TCRBV28-01*01	TCRBV28	TCRBV28-01	01				TCRBD01-01*01	TCRBD01	TCRBD01-01	01				TCRBJ02-07*01	TCRBJ02	TCRBJ02-07	01				6	2	0	3	8	4	36	47	55	64	66	1	In	VDJ
GCCTTGGAGCTGGACGACTCGGCCCTGTATCTCTGTGCCAGCAGCTTGAGCGGGGGGCGAGGGAGGTACGAGCAGTACTTCGGGCCG	CASSLSGGRGRYEQYF	1	9.503806274412903E-6	48	TCRBV05-04*01	TCRBV05	TCRBV05-04	01				TCRBD02-01*01	TCRBD02	TCRBD02-01	01				TCRBJ02-07*01	TCRBJ02	TCRBJ02-07	01				1	9	6	1	0	4	33	-1	48	57	66	1	In	VDJ
TCGGCTGCTCCCTCCCAGACATCTGTGTACTTCTGTGCCAGCAGTGTGAGTATGGGGACAGGGGTCTACGAGCAGTACTTCGGGCCG	CASSVSMGTGVYEQYF	2	1.9007612548825806E-5	48	TCRBV06-01*01	TCRBV06	TCRBV06-01	01				TCRBD01-01*01	TCRBD01	TCRBD01-01	01				TCRBJ02-07*01	TCRBJ02	TCRBJ02-07	01				4	1	0	2	8	3	33	46	54	64	65	2	In	VDJ
TCCGCCAGCACCAACCAGACATCTATGTACCTCTGTGCCAGCCCGCCTCCAGGGACAGGTTTGATCTACGAGCAGTACTTCGGGCCG	CASPPPGTGLIYEQYF	1	9.503806274412903E-6	48	TCRBV28-01*01	TCRBV28	TCRBV28-01	01				TCRBD01-01*01	TCRBD01	TCRBD01-01	01				TCRBJ02-07*01	TCRBJ02	TCRBJ02-07	01				8	6	0	4	9	3	33	42	51	59	65	1	In	VDJ
AATGTGAACGCCTTGGAGCTGGACGACTCGGCCCTGTATCTCTGTGCCAGCAGCTCCAGGGTAGGCTACGAGCAGTACTTCGGGCCG	CASSSRVGYEQYF	1	9.503806274412903E-6	39	TCRBV05-04*01	TCRBV05	TCRBV05-04	01				TCRBD01-01*01	TCRBD01	TCRBD01-01	01				TCRBJ02-07*01	TCRBJ02	TCRBJ02-07	01				3	4	4	3	1	3	42	55	56	61	65	1	In	VDJ
ATTCTGGAGTCCGCCAGCACCAACCAGACATCTATGTACCTCTGTGCCAGCAGCACGAGTGGAGGCTACGAGCAGTACTTCGGGCCG	CASSTSGGYEQYF	1	9.503806274412903E-6	39	TCRBV28-01*01	TCRBV28	TCRBV28-01	01				TCRBD02-01*02	TCRBD02	TCRBD02-01	02				TCRBJ02-07*01	TCRBJ02	TCRBJ02-07	01				6	0	10	1	7	3	42	53	60	-1	65	1	In	VDJ
GCCATCCCCAACCAGACAGCTCTTTACTTCTGTGCCACCAGTGATCCAGGCCCCTGGGGACAGTCCTACGAGCAGTACTTCGGGCCG	CATSDPGPWGQSYEQYF	4	3.801522509765161E-5	51	TCRBV24-01*01	TCRBV24	TCRBV24-01	01				TCRBD01-01*01	TCRBD01	TCRBD01-01	01				TCRBJ02-07*01	TCRBJ02	TCRBJ02-07	01				3	0	0	5	11	1	30	45	56	-1	63	4	In	VDJ
GTGAGCAACATGAGCCCTGAAGACAGCAGCATATATCTCTGCAGCGTTGGGACAGGCATTAGCTCCTACGAGCAGTACTTCGGGCCG	CSVGTGISSYEQYF	2	1.9007612548825806E-5	42	TCRBV29-01	TCRBV29	TCRBV29-01				01,02	TCRBD01-01*01	TCRBD01	TCRBD01-01	01				TCRBJ02-07*01	TCRBJ02	TCRBJ02-07	01				4	6	1	4	0	0	39	-1	49	56	62	2	In	VDJ
AGGATCCAGCAGGTAGTGCGAGGAGATTCGGCAGCTTATTTCTGTGCCAGTCGGACAGGGAGCTCCTACGAGCAGTACTTCGGGCCG	CASRTGSSYEQYF	2	1.9007612548825806E-5	39	TCRBV18-01*01	TCRBV18	TCRBV18-01	01				TCRBD01-01*01	TCRBD01	TCRBD01-01	01				TCRBJ02-07*01	TCRBJ02	TCRBJ02-07	01				9	2	1	3	2	0	42	50	52	60	62	2	In	VDJ
ATGTGAACGCCTTGTTGCTGGGGGACTCGGCCCTCTATCTCTGTGCCAGCAGTTGGACAGAAATCCTACGAGCAGTACTTCGGGCCG		1	9.503806274412903E-6	40	TCRBV05-06*01	TCRBV05	TCRBV05-06	01				TCRBD01-01*01	TCRBD01	TCRBD01-01	01				TCRBJ02-07*01	TCRBJ02	TCRBJ02-07	01				5	3	1	5	2	1	41	52	54	60	63	1	Out	VDJ
ATTCTGGAGTCCGCCAGCACCAACCAGACATCTATGTACCTCTGTGCCAGCAGTTTGCGGGAGCCCTACGAGCAGTACTTCGGGCCG	CASSLREPYEQYF	1	9.503806274412903E-6	39	TCRBV28-01*01	TCRBV28	TCRBV28-01	01				TCRBD02-01*02	TCRBD02	TCRBD02-01	02				TCRBJ02-07*01	TCRBJ02	TCRBJ02-07	01				3	1	7	2	0	2	42	-1	56	63	64	1	In	VDJ
ATCCAGTCCACGGAGTCAGGGGACACAGCACTGTATTTCTGTGCCAGCAGCAACTTCCATATCCCCTACGAGCAGTACTTCGGGCCG	CASSNFHIPYEQYF	1	9.503806274412903E-6	42	TCRBV21-01*01	TCRBV21	TCRBV21-01	01								TCRBD01,TCRBD02	TCRBD01-01,TCRBD02-01		TCRBJ02-07*01	TCRBJ02	TCRBJ02-07	01				3	5	4	6	4	2	39	53	57	59	64	1	In	VDJ
NNNNTGAAGATCCAGCCCTCAGAACCCAGGGACTCAGCTGTGTACTTCTGTGCCAGCAGCGGTACCTACGAGCAGTACTTCGGGCCG	CASSGTYEQYF	1	9.503806274412903E-6	33	TCRBV12-03/12-04*01	TCRBV12	TCRBV12-03/12-04	01				TCRBD02-01	TCRBD02	TCRBD02-01				01,02	TCRBJ02-07*01	TCRBJ02	TCRBJ02-07	01				6	2	8	5	0	2	48	-1	59	62	64	1	In	VDJ
ATCCTGGAGTCGCCCAGCCCCAACCAGACCTCTCTGTACTTCTGTGCCAGCGTCGGTTAGTATGACTACGAGCAGTACTTCGGGCCG	CASVG*YDYEQYF	3	2.8511418823238706E-5	39	TCRBV27-01*01	TCRBV27	TCRBV27-01	01				TCRBD02-01	TCRBD02	TCRBD02-01				01,02	TCRBJ02-07*01	TCRBJ02	TCRBJ02-07	01				8	5	5	8	6	3	42	51	57	60	65	3	Stop	VDJ
CTCACTGTGACATCGGCCCAAAAGAACCCGACAGCTTTCTATCTCTGTGCCAGTAGTATTTTACACTACGAGCAGTACTTCGGGCCG	CASSILHYEQYF	2	1.9007612548825806E-5	36	TCRBV19-01*01	TCRBV19	TCRBV19-01	01				TCRBD01-01*01	TCRBD01	TCRBD01-01	01				TCRBJ02-07*01	TCRBJ02	TCRBJ02-07	01				3	0	3	6	3	3	45	59	62	-1	65	2	In	VDJ
GAGTCCGCTACCAGCTCCCAGACATCTGTGTACTTCTGTGCCATCAGTGAGGCAGGGGCTAGAGAATACGAGCAGTACTTCGGGCCG	CAISEAGAREYEQYF	2	1.9007612548825806E-5	45	TCRBV10-03*01	TCRBV10	TCRBV10-03	01				TCRBD01-01*01	TCRBD01	TCRBD01-01	01				TCRBJ02-07*01	TCRBJ02	TCRBJ02-07	01				2	8	4	2	1	4	36	51	52	58	66	2	In	VDJ
AACGCCTTGTTGCTGGGGGACTCGGCCCTGTATCTCTGTGCCAGCAGCCGGACTAGCGGGGTAGGTAACGAGCAGTACTTCGGGCCG	CASSRTSGVGNEQYF	1	9.503806274412903E-6	45	TCRBV05-05*01	TCRBV05	TCRBV05-05	01				TCRBD02-01*01	TCRBD02	TCRBD02-01	01				TCRBJ02-07*01	TCRBJ02	TCRBJ02-07	01				4	6	1	3	1	5	36	48	49	61	67	1	In	VDJ
AACGCCTTGGAGCTGGACGACTCGGCCCTGTATCTCTGTGCCAGCAGCTACGGGACAGGGGGACGAAACGAGCAGTACTTCGGGCCG	CASSYGTGGRNEQYF	3	2.8511418823238706E-5	45	TCRBV05-04*01	TCRBV05	TCRBV05-04	01				TCRBD01-01*01	TCRBD01	TCRBD01-01	01				TCRBJ02-07*01	TCRBJ02	TCRBJ02-07	01				3	5	0	1	2	5	36	49	51	62	67	3	In	VDJ
GAGTCCGCCAGCACCAACCAGACATCTATGTACCTCTGTGCCAGCAGTTGGGGGACCACAGGGGCTGGAGAGCAGTACTTCGGGCCG	CASSWGTTGAGEQYF	1	9.503806274412903E-6	45	TCRBV28-01*01	TCRBV28	TCRBV28-01	01				TCRBD01-01*01	TCRBD01	TCRBD01-01	01				TCRBJ02-07*01	TCRBJ02	TCRBJ02-07	01				4	5	3	2	8	7	36	49	57	64	69	1	In	VDJ
GTGACCAGTGCCCATCCTGAAGACAGCAGCTTCTACATCTGCAGTGCTAGAGTCGGAGGGATGGTTGGCACCATATATTTTGGAGAG	CSARVGGMVGTIYF	4	3.801522509765161E-5	42	TCRBV20	TCRBV20				TCRBV20-01,TCRBV20-or09_02		TCRBD02-01*02	TCRBD02	TCRBD02-01	02				TCRBJ01-03*01	TCRBJ01	TCRBJ01-03	01				1	8	10	0	2	9	39	52	54	60	68	4	In	VDJ
AAGATCCAGCCCTCAGAACCCAGGGACTCAGCTGTGTACTTCTGTGCCAGCAGCGGGATCTCTGGAAACACCATATATTTTGGAGAG	CASSGISGNTIYF	1	9.503806274412903E-6	39	TCRBV12-03/12-04*01	TCRBV12	TCRBV12-03/12-04	01				TCRBD02-01*02	TCRBD02	TCRBD02-01	02				TCRBJ01-03*01	TCRBJ01	TCRBJ01-03	01				6	1	8	3	0	0	42	-1	53	58	59	1	In	VDJ
CAGCCCTCAGAACCCAGGGACTCAGCTGTGTACTTCTGTGCCAGCAGTTTTGGGGTTAGCTCTGGAAACACCATATATTTTGGAGAG	CASSFGVSSGNTIYF	1	9.503806274412903E-6	45	TCRBV12	TCRBV12				TCRBV12-03/12-04,TCRBV12-04						TCRBD01,TCRBD02	TCRBD01-01,TCRBD02-01		TCRBJ01-03*01	TCRBJ01	TCRBJ01-03	01				3	4	6	2	1	0	36	50	51	55	59	1	In	VDJ
GTGACATCGGCCCAAAAGAACCCGACAGCTTTCTATCTCTGTGCCAGTAGAGAACAAACCTCTGGAAACACCATATATTTTGGAGAG	CASREQTSGNTIYF	2	1.9007612548825806E-5	42	TCRBV19-01*01	TCRBV19	TCRBV19-01	01				TCRBD01-01*01	TCRBD01	TCRBD01-01	01				TCRBJ01-03*01	TCRBJ01	TCRBJ01-03	01				6	3	3	6	3	0	39	50	53	56	59	2	In	VDJ
AAGATCCAGCCCTCAGAACCCAGGGACTCAGCTGTGTACTTCTGTGCCAGCAGACCCCTCCGGGGAAACACCATATATTTTGGAGAG	CASRPLRGNTIYF	1	9.503806274412903E-6	39	TCRBV12-03/12-04*01	TCRBV12	TCRBV12-03/12-04	01				TCRBD02-01	TCRBD02	TCRBD02-01				01,02	TCRBJ01-03*01	TCRBJ01	TCRBJ01-03	01				6	0	8	5	7	4	42	53	60	-1	63	1	In	VDJ
AGCCCCAACCAGACCTCTCTGTACTTCTGTGCCAGCAGTTTATCCCACCCGGGACAGGGAGGAGGAAACACCATATATTTTGGAGAG	CASSLSHPGQGGGNTIYF	2	1.9007612548825806E-5	54	TCRBV27-01*01	TCRBV27	TCRBV27-01	01				TCRBD01-01*01	TCRBD01	TCRBD01-01	01				TCRBJ01-03*01	TCRBJ01	TCRBJ01-03	01				0	4	0	3	6	4	27	44	50	59	63	2	In	VDJ
TCCACAAAGCTGGAGGACTCAGCCATGTACTTCTGTGCCAGCAGTGGACAGGAGAGCTCTGGGGCCAACGTCCTGACTTTCGGGGCC	CASSGQESSGANVLTF	3	2.8511418823238706E-5	48	TCRBV02-01	TCRBV02	TCRBV02-01				01,03	TCRBD01-01*01	TCRBD01	TCRBD01-01	01				TCRBJ02-06*01	TCRBJ02	TCRBJ02-06	01				4	4	2	4	0	0	33	-1	46	52	56	3	In	VDJ
ATCCGGTCCACAAAGCTGGAGGACTCAGCCATGTACTTCTGTGCCAGCACGGGGTCCTCTGGGGCCAACGTCCTGACTTTCGGGGCC	CASTGSSGANVLTF	1	9.503806274412903E-6	42	TCRBV02-01	TCRBV02	TCRBV02-01				01,03	TCRBD02-01*01	TCRBD02	TCRBD02-01	01				TCRBJ02-06*01	TCRBJ02	TCRBJ02-06	01				7	2	8	3	0	0	39	-1	49	54	56	1	In	VDJ
TCCACAAAGCTGGAGGACTCAGCCATGTACTTCTGTGCCAGCAGTGAGGAAAGGGGGGCCGGTAATTCACCCCTCCACTTTGGGAAC	CASSEERGAGNSPLHF	2	1.9007612548825806E-5	48	TCRBV02-01	TCRBV02	TCRBV02-01				01,03					TCRBD01,TCRBD02	TCRBD01-01,TCRBD02-01		TCRBJ01-06*02	TCRBJ01	TCRBJ01-06	02				3	5	5	1	4	6	33	47	51	57	62	2	In	VDJ
CACGCCCTGCAGCCAGAAGACTCAGCCCTGTATCTCTGCGCCAGCAGCCAAGAGGTCGGCGGGAATTCACCCCTCCACTTTGGGAAC	CASSQEVGGNSPLHF	2	1.9007612548825806E-5	45	TCRBV04-01*01	TCRBV04	TCRBV04-01	01				TCRBD02-01	TCRBD02	TCRBD02-01				01,02	TCRBJ01-06*02	TCRBJ01	TCRBJ01-06	02				0	0	7	4	5	7	36	53	58	-1	63	2	In	VDJ
CTCCCTGTCCCTAGAGTCTGCCATCCCCAACCAGACAGCTCTTTACTTCTGTGCCACCACCAAGGGGATGAGCAGTTCTTCGGGCCA		2	1.9007612548825806E-5	32	TCRBV24-01*01	TCRBV24	TCRBV24-01	01				TCRBD01-01*01	TCRBD01	TCRBD01-01	01				TCRBJ02-01*01	TCRBJ02	TCRBJ02-01	01				8	0	5	2	3	8	49	59	62	-1	67	2	Out	VDJ
TCCGCCAGCACCAACCAGACATCTATGTACCTCTGTGCCAGCAGTTCGGCAGGGACAGGGTTAATGAATGAGCAGTTCTTCGGGCCA	CASSSAGTGLMNEQFF	1	9.503806274412903E-6	48	TCRBV28-01*01	TCRBV28	TCRBV28-01	01				TCRBD01-01*01	TCRBD01	TCRBD01-01	01				TCRBJ02-01*01	TCRBJ02	TCRBJ02-01	01				4	6	0	3	5	7	33	46	51	60	66	1	In	VDJ
TCCGCCAGCACCAACCAGACATCTATGTACCTCTGTGCCAGCAGTCCCCCCACCGGGACAGGGAGGAATGAGCAGTTCTTCGGGCCA	CASSPPTGTGRNEQFF	1	9.503806274412903E-6	48	TCRBV28-01*01	TCRBV28	TCRBV28-01	01				TCRBD01-01*01	TCRBD01	TCRBD01-01	01				TCRBJ02-01*01	TCRBJ02	TCRBJ02-01	01				5	3	0	3	9	7	33	45	54	63	66	1	In	VDJ
TCCCTGGAGCTTGGTGACTCTGCTGTGTATTTCTGTGCCAGCAGCCAAGATAGGACAGGGCGCGGCAATGAGCAGTTCTTCGGGCCA	CASSQDRTGRGNEQFF	2	1.9007612548825806E-5	48	TCRBV03-01/03-02*01	TCRBV03	TCRBV03-01/03-02	01				TCRBD01-01*01	TCRBD01	TCRBD01-01	01				TCRBJ02-01*01	TCRBJ02	TCRBJ02-01	01				0	5	1	3	2	6	33	50	52	60	65	2	In	VDJ
AACGCCTTGTTGCTGGGGGACTCGGCCCTCTATCTCTGTGCCAGCAGCTTGGGGCTAGCGGGTTACAATGAGCAGTTCTTCGGGCCA	CASSLGLAGYNEQFF	1	9.503806274412903E-6	45	TCRBV05-06*01	TCRBV05	TCRBV05-06	01				TCRBD02-01	TCRBD02	TCRBD02-01				01,02	TCRBJ02-01*01	TCRBJ02	TCRBJ02-01	01				0	1	4	4	2	4	36	52	54	62	63	1	In	VDJ
GGAGTCCGCCAGCACCAACCAGACATCTATGTACCTCTGTGCCAGCAGACAGCCTCGAGCAGGGGTGAGACCCAGTACTTCGGGCCA		1	9.503806274412903E-6	44	TCRBV28-01*01	TCRBV28	TCRBV28-01	01				TCRBD01-01*01	TCRBD01	TCRBD01-01	01				TCRBJ02-05*01	TCRBJ02	TCRBJ02-05	01				6	1	4	2	11	5	37	48	59	65	66	1	Out	VDJ
TTGTTGCTGGGGGACTCGGCCCTCTATCTCTGTGCCAGCAGCTCCCCACAGGGTGGAGGATTTGTGGAGACCCAGTACTTCGGGCCA	CASSSPQGGGFVETQYF	1	9.503806274412903E-6	51	TCRBV05-06*01	TCRBV05	TCRBV05-06	01				TCRBD01-01*01	TCRBD01	TCRBD01-01	01				TCRBJ02-05*01	TCRBJ02	TCRBJ02-05	01				3	13	3	3	4	5	30	43	47	53	66	1	In	VDJ
AGTTCTAAGAAGCTCCTTCTCAGTGACTCTGGCTTCTATCTCTGTGCCTGGAACCTTTTCCCAGGGGAGACCCAGTACTTCGGGCCA	CAWNLFPGETQYF	1	9.503806274412903E-6	39	TCRBV30-01*01	TCRBV30	TCRBV30-01	01				TCRBD01-01*01	TCRBD01	TCRBD01-01	01				TCRBJ02-05*01	TCRBJ02	TCRBJ02-05	01				4	0	4	3	9	5	42	52	61	-1	66	1	In	VDJ
NTGAAGATCCAGCCCTCAGAACCCAGGGACTCAGCTGTGTACTTCTGTGCCAGCAACTTGGGGGCCGAGACCCAGTACTTCGGGCCA	CASNLGAETQYF	1	9.503806274412903E-6	36	TCRBV12-03/12-04*01	TCRBV12	TCRBV12-03/12-04	01				TCRBD01-01*01	TCRBD01	TCRBD01-01	01				TCRBJ02-05*01	TCRBJ02	TCRBJ02-05	01				7	1	6	0	4	5	45	55	59	65	66	1	In	VDJ
TCCCTAGAGTCTGCCATCCCCAACCAGACAGCTCTTTACTTCTGTGCCACCAGTGATTTGTGAGGAGAGACCCAGTACTTCGGGCCA	CATSDL*GETQYF	1	9.503806274412903E-6	39	TCRBV24-01*01	TCRBV24	TCRBV24-01	01				TCRBD02-01*02	TCRBD02	TCRBD02-01	02				TCRBJ02-05*01	TCRBJ02	TCRBJ02-05	01				0	0	11	1	1	4	42	60	61	-1	65	1	Stop	VDJ
GTGAACGCCTTGTTGCTGGGGGACTCGGCCCTCTATCTCTGTGCCAGCAGCTCTGGACCCGAAGGAGAGACCCAGTACTTCGGGCCA	CASSSGPEGETQYF	1	9.503806274412903E-6	42	TCRBV05-06*01	TCRBV05	TCRBV05-06	01								TCRBD01,TCRBD02	TCRBD01-01,TCRBD02-01		TCRBJ02-05*01	TCRBJ02	TCRBJ02-05	01				3	7	1	7	2	4	39	52	54	58	65	1	In	VDJ
TCCGCCAGCACCAACCAGACATCTATGTACCTCTGTGCCAGCAGTTTAGTGGGCAGGTCGAGCACAGATACGCAGTATTTTGGCCCA	CASSLVGRSSTDTQYF	4	3.801522509765161E-5	48	TCRBV28-01*01	TCRBV28	TCRBV28-01	01				TCRBD01-01*01	TCRBD01	TCRBD01-01	01				TCRBJ02-03*01	TCRBJ02	TCRBJ02-03	01				2	3	4	4	5	0	33	48	53	57	60	4	In	VDJ
CACGCCCTGCAGCCAGAAGACTCAGCCCTGTATCTCTGCGCCAGCAGCCAAGCCGGGACAAGCCGGGGGGAGCTGTTTTTTGGAGAA	CASSQAGTSRGELFF	2	1.9007612548825806E-5	45	TCRBV04-01*01	TCRBV04	TCRBV04-01	01				TCRBD01-01*01	TCRBD01	TCRBD01-01	01				TCRBJ02-02*01	TCRBJ02	TCRBJ02-02	01				1	6	0	6	2	8	36	52	54	60	66	2	In	VDJ
ATCCAGCCCTCAGAACCCAGGGACTCAGCTGTGTATTTTTGTGCTAGTGGTGCGATCGTAAACAGCGGGGAGCTGTTTTTTGGAGAA	CASGAIVNSGELFF	2	1.9007612548825806E-5	42	TCRBV12-05*01	TCRBV12	TCRBV12-05	01				TCRBD01-01*01	TCRBD01	TCRBD01-01	01				TCRBJ02-02*01	TCRBJ02	TCRBJ02-02	01				5	0	3	5	10	7	39	51	61	-1	65	2	In	VDJ
ACTCTGGAGTCCGCTACCAGCTCCCAGACATCTGTGTACTTCTGTGCCAATGGACAGGGGGCTGCCGGGGAGCTGTTTTTTGGAGAA	CANGQGAAGELFF	2	1.9007612548825806E-5	39	TCRBV10-03*01	TCRBV10	TCRBV10-03	01				TCRBD01-01*01	TCRBD01	TCRBD01-01	01				TCRBJ02-02*01	TCRBJ02	TCRBJ02-02	01				10	2	1	0	2	6	42	49	51	62	64	2	In	VDJ
CTGACAGTGACCAGTGCCCATCCTGAAGACAGCAGCTTCTACATCTGCAGTGCTGGCAGGGGGCCCGGGGAGCTGTTTTTTGGAGAA	CSAGRGPGELFF	2	1.9007612548825806E-5	36	TCRBV20	TCRBV20				TCRBV20-01,TCRBV20-or09_02		TCRBD01-01*01	TCRBD01	TCRBD01-01	01				TCRBJ02-02*01	TCRBJ02	TCRBJ02-02	01				5	0	4	0	2	6	45	54	56	-1	64	2	In	VDJ
CAGCCCTCAGAACCCAGGGACTCAGCTGTGTACTTCTGTGCCAGCAGTTTCCCTAATCTCCTCACCGGGGAGCTGTTTTTTGGAGAA	CASSFPNLLTGELFF	1	9.503806274412903E-6	45	TCRBV12	TCRBV12				TCRBV12-03/12-04,TCRBV12-04		TCRBD02-01	TCRBD02	TCRBD02-01				01,02	TCRBJ02-02*01	TCRBJ02	TCRBJ02-02	01				3	7	4	9	2	4	36	50	52	55	62	1	In	VDJ
AGCTCTCTGGAGCTGGGGGACTCAGCTTTGTATTTCTGTGCCAGCAGCGTGAGGGGGCCGGGCACCGGGGAGCTGTTTTTTGGAGAA	CASSVRGPGTGELFF	2	1.9007612548825806E-5	45	TCRBV09-01*01	TCRBV09	TCRBV09-01	01				TCRBD01-01*01	TCRBD01	TCRBD01-01	01				TCRBJ02-02*01	TCRBJ02	TCRBJ02-02	01				2	4	5	0	1	4	36	50	51	58	62	2	In	VDJ
AAGATCCAGCCCTCAGAACCCAGGGACTCAGCTGTGTACTTCTGTGCCAGCAGTTCCCTCGGCACCGGGGAGCTGTTTTTTGGAGAA	CASSSLGTGELFF	1	9.503806274412903E-6	39	TCRBV12-03/12-04*01	TCRBV12	TCRBV12-03/12-04	01				TCRBD02-01	TCRBD02	TCRBD02-01				01,02	TCRBJ02-02*01	TCRBJ02	TCRBJ02-02	01				4	0	8	5	4	4	42	55	59	-1	62	1	In	VDJ
TCAGAACCCAGGGACTCAGCTGTGTACTTCTGTGCCAGCCGAAACCCAGGGGGTCAGACTGCCACCGGGGAGCTGTTTTTTGGAGAA	CASRNPGGQTATGELFF	1	9.503806274412903E-6	51	TCRBV12	TCRBV12				TCRBV12-03/12-04,TCRBV12-04		TCRBD01-01*01	TCRBD01	TCRBD01-01	01				TCRBJ02-02*01	TCRBJ02	TCRBJ02-02	01				8	9	4	1	7	4	30	39	46	53	62	1	In	VDJ
GAGTCCGCCAGCACCAACCAGACATCTATGTACCTCTGTGCCAGCAGTTTAGTCCTTCGGGACACCGGGGAGCTGTTTTTTGGAGAA	CASSLVLRDTGELFF	8	7.603045019530323E-5	45	TCRBV28-01*01	TCRBV28	TCRBV28-01	01				TCRBD02-01	TCRBD02	TCRBD02-01				01,02	TCRBJ02-02*01	TCRBJ02	TCRBJ02-02	01				2	0	8	4	6	3	36	51	57	-1	61	8	In	VDJ
GCCTTGTTGCTGGGGGACTCGGCCCTGTATCTCTGTGCCAGCAGCCTTGGACTAGCGGCGAACACCGGGGAGCTGTTTTTTGGAGAA	CASSLGLAANTGELFF	1	9.503806274412903E-6	48	TCRBV05-05*01	TCRBV05	TCRBV05-05	01				TCRBD02-01	TCRBD02	TCRBD02-01				01,02	TCRBJ02-02*01	TCRBJ02	TCRBJ02-02	01				4	0	1	5	3	0	33	45	48	-1	58	1	In	VDJ
CTCAGAACCCAGGGACTCAGCTGTGTACTTCTGTGCCAGCAGCCTCTTGCAGGGGACGCGAACACCGGGGAGCTGTTTTTTGGAGAA		1	9.503806274412903E-6	50	TCRBV12	TCRBV12				TCRBV12-03/12-04,TCRBV12-04		TCRBD01-01*01	TCRBD01	TCRBD01-01	01				TCRBJ02-02*01	TCRBJ02	TCRBJ02-02	01				6	3	4	2	7	0	31	42	49	55	58	1	Out	VDJ
AACCTGAGCTCTCTGGAGCTGGGGGACTCAGCTTTGTATTTCTGTGCCAGCAGCGCTAAAGGAACCGGGGAGCTGTTTTTTGGAGAA	CASSAKGTGELFF	4	3.801522509765161E-5	39	TCRBV09-01*01	TCRBV09	TCRBV09-01	01								TCRBD01,TCRBD02	TCRBD01-01,TCRBD02-01		TCRBJ02-02*01	TCRBJ02	TCRBJ02-02	01				3	0	1	8	5	5	42	55	60	-1	63	4	In	VDJ
GTGCAGCCTGCAGAACTGGAGGATTCTGGAGTTTATTTCTGTGCCAGCAGCCCCGGGACAGTCTCCCGTGGGGCTTTCTTTGGACAA	CASSPGTVSRGAFF	2	1.9007612548825806E-5	42	TCRBV14-01*01	TCRBV14	TCRBV14-01	01				TCRBD01-01*01	TCRBD01	TCRBD01-01	01				TCRBJ01-01*01	TCRBJ01	TCRBJ01-01	01				4	11	0	5	2	11	39	52	54	61	72	2	In	VDJ
ACTCTGACTGTGAGCAACATGAGCCCTGAAGACAGCAGCATATATCTCTGCAGCGTAAGGACAGGCCGTGAAGCTTTCTTTGGACAA	CSVRTGREAFF	2	1.9007612548825806E-5	33	TCRBV29-01*01	TCRBV29	TCRBV29-01	01				TCRBD01-01*01	TCRBD01	TCRBD01-01	01				TCRBJ01-01*01	TCRBJ01	TCRBJ01-01	01				6	3	1	4	2	7	48	56	58	65	68	2	In	VDJ
GTGAGCAACATGAGCCCTGAAGACAGCAGCATATATCTCTGCAGCGTTGAGTTCTTCACAGGGGGAGCTGAAGCTTTCTTTGGACAA	CSVEFFTGGAEAFF	2	1.9007612548825806E-5	42	TCRBV29-01	TCRBV29	TCRBV29-01				01,02	TCRBD01-01*01	TCRBD01	TCRBD01-01	01				TCRBJ01-01*01	TCRBJ01	TCRBJ01-01	01				3	2	3	1	7	6	39	50	57	65	67	2	In	VDJ
NTGTCGGCTGCTCCCTCCCAGACATCTGTGTACTTCTGTGCCAGCAGTCAGGACCAGGGGGCCAGTACTGAAGCTTTCTTTGGACAA	CASSQDQGASTEAFF	2	1.9007612548825806E-5	45	TCRBV06-05*01	TCRBV06	TCRBV06-05	01				TCRBD01-01*01	TCRBD01	TCRBD01-01	01				TCRBJ01-01*01	TCRBJ01	TCRBJ01-01	01				5	4	4	0	6	5	36	48	54	62	66	2	In	VDJ
CTGGAGTCCGCTACCAGCTCCCAGACATCTGTGTACTTCTGTGCCATCCGGCAGGGGAATCAGGGCACTGAAGCTTTCTTTGGACAA	CAIRQGNQGTEAFF	2	1.9007612548825806E-5	42	TCRBV10-03*01	TCRBV10	TCRBV10-03	01				TCRBD01-01*01	TCRBD01	TCRBD01-01	01				TCRBJ01-01*01	TCRBJ01	TCRBJ01-01	01				8	8	4	2	3	4	39	48	51	57	65	2	In	VDJ
TGTGAACGCCTTGTTGCTGGGGGACTCGGCCCTCTATCTCTGTGCCAGCAGCTTGGGTTGGACGGCACTGAAGCTTTCTTTGGACAA		1	9.503806274412903E-6	41	TCRBV05-06*01	TCRBV05	TCRBV05-06	01								TCRBD01,TCRBD02	TCRBD01-01,TCRBD02-01		TCRBJ01-01*01	TCRBJ01	TCRBJ01-01	01				0	2	1	7	3	4	40	56	59	63	65	1	Out	VDJ
CTTCACCTACACGCCCTGCAGCCAGAAGACTCAGCCCTGTATCTCTGCGCCAGCAGCCAAGAGTACACTGAAGCTTTCTTTGGACAA	CASSQEYTEAFF	2	1.9007612548825806E-5	36	TCRBV04-01*01	TCRBV04	TCRBV04-01	01											TCRBJ01-01*01	TCRBJ01	TCRBJ01-01	01				0	2	0	0	0	3	45	-1	-1	62	64	2	In	VJ
TCCGCCAGCACCAACCAGACATCTATGTACCTCTGTGCCAGCACCCTCATACAGGGGATCTTGGACACTGAAGCTTTCTTTGGACAA	CASTLIQGILDTEAFF	1	9.503806274412903E-6	48	TCRBV28-01*01	TCRBV28	TCRBV28-01	01				TCRBD01-01*01	TCRBD01	TCRBD01-01	01				TCRBJ01-01*01	TCRBJ01	TCRBJ01-01	01				7	7	3	2	7	3	33	43	50	57	64	1	In	VDJ
TAAGAAGCTCCTTCTCAGTGACTCTGGCTTCTATCTCTGTGCCTGGAGTCCCCCCGGGGGAATAACACTGAAGCTTTCTTTGGACAA		2	1.9007612548825806E-5	44	TCRBV30-01*01	TCRBV30	TCRBV30-01	01				TCRBD02-01*01	TCRBD02	TCRBD02-01	01				TCRBJ01-01*01	TCRBJ01	TCRBJ01-01	01				2	3	8	2	5	2	37	49	54	60	63	2	Out	VDJ
ATCCGGTCCACAAAGCTGGAGGACTCAGCCATGTACTTCTGTGCCAGCAGTACGGGCCCACTGAACACTGAAGCTTTCTTTGGACAA	CASSTGPLNTEAFF	2	1.9007612548825806E-5	42	TCRBV02-01	TCRBV02	TCRBV02-01				01,03					TCRBD01,TCRBD02	TCRBD01-01,TCRBD02-01		TCRBJ01-01*01	TCRBJ01	TCRBJ01-01	01				5	4	8	0	2	0	39	51	53	57	61	2	In	VDJ
AAGATCCGGTCCACAAAGCTGGAGGACTCAGCCATGTACTTCTGTGCCAGCAGTTGGGCCTCGAACACTGAAGCTTTCTTTGGACAA	CASSWASNTEAFF	2	1.9007612548825806E-5	39	TCRBV02-01	TCRBV02	TCRBV02-01				01,03	TCRBD01-01*01	TCRBD01	TCRBD01-01	01				TCRBJ01-01*01	TCRBJ01	TCRBJ01-01	01				5	3	8	0	1	1	42	54	55	59	62	2	In	VDJ
GGAGATCCAGTCCACGGAGTCAGGGGACACAGCACTGTATTTCTGTGCCATAACTAGGCCCCGAACACTGAAGCTTTCTTTGGACAA		1	9.503806274412903E-6	38	TCRBV21-01*01	TCRBV21	TCRBV21-01	01				TCRBD02-01	TCRBD02	TCRBD02-01				01,02	TCRBJ01-01*01	TCRBJ01	TCRBJ01-01	01				10	5	3	8	2	1	43	50	52	57	62	1	Out	VDJ
ACTGTGACATCGGCCCAAAAGAACCCGACAGCTTTCTATCTCTGTGCCAGTAGTACAGGGGAAAACACTGAAGCTTTCTTTGGACAA	CASSTGENTEAFF	2	1.9007612548825806E-5	39	TCRBV19-01*01	TCRBV19	TCRBV19-01	01				TCRBD01-01*01	TCRBD01	TCRBD01-01	01				TCRBJ01-01*01	TCRBJ01	TCRBJ01-01	01				4	2	4	2	0	2	42	-1	55	61	63	2	In	VDJ
CAGCCCTCAGAACCCAGGGACTCAGCTGTGTACTTCTGTGCCAGCAGTTTTTTATCGGGGGCGATAACTGAAGCTTTCTTTGGACAA	CASSFLSGAITEAFF	1	9.503806274412903E-6	45	TCRBV12	TCRBV12				TCRBV12-03/12-04,TCRBV12-04						TCRBD01,TCRBD02	TCRBD01-01,TCRBD02-01		TCRBJ01-01*01	TCRBJ01	TCRBJ01-01	01				3	4	6	0	6	5	36	50	56	62	66	1	In	VDJ
ACAGTGACCAGTGCCCATCCTGAAGACAGCAGCTTCTACATCTGCAGTGCTAGGCCGGACAGCATAACTGAAGCTTTCTTTGGACAA	CSARPDSITEAFF	2	1.9007612548825806E-5	39	TCRBV20	TCRBV20				TCRBV20-01,TCRBV20-or09_02		TCRBD01-01*01	TCRBD01	TCRBD01-01	01				TCRBJ01-01*01	TCRBJ01	TCRBJ01-01	01				3	4	1	5	3	5	42	53	56	62	66	2	In	VDJ
ATCCAGCCCTCAGAACCCAGGGACTCAGCTGTGTACTTCTGTGCCAGCAGAGGGACAGGGGGCACCAGGGAAGCTTTCTTTGGACAA	CASRGTGGTREAFF	1	9.503806274412903E-6	42	TCRBV12	TCRBV12				TCRBV12-03/12-04,TCRBV12-04		TCRBD01-01*01	TCRBD01	TCRBD01-01	01				TCRBJ01-01*01	TCRBJ01	TCRBJ01-01	01				6	6	0	0	1	8	39	50	51	63	69	1	In	VDJ
TCACGTTGGCGTCTGCTGTACCCTCTCAGACATCTGTGTACTTCTGTGCCAGCTGGACAGGGTGGTGAAAAACTGTTTTTTGGCAGT		2	1.9007612548825806E-5	37	TCRBV06-04*01	TCRBV06	TCRBV06-04	01				TCRBD01-01*01	TCRBD01	TCRBD01-01	01				TCRBJ01-04*01	TCRBJ01	TCRBJ01-04	01				8	3	1	3	1	7	44	53	54	62	65	2	Out	VDJ
GCCTTGTTGCTGGGGGACTCGGCCCTCTATCTCTGTGCCAGCAGCTTGCGGGGCTACGGTCATAATGAAAAACTGTTTTTTGGCAGT	CASSLRGYGHNEKLFF	2	1.9007612548825806E-5	48	TCRBV05-06*01	TCRBV05	TCRBV05-06	01								TCRBD01,TCRBD02	TCRBD01-01,TCRBD02-01		TCRBJ01-04*01	TCRBJ01	TCRBJ01-04	01				1	8	7	0	1	4	33	48	49	54	62	2	In	VDJ
CTAAACCTGAGCTCTCTGGAGCTGGGGGACTCAGCTTTGTATTTCTGTGCCCGAGAGACAGGGGAGGAAAAACTGTTTTTTGGCAGT	CARETGEEKLFF	4	3.801522509765161E-5	36	TCRBV09-01*01	TCRBV09	TCRBV09-01	01				TCRBD01-01*01	TCRBD01	TCRBD01-01	01				TCRBJ01-04*01	TCRBJ01	TCRBJ01-04	01				10	2	2	2	5	8	45	51	56	64	66	4	In	VDJ
ACCCTGCAGCCAGAAGACTCGGCCCTGTATCTCTGTGCCAGCAGCCAAGATTCCCGGGTTATAGGCGAAAAACTGTTTTTTGGCAGT	CASSQDSRVIGEKLFF	2	1.9007612548825806E-5	48	TCRBV04-02*01	TCRBV04	TCRBV04-02	01				TCRBD02-01	TCRBD02	TCRBD02-01				01,02	TCRBJ01-04*01	TCRBJ01	TCRBJ01-04	01				0	8	8	4	4	8	33	50	54	58	66	2	In	VDJ
NCTCTGAAGATCCGGTCCACAAAGCTGGAGGACTCAGCCATGTACTTCTGTGCCAGCAGTATCGGTCAGCCCCAGCATTTTGGTGAT	CASSIGQPQHF	2	1.9007612548825806E-5	33	TCRBV02-01	TCRBV02	TCRBV02-01				01,03	TCRBD02-01	TCRBD02	TCRBD02-01				01,02	TCRBJ01-05*01	TCRBJ01	TCRBJ01-05	01				5	0	8	5	2	6	48	60	62	-1	65	2	In	VDJ
GTGACCAGTGCCCATCCTGAAGACAGCAGCTTCTACATCTGCAGTGCCTTGGCTTCAGGGAGCCATCAGCCCCAGCATTTTGGTGAT	CSALASGSHQPQHF	2	1.9007612548825806E-5	42	TCRBV20	TCRBV20				TCRBV20-01,TCRBV20-or09_02						TCRBD01,TCRBD02	TCRBD01-01,TCRBD02-01		TCRBJ01-05*01	TCRBJ01	TCRBJ01-05	01				6	4	4	3	8	5	39	47	55	60	64	2	In	VDJ
GCCCTGCAGCCAGAAGACTCAGCCCTGTATCTCTGCGCCAGCAGCCAAATACCCAGACAGGGGAATCAGCCCCAGCATTTTGGTGAT	CASSQIPRQGNQPQHF	2	1.9007612548825806E-5	48	TCRBV04-01*01	TCRBV04	TCRBV04-01	01				TCRBD01-01*01	TCRBD01	TCRBD01-01	01				TCRBJ01-05*01	TCRBJ01	TCRBJ01-05	01				2	0	2	2	7	4	33	48	55	-1	63	2	In	VDJ
TCGCCCAGCCCCAACCAGACCTCTCTGTACTTCTGTGCCAGCAGTTTATTTTTTGGGACAGGGAATCAGCCCCAGCATTTTGGTGAT	CASSLFFGTGNQPQHF	7	6.652664392089032E-5	48	TCRBV27-01*01	TCRBV27	TCRBV27-01	01				TCRBD01-01*01	TCRBD01	TCRBD01-01	01				TCRBJ01-05*01	TCRBJ01	TCRBJ01-05	01				1	0	0	3	5	4	33	49	54	-1	63	7	In	VDJ
CAGCCCTCAGAACCCAGGGACTCAGCTGTGTATTTTTGTGCTAGTGGTCTTAGGGACAGCCTCAATCAGCCCCAGCATTTTGGTGAT	CASGLRDSLNQPQHF	2	1.9007612548825806E-5	45	TCRBV12-05*01	TCRBV12	TCRBV12-05	01				TCRBD01-01*01	TCRBD01	TCRBD01-01	01				TCRBJ01-05*01	TCRBJ01	TCRBJ01-05	01				5	3	0	5	4	3	36	48	52	59	62	2	In	VDJ
AAGCTCCTCCTCAGTGACTCTGGCTTCTATCTCTGTGCCTGGAGCAGAGACAGGGCGGCCGGCAATCAGCCCCAGCATTTTGGTGAT	CAWSRDRAAGNQPQHF	2	1.9007612548825806E-5	48	TCRBV30-01*02	TCRBV30	TCRBV30-01	02				TCRBD01-01*01	TCRBD01	TCRBD01-01	01				TCRBJ01-05*01	TCRBJ01	TCRBJ01-05	01				3	6	2	3	4	2	33	44	48	55	61	2	In	VDJ
GCCCTGCAGCCAGAAGACTCAGCCCTGTATCTCTGCGCCAGCAGCCAAGAAACAGATTATAGCAATCAGCCCCAGCATTTTGGTGAT	CASSQETDYSNQPQHF	2	1.9007612548825806E-5	48	TCRBV04-01*01	TCRBV04	TCRBV04-01	01				TCRBD01-01*01	TCRBD01	TCRBD01-01	01				TCRBJ01-05*01	TCRBJ01	TCRBJ01-05	01				0	4	3	5	1	0	33	50	51	55	59	2	In	VDJ
ACTGTGACATCGGCCCAAAAGAACCCGACAGCTTTCTATCTCTGTGCCAGTAAAGAAAGCCCCAATCAGCCCCAGCATTTTGGTGAT	CASKESPNQPQHF	2	1.9007612548825806E-5	39	TCRBV19-01*01	TCRBV19	TCRBV19-01	01				TCRBD02-01	TCRBD02	TCRBD02-01				01,02	TCRBJ01-05*01	TCRBJ01	TCRBJ01-05	01				7	2	6	7	5	3	42	52	57	60	62	2	In	VDJ
ACATCGGCCCAAAAGAACCCGACAGCTTTCTATCTCTGTGCCAGTAGTTCCGTAGGGACGACCAATCAGCCCCAGCATTTTGGTGAT	CASSSVGTTNQPQHF	2	1.9007612548825806E-5	45	TCRBV19-01*01	TCRBV19	TCRBV19-01	01								TCRBD01,TCRBD02	TCRBD01-01,TCRBD02-01		TCRBJ01-05*01	TCRBJ01	TCRBJ01-05	01				5	3	0	7	6	3	36	48	54	59	62	2	In	VDJ
AACGCCTTGTTGCTGGGGGACTCGGCCCTCTATCTCTGTGCCAGCAGCCCTTCAGACAGAACCAATCAGCCCCAGCATTTTGGTGAT	CASSPSDRTNQPQHF	2	1.9007612548825806E-5	45	TCRBV05-06*01	TCRBV05	TCRBV05-06	01				TCRBD01-01*01	TCRBD01	TCRBD01-01	01				TCRBJ01-05*01	TCRBJ01	TCRBJ01-05	01				4	3	2	5	6	3	36	48	54	59	62	2	In	VDJ
TCTAAGAAGCTCCTTCTCAGTGACTCTGGCTTCTATCTCTGTGCCTGGAGTGTGGGACGGAACAATCAGCCCCAGCATTTTGGTGAT	CAWSVGRNNQPQHF	2	1.9007612548825806E-5	42	TCRBV30-01*01	TCRBV30	TCRBV30-01	01								TCRBD01,TCRBD02	TCRBD01-01,TCRBD02-01		TCRBJ01-05*01	TCRBJ01	TCRBJ01-05	01				0	4	0	7	0	3	39	-1	53	58	62	2	In	VDJ
ACAGTGACCAGTGCCCATCCTGAAGACAGCAGCTTCTACATCTGCAGTGCTAGAGACAGGGCCTCACAGCCCCAGCATTTTGGTGAT	CSARDRASQPQHF	10	9.503806274412902E-5	39	TCRBV20	TCRBV20				TCRBV20-01,TCRBV20-or09_02		TCRBD01-01*01	TCRBD01	TCRBD01-01	01				TCRBJ01-05*01	TCRBJ01	TCRBJ01-05	01				0	5	4	3	0	7	42	-1	56	61	66	10	In	VDJ
AGTGCCCATCCTGAAGACAGCAGCTTCTACATCTGCAGTGCTAGAGTCGTATCTAACAGGGTGGAACAGCCCCAGCATTTTGGTGAT	CSARVVSNRVEQPQHF	2	1.9007612548825806E-5	48	TCRBV20	TCRBV20				TCRBV20-01,TCRBV20-or09_02		TCRBD01-01*01	TCRBD01	TCRBD01-01	01				TCRBJ01-05*01	TCRBJ01	TCRBJ01-05	01				1	5	3	3	9	7	33	46	55	61	66	2	In	VDJ
CTGAGTTCTAAGAAGCTCCTTCTCAGTGACTCTGGCTTCTATCTCTGTGCCTGGAGCCGAAGTGTAGGCCCCCAGCATTTTGGTGAT	CAWSRSVGPQHF	4	3.801522509765161E-5	36	TCRBV30-01*01	TCRBV30	TCRBV30-01	01								TCRBD01,TCRBD02	TCRBD01-01,TCRBD02-01		TCRBJ01-05*01	TCRBJ01	TCRBJ01-05	01				3	1	5	4	9	10	45	56	65	68	69	4	In	VDJ
AATTCCCTGGAGCTTGGTGACTCTGCTGTGTATTTCTGTGCCAGCAGCCAGGACAGGGGGGATAATTCACCCCTCCACTTTGGGAAT	CASSQDRGDNSPLHF	2	1.9007612548825806E-5	45	TCRBV03-01/03-02*01	TCRBV03	TCRBV03-01/03-02	01				TCRBD01-01*01	TCRBD01	TCRBD01-01	01				TCRBJ01-06*01	TCRBJ01	TCRBJ01-06	01				3	1	1	1	0	5	36	-1	50	60	61	2	In	VDJ
AGCTCTCTGGAGCTGGGGGACTCAGCTTTGTATTTCTGTGCCAGCAGCGTCTTCGGACAGGGCAATTCACCCCTCCACTTTGGGAAT	CASSVFGQGNSPLHF	2	1.9007612548825806E-5	45	TCRBV09-01*01	TCRBV09	TCRBV09-01	01				TCRBD01-01*01	TCRBD01	TCRBD01-01	01				TCRBJ01-06*01	TCRBJ01	TCRBJ01-06	01				2	1	1	3	4	7	36	50	54	62	63	2	In	VDJ
GTGAACGCCTTGGAGCTGGACGACTCGGCCCTGTATCTCTGTGCCAGCAGCACCGACAGGGAGGTCTCACCCCTCCACTTTGGGAAT	CASSTDREVSPLHF	2	1.9007612548825806E-5	42	TCRBV05-04*01	TCRBV05	TCRBV05-04	01				TCRBD01-01*01	TCRBD01	TCRBD01-01	01				TCRBJ01-06*01	TCRBJ01	TCRBJ01-06	01				4	5	2	3	3	10	39	51	54	61	66	2	In	VDJ
GAGATCCAGTCCACGGAGTCAGGGGACACAGCACTGTATTTCTGTGCCAGCAGCAAAGCGGGGAACAGGGGCCCCTGTGGCGGGAAT	CASSKAGNRGPCG	1	9.503806274412903E-6	39	TCRBV21-01*01	TCRBV21	TCRBV21-01	01				TCRBD01-01*01	TCRBD01	TCRBD01-01	01				TCRBJ01-06*01	TCRBJ01	TCRBJ01-06	01				0	10	3	2	5	25	42	59	64	71	81	1	In	VDJ
CTTCACATCAATTCCCTGGAGCTTGGTGACTCTGCTGTGTATTTCTGTGCCAGCAGCCAGGAGGGGTCAGCTTACACCTTCGGTTCG	CASSQEGSAYTF	1	9.503806274412903E-6	36	TCRBV03-01/03-02*01	TCRBV03	TCRBV03-01/03-02	01				TCRBD02-01*02	TCRBD02	TCRBD02-01	02				TCRBJ01-02*01	TCRBJ01	TCRBJ01-02	01				3	7	10	0	0	11	45	-1	59	65	72	1	In	VDJ
TCTAAGAAGCTCCTTCTCAGTGACTCTGGCTTCTATCTCTGTGCCTGGAGTGGCCGGAGGAGGGTTGTTGGCTACACCTTCGGTTCG	CAWSGRRRVVGYTF	1	9.503806274412903E-6	42	TCRBV30-01*01	TCRBV30	TCRBV30-01	01				TCRBD02-01*02	TCRBD02	TCRBD02-01	02				TCRBJ01-02*01	TCRBJ01	TCRBJ01-02	01				1	4	10	0	6	7	39	52	58	64	68	1	In	VDJ
ATCCAGCAGGTAGTGCGAGGAGATTCGGCAGCTTATTTCTGTGCCAGCTCACCGTCAGGGCTCCAGGGTGGCTACACCTTCGGTTCG	CASSPSGLQGGYTF	2	1.9007612548825806E-5	42	TCRBV18-01*01	TCRBV18	TCRBV18-01	01				TCRBD01-01*01	TCRBD01	TCRBD01-01	01				TCRBJ01-02*01	TCRBJ01	TCRBJ01-02	01				3	8	4	3	2	7	39	53	55	60	68	2	In	VDJ
ACTGTGACATCGGCCCAAAAGAACCCGACAGCTTTCTATCTCTGTGCCAGTAGTTTCGAACTGTTTTATGGCTACACCTTCGGTTCG	CASSFELFYGYTF	2	1.9007612548825806E-5	39	TCRBV19-01*01	TCRBV19	TCRBV19-01	01				TCRBD02-01	TCRBD02	TCRBD02-01				01,02	TCRBJ01-02*01	TCRBJ01	TCRBJ01-02	01				5	4	3	10	5	5	42	54	59	62	66	2	In	VDJ
CTGGAGTCCGCCAGCACCAACCAGACATCTATGTACCTCTGTGCCAGCAGTTTAAACAGGGGGTGGTATGGCTACACCTTCGGTTCG	CASSLNRGWYGYTF	1	9.503806274412903E-6	42	TCRBV28-01*01	TCRBV28	TCRBV28-01	01				TCRBD01-01*01	TCRBD01	TCRBD01-01	01				TCRBJ01-02*01	TCRBJ01	TCRBJ01-02	01				2	3	3	1	1	5	39	54	55	63	66	1	In	VDJ
CGGTCCACAAAGCTGGAGGACTCAGCCATGTACTTCTGTGCCAGCCTGACGGGACAGGGCGGATTCTATGGCTACACCTTCGGTTCG	CASLTGQGGFYGYTF	1	9.503806274412903E-6	45	TCRBV02-01	TCRBV02	TCRBV02-01				01,03	TCRBD01-01*01	TCRBD01	TCRBD01-01	01				TCRBJ01-02*01	TCRBJ01	TCRBJ01-02	01				8	6	0	3	5	4	36	45	50	59	65	1	In	VDJ
CACACCCTGCAGCCAGAAGACTCGGCCCTGTATCTCTGTGCCAGCAGCCAAGATTACGGCACATTCTATGGCTACACCTTCGGTTCG	CASSQDYGTFYGYTF	2	1.9007612548825806E-5	45	TCRBV04-02*01	TCRBV04	TCRBV04-02	01								TCRBD01,TCRBD02	TCRBD01-01,TCRBD02-01		TCRBJ01-02*01	TCRBJ01	TCRBJ01-02	01				0	2	3	6	7	4	36	53	60	63	65	2	In	VDJ
AATGTGAACGCCTTGTTGCTGGGGGACTCGGCCCTCTATCTCTGTGCCAGCAGCCGGGACAGTCTCTATGGCTACACCTTCGGTTCG	CASSRDSLYGYTF	1	9.503806274412903E-6	39	TCRBV05-06*01	TCRBV05	TCRBV05-06	01				TCRBD01-01*01	TCRBD01	TCRBD01-01	01				TCRBJ01-02*01	TCRBJ01	TCRBJ01-02	01				4	3	0	5	1	4	42	54	55	62	65	1	In	VDJ
ATTCTGGAGTCCGCCAGCACCAACCAGACATCTATGTACCTCTGTGCCAGCAGGGGGACAGGGCTCTATGGCTACACCTTCGGTTCG	CASRGTGLYGYTF	1	9.503806274412903E-6	39	TCRBV28-01*01	TCRBV28	TCRBV28-01	01				TCRBD01-01*01	TCRBD01	TCRBD01-01	01				TCRBJ01-02*01	TCRBJ01	TCRBJ01-02	01				6	2	0	3	1	4	42	53	54	63	65	1	In	VDJ
NTGAAGATCCAGCCCTCAGAACCCAGGGACTCAGCTGTGTACTTCTGTGCCCACCGTCGCGCGGGCTATGGCTACACCTTCGGTTCG	CAHRRAGYGYTF	1	9.503806274412903E-6	36	TCRBV12-03/12-04*01	TCRBV12	TCRBV12-03/12-04	01				TCRBD02-01	TCRBD02	TCRBD02-01				01,02	TCRBJ01-02*01	TCRBJ01	TCRBJ01-02	01				11	0	7	4	9	4	45	51	60	-1	65	1	In	VDJ
GTGCCTTGGAGCTGGGGGACTCGGCCCTGTATCTCTGTGCCAGAAGCTTGGCTCCTAAGACAGAGCTATGGCTACACCTTCGGTTCG		2	1.9007612548825806E-5	46	TCRBV05-03	TCRBV05	TCRBV05-03				01,02	TCRBD01-01*01	TCRBD01	TCRBD01-01	01				TCRBJ01-02*01	TCRBJ01	TCRBJ01-02	01				0	2	2	5	7	4	35	51	58	63	65	2	Out	VDJ
ACAGTGACCAGTGCCCATCCTGAAGACAGCAGCTTCTACATCTGCAGTGCTAGAGTAACAGGGTCCTATGGCTACACCTTCGGTTCG	CSARVTGSYGYTF	1	9.503806274412903E-6	39	TCRBV20	TCRBV20				TCRBV20-01,TCRBV20-or09_02		TCRBD01-01*01	TCRBD01	TCRBD01-01	01				TCRBJ01-02*01	TCRBJ01	TCRBJ01-02	01				1	2	3	3	2	4	42	55	57	63	65	1	In	VDJ
CAGCCCTCAGAACCCAGGGACTCAGCTGTGTACTTCTGTGCCAGCAGTCCATCCGGGGAAGTGGCCTATGGCTACACCTTCGGTTCG	CASSPSGEVAYGYTF	1	9.503806274412903E-6	45	TCRBV12	TCRBV12				TCRBV12-03/12-04,TCRBV12-04		TCRBD02-01*01	TCRBD02	TCRBD02-01	01				TCRBJ01-02*01	TCRBJ01	TCRBJ01-02	01				5	7	8	3	5	4	36	48	53	58	65	1	In	VDJ
AACGCCTTGGAGCTGGAGGACTCGGCCCTGTATCTCTGTGCCAGCAGCTTGGGCAAATACAGGGACTATGGCTACACCTTCGGTTCG	CASSLGKYRDYGYTF	1	9.503806274412903E-6	45	TCRBV05-08*01	TCRBV05	TCRBV05-08	01				TCRBD01-01*01	TCRBD01	TCRBD01-01	01				TCRBJ01-02*01	TCRBJ01	TCRBJ01-02	01				0	0	3	3	6	3	36	52	58	-1	64	1	In	VDJ
GTGAACGCCTTGGAGCTGGACGACTCGGCCCTGTATCTCTGTGCCAGCAGCTTGGACAGGTCGGACTATGGCTACACCTTCGGTTCG	CASSLDRSDYGYTF	1	9.503806274412903E-6	42	TCRBV05-04*01	TCRBV05	TCRBV05-04	01				TCRBD01-01*01	TCRBD01	TCRBD01-01	01				TCRBJ01-02*01	TCRBJ01	TCRBJ01-02	01				0	4	3	4	0	3	39	-1	55	60	64	1	In	VDJ
CACATCAATTCCCTGGAGCTTGGTGACTCTGCTGTGTATTTCTGTGCCAGCAGCCCGGGCCTTAACTATGGCTACACCTTCGGTTCG	CASSPGLNYGYTF	1	9.503806274412903E-6	39	TCRBV03-01/03-02*01	TCRBV03	TCRBV03-01/03-02	01								TCRBD01,TCRBD02	TCRBD01-01,TCRBD02-01		TCRBJ01-02*01	TCRBJ01	TCRBJ01-02	01				4	2	8	0	1	1	42	55	56	60	62	1	In	VDJ
TCGGCTGCTCCCTCCCAGACATCTGTGTACTTCTGTGCCAGCAGTTACTCAGGGGGCCTATCTAACTATGGCTACACCTTCGGTTCG	CASSYSGGLSNYGYTF	4	3.801522509765161E-5	48	TCRBV06-05*01	TCRBV06	TCRBV06-05	01				TCRBD01-01*01	TCRBD01	TCRBD01-01	01				TCRBJ01-02*01	TCRBJ01	TCRBJ01-02	01				0	4	5	0	0	0	33	-1	50	57	61	4	In	VDJ
CTGACAGTGACCAGTGCCCATCCTGAAGACAGCAGCTTCTACATCTGCAGTGCAGGCCCTCCTAACTATGGCTACACCTTCGGTTCG	CSAGPPNYGYTF	1	9.503806274412903E-6	36	TCRBV20	TCRBV20				TCRBV20-01,TCRBV20-or09_02						TCRBD01,TCRBD02	TCRBD01-01,TCRBD02-01		TCRBJ01-02*01	TCRBJ01	TCRBJ01-02	01				6	5	5	4	0	0	45	-1	53	56	61	1	In	VDJ
CTGGAGTCCGCCAGCACCAACCAGACATCTATGTACCTCTGTGCCAGTTTACAGGGTATTAGGAACTATGGCTACACCTTCGGTTCG	CASLQGIRNYGYTF	1	9.503806274412903E-6	42	TCRBV28-01*01	TCRBV28	TCRBV28-01	01				TCRBD01-01*01	TCRBD01	TCRBD01-01	01				TCRBJ01-02*01	TCRBJ01	TCRBJ01-02	01				9	7	3	3	3	2	39	47	50	56	63	1	In	VDJ
CTGATCCTGGAGTCGCCCAGCCCCAACCAGACCTCTCTGTACTTCTGTGCCAGCAGTGCACAGAACTATGGCTACACCTTCGGTTCG	CASSAQNYGYTF	2	1.9007612548825806E-5	36	TCRBV27-01*01	TCRBV27	TCRBV27-01	01				TCRBD01-01*01	TCRBD01	TCRBD01-01	01				TCRBJ01-02*01	TCRBJ01	TCRBJ01-02	01				5	0	3	5	2	2	45	57	59	-1	63	2	In	VDJ
CTTCACCTACACGCCCTGCAGCCAGAAGACTCAGCCCTGTATCTCTGCGCCAGCAGCCAAGTCAACTATGGCTACACCTTCGGTTCG	CASSQVNYGYTF	2	1.9007612548825806E-5	36	TCRBV04-01*01	TCRBV04	TCRBV04-01	01											TCRBJ01-02*01	TCRBJ01	TCRBJ01-02	01				1	2	0	0	0	2	45	-1	-1	61	63	2	In	VJ
CCCCTCACTCTGGAGTCCGCTACCAGCTCCCAGACATCTGTGTACTTCTGTGCCATCAGTGAATCCCATGGCTACACCTTCGGTTCG	CAISESHGYTF	1	9.503806274412903E-6	33	TCRBV10-03*01	TCRBV10	TCRBV10-03	01											TCRBJ01-02*01	TCRBJ01	TCRBJ01-02	01				3	5	0	0	0	6	48	-1	-1	62	67	1	In	VJ
TCGGCCCAAAAGAACCCGACAGCTTTCTATCTCTGTGCCAGTAGTACATTACGGGACAGAACGTCGTGGGGCTACACCTTCGGTTCG	CASSTLRDRTSWGYTF	2	1.9007612548825806E-5	48	TCRBV19-01*01	TCRBV19	TCRBV19-01	01				TCRBD01-01*01	TCRBD01	TCRBD01-01	01				TCRBJ01-02*01	TCRBJ01	TCRBJ01-02	01				4	10	0	5	6	8	33	46	52	59	69	2	In	VDJ
AGTGACTCTGGCTTCTATCTCTGTGCCTGGAGTCCGTGGACAGGACTGAGAGTTGTAATTGAACCGCCGGGCTACACCTTCGGTTCG	CAWSPWTGLRVVIEPPGYTF	1	9.503806274412903E-6	60	TCRBV30-01	TCRBV30	TCRBV30-01				01,02	TCRBD01-01*01	TCRBD01	TCRBD01-01	01				TCRBJ01-02*01	TCRBJ01	TCRBJ01-02	01				2	25	1	4	4	8	21	33	37	44	69	1	In	VDJ
CCCCTCACTCTGGAGTCAGCTACCAGCTCCCAGACATCTGTGTACTTCTGTGCCATGCAGGGGGATGGCGGCTACACCTTCGGTTCG	CAMQGDGGYTF	1	9.503806274412903E-6	33	TCRBV10-03*01	TCRBV10	TCRBV10-03	01				TCRBD01-01*01	TCRBD01	TCRBD01-01	01				TCRBJ01-02*01	TCRBJ01	TCRBJ01-02	01				9	5	4	1	1	8	48	56	57	64	69	1	In	VDJ
ACTCTGACAGTGACCAGTGCCCATCCTGAAGACAGCAGCTTCTACATCTGCAGTGCTGCGGTTCGGGTAGGCTACACCTTCGGTTCG	CSAAVRVGYTF	1	9.503806274412903E-6	33	TCRBV20-01	TCRBV20	TCRBV20-01				01,04	TCRBD02-01	TCRBD02	TCRBD02-01				01,02	TCRBJ01-02*01	TCRBJ01	TCRBJ01-02	01				5	8	7	5	0	8	48	-1	57	61	69	1	In	VDJ
AATGTGAACGCCTTGGAGCTGGACGACTCGGCCCTGTATCTCTGTGCCAGCAGCGAGGGACAGGCGGGAGGCTACACCTTCGGTTCG	CASSEGQAGGYTF	1	9.503806274412903E-6	39	TCRBV05-04*01	TCRBV05	TCRBV05-04	01				TCRBD01-01*01	TCRBD01	TCRBD01-01	01				TCRBJ01-02*01	TCRBJ01	TCRBJ01-02	01				4	5	0	4	2	8	42	54	56	64	69	1	In	VDJ
GTGACCAGTGCCCATCCTGAAGACAGCAGCTTCTACATCTGCAGTGCTAGCCTCGGACAGGGGGCACAAGGCTACACCTTCGGTTCG	CSASLGQGAQGYTF	1	9.503806274412903E-6	42	TCRBV20	TCRBV20				TCRBV20-01,TCRBV20-or09_02		TCRBD01-01*01	TCRBD01	TCRBD01-01	01				TCRBJ01-02*01	TCRBJ01	TCRBJ01-02	01				3	4	1	0	4	8	39	50	54	65	69	1	In	VDJ
CAGCCCTCAGAACCCAGGGACTCAGCTGTGTACTTCTGTGCCAGCATCCCGGACAGGCCTGGCCCACGTCGCTACACCTTCGGTTCG	CASIPDRPGPRRYTF	1	9.503806274412903E-6	45	TCRBV12	TCRBV12				TCRBV12-03/12-04,TCRBV12-04		TCRBD01-01*01	TCRBD01	TCRBD01-01	01				TCRBJ01-02*01	TCRBJ01	TCRBJ01-02	01				7	13	1	4	4	9	36	46	50	57	70	1	In	VDJ
CTGGAGTCGCCCAGCCCCAACCAGACCTCTCTGTACTTCTGTGCCAGCAGTTTATCGCGGGACAGGGCTCGCTACACCTTCGGTTCG	CASSLSRDRARYTF	2	1.9007612548825806E-5	42	TCRBV27-01*01	TCRBV27	TCRBV27-01	01				TCRBD01-01*01	TCRBD01	TCRBD01-01	01				TCRBJ01-02*01	TCRBJ01	TCRBJ01-02	01				0	3	0	3	2	9	39	56	58	67	70	2	In	VDJ
CTGATTCTGGAGTCCGCCAGCACCAACCAGACATCTATGTACCTCTGTGCCAGCAGTCCCCCGATTATTGACTACACCTTCGGTTCG	CASSPPIIDYTF	1	9.503806274412903E-6	36	TCRBV28-01*01	TCRBV28	TCRBV28-01	01								TCRBD01,TCRBD02	TCRBD01-01,TCRBD02-01		TCRBJ01-02*01	TCRBJ01	TCRBJ01-02	01				5	7	2	8	5	10	45	57	62	64	71	1	In	VDJ
AATGTGAACGCCTTGGAGCTGGACGACTCGGCCCTGTATCTCTGTGCCAGCAGTACCACCCTCCGGTCGGGGCAGTACTTCGGGCCG	CASSTTLRSGQYF	1	9.503806274412903E-6	39	TCRBV05-04*01	TCRBV05	TCRBV05-04	01				TCRBD02-01	TCRBD02	TCRBD02-01				01,02	TCRBJ02-07*01	TCRBJ02	TCRBJ02-07	01				5	0	8	4	14	9	42	53	67	-1	71	1	In	VDJ
CTGAAGATCCGGTCCACAAAGCTGGAGGACTCAGCCATGTACTTCTGTGCCAGCAGTGTAGACAGGGTGAGGCAGTACTTCGGGCCG	CASSVDRVRQYF	1	9.503806274412903E-6	36	TCRBV02-01	TCRBV02	TCRBV02-01				01,03	TCRBD01-01*01	TCRBD01	TCRBD01-01	01				TCRBJ02-07*01	TCRBJ02	TCRBJ02-07	01				4	4	2	3	2	9	45	58	60	67	71	1	In	VDJ
ACTCTGACAGTGACCAGTGCCCATCCTGAAGACAGCAGCTTCTACATCTGCAGTGCAGGGGGCGGTTTTGAGCAGTACTTCGGGCCG	CSAGGGFEQYF	2	1.9007612548825806E-5	33	TCRBV20-01	TCRBV20	TCRBV20-01				01,04	TCRBD01-01*01	TCRBD01	TCRBD01-01	01				TCRBJ02-07*01	TCRBJ02	TCRBJ02-07	01				6	6	5	0	0	7	48	-1	56	63	69	2	In	VDJ
CTGATTCTGGAGTCCGCCAGCACCAACCAGACATCTATGTACCTCTGTGCCAGCAGTTCCAACTCAGTGGAGCAGTACTTCGGGCCG	CASSSNSVEQYF	1	9.503806274412903E-6	36	TCRBV28-01*01	TCRBV28	TCRBV28-01	01								TCRBD01,TCRBD02	TCRBD01-01,TCRBD02-01		TCRBJ02-07*01	TCRBJ02	TCRBJ02-07	01				4	2	4	5	6	7	45	58	64	67	69	1	In	VDJ
CTTCACCTACACGCCCTGCAGCCAGAAGACTCAGCCCTGTATCTCTGCGCCAGCAGCCATGGGACAGGGGAGCAGTACTTCGGGCCG	CASSHGTGEQYF	2	1.9007612548825806E-5	36	TCRBV04-01*01	TCRBV04	TCRBV04-01	01				TCRBD01-01*01	TCRBD01	TCRBD01-01	01				TCRBJ02-07*01	TCRBJ02	TCRBJ02-07	01				3	0	0	3	1	7	45	59	60	-1	69	2	In	VDJ
ATTCTGGAGTCCGCCAGCACCAACCAGACATCTATGTACCTCTGTGCCAGCAGTTTAGACAGGATACGCGAGCAGTACTTCGGGCCG	CASSLDRIREQYF	1	9.503806274412903E-6	39	TCRBV28-01*01	TCRBV28	TCRBV28-01	01				TCRBD01-01*01	TCRBD01	TCRBD01-01	01				TCRBJ02-07*01	TCRBJ02	TCRBJ02-07	01				2	5	2	4	0	6	42	-1	57	63	68	1	In	VDJ
CAGCGCACAGAGCAGGGGGACTCGGCCATGTATCTCTGTGCCAGCAGCCTTTGGACAGTCTTAATAAGCGAGCAGTACTTCGGGCCG	CASSLWTVLISEQYF	2	1.9007612548825806E-5	45	TCRBV07-09*01	TCRBV07	TCRBV07-09	01				TCRBD01-01*01	TCRBD01	TCRBD01-01	01				TCRBJ02-07*01	TCRBJ02	TCRBJ02-07	01				5	10	1	5	4	6	36	48	52	58	68	2	In	VDJ
CTGGAGTCCGCCAGCACCAACCAGACATCTATGTACCTCTGTGCCAGCAGTTTCCGGCAGGCGTTAGCCGAGCAGTACTTCGGGCCG	CASSFRQALAEQYF	4	3.801522509765161E-5	42	TCRBV28-01*01	TCRBV28	TCRBV28-01	01								TCRBD01,TCRBD02	TCRBD01-01,TCRBD02-01		TCRBJ02-07*01	TCRBJ02	TCRBJ02-07	01				3	7	4	4	4	6	39	53	57	61	68	4	In	VDJ
AACGCCTTGTTGCTGGGGGACTCGGCCCTCTATCTCTGTGCCAGCAGCTTGTCGGGTGGTCCCCTTTACGAGCAGTACTTCGGGCCG	CASSLSGGPLYEQYF	1	9.503806274412903E-6	45	TCRBV05-06*01	TCRBV05	TCRBV05-06	01				TCRBD02-01	TCRBD02	TCRBD02-01				01,02	TCRBJ02-07*01	TCRBJ02	TCRBJ02-07	01				1	10	8	4	1	4	36	51	52	56	66	1	In	VDJ
NTGTCGGCTGCTCCCTCCCAGACATCTGTGTACTTCTGTGCCAGCAGTGAAGGCTCGTCAGACAGTTACGAGCAGTACTTCGGGCCG	CASSEGSSDSYEQYF	2	1.9007612548825806E-5	45	TCRBV06-01*01	TCRBV06	TCRBV06-01	01				TCRBD01-01*01	TCRBD01	TCRBD01-01	01				TCRBJ02-07*01	TCRBJ02	TCRBJ02-07	01				1	1	2	5	8	4	36	52	60	65	66	2	In	VDJ
NNNNTGAAGATCCAGCCCTCAGAACCCAGGGACTCAGCTGTGTACTTCTGTGCCAGCGGCAGGGGGTACGAGCAGTACTTCGGGCCG	CASGRGYEQYF	1	9.503806274412903E-6	33	TCRBV12-03/12-04*01	TCRBV12	TCRBV12-03/12-04	01				TCRBD01-01*01	TCRBD01	TCRBD01-01	01				TCRBJ02-07*01	TCRBJ02	TCRBJ02-07	01				8	0	4	1	2	4	48	57	59	-1	66	1	In	VDJ
ACCTTGGAGCTGGGGGACTCGGCCCTTTATCTTTGCGCCAGCAGCCCCGATGGAGTAGCGGGGGTCTACGAGCAGTACTTCGGGCCG	CASSPDGVAGVYEQYF	2	1.9007612548825806E-5	48	TCRBV05-01*01	TCRBV05	TCRBV05-01	01				TCRBD02-01*01	TCRBD02	TCRBD02-01	01				TCRBJ02-07*01	TCRBJ02	TCRBJ02-07	01				4	1	5	2	10	3	33	45	55	64	65	2	In	VDJ
TTCTGGAGTCCGCCAGCACCAACCAGACATCTATGTACCTCTGTGCCAGCAGCTTCCTCCAGGGTCTACGAGCAGTACTTCGGGCCG		1	9.503806274412903E-6	40	TCRBV28-01*01	TCRBV28	TCRBV28-01	01				TCRBD01-01*01	TCRBD01	TCRBD01-01	01				TCRBJ02-07*01	TCRBJ02	TCRBJ02-07	01				6	1	4	3	7	3	41	52	59	64	65	1	Out	VDJ
ATCCTGTCCTCAGAACCGGGAGACACGGCACTGTATCTCTGCGCCAGCAGTTACTAGCGGGAGCTCTACGAGCAGTACTTCGGGCCG	CASSY*RELYEQYF	1	9.503806274412903E-6	42	TCRBV23-01*01	TCRBV23	TCRBV23-01	01				TCRBD02-01*02	TCRBD02	TCRBD02-01	02				TCRBJ02-07*01	TCRBJ02	TCRBJ02-07	01				5	2	3	2	1	3	39	51	52	63	65	1	Stop	VDJ
AAGATCCAGCCCTCAGAACCCAGGGACTCAGCTGTGTACTTCTGTGCCAGCGCCGGGACAAACCTCTACGAGCAGTACTTCGGGCCG	CASAGTNLYEQYF	1	9.503806274412903E-6	39	TCRBV12-03/12-04*01	TCRBV12	TCRBV12-03/12-04	01				TCRBD01-01*01	TCRBD01	TCRBD01-01	01				TCRBJ02-07*01	TCRBJ02	TCRBJ02-07	01				8	5	0	6	3	3	42	51	54	60	65	1	In	VDJ
GCCCTGCAGCCAGAAGACTCAGCCCTGTATCTCTGCGCCAGCAGCCAAGATCATCCGCAGGGGATCTACGAGCAGTACTTCGGGCCG	CASSQDHPQGIYEQYF	3	2.8511418823238706E-5	48	TCRBV04-01*01	TCRBV04	TCRBV04-01	01				TCRBD01-01*01	TCRBD01	TCRBD01-01	01				TCRBJ02-07*01	TCRBJ02	TCRBJ02-07	01				0	2	4	2	7	3	33	50	57	63	65	3	In	VDJ
GTGAGCACCTTGGAGCTGGGGGACTCGGCCCTTTATCTTTGCGCCAGCAGCTTCAGCGGGAGTCGCTACGAGCAGTACTTCGGGCCG	CASSFSGSRYEQYF	2	1.9007612548825806E-5	42	TCRBV05-01*01	TCRBV05	TCRBV05-01	01				TCRBD02-01*02	TCRBD02	TCRBD02-01	02				TCRBJ02-07*01	TCRBJ02	TCRBJ02-07	01				2	3	6	2	1	3	39	53	54	62	65	2	In	VDJ
CTGGAGTCCGCCAGCACCAACCAGACATCTATGTACCTCTGTGCCAGCAGGCCAGGGGGGCCCAGCTACGAGCAGTACTTCGGGCCG	CASRPGGPSYEQYF	1	9.503806274412903E-6	42	TCRBV28-01*01	TCRBV28	TCRBV28-01	01				TCRBD01-01*01	TCRBD01	TCRBD01-01	01				TCRBJ02-07*01	TCRBJ02	TCRBJ02-07	01				6	6	4	1	2	3	39	50	52	59	65	1	In	VDJ
CACGCCCTGCAGCCAGAAGACTCAGCCCTGTATCTCTGCGCCAGCAGCCGCCAGACGGGAGCAAGCTACGAGCAGTACTTCGGGCCG	CASSRQTGASYEQYF	2	1.9007612548825806E-5	45	TCRBV04-01*01	TCRBV04	TCRBV04-01	01				TCRBD02-01*02	TCRBD02	TCRBD02-01	02				TCRBJ02-07*01	TCRBJ02	TCRBJ02-07	01				4	4	8	2	6	3	36	49	55	61	65	2	In	VDJ
GGAGATCCAGTCCACGGAGTCAGGGGACACAGCACTGTATTTCTGTGCCAGCATTTACCGCGCTCCTACGAGCAGTACTTCGGGCCG		1	9.503806274412903E-6	38	TCRBV21-01*01	TCRBV21	TCRBV21-01	01				TCRBD02-01	TCRBD02	TCRBD02-01				01,02	TCRBJ02-07*01	TCRBJ02	TCRBJ02-07	01				7	0	7	6	6	0	43	53	59	-1	62	1	Out	VDJ
GAGTCCGCCAGCACCAACCAGACATCTATGTACCTCTGTGCCAGCAGTTTCCCCAGGCCGAGCTCCTACGAGCAGTACTTCGGGCCG	CASSFPRPSSYEQYF	1	9.503806274412903E-6	45	TCRBV28-01*01	TCRBV28	TCRBV28-01	01				TCRBD01-01*01	TCRBD01	TCRBD01-01	01				TCRBJ02-07*01	TCRBJ02	TCRBJ02-07	01				3	5	4	4	3	0	36	50	53	57	62	1	In	VDJ
CGGTCCACAAAGCTGGAGGACTCAGCCATGTACTTCTGTGCCAGCAGCCCACAACTAGCCGCCTCCTACGAGCAGTACTTCGGGCCG	CASSPQLAASYEQYF	1	9.503806274412903E-6	45	TCRBV02-01	TCRBV02	TCRBV02-01				01,03	TCRBD02-01	TCRBD02	TCRBD02-01				01,02	TCRBJ02-07*01	TCRBJ02	TCRBJ02-07	01				6	3	3	7	6	0	36	47	53	59	62	1	In	VDJ
CTAAGAAGCTCCTCCTCAGTGACTCTGGCTTCTATCTCTGTGCCTGAGCACTAGCGGGAGACATCCTACGAGCAGTACTTCGGGCCG		1	9.503806274412903E-6	43	TCRBV30-01*02	TCRBV30	TCRBV30-01	02				TCRBD02-01*02	TCRBD02	TCRBD02-01	02				TCRBJ02-07*01	TCRBJ02	TCRBJ02-07	01				6	3	3	2	3	1	38	46	49	60	63	1	Out	VDJ
CTGAAGATCCGGTCCACAAAGCTGGAGGACTCAGCCATGTACTTCTGTGCCAGCACGGGGGCCGCCTACGAGCAGTACTTCGGGCCG	CASTGAAYEQYF	1	9.503806274412903E-6	36	TCRBV02-01	TCRBV02	TCRBV02-01				01,03					TCRBD01,TCRBD02	TCRBD01-01,TCRBD02-01		TCRBJ02-07*01	TCRBJ02	TCRBJ02-07	01				7	2	6	0	1	2	45	55	56	62	64	1	In	VDJ
CTGTGACATCGGCCCAAAAGAACCCGACAGCTTTCTATCTCTGTGCCAGTAGTTCCGACACTCCCCTACGAGCAGTACTTCGGGCCG		2	1.9007612548825806E-5	40	TCRBV19-01*01	TCRBV19	TCRBV19-01	01				TCRBD01-01*01	TCRBD01	TCRBD01-01	01				TCRBJ02-07*01	TCRBJ02	TCRBJ02-07	01				5	4	2	6	3	2	41	53	56	60	64	2	Out	VDJ
GTGAGCACCTTGGAGCTGGGGGACTCGGCCCTTTATCTTTGCGCCAGCAGCTCTTCCGGACTAACCTACGAGCAGTACTTCGGGCCG	CASSSSGLTYEQYF	2	1.9007612548825806E-5	42	TCRBV05-01*01	TCRBV05	TCRBV05-01	01				TCRBD02-01	TCRBD02	TCRBD02-01				01,02	TCRBJ02-07*01	TCRBJ02	TCRBJ02-07	01				3	1	1	9	5	2	39	52	57	63	64	2	In	VDJ
ACCAGTGCCCATCCTGAAGACAGCAGCTTCTACATCTGCAGTGCTAGACCCTGGTCAGGGGATAACTACGAGCAGTACTTCGGGCCG	CSARPWSGDNYEQYF	2	1.9007612548825806E-5	45	TCRBV20	TCRBV20				TCRBV20-01,TCRBV20-or09_02		TCRBD01-01*01	TCRBD01	TCRBD01-01	01				TCRBJ02-07*01	TCRBJ02	TCRBJ02-07	01				2	4	4	2	7	3	36	48	55	61	65	2	In	VDJ
CTCAACTCTGACTGTGAGCAACATGAGCCCTGAAGACAGCAGCATATATCTCTGCAGCGTTGACTATACGAGCAGTACTTCGGGCCG		2	1.9007612548825806E-5	29	TCRBV29-01*01	TCRBV29	TCRBV29-01	01				TCRBD02-01	TCRBD02	TCRBD02-01				01,02	TCRBJ02-07*01	TCRBJ02	TCRBJ02-07	01				3	0	4	9	0	4	52	-1	63	-1	66	2	Out	VDJ
GAGTCAGCTACCAGCTCCCAGACATCTGTGTACTTCTGTGCCATCAGTGAGGGGACTAGCGGGAGATACGAGCAGTACTTCGGGCCG	CAISEGTSGRYEQYF	3	2.8511418823238706E-5	45	TCRBV10-03*01	TCRBV10	TCRBV10-03	01				TCRBD02-01*02	TCRBD02	TCRBD02-01	02				TCRBJ02-07*01	TCRBJ02	TCRBJ02-07	01				2	1	0	2	0	4	36	-1	51	65	66	3	In	VDJ
CAGCCCTCAGAACCCAGGGACTCAGCTGTGTACTTCTGTGCCAGCAGGCCACAGGGACAGTTTGACGACGAGCAGTACTTCGGGCCG	CASRPQGQFDDEQYF	1	9.503806274412903E-6	45	TCRBV12	TCRBV12				TCRBV12-03/12-04,TCRBV12-04		TCRBD01-01*01	TCRBD01	TCRBD01-01	01				TCRBJ02-07*01	TCRBJ02	TCRBJ02-07	01				6	7	0	5	6	5	36	47	53	60	67	1	In	VDJ
GAGCTGAATGTGAACGCCTTGGAGCTGGACGACTCGGCCCTGTATCTCTGTGCCAGCAGCTTTGGAGACGAGCAGTACTTCGGGCCG	CASSFGDEQYF	1	9.503806274412903E-6	33	TCRBV05-04*01	TCRBV05	TCRBV05-04	01				TCRBD02-01*02	TCRBD02	TCRBD02-01	02				TCRBJ02-07*01	TCRBJ02	TCRBJ02-07	01				2	0	10	2	1	5	48	62	63	-1	67	1	In	VDJ
GAGTCGCCCAGCCCCAACCAGACCTCTCTGTACTTCTGTGCCAGCAGTTTAGCCGGGACTAGCGGTCACGAGCAGTACTTCGGGCCG	CASSLAGTSGHEQYF	2	1.9007612548825806E-5	45	TCRBV27-01*01	TCRBV27	TCRBV27-01	01				TCRBD02-01	TCRBD02	TCRBD02-01				01,02	TCRBJ02-07*01	TCRBJ02	TCRBJ02-07	01				2	2	0	5	3	5	36	51	54	65	67	2	In	VDJ
CTCACTCTGGAGTCCGCTACCAGCTCCCAGACATCTGTGTACTTCTGTGCCATCAGTGTATCCTCCCACGAGCAGTACTTCGGGCCG	CAISVSSHEQYF	1	9.503806274412903E-6	36	TCRBV10-03*01	TCRBV10	TCRBV10-03	01				TCRBD02-01	TCRBD02	TCRBD02-01				01,02	TCRBJ02-07*01	TCRBJ02	TCRBJ02-07	01				4	3	4	10	4	5	45	58	62	64	67	1	In	VDJ
CTGAGCTCTCTGGAGCTGGGGGACTCAGCTTTGTATTTCTGTGCCAGCAGCGTAGGAGGCAGGGTTAACGAGCAGTACTTCGGGCCG	CASSVGGRVNEQYF	2	1.9007612548825806E-5	42	TCRBV09-01*01	TCRBV09	TCRBV09-01	01				TCRBD01-01*01	TCRBD01	TCRBD01-01	01				TCRBJ02-07*01	TCRBJ02	TCRBJ02-07	01				0	3	4	3	4	5	39	55	59	64	67	2	In	VDJ
CTGGAGTCCGCCAGCACCAACCAGACATCTATGTACCTCTGTGCCAGCAGTTTATACAGGGGTATCAACGAGCAGTACTTCGGGCCG	CASSLYRGINEQYF	1	9.503806274412903E-6	42	TCRBV28-01*01	TCRBV28	TCRBV28-01	01				TCRBD01-01*01	TCRBD01	TCRBD01-01	01				TCRBJ02-07*01	TCRBJ02	TCRBJ02-07	01				1	5	3	2	0	5	39	-1	55	62	67	1	In	VDJ
CAATTCCCTGGAGCTTGGTGACTCTGCTGTGTATTTCTGTGCCAGCAGCCAAGGCGGTCGGGGGGGAAAGAGCAGTACTTCGGGCCG		2	1.9007612548825806E-5	44	TCRBV03-01/03-02*01	TCRBV03	TCRBV03-01/03-02	01				TCRBD02-01*01	TCRBD02	TCRBD02-01	01				TCRBJ02-07*01	TCRBJ02	TCRBJ02-07	01				1	3	8	0	5	7	37	53	58	66	69	2	Out	VDJ
CTGACAGTGACCAGTGCCCATCCTGAAGACAGCAGCTTCTACATCTGCAGTGCTCGACCAGACTAGAACAAGCAGTACTTCGGGCCG	CSARPD*NKQYF	2	1.9007612548825806E-5	36	TCRBV20	TCRBV20				TCRBV20-01,TCRBV20-or09_02		TCRBD02-01	TCRBD02	TCRBD02-01				01,02	TCRBJ02-07*01	TCRBJ02	TCRBJ02-07	01				5	4	2	8	6	8	45	54	60	66	70	2	Stop	VDJ
ACAGTGACCAGTGCCCATCCTGAAGACAGCAGCTTCTACATCTGCAGTGCTAGCCGGGGGCTTGGAAACACCATATATTTTGGAGAG	CSASRGLGNTIYF	2	1.9007612548825806E-5	39	TCRBV20	TCRBV20				TCRBV20-01,TCRBV20-or09_02						TCRBD01,TCRBD02	TCRBD01-01,TCRBD02-01		TCRBJ01-03*01	TCRBJ01	TCRBJ01-03	01				3	1	6	0	2	3	42	53	55	61	62	2	In	VDJ
TCCGCTACCAGCTCCCAGACATCTGTGTACTTCTGTGCCATCAGCAGGGGAAGTGACTCCTCTGGAAACACCATATATTTTGGAGAG	CAISRGSDSSGNTIYF	2	1.9007612548825806E-5	48	TCRBV10-03*01	TCRBV10	TCRBV10-03	01				TCRBD01-01*01	TCRBD01	TCRBD01-01	01				TCRBJ01-03*01	TCRBJ01	TCRBJ01-03	01				6	9	4	2	0	0	33	-1	44	50	59	2	In	VDJ
CTGATTCTGGAGTCCGCCAGCACCAACCAGACATCTATGTACCTCTGTGCCAGCAGTGTGGTCGGAAACACCATATATTTTGGAGAG	CASSVVGNTIYF	4	3.801522509765161E-5	36	TCRBV28-01*01	TCRBV28	TCRBV28-01	01								TCRBD01,TCRBD02	TCRBD01-01,TCRBD02-01		TCRBJ01-03*01	TCRBJ01	TCRBJ01-03	01				5	2	0	10	2	4	45	57	59	61	63	4	In	VDJ
ACCTTGGAGCTGGGGGACTCGGCCCTTTATCTTTGCGCCAGCAGCTGGGGCGGTTCCTCTGGGGCCAACGTCCTGACTTTCGGGGCC	CASSWGGSSGANVLTF	2	1.9007612548825806E-5	48	TCRBV05-01*01	TCRBV05	TCRBV05-01	01				TCRBD01-01*01	TCRBD01	TCRBD01-01	01				TCRBJ02-06*01	TCRBJ02	TCRBJ02-06	01				3	5	7	0	0	0	33	-1	46	51	56	2	In	VDJ
AAGAAGCTCCTTCTCAGTGACTCTGGCTTCTATCTCTGTGCCTGGAGTCCCCGGGACAGGGGTAATTCACCCCTCCACTTTGGGAAC	CAWSPRDRGNSPLHF	2	1.9007612548825806E-5	45	TCRBV30-01*01	TCRBV30	TCRBV30-01	01				TCRBD01-01*01	TCRBD01	TCRBD01-01	01				TCRBJ01-06*02	TCRBJ01	TCRBJ01-06	02				2	0	0	2	4	6	36	48	52	-1	62	2	In	VDJ
GTGACATCGGCCCAAAAGAACCCGACAGCTTTCTATCTCTGTGCCAGTAGTACGGGACTTTCTAATTCACCCCTCCACTTTGGGAAC	CASSTGLSNSPLHF	2	1.9007612548825806E-5	42	TCRBV19-01*01	TCRBV19	TCRBV19-01	01				TCRBD02-01	TCRBD02	TCRBD02-01				01,02	TCRBJ01-06*02	TCRBJ01	TCRBJ01-06	02				4	3	0	10	1	6	39	52	53	59	62	2	In	VDJ
TCACCAGGCCTGGGGGACGCAGCCATGTACCTGTGTGCCACCAGCAGAGGAGACAGCCAGTTGAATTCACCCCTCCACTTTGGGAAC	CATSRGDSQLNSPLHF	2	1.9007612548825806E-5	48	TCRBV15-01*02	TCRBV15	TCRBV15-01	02				TCRBD01-01*01	TCRBD01	TCRBD01-01	01				TCRBJ01-06*02	TCRBJ01	TCRBJ01-06	02				1	7	2	5	2	7	33	49	51	56	63	2	In	VDJ
AACGCCTTGTTGCTGGGGGACTCGGCCCTGTATCTCTGTGCCAGCAGCTTTCAGGGATTGGAGAATTCACCCCTCCACTTTGGGAAC	CASSFQGLENSPLHF	1	9.503806274412903E-6	45	TCRBV05-05*01	TCRBV05	TCRBV05-05	01				TCRBD01-01*01	TCRBD01	TCRBD01-01	01				TCRBJ01-06*02	TCRBJ01	TCRBJ01-06	02				2	7	4	3	1	7	36	50	51	56	63	1	In	VDJ
CCCAGGGACTCAGCTGTGTACTTCTGTGCCAGCAAAGCCTTCGTTTCCGCCCCTAGCGGGAGTCTATATGAGCAGTTCTTCGGGCCA	CASKAFVSAPSGSLYEQFF	1	9.503806274412903E-6	57	TCRBV12	TCRBV12				TCRBV12-03/12-04,TCRBV12-04		TCRBD02-01*02	TCRBD02	TCRBD02-01	02				TCRBJ02-01*01	TCRBJ02	TCRBJ02-01	01				7	5	4	2	18	8	24	34	52	62	67	1	In	VDJ
CTGAACATGAGCTCCTTGGAGCTGGGGGACTCAGCCCTGTACTTCTGTGCCAGCAGTGTAGCGTCCGATGAGCAGTTCTTCGGGCCA	CASSVASDEQFF	2	1.9007612548825806E-5	36	TCRBV13-01*01	TCRBV13	TCRBV13-01	01				TCRBD02-01	TCRBD02	TCRBD02-01				01,02	TCRBJ02-01*01	TCRBJ02	TCRBJ02-01	01				6	4	5	6	2	8	45	56	58	63	67	2	In	VDJ
CAGCCTGCAGAGCTTGGGGACTCGGCCGTGTATCTCTGTGCCAGCAGCTTAGACGGCGGGAGTATAGATGAGCAGTTCTTCGGGCCA	CASSLDGGSIDEQFF	1	9.503806274412903E-6	45	TCRBV11-03*01	TCRBV11	TCRBV11-03	01				TCRBD02-01*02	TCRBD02	TCRBD02-01	02				TCRBJ02-01*01	TCRBJ02	TCRBJ02-01	01				0	5	7	2	2	8	36	53	55	62	67	1	In	VDJ
ATGAATGTGAGCACCTTGGAGCTGGGGGACTCGGCCCTTTATCTTTGCGCCAGCAGCTTGGCAGGGAATGAGCAGTTCTTCGGGCCA	CASSLAGNEQFF	2	1.9007612548825806E-5	36	TCRBV05-01*01	TCRBV05	TCRBV05-01	01				TCRBD01-01*01	TCRBD01	TCRBD01-01	01				TCRBJ02-01*01	TCRBJ02	TCRBJ02-01	01				0	0	4	3	0	7	45	-1	61	-1	66	2	In	VDJ
CTGAAGATCCGGTCCACAAAGCTGGAGGACTCAGCCATGTACTTCTGTGCCAGCAGTGTTACAGGGAATGAGCAGTTCTTCGGGCCA	CASSVTGNEQFF	1	9.503806274412903E-6	36	TCRBV02-01	TCRBV02	TCRBV02-01				01,03	TCRBD01-01*01	TCRBD01	TCRBD01-01	01				TCRBJ02-01*01	TCRBJ02	TCRBJ02-01	01				4	0	3	3	2	7	45	58	60	-1	66	1	In	VDJ
CTGATTCTGGAGTCCGCCAGCACCAACCAGACATCTATGTACCTCTGTGCCAGCAGTTTTGGCTACAATGAGCAGTTCTTCGGGCCA	CASSFGYNEQFF	1	9.503806274412903E-6	36	TCRBV28-01*01	TCRBV28	TCRBV28-01	01								TCRBD01,TCRBD02	TCRBD01-01,TCRBD02-01		TCRBJ02-01*01	TCRBJ02	TCRBJ02-01	01				3	0	0	10	1	3	45	59	60	-1	62	1	In	VDJ
ATCCAGCCTGCAGAGCTTGGGGACTCGGCCGTGTATCTCTGTGCCAGCAGCCCTCGTACGAACGGAGACGAGCAGTTCTTCGGGCCA	CASSPRTNGDEQFF	1	9.503806274412903E-6	42	TCRBV11-03*01	TCRBV11	TCRBV11-03	01				TCRBD02-01*02	TCRBD02	TCRBD02-01	02				TCRBJ02-01*01	TCRBJ02	TCRBJ02-01	01				5	2	10	2	12	10	39	51	63	67	69	1	In	VDJ
TCCCTAGAGTCTGCCATCCCCAACCAGACAGCTCTTTACTTCTGTGCCACCAGTTCCGGGGTCGTGGAGACCCAGTACTTCGGGCCA	CATSSGVVETQYF	1	9.503806274412903E-6	39	TCRBV24-01*01	TCRBV24	TCRBV24-01	01				TCRBD02-01*01	TCRBD02	TCRBD02-01	01				TCRBJ02-05*01	TCRBJ02	TCRBJ02-05	01				6	5	8	3	2	5	42	54	56	61	66	1	In	VDJ
CTCACTCTGGAGTCCGCTACCAGCTCCCAGACATCTGTGTACTTCTGTGCCAGTGCGGGAGGAGGGGAGACCCAGTACTTCGGGCCA	CASAGGGETQYF	2	1.9007612548825806E-5	36	TCRBV10-03*01	TCRBV10	TCRBV10-03	01				TCRBD02-01*02	TCRBD02	TCRBD02-01	02				TCRBJ02-05*01	TCRBJ02	TCRBJ02-05	01				10	4	7	1	2	5	45	52	54	62	66	2	In	VDJ
CTCACTGTGACATCGGCCCAAAAGAACCCGACAGCTTTCTATCTCTGTGCCAGCGGAGGGACTCAAGAGACCCAGTACTTCGGGCCA	CASGGTQETQYF	2	1.9007612548825806E-5	36	TCRBV19-01*01	TCRBV19	TCRBV19-01	01				TCRBD02-01	TCRBD02	TCRBD02-01				01,02	TCRBJ02-05*01	TCRBJ02	TCRBJ02-05	01				9	0	0	10	4	2	45	53	57	-1	63	2	In	VDJ
GAACGCCTTGGAGCTGGACGACTCGGCCCTGTATCTCTGTGCCAGCGGCGGGACACCCCGGGCCAAGAGACCCAGTACTTCGGGCCA		1	9.503806274412903E-6	44	TCRBV05-04*01	TCRBV05	TCRBV05-04	01								TCRBD01,TCRBD02	TCRBD01-01,TCRBD02-01		TCRBJ02-05*01	TCRBJ02	TCRBJ02-05	01				7	7	0	6	3	1	37	46	49	55	62	1	Out	VDJ
ATCCGGTCCACAAAGCTGGAGGACTCAGCCATGTACTTCTGTGCCAGCAGTCGACGGACCTCCCAAGAGACCCAGTACTTCGGGCCA	CASSRRTSQETQYF	1	9.503806274412903E-6	42	TCRBV02-01	TCRBV02	TCRBV02-01				01,03					TCRBD01,TCRBD02	TCRBD01-01,TCRBD02-01		TCRBJ02-05*01	TCRBJ02	TCRBJ02-05	01				5	3	1	7	4	1	39	51	55	59	62	1	In	VDJ
CTGCAGCCAGAAGACTCGGCCCTGTATCTCTGTGCCAGCAGCCGCCTCCCTACCGGGGGGAAACAAGAGACCCAGTACTTCGGGCCA	CASSRLPTGGKQETQYF	1	9.503806274412903E-6	51	TCRBV04-02*01	TCRBV04	TCRBV04-02	01				TCRBD02-01*01	TCRBD02	TCRBD02-01	01				TCRBJ02-05*01	TCRBJ02	TCRBJ02-05	01				4	3	8	1	10	2	30	43	53	60	63	1	In	VDJ
TTGCTGGGGGACTCGGCCCTCTATCTCTGTGCCAGCAGCTTGGGTCAGGTTCGAGCGGGGACCGGGGTTACGCAGTATTTTGGCCCA	CASSLGQVRAGTGVTQYF	1	9.503806274412903E-6	54	TCRBV05-06*01	TCRBV05	TCRBV05-06	01				TCRBD02-01*01	TCRBD02	TCRBD02-01	01				TCRBJ02-03*01	TCRBJ02	TCRBJ02-03	01				0	8	6	3	10	8	27	43	53	60	68	1	In	VDJ
TGAGCACCTTGGAGCTGGGGGACTCGGCCCTTTATCTTTGCGCCAGCAGCTCGAATACTATGCACAGATACGCAGTATTTTGGCCCA		2	1.9007612548825806E-5	43	TCRBV05-01*01	TCRBV05	TCRBV05-01	01				TCRBD02-01	TCRBD02	TCRBD02-01				01,02	TCRBJ02-03*01	TCRBJ02	TCRBJ02-03	01				3	1	3	9	5	1	38	51	56	60	61	2	Out	VDJ
ATTCTCCCTGTCCCTAGAGTCTGCCATCCCCAACCAGACAGCTCTTTACTTCTGTGCCACCCCACTGGGGAGCTGTTTTTTGGAGAA		2	1.9007612548825806E-5	29	TCRBV24-01*01	TCRBV24	TCRBV24-01	01				TCRBD02-01	TCRBD02	TCRBD02-01				01,02	TCRBJ02-02*01	TCRBJ02	TCRBJ02-02	01				9	0	3	10	2	8	52	61	63	-1	66	2	Out	VDJ
TCCCTGATTCTGGAGTCCGCCAGCACCAACCAGACATCTATGTACCTCTGTGCCAGCAGTTTATCCGGGGAGCTGTTTTTTGGAGAA	CASSLSGELFF	1	9.503806274412903E-6	33	TCRBV28-01*01	TCRBV28	TCRBV28-01	01											TCRBJ02-02*01	TCRBJ02	TCRBJ02-02	01				1	0	0	0	0	6	48	-1	-1	-1	64	1	In	VJ
ATCCGGTCCACAAAGCTGGAGGACTCAGCCATGTACTTCTGTGCCAGCAGTTCAGGGGGCTGGACCGGGGAGCTGTTTTTTGGAGAA	CASSSGGWTGELFF	2	1.9007612548825806E-5	42	TCRBV02-01	TCRBV02	TCRBV02-01				01,03	TCRBD01-01*01	TCRBD01	TCRBD01-01	01				TCRBJ02-02*01	TCRBJ02	TCRBJ02-02	01				5	3	4	0	1	5	39	51	52	60	63	2	In	VDJ
GTGACCAGTGCCCATCCTGAAGACAGCAGCTTCTACATCTGCAGTGCTAGGGCGGGAGCCCTCACCGGGGAGCTGTTTTTTGGAGAA	CSARAGALTGELFF	2	1.9007612548825806E-5	42	TCRBV20	TCRBV20				TCRBV20-01,TCRBV20-or09_02		TCRBD02-01*02	TCRBD02	TCRBD02-01	02				TCRBJ02-02*01	TCRBJ02	TCRBJ02-02	01				3	4	7	2	1	4	39	50	51	58	62	2	In	VDJ
TTGGCGTCTGCTGTACCCTCTCAGACATCTGTGTACTTCTGTGCCAGCCAAATTACCGGGGGCACCGGGGAGCTGTTTTTTGGAGAA	CASQITGGTGELFF	2	1.9007612548825806E-5	42	TCRBV06-04*01	TCRBV06	TCRBV06-04	01				TCRBD02-01*01	TCRBD02	TCRBD02-01	01				TCRBJ02-02*01	TCRBJ02	TCRBJ02-02	01				8	0	8	2	8	4	39	48	56	-1	62	2	In	VDJ
CAGCCTGCAGAGCTTGGGGACTCGGCCGTGTATCTCTGTGCCAGCAGCCAGGGACAAGGGGGCACCGGGGAGCTGTTTTTTGGAGAA	CASSQGQGGTGELFF	1	9.503806274412903E-6	45	TCRBV11-03*01	TCRBV11	TCRBV11-03	01				TCRBD01-01*01	TCRBD01	TCRBD01-01	01				TCRBJ02-02*01	TCRBJ02	TCRBJ02-02	01				5	6	0	6	2	4	36	48	50	56	62	1	In	VDJ
CACCAACCAGACATCTATGTACCTCTGTGCCACCCTTCCCTGGCCCGGGGACACTCTTCGAACACCGGGGAGCTGTTTTTTGGAGAA		1	9.503806274412903E-6	56	TCRBV28-01*01	TCRBV28	TCRBV28-01	01				TCRBD01-01*01	TCRBD01	TCRBD01-01	01				TCRBJ02-02*01	TCRBJ02	TCRBJ02-02	01				10	5	0	6	15	0	25	32	47	53	58	1	Out	VDJ
ACCTTGGAGCTGGGGGACTCGGCCCTTTATCTTTGCGCCAGCAGCTTGGACGGGGGGACGAACACCGGGGAGCTGTTTTTTGGAGAA	CASSLDGGTNTGELFF	6	5.702283764647741E-5	48	TCRBV05-01*01	TCRBV05	TCRBV05-01	01				TCRBD02-01*01	TCRBD02	TCRBD02-01	01				TCRBJ02-02*01	TCRBJ02	TCRBJ02-02	01				0	1	8	1	1	0	33	49	50	57	58	6	In	VDJ
AAGATCCAGCGCACAGAGCAGGAGGACTCGGCCGTGTATCTCTGTGCCAGCAGCTCACCCAACACCGGGGAGCTGTTTTTTGGAGAA	CASSSPNTGELFF	2	1.9007612548825806E-5	39	TCRBV07-02	TCRBV07	TCRBV07-02				01,02					TCRBD01,TCRBD02	TCRBD01-01,TCRBD02-01		TCRBJ02-02*01	TCRBJ02	TCRBJ02-02	01				4	2	3	7	1	2	42	55	56	58	60	2	In	VDJ
TCCCTGATTCTGGAGTCCGCCAGCACCAACCAGACATCTATGTACCTCTGTGCCAGCAGTTTACCCCCCGTATCTTTCTTTGGACAA	CASSLPPVSFF	1	9.503806274412903E-6	33	TCRBV28-01*01	TCRBV28	TCRBV28-01	01				TCRBD02-01	TCRBD02	TCRBD02-01				01,02	TCRBJ01-01*01	TCRBJ01	TCRBJ01-01	01				2	1	5	9	7	12	48	63	70	72	73	1	In	VDJ
AATGTGAACGCCTTGTTGCTGGGGGACTCGGCCCTCTATCTCTGTGCCAGCAGCTTGGGGGGGCTTGGTGAAGCTTTCTTTGGACAA	CASSLGGLGEAFF	1	9.503806274412903E-6	39	TCRBV05-06*01	TCRBV05	TCRBV05-06	01				TCRBD01-01*01	TCRBD01	TCRBD01-01	01				TCRBJ01-01*01	TCRBJ01	TCRBJ01-01	01				0	4	6	0	0	7	42	-1	58	64	68	1	In	VDJ
AACGCCTTGGAGCTGGACGACTCGGCCCTGTATCTCTGTGCCAGCAGGCCCGGTGCACCAAGTGAGACTGAAGCTTTCTTTGGACAA	CASRPGAPSETEAFF	2	1.9007612548825806E-5	45	TCRBV05-04*01	TCRBV05	TCRBV05-04	01				TCRBD02-01	TCRBD02	TCRBD02-01				01,02	TCRBJ01-01*01	TCRBJ01	TCRBJ01-01	01				5	13	8	5	3	5	36	47	50	53	66	2	In	VDJ
AAGCTGGAGGACTCAGCCATGTACTTCTGTGCCAGCAGTGAAGCGCTTAATGGACAGGTATTGGGCACTGAAGCTTTCTTTGGACAA	CASSEALNGQVLGTEAFF	1	9.503806274412903E-6	54	TCRBV02-01	TCRBV02	TCRBV02-01				01,03	TCRBD01-01*01	TCRBD01	TCRBD01-01	01				TCRBJ01-01*01	TCRBJ01	TCRBJ01-01	01				0	7	1	4	7	4	27	44	51	58	65	1	In	VDJ
CTGACAGTGACCAGTGCCCATCCTGAAGACAGCAGCTTCTACATCTGCAGTGCTGGGGGCGTGGGCACTGAAGCTTTCTTTGGACAA	CSAGGVGTEAFF	2	1.9007612548825806E-5	36	TCRBV20	TCRBV20				TCRBV20-01,TCRBV20-or09_02		TCRBD01-01*01	TCRBD01	TCRBD01-01	01				TCRBJ01-01*01	TCRBJ01	TCRBJ01-01	01				5	5	6	0	0	4	45	-1	54	60	65	2	In	VDJ
TCGCCCAGCCCCAACCAGACCTCTCTGTACTTCTGTGCCAGCAGTTCGCCAGGGGGTTATATGGGCACTGAAGCTTTCTTTGGACAA	CASSSPGGYMGTEAFF	4	3.801522509765161E-5	48	TCRBV27-01*01	TCRBV27	TCRBV27-01	01				TCRBD01-01*01	TCRBD01	TCRBD01-01	01				TCRBJ01-01*01	TCRBJ01	TCRBJ01-01	01				4	9	4	1	3	4	33	46	49	56	65	4	In	VDJ
GAATGTGAACGCCTTGTTGCTAGGGGACTCGGCCCTCTATCTCTGTGCCAGCAGCCCGGGACAAGCACTGAAGCTTTCTTTGGACAA		1	9.503806274412903E-6	38	TCRBV05-07*01	TCRBV05	TCRBV05-07	01				TCRBD01-01*01	TCRBD01	TCRBD01-01	01				TCRBJ01-01*01	TCRBJ01	TCRBJ01-01	01				4	2	0	6	2	4	43	55	57	63	65	1	Out	VDJ
AGTTCTAAGAAGCTCCTTCTCAGTGACTCTGGCTTCTATCTCTGTGCCTGGGTCAAAGACATGAACACTGAAGCTTTCTTTGGACAA	CAWVKDMNTEAFF	1	9.503806274412903E-6	39	TCRBV30-01*05	TCRBV30	TCRBV30-01	05				TCRBD01-01*01	TCRBD01	TCRBD01-01	01				TCRBJ01-01*01	TCRBJ01	TCRBJ01-01	01				4	0	2	6	5	0	42	52	57	-1	61	1	In	VDJ
AAGATCCAGCCCTCAGAACCCAGGGACTCAGCTGTGTACTTCTGTGCCAGCAGTTTAGGTGGGAACACTGAAGCTTTCTTTGGACAA	CASSLGGNTEAFF	1	9.503806274412903E-6	39	TCRBV12-03/12-04*01	TCRBV12	TCRBV12-03/12-04	01								TCRBD01,TCRBD02	TCRBD01-01,TCRBD02-01		TCRBJ01-01*01	TCRBJ01	TCRBJ01-01	01				1	0	0	10	2	1	42	58	60	-1	62	1	In	VDJ
AAGATCCAGCCCTCAGAACCCAGGGACTCAGCTGTGTACTTCTGTGCCAGCAGTCCTACAGGGAACACTGAAGCTTTCTTTGGACAA	CASSPTGNTEAFF	1	9.503806274412903E-6	39	TCRBV12-03/12-04*01	TCRBV12	TCRBV12-03/12-04	01				TCRBD01-01*01	TCRBD01	TCRBD01-01	01				TCRBJ01-01*01	TCRBJ01	TCRBJ01-01	01				5	0	3	4	3	1	42	54	57	-1	62	1	In	VDJ
ATCCAGCCTGCAGAGCTTGGGGACTCGGCCATGTATCTCTGTGCCAGCAGCTTATACAGAAGGAACACTGAAGCTTTCTTTGGACAA	CASSLYRRNTEAFF	1	9.503806274412903E-6	42	TCRBV11-01*01	TCRBV11	TCRBV11-01	01				TCRBD01-01*01	TCRBD01	TCRBD01-01	01				TCRBJ01-01*01	TCRBJ01	TCRBJ01-01	01				2	3	3	5	1	1	39	54	55	59	62	1	In	VDJ
CTGAAGATCCAGCGCACAGAGCAGGAGGACTCGGCCGTGTATCTCTGTGCCAGCAGCTTTCCGAACACTGAAGCTTTCTTTGGACAA	CASSFPNTEAFF	2	1.9007612548825806E-5	36	TCRBV07	TCRBV07				TCRBV07-02,TCRBV07-08									TCRBJ01-01*01	TCRBJ01	TCRBJ01-01	01				3	3	0	0	0	1	45	-1	-1	59	62	2	In	VJ
GCCCTGCAGCCAGAAGACTCAGCCCTGTATCTCTGCGCCAGCAGCCAAGGTACGGGACCGACGAACACTGAAGCTTTCTTTGGACAA	CASSQGTGPTNTEAFF	2	1.9007612548825806E-5	48	TCRBV04-01*01	TCRBV04	TCRBV04-01	01								TCRBD01,TCRBD02	TCRBD01-01,TCRBD02-01		TCRBJ01-01*01	TCRBJ01	TCRBJ01-01	01				1	4	0	7	4	1	33	49	53	58	62	2	In	VDJ
AATGTGAGCACCTTGGAGCTGGGGGACTCGGCCCTTTATCTTTGCGCCAGCAGTTTTAACACGAACACTGAAGCTTTCTTTGGACAA	CASSFNTNTEAFF	2	1.9007612548825806E-5	39	TCRBV05-01*01	TCRBV05	TCRBV05-01	01				TCRBD01-01*01	TCRBD01	TCRBD01-01	01				TCRBJ01-01*01	TCRBJ01	TCRBJ01-01	01				5	1	3	6	5	1	42	53	58	61	62	2	In	VDJ
NNNCTACTCTGAAGGTGCAGCCTGCAGAACTGGAGGATTCTGGAGTTTATTTCTGTGCCAGCAGGCTCCAAAGCTTTCTTTGGACAA		2	1.9007612548825806E-5	28	TCRBV14-01*01	TCRBV14	TCRBV14-01	01								TCRBD01,TCRBD02	TCRBD01-01,TCRBD02-01		TCRBJ01-01*01	TCRBJ01	TCRBJ01-01	01				6	0	4	6	4	9	53	64	68	-1	70	2	Out	VDJ
ACAAAGCTGGAGGACTCAGCCATGTACTTCTGTGCCAGCAGGACTTTCCCCGAACAGGGTAAAGATGAAAAACTGTTTTTTGGCAGT	CASRTFPEQGKDEKLFF	2	1.9007612548825806E-5	51	TCRBV02-01	TCRBV02	TCRBV02-01				01,03	TCRBD01-01*01	TCRBD01	TCRBD01-01	01				TCRBJ01-04*01	TCRBJ01	TCRBJ01-04	01				6	5	3	3	12	6	30	41	53	59	64	2	In	VDJ
GAGTCCGCCAGCACCAACCAGACATCTATGTACCTCTGTGCCAGCAGTCAAGGGACCGACATTAATGAAAAACTGTTTTTTGGCAGT	CASSQGTDINEKLFF	1	9.503806274412903E-6	45	TCRBV28-01*01	TCRBV28	TCRBV28-01	01								TCRBD01,TCRBD02	TCRBD01-01,TCRBD02-01		TCRBJ01-04*01	TCRBJ01	TCRBJ01-04	01				5	6	0	7	3	4	36	48	51	56	62	1	In	VDJ
GTGACATCGGCCCAAAAGAACCCGACAGCTTTCTATCTCTGTGCCAGTGCGGGGACAGGGACTAATGAAAAACTGTTTTTTGGCAGT	CASAGTGTNEKLFF	2	1.9007612548825806E-5	42	TCRBV19-01*01	TCRBV19	TCRBV19-01	01				TCRBD01-01*01	TCRBD01	TCRBD01-01	01				TCRBJ01-04*01	TCRBJ01	TCRBJ01-04	01				8	0	0	3	3	2	39	48	51	-1	60	2	In	VDJ
GAGTCGCCCAGCCCCAACCAGACCTCTCTGTACTTCTGTGCCACCCAGGACAGGGGTAAGACTAATGAAAAACTGTTTTTTGGCAGT	CATQDRGKTNEKLFF	2	1.9007612548825806E-5	45	TCRBV27-01*01	TCRBV27	TCRBV27-01	01				TCRBD01-01*01	TCRBD01	TCRBD01-01	01				TCRBJ01-04*01	TCRBJ01	TCRBJ01-04	01				10	4	1	2	4	2	36	43	47	56	60	2	In	VDJ
ACAGTGACCAGTGCCCATCCTGAAGACAGCAGCTTCTACATCTGCAGTGCTAGGGTAGCAACTAATGAAAAACTGTTTTTTGGCAGT	CSARVATNEKLFF	2	1.9007612548825806E-5	39	TCRBV20	TCRBV20				TCRBV20-01,TCRBV20-or09_02		TCRBD02-01	TCRBD02	TCRBD02-01				01,02	TCRBJ01-04*01	TCRBJ01	TCRBJ01-04	01				3	0	5	8	2	0	42	53	55	-1	58	2	In	VDJ
GAGTCCGCCAGCACCAACCAGACATCTATGTACCTCTGTGCCAGCAGTCCTCCGACAGCAACTAATGAAAAACTGTTTTTTGGCAGT	CASSPPTATNEKLFF	1	9.503806274412903E-6	45	TCRBV28-01*01	TCRBV28	TCRBV28-01	01				TCRBD01-01*01	TCRBD01	TCRBD01-01	01				TCRBJ01-04*01	TCRBJ01	TCRBJ01-04	01				5	0	2	5	5	0	36	48	53	-1	58	1	In	VDJ
AAGCTGGAGGACTCAGCCATGTACTTCTGTGCCAGCACCCCGCTTGGACAGGCGTCCCTCAGCAATGAAAAACTGTTTTTTGGCAGT	CASTPLGQASLSNEKLFF	2	1.9007612548825806E-5	54	TCRBV02-01	TCRBV02	TCRBV02-01				01,03	TCRBD01-01*01	TCRBD01	TCRBD01-01	01				TCRBJ01-04*01	TCRBJ01	TCRBJ01-04	01				7	11	1	4	8	5	27	37	45	52	63	2	In	VDJ
ATCCGGTCCACAAAGCTGGAGGACTCAGCCATGTACTTCTGTGCCAGCAGTCGCGACAGGGGGCACGAAAAACTGTTTTTTGGCAGT	CASSRDRGHEKLFF	2	1.9007612548825806E-5	42	TCRBV02-01	TCRBV02	TCRBV02-01				01,03	TCRBD01-01*01	TCRBD01	TCRBD01-01	01				TCRBJ01-04*01	TCRBJ01	TCRBJ01-04	01				5	2	2	0	3	8	39	51	54	64	66	2	In	VDJ
AATGTGAACGCCTTGTTGCTGGGGGACTCGGCCCTCTATCTCTGTGCCAGCAGCTTGGGGGCGAGAGCCAAGCAGCATTTTGGTGAT	CASSLGARAKQHF	1	9.503806274412903E-6	39	TCRBV05-06*01	TCRBV05	TCRBV05-06	01				TCRBD01-01*01	TCRBD01	TCRBD01-01	01				TCRBJ01-05*01	TCRBJ01	TCRBJ01-05	01				0	10	8	0	0	13	42	-1	58	62	72	1	In	VDJ
CTGATTCTGGAGTCCGCCAGCACCAACCAGACATCTATGTACCTCTGTGCCAGCAGCTCCGGGTTAGTTCCCCAGCATTTTGGTGAT	CASSSGLVPQHF	1	9.503806274412903E-6	36	TCRBV28-01*01	TCRBV28	TCRBV28-01	01				TCRBD02-01	TCRBD02	TCRBD02-01				01,02	TCRBJ01-05*01	TCRBJ01	TCRBJ01-05	01				6	6	8	4	3	10	45	56	59	63	69	1	In	VDJ
AATGTGAACGCCTTGGAGCTGGAGGACTCGGCCCTGTATCTCTGTGCCAGCAGCGGGGGGCTGGGTCAGCCCCAGCATTTTGGTGAT	CASSGGLGQPQHF	1	9.503806274412903E-6	39	TCRBV05-08*01	TCRBV05	TCRBV05-08	01								TCRBD01,TCRBD02	TCRBD01-01,TCRBD02-01		TCRBJ01-05*01	TCRBJ01	TCRBJ01-05	01				4	4	6	0	1	6	42	54	55	61	65	1	In	VDJ
ACCAGTGCCCATCCTGAAGACAGCAGCTTCTACATCTGCAGTGCTAGACCAGGTTTCGATGATAGTCAGCCCCAGCATTTTGGTGAT	CSARPGFDDSQPQHF	2	1.9007612548825806E-5	45	TCRBV20	TCRBV20				TCRBV20-01,TCRBV20-or09_02		TCRBD01-01*01	TCRBD01	TCRBD01-01	01				TCRBJ01-05*01	TCRBJ01	TCRBJ01-05	01				2	12	4	4	1	6	36	48	49	53	65	2	In	VDJ
ATCCAGCAGGTAGTGCGAGGAGATTCGGCAGCTTATTTCTGTGCCAGCTCACCAGGACAGGGTGATCAGCCCCAGCATTTTGGTGAT	CASSPGQGDQPQHF	2	1.9007612548825806E-5	42	TCRBV18-01*01	TCRBV18	TCRBV18-01	01				TCRBD01-01*01	TCRBD01	TCRBD01-01	01				TCRBJ01-05*01	TCRBJ01	TCRBJ01-05	01				2	2	1	3	0	5	39	-1	54	62	64	2	In	VDJ
NNNNNNNTGTCGGCTGCTCCCTCCCAGACATCTGTGTACTTCTGTGCCAGCAGGTGGGGAACCGATCAGCCCCAGCATTTTGGTGAT	CASRWGTDQPQHF	2	1.9007612548825806E-5	39	TCRBV06-05*01	TCRBV06	TCRBV06-05	01								TCRBD01,TCRBD02	TCRBD01-01,TCRBD02-01		TCRBJ01-05*01	TCRBJ01	TCRBJ01-05	01				6	4	0	8	3	5	42	53	56	60	64	2	In	VDJ
TGGGGACTCGGCCGTGTATCTCTGTGCCAGCGGATCTCCTTTAAGACAGGGGCCCCCTGGGGTAATCAGCCCCAGCATTTTGGTGAT		1	9.503806274412903E-6	59	TCRBV11-03*01	TCRBV11	TCRBV11-03	01				TCRBD01-01*01	TCRBD01	TCRBD01-01	01				TCRBJ01-05*01	TCRBJ01	TCRBJ01-05	01				8	11	2	2	13	4	22	31	44	52	63	1	Out	VDJ
AGTTCTAAGAAGCTCCTTCTCAGTGACTCTGGCTTCTATCTCTGTGCCTGGAGTTTAGGGTATAATCAGCCCCAGCATTTTGGTGAT	CAWSLGYNQPQHF	2	1.9007612548825806E-5	39	TCRBV30-01*01	TCRBV30	TCRBV30-01	01								TCRBD01,TCRBD02	TCRBD01-01,TCRBD02-01		TCRBJ01-05*01	TCRBJ01	TCRBJ01-05	01				2	3	5	3	2	4	42	54	56	60	63	2	In	VDJ
CAGTCCACGGAGTCAGGGGACACAGCACTGTATTTCTGTGCCAGCAGCAAAGAGGGCCTACATAATCAGCCCCAGCATTTTGGTGAT	CASSKEGLHNQPQHF	1	9.503806274412903E-6	45	TCRBV21-01*01	TCRBV21	TCRBV21-01	01								TCRBD01,TCRBD02	TCRBD01-01,TCRBD02-01		TCRBJ01-05*01	TCRBJ01	TCRBJ01-05	01				1	7	5	3	0	4	36	-1	52	56	63	1	In	VDJ
TGGAGCTGGACGACTCGGCCCTGTATCTCTGTGCCAGCAGCTTGTATGTAGGGGCCAGACATCAATCAGCCCCAGCATTTTGGTGAT		2	1.9007612548825806E-5	52	TCRBV05-04*01	TCRBV05	TCRBV05-04	01				TCRBD01-01*01	TCRBD01	TCRBD01-01	01				TCRBJ01-05*01	TCRBJ01	TCRBJ01-05	01				1	8	5	2	5	3	29	44	49	54	62	2	Out	VDJ
ATCCAGCCCTCAGAACCCAGGGACTCAGCTGTGTATTTTTGTGCTAGATGACAGGGGTCGGACAATCAGCCCCAGCATTTTGGTGAT	CAR*QGSDNQPQHF	2	1.9007612548825806E-5	42	TCRBV12-05*01	TCRBV12	TCRBV12-05	01				TCRBD01-01*01	TCRBD01	TCRBD01-01	01				TCRBJ01-05*01	TCRBJ01	TCRBJ01-05	01				9	5	2	2	2	3	39	47	49	57	62	2	Stop	VDJ
CTGAAGATCCGGTCCACAAAGCTGGAGGACTCAGCCATGTACTTCTGTGCCAGCAGTGCGGGGAGGCAGCCCCAGCATTTTGGTGAT	CASSAGRQPQHF	34	3.2312941333003867E-4	36	TCRBV02-01	TCRBV02	TCRBV02-01				01,03	TCRBD02-01*02	TCRBD02	TCRBD02-01	02				TCRBJ01-05*01	TCRBJ01	TCRBJ01-05	01				4	0	9	1	2	7	45	58	60	-1	66	34	In	VDJ
CTCACTGTGACATCGGCCCAAAAGAACCCGACAGCTTTCTATCTCTGTGCCAGTAGTATGAGCAGGCAGCCCCAGCATTTTGGTGAT	CASSMSRQPQHF	2	1.9007612548825806E-5	36	TCRBV19-01*01	TCRBV19	TCRBV19-01	01				TCRBD01-01*01	TCRBD01	TCRBD01-01	01				TCRBJ01-05*01	TCRBJ01	TCRBJ01-05	01				3	0	4	4	3	7	45	59	62	-1	66	2	In	VDJ
ACTGTGACATCGGCCCAAAAGAACCCGACAGCTTTCTATCTCTGTGCCAGTAGTATACTTTCCGGCCAGCCCCAGCATTTTGGTGAT	CASSILSGQPQHF	2	1.9007612548825806E-5	39	TCRBV19-01*01	TCRBV19	TCRBV19-01	01								TCRBD01,TCRBD02	TCRBD01-01,TCRBD02-01		TCRBJ01-05*01	TCRBJ01	TCRBJ01-05	01				2	0	9	0	6	7	42	57	63	-1	66	2	In	VDJ
TCTAAGAAGCTCCTTCTCAGTGACTCTGGCTTCTATCTCTGTGCCTGGAAGTCGGGACACGACTCCCAGCCCCAGCATTTTGGTGAT	CAWKSGHDSQPQHF	2	1.9007612548825806E-5	42	TCRBV30-01*01	TCRBV30	TCRBV30-01	01				TCRBD01-01*01	TCRBD01	TCRBD01-01	01				TCRBJ01-05*01	TCRBJ01	TCRBJ01-05	01				4	7	0	6	4	7	39	49	53	59	66	2	In	VDJ
AAGATCCAGCGCACAGAGCAGGAGGACTCCGCCGTGTATCTCTGTGCCAGCAGCTTAGATTGGGGACAGCCCCAGCATTTTGGTGAT	CASSLDWGQPQHF	4	3.801522509765161E-5	39	TCRBV07-08*01	TCRBV07	TCRBV07-08	01								TCRBD01,TCRBD02	TCRBD01-01,TCRBD02-01		TCRBJ01-05*01	TCRBJ01	TCRBJ01-05	01				1	0	0	8	4	7	42	58	62	-1	66	4	In	VDJ
TCCTGTCCTCAGAACCGGGAGACACGGCACTGTATCTCTGCGCCAGCAGTCAATCTTCCGGGGCAACAGCCCCAGCATTTTGGTGAT		2	1.9007612548825806E-5	43	TCRBV23-01*01	TCRBV23	TCRBV23-01	01								TCRBD01,TCRBD02	TCRBD01-01,TCRBD02-01		TCRBJ01-05*01	TCRBJ01	TCRBJ01-05	01				0	2	7	0	4	7	38	55	59	64	66	2	Out	VDJ
GCCAGCACCAACCAGACATCTATGTACCTCTGTGCCAGCAGACTAGGGACAGGGAGCTCCTATAATTCACCCCTCCACTTTGGGAAT	CASRLGTGSSYNSPLHF	1	9.503806274412903E-6	51	TCRBV28-01*01	TCRBV28	TCRBV28-01	01				TCRBD01-01*01	TCRBD01	TCRBD01-01	01				TCRBJ01-06*01	TCRBJ01	TCRBJ01-06	01				6	2	0	3	4	0	30	41	45	54	56	1	In	VDJ
ATCCGCTCACCAGGCCTGGGGGACGCAGCCATGTACCTGTGTGCCACCGGGGCGAGCTCCTATAATTCACCCCTCCACTTTGGGAAT	CATGASSYNSPLHF	2	1.9007612548825806E-5	42	TCRBV15-01*02	TCRBV15	TCRBV15-01	02				TCRBD01-01*01	TCRBD01	TCRBD01-01	01				TCRBJ01-06*01	TCRBJ01	TCRBJ01-06	01				8	3	7	0	0	0	39	-1	48	53	56	2	In	VDJ
GAGTCCGCCAGCACCAACCAGACATCTATGTACCTCTGTGCCAGCAGTTTAGGAGTAAACTATAATTCACCCCTCCACTTTGGGAAT	CASSLGVNYNSPLHF	1	9.503806274412903E-6	45	TCRBV28-01*01	TCRBV28	TCRBV28-01	01				TCRBD02-01*02	TCRBD02	TCRBD02-01	02				TCRBJ01-06*01	TCRBJ01	TCRBJ01-06	01				2	4	10	2	0	3	36	-1	51	55	59	1	In	VDJ
AATTCCCTGGAGCTTGGTGACTCTGCTGTGTATTTCTGTGCCAGCAGCCAAGACCACAGCACGAATTCACCCCTCCACTTTGGGAAT	CASSQDHSTNSPLHF	2	1.9007612548825806E-5	45	TCRBV03-01/03-02*01	TCRBV03	TCRBV03-01/03-02	01				TCRBD01-01*01	TCRBD01	TCRBD01-01	01				TCRBJ01-06*01	TCRBJ01	TCRBJ01-06	01				0	4	3	5	2	7	36	53	55	59	63	2	In	VDJ
TCCGCCAGCACCAACCAGACATCTATGTACCTCTGTGCCAGCAGTGGGACAGGGAGATCTATAATCTCACCCCTCCACTTTGGGAAT	CASSGTGRSIISPLHF	1	9.503806274412903E-6	48	TCRBV28-01*01	TCRBV28	TCRBV28-01	01				TCRBD01-01*01	TCRBD01	TCRBD01-01	01				TCRBJ01-06*01	TCRBJ01	TCRBJ01-06	01				5	12	0	3	0	10	33	-1	45	54	66	1	In	VDJ
ATGTGAACGCCTTGGAGCTGGACGACTCGGCCCTGTATCTCTGTGCCAGCAGCTTGGGCTCTAAGTAGTGGCTACACCTTCGGTTCG		1	9.503806274412903E-6	40	TCRBV05-04*01	TCRBV05	TCRBV05-04	01				TCRBD02-01	TCRBD02	TCRBD02-01				01,02	TCRBJ01-02*01	TCRBJ01	TCRBJ01-02	01				0	5	4	9	3	7	41	57	60	63	68	1	Out	VDJ
CGGTCCACAAAGCTGGAGGACTCAGCCATGTACTTCTGTGCCAGCAGTGAAGTTTCGGGCCAGCTTGCTGGCTACACCTTCGGTTCG	CASSEVSGQLAGYTF	1	9.503806274412903E-6	45	TCRBV02-01	TCRBV02	TCRBV02-01				01,03					TCRBD01,TCRBD02	TCRBD01-01,TCRBD02-01		TCRBJ01-02*01	TCRBJ01	TCRBJ01-02	01				1	8	8	0	4	7	36	52	56	60	68	1	In	VDJ
CAGCGCACAGAGCAGGAGGACTCGGCCGTGTATCTCTGTGCCAGCAGCTTAGACGGCAGTACGAGTTATGGCTACACCTTCGGTTCG	CASSLDGSTSYGYTF	2	1.9007612548825806E-5	45	TCRBV07-02	TCRBV07	TCRBV07-02				01,02					TCRBD01,TCRBD02	TCRBD01-01,TCRBD02-01		TCRBJ01-02*01	TCRBJ01	TCRBJ01-02	01				1	7	4	5	4	5	36	52	56	59	66	2	In	VDJ
CTGAATGTGAACGCCTTGTTGCTGGGGGACTCGGCCCTCTATCTCTGTGCCAGCAGCTCGGGTTATTATGGCTACACCTTCGGTTCG	CASSSGYYGYTF	1	9.503806274412903E-6	36	TCRBV05-06*01	TCRBV05	TCRBV05-06	01				TCRBD02-01	TCRBD02	TCRBD02-01				01,02	TCRBJ01-02*01	TCRBJ01	TCRBJ01-02	01				3	4	8	4	0	5	45	-1	58	62	66	1	In	VDJ
ATCCAGTCCACGGAGTCAGGGGACACAGCACTGTATTTCTGTGCCAGCAGCAAATCAGCTAGTTGGTATGGCTACACCTTCGGTTCG	CASSKSASWYGYTF	1	9.503806274412903E-6	42	TCRBV21-01*01	TCRBV21	TCRBV21-01	01				TCRBD02-01	TCRBD02	TCRBD02-01				01,02	TCRBJ01-02*01	TCRBJ01	TCRBJ01-02	01				2	4	4	8	4	5	39	54	58	62	66	1	In	VDJ
CTCACTGTGACATCGGCCCAAAAGAACCCGACAGCTTTCTATCTCTGTGCCAGTAGGACAGAGGTCTATGGCTACACCTTCGGTTCG	CASRTEVYGYTF	2	1.9007612548825806E-5	36	TCRBV19-01*01	TCRBV19	TCRBV19-01	01				TCRBD01-01*01	TCRBD01	TCRBD01-01	01				TCRBJ01-02*01	TCRBJ01	TCRBJ01-02	01				6	4	2	5	0	4	45	-1	56	61	65	2	In	VDJ
TCGGCTGCTCCCTCCCAGACATCTGTGTACTTCTGTGCCAGCAGTTACTCGATGCATAGCCCAATCTATGGCTACACCTTCGGTTCG	CASSYSMHSPIYGYTF	2	1.9007612548825806E-5	48	TCRBV06-05*01	TCRBV06	TCRBV06-05	01				TCRBD02-01	TCRBD02	TCRBD02-01				01,02	TCRBJ01-02*01	TCRBJ01	TCRBJ01-02	01				0	5	5	7	6	4	33	50	56	60	65	2	In	VDJ
AACGCCTTGGAGCTGGAGGACTCGGCCCTGTATCTCTGTGCCAGCAGCTACCGGACAGGGGGGGGCTATGGCTACACCTTCGGTTCG	CASSYRTGGGYGYTF	1	9.503806274412903E-6	45	TCRBV05-08*01	TCRBV05	TCRBV05-08	01				TCRBD01-01*01	TCRBD01	TCRBD01-01	01				TCRBJ01-02*01	TCRBJ01	TCRBJ01-02	01				3	3	1	1	3	4	36	49	52	62	65	1	In	VDJ
TTGTTGCTGGGGGACTCGGCCCTCTATCTCTGTGCCAGCATCCAATTAAGGGACAGGGGCGGGGGCTATGGCTACACCTTCGGTTCG	CASIQLRDRGGGYGYTF	1	9.503806274412903E-6	51	TCRBV05-06*01	TCRBV05	TCRBV05-06	01				TCRBD01-01*01	TCRBD01	TCRBD01-01	01				TCRBJ01-02*01	TCRBJ01	TCRBJ01-02	01				6	6	0	2	9	4	30	40	49	59	65	1	In	VDJ
CTGATTCTGGAGTCCGCCAGCACCAACCAGACATCTATGTACCTCTGTGCCAGCAATGGCAGGGGCTATGGCTACACCTTCGGTTCG	CASNGRGYGYTF	1	9.503806274412903E-6	36	TCRBV28-01*01	TCRBV28	TCRBV28-01	01				TCRBD01-01*01	TCRBD01	TCRBD01-01	01				TCRBJ01-02*01	TCRBJ01	TCRBJ01-02	01				7	0	4	2	4	4	45	55	59	-1	65	1	In	VDJ
TCCCCAACCAGACAGCTCTTTACTTCTGTGCCACCAGTTCCCCTTTGGGGGACAGGGACGTGGCGCTATGGCTACACCTTCGGTTCG		1	9.503806274412903E-6	55	TCRBV24-01*01	TCRBV24	TCRBV24-01	01				TCRBD01-01*01	TCRBD01	TCRBD01-01	01				TCRBJ01-02*01	TCRBJ01	TCRBJ01-02	01				6	8	0	3	10	4	26	38	48	57	65	1	Out	VDJ
CTGAGCTCTCTGGAGCTGGGGGACTCAGCTTTGTATTTCTGTGCCAGCAGCGTCTCCGGACAAAGCTATGGCTACACCTTCGGTTCG	CASSVSGQSYGYTF	1	9.503806274412903E-6	42	TCRBV09-01*01	TCRBV09	TCRBV09-01	01				TCRBD01-01*01	TCRBD01	TCRBD01-01	01				TCRBJ01-02*01	TCRBJ01	TCRBJ01-02	01				2	3	1	6	4	4	39	53	57	62	65	1	In	VDJ
ACAGTGACCAGTGCCCATCCTGAAGACAGCAGCTTCTACATCTGCAGTGCTAGGGCAGTTCCATCCTATGGCTACACCTTCGGTTCG	CSARAVPSYGYTF	3	2.8511418823238706E-5	39	TCRBV20	TCRBV20				TCRBV20-01,TCRBV20-or09_02		TCRBD01-01*01	TCRBD01	TCRBD01-01	01				TCRBJ01-02*01	TCRBJ01	TCRBJ01-02	01				3	7	4	5	2	4	42	53	55	58	65	3	In	VDJ
AAGATCCGGTCCACAAAGCTGGAGGACTCAGCCATGTACTTCTGTGCCAGCAGTGAAGGGGGGTACTATGGCTACACCTTCGGTTCG	CASSEGGYYGYTF	1	9.503806274412903E-6	39	TCRBV02-01	TCRBV02	TCRBV02-01				01,03					TCRBD01,TCRBD02	TCRBD01-01,TCRBD02-01		TCRBJ01-02*01	TCRBJ01	TCRBJ01-02	01				1	1	6	1	0	3	42	-1	58	63	64	1	In	VDJ
GAGTCCGCCAGCACCAACCAGACATCTATGTACCTCTGTGCCAGCAGGGGAACCAGGGTTGAGTACTATGGCTACACCTTCGGTTCG	CASRGTRVEYYGYTF	1	9.503806274412903E-6	45	TCRBV28-01*01	TCRBV28	TCRBV28-01	01				TCRBD01-01*01	TCRBD01	TCRBD01-01	01				TCRBJ01-02*01	TCRBJ01	TCRBJ01-02	01				6	6	4	3	6	3	36	47	53	58	64	1	In	VDJ
AGTTCTAAGAAGCTCCTTCTCAGTGACTCTGGCTTCTATCTCTGTGCCTGGAGGACACAGAGCTACTATGGCTACACCTTCGGTTCG	CAWRTQSYYGYTF	1	9.503806274412903E-6	39	TCRBV30-01*01	TCRBV30	TCRBV30-01	01				TCRBD01-01*01	TCRBD01	TCRBD01-01	01				TCRBJ01-02*01	TCRBJ01	TCRBJ01-02	01				3	7	2	6	0	3	42	-1	53	57	64	1	In	VDJ
CCCTCAGAACCCAGGGACTCAGCTGTGTACTTCTGTGCCAGCAGTCTCTCTGGGACAGGGGGGGACTATGGCTACACCTTCGGTTCG	CASSLSGTGGDYGYTF	1	9.503806274412903E-6	48	TCRBV12	TCRBV12				TCRBV12-03/12-04,TCRBV12-04		TCRBD01-01*01	TCRBD01	TCRBD01-01	01				TCRBJ01-02*01	TCRBJ01	TCRBJ01-02	01				5	2	0	1	6	3	33	45	51	62	64	1	In	VDJ
CGGTCCACAAAGCTGGAGGACTCAGCCATGTACTTCTGTGCCAGTCTATCACAGGGTAGAGGGGACTATGGCTACACCTTCGGTTCG	CASLSQGRGDYGYTF	1	9.503806274412903E-6	45	TCRBV02-01	TCRBV02	TCRBV02-01				01,03	TCRBD01-01*01	TCRBD01	TCRBD01-01	01				TCRBJ01-02*01	TCRBJ01	TCRBJ01-02	01				9	8	3	3	6	3	36	44	50	56	64	1	In	VDJ
ATGAATGTGAGCACCTTGGAGCTGGGGGACTCGGCCCTTTATCTTTGCGCCAGCAGCTTACGGGACTATGGCTACACCTTCGGTTCG	CASSLRDYGYTF	1	9.503806274412903E-6	36	TCRBV05-01*01	TCRBV05	TCRBV05-01	01				TCRBD02-01	TCRBD02	TCRBD02-01				01,02	TCRBJ01-02*01	TCRBJ01	TCRBJ01-02	01				2	0	8	4	1	3	45	59	60	-1	64	1	In	VDJ
CAGCAGGTAGTGCGAGGAGATTCGGCAGCTTATTTCTGTGCCAGCTCACCGAGGGGACAGGGAGACTATGGCTACACCTTCGGTTCG	CASSPRGQGDYGYTF	2	1.9007612548825806E-5	45	TCRBV18-01*01	TCRBV18	TCRBV18-01	01				TCRBD01-01*01	TCRBD01	TCRBD01-01	01				TCRBJ01-02*01	TCRBJ01	TCRBJ01-02	01				3	2	0	3	3	3	36	50	53	62	64	2	In	VDJ
AGCACCTTGGAGCTGGGGGACTCGGCCCTTTATCTTTGCGCCAGCAGCTTGGAGGGACAGGGGCACTATGGCTACACCTTCGGTTCG	CASSLEGQGHYGYTF	1	9.503806274412903E-6	45	TCRBV05-01*01	TCRBV05	TCRBV05-01	01				TCRBD01-01*01	TCRBD01	TCRBD01-01	01				TCRBJ01-02*01	TCRBJ01	TCRBJ01-02	01				0	1	0	2	1	3	36	52	53	63	64	1	In	VDJ
GTGACCAGTGCCCATCCTGAAGACAGCAGCTTCTACATCTGCAGTGCTAGAGCGGTAGGCGTTAACTATGGCTACACCTTCGGTTCG	CSARAVGVNYGYTF	1	9.503806274412903E-6	42	TCRBV20	TCRBV20				TCRBV20-01,TCRBV20-or09_02						TCRBD01,TCRBD02	TCRBD01-01,TCRBD02-01		TCRBJ01-02*01	TCRBJ01	TCRBJ01-02	01				1	3	5	4	4	1	39	52	56	59	62	1	In	VDJ
ATTCTGGAGTCCGCCAGCACCAACCAGACATCTATGTACCTCTGTGCCAGCACCCTGGTTGGTAACTATGGCTACACCTTCGGTTCG	CASTLVGNYGYTF	1	9.503806274412903E-6	39	TCRBV28-01*01	TCRBV28	TCRBV28-01	01								TCRBD01,TCRBD02	TCRBD01-01,TCRBD02-01		TCRBJ01-02*01	TCRBJ01	TCRBJ01-02	01				7	4	0	10	4	1	42	52	56	58	62	1	In	VDJ
ATCCAGCCCTCAGAACCCAGGGACTCAGCTGTGTACTTCTGTGCCAGCAGTTTTGGGCAGTCTAACTATGGCTACACCTTCGGTTCG	CASSFGQSNYGYTF	8	7.603045019530323E-5	42	TCRBV12	TCRBV12				TCRBV12-03/12-04,TCRBV12-04		TCRBD01-01*01	TCRBD01	TCRBD01-01	01				TCRBJ01-02*01	TCRBJ01	TCRBJ01-02	01				3	3	8	0	1	0	39	53	54	58	61	8	In	VDJ
CTGATTCTGGAGTCCGCCAGCACCAACCAGACATCTATGTACCTCTGTGCCAGCGTATCAACTAACTATGGCTACACCTTCGGTTCG	CASVSTNYGYTF	1	9.503806274412903E-6	36	TCRBV28-01*01	TCRBV28	TCRBV28-01	01								TCRBD01,TCRBD02	TCRBD01-01,TCRBD02-01		TCRBJ01-02*01	TCRBJ01	TCRBJ01-02	01				8	1	4	6	4	0	45	54	58	60	61	1	In	VDJ
GTGACATCGGCCCAAAAGAACCCGACAGCTTTCTATCTCTGTGCCAGCACTAGGGACAGGTGGAACTATGGCTACACCTTCGGTTCG	CASTRDRWNYGYTF	2	1.9007612548825806E-5	42	TCRBV19-01*01	TCRBV19	TCRBV19-01	01				TCRBD01-01*01	TCRBD01	TCRBD01-01	01				TCRBJ01-02*01	TCRBJ01	TCRBJ01-02	01				9	3	0	4	5	2	39	47	52	60	63	2	In	VDJ
[truncated: 74,581 more rows]
[truncated: 2 more columns]
