# Supplementary material for: Preoperative immune checkpoint inhibition and cryoablation in early-stage breast cancer
Source: iScience. 2024 Jan 12;27(2):108880. doi: 10.1016/j.isci.2024.108880 (PMC10850740; doi:10.1016/j.isci.2024.108880)
Supplement: Data S1. Metadata file for TCR clone abundance tables provided in the supplement [file mmc2.zip › 16-495-6D_TCRB.tsv]

nucleotide	aminoAcid	count (templates/reads)	frequencyCount (%)	cdr3Length	vMaxResolved	vFamilyName	vGeneName	vGeneAllele	vFamilyTies	vGeneNameTies	vGeneAlleleTies	dMaxResolved	dFamilyName	dGeneName	dGeneAllele	dFamilyTies	dGeneNameTies	dGeneAlleleTies	jMaxResolved	jFamilyName	jGeneName	jGeneAllele	jFamilyTies	jGeneNameTies	jGeneAlleleTies	vDeletion	n1Insertion	d5Deletion	d3Deletion	n2Insertion	jDeletion	vIndex	n1Index	dIndex	n2Index	jIndex	estimatedNumberGenomes	sequenceStatus	cloneResolved	vOrphon	dOrphon	jOrphon	vFunction	dFunction	jFunction	fractionNucleated	vAlignLength	vAlignSubstitutionCount	vAlignSubstitutionIndexes
ATGAGCTCCTTGGAGCTGGGGGACTCAGCCCTGTACTTCTGTGCCAGCAGCTTAAGGGACCTGAATTCACCCCTCCACTTTGGGAAC	CASSLRDLNSPLHF	3291	0.019080694349424273	42	TCRBV13-01*01	TCRBV13	TCRBV13-01	01								TCRBD01,TCRBD02	TCRBD01-01,TCRBD02-01		TCRBJ01-06*02	TCRBJ01	TCRBJ01-06	02				2	3	0	7	1	7	39	54	55	60	63	3291	In	VDJ
CTGGGGGACTCAGCCCTGTACTTCTGTGCCAGCAGCTTAGGTCCCCCTAGTCCAAACCGGTTATCCTACGAGCAGTACTTCGGGCCG	CASSLGPPSPNRLSYEQYF	1478	0.008569208826632962	57	TCRBV13-01*01	TCRBV13	TCRBV13-01	01				TCRBD02-01	TCRBD02	TCRBD02-01				01,02	TCRBJ02-07*01	TCRBJ02	TCRBJ02-07	01				0	13	4	8	5	1	24	41	46	50	63	1478	In	VDJ
CTGAAGATCCGGTCCACAAAGCTGGAGGACTCAGCCATGTACTTCTGTGCCAGCAGTGGGGGACGTCAGCCCCAGCATTTTGGTGAT	CASSGGRQPQHF	1708	0.009902712229965561	36	TCRBV02-01	TCRBV02	TCRBV02-01				01,03					TCRBD01,TCRBD02	TCRBD01-01,TCRBD02-01		TCRBJ01-05*01	TCRBJ01	TCRBJ01-05	01				4	1	0	7	1	6	45	58	59	64	65	1708	In	VDJ
CTGATTCTGGAGTCCGCCAGCACCAACCAGACATCTATGTACCTCTGTGCCAGCAGTTTCGTGGGCTACGAGCAGTACTTCGGGCCG	CASSFVGYEQYF	480	0.0027829636243462933	36	TCRBV28-01*01	TCRBV28	TCRBV28-01	01								TCRBD01,TCRBD02	TCRBD01-01,TCRBD02-01		TCRBJ02-07*01	TCRBJ02	TCRBJ02-07	01				3	0	0	9	3	3	45	59	62	-1	65	480	In	VDJ
AAGATCCAGCCTGCAGAGCTTGGGGACTCGGCCATGTATCTCTGTGCCAGCAGCTTTCGACAGGGCAGCGAGCAGTACTTCGGGCCG	CASSFRQGSEQYF	428	0.002481475898375445	39	TCRBV11-01*01	TCRBV11	TCRBV11-01	01				TCRBD01-01*01	TCRBD01	TCRBD01-01	01				TCRBJ02-07*01	TCRBJ02	TCRBJ02-07	01				3	3	2	3	2	6	42	56	58	65	68	428	In	VDJ
CTGACTGTGAGCAACATGAGCCCTGAAGACAGCAGCATATATCTCTGCAGCGTTGGACAGGACCGAAACACCATATATTTTGGAGAG	CSVGQDRNTIYF	684	0.003965723164693468	36	TCRBV29-01	TCRBV29	TCRBV29-01				01,02	TCRBD01-01*01	TCRBD01	TCRBD01-01	01				TCRBJ01-03*01	TCRBJ01	TCRBJ01-03	01				4	3	2	4	0	5	45	-1	55	61	64	684	In	VDJ
CAGCGCACAGAGCAGGAGGACTCGGCCGTGTATCTCTGTGCCAGCAGCCCCGGGACAGCGAGCAATCAGCCCCAGCATTTTGGTGAT	CASSPGTASNQPQHF	630	0.00365263975695451	45	TCRBV07-02	TCRBV07	TCRBV07-02				01,02	TCRBD01-01*01	TCRBD01	TCRBD01-01	01				TCRBJ01-05*01	TCRBJ01	TCRBJ01-05	01				5	2	0	5	3	1	36	48	51	58	60	630	In	VDJ
ATCCAGCCTGCAGAGCTTGAGGACTCGGCCGTGTATCTCTGTGCCAGCAGCTTAAGGCAGGCGGGAAACACCATATATTTTGGAGAG	CASSLRQAGNTIYF	498	0.0028873247602592793	42	TCRBV11	TCRBV11				TCRBV11-02,TCRBV11-03		TCRBD01-01*01	TCRBD01	TCRBD01-01	01				TCRBJ01-03*01	TCRBJ01	TCRBJ01-03	01				2	2	4	4	3	4	39	54	57	61	63	498	In	VDJ
AGGCCTGGGGGACGCAGCCATGTACCTGTGTGCCACCAGCCCAAACACTAGGTCGATAATAGCAATCAGCCCCAGCATTTTGGTGAT		547	0.0031714189635779636	53	TCRBV15-01*02	TCRBV15	TCRBV15-01	02				TCRBD02-01	TCRBD02	TCRBD02-01				01,02	TCRBJ01-05*01	TCRBJ01	TCRBJ01-05	01				5	8	3	8	6	0	28	40	46	51	59	547	Out	VDJ
ACCTTGGAGCTGGGGGACTCGGCCCTTTATCTTTGCGCCAGCAGCTTGTCCCAAGTCGAGGTTACCGGGGAGCTGTTTTTTGGAGAA	CASSLSQVEVTGELFF	396	0.002295944990085692	48	TCRBV05-01*01	TCRBV05	TCRBV05-01	01				TCRBD02-01*02	TCRBD02	TCRBD02-01	02				TCRBJ02-02*01	TCRBJ02	TCRBJ02-02	01				1	2	11	1	9	5	33	48	57	61	63	396	In	VDJ
CTGCAGCCAGAAGACTCGGCCCTGTATCTCTGTGCCAGCAGCCAAGATCCCCCCCTAGGGCGGGATGAAAAACTGTTTTTTGGCAGT	CASSQDPPLGRDEKLFF	491	0.002846739874070896	51	TCRBV04-02*01	TCRBV04	TCRBV04-02	01				TCRBD02-01	TCRBD02	TCRBD02-01				01,02	TCRBJ01-04*01	TCRBJ01	TCRBJ01-04	01				0	0	7	4	12	6	30	47	59	-1	64	491	In	VDJ
ACATCGGCCCAAAAGAACCCGACAGCTTTCTATCTCTGTGCCAGTACCCTCGCGGGGGGGGGACTAACCGGCTACACCTTCGGTTCG	CASTLAGGGLTGYTF	293	0.00169876737902805	45	TCRBV19-01*01	TCRBV19	TCRBV19-01	01				TCRBD02-01*01	TCRBD02	TCRBD02-01	01				TCRBJ01-02*01	TCRBJ01	TCRBJ01-02	01				7	9	7	0	5	8	36	46	51	60	69	293	In	VDJ
CTGGAGTCAGCTACCCGCTCCCAGACATCTGTGTATTTCTGCGCCAGCTCGGGACTAGCGGGCTCCTACGAGCAGTACTTCGGGCCG	CASSGLAGSYEQYF	238	0.0013798861304050371	42	TCRBV10-02*01	TCRBV10	TCRBV10-02	01				TCRBD02-01	TCRBD02	TCRBD02-01				01,02	TCRBJ02-07*01	TCRBJ02	TCRBJ02-07	01				8	0	0	4	2	0	39	48	50	-1	62	238	In	VDJ
ATCCAGCGCACAGAGCAGCGGGACTCAGCCATGTATCGCTGTGCTAGCAGCTTAAGAGGGACAGGGACCGAGCAGTACTTCGGGCCG	CASSLRGTGTEQYF	284	0.001646586811071557	42	TCRBV07	TCRBV07				TCRBV07-06,TCRBV07-07		TCRBD01-01*01	TCRBD01	TCRBD01-01	01				TCRBJ02-07*01	TCRBJ02	TCRBJ02-07	01				2	2	0	3	3	6	39	54	57	66	68	284	In	VDJ
CAGCCTGCAGAGCTTGGGGACTCGGCCATGTATCTCTGTGCCAGCAGCTCTACGACAGGGTATGGGAATGAAGCTTTCTTTGGACAA	CASSSTTGYGNEAFF	152	8.812718143763262E-4	45	TCRBV11-01*01	TCRBV11	TCRBV11-01	01				TCRBD01-01*01	TCRBD01	TCRBD01-01	01				TCRBJ01-01*01	TCRBJ01	TCRBJ01-01	01				4	8	2	3	4	7	36	49	53	60	68	152	In	VDJ
NNNNNNNNNNTGTCGGCTGCTCCCTCCCAGACATCTGTGTACTTCTGTGCCAGCAGTTACGGGGGAACTGAAGCTTTCTTTGGACAA	CASSYGGTEAFF	243	0.0014088753348253111	36	TCRBV06-05*01	TCRBV06	TCRBV06-05	01								TCRBD01,TCRBD02	TCRBD01-01,TCRBD02-01		TCRBJ01-01*01	TCRBJ01	TCRBJ01-01	01				2	1	6	1	0	5	45	-1	60	65	66	243	In	VDJ
TTGGAGCTGGGGGACTCAGCCCTGTACTTCTGTGCCAGCAGCTTAGGCCGTGGGACAGGCACTAACTATGGCTACACCTTCGGTTCG	CASSLGRGTGTNYGYTF	200	0.0011595681768109556	51	TCRBV13-01*01	TCRBV13	TCRBV13-01	01				TCRBD01-01*01	TCRBD01	TCRBD01-01	01				TCRBJ01-02*01	TCRBJ01	TCRBJ01-02	01				0	2	0	4	4	0	30	47	51	59	61	200	In	VDJ
GAGCTGGGGGACTCGGCCCTTTATCTTTGCGCCAGCAGCTTTATTCCTTCTAGCGGGGGGGCCACAGATACGCAGTATTTTGGCCCA	CASSFIPSSGGATDTQYF	246	0.0014262688574774754	54	TCRBV05-01*01	TCRBV05	TCRBV05-01	01				TCRBD02-01*01	TCRBD02	TCRBD02-01	01				TCRBJ02-03*01	TCRBJ02	TCRBJ02-03	01				2	1	4	0	8	2	27	41	49	61	62	246	In	VDJ
CTGAATGTGAACGCCTTGGAGCTGGACGACTCGGCCCTGTATCTCTGTGCCAGCAGCTCCCGAGGAGAGACCCAGTACTTCGGGCCA	CASSSRGETQYF	168	9.740372685212027E-4	36	TCRBV05-04*01	TCRBV05	TCRBV05-04	01				TCRBD02-01*02	TCRBD02	TCRBD02-01	02				TCRBJ02-05*01	TCRBJ02	TCRBJ02-05	01				3	0	11	1	3	4	45	58	61	-1	65	168	In	VDJ
GCGCACAGAGCAGGGGGACTCGGCCATGTATCTCTGTGCCAGCAGCTTAGGGGCTAGCGGGGGACCGGGGAGCTGTTTTTTGGAGAA		329	0.001907489650854022	47	TCRBV07-09*01	TCRBV07	TCRBV07-09	01				TCRBD02-01*01	TCRBD02	TCRBD02-01	01				TCRBJ02-02*01	TCRBJ02	TCRBJ02-02	01				1	0	4	2	3	5	34	50	53	-1	63	329	Out	VDJ
CCCTAGAGTCTGCCATCCCCAACCAGACAGCTCTTTACTTCTGTGCCACCGGCAGGGGGCGTCATCCACGAGCAGTACTTCGGGCCG		156	9.044631779125454E-4	40	TCRBV24-01*01	TCRBV24	TCRBV24-01	01				TCRBD01-01*01	TCRBD01	TCRBD01-01	01				TCRBJ02-07*01	TCRBJ02	TCRBJ02-07	01				9	7	4	0	2	5	41	50	52	60	67	156	Out	VDJ
TCCGCCAGCACCAACCAGACATCTATGTACCTCTGTGCCAGCAGCCAATTGGGGAGGGGGAGCACAGATACGCAGTATTTTGGCCCA	CASSQLGRGSTDTQYF	146	8.464847690719976E-4	48	TCRBV28-01*01	TCRBV28	TCRBV28-01	01				TCRBD02-01*02	TCRBD02	TCRBD02-01	02				TCRBJ02-03*01	TCRBJ02	TCRBJ02-03	01				6	2	9	0	7	0	33	44	51	58	60	146	In	VDJ
ATTCTGGAGTCCGCCAGCACCAACCAGACATCTATGTACCTCTGTGCCAGCAGTATCGGACAGGGCTACGAGCAGTACTTCGGGCCG	CASSIGQGYEQYF	100	5.797840884054778E-4	39	TCRBV28-01*01	TCRBV28	TCRBV28-01	01				TCRBD01-01*01	TCRBD01	TCRBD01-01	01				TCRBJ02-07*01	TCRBJ02	TCRBJ02-07	01				5	0	1	3	3	3	42	54	57	-1	65	100	In	VDJ
NTGAAGATCCAGCCCTCAGAACCCAGGGACTCAGCTGTGTACTTCTGTGCCAGCAGATCCATCGGGGATACGCAGTATTTTGGCCCA	CASRSIGDTQYF	97	5.623905657533135E-4	36	TCRBV12-03/12-04*01	TCRBV12	TCRBV12-03/12-04	01				TCRBD02-01	TCRBD02	TCRBD02-01				01,02	TCRBJ02-03*01	TCRBJ02	TCRBJ02-03	01				6	0	8	4	6	6	45	56	62	-1	66	97	In	VDJ
GTGACATCGGCCCAAAAGAACCCGACAGCTTTCTATCTCTGTGCCAGTAGTATAGGGGGCGGCACCGGGGAGCTGTTTTTTGGAGAA	CASSIGGGTGELFF	168	9.740372685212027E-4	42	TCRBV19-01*01	TCRBV19	TCRBV19-01	01				TCRBD01-01*01	TCRBD01	TCRBD01-01	01				TCRBJ02-02*01	TCRBJ02	TCRBJ02-02	01				1	2	7	0	0	4	39	-1	55	60	62	168	In	VDJ
AGTTCTAAGAAGCTCCTTCTCAGTGACTCTGGCTTCTATCTCTGTGCCTGGTCGACAGGGTGGGGTCAGCCCCAGCATTTTGGTGAT	CAWSTGWGQPQHF	162	9.39250223216874E-4	39	TCRBV30-01	TCRBV30	TCRBV30-01				01,05	TCRBD01-01*01	TCRBD01	TCRBD01-01	01				TCRBJ01-05*01	TCRBJ01	TCRBJ01-05	01				5	5	2	3	2	6	42	51	53	60	65	162	In	VDJ
CTGAGCTCTCTGGAGCTGGGGGACTCAGCTTTGTATTTCTGTGCCAGCAGCGTAGTCCCGGGACCCTACGAGCAGTACTTCGGGCCG	CASSVVPGPYEQYF	138	8.001020419995593E-4	42	TCRBV09-01*01	TCRBV09	TCRBV09-01	01								TCRBD01,TCRBD02	TCRBD01-01,TCRBD02-01		TCRBJ02-07*01	TCRBJ02	TCRBJ02-07	01				0	0	0	7	4	2	39	55	59	-1	64	138	In	VDJ
GTGAACGCCTTGTTGCTGGGGGACTCGGCCCTGTATCTCTGTGCCAGCAGCTTTAGGACAGGGGGCGACGAGCAGTACTTCGGGCCG	CASSFRTGGDEQYF	70	4.058488618838345E-4	42	TCRBV05-05*01	TCRBV05	TCRBV05-05	01				TCRBD01-01*01	TCRBD01	TCRBD01-01	01				TCRBJ02-07*01	TCRBJ02	TCRBJ02-07	01				2	1	1	0	2	5	39	53	55	66	67	70	In	VDJ
AGCTCTCTGGAGCTGGGGGACTCAGCTTTGTATTTCTGTGCCAGCAGCGTAGCGGGGGACGATACTGATACGCAGTATTTTGGCCCA	CASSVAGDDTDTQYF	159	9.218567005647097E-4	45	TCRBV09-01*01	TCRBV09	TCRBV09-01	01				TCRBD02-01*01	TCRBD02	TCRBD02-01	01				TCRBJ02-03*01	TCRBJ02	TCRBJ02-03	01				0	8	8	2	0	6	36	-1	52	58	66	159	In	VDJ
GTTCTAAGAAGCTCCTTCTCAGTGACTCTGGCTTCTATCTCTGTGCCTGGGGCGGGACACGACAATTCACCCCTCCACTTTGGGAAC		88	5.102099977968205E-4	40	TCRBV30-01*05	TCRBV30	TCRBV30-01	05				TCRBD01-01*01	TCRBD01	TCRBD01-01	01				TCRBJ01-06*02	TCRBJ01	TCRBJ01-06	02				3	4	0	6	1	7	41	52	53	59	63	88	Out	VDJ
CTGCAGCAAGAAGACTCAGCTGCGTATCTCTGCACCAGCAGCCAAGTTCTAGCGGGAGGGGGAGGATACGAGCAGTACTTCGGGCCG	CTSSQVLAGGGGYEQYF	100	5.797840884054778E-4	51	TCRBV01-01*01	TCRBV01	TCRBV01-01	01				TCRBD02-01*02	TCRBD02	TCRBD02-01	02				TCRBJ02-07*01	TCRBJ02	TCRBJ02-07	01				1	6	4	0	2	4	30	46	48	60	66	100	In	VDJ
CAGAGCGGGGGGACTCAGCCGTGTATCTCTGTGCCAGCAGCTTAAGTCAGGACATCCCTGATGACCGGGGAGCTGTTTTTTGGAGAA		126	7.305279513909021E-4	52	TCRBV07-03*01	TCRBV07	TCRBV07-03	01				TCRBD01-01*01	TCRBD01	TCRBD01-01	01				TCRBJ02-02*01	TCRBJ02	TCRBJ02-02	01				1	9	1	6	4	5	29	45	49	54	63	126	Out	VDJ
CTGGAGTCGCCCAGCCCCAACCAGACCTCTCTGTACTTCTGTGCCAGCAGTTTAGGGGGACGCTACAATGAGCAGTTCTTCGGGCCA	CASSLGGRYNEQFF	91	5.276035204489848E-4	42	TCRBV27-01*01	TCRBV27	TCRBV27-01	01								TCRBD01,TCRBD02	TCRBD01-01,TCRBD02-01		TCRBJ02-01*01	TCRBJ02	TCRBJ02-01	01				2	1	0	7	2	3	39	54	56	61	62	91	In	VDJ
TGGACGACTCGGCCCTGTATCTCTGTGCCAGCAGCTTCCCCTGCTGGCAACTTAAGCCCAGGGGAACTAAAACTGTTTTTTGGCAGT		103	5.971776110576422E-4	58	TCRBV05-04*01	TCRBV05	TCRBV05-04	01				TCRBD01-01*01	TCRBD01	TCRBD01-01	01				TCRBJ01-04*01	TCRBJ01	TCRBJ01-04	01				2	4	4	2	21	10	23	37	58	64	68	103	Out	VDJ
GAGTCTGCCATCCCCAACCAGACAGCTCTTTACTTCTGTGCCACCAGTGATTTAGGGCTAGACCTCAATGAGCAGTTCTTCGGGCCA	CATSDLGLDLNEQFF	107	6.203689745938613E-4	45	TCRBV24-01*01	TCRBV24	TCRBV24-01	01								TCRBD01,TCRBD02	TCRBD01-01,TCRBD02-01		TCRBJ02-01*01	TCRBJ02	TCRBJ02-01	01				1	8	5	3	0	6	36	-1	53	57	65	107	In	VDJ
GTGAACGCCTTGGAGCTGGACGACTCGGCCCTGTATCTCTGTGCCAGCAGCTTAGGAAGGAGCCAAGAGACCCAGTACTTCGGGCCA	CASSLGRSQETQYF	51	2.956898850867937E-4	42	TCRBV05-04*01	TCRBV05	TCRBV05-04	01				TCRBD02-01*02	TCRBD02	TCRBD02-01	02				TCRBJ02-05*01	TCRBJ02	TCRBJ02-05	01				2	0	10	2	5	1	39	53	58	-1	62	51	In	VDJ
ATTCTGGAGTCCGCCAGCACCAACCAGACATCTATGTACCTCTGTGCCGAATCGGTGGGGGTTGGTTACGAGCAGTACTTCGGGCCG	CAESVGVGYEQYF	67	3.884553392316701E-4	39	TCRBV28-01*01	TCRBV28	TCRBV28-01	01								TCRBD01,TCRBD02	TCRBD01-01,TCRBD02-01		TCRBJ02-07*01	TCRBJ02	TCRBJ02-07	01				11	5	6	1	8	4	42	48	56	61	66	67	In	VDJ
ATCCAGCGCACAGAGCAGCGGGACTCGGCCATGTATCGCTGTGCCAGCAGCTTAGGGAACGGCGGGGAGACCCAGTACTTCGGGCCA	CASSLGNGGETQYF	100	5.797840884054778E-4	42	TCRBV07-06*01	TCRBV07	TCRBV07-06	01				TCRBD02-01	TCRBD02	TCRBD02-01				01,02	TCRBJ02-05*01	TCRBJ02	TCRBJ02-05	01				1	0	7	4	6	5	39	55	61	-1	66	100	In	VDJ
CCTGCAGAGCTTGAGGACTCGGCCGTGTATCTCTGTGCCAGCAGCTTAGAGGGGGGGGCGCTTTGGGACGGCTACACCTTCGGTTCG	CASSLEGGALWDGYTF	64	3.710618165795058E-4	48	TCRBV11	TCRBV11				TCRBV11-02,TCRBV11-03		TCRBD02-01*01	TCRBD02	TCRBD02-01	01				TCRBJ01-02*01	TCRBJ01	TCRBJ01-02	01				0	12	9	0	0	8	33	-1	50	57	69	64	In	VDJ
CTGATTCTGGAGTCCGCCAGCACCAACCAGACATCTATGTACCTCTGTGCCAGCAGTTTGGGTGTCCATGGCTACACCTTCGGTTCG	CASSLGVHGYTF	55	3.188812486230128E-4	36	TCRBV28-01*01	TCRBV28	TCRBV28-01	01								TCRBD01,TCRBD02	TCRBD01-01,TCRBD02-01		TCRBJ01-02*01	TCRBJ01	TCRBJ01-02	01				3	5	0	9	0	6	45	-1	59	62	67	55	In	VDJ
ATCCAGCCTGCAGAGCTTGGGGACTCGGCCATGTATCTCTGTGCCAGCAGCTTAGTCGGGGGGCCCTACGAGCAGTACTTCGGGCCG	CASSLVGGPYEQYF	19	1.1015897679704078E-4	42	TCRBV11-01*01	TCRBV11	TCRBV11-01	01				TCRBD02-01*01	TCRBD02	TCRBD02-01	01				TCRBJ02-07*01	TCRBJ02	TCRBJ02-07	01				1	1	8	1	1	2	39	55	56	63	64	19	In	VDJ
AACGCCTTGGAGCTGGACGACTCGGCCCTGTATCTCTGTGCCAGCAGCTACGGGACAGGGGGACGAAACGAGCAGTACTTCGGGCCG	CASSYGTGGRNEQYF	24	1.3914818121731466E-4	45	TCRBV05-04*01	TCRBV05	TCRBV05-04	01				TCRBD01-01*01	TCRBD01	TCRBD01-01	01				TCRBJ02-07*01	TCRBJ02	TCRBJ02-07	01				3	5	0	1	2	5	36	49	51	62	67	24	In	VDJ
CTGAAGATCCGGTCCACAAAGCTGGAGGACTCAGCCATGTACTTCTGTGCCAGCCAGCGGGGGAGGGAGACCCAGTACTTCGGGCCA	CASQRGRETQYF	49	2.8409420331868414E-4	36	TCRBV02-01	TCRBV02	TCRBV02-01				01,03	TCRBD02-01*01	TCRBD02	TCRBD02-01	01				TCRBJ02-05*01	TCRBJ02	TCRBJ02-05	01				8	3	6	2	1	5	45	54	55	63	66	49	In	VDJ
TCCGCCAGCACCAACCAGACATCTATGTACCTCTGTGCCAGCACCCCAAGGGGGGGAGGGACAGCTTACGAGCAGTACTTCGGGCCG	CASTPRGGGTAYEQYF	17	9.856329502893123E-5	48	TCRBV28-01*01	TCRBV28	TCRBV28-01	01								TCRBD01,TCRBD02	TCRBD01-01,TCRBD02-01		TCRBJ02-07*01	TCRBJ02	TCRBJ02-07	01				7	2	0	5	14	4	33	43	57	64	66	17	In	VDJ
CTGATTCTGGAGTCCGCCAGCACCAACCAGACATCTATGTACCTCTGTGCCAGCAGTTTAGAGTACAATGAGCAGTTCTTCGGGCCA	CASSLEYNEQFF	36	2.0872227182597202E-4	36	TCRBV28-01*01	TCRBV28	TCRBV28-01	01				TCRBD02-01*02	TCRBD02	TCRBD02-01	02				TCRBJ02-01*01	TCRBJ02	TCRBJ02-01	01				2	0	11	2	0	4	45	-1	60	-1	63	36	In	VDJ
CGGTCCACAAAGCTGGAGGACTCAGCCATGTACTTCTGTGCCAGCCAAGCTGGGACAGGGGCCAATCAGCCCCAGCATTTTGGTGAT	CASQAGTGANQPQHF	65	3.768596574635606E-4	45	TCRBV02-01	TCRBV02	TCRBV02-01				01,03	TCRBD01-01*01	TCRBD01	TCRBD01-01	01				TCRBJ01-05*01	TCRBJ01	TCRBJ01-05	01				8	1	0	2	6	3	36	45	51	61	62	65	In	VDJ
GAGTCGCCCAGCCCCAACCAGACCTCTCTGTACTTCTGTGCCAGCAGTTTAGAACTAGCGGGACACAATGAGCAGTTCTTCGGGCCA	CASSLELAGHNEQFF	29	1.6813738563758857E-4	45	TCRBV27-01*01	TCRBV27	TCRBV27-01	01				TCRBD02-01*02	TCRBD02	TCRBD02-01	02				TCRBJ02-01*01	TCRBJ02	TCRBJ02-01	01				2	1	3	3	2	5	36	51	53	63	64	29	In	VDJ
ATCCAGCGCACAGAGCAGGAGGACTCGGCCGTGTATCTCTGTGCCAGCAGCTTGGGAGCGGATTACTACGAGCAGTACTTCGGGCCG	CASSLGADYYEQYF	26	1.5074386298542423E-4	42	TCRBV07-02	TCRBV07	TCRBV07-02				01,02	TCRBD02-01	TCRBD02	TCRBD02-01				01,02	TCRBJ02-07*01	TCRBJ02	TCRBJ02-07	01				3	4	6	5	3	3	39	53	56	61	65	26	In	VDJ
GAGCTGAATGTGAACGCCTTGTTGCTGGGGGACTCGGCCCTCTATCTCTGTGCCAGCAGGAAAAGGGGAGGCTACACCTTCGGTTCG	CASRKRGGYTF	21	1.2175465856515034E-4	33	TCRBV05-06*01	TCRBV05	TCRBV05-06	01				TCRBD01-01*01	TCRBD01	TCRBD01-01	01				TCRBJ01-02*01	TCRBJ01	TCRBJ01-02	01				5	1	5	2	4	8	48	59	63	68	69	21	In	VDJ
GTGACCAGTGCCCATCCTGAAGACAGCAGCTTCTACATCTGCAGTGCTGGCGCGGTGGCGGGACGGTACGAGCAGTACTTCGGGCCG	CSAGAVAGRYEQYF	25	1.4494602210136945E-4	42	TCRBV20	TCRBV20				TCRBV20-01,TCRBV20-or09_02		TCRBD02-01*02	TCRBD02	TCRBD02-01	02				TCRBJ02-07*01	TCRBJ02	TCRBJ02-07	01				5	3	7	3	9	4	39	48	57	63	66	25	In	VDJ
ATCCAGCGCACAGAGCAGGAGGACTCCGCCGTGTATCTCTGTGCCAGCAGCTTCAGGGGAGGTGGCACTGAAGCTTTCTTTGGACAA	CASSFRGGGTEAFF	58	3.3627477127517715E-4	42	TCRBV07-08*01	TCRBV07	TCRBV07-08	01								TCRBD01,TCRBD02	TCRBD01-01,TCRBD02-01		TCRBJ01-01*01	TCRBJ01	TCRBJ01-01	01				3	6	4	2	0	4	39	-1	53	59	65	58	In	VDJ
TTGTTGCTGGGGGACTCGGCCCTCTATCTCTGTGCCAGCAGCTTGGGCCCGGACCTTGGAGGGGGGCAGCCCCAGCATTTTGGTGAT	CASSLGPDLGGGQPQHF	30	1.7393522652164333E-4	51	TCRBV05-06*01	TCRBV05	TCRBV05-06	01								TCRBD01,TCRBD02	TCRBD01-01,TCRBD02-01		TCRBJ01-05*01	TCRBJ01	TCRBJ01-05	01				0	1	5	1	13	7	30	46	59	65	66	30	In	VDJ
GTGACATCGGCCCAAAAGAACCCGACAGCTTTCTATCTCTGTGCCAGTAGCCCCTAGCGACACCCGACGGAGCAGTTCTTCGGGCCA	CASSP*RHPTEQFF	36	2.0872227182597202E-4	42	TCRBV19-01*01	TCRBV19	TCRBV19-01	01				TCRBD02-01	TCRBD02	TCRBD02-01				01,02	TCRBJ02-01*01	TCRBJ02	TCRBJ02-01	01				6	10	4	6	3	10	39	50	53	59	69	36	Stop	VDJ
ATCAATTCCCTGGAGCTTGGTGACTCTGCTGTGTATTTCTGTGCCAGCAGCCAAGGACAGGGGGCCGCTGGCTACACCTTCGGTTCG	CASSQGQGAAGYTF	32	1.855309082897529E-4	42	TCRBV03-01/03-02*01	TCRBV03	TCRBV03-01/03-02	01				TCRBD01-01*01	TCRBD01	TCRBD01-01	01				TCRBJ01-02*01	TCRBJ01	TCRBJ01-02	01				1	3	2	0	0	7	39	-1	55	65	68	32	In	VDJ
GAGCTCCTTGGAGCTGGGGGACTCAGCCCTGTACTTCTGTGCCAGCGTCTTTATCTCAGCTACTTCCCGCTCCTCCACTTTGGGAAC		14	8.11697723767669E-5	44	TCRBV13-01*01	TCRBV13	TCRBV13-01	01								TCRBD01,TCRBD02	TCRBD01-01,TCRBD02-01		TCRBJ01-06*02	TCRBJ01	TCRBJ01-06	02				8	12	4	5	10	15	37	46	56	59	71	14	Out	VDJ
TGAACGCCTTGGAGCTGGACGACTCGGCCCTGTATCTCTGTGCCAGCAGCTTACAGGGTAGCATGCAATGAGCAGTTCTTCGGGCCA		27	1.56541703869479E-4	43	TCRBV05-04*01	TCRBV05	TCRBV05-04	01				TCRBD01-01*01	TCRBD01	TCRBD01-01	01				TCRBJ02-01*01	TCRBJ02	TCRBJ02-01	01				2	7	3	3	0	6	38	-1	52	58	65	27	Out	VDJ
ATCCGGTCCACAAAGCTGGAGGACTCAGCCATGTACTTCTGTGCCAGCAGGAGGACAGGGTCCACAGGGGAGCAGTACTTCGGGCCG	CASRRTGSTGEQYF	19	1.1015897679704078E-4	42	TCRBV02-01	TCRBV02	TCRBV02-01				01,03	TCRBD01-01*01	TCRBD01	TCRBD01-01	01				TCRBJ02-07*01	TCRBJ02	TCRBJ02-07	01				6	9	1	3	2	7	39	50	52	60	69	19	In	VDJ
ATCCAGCGCACAGAGCAGGGGGACTCGGCCATGTATCTCTGTGCCAGCCAACGGACGGGGGCCCCCTACGAGCAGTACTTCGGGCCG	CASQRTGAPYEQYF	46	2.6670068066651976E-4	42	TCRBV07-09	TCRBV07	TCRBV07-09				01,05,06					TCRBD01,TCRBD02	TCRBD01-01,TCRBD02-01		TCRBJ02-07*01	TCRBJ02	TCRBJ02-07	01				8	2	6	0	8	2	39	48	56	62	64	46	In	VDJ
ATCCGGTCCACAAAGCTGGAGGACTCAGCCATGTACTTCTGTGCCAGCAGTGAAAGTGGCCGTCACTACGAGCAGTACTTCGGGCCG	CASSESGRHYEQYF	28	1.623395447535338E-4	42	TCRBV02-01	TCRBV02	TCRBV02-01				01,03	TCRBD01-01*01	TCRBD01	TCRBD01-01	01				TCRBJ02-07*01	TCRBJ02	TCRBJ02-07	01				2	5	9	0	3	3	39	54	57	60	65	28	In	VDJ
GCGTCTGCTGTACCCTCTCAGACATCTGTGTACTTCTGTGCCAGCAGCCCGACCGGGACAGGGGGCGAAGAGCAGTACTTCGGGCCG	CASSPTGTGGEEQYF	31	1.797330674056981E-4	45	TCRBV06-04*01	TCRBV06	TCRBV06-04	01				TCRBD01-01*01	TCRBD01	TCRBD01-01	01				TCRBJ02-07*01	TCRBJ02	TCRBJ02-07	01				6	3	0	0	7	7	36	47	54	66	69	31	In	VDJ
ATCCAGCCTGCAGAGCTTGGGGACTCGGCCGTGTATCTCTGTGCCAGCAGCGCCGCCGGGGGGCAAACTGAAGCTTTCTTTGGACAA	CASSAAGGQTEAFF	25	1.4494602210136945E-4	42	TCRBV11-03*01	TCRBV11	TCRBV11-03	01				TCRBD02-01*01	TCRBD02	TCRBD02-01	01				TCRBJ01-01*01	TCRBJ01	TCRBJ01-01	01				5	3	8	1	5	5	39	51	56	63	66	25	In	VDJ
GCGTCTGCTGTACCCTCTCAGACATCTGTGTACTTCTGTGCCAGCAGTGACGACTCTAGCGGCACCGGGGAGCTGTTTTTTGGAGAA	CASSDDSSGTGELFF	46	2.6670068066651976E-4	45	TCRBV06-04*01	TCRBV06	TCRBV06-04	01				TCRBD02-01	TCRBD02	TCRBD02-01				01,02	TCRBJ02-02*01	TCRBJ02	TCRBJ02-02	01				2	0	4	5	4	4	36	51	55	-1	62	46	In	VDJ
CCTGGAGTCGCCCAGCCCCAACCAGACCTCTCTGTACTTCTGTGCCAGCATCTCGACAGGTGTAATCAGCCCCAGCATTTTGGTGAT		10	5.797840884054778E-5	41	TCRBV27-01*01	TCRBV27	TCRBV27-01	01				TCRBD01-01*01	TCRBD01	TCRBD01-01	01				TCRBJ01-05*01	TCRBJ01	TCRBJ01-05	01				7	3	2	4	4	4	40	50	54	60	63	10	Out	VDJ
NTGTCGGCTGCTCCCTCCCAAACATCTGTGTACTTCTGTGCCAGCAGCCTGAGAGGATTCGGCTACAATGAGCAGTTCTTCGGGCCA	CASSLRGFGYNEQFF	49	2.8409420331868414E-4	45	TCRBV06-02*02	TCRBV06	TCRBV06-02	02				TCRBD02-01*02	TCRBD02	TCRBD02-01	02				TCRBJ02-01*01	TCRBJ02	TCRBJ02-01	01				2	6	11	1	3	3	36	49	52	56	62	49	In	VDJ
CTTCACATCAATTCCCTGGAGCTTGGTGACTCTGCTGTGTATTTCTGTGCCAGCAGCTCCCCAGTGTCACCCCTCCACTTTGGGAAT	CASSSPVSPLHF	25	1.4494602210136945E-4	36	TCRBV03-01/03-02*01	TCRBV03	TCRBV03-01/03-02	01				TCRBD01-01*01	TCRBD01	TCRBD01-01	01				TCRBJ01-06*01	TCRBJ01	TCRBJ01-06	01				5	2	4	5	4	10	45	57	61	64	66	25	In	VDJ
GGAGCTGGGGGACTCGGCCCTTTATCTTTGCGCCAGCAGGTGAATGACAGCTCCCTATATAGCAATCAGCCCCAGCATTTTGGTGAT		30	1.7393522652164333E-4	53	TCRBV05-01*01	TCRBV05	TCRBV05-01	01				TCRBD01-01*01	TCRBD01	TCRBD01-01	01				TCRBJ01-05*01	TCRBJ01	TCRBJ01-05	01				5	9	2	5	6	0	28	39	45	50	59	30	Out	VDJ
GCCTTGTTGCTGGGGGACTCGGCCCTCTATCTCTGTGCCAGCAGCTCGGCAAGGGTAGGGGCTGGAAACACCATATATTTTGGAGAG	CASSSARVGAGNTIYF	5	2.898920442027389E-5	48	TCRBV05-06*01	TCRBV05	TCRBV05-06	01				TCRBD01-01*01	TCRBD01	TCRBD01-01	01				TCRBJ01-03*01	TCRBJ01	TCRBJ01-03	01				3	0	5	2	10	2	33	46	56	-1	61	5	In	VDJ
TGATCCTGGAGTCGCCCAGCCCCAACCAGACCTCTCTGTACTTCTGTGCCAGCAGTTTACAAGACCGCCGAGCAGTACTTCGGGCCG		46	2.6670068066651976E-4	37	TCRBV27-01*01	TCRBV27	TCRBV27-01	01								TCRBD01,TCRBD02	TCRBD01-01,TCRBD02-01		TCRBJ02-07*01	TCRBJ02	TCRBJ02-07	01				2	3	2	7	3	6	44	59	62	65	68	46	Out	VDJ
ATCCAGCGCACAGAGCAGCGGGACTCGGCCATGTATCGCTGTGCCAGCAGCTTAGAGGCGGCTGGGACTGAAGCTTTCTTTGGACAA	CASSLEAAGTEAFF	30	1.7393522652164333E-4	42	TCRBV07-06*01	TCRBV07	TCRBV07-06	01				TCRBD02-01	TCRBD02	TCRBD02-01				01,02	TCRBJ01-01*01	TCRBJ01	TCRBJ01-01	01				1	5	7	5	2	5	39	55	57	61	66	30	In	VDJ
CTGGAGTCGGCTGCTCCCTCCCAGACATCTGTGTACTTCTGTGCCAGCAGTTACTCGACAGACACCGGGGAGCTGTTTTTTGGAGAA	CASSYSTDTGELFF	19	1.1015897679704078E-4	42	TCRBV06-06*01	TCRBV06	TCRBV06-06	01				TCRBD01-01*01	TCRBD01	TCRBD01-01	01				TCRBJ02-02*01	TCRBJ02	TCRBJ02-02	01				0	0	2	5	0	3	39	-1	56	-1	61	19	In	VDJ
ACAGTGACCAGTGCCCATCCTGAAGACAGCAGCTTCTACATCTGCAGTGCTAGAGGGACAGGGGACTACGAGCAGTACTTCGGGCCG	CSARGTGDYEQYF	41	2.377114762462459E-4	39	TCRBV20	TCRBV20				TCRBV20-01,TCRBV20-or09_02		TCRBD01-01*01	TCRBD01	TCRBD01-01	01				TCRBJ02-07*01	TCRBJ02	TCRBJ02-07	01				1	1	1	2	0	3	42	-1	55	64	65	41	In	VDJ
CTGATTCTGGAGTCCGCCAGCACCAACCAGACATCTATGTACCTCTGTGCCAGCAGTTTAAGGGACCGGGGAGCTTTCTTTGGACAA	CASSLRDRGAFF	11	6.377624972460256E-5	36	TCRBV28-01*01	TCRBV28	TCRBV28-01	01								TCRBD01,TCRBD02	TCRBD01-01,TCRBD02-01		TCRBJ01-01*01	TCRBJ01	TCRBJ01-01	01				2	5	0	7	1	10	45	60	61	66	71	11	In	VDJ
CTGGAGTCCGCTACCAGCTCCCAGACATCTGTGTACTTCTGTGCCATCAGTGGGACAGGGGTTTCCTACGAGCAGTACTTCGGGCCG	CAISGTGVSYEQYF	16	9.276545414487645E-5	42	TCRBV10-03*01	TCRBV10	TCRBV10-03	01				TCRBD01-01*01	TCRBD01	TCRBD01-01	01				TCRBJ02-07*01	TCRBJ02	TCRBJ02-07	01				4	2	1	2	0	1	39	-1	52	61	63	16	In	VDJ
AGAAGCTCCTTCTCAGTGACTCTGGCTTCTATCTCTGTGCCTGGAGTGTACTCCCCACAGGCCGGGCAGCCCCAGCATTTTGGTGAT		29	1.6813738563758857E-4	46	TCRBV30-01*01	TCRBV30	TCRBV30-01	01				TCRBD01-01*01	TCRBD01	TCRBD01-01	01				TCRBJ01-05*01	TCRBJ01	TCRBJ01-05	01				0	5	3	4	7	7	35	49	56	61	66	29	Out	VDJ
GAGTGCCTTGGAGCTGGGGGACTCGGCCCTGTATCTCTGTGCCAGAAGCATCAGACAGGGACGCAAGAGGGCTACACCTTCGGTTCG		21	1.2175465856515034E-4	44	TCRBV05-03	TCRBV05	TCRBV05-03				01,02	TCRBD01-01*01	TCRBD01	TCRBD01-01	01				TCRBJ01-02*01	TCRBJ01	TCRBJ01-02	01				4	9	2	3	4	8	37	49	53	60	69	21	Out	VDJ
CTGACTGTGAGCAACATGAGCCCTGAAGACAGCAGCATATATCTCTGCAGCGTTGTGGAAACACACACTGAAGCTTTCTTTGGACAA	CSVVETHTEAFF	43	2.4930715801435544E-4	36	TCRBV29-01	TCRBV29	TCRBV29-01				01,02					TCRBD01,TCRBD02	TCRBD01-01,TCRBD02-01		TCRBJ01-01*01	TCRBJ01	TCRBJ01-01	01				4	5	1	8	1	3	45	55	56	59	64	43	In	VDJ
AGCACCTTGGAGCTGGGGGACTCGGCCCTTTATCTTTGCGCCAGCAGCTTGGGGCCCGGGGACAATTCACCCCTCCACTTTGGGAAC	CASSLGPGDNSPLHF	23	1.3335034033325988E-4	45	TCRBV05-01*01	TCRBV05	TCRBV05-01	01								TCRBD01,TCRBD02	TCRBD01-01,TCRBD02-01		TCRBJ01-06*02	TCRBJ01	TCRBJ01-06	02				0	0	0	7	6	7	36	52	58	-1	63	23	In	VDJ
ACATCGGCCCAAAAGAACCCGACAGCTTTCTATCTCTGTGCCAGTAGTCCAGTAGCGGGAGTCTACAATGAGCAGTTCTTCGGGCCA	CASSPVAGVYNEQFF	19	1.1015897679704078E-4	45	TCRBV19-01*01	TCRBV19	TCRBV19-01	01				TCRBD02-01*02	TCRBD02	TCRBD02-01	02				TCRBJ02-01*01	TCRBJ02	TCRBJ02-01	01				5	1	5	2	4	3	36	48	52	61	62	19	In	VDJ
CTGAAGATCCGGTCCACAAAGCTGGAGGACTCAGCCATGTACTTCTGTGCCAGTAACAGGGGGCGGGATGAGCAGTTCTTCGGGCCA	CASNRGRDEQFF	30	1.7393522652164333E-4	36	TCRBV02-01	TCRBV02	TCRBV02-01				01,03	TCRBD01-01*01	TCRBD01	TCRBD01-01	01				TCRBJ02-01*01	TCRBJ02	TCRBJ02-01	01				9	3	3	0	2	8	45	53	55	64	67	30	In	VDJ
AAGATCCAGCCTGCAGAGCTTGGGGACTCGGCCATGTATCTCTGTGCCAGCAGCTTCCGTACAGGGGCCGAGCAGTACTTCGGGCCG	CASSFRTGAEQYF	16	9.276545414487645E-5	39	TCRBV11-01*01	TCRBV11	TCRBV11-01	01				TCRBD01-01*01	TCRBD01	TCRBD01-01	01				TCRBJ02-07*01	TCRBJ02	TCRBJ02-07	01				3	1	3	2	4	6	42	56	60	67	68	16	In	VDJ
CTTCACATCAATTCCCTGGAGCTTGGTGACTCTGCTGTGTATTTCTGTGCCAGCAGTCTCTCGGGGTACGAGCAGTACTTCGGGCCG	CASSLSGYEQYF	14	8.11697723767669E-5	36	TCRBV03-01/03-02*01	TCRBV03	TCRBV03-01/03-02	01				TCRBD02-01*01	TCRBD02	TCRBD02-01	01				TCRBJ02-07*01	TCRBJ02	TCRBJ02-07	01				6	0	8	3	5	4	45	56	61	-1	66	14	In	VDJ
AGCACCTTGGAGCTGGGGGACTCGGCCCTTTATCTTTGCGCCAGCAGCCAAACCCCATCTATAGATTCACCCCTCCACTTTGGGAAT	CASSQTPSIDSPLHF	34	1.9712659005786246E-4	45	TCRBV05-01*01	TCRBV05	TCRBV05-01	01				TCRBD02-01	TCRBD02	TCRBD02-01				01,02	TCRBJ01-06*01	TCRBJ01	TCRBJ01-06	01				4	3	4	9	10	8	36	48	58	61	64	34	In	VDJ
CAGCGCACAGAGCAGCGGGACTCAGCCATGTATCGCTGTGCCAGCAGCTTTGGACAGGGGGCAATAGATACGCAGTATTTTGGCCCA	CASSFGQGAIDTQYF	25	1.4494602210136945E-4	45	TCRBV07-07*01	TCRBV07	TCRBV07-07	01				TCRBD01-01*01	TCRBD01	TCRBD01-01	01				TCRBJ02-03*01	TCRBJ02	TCRBJ02-03	01				3	3	1	0	1	5	36	50	51	62	65	25	In	VDJ
GAAGATCCAGCCCTCAGAACCCAGGGACTCAGCTGTGTACTTCTGTGCCGGACCCCGTCCCCGAGGGAAAAACTGTTTTTTGGCAGT		19	1.1015897679704078E-4	38	TCRBV12-03/12-04*01	TCRBV12	TCRBV12-03/12-04	01								TCRBD01,TCRBD02	TCRBD01-01,TCRBD02-01		TCRBJ01-04*01	TCRBJ01	TCRBJ01-04	01				11	13	1	7	0	8	43	-1	49	53	66	19	Out	VDJ
GCCTGCAGAGCTTGAGGACTCGGCCGTGTATCTCTGTGCCAGCAGCTTACTAGCGGGAGTGTGGACAATGAGCAGTTCTTCGGGCCA		16	9.276545414487645E-5	47	TCRBV11	TCRBV11				TCRBV11-02,TCRBV11-03		TCRBD02-01*02	TCRBD02	TCRBD02-01	02				TCRBJ02-01*01	TCRBJ02	TCRBJ02-01	01				2	5	4	2	0	5	34	-1	49	59	64	16	Out	VDJ
ACCCTGCAGCCAGAAGACTCGGCCCTGTATCTCTGTGCCAGCAGCCAAGGATCCGGGACAGGTGTCTACGAGCAGTACTTCGGGCCG	CASSQGSGTGVYEQYF	21	1.2175465856515034E-4	48	TCRBV04-02*01	TCRBV04	TCRBV04-02	01				TCRBD01-01*01	TCRBD01	TCRBD01-01	01				TCRBJ02-07*01	TCRBJ02	TCRBJ02-07	01				1	3	0	4	5	3	33	49	54	62	65	21	In	VDJ
AATTCCCTGGAGCTTGGTGACTCTGCTGTGTATTTCTGTGCCAGCAGCCCCCCCCGGGCAGGGGCCGTAGAGCAGTACTTCGGGCCG	CASSPPRAGAVEQYF	30	1.7393522652164333E-4	45	TCRBV03-01/03-02*01	TCRBV03	TCRBV03-01/03-02	01				TCRBD01-01*01	TCRBD01	TCRBD01-01	01				TCRBJ02-07*01	TCRBJ02	TCRBJ02-07	01				4	5	4	2	9	7	36	49	58	64	69	30	In	VDJ
CAGCCCTCAGAACCCAGGGACTCAGCTGTGTACTTCTGTGCCAGCAGTTTAAAGGTGGGGGCCAATCAGCCCCAGCATTTTGGTGAT	CASSLKVGANQPQHF	35	2.0292443094191724E-4	45	TCRBV12	TCRBV12				TCRBV12-03/12-04,TCRBV12-04		TCRBD01-01*01	TCRBD01	TCRBD01-01	01				TCRBJ01-05*01	TCRBJ01	TCRBJ01-05	01				2	0	6	0	5	3	36	51	56	-1	62	35	In	VDJ
CGGTCCACAAAGCTGGAGGACTCAGCCATGTACTTCTGTGCCAGCAGCGCCCCCTTGGCGGGGGGAGAGACCCAGTACTTCGGGCCA	CASSAPLAGGETQYF	12	6.957409060865733E-5	45	TCRBV02-01	TCRBV02	TCRBV02-01				01,03	TCRBD02-01*01	TCRBD02	TCRBD02-01	01				TCRBJ02-05*01	TCRBJ02	TCRBJ02-05	01				6	0	7	1	10	4	36	47	57	-1	65	12	In	VDJ
CGGTCCACAAAGCTGGAGGACTCAGCCATGTACTTCTGTGCCAGCAGTGGGGTGACAGGGTCTAACTATGGCTACACCTTCGGTTCG	CASSGVTGSNYGYTF	5	2.898920442027389E-5	45	TCRBV02-01	TCRBV02	TCRBV02-01				01,03	TCRBD01-01*01	TCRBD01	TCRBD01-01	01				TCRBJ01-02*01	TCRBJ01	TCRBJ01-02	01				4	1	2	3	4	0	36	49	53	60	61	5	In	VDJ
AACGCCTTGGAGCTGGACGACTCGGCCCTGTATCTCTGTGCCAGCAGCTCCAAAGGACTAAGCTCCTACGAGCAGTACTTCGGGCCG	CASSSKGLSSYEQYF	11	6.377624972460256E-5	45	TCRBV05-04*01	TCRBV05	TCRBV05-04	01				TCRBD02-01	TCRBD02	TCRBD02-01				01,02	TCRBJ02-07*01	TCRBJ02	TCRBJ02-07	01				3	2	1	9	5	0	36	49	54	60	62	11	In	VDJ
CAGCCCTCAGAACCCAGGGACTCAGCTGTGTACTTCTGTGCCAGCAGTTCTCCGGGACGAGCTCCCTACGAGCAGTACTTCGGGCCG	CASSSPGRAPYEQYF	10	5.797840884054778E-5	45	TCRBV12	TCRBV12				TCRBV12-03/12-04,TCRBV12-04						TCRBD01,TCRBD02	TCRBD01-01,TCRBD02-01		TCRBJ02-07*01	TCRBJ02	TCRBJ02-07	01				4	6	0	7	4	2	36	49	53	58	64	10	In	VDJ
NNNNTGTCGGCTGCTCCCTCCCAGACATCTGTGTACTTCTGTGCCAGCAGACCGACAGCCCAGAACACTGAAGCTTTCTTTGGACAA	CASRPTAQNTEAFF	15	8.696761326082166E-5	42	TCRBV06-05*01	TCRBV06	TCRBV06-05	01				TCRBD01-01*01	TCRBD01	TCRBD01-01	01				TCRBJ01-01*01	TCRBJ01	TCRBJ01-01	01				6	4	2	5	3	1	39	50	53	58	62	15	In	VDJ
NNNNTGTCGGCTGCTCCCTCCCAGACATCTGTGTACTTCTGTGCCAGCAGGTCCGGGACAGGGAATTCACCCCTCCACTTTGGGAAC	CASRSGTGNSPLHF	31	1.797330674056981E-4	42	TCRBV06-05*01	TCRBV06	TCRBV06-05	01				TCRBD01-01*01	TCRBD01	TCRBD01-01	01				TCRBJ01-06*02	TCRBJ01	TCRBJ01-06	02				6	0	0	3	4	7	39	50	54	-1	63	31	In	VDJ
ATCAATTCCCTGGAGCTTGGTGACTCTGCTGTGTATTTCTGTGCCAGCAGCAGCCGAGACGGGAACACTGAAGCTTTCTTTGGACAA	CASSSRDGNTEAFF	40	2.3191363536219112E-4	42	TCRBV03-01/03-02*01	TCRBV03	TCRBV03-01/03-02	01								TCRBD01,TCRBD02	TCRBD01-01,TCRBD02-01		TCRBJ01-01*01	TCRBJ01	TCRBJ01-01	01				5	2	2	7	6	1	39	51	57	60	62	40	In	VDJ
GTGAGCACCTTGGAGCTGGGGGACTCGGCCCTTTATCTTTGCGCCAGCAGCTCCGGGGGGCAGGATTCACCCCTCCACTTTGGGAAC	CASSSGGQDSPLHF	16	9.276545414487645E-5	42	TCRBV05-01*01	TCRBV05	TCRBV05-01	01				TCRBD02-01*01	TCRBD02	TCRBD02-01	01				TCRBJ01-06*02	TCRBJ01	TCRBJ01-06	02				3	4	8	1	1	8	39	52	53	60	64	16	In	VDJ
CCAGTCCACGGAGTCAGGGGACACAGCACTGTATTTCTGTGCCAGCAGCAAAGTCGAGAGGGGTACACTGAAGCTTTCTTTGGACAA		18	1.0436113591298601E-4	44	TCRBV21-01*01	TCRBV21	TCRBV21-01	01								TCRBD01,TCRBD02	TCRBD01-01,TCRBD02-01		TCRBJ01-01*01	TCRBJ01	TCRBJ01-01	01				1	1	5	2	5	3	37	53	58	63	64	18	Out	VDJ
CGGTCCACAAAGCTGGAGGACTCAGCCATGTACTTCTGTGCCAGCAGTGAAGCAAGGGGGGGCGGCTATGGCTACACCTTCGGTTCG	CASSEARGGGYGYTF	20	1.1595681768109556E-4	45	TCRBV02-01	TCRBV02	TCRBV02-01				01,03	TCRBD02-01*01	TCRBD02	TCRBD02-01	01				TCRBJ01-02*01	TCRBJ01	TCRBJ01-02	01				0	3	9	0	2	4	36	53	55	62	65	20	In	VDJ
AGCTCTCTGGAGCTGGGGGACTCAGCTTTGTATTTCTGTGCCAGCAGCGTAGGGGACAGGGGGTTATACGAGCAGTACTTCGGGCCG	CASSVGDRGLYEQYF	32	1.855309082897529E-4	45	TCRBV09-01*01	TCRBV09	TCRBV09-01	01				TCRBD01-01*01	TCRBD01	TCRBD01-01	01				TCRBJ02-07*01	TCRBJ02	TCRBJ02-07	01				0	3	0	1	0	4	36	-1	52	63	66	32	In	VDJ
ATCCAGCCCTCAGAACCCAGGGACTCAGCTGTGTACTTCTGTGCCAGCAGTTTTGGGCAGTCTAACTATGGCTACACCTTCGGTTCG	CASSFGQSNYGYTF	20	1.1595681768109556E-4	42	TCRBV12	TCRBV12				TCRBV12-03/12-04,TCRBV12-04		TCRBD01-01*01	TCRBD01	TCRBD01-01	01				TCRBJ01-02*01	TCRBJ01	TCRBJ01-02	01				3	3	8	0	1	0	39	53	54	58	61	20	In	VDJ
GTGAACGCCTTGTTGCTGGGGGACTCGGCCCTCTATCTCTGTGCCAGCAGCTTGTTCAACACGAACACTGAAGCTTTCTTTGGACAA	CASSLFNTNTEAFF	19	1.1015897679704078E-4	42	TCRBV05-06*01	TCRBV05	TCRBV05-06	01				TCRBD01-01*01	TCRBD01	TCRBD01-01	01				TCRBJ01-01*01	TCRBJ01	TCRBJ01-01	01				1	1	3	6	4	1	39	54	58	61	62	19	In	VDJ
GACATCGGCCCAAAAGAACCCGACAGCTTTCTATCTCTGTGCCAGTACCCTCGCGGGGGGGGACTAACCGGCTACACCTTCGGTTCG		26	1.5074386298542423E-4	44	TCRBV19-01*01	TCRBV19	TCRBV19-01	01				TCRBD02-01*01	TCRBD02	TCRBD02-01	01				TCRBJ01-02*01	TCRBJ01	TCRBJ01-02	01				7	8	7	0	5	8	37	47	52	61	69	26	Out	VDJ
CTGAGCTCTCTGGAGCTGGGGGACTCAGCTTTGTATTTCTGTGCCAGCAGCCTCCTAGCGGGGGGCAACGAGCAGTACTTCGGGCCG	CASSLLAGGNEQYF	18	1.0436113591298601E-4	42	TCRBV09-01*01	TCRBV09	TCRBV09-01	01				TCRBD02-01*01	TCRBD02	TCRBD02-01	01				TCRBJ02-07*01	TCRBJ02	TCRBJ02-07	01				4	2	4	1	3	5	39	51	54	65	67	18	In	VDJ
CCTGAGTTCTAAGAAGCTCCTCCTCAGTGACTCTGGCTTCTATCTCTGTGCCTGGAGTGGACAGGGGATGGCTACACCTTCGGTTCG		4	2.319136353621911E-5	35	TCRBV30-01*02	TCRBV30	TCRBV30-01	02				TCRBD01-01*01	TCRBD01	TCRBD01-01	01				TCRBJ01-02*01	TCRBJ01	TCRBJ01-02	01				1	0	2	2	0	6	46	-1	59	-1	67	4	Out	VDJ
CTAAACCTGAGCTCTCTGGAGCTGGGGGACTCAGCTTTGTATTTCTGTGCCAGCAGCGTAGGAGGTGGGGAGCTGTTTTTTGGAGAA	CASSVGGGELFF	27	1.56541703869479E-4	36	TCRBV09-01*01	TCRBV09	TCRBV09-01	01				TCRBD02-01*02	TCRBD02	TCRBD02-01	02				TCRBJ02-02*01	TCRBJ02	TCRBJ02-02	01				0	1	11	1	0	8	45	-1	61	65	66	27	In	VDJ
GTGAACGCCTTGGAGCTGGAGGACTCGGCCCTGTATCTCTGTGCCAGCAGCCTGGGCGGAAGCAACTATGGCTACACCTTCGGTTCG	CASSLGGSNYGYTF	9	5.2180567956493005E-5	42	TCRBV05-08*01	TCRBV05	TCRBV05-08	01				TCRBD02-01	TCRBD02	TCRBD02-01				01,02	TCRBJ01-02*01	TCRBJ01	TCRBJ01-02	01				0	4	7	5	0	2	39	-1	55	59	63	9	In	VDJ
AAGATCCAGCCCTCAGAACCCAGGGACTCAGCTGTGTACTTCTGTGCCAGCAGTTTAGACACTTACAATGAGCAGTTCTTCGGGCCA	CASSLDTYNEQFF	13	7.537193149271211E-5	39	TCRBV12-03/12-04*01	TCRBV12	TCRBV12-03/12-04	01								TCRBD01,TCRBD02	TCRBD01-01,TCRBD02-01		TCRBJ02-01*01	TCRBJ02	TCRBJ02-01	01				1	2	3	6	0	4	42	-1	58	61	63	13	In	VDJ
CCCTCAGAACCCAGGGACTCAGCTGTGTACTTCTGTGCCAGCAGTCCGTGGGGACTAGCGGTGTACAATGAGCAGTTCTTCGGGCCA	CASSPWGLAVYNEQFF	34	1.9712659005786246E-4	48	TCRBV12	TCRBV12				TCRBV12-03/12-04,TCRBV12-04		TCRBD02-01	TCRBD02	TCRBD02-01				01,02	TCRBJ02-01*01	TCRBJ02	TCRBJ02-01	01				5	2	0	5	5	4	33	45	50	61	63	34	In	VDJ
NTGTCGGCTGCTCCCTCCCAGACATCTGTGTACTTCTGTGCCAGCAGTCTAGAATACTCTGGGGCCAACGTCCTGACTTTCGGGGCC	CASSLEYSGANVLTF	19	1.1015897679704078E-4	45	TCRBV06-05*01	TCRBV06	TCRBV06-05	01				TCRBD02-01	TCRBD02	TCRBD02-01				01,02	TCRBJ02-06*01	TCRBJ02	TCRBJ02-06	01				5	4	4	8	0	0	36	-1	48	52	56	19	In	VDJ
GTGACATCGGCCCAAAAGAACCCGACAGCTTTCTATCTCTGTGCCAGTAGCCCCTGGGGACTGAACAATGAGCAGTTCTTCGGGCCA	CASSPWGLNNEQFF	10	5.797840884054778E-5	42	TCRBV19-01*01	TCRBV19	TCRBV19-01	01				TCRBD02-01	TCRBD02	TCRBD02-01				01,02	TCRBJ02-01*01	TCRBJ02	TCRBJ02-01	01				6	2	0	10	6	5	39	50	56	62	64	10	In	VDJ
ACATCGGCCCAAAAGAACCCGACAGCTTTCTATCTCTGTGCCAGTAGACCCCGGCAGGGAGAAAACACTGAAGCTTTCTTTGGACAA	CASRPRQGENTEAFF	12	6.957409060865733E-5	45	TCRBV19-01*01	TCRBV19	TCRBV19-01	01								TCRBD01,TCRBD02	TCRBD01-01,TCRBD02-01		TCRBJ01-01*01	TCRBJ01	TCRBJ01-01	01				6	4	4	3	7	2	36	47	54	59	63	12	In	VDJ
CTCTGACAGTGACCAGTGCCCATCCTGAAGACAGCAGCTTCTACATCTGCAGTGCCGGTATATTGGGAGACCCAGTACTTCGGGCCA		20	1.1595681768109556E-4	34	TCRBV20	TCRBV20				TCRBV20-01,TCRBV20-or09_02		TCRBD02-01	TCRBD02	TCRBD02-01				01,02	TCRBJ02-05*01	TCRBJ02	TCRBJ02-05	01				6	8	8	5	0	5	47	-1	55	58	66	20	Out	VDJ
GATTCTGGAGTCCGCCAGCACCAACCAGACATCTATGTACCTCTGTGCCAGCGGGCGTGGGGGGGCTGCGAGCAGTACTTCGGGCCG		18	1.0436113591298601E-4	38	TCRBV28-01*01	TCRBV28	TCRBV28-01	01				TCRBD02-01*01	TCRBD02	TCRBD02-01	01				TCRBJ02-07*01	TCRBJ02	TCRBJ02-07	01				8	3	9	0	6	6	43	52	58	65	68	18	Out	VDJ
AGTGCCCATCCTGAAGACAGCAGCTTCTACATCTGCAGTGCTACTGCCTTGGTGGGGGGACTTCACAATGAGCAGTTCTTCGGGCCA	CSATALVGGLHNEQFF	12	6.957409060865733E-5	48	TCRBV20	TCRBV20				TCRBV20-01,TCRBV20-or09_02		TCRBD02-01	TCRBD02	TCRBD02-01				01,02	TCRBJ02-01*01	TCRBJ02	TCRBJ02-01	01				4	2	0	10	13	5	33	43	56	62	64	12	In	VDJ
ACATCGGCCCAAAAGAACCCGACAGCTTTCTATCTCTGTGCCAGTAGTATCGGTCAGGGAGGAGGCACTGAAGCTTTCTTTGGACAA	CASSIGQGGGTEAFF	11	6.377624972460256E-5	45	TCRBV19-01*01	TCRBV19	TCRBV19-01	01				TCRBD02-01*02	TCRBD02	TCRBD02-01	02				TCRBJ01-01*01	TCRBJ01	TCRBJ01-01	01				3	3	9	1	6	4	36	50	56	62	65	11	In	VDJ
AGCTCTCTGGAGCTGGGGGACTCAGCTTTGTATTTCTGTGCCAGCAGCACCGGACAGGGTAGCTCCTACGAGCAGTACTTCGGGCCG	CASSTGQGSSYEQYF	20	1.1595681768109556E-4	45	TCRBV09-01*01	TCRBV09	TCRBV09-01	01				TCRBD01-01*01	TCRBD01	TCRBD01-01	01				TCRBJ02-07*01	TCRBJ02	TCRBJ02-07	01				4	3	1	3	3	0	36	48	51	59	62	20	In	VDJ
AAAGAACCCGACAGCTTTCTATCTCTGTGCCAGTAGTCCCATCCTTCGGGACAGCGGAGCTCCTACAATGAGCAGTTCTTCGGGCCA		9	5.2180567956493005E-5	56	TCRBV19-01*01	TCRBV19	TCRBV19-01	01				TCRBD01-01*01	TCRBD01	TCRBD01-01	01				TCRBJ02-01*01	TCRBJ02	TCRBJ02-01	01				5	5	0	5	10	0	25	37	47	54	59	9	Out	VDJ
AAGATCCAGCGCACAGAGCAGGGGGACTCGGCCATGTATCTCTGTGCCAGCTCGCTCAGGGAGGACACTGAAGCTTTCTTTGGACAA	CASSLREDTEAFF	53	3.072855668549032E-4	39	TCRBV07-09	TCRBV07	TCRBV07-09				01,05,06	TCRBD02-01*02	TCRBD02	TCRBD02-01	02				TCRBJ01-01*01	TCRBJ01	TCRBJ01-01	01				8	0	9	1	7	3	42	51	58	-1	64	53	In	VDJ
TCAGAACCCAGGGACTCAGCTGTGTACTTCTGTGCCAGCAGTTTATCCAGGGGGCTCACGGAGAACACTGAAGCTTTCTTTGGACAA	CASSLSRGLTENTEAFF	6	3.4787045304328666E-5	51	TCRBV12	TCRBV12				TCRBV12-03/12-04,TCRBV12-04		TCRBD01-01*01	TCRBD01	TCRBD01-01	01				TCRBJ01-01*01	TCRBJ01	TCRBJ01-01	01				2	7	4	0	2	1	30	45	47	55	62	6	In	VDJ
GAACCCAGGGACTCAGCTGTGTACTTCTGTGCCAGCAGTTCCCTGGAGGCAGGGTGAATGAGGTACACTGAAGCTTTCTTTGGACAA	CASSSLEAG*MRYTEAFF	6	3.4787045304328666E-5	54	TCRBV12	TCRBV12				TCRBV12-03/12-04,TCRBV12-04						TCRBD01,TCRBD02	TCRBD01-01,TCRBD02-01		TCRBJ01-01*01	TCRBJ01	TCRBJ01-01	01				4	10	4	3	9	3	27	40	49	54	64	6	Stop	VDJ
ATTCTGGAGTCCGCCAGCACCAACCAGACATCTATGTACCTCTGTGCCAGCAGTTTAGGGATTCACTACGAGCAGTACTTCGGGCCG	CASSLGIHYEQYF	17	9.856329502893123E-5	39	TCRBV28-01*01	TCRBV28	TCRBV28-01	01								TCRBD01,TCRBD02	TCRBD01-01,TCRBD02-01		TCRBJ02-07*01	TCRBJ02	TCRBJ02-07	01				2	4	0	8	0	3	42	-1	57	61	65	17	In	VDJ
ACTCTCAAGATCCAGCCTGCAGAGCTTGGGGACTCGGCCGTGTATCTCTGTGCCAGCAGCTTAAGATACGAGCAGTACTTCGGGCCG	CASSLRYEQYF	6	3.4787045304328666E-5	33	TCRBV11-03*01	TCRBV11	TCRBV11-03	01								TCRBD01,TCRBD02	TCRBD01-01,TCRBD02-01		TCRBJ02-07*01	TCRBJ02	TCRBJ02-07	01				2	0	2	8	1	4	48	63	64	-1	66	6	In	VDJ
GTCCACGGAGTCAGGGGACACAGCACTGTATTTCTGTGCCAGCAGCAAATGGTGCGGGGGAGCAATCAGCCCCAGCATTTTGGTGAT		17	9.856329502893123E-5	47	TCRBV21-01*01	TCRBV21	TCRBV21-01	01				TCRBD02-01*01	TCRBD02	TCRBD02-01	01				TCRBJ01-05*01	TCRBJ01	TCRBJ01-05	01				2	0	7	2	4	1	34	49	53	-1	60	17	Out	VDJ
AGCTCCTTGGAGCTGGGGGACTCAGCCCTGTACTTCTGTGCCAGCAGCCCGGGGACAGGAGGGTCGAAGGAGCAGTACTTCGGGCCG	CASSPGTGGSKEQYF	10	5.797840884054778E-5	45	TCRBV13-01*01	TCRBV13	TCRBV13-01	01				TCRBD01-01*01	TCRBD01	TCRBD01-01	01				TCRBJ02-07*01	TCRBJ02	TCRBJ02-07	01				5	10	0	4	3	7	36	48	51	59	69	10	In	VDJ
ACTGTGAGCAACATGAGCCCTGAAGACAGCAGCATATATCTCTGCAGCGTTGGACTAGCGGGAGTAGGTGAGCAGTTCTTCGGGCCA	CSVGLAGVGEQFF	4	2.319136353621911E-5	39	TCRBV29-01	TCRBV29	TCRBV29-01				01,02	TCRBD02-01*02	TCRBD02	TCRBD02-01	02				TCRBJ02-01*01	TCRBJ02	TCRBJ02-01	01				4	4	2	2	0	9	42	-1	52	64	68	4	In	VDJ
CTCTGGAGTCTGCTGCCTCCTCCCAGACATCTGTATATTTCTGCGCCGTTAAGAGACAGCGACAATCAGCCCCAGCATTTTGGTGAT		45	2.60902839782465E-4	40	TCRBV10-01*01	TCRBV10	TCRBV10-01	01				TCRBD01-01*01	TCRBD01	TCRBD01-01	01				TCRBJ01-05*01	TCRBJ01	TCRBJ01-05	01				11	3	2	5	7	3	41	47	54	59	62	45	Out	VDJ
AAGATCCGGTCCACAAAGCTGGAGGACTCAGCCATGTACTTCTGTGCCAGCAGCCTGCCGAACACCGGGGAGCTGTTTTTTGGAGAA	CASSLPNTGELFF	11	6.377624972460256E-5	39	TCRBV02-01	TCRBV02	TCRBV02-01				01,03					TCRBD01,TCRBD02	TCRBD01-01,TCRBD02-01		TCRBJ02-02*01	TCRBJ02	TCRBJ02-02	01				6	0	10	0	3	0	42	53	56	-1	58	11	In	VDJ
AATTCCCTGGAGCTTGGTGACTCTGCTGTGTATTTCTGTGCCAGCAGCCAAGGGAGCGCGACCTACAATGAGCAGTTCTTCGGGCCA	CASSQGSATYNEQFF	16	9.276545414487645E-5	45	TCRBV03-01/03-02*01	TCRBV03	TCRBV03-01/03-02	01				TCRBD02-01	TCRBD02	TCRBD02-01				01,02	TCRBJ02-01*01	TCRBJ02	TCRBJ02-01	01				1	3	6	6	2	2	36	52	54	58	61	16	In	VDJ
AACGCCTTGTTGCTGGGGGACTCGGCCCTGTATCTCTGTGCCAGCAGCAAGGGCAACAGGATGAACACTGAAGCTTTCTTTGGACAA	CASSKGNRMNTEAFF	6	3.4787045304328666E-5	45	TCRBV05-05*01	TCRBV05	TCRBV05-05	01				TCRBD01-01*01	TCRBD01	TCRBD01-01	01				TCRBJ01-01*01	TCRBJ01	TCRBJ01-01	01				4	1	3	4	7	0	36	48	55	60	61	6	In	VDJ
CTGATTCTGGAGTCCGCCAGCACCAACCAGACATCTATGTACCTCTGTGCCACAGCAGGCTTCCATCAGCCCCAGCATTTTGGTGAT	CATAGFHQPQHF	13	7.537193149271211E-5	36	TCRBV28-01*01	TCRBV28	TCRBV28-01	01				TCRBD01-01*01	TCRBD01	TCRBD01-01	01				TCRBJ01-05*01	TCRBJ01	TCRBJ01-05	01				10	5	4	4	3	5	45	52	55	59	64	13	In	VDJ
GTGACATCGGCCCAAAAGAACCCGACAGCTTTCTATCTCTGTGCCAGTAAAGGGGACAGGGACACAGATACGCAGTATTTTGGCCCA	CASKGDRDTDTQYF	11	6.377624972460256E-5	42	TCRBV19-01*01	TCRBV19	TCRBV19-01	01				TCRBD01-01*01	TCRBD01	TCRBD01-01	01				TCRBJ02-03*01	TCRBJ02	TCRBJ02-03	01				7	1	0	3	3	2	39	49	52	61	62	11	In	VDJ
ACTGTGACATCGGCCCAAAAGAACCCGACAGCTTTCTATCTCTGTGCCAGTGGAGAAGGGGGCCCCTATGGCTACACCTTCGGTTCG	CASGEGGPYGYTF	14	8.11697723767669E-5	39	TCRBV19-01*01	TCRBV19	TCRBV19-01	01				TCRBD01-01*01	TCRBD01	TCRBD01-01	01				TCRBJ01-02*01	TCRBJ01	TCRBJ01-02	01				8	2	5	0	5	4	42	51	56	63	65	14	In	VDJ
TCTAAGAAGCTCCTTCTCAGTGACTCTGGCTTCTATCTCTGTGCCTGGAGACGGGACAGAGCCCACTATGGCTACACCTTCGGTTCG	CAWRRDRAHYGYTF	3	1.7393522652164333E-5	42	TCRBV30-01*01	TCRBV30	TCRBV30-01	01				TCRBD01-01*01	TCRBD01	TCRBD01-01	01				TCRBJ01-02*01	TCRBJ01	TCRBJ01-02	01				3	5	0	5	2	3	39	50	52	59	64	3	In	VDJ
ACAGTGACCAGTGCCCATCCTGAAGACAGCAGCTTCTACATCTGCAGTGCTAGAGACAGGGCCTCACAGCCCCAGCATTTTGGTGAT	CSARDRASQPQHF	9	5.2180567956493005E-5	39	TCRBV20	TCRBV20				TCRBV20-01,TCRBV20-or09_02		TCRBD01-01*01	TCRBD01	TCRBD01-01	01				TCRBJ01-05*01	TCRBJ01	TCRBJ01-05	01				0	5	4	3	0	7	42	-1	56	61	66	9	In	VDJ
CTGAAGATCCGGTCCACAAAGCTGGAGGACTCAGCCATGTACTTCTGTGCCAGCCGACAGAGAAATGAAAAACTGTTTTTTGGCAGT	CASRQRNEKLFF	15	8.696761326082166E-5	36	TCRBV02-01	TCRBV02	TCRBV02-01				01,03	TCRBD01-01*01	TCRBD01	TCRBD01-01	01				TCRBJ01-04*01	TCRBJ01	TCRBJ01-04	01				8	3	2	5	1	5	45	54	55	60	63	15	In	VDJ
NNNNCTCTGAAGATCCGGTCCACAAAGCTGGAGGACTCAGCCATGTACTTCTGTGCCAGCAGGGTCGAAAAACTGTTTTTTGGCAGT	CASRVEKLFF	12	6.957409060865733E-5	30	TCRBV02-01	TCRBV02	TCRBV02-01				01,03					TCRBD01,TCRBD02	TCRBD01-01,TCRBD02-01		TCRBJ01-04*01	TCRBJ01	TCRBJ01-04	01				6	2	0	10	0	8	51	-1	62	64	66	12	In	VDJ
TCTCAGACATCTGTGTACTTCTGTGCCAGCAGCCCCGCCCTACAGACTAGCGGGAGATTGGACACCGGGGAGCTGTTTTTTGGAGAA	CASSPALQTSGRLDTGELFF	8	4.638272707243822E-5	60	TCRBV06-04*01	TCRBV06	TCRBV06-04	01				TCRBD02-01*02	TCRBD02	TCRBD02-01	02				TCRBJ02-02*01	TCRBJ02	TCRBJ02-02	01				6	5	2	2	12	3	21	32	44	56	61	8	In	VDJ
AGTGCCCATCCTGAAGACAGCAGCTTCTACATCTGCAGTGCTGCCGGGACTAGCGGGGGTGCTTCCTACGAGCAGTACTTCGGGCCG	CSAAGTSGGASYEQYF	3	1.7393522652164333E-5	48	TCRBV20	TCRBV20				TCRBV20-01,TCRBV20-or09_02		TCRBD02-01*01	TCRBD02	TCRBD02-01	01				TCRBJ02-07*01	TCRBJ02	TCRBJ02-07	01				5	4	0	2	3	1	33	42	45	59	63	3	In	VDJ
ATCCTGGAGTCGCCCAGCCCCAACCAGACCTCTCTGTACTTCTGTGCCAGCAGCGGGATACAGCGAGAGACCCAGTACTTCGGGCCA	CASSGIQRETQYF	26	1.5074386298542423E-4	39	TCRBV27-01*01	TCRBV27	TCRBV27-01	01				TCRBD02-01*02	TCRBD02	TCRBD02-01	02				TCRBJ02-05*01	TCRBJ02	TCRBJ02-05	01				6	7	8	3	0	4	42	-1	53	58	65	26	In	VDJ
AGGCTGGAGTCGGCTGCTCCCTCCCAGACATCTGTGTACTTCTGTGCCAGCAGTGTGGTTAAGGATCAGCCCCAGCATTTTGGTGAT	CASSVVKDQPQHF	7	4.058488618838345E-5	39	TCRBV06-01*01	TCRBV06	TCRBV06-01	01								TCRBD01,TCRBD02	TCRBD01-01,TCRBD02-01		TCRBJ01-05*01	TCRBJ01	TCRBJ01-05	01				4	0	5	4	6	5	42	55	61	-1	64	7	In	VDJ
ACATCGGCCCAAAAGAACCCGACAGCTTTCTATCTCTGTGCCAGTAGTGCCGGGACAGGCCCATACATGGAGCAGTACTTCGGGCCG	CASSAGTGPYMEQYF	7	4.058488618838345E-5	45	TCRBV19-01*01	TCRBV19	TCRBV19-01	01				TCRBD01-01*01	TCRBD01	TCRBD01-01	01				TCRBJ02-07*01	TCRBJ02	TCRBJ02-07	01				5	10	0	4	3	7	36	48	51	59	69	7	In	VDJ
AACGCCTTGGAGCTGGACGACTCGGCCCTGTATCTCTGTGCCAGCAGCTTGTCCAGGAGCTCGGCCTACGAGCAGTACTTCGGGCCG	CASSLSRSSAYEQYF	3	1.7393522652164333E-5	45	TCRBV05-04*01	TCRBV05	TCRBV05-04	01								TCRBD01,TCRBD02	TCRBD01-01,TCRBD02-01		TCRBJ02-07*01	TCRBJ02	TCRBJ02-07	01				1	7	4	4	2	2	36	51	53	57	64	3	In	VDJ
AGTGCCCATCCTGAAGACAGCAGCTTCTACATCTGCAGTGCTAGTGAGGGGACAGGGGACGCTCGGACTGAAGCTTTCTTTGGACAA	CSASEGTGDARTEAFF	16	9.276545414487645E-5	48	TCRBV20-01*04	TCRBV20	TCRBV20-01	04				TCRBD01-01*01	TCRBD01	TCRBD01-01	01				TCRBJ01-01*01	TCRBJ01	TCRBJ01-01	01				0	8	0	2	1	5	33	47	48	58	66	16	In	VDJ
GTGAGCAACATGAGCCCTGAAGACAGCAGCATATATCTCTGCAGCGTTGTCCCGGACACCGTGAACACTGAAGCTTTCTTTGGACAA	CSVVPDTVNTEAFF	10	5.797840884054778E-5	42	TCRBV29-01	TCRBV29	TCRBV29-01				01,02	TCRBD01-01*01	TCRBD01	TCRBD01-01	01				TCRBJ01-01*01	TCRBJ01	TCRBJ01-01	01				4	3	1	6	4	0	39	49	53	58	61	10	In	VDJ
CAGGTAGTGCGAGGAGATTCGGCAGCTTATTTCTGTGCCAGCTCACCACCGGGGCTAGCGGGAGGCCACGAGCAGTACTTCGGGCCG	CASSPPGLAGGHEQYF	6	3.4787045304328666E-5	48	TCRBV18-01*01	TCRBV18	TCRBV18-01	01				TCRBD02-01*02	TCRBD02	TCRBD02-01	02				TCRBJ02-07*01	TCRBJ02	TCRBJ02-07	01				0	2	4	1	4	5	33	50	54	65	67	6	In	VDJ
CAGCAGGTAGTGCGAGGAGATTCGGCAGCTTATTTCTGTGCCAGCTCACCGGCCGCGGGAGAGATGTATGAGCAGTTCTTCGGGCCA	CASSPAAGEMYEQFF	11	6.377624972460256E-5	45	TCRBV18-01*01	TCRBV18	TCRBV18-01	01				TCRBD02-01*02	TCRBD02	TCRBD02-01	02				TCRBJ02-01*01	TCRBJ02	TCRBJ02-01	01				3	6	7	2	4	8	36	50	54	61	67	11	In	VDJ
AGATCCAGCGCACAGAGCAGGAGGACTCCGCCGTGTATCTCTGTGCCAGGAAGGACAGGGGCGAGGACTGAAGCTTTCTTTGGACAA		17	9.856329502893123E-5	40	TCRBV07-08	TCRBV07	TCRBV07-08				01,03	TCRBD01-01*01	TCRBD01	TCRBD01-01	01				TCRBJ01-01*01	TCRBJ01	TCRBJ01-01	01				9	5	1	2	3	5	41	49	52	61	66	17	Out	VDJ
CTGGAGCTTGGTGACTCTGCTGTGTATTTCTGTGCCAGCAGCGAATGGGACAGGCCACAAGAAGGCACTGAAGCTTTCTTTGGACAA	CASSEWDRPQEGTEAFF	12	6.957409060865733E-5	51	TCRBV03-01/03-02*01	TCRBV03	TCRBV03-01/03-02	01				TCRBD01-01*01	TCRBD01	TCRBD01-01	01				TCRBJ01-01*01	TCRBJ01	TCRBJ01-01	01				5	11	0	4	4	4	30	42	46	54	65	12	In	VDJ
AAAAGAACCCGACAGCTTTCTATCTCTGTGCCAGTAGGGCCCCCAGCGGGAGAAGGTTCGAGCTCCTACGAGCAGTACTTCGGGCCG		18	1.0436113591298601E-4	55	TCRBV19-01*01	TCRBV19	TCRBV19-01	01				TCRBD02-01*02	TCRBD02	TCRBD02-01	02				TCRBJ02-07*01	TCRBJ02	TCRBJ02-07	01				6	10	6	2	7	0	26	37	44	52	62	18	Out	VDJ
TCCCTGATTCTGGAGTCCGCCAGCACCAACCAGACATCTATGTACCTCTGTGCCAGCAGCCCCACTACCGAGCAGTACTTCGGGCCG	CASSPTTEQYF	6	3.4787045304328666E-5	33	TCRBV28-01*01	TCRBV28	TCRBV28-01	01				TCRBD02-01	TCRBD02	TCRBD02-01				01,02	TCRBJ02-07*01	TCRBJ02	TCRBJ02-07	01				6	1	3	9	4	6	48	59	63	67	68	6	In	VDJ
NNNNNNNNNNNNNTGTCGGCTGCTCCCTCCCAGACATCTGTGTACTTCTGTGCCAGCAGACACCACACTGAAGCTTTCTTTGGACAA	CASRHHTEAFF	27	1.56541703869479E-4	33	TCRBV06-05*01	TCRBV06	TCRBV06-05	01				TCRBD01-01*01	TCRBD01	TCRBD01-01	01				TCRBJ01-01*01	TCRBJ01	TCRBJ01-01	01				6	2	3	6	0	3	48	-1	59	62	64	27	In	VDJ
ATCCAGCCTGCAGAGCTTGAGGACTCGGCCGTGTATCTCTGTGCCAGCAGCTCGGGACAGATGAACACTGAAGCTTTCTTTGGACAA	CASSSGQMNTEAFF	13	7.537193149271211E-5	42	TCRBV11	TCRBV11				TCRBV11-02,TCRBV11-03		TCRBD01-01*01	TCRBD01	TCRBD01-01	01				TCRBJ01-01*01	TCRBJ01	TCRBJ01-01	01				4	1	0	5	1	0	39	52	53	60	61	13	In	VDJ
ACATCGGCCCAAAAGAACCCGACAGCTTTCTATCTCTGTGCCAGTGCTCCCGGGGACAATGCTAACTATGGCTACACCTTCGGTTCG	CASAPGDNANYGYTF	10	5.797840884054778E-5	45	TCRBV19-01*01	TCRBV19	TCRBV19-01	01				TCRBD01-01*01	TCRBD01	TCRBD01-01	01				TCRBJ01-02*01	TCRBJ01	TCRBJ01-02	01				8	3	0	6	7	0	36	45	52	58	61	10	In	VDJ
GTGACATCGGCCCAAAAGAACCCGACAGCTTTCTATCTCTGTGCCAGTAGTATAGCCCCAGACCCCGGGGAGCTGTTTTTTGGAGAA	CASSIAPDPGELFF	23	1.3335034033325988E-4	42	TCRBV19-01*01	TCRBV19	TCRBV19-01	01								TCRBD01,TCRBD02	TCRBD01-01,TCRBD02-01		TCRBJ02-02*01	TCRBJ02	TCRBJ02-02	01				1	1	2	7	5	6	39	55	60	63	64	23	In	VDJ
ATCCTGGAGTCGCCCAGCCCCAACCAGACCTCTCTGTACTTCTGTGCCAGCAGTTTGGGACAGACCCTAGGCTACACCTTCGGTTCG	CASSLGQTLGYTF	7	4.058488618838345E-5	39	TCRBV27-01*01	TCRBV27	TCRBV27-01	01				TCRBD01-01*01	TCRBD01	TCRBD01-01	01				TCRBJ01-02*01	TCRBJ01	TCRBJ01-02	01				3	6	0	5	0	8	42	-1	56	63	69	7	In	VDJ
GAGGACTCCGCCGTGTATCTCTGTGCCAGCAGCTTAGACCCCCCCGGGCTAGCGGGAGTCGCGAGATACGAGCAGTACTTCGGGCCG	CASSLDPPGLAGVARYEQYF	5	2.898920442027389E-5	60	TCRBV07-08	TCRBV07	TCRBV07-08				01,02	TCRBD02-01*02	TCRBD02	TCRBD02-01	02				TCRBJ02-07*01	TCRBJ02	TCRBJ02-07	01				1	8	4	2	11	4	21	37	48	58	66	5	In	VDJ
TTGTTGCTGGGGGACTCGGCCCTCTATCTCTGTGCCAGCAGCTTCAGGGGGCAGGTGACTGGGGCCAACGTCCTGACTTTCGGGGCC	CASSFRGQVTGANVLTF	2	1.1595681768109556E-5	51	TCRBV05-06*01	TCRBV05	TCRBV05-06	01				TCRBD01-01*01	TCRBD01	TCRBD01-01	01				TCRBJ02-06*01	TCRBJ02	TCRBJ02-06	01				2	6	4	0	0	2	30	-1	44	52	58	2	In	VDJ
CAGCGCACAGAGCGGGGGGACTCAGCCGTGTATCTCTGTGCCAGCAGCTTAGCAGGGGGCCGAGTGAATGAGCAGTTCTTCGGGCCA	CASSLAGGRVNEQFF	10	5.797840884054778E-5	45	TCRBV07-03*01	TCRBV07	TCRBV07-03	01				TCRBD01-01*01	TCRBD01	TCRBD01-01	01				TCRBJ02-01*01	TCRBJ02	TCRBJ02-01	01				2	6	4	0	1	7	36	51	52	60	66	10	In	VDJ
AAGATCCAGCCTGCAGAGCTTGGGGACTCGGCCGTGTATCTCTGTGCCAGCAGCTTGGGGGGCTCCGGGGCCCAGTACTTCGGGCCA	CASSLGGSGAQYF	10	5.797840884054778E-5	39	TCRBV11-03*01	TCRBV11	TCRBV11-03	01								TCRBD01,TCRBD02	TCRBD01-01,TCRBD02-01		TCRBJ02-05*01	TCRBJ02	TCRBJ02-05	01				3	7	6	0	1	9	42	56	57	63	70	10	In	VDJ
CTCTGGAGCTGGGGGACTCAGCTTTGTATTTCTGTGCCAGCAGCGACGGGGACAGCACATAGCAATCAGCCCCAGCATTTTGGTGAT		13	7.537193149271211E-5	49	TCRBV09-01*01	TCRBV09	TCRBV09-01	01				TCRBD01-01*01	TCRBD01	TCRBD01-01	01				TCRBJ01-05*01	TCRBJ01	TCRBJ01-05	01				3	4	0	5	3	0	32	45	48	55	59	13	Out	VDJ
CTCAAGATCCAGCCTGCAGAGCTTGGGGACTCGGCCGTGTATCTCTGTGCCAGCAGCATAAACGGATATGGCTACACCTTCGGTTCG	CASSINGYGYTF	4	2.319136353621911E-5	36	TCRBV11-03*01	TCRBV11	TCRBV11-03	01								TCRBD01,TCRBD02	TCRBD01-01,TCRBD02-01		TCRBJ01-02*01	TCRBJ01	TCRBJ01-02	01				5	0	1	8	6	5	45	57	63	-1	66	4	In	VDJ
CTGGAGTCCGCTACCAGCTCCCAGACATCTGTGTACTTCTGTGCCATCAGTAAAGGAGGGAGTAATCAGCCCCAGCATTTTGGTGAT	CAISKGGSNQPQHF	13	7.537193149271211E-5	42	TCRBV10-03*01	TCRBV10	TCRBV10-03	01				TCRBD02-01*02	TCRBD02	TCRBD02-01	02				TCRBJ01-05*01	TCRBJ01	TCRBJ01-05	01				5	3	10	0	3	4	39	51	54	60	63	13	In	VDJ
AGTGCCCATCCTGAAGACAGCAGCTTCTACATCTGCAGTGCTAGAGATCCGCTGGCGGGAGAAGTTGAGACCCAGTACTTCGGGCCA	CSARDPLAGEVETQYF	6	3.4787045304328666E-5	48	TCRBV20	TCRBV20				TCRBV20-01,TCRBV20-or09_02		TCRBD02-01*02	TCRBD02	TCRBD02-01	02				TCRBJ02-05*01	TCRBJ02	TCRBJ02-05	01				0	5	7	2	7	5	33	47	54	61	66	6	In	VDJ
CAGCCCTCAGAACCCAGGGACTCAGCTGTGTACTTCTGTGCCAGCACCGTCGGCTCTAATTACGCCGGGGAGCTGTTTTTTGGAGAA	CASTVGSNYAGELFF	16	9.276545414487645E-5	45	TCRBV12	TCRBV12				TCRBV12-03/12-04,TCRBV12-04						TCRBD01,TCRBD02	TCRBD01-01,TCRBD02-01		TCRBJ02-02*01	TCRBJ02	TCRBJ02-02	01				7	10	9	0	5	6	36	46	51	54	64	16	In	VDJ
TGGAGTCAGCTACCCGCTCCCAGACATCTGTGTATTTCTGCGCCAGCTCGACCCGGGACAGGGGTGACTGAAGCTTTCTTTGGACAA		6	3.4787045304328666E-5	43	TCRBV10-02*01	TCRBV10	TCRBV10-02	01				TCRBD01-01*01	TCRBD01	TCRBD01-01	01				TCRBJ01-01*01	TCRBJ01	TCRBJ01-01	01				8	2	0	2	7	5	38	47	54	64	66	6	Out	VDJ
GTGACCAGTGCCCATCCTGAAGACAGCAGCTTCTACATCTGCAGTGCCACCCGGGCCGATAGCAATCAGCCCCAGCATTTTGGTGAT	CSATRADSNQPQHF	12	6.957409060865733E-5	42	TCRBV20	TCRBV20				TCRBV20-01,TCRBV20-or09_02						TCRBD01,TCRBD02	TCRBD01-01,TCRBD02-01		TCRBJ01-05*01	TCRBJ01	TCRBJ01-05	01				6	3	8	0	5	0	39	47	52	56	59	12	In	VDJ
ATCCAGCCCTCAGAACCCAGGGACTCAGCTGTGTACTTCTGTGCCAGCAGTTTAGGGACAGGGGCTCGAAGCTACACCTTCGGTTCG	CASSLGTGARSYTF	7	4.058488618838345E-5	42	TCRBV12	TCRBV12				TCRBV12-03/12-04,TCRBV12-04		TCRBD01-01*01	TCRBD01	TCRBD01-01	01				TCRBJ01-02*01	TCRBJ01	TCRBJ01-02	01				1	6	1	2	0	9	39	-1	55	64	70	7	In	VDJ
AGTTCTAAGAAGCTCCTTCTCAGTGACTCTGGCTTCTATCTCTGTGCCTGGAGACAGCAGAACACCGGGGAGCTGTTTTTTGGAGAA	CAWRQQNTGELFF	8	4.638272707243822E-5	39	TCRBV30-01*01	TCRBV30	TCRBV30-01	01				TCRBD01-01*01	TCRBD01	TCRBD01-01	01				TCRBJ02-02*01	TCRBJ02	TCRBJ02-02	01				3	2	3	5	0	1	42	-1	53	57	59	8	In	VDJ
AGTTCTAAGAAGCTCCTTCTCAGTGACTCTGGCTTCTATCTCTGTGCCTGGAGTGTCAGGGAAAACACTGAAGCTTTCTTTGGACAA	CAWSVRENTEAFF	21	1.2175465856515034E-4	39	TCRBV30-01*01	TCRBV30	TCRBV30-01	01				TCRBD01-01*01	TCRBD01	TCRBD01-01	01				TCRBJ01-01*01	TCRBJ01	TCRBJ01-01	01				0	2	4	3	0	2	42	-1	56	61	63	21	In	VDJ
CACCTACACGCCCTGCAGCCAGAAGACTCAGCCCTGTATCTCTGCGCCAGCAGCTCACCAGGGTTACGGGGCTACACCTTCGGTTCG	CASSSPGLRGYTF	7	4.058488618838345E-5	39	TCRBV04-01*01	TCRBV04	TCRBV04-01	01				TCRBD01-01*01	TCRBD01	TCRBD01-01	01				TCRBJ01-02*01	TCRBJ01	TCRBJ01-02	01				5	6	4	3	4	8	42	54	58	63	69	7	In	VDJ
TCCCTGGAGCTTGGTGACTCTGCTGTGTATTTCTGTGCCAGCAGCCAAGATGGAGGGGCCCCCTCCTACGAGCAGTACTTCGGGCCG	CASSQDGGAPSYEQYF	7	4.058488618838345E-5	48	TCRBV03-01/03-02*01	TCRBV03	TCRBV03-01/03-02	01				TCRBD02-01*02	TCRBD02	TCRBD02-01	02				TCRBJ02-07*01	TCRBJ02	TCRBJ02-07	01				0	5	10	0	1	0	33	50	51	57	62	7	In	VDJ
GAGTCCGCCAGCACCAACCAGACATCTATGTACCTCTGTGCCAGCAGTTTATATAGCGGGAGGGGACGGACCCAGTACTTCGGGCCA	CASSLYSGRGRTQYF	5	2.898920442027389E-5	45	TCRBV28-01*01	TCRBV28	TCRBV28-01	01				TCRBD02-01*02	TCRBD02	TCRBD02-01	02				TCRBJ02-05*01	TCRBJ02	TCRBJ02-05	01				1	4	5	0	1	7	36	52	53	64	68	5	In	VDJ
AATGTGAACGCCTTGTTGCTGGGGGACTCGGCCCTCTATCTCTGTGCCAGCAGCTCTCGACAGGGATATGGCTACACCTTCGGTTCG	CASSSRQGYGYTF	29	1.6813738563758857E-4	39	TCRBV05-06*01	TCRBV05	TCRBV05-06	01				TCRBD01-01*01	TCRBD01	TCRBD01-01	01				TCRBJ01-02*01	TCRBJ01	TCRBJ01-02	01				3	1	2	3	3	5	42	55	58	65	66	29	In	VDJ
CTGATTCTGGAGTCCGCCAGCACCAACCAGACATCTATGTACCTCTGTGCCAGCAGTTTACGCTACTACGAGCAGTACTTCGGGCCG	CASSLRYYEQYF	8	4.638272707243822E-5	36	TCRBV28-01*01	TCRBV28	TCRBV28-01	01				TCRBD02-01	TCRBD02	TCRBD02-01				01,02	TCRBJ02-07*01	TCRBJ02	TCRBJ02-07	01				2	0	4	9	2	3	45	60	62	-1	65	8	In	VDJ
ATCAATTCCCTGGAGCTTGGTGACTCTGCTGTGTATTTCTGTGCCAGCAGCCAGGAACAGACAGGGGAGACCCAGTACTTCGGGCCA	CASSQEQTGETQYF	8	4.638272707243822E-5	42	TCRBV03-01/03-02*01	TCRBV03	TCRBV03-01/03-02	01				TCRBD01-01*01	TCRBD01	TCRBD01-01	01				TCRBJ02-05*01	TCRBJ02	TCRBJ02-05	01				3	0	2	3	6	5	39	53	59	-1	66	8	In	VDJ
CTGGAGTCCGCCAGCACCAACCAGACATCTATGTACCTCTGTGCCAGCAGTTTACGACAGGGTCGGTACGAGCAGTACTTCGGGCCG	CASSLRQGRYEQYF	7	4.058488618838345E-5	42	TCRBV28-01*01	TCRBV28	TCRBV28-01	01				TCRBD01-01*01	TCRBD01	TCRBD01-01	01				TCRBJ02-07*01	TCRBJ02	TCRBJ02-07	01				2	4	2	3	1	4	39	54	55	62	66	7	In	VDJ
CTGACAGTGACCAGTGCCCATCCTGAAGACAGCAGCTTCTACATCTGCAGTGCTAGGGGGCACTACAATGAGCAGTTCTTCGGGCCA	CSARGHYNEQFF	7	4.058488618838345E-5	36	TCRBV20	TCRBV20				TCRBV20-01,TCRBV20-or09_02		TCRBD01-01*01	TCRBD01	TCRBD01-01	01				TCRBJ02-01*01	TCRBJ02	TCRBJ02-01	01				3	1	7	0	0	3	45	-1	56	61	62	7	In	VDJ
ATCCAGCGCACAGAGCAGCGGGACTCGGCCATGTATCGCTGTGCCAGCAGCTTATCAAACCCGACCGGGGAGCTGTTTTTTGGAGAA	CASSLSNPTGELFF	30	1.7393522652164333E-4	42	TCRBV07-06*01	TCRBV07	TCRBV07-06	01								TCRBD01,TCRBD02	TCRBD01-01,TCRBD02-01		TCRBJ02-02*01	TCRBJ02	TCRBJ02-02	01				2	3	3	7	4	5	39	54	58	60	63	30	In	VDJ
TCCAGCCCTCAGAACCCAGGGACTCAGCTGTGTACTTCTGTGCCAGCAGTTTAGGGTCGCCCCTATTCACCCCTCCACTTTGGGAAC		7	4.058488618838345E-5	43	TCRBV12	TCRBV12				TCRBV12-03/12-04,TCRBV12-04						TCRBD01,TCRBD02	TCRBD01-01,TCRBD02-01		TCRBJ01-06*02	TCRBJ01	TCRBJ01-06	02				1	8	0	10	0	8	38	-1	54	56	64	7	Out	VDJ
AAGCTCCTTCTCAGTGACTCTGGCTTCTATCTCTGTGCCTGGAGTGGGACAACGATAGCCTATAATTCACCCCTCCACTTTGGGAAC	CAWSGTTIAYNSPLHF	11	6.377624972460256E-5	48	TCRBV30-01*01	TCRBV30	TCRBV30-01	01				TCRBD01-01*01	TCRBD01	TCRBD01-01	01				TCRBJ01-06*02	TCRBJ01	TCRBJ01-06	02				1	7	1	6	0	2	33	-1	46	51	58	11	In	VDJ
GAGCTGAATGTGAACGCCTTGGAGCTGGACGACTCGGCCCTGTATCTCTGTGCCAGCAGCTTGGGTGAGACCCAGTACTTCGGGCCA	CASSLGETQYF	4	2.319136353621911E-5	33	TCRBV05-04*01	TCRBV05	TCRBV05-04	01											TCRBJ02-05*01	TCRBJ02	TCRBJ02-05	01				0	2	0	0	0	5	48	-1	-1	64	66	4	In	VJ
AAGATCCAGCCTGCAGAGCTTGAGGACTCGGCCGTGTATCTCTGTGCCAGCAGCACATCTGAGAACACTGAAGCTTTCTTTGGACAA	CASSTSENTEAFF	26	1.5074386298542423E-4	39	TCRBV11	TCRBV11				TCRBV11-02,TCRBV11-03		TCRBD01-01*01	TCRBD01	TCRBD01-01	01				TCRBJ01-01*01	TCRBJ01	TCRBJ01-01	01				5	5	3	6	0	1	42	-1	54	57	62	26	In	VDJ
NNNNNNNTGTCGGCTGCTCCCTCCCAGACATCTGTGTACTTCTGTGCCAGCAGTGAATGGACCCGGTACGAGCAGTACTTCGGGCCG	CASSEWTRYEQYF	24	1.3914818121731466E-4	39	TCRBV06-01*01	TCRBV06	TCRBV06-01	01								TCRBD01,TCRBD02	TCRBD01-01,TCRBD02-01		TCRBJ02-07*01	TCRBJ02	TCRBJ02-07	01				2	4	1	7	1	4	42	57	58	62	66	24	In	VDJ
AGCAACATGAGCCCTGAAGACAGCAGCATATATCTCTGCAGCGTTGAAGGGCAACTAGCGGGAGGAAATGAGCAGTTCTTCGGGCCA	CSVEGQLAGGNEQFF	9	5.2180567956493005E-5	45	TCRBV29-01	TCRBV29	TCRBV29-01				01,02	TCRBD02-01*02	TCRBD02	TCRBD02-01	02				TCRBJ02-01*01	TCRBJ02	TCRBJ02-01	01				1	1	3	1	4	7	36	49	53	65	66	9	In	VDJ
AGCACCTTGGAGCTGGGGGACTCGGCCCTTTATCTTTGCGCCAGCAGCTTGGCCGGAGGGGTCACCGGGGAGCTGTTTTTTGGAGAA	CASSLAGGVTGELFF	8	4.638272707243822E-5	45	TCRBV05-01*01	TCRBV05	TCRBV05-01	01				TCRBD02-01*02	TCRBD02	TCRBD02-01	02				TCRBJ02-02*01	TCRBJ02	TCRBJ02-02	01				0	2	10	0	2	4	36	52	54	60	62	8	In	VDJ
CTCTCTGGAGCTGGGGGACTCAGCTTTGTATTTCTGTGCCAGCAGCGTAGGGGACCGACCTCGAACACTGAAGCTTTCTTTGGACAA		33	1.9132874917380768E-4	47	TCRBV09-01*01	TCRBV09	TCRBV09-01	01								TCRBD01,TCRBD02	TCRBD01-01,TCRBD02-01		TCRBJ01-01*01	TCRBJ01	TCRBJ01-01	01				0	7	0	7	0	1	34	-1	50	55	62	33	Out	VDJ
ATCCGGTCCACAAAGCTGGAGGACTCAGCCATGTACTTCTGTGCCAGCAGTGCTTGGGATGTTAATTCACCCCTCCACTTTGGGAAT	CASSAWDVNSPLHF	7	4.058488618838345E-5	42	TCRBV02-01	TCRBV02	TCRBV02-01				01,03					TCRBD01,TCRBD02	TCRBD01-01,TCRBD02-01		TCRBJ01-06*01	TCRBJ01	TCRBJ01-06	01				4	3	0	8	3	6	39	52	55	59	62	7	In	VDJ
GAACTGAACATGAGCTCCTTGGAGCTGGGGGACTCAGCCCTGTACTTCTGTGCCAGCAGCTTCAGTTACGAGCAGTACTTCGGGCCG	CASSFSYEQYF	2	1.1595681768109556E-5	33	TCRBV13-01*01	TCRBV13	TCRBV13-01	01				TCRBD01-01*01	TCRBD01	TCRBD01-01	01				TCRBJ02-07*01	TCRBJ02	TCRBJ02-07	01				3	1	4	5	0	4	48	-1	62	65	66	2	In	VDJ
GAGTTGGCTGCTCCCTCCCAGACATCTGTGTACTTCTGTGCCAGCAGCCCGAAGGGGGCAGGGAGTGACGAGCAGTACTTCGGGCCG	CASSPKGAGSDEQYF	19	1.1015897679704078E-4	45	TCRBV06-06	TCRBV06	TCRBV06-06				01,04	TCRBD01-01*01	TCRBD01	TCRBD01-01	01				TCRBJ02-07*01	TCRBJ02	TCRBJ02-07	01				6	8	5	0	5	5	36	47	52	59	67	19	In	VDJ
CCCAGCCCCAACCAGACCTCTCTGTACTTCTGTGCCAGCAGTCCCAGCCGGGACTAGCGGGTAAAAGAGACCCAGTACTTCGGGCCA	CASSPSRD*RVKETQYF	5	2.898920442027389E-5	51	TCRBV27-01*01	TCRBV27	TCRBV27-01	01				TCRBD02-01	TCRBD02	TCRBD02-01				01,02	TCRBJ02-05*01	TCRBJ02	TCRBJ02-05	01				5	3	0	4	7	3	30	42	49	61	64	5	Stop	VDJ
ACTCTGACAGTGACCAGTGCCCATCCTGAAGACAGCAGCTTCTACATCTGCAGTGCCTCACAAAGGGAAAAACTGTTTTTTGGCAGT	CSASQREKLFF	21	1.2175465856515034E-4	33	TCRBV20-01	TCRBV20	TCRBV20-01				01,04					TCRBD01,TCRBD02	TCRBD01-01,TCRBD02-01		TCRBJ01-04*01	TCRBJ01	TCRBJ01-04	01				6	4	3	6	3	8	48	56	59	62	66	21	In	VDJ
NNNCTTGGAGATCCAGTCCACGGAGTCAGGGGACACAGCACTGTATTTCTGTGCCAGCAGTGAACTCAGCCCCAGCATTTTGGTGAT		4	2.319136353621911E-5	32	TCRBV21-01*01	TCRBV21	TCRBV21-01	01								TCRBD01,TCRBD02	TCRBD01-01,TCRBD02-01		TCRBJ01-05*01	TCRBJ01	TCRBJ01-05	01				6	2	2	8	1	6	49	60	61	63	65	4	Out	VDJ
CTACACACCCTGCAGCCAGAAGACTCGGCCCTGTATCTCTGTGCCAGCAGCCAAGAGTTAGGAGGCTACGAGCAGTACTTCGGGCCG	CASSQELGGYEQYF	9	5.2180567956493005E-5	42	TCRBV04-02*01	TCRBV04	TCRBV04-02	01				TCRBD02-01*02	TCRBD02	TCRBD02-01	02				TCRBJ02-07*01	TCRBJ02	TCRBJ02-07	01				0	0	10	1	4	3	39	56	60	-1	65	9	In	VDJ
TCGGCTGCTCCCTCCCAGACATCTGTGTACTTCTGTGCCAGCAGTGAAGCCGGGACTAGCGGGAGCTACGAGCAGTACTTCGGGCCG	CASSEAGTSGSYEQYF	5	2.898920442027389E-5	48	TCRBV06-01*01	TCRBV06	TCRBV06-01	01				TCRBD02-01*02	TCRBD02	TCRBD02-01	02				TCRBJ02-07*01	TCRBJ02	TCRBJ02-07	01				0	0	0	2	1	3	33	50	51	-1	65	5	In	VDJ
CACCAACCAGACATCTATGTACCTCTGTGCCAGCAGTTTAAGACTGCGAGGCCCCAAGACTCTGGAAACACCATATATTTTGGAGAG		4	2.319136353621911E-5	56	TCRBV28-01*01	TCRBV28	TCRBV28-01	01				TCRBD02-01	TCRBD02	TCRBD02-01				01,02	TCRBJ01-03*01	TCRBJ01	TCRBJ01-03	01				2	14	2	10	1	0	25	40	41	45	59	4	Out	VDJ
AACCTGAGCTCTCTGGAGCTGGGGGACTCAGCTTTGTATTTCTGTGCCAGCAGCCCTCGGGTCAGGGGTGGCTACACCTTCGGTTCG	CASSPRVRGGYTF	6	3.4787045304328666E-5	39	TCRBV09-01*01	TCRBV09	TCRBV09-01	01				TCRBD01-01*01	TCRBD01	TCRBD01-01	01				TCRBJ01-02*01	TCRBJ01	TCRBJ01-02	01				4	0	4	2	8	7	42	54	62	-1	68	6	In	VDJ
CGCACAGAGCAGCGGGACTCAGCCATGTATCGCTGTGCCAGCAGCAAGACTAGCGGGACTGGGTTCGGGGAGCTGTTTTTTGGAGAA	CASSKTSGTGFGELFF	11	6.377624972460256E-5	48	TCRBV07-07*01	TCRBV07	TCRBV07-07	01				TCRBD02-01*02	TCRBD02	TCRBD02-01	02				TCRBJ02-02*01	TCRBJ02	TCRBJ02-02	01				5	7	2	3	2	7	33	45	47	58	65	11	In	VDJ
AAGCTGGAGGACTCAGCCATGTACTTCTGTGCCAGCAGTGAAGCGGACAGGGTGCCTGGTAGCAATCAGCCCCAGCATTTTGGTGAT	CASSEADRVPGSNQPQHF	34	1.9712659005786246E-4	54	TCRBV02-01	TCRBV02	TCRBV02-01				01,03	TCRBD01-01*01	TCRBD01	TCRBD01-01	01				TCRBJ01-05*01	TCRBJ01	TCRBJ01-05	01				0	7	1	3	0	0	27	-1	44	52	59	34	In	VDJ
TTGTTGCTGGGGGACTCGGCCCTGTATCTCTGTGCCAGCAGCAGCACTAGACAGGGGGGATCCCTTCTCGGCTACACCTTCGGTTCG	CASSSTRQGGSLLGYTF	5	2.898920442027389E-5	51	TCRBV05-05*01	TCRBV05	TCRBV05-05	01				TCRBD01-01*01	TCRBD01	TCRBD01-01	01				TCRBJ01-02*01	TCRBJ01	TCRBJ01-02	01				4	11	2	1	7	8	30	42	49	58	69	5	In	VDJ
CAAAAGAACCCGACAGCTTTCTATCTCTGTGCCAGTAGTATAGATCCCCAATCTACTAGGGGATCGCTCGGCTACACCTTCGGTTCG	CASSIDPQSTRGSLGYTF	11	6.377624972460256E-5	54	TCRBV19-01*01	TCRBV19	TCRBV19-01	01								TCRBD01,TCRBD02	TCRBD01-01,TCRBD02-01		TCRBJ01-02*01	TCRBJ01	TCRBJ01-02	01				0	7	5	2	13	8	27	44	57	62	69	11	In	VDJ
GCTGAATGTGAACGCCTTGGAGCTGGACGACTCGGCCCTGTATCTCTGTGCCAGCAGCTTGGTGCCAATGAGCAGTTCTTCGGGCCA		6	3.4787045304328666E-5	35	TCRBV05-04*01	TCRBV05	TCRBV05-04	01								TCRBD01,TCRBD02	TCRBD01-01,TCRBD02-01		TCRBJ02-01*01	TCRBJ02	TCRBJ02-01	01				0	0	10	0	1	6	46	62	63	-1	65	6	Out	VDJ
CTGAAGATCCGGTCCACAAAGCTGGAGGACTCAGCCATGTACTTCTGTGCCAGCAGTGCGGGGAGGCAGCCCCAGCATTTTGGTGAT	CASSAGRQPQHF	24	1.3914818121731466E-4	36	TCRBV02-01	TCRBV02	TCRBV02-01				01,03	TCRBD02-01*02	TCRBD02	TCRBD02-01	02				TCRBJ01-05*01	TCRBJ01	TCRBJ01-05	01				4	0	9	1	2	7	45	58	60	-1	66	24	In	VDJ
GTGACCAGTGCCCATCCTGAAGACAGCAGCTTCTACATCTGCAGTGCGGAACTCCGGGACAGGGGGAAGGGCTACACCTTCGGTTCG	CSAELRDRGKGYTF	8	4.638272707243822E-5	42	TCRBV20	TCRBV20				TCRBV20-01,TCRBV20-or09_02		TCRBD01-01*01	TCRBD01	TCRBD01-01	01				TCRBJ01-02*01	TCRBJ01	TCRBJ01-02	01				6	3	0	1	8	8	39	47	55	66	69	8	In	VDJ
CTCTCTGGAGCTGGGGGACTCAGCTTTGTATTTCTGTGCCAGCAGCGTAGACTAGCGGGAGGGCTCAATGAGCAGTTCTTCGGGCCA		10	5.797840884054778E-5	47	TCRBV09-01*01	TCRBV09	TCRBV09-01	01				TCRBD02-01*02	TCRBD02	TCRBD02-01	02				TCRBJ02-01*01	TCRBJ02	TCRBJ02-01	01				0	2	3	0	0	6	34	-1	50	63	65	10	Out	VDJ
AAGGTGCAGCCTGCAGAACTGGAGGATTCTGGAGTTTATTTCTGTGCCAGCACCATCTCACTGAACACTGAAGCTTTCTTTGGACAA	CASTISLNTEAFF	7	4.058488618838345E-5	39	TCRBV14-01*01	TCRBV14	TCRBV14-01	01								TCRBD01,TCRBD02	TCRBD01-01,TCRBD02-01		TCRBJ01-01*01	TCRBJ01	TCRBJ01-01	01				7	0	3	7	7	0	42	52	59	-1	61	7	In	VDJ
GAGTTCTAAGAAGCTCCTTCTCAGTGACTCTGGCTTCTATCTCTGTGCCGGCAGGACAGGCTCAATCAGCCCCAGCATTTTGGTGAT		5	2.898920442027389E-5	38	TCRBV30-01	TCRBV30	TCRBV30-01				01,05	TCRBD01-01*01	TCRBD01	TCRBD01-01	01				TCRBJ01-05*01	TCRBJ01	TCRBJ01-05	01				8	2	1	4	4	3	43	49	53	60	62	5	Out	VDJ
CCTGCAGAACTGGAGGATTCTGGAGTTTATTTCTGTGCCAGCAGCCAAGAAGGGGGGCGAGAATGGGATGGCTACACCTTCGGTTCG	CASSQEGGREWDGYTF	9	5.2180567956493005E-5	48	TCRBV14-01*01	TCRBV14	TCRBV14-01	01								TCRBD01,TCRBD02	TCRBD01-01,TCRBD02-01		TCRBJ01-02*01	TCRBJ01	TCRBJ01-02	01				0	11	5	1	0	6	33	-1	50	56	67	9	In	VDJ
AATTCCCTGGAGCTTGGTGACTCTGCTGTGTATTTCTGTGCCAGCAGCCAAACCCGGACGGAAATATACGAGCAGTACTTCGGGCCG	CASSQTRTEIYEQYF	14	8.11697723767669E-5	45	TCRBV03-01/03-02*01	TCRBV03	TCRBV03-01/03-02	01								TCRBD01,TCRBD02	TCRBD01-01,TCRBD02-01		TCRBJ02-07*01	TCRBJ02	TCRBJ02-07	01				2	7	1	7	4	4	36	51	55	59	66	14	In	VDJ
CTCTGAAGATCCGGTCCACAAAGCTGGAGGACTCAGCCATGTACTTCTGTGCCAGCAGTGAAGGGGGACGAGCAGTACTTCGGGCCG		3	1.7393522652164333E-5	34	TCRBV02-01	TCRBV02	TCRBV02-01				01,03					TCRBD01,TCRBD02	TCRBD01-01,TCRBD02-01		TCRBJ02-07*01	TCRBJ02	TCRBJ02-07	01				1	0	6	2	0	5	47	-1	63	-1	67	3	Out	VDJ
CCAGAAGACTCGGCCCTGTATCTCTGTGCCAGCAGCCAAGTGGGGACAGGGGGAGTTGGGGCCAAAAACATTCAGTACTTCGGCGCC	CASSQVGTGGVGAKNIQYF	5	2.898920442027389E-5	57	TCRBV04-02*01	TCRBV04	TCRBV04-02	01				TCRBD01-01*01	TCRBD01	TCRBD01-01	01				TCRBJ02-04*01	TCRBJ02	TCRBJ02-04	01				1	7	0	1	2	1	24	40	42	53	60	5	In	VDJ
ACCTTGGAGCTGGGGGACTCGGCCCTTTATCTTTGCGCCAGCAGCTTGGAGCCGGGCTCCGCGTCCTCCGAGCAGTACTTCGGGCCG	CASSLEPGSASSEQYF	9	5.2180567956493005E-5	48	TCRBV05-01*01	TCRBV05	TCRBV05-01	01								TCRBD01,TCRBD02	TCRBD01-01,TCRBD02-01		TCRBJ02-07*01	TCRBJ02	TCRBJ02-07	01				0	11	8	0	4	6	33	49	53	57	68	9	In	VDJ
CAGTCCACGGAGTCAGGGGACACAGCACTGTATTTCTGTGCCAGCAGCAAGGAGGGGGATAGCAAAAACATTCAGTACTTCGGCGCC	CASSKEGDSKNIQYF	5	2.898920442027389E-5	45	TCRBV21-01*01	TCRBV21	TCRBV21-01	01								TCRBD01,TCRBD02	TCRBD01-01,TCRBD02-01		TCRBJ02-04*01	TCRBJ02	TCRBJ02-04	01				3	4	5	1	2	3	36	50	52	58	62	5	In	VDJ
AATTCCCTGGAGCTTGGTGACTCTGCTGTGTATTTCTGTGCCAGCAGCCCTGGATCCACGGGGGCAGATACGCAGTATTTTGGCCCA	CASSPGSTGADTQYF	15	8.696761326082166E-5	45	TCRBV03-01/03-02*01	TCRBV03	TCRBV03-01/03-02	01				TCRBD02-01*01	TCRBD02	TCRBD02-01	01				TCRBJ02-03*01	TCRBJ02	TCRBJ02-03	01				4	0	8	2	9	4	36	49	58	-1	64	15	In	VDJ
ACTGTGAGCAACATGAGCCCTGAAGACAGCAGCATATATCTCTGCAGCGTTGGAACTAGCCTCACAGATACGCAGTATTTTGGCCCA	CSVGTSLTDTQYF	5	2.898920442027389E-5	39	TCRBV29-01	TCRBV29	TCRBV29-01				01,02	TCRBD02-01	TCRBD02	TCRBD02-01				01,02	TCRBJ02-03*01	TCRBJ02	TCRBJ02-03	01				4	2	3	7	2	2	42	52	54	60	62	5	In	VDJ
CGCACAGAGCGGGGGGACTCAGCCGTGTATCTCTGTGCCAGCAGCTTAACGGCCGGGAGCGGGTACAATGAGCAGTTCTTCGGGCCA	CASSLTAGSGYNEQFF	12	6.957409060865733E-5	48	TCRBV07-03*01	TCRBV07	TCRBV07-03	01				TCRBD02-01	TCRBD02	TCRBD02-01				01,02	TCRBJ02-01*01	TCRBJ02	TCRBJ02-01	01				0	0	6	4	7	4	33	50	57	-1	63	12	In	VDJ
AATGTGAACGCCTTGGAGCTGGACGACTCGGCCCTGTATCTCTGTGCCAGCAGCTTGGGGTCAAGGGAGACCCAGTACTTCGGGCCA	CASSLGSRETQYF	11	6.377624972460256E-5	39	TCRBV05-04*01	TCRBV05	TCRBV05-04	01								TCRBD01,TCRBD02	TCRBD01-01,TCRBD02-01		TCRBJ02-05*01	TCRBJ02	TCRBJ02-05	01				0	0	5	4	5	5	42	58	63	-1	66	11	In	VDJ
ATCCAGCCTGCAGAGCTTGGGGACTCGGCCATGTATCTCTGTGCCAGCAGCGTAAAGACTAGTGCAGAGACCCAGTACTTCGGGCCA	CASSVKTSAETQYF	2	1.1595681768109556E-5	42	TCRBV11-01*01	TCRBV11	TCRBV11-01	01				TCRBD02-01	TCRBD02	TCRBD02-01				01,02	TCRBJ02-05*01	TCRBJ02	TCRBJ02-05	01				5	3	2	8	5	4	39	51	56	62	65	2	In	VDJ
GTGACATCGGCCCAAAAGAACCCGACAGCTTTCTATCTCTGTGCCAGCCACATGATCGGGGGCATGATTGAAGCTTTCTTTGGACAA	CASHMIGGMIEAFF	10	5.797840884054778E-5	42	TCRBV19-01*01	TCRBV19	TCRBV19-01	01								TCRBD01,TCRBD02	TCRBD01-01,TCRBD02-01		TCRBJ01-01*01	TCRBJ01	TCRBJ01-01	01				9	5	6	0	10	7	39	47	57	63	68	10	In	VDJ
AAACCTGAGCTCTCTGGAGCTGGGGGACTCAGCTTTGTATTTCTGTGCCAGCAGCGTAGCAGAAACACTGAAGCTTTCTTTGGACAA		10	5.797840884054778E-5	38	TCRBV09-01*01	TCRBV09	TCRBV09-01	01				TCRBD01-01*01	TCRBD01	TCRBD01-01	01				TCRBJ01-01*01	TCRBJ01	TCRBJ01-01	01				0	1	4	5	0	2	43	-1	59	62	63	10	Out	VDJ
AAGATCCAGCCTGCAGAGCTTGAGGACTCGGCCGTGTATCTCTGTGCCAGCAGTACGGGGGGTTGGTCACCCCTCCACTTTGGGAAT	CASSTGGWSPLHF	4	2.319136353621911E-5	39	TCRBV11	TCRBV11				TCRBV11-02,TCRBV11-03		TCRBD02-01*01	TCRBD02	TCRBD02-01	01				TCRBJ01-06*01	TCRBJ01	TCRBJ01-06	01				6	4	8	1	2	10	42	53	55	62	66	4	In	VDJ
CTGACAGTGACCAGTGCCCATCCTGAAGACAGCAGCTTCTACATCTGCAGTGCTGGCGGGGGGGGCTATGGCTACACCTTCGGTTCG	CSAGGGGYGYTF	4	2.319136353621911E-5	36	TCRBV20	TCRBV20				TCRBV20-01,TCRBV20-or09_02		TCRBD02-01*01	TCRBD02	TCRBD02-01	01				TCRBJ01-02*01	TCRBJ01	TCRBJ01-02	01				5	1	7	0	1	4	45	54	55	64	65	4	In	VDJ
TGGAGTCGCCCAGCCCCAACCAGACCTCTCTGTACTTCTGTGCCAGCAGTTTATTGGGGCAACCGCTACGAGCAGTACTTCGGGCCG		3	1.7393522652164333E-5	43	TCRBV27-01*01	TCRBV27	TCRBV27-01	01				TCRBD01-01*01	TCRBD01	TCRBD01-01	01				TCRBJ02-07*01	TCRBJ02	TCRBJ02-07	01				1	5	7	0	1	3	38	54	55	60	65	3	Out	VDJ
CACATCAATTCCCTGGAGCTTGGTGACTCTGCTGTGTATTTCTGTGCCAGCAGCCAAGGAGATATCCATGAGCAGTTCTTCGGGCCA	CASSQGDIHEQFF	8	4.638272707243822E-5	39	TCRBV03-01/03-02*01	TCRBV03	TCRBV03-01/03-02	01				TCRBD02-01*02	TCRBD02	TCRBD02-01	02				TCRBJ02-01*01	TCRBJ02	TCRBJ02-01	01				1	6	11	2	0	8	42	-1	58	61	67	8	In	VDJ
CACCCTGCAGCCAGAAGACTCGGCCCTGTATCTCTGTGCCAGCAGCCAAGACGGGGGAGGGGCACCGGGGAGCTGTTTTTTGGAGAA		21	1.2175465856515034E-4	47	TCRBV04-02*01	TCRBV04	TCRBV04-02	01				TCRBD02-01*02	TCRBD02	TCRBD02-01	02				TCRBJ02-02*01	TCRBJ02	TCRBJ02-02	01				0	1	9	0	3	4	34	51	54	61	62	21	Out	VDJ
GTGACATCGGCCCAAAAGAACCCGACAGCTTTCTATCTCTGTGCCAGTAGTATAGGTGGACAGAATTCACCCCTCCACTTTGGGAAC	CASSIGGQNSPLHF	8	4.638272707243822E-5	42	TCRBV19-01*01	TCRBV19	TCRBV19-01	01				TCRBD01-01*01	TCRBD01	TCRBD01-01	01				TCRBJ01-06*02	TCRBJ01	TCRBJ01-06	02				1	0	1	5	2	7	39	55	57	-1	63	8	In	VDJ
CTGCTGTACCCTCTCAGACATCTGTGTACTTCTGTGCCAGCAGTGAATAAAAAGCGGGGCCTCAACAATGAGCAGTTCTTCGGGCCA		4	2.319136353621911E-5	49	TCRBV06-04*01	TCRBV06	TCRBV06-04	01				TCRBD02-01*01	TCRBD02	TCRBD02-01	01				TCRBJ02-01*01	TCRBJ02	TCRBJ02-01	01				3	5	6	3	6	5	32	46	52	59	64	4	Out	VDJ
AACGCCTTGTTGCTGGGGGACTCGGCCCTCTATCTCTGTGCCAGCAGCAGGGGGTCGGGACTAGTGGAGACCCAGTACTTCGGGCCA	CASSRGSGLVETQYF	10	5.797840884054778E-5	45	TCRBV05-06*01	TCRBV05	TCRBV05-06	01				TCRBD02-01	TCRBD02	TCRBD02-01				01,02	TCRBJ02-05*01	TCRBJ02	TCRBJ02-05	01				4	2	0	8	8	5	36	48	56	64	66	10	In	VDJ
GCCCTGCAGCCAGAAGACTCAGCCCTGTATCTCTGCGCCAGCAGCCAAGGACAGGGCGATATAACAGATACGCAGTATTTTGGCCCA	CASSQGQGDITDTQYF	9	5.2180567956493005E-5	48	TCRBV04-01*01	TCRBV04	TCRBV04-01	01				TCRBD01-01*01	TCRBD01	TCRBD01-01	01				TCRBJ02-03*01	TCRBJ02	TCRBJ02-03	01				1	7	2	3	0	3	33	-1	49	56	63	9	In	VDJ
NNNNTGTCGGCTGCTCCCTCCCAGACATCTGTGTACTTCTGTGCCAGCAAGCGGGAGATTAACACCGGGGAGCTGTTTTTTGGAGAA	CASKREINTGELFF	6	3.4787045304328666E-5	42	TCRBV06-05*01	TCRBV06	TCRBV06-05	01				TCRBD02-01*02	TCRBD02	TCRBD02-01	02				TCRBJ02-02*01	TCRBJ02	TCRBJ02-02	01				7	3	6	2	0	2	39	-1	49	57	60	6	In	VDJ
AAGATCCAGCCCTCAGAACCCAGGGACTCAGCTGTGTACTTCTGTGCCAGCGGTTACAGGGATACTACTGAAGCTTTCTTTGGACAA	CASGYRDTTEAFF	4	2.319136353621911E-5	39	TCRBV12-03/12-04*01	TCRBV12	TCRBV12-03/12-04	01				TCRBD01-01*01	TCRBD01	TCRBD01-01	01				TCRBJ01-01*01	TCRBJ01	TCRBJ01-01	01				4	5	3	3	0	5	42	-1	55	61	66	4	In	VDJ
CTGCAGCCAGAAGACTCAGCCCTGTATCTCTGCGCCAGCAGCCAAGATTGGAAGGGGCGGAACAATCAGCCCCAGCATTTTGGTGAT	CASSQDWKGRNNQPQHF	14	8.11697723767669E-5	51	TCRBV04-01*01	TCRBV04	TCRBV04-01	01				TCRBD01-01*01	TCRBD01	TCRBD01-01	01				TCRBJ01-05*01	TCRBJ01	TCRBJ01-05	01				0	5	5	2	5	3	30	47	52	57	62	14	In	VDJ
ACATCGGCCCAAAAGAACCCGACAGCTTTCTATCTCTGTGCCAGTAGTATCAGCGGGGGAAACGGCCAGCCCCAGCATTTTGGTGAT	CASSISGGNGQPQHF	20	1.1595681768109556E-4	45	TCRBV19-01*01	TCRBV19	TCRBV19-01	01				TCRBD02-01*01	TCRBD02	TCRBD02-01	01				TCRBJ01-05*01	TCRBJ01	TCRBJ01-05	01				3	7	6	2	1	7	36	50	51	59	66	20	In	VDJ
AATGTGAGCACCTTGGAGCTGGGGGACTCGGCCCTTTATCTTTGCGCCAGCAGCTTGGAGGGGCTCTATGGCTACACCTTCGGTTCG	CASSLEGLYGYTF	14	8.11697723767669E-5	39	TCRBV05-01*01	TCRBV05	TCRBV05-01	01				TCRBD01-01*01	TCRBD01	TCRBD01-01	01				TCRBJ01-02*01	TCRBJ01	TCRBJ01-02	01				0	2	5	2	0	4	42	-1	58	63	65	14	In	VDJ
ATCCAGCCTGCAGAGCTTGGGGACTCGGCCATGTATCTCTGTGCCAGCAGCTTAATTCAGGGTAGGAATGAGCAGTTCTTCGGGCCA	CASSLIQGRNEQFF	6	3.4787045304328666E-5	42	TCRBV11-01*01	TCRBV11	TCRBV11-01	01				TCRBD01-01*01	TCRBD01	TCRBD01-01	01				TCRBJ02-01*01	TCRBJ02	TCRBJ02-01	01				2	4	4	3	3	7	39	54	57	62	66	6	In	VDJ
GTGAGCACCTTGGAGCTGGGGGACTCGGCCCTTTATCTTTGCGCCTAGAGCAGGGGGAATAGTAGCTCTGAAGCTTTCTTTGGACAA	CA*SRGNSSSEAFF	17	9.856329502893123E-5	42	TCRBV05-01*01	TCRBV05	TCRBV05-01	01				TCRBD01-01*01	TCRBD01	TCRBD01-01	01				TCRBJ01-01*01	TCRBJ01	TCRBJ01-01	01				10	10	4	1	5	6	39	45	50	57	67	17	Stop	VDJ
TCGGCTGCTCCCTCCCAGACATCTGTGTACTTCTGTGCCAGCAGTGAAAGAATAGGTCAGGGTGACGAAAAACTGTTTTTTGGCAGT	CASSERIGQGDEKLFF	13	7.537193149271211E-5	48	TCRBV06-01*01	TCRBV06	TCRBV06-01	01				TCRBD01-01*01	TCRBD01	TCRBD01-01	01				TCRBJ01-04*01	TCRBJ01	TCRBJ01-04	01				2	4	4	3	9	8	33	48	57	62	66	13	In	VDJ
CCCTCCCAAACATCTGTGTACTTCTGTGCCAGCAGTTACCGCGCCGTGCTGGGGGGAGCGGGCTACAATGAGCAGTTCTTCGGGCCA	CASSYRAVLGGAGYNEQFF	7	4.058488618838345E-5	57	TCRBV06-02/06-03*01	TCRBV06	TCRBV06-02/06-03	01				TCRBD02-01	TCRBD02	TCRBD02-01				01,02	TCRBJ02-01*01	TCRBJ02	TCRBJ02-01	01				2	0	6	4	17	3	24	39	56	-1	62	7	In	VDJ
CTCACTTAAATCTTCACATCAATTCCCTGGAGCTTGGTGACTCTGCTGTGTATTTCTGTGCCAGCAGCCAGAGACTCTTTTGGCCCA		3	1.7393522652164333E-5	25	TCRBV03-01/03-02*01	TCRBV03	TCRBV03-01/03-02	01				TCRBD02-01	TCRBD02	TCRBD02-01				01,02	TCRBJ02-03*01	TCRBJ02	TCRBJ02-03	01				3	1	2	10	2	17	56	70	72	76	77	3	Out	VDJ
TCGCCCAGCCCCAACCAGACCTCTCTGTACTTCTGTGCCAGCAGTTTTATACCCGGACAGGGTGGAGATACGCAGTATTTTGGCCCA	CASSFIPGQGGDTQYF	13	7.537193149271211E-5	48	TCRBV27-01*01	TCRBV27	TCRBV27-01	01				TCRBD01-01*01	TCRBD01	TCRBD01-01	01				TCRBJ02-03*01	TCRBJ02	TCRBJ02-03	01				3	3	1	3	7	5	33	47	54	62	65	13	In	VDJ
AATGTGAACGCCTTGTTGCTGGGGGACTCGGCCCTCTATCTCTGTGCCAGCAGCTTTGGCCCGGGCGGGGGCTACACCTTCGGTTCG	CASSFGPGGGYTF	2	1.1595681768109556E-5	39	TCRBV05-06*01	TCRBV05	TCRBV05-06	01				TCRBD02-01	TCRBD02	TCRBD02-01				01,02	TCRBJ01-02*01	TCRBJ01	TCRBJ01-02	01				2	0	7	4	8	8	42	56	64	-1	69	2	In	VDJ
AGCCTGCAGAACTGGAGGATTCTGGAGTTTATTTCTGTGCCAGCAGCAAATTCGACAGGGACCTCCTACGAGCAGTACTTCGGGCCG		12	6.957409060865733E-5	46	TCRBV14-01*01	TCRBV14	TCRBV14-01	01				TCRBD01-01*01	TCRBD01	TCRBD01-01	01				TCRBJ02-07*01	TCRBJ02	TCRBJ02-07	01				5	2	2	3	6	0	35	47	53	60	62	12	Out	VDJ
TTGGAGCTGGGGGACTCGGCCCTTTATCTTTGCGCCAGCAGCCCCGGCGGCGGGAGACTAGGCTACAATGAGCAGTTCTTCGGGCCA	CASSPGGGRLGYNEQFF	16	9.276545414487645E-5	51	TCRBV05-01*01	TCRBV05	TCRBV05-01	01				TCRBD02-01*02	TCRBD02	TCRBD02-01	02				TCRBJ02-01*01	TCRBJ02	TCRBJ02-01	01				4	6	7	2	7	3	30	42	49	56	62	16	In	VDJ
CAGAGCAGGAGGACTCGGCCGTGTATCTCTGTGCCAGCAGCTTCCCTATGGGACTAGCGGAAACAAGAGACCCAGTACTTCGGGCCA		7	4.058488618838345E-5	52	TCRBV07-02	TCRBV07	TCRBV07-02				01,02	TCRBD02-01	TCRBD02	TCRBD02-01				01,02	TCRBJ02-05*01	TCRBJ02	TCRBJ02-05	01				3	3	0	5	6	2	29	43	49	60	63	7	Out	VDJ
CCTGAGCTCTCTGGAGCTGGGGGACTCAGCTTTGTATTTCTGTGCCAGCAGCGTCCGGGATACACCGGGGAGCTGTTTTTTGGAGAA		5	2.898920442027389E-5	41	TCRBV09-01*01	TCRBV09	TCRBV09-01	01				TCRBD02-01*02	TCRBD02	TCRBD02-01	02				TCRBJ02-02*01	TCRBJ02	TCRBJ02-02	01				2	1	8	3	1	3	40	54	55	60	61	5	Out	VDJ
GCCTTGGAGCTGGAGGACTCGGCCCTGTATCTCTGTGCCAGCAGCTTACGACTAGCGGTTAACACCGGGGAGCTGTTTTTTGGAGAA	CASSLRLAVNTGELFF	9	5.2180567956493005E-5	48	TCRBV05-08*01	TCRBV05	TCRBV05-08	01				TCRBD02-01	TCRBD02	TCRBD02-01				01,02	TCRBJ02-02*01	TCRBJ02	TCRBJ02-02	01				2	2	2	5	2	2	33	47	49	58	60	9	In	VDJ
GAGTCGCCCAGCCCCAACCAGACCTCTCTGTACTTCTGTGCCAGCAGTTCCCCAGGCAGGGGAGATCAGCCCCAGCATTTTGGTGAT	CASSSPGRGDQPQHF	14	8.11697723767669E-5	45	TCRBV27-01*01	TCRBV27	TCRBV27-01	01				TCRBD01-01*01	TCRBD01	TCRBD01-01	01				TCRBJ01-05*01	TCRBJ01	TCRBJ01-05	01				4	2	4	2	7	5	36	49	56	62	64	14	In	VDJ
GTGCAGCCTGCAGAACTGGAGGATTCTGGAGTTTATTTCTGTGCCAGCGGACCTAGGGTTCTTCCTTATGGCTACACCTTCGGTTCG	CASGPRVLPYGYTF	7	4.058488618838345E-5	42	TCRBV14-01*01	TCRBV14	TCRBV14-01	01								TCRBD01,TCRBD02	TCRBD01-01,TCRBD02-01		TCRBJ01-02*01	TCRBJ01	TCRBJ01-02	01				8	14	1	7	0	5	39	-1	48	52	66	7	In	VDJ
ATCCGGTCCACAAAGCTGGAGGACTCAGCCATGTACTTCTGTGCCAGCAGTGCCGTGTCGGGTTCGTATAGCTACACCTTCGGTTCG	CASSAVSGSYSYTF	16	9.276545414487645E-5	42	TCRBV02-01	TCRBV02	TCRBV02-01				01,03	TCRBD02-01	TCRBD02	TCRBD02-01				01,02	TCRBJ01-02*01	TCRBJ01	TCRBJ01-02	01				4	8	8	4	6	9	39	52	58	62	70	16	In	VDJ
CTGGAGTCCGCCAGCACCAACCAGACATCTATGTACCTCTGTGCCAGCAGTTTAAGGCAGGGCCGCTACGAGCAGTACTTCGGGCCG	CASSLRQGRYEQYF	17	9.856329502893123E-5	42	TCRBV28-01*01	TCRBV28	TCRBV28-01	01				TCRBD01-01*01	TCRBD01	TCRBD01-01	01				TCRBJ02-07*01	TCRBJ02	TCRBJ02-07	01				2	3	4	3	3	3	39	54	57	62	65	17	In	VDJ
AACGCCTTGGAGCTGGACGACTCGGCCCTGTATCTCTGTGCCAGCTCAACTGGAACTAGCGGGAGGAACGAGCAGTACTTCGGGCCG	CASSTGTSGRNEQYF	5	2.898920442027389E-5	45	TCRBV05-04*01	TCRBV05	TCRBV05-04	01				TCRBD02-01*02	TCRBD02	TCRBD02-01	02				TCRBJ02-07*01	TCRBJ02	TCRBJ02-07	01				7	1	3	1	9	5	36	45	54	66	67	5	In	VDJ
TGACCAGTGCCCATCCTGAAGACAGCAGCTTCTACATCTGCAGTGCTAGAGATAAATTAGCGAGGTTACGAGCAGTACTTCGGGCCG		2	1.1595681768109556E-5	43	TCRBV20	TCRBV20				TCRBV20-01,TCRBV20-or09_02		TCRBD02-01	TCRBD02	TCRBD02-01				01,02	TCRBJ02-07*01	TCRBJ02	TCRBJ02-07	01				0	4	5	6	5	4	38	52	57	62	66	2	Out	VDJ
GTGCAGCCTGCAGAACTGGAGGATTCTGGAGTTTATTTCTGTGCCAGCAGCCCACTACAGGGCTCCTACGAGCAGTACTTCGGGCCG	CASSPLQGSYEQYF	9	5.2180567956493005E-5	42	TCRBV14-01*01	TCRBV14	TCRBV14-01	01				TCRBD01-01*01	TCRBD01	TCRBD01-01	01				TCRBJ02-07*01	TCRBJ02	TCRBJ02-07	01				4	0	3	3	4	0	39	52	56	-1	62	9	In	VDJ
CTGATTCTGGAGTCCGCCAGCACCAACCAGACATCTATGTACCTCTGTGCCAGCAGTTTAAGCAGTAACGTCCTGACTTTCGGGGCC	CASSLSSNVLTF	3	1.7393522652164333E-5	36	TCRBV28-01*01	TCRBV28	TCRBV28-01	01								TCRBD01,TCRBD02	TCRBD01-01,TCRBD02-01		TCRBJ02-06*01	TCRBJ02	TCRBJ02-06	01				2	1	4	5	2	10	45	60	62	65	66	3	In	VDJ
AGTCTGCTGCCTCCTCCCAGACATCTGTATATTTCTGCGCCATCCCGGAAGGGCTTACTAGCCAAAAACATTCAGTACTTCGGCGCC		19	1.1015897679704078E-4	46	TCRBV10-01	TCRBV10	TCRBV10-01				01,03					TCRBD01,TCRBD02	TCRBD01-01,TCRBD02-01		TCRBJ02-04*01	TCRBJ02	TCRBJ02-04	01				10	6	5	3	7	0	35	42	49	53	59	19	Out	VDJ
CAGCGCACAGAGCAGGGGGACTCGGCCATGTATCTCTGTGCCAGCAGCTCCGGACCCGGGGACACCGGGGAGCTGTTTTTTGGAGAA	CASSSGPGDTGELFF	18	1.0436113591298601E-4	45	TCRBV07-09*01	TCRBV07	TCRBV07-09	01				TCRBD02-01*01	TCRBD02	TCRBD02-01	01				TCRBJ02-02*01	TCRBJ02	TCRBJ02-02	01				4	0	8	3	7	3	36	49	56	-1	61	18	In	VDJ
CAGCGCACAGAGCAGGGGGACTCGGCCATGTATCTCTGTGCCAGCAGCTTAGAGGGTCAGGGTAATCAGCCCCAGCATTTTGGTGAT	CASSLEGQGNQPQHF	14	8.11697723767669E-5	45	TCRBV07-09*01	TCRBV07	TCRBV07-09	01				TCRBD01-01*01	TCRBD01	TCRBD01-01	01				TCRBJ01-05*01	TCRBJ01	TCRBJ01-05	01				1	1	4	3	5	4	36	52	57	62	63	14	In	VDJ
TCTCACTGTGACATCGGCCCAAAAGAACCCGACAGCTTTCTATCTCTGTGCCAGTAATGTGATTTCTATGGCTACACCTTCGGTTCG		3	1.7393522652164333E-5	35	TCRBV19-01*01	TCRBV19	TCRBV19-01	01								TCRBD01,TCRBD02	TCRBD01-01,TCRBD02-01		TCRBJ01-02*01	TCRBJ01	TCRBJ01-02	01				7	3	2	8	4	4	46	56	60	62	65	3	Out	VDJ
ACTGTGACATCGGCCCAAAAGAACCCGACAGCTTTCTATCTCTGTGCCAGTAGTATCGGTCGGGTCTATGGCTACACCTTCGGTTCG	CASSIGRVYGYTF	3	1.7393522652164333E-5	39	TCRBV19-01*01	TCRBV19	TCRBV19-01	01				TCRBD02-01	TCRBD02	TCRBD02-01				01,02	TCRBJ01-02*01	TCRBJ01	TCRBJ01-02	01				3	1	8	4	4	4	42	56	60	64	65	3	In	VDJ
CTGGAGCTTGGTGACTCTGCTGTGTATTTCTGTGCCAGCAGCCAAGCCCTTAGCGGGATTGGGGCCTACGAGCAGTACTTCGGGCCG	CASSQALSGIGAYEQYF	2	1.1595681768109556E-5	51	TCRBV03-01/03-02*01	TCRBV03	TCRBV03-01/03-02	01				TCRBD02-01*02	TCRBD02	TCRBD02-01	02				TCRBJ02-07*01	TCRBJ02	TCRBJ02-07	01				1	6	5	3	4	2	30	46	50	58	64	2	In	VDJ
ACCCAGGGACTTGGGCCTATATTTCTGTGCCAGCAGCCACCCGGACTAGCGGGAAAAGGTAGCCACAATGAGCAGTTCTTCGGGCCA		8	4.638272707243822E-5	56	TCRBV12-01*01	TCRBV12	TCRBV12-01	01				TCRBD02-01*02	TCRBD02	TCRBD02-01	02				TCRBJ02-01*01	TCRBJ02	TCRBJ02-01	01				5	10	1	3	5	5	25	37	42	54	64	8	Out	VDJ
GAACCGGGAGACACGGCACTGTATCTCTGCGCCAGCAGTCAATCCTCTGACCGGGACAGGGAAAACACTGAAGCTTTCTTTGGACAA	CASSQSSDRDRENTEAFF	8	4.638272707243822E-5	54	TCRBV23-01*01	TCRBV23	TCRBV23-01	01				TCRBD01-01*01	TCRBD01	TCRBD01-01	01				TCRBJ01-01*01	TCRBJ01	TCRBJ01-01	01				0	2	0	3	8	2	27	44	52	61	63	8	In	VDJ
NNNNNTGTCGGCTGCTCCCTCCCAGACATCTGTGTACTTCTGTGCCAGCAAGTGATACTAGAGTACAATGAGCAGTTCTTCGGGCCA		9	5.2180567956493005E-5	41	TCRBV06-05*01	TCRBV06	TCRBV06-05	01				TCRBD02-01	TCRBD02	TCRBD02-01				01,02	TCRBJ02-01*01	TCRBJ02	TCRBJ02-01	01				7	2	3	8	6	4	40	50	56	61	63	9	Out	VDJ
TCTGCTGTACCCTCTCAGACATCTGTGTACTTCTGTGCCAGCAGTGACTCGGGGGGCGTAGGCTACAATGAGCAGTTCTTCGGGCCA	CASSDSGGVGYNEQFF	9	5.2180567956493005E-5	48	TCRBV06-04*01	TCRBV06	TCRBV06-04	01								TCRBD01,TCRBD02	TCRBD01-01,TCRBD02-01		TCRBJ02-01*01	TCRBJ02	TCRBJ02-01	01				0	5	6	0	1	3	33	50	51	57	62	9	In	VDJ
ACTCTGACTGTGAGCAACATGAGCCCTGAAGACAGCAGCATATATCTCTGCAGCGTTGGAGTCGGTGAGACCCAGTACTTCGGGCCA	CSVGVGETQYF	9	5.2180567956493005E-5	33	TCRBV29-01*01	TCRBV29	TCRBV29-01	01				TCRBD02-01	TCRBD02	TCRBD02-01				01,02	TCRBJ02-05*01	TCRBJ02	TCRBJ02-05	01				4	1	8	5	4	5	48	58	62	65	66	9	In	VDJ
CTGAAGGTGCAGCCTGCAGAACTGGAGGATTCTGGAGTTTATTTCTGTGCCAGCAGCCCCCCTCAAAAGACCCAGTACTTCGGGCCA	CASSPPQKTQYF	7	4.058488618838345E-5	36	TCRBV14-01*01	TCRBV14	TCRBV14-01	01								TCRBD01,TCRBD02	TCRBD01-01,TCRBD02-01		TCRBJ02-05*01	TCRBJ02	TCRBJ02-05	01				4	2	4	6	5	6	45	58	63	65	67	7	In	VDJ
CAGCCCTCAGAACCCAGGGACTCAGCTGTGTACTTCTGTGCCAGCAGTTTCGGTAGCGGGCGCACCGGGGAGCTGTTTTTTGGAGAA	CASSFGSGRTGELFF	4	2.319136353621911E-5	45	TCRBV12	TCRBV12				TCRBV12-03/12-04,TCRBV12-04		TCRBD02-01	TCRBD02	TCRBD02-01				01,02	TCRBJ02-02*01	TCRBJ02	TCRBJ02-02	01				3	2	5	4	3	4	36	50	53	60	62	4	In	VDJ
CAGCGCACAGAGCAGGAGGACTCCGCCGTGTATCTCTGTGCCAGCAGCCCCGTGGACAGTATGAATCAGCCCCAGCATTTTGGTGAT	CASSPVDSMNQPQHF	6	3.4787045304328666E-5	45	TCRBV07-08*03	TCRBV07	TCRBV07-08	03				TCRBD01-01*01	TCRBD01	TCRBD01-01	01				TCRBJ01-05*01	TCRBJ01	TCRBJ01-05	01				4	4	1	5	4	4	36	49	53	59	63	6	In	VDJ
CTCTGAAGATCCAGCGCACAGAGCAGGAGGACTCGGCCGTGTATCTCTGCGGTGACAGGGGTTAACTATGGCTACACCTTCGGTTCG		5	2.898920442027389E-5	34	TCRBV07	TCRBV07				TCRBV07-02,TCRBV07-08		TCRBD01-01*01	TCRBD01	TCRBD01-01	01				TCRBJ01-02*01	TCRBJ01	TCRBJ01-02	01				15	1	2	2	4	1	47	49	53	61	62	5	Out	VDJ
GTGAGCACCTTGGAGCTGGGGGACTCGGCCCTTTATCTTTGCGCCAGCAGCTTGGTTTCGGGTTTCTACGAGCAGTACTTCGGGCCG	CASSLVSGFYEQYF	2	1.1595681768109556E-5	42	TCRBV05-01*01	TCRBV05	TCRBV05-01	01				TCRBD02-01	TCRBD02	TCRBD02-01				01,02	TCRBJ02-07*01	TCRBJ02	TCRBJ02-07	01				0	3	8	4	3	3	39	55	58	62	65	2	In	VDJ
AAGATCCGGTCCACAAAGCTGGAGGACTCAGCCATGTACTTCTGTGCCAGCAGTTGGGCCCAAAAATACGAGCAGTACTTCGGGCCG	CASSWAQKYEQYF	12	6.957409060865733E-5	39	TCRBV02-01	TCRBV02	TCRBV02-01				01,03	TCRBD01-01*01	TCRBD01	TCRBD01-01	01				TCRBJ02-07*01	TCRBJ02	TCRBJ02-07	01				5	7	8	0	1	4	42	54	55	59	66	12	In	VDJ
ATCCGGTCCACAAAGCTGGAGGACTCAGCCATGTACTTCTGTGCCAGCAGTGATCTTGCAGGGTGGAATGAGCAGTTCTTCGGGCCA	CASSDLAGWNEQFF	4	2.319136353621911E-5	42	TCRBV02-01	TCRBV02	TCRBV02-01				01,03	TCRBD01-01*01	TCRBD01	TCRBD01-01	01				TCRBJ02-01*01	TCRBJ02	TCRBJ02-01	01				3	3	4	3	5	7	39	53	58	63	66	4	In	VDJ
CAAAAGAACCCGACAGCTTTCTATCTCTGTGCCAGTAGCCGCGGGCCCGGGACTAGCGGGCCGGCGGGGGAGCTGTTTTTTGGAGAA	CASSRGPGTSGPAGELFF	4	2.319136353621911E-5	54	TCRBV19-01*01	TCRBV19	TCRBV19-01	01				TCRBD02-01	TCRBD02	TCRBD02-01				01,02	TCRBJ02-02*01	TCRBJ02	TCRBJ02-02	01				6	6	0	4	10	8	27	38	48	60	66	4	In	VDJ
CTCCTCACTCTGGAGTCCGCTACCAGCTCCCAGACATCTGTGTACTTCTGTGCCATCGGGGGGTCCGGGGAGCTGTTTTTTGGAGAA	CAIGGSGELFF	3	1.7393522652164333E-5	33	TCRBV10-03*01	TCRBV10	TCRBV10-03	01				TCRBD02-01*01	TCRBD02	TCRBD02-01	01				TCRBJ02-02*01	TCRBJ02	TCRBJ02-02	01				8	1	9	1	0	6	48	-1	57	63	64	3	In	VDJ
CCCTCCCAGACATCTGTGTACTTCTGTGCCAGCAGTTACCCAGAACGAGCGGGAGGGCCGGGCACCGGGGAGCTGTTTTTTGGAGAA	CASSYPERAGGPGTGELFF	16	9.276545414487645E-5	57	TCRBV06	TCRBV06				TCRBV06-05,TCRBV06-06		TCRBD02-01*02	TCRBD02	TCRBD02-01	02				TCRBJ02-02*01	TCRBJ02	TCRBJ02-02	01				2	5	6	0	8	4	24	39	47	57	62	16	In	VDJ
AAGATCCAGCCCTCAGAACCCAGGGACTCAGCTGTGTACTTCTGTGCCAGCAGTCCTACAGGGAACACTGAAGCTTTCTTTGGACAA	CASSPTGNTEAFF	3	1.7393522652164333E-5	39	TCRBV12-03/12-04*01	TCRBV12	TCRBV12-03/12-04	01				TCRBD01-01*01	TCRBD01	TCRBD01-01	01				TCRBJ01-01*01	TCRBJ01	TCRBJ01-01	01				5	0	3	4	3	1	42	54	57	-1	62	3	In	VDJ
CTGACTGTGAGCAACATGAGCCCTGAAGACAGCAGCATATATCTCTGCAGCGTTGGACAGGGCAACACTGAAGCTTTCTTTGGACAA	CSVGQGNTEAFF	3	1.7393522652164333E-5	36	TCRBV29-01	TCRBV29	TCRBV29-01				01,02	TCRBD01-01*01	TCRBD01	TCRBD01-01	01				TCRBJ01-01*01	TCRBJ01	TCRBJ01-01	01				4	1	2	3	0	2	45	-1	55	62	63	3	In	VDJ
AATGTGAACGCCTTGGAGCTGGACGACTCGGCCCTGTATCTCTGTGCCAGCAGCTTGCAGGGTGGGGAAAAACTGTTTTTTGGCAGT	CASSLQGGEKLFF	3	1.7393522652164333E-5	39	TCRBV05-04*01	TCRBV05	TCRBV05-04	01				TCRBD01-01*01	TCRBD01	TCRBD01-01	01				TCRBJ01-04*01	TCRBJ01	TCRBJ01-04	01				1	4	4	3	0	8	42	-1	57	62	66	3	In	VDJ
TCCACTCTGACAGTGACCAGTGCCCATCCTGAAGACAGCAGCTTCTACATCTGCAGTGCTAGGGGTGGTGGCTACACCTTCGGTTCG	CSARGGGYTF	9	5.2180567956493005E-5	30	TCRBV20-01	TCRBV20	TCRBV20-01				01,04					TCRBD01,TCRBD02	TCRBD01-01,TCRBD02-01		TCRBJ01-02*01	TCRBJ01	TCRBJ01-02	01				3	3	0	9	0	7	51	-1	62	65	68	9	In	VDJ
TGAGCACCTTGGAGCTGGGGGACTCGGCCCTTTATCTTTGCGCCAAGGCCAACCACGTGGGCTAACTATGGCTACACCTTCGGTTCG		23	1.3335034033325988E-4	43	TCRBV05-01*01	TCRBV05	TCRBV05-01	01								TCRBD01,TCRBD02	TCRBD01-01,TCRBD02-01		TCRBJ01-02*01	TCRBJ01	TCRBJ01-02	01				9	0	0	9	13	0	38	45	58	-1	61	23	Out	VDJ
ATCCAGCCTGCAGAGCTTGGGGACTCGGCCATGTATCTCTGTGCCAGCAGCTTTCGGGACAAATCCTACGAGCAGTACTTCGGGCCG	CASSFRDKSYEQYF	2	1.1595681768109556E-5	42	TCRBV11-01*01	TCRBV11	TCRBV11-01	01				TCRBD01-01*01	TCRBD01	TCRBD01-01	01				TCRBJ02-07*01	TCRBJ02	TCRBJ02-07	01				3	2	0	6	2	1	39	53	55	61	63	2	In	VDJ
ACTGTGAGCAACATGAGCCCTGAAGACAGCAGCATATATCTCTGCAGCGGCGACAGGGAGACAACCTACGAGCAGTACTTCGGGCCG	CSGDRETTYEQYF	7	4.058488618838345E-5	39	TCRBV29-01	TCRBV29	TCRBV29-01				01,02,03	TCRBD01-01*01	TCRBD01	TCRBD01-01	01				TCRBJ02-07*01	TCRBJ02	TCRBJ02-07	01				7	6	2	3	2	2	42	49	51	58	64	7	In	VDJ
ACAGAGCAGGGGGACTCGGCCATGTATCTCTGTGCCAGCAGCGGGACGGTATGGGGGACAGTCCGAAACGAGCAGTACTTCGGGCCG	CASSGTVWGTVRNEQYF	8	4.638272707243822E-5	51	TCRBV07-09*01	TCRBV07	TCRBV07-09	01				TCRBD01-01*01	TCRBD01	TCRBD01-01	01				TCRBJ02-07*01	TCRBJ02	TCRBJ02-07	01				5	6	0	5	12	5	30	42	54	61	67	8	In	VDJ
ACAGTGACCAGTGCCCATCCTGAAGACAGCAGCTTCTACATCTGCAGTGCTAGTAAGGGAAGAGGAAACACCATATATTTTGGAGAG	CSASKGRGNTIYF	4	2.319136353621911E-5	39	TCRBV20-01*04	TCRBV20	TCRBV20-01	04								TCRBD01,TCRBD02	TCRBD01-01,TCRBD02-01		TCRBJ01-03*01	TCRBJ01	TCRBJ01-03	01				2	3	0	8	2	4	42	54	56	60	63	4	In	VDJ
GTGACCAGTGCCCATCCTGAAGACAGCAGCTTCTACATCTGCAGTGCTAGTTGGCCCTCTGGGGCCAACGTCCTGACTTTCGGGGCC	CSASWPSGANVLTF	3	1.7393522652164333E-5	42	TCRBV20-01*04	TCRBV20	TCRBV20-01	04				TCRBD01-01*01	TCRBD01	TCRBD01-01	01				TCRBJ02-06*01	TCRBJ02	TCRBJ02-06	01				2	1	9	0	1	0	39	51	52	55	56	3	In	VDJ
GTGAACGCCTTGTTGCTGGGGGACTCGGCCCTCTATCTCTGTGCCAGCGAGACGACCTATCAGGGCACTGAAGCTTTCTTTGGACAA	CASETTYQGTEAFF	5	2.898920442027389E-5	42	TCRBV05-06*01	TCRBV05	TCRBV05-06	01				TCRBD01-01*01	TCRBD01	TCRBD01-01	01				TCRBJ01-01*01	TCRBJ01	TCRBJ01-01	01				7	0	4	3	12	4	39	48	60	-1	65	5	In	VDJ
CTGGAGTCCGCCAGCACCAACCAGACATCTATGTACCTCTGTGCCAGCAGTCCCTACCCAGGGAATCAGCCCCAGCATTTTGGTGAT	CASSPYPGNQPQHF	6	3.4787045304328666E-5	42	TCRBV28-01*01	TCRBV28	TCRBV28-01	01				TCRBD01-01*01	TCRBD01	TCRBD01-01	01				TCRBJ01-05*01	TCRBJ01	TCRBJ01-05	01				5	0	4	3	7	4	39	51	58	-1	63	6	In	VDJ
ACCTTGGAGCTGGGGGACTCGGCCCTTTATCTTTGCGCCAGCCGATTGGGCAGCAAATATAGCAATCAGCCCCAGCATTTTGGTGAT	CASRLGSKYSNQPQHF	6	3.4787045304328666E-5	48	TCRBV05-01*01	TCRBV05	TCRBV05-01	01								TCRBD01,TCRBD02	TCRBD01-01,TCRBD02-01		TCRBJ01-05*01	TCRBJ01	TCRBJ01-05	01				0	6	4	5	1	0	33	49	50	53	59	6	In	VDJ
CTAGAGTCTGCCATCCCCAACCAGACAGCTCTTTACTTCTGTGCCACCAGACTAGCGGGGGCAATGTACGAGCAGTACTTCGGGCCG	CATRLAGAMYEQYF	3	1.7393522652164333E-5	42	TCRBV24-01*01	TCRBV24	TCRBV24-01	01				TCRBD02-01*01	TCRBD02	TCRBD02-01	01				TCRBJ02-07*01	TCRBJ02	TCRBJ02-07	01				7	5	3	2	0	4	39	-1	50	61	66	3	In	VDJ
TCGGCTGCTCCCTCCCAGACATCTGTGTACTTCTGTGCCAGCAGTGAAAGGCTAGCGGGAGGTACCGGGGAGCTGTTTTTTGGAGAA	CASSERLAGGTGELFF	17	9.856329502893123E-5	48	TCRBV06-01*01	TCRBV06	TCRBV06-01	01				TCRBD02-01*02	TCRBD02	TCRBD02-01	02				TCRBJ02-02*01	TCRBJ02	TCRBJ02-02	01				2	1	4	1	3	5	33	48	51	62	63	17	In	VDJ
ATCCAGCCCTCAGAACCCAGGGACTCAGCTGTGTACTTCTGTGCCAGCAGTTTAGCGGGGGTGAACACTGAAGCTTTCTTTGGACAA	CASSLAGVNTEAFF	8	4.638272707243822E-5	42	TCRBV12	TCRBV12				TCRBV12-03/12-04,TCRBV12-04						TCRBD01,TCRBD02	TCRBD01-01,TCRBD02-01		TCRBJ01-01*01	TCRBJ01	TCRBJ01-01	01				0	0	6	1	0	0	39	-1	56	-1	61	8	In	VDJ
CTGAGTTCTAAGAAGCTCCTTCTCAGTGACTCTGGCTTCTATCTCTGTGCCTGGACAGGCAGCGCTCATGGCTACACCTTCGGTTCG	CAWTGSAHGYTF	2	1.1595681768109556E-5	36	TCRBV30-01*01	TCRBV30	TCRBV30-01	01								TCRBD01,TCRBD02	TCRBD01-01,TCRBD02-01		TCRBJ01-02*01	TCRBJ01	TCRBJ01-02	01				4	8	4	4	0	6	45	-1	55	59	67	2	In	VDJ
ATCCAGCGCACAGAGCAGGAGGACTCGGCCGTGTATCTCTGTGCCAGCGGGCCTCGGGGGCGCTTTTCCGAGCAGTACTTCGGGCCG	CASGPRGRFSEQYF	9	5.2180567956493005E-5	42	TCRBV07-02	TCRBV07	TCRBV07-02				01,02					TCRBD01,TCRBD02	TCRBD01-01,TCRBD02-01		TCRBJ02-07*01	TCRBJ02	TCRBJ02-07	01				8	7	6	0	7	6	39	48	55	61	68	9	In	VDJ
CTTCACATCAATTCCCTGGAGCTTGGTGACTCTGCTGTGTATTTCTGTGCCAGCAGCGCGACAGGGTACGAGCAGTACTTCGGGCCG	CASSATGYEQYF	9	5.2180567956493005E-5	36	TCRBV03-01/03-02*01	TCRBV03	TCRBV03-01/03-02	01				TCRBD01-01*01	TCRBD01	TCRBD01-01	01				TCRBJ02-07*01	TCRBJ02	TCRBJ02-07	01				5	0	2	3	2	4	45	57	59	-1	66	9	In	VDJ
AACGCCTTGTTGCTGGGGGACTCGGCCCTGTATCTCTGTGCCAGCAGCTTATTGCCCGGGGGTGCCTACGAGCAGTACTTCGGGCCG	CASSLLPGGAYEQYF	3	1.7393522652164333E-5	45	TCRBV05-05*01	TCRBV05	TCRBV05-05	01				TCRBD02-01*01	TCRBD02	TCRBD02-01	01				TCRBJ02-07*01	TCRBJ02	TCRBJ02-07	01				2	2	8	2	6	2	36	50	56	62	64	3	In	VDJ
AGCTCTCTGGAGCTGGGGGACTCAGCTTTGTATTTCTGTGCCAGCAGCGTTAGCGGGGGGGAAGCTTATGAGCAGTTCTTCGGGCCA	CASSVSGGEAYEQFF	8	4.638272707243822E-5	45	TCRBV09-01*01	TCRBV09	TCRBV09-01	01				TCRBD02-01*01	TCRBD02	TCRBD02-01	01				TCRBJ02-01*01	TCRBJ02	TCRBJ02-01	01				2	6	5	0	0	8	36	-1	50	61	67	8	In	VDJ
CTGACAGTGACCAGTGCCCATCCTGAAGACAGCAGCTTCTACATCTGCAGTGCCCCGTTCGAGTACAATGAGCAGTTCTTCGGGCCA	CSAPFEYNEQFF	3	1.7393522652164333E-5	36	TCRBV20	TCRBV20				TCRBV20-01,TCRBV20-or09_02		TCRBD02-01*02	TCRBD02	TCRBD02-01	02				TCRBJ02-01*01	TCRBJ02	TCRBJ02-01	01				6	0	11	2	7	4	45	53	60	-1	63	3	In	VDJ
NNCTACTCTGAAGGTGCAGCCTGCAGAACTGGAGGATTCTGGAGCCCATGAGAGAGGTCAGTCTACAATGAGCAGTTCTTCGGGCCA		2	1.1595681768109556E-5	29	TCRBV14-01*01	TCRBV14	TCRBV14-01	01				TCRBD02-01*02	TCRBD02	TCRBD02-01	02				TCRBJ02-01*01	TCRBJ02	TCRBJ02-01	01				25	5	11	1	9	3	52	44	53	57	62	2	Out	VDJ
TCCGCCAGCACCAACCAGACATCTATGTACCTCTGTGCCAGCAGTTTCGTTGGTAGGACCACCACAGATACGCAGTATTTTGGCCCA	CASSFVGRTTTDTQYF	6	3.4787045304328666E-5	48	TCRBV28-01*01	TCRBV28	TCRBV28-01	01								TCRBD01,TCRBD02	TCRBD01-01,TCRBD02-01		TCRBJ02-03*01	TCRBJ02	TCRBJ02-03	01				3	3	1	7	8	2	33	47	55	59	62	6	In	VDJ
CTGGAGTCCGCCAGCACCAACCAGACATCTATGTACCTCTGTGCCAGCAGGAGACAGGTGAGCTCCTACGAGCAGTACTTCGGGCCG	CASRRQVSSYEQYF	7	4.058488618838345E-5	42	TCRBV28-01*01	TCRBV28	TCRBV28-01	01				TCRBD01-01*01	TCRBD01	TCRBD01-01	01				TCRBJ02-07*01	TCRBJ02	TCRBJ02-07	01				6	4	2	4	2	0	39	50	52	58	62	7	In	VDJ
CTGAGCTCTCTGGAGCTGGGGGACTCAGCTTTGTATTTCTGTGCCAGCAGCGTTTCAGGCAGCTCCTACGAGCAGTACTTCGGGCCG	CASSVSGSSYEQYF	4	2.319136353621911E-5	42	TCRBV09-01*01	TCRBV09	TCRBV09-01	01				TCRBD01-01*01	TCRBD01	TCRBD01-01	01				TCRBJ02-07*01	TCRBJ02	TCRBJ02-07	01				2	3	4	4	2	0	39	53	55	59	62	4	In	VDJ
AGTGACCAGTGCCCATCCTGAAGACAGCAGCTTCTACATCTGCAGTGCCCAACGGGGGGAAGCTCCTACGAGCAGTACTTCGGGCCG		6	3.4787045304328666E-5	41	TCRBV20	TCRBV20				TCRBV20-01,TCRBV20-or09_02		TCRBD02-01*01	TCRBD02	TCRBD02-01	01				TCRBJ02-07*01	TCRBJ02	TCRBJ02-07	01				6	3	8	1	4	0	40	48	52	59	62	6	Out	VDJ
CTGGAGCTTGGTGACTCTGCTGTGTATTTCTGTGCCAGCAGCCATGACACAGGGTACAGCTACCCCTACGAGCAGTACTTCGGGCCG	CASSHDTGYSYPYEQYF	5	2.898920442027389E-5	51	TCRBV03-01/03-02*01	TCRBV03	TCRBV03-01/03-02	01				TCRBD01-01*01	TCRBD01	TCRBD01-01	01				TCRBJ02-07*01	TCRBJ02	TCRBJ02-07	01				3	10	3	3	4	2	30	44	48	54	64	5	In	VDJ
AACCAGACATCTATGTACCTCTGTGCCAGCAGCCCTACCGGGACTAGCGGGTGGAACTCTGGGGCCAACGTCCTGACTTTCGGGGCC	CASSPTGTSGWNSGANVLTF	3	1.7393522652164333E-5	60	TCRBV28-01*01	TCRBV28	TCRBV28-01	01				TCRBD02-01	TCRBD02	TCRBD02-01				01,02	TCRBJ02-06*01	TCRBJ02	TCRBJ02-06	01				6	5	0	4	7	0	21	32	39	51	56	3	In	VDJ
AGACACGGCACTGTATCTCTGCGCCAGCAGTCAATCAGGGTCGGCCGGGACCATAGCTCCTATAATTCACCCCTCCACTTTGGGAAC		7	4.058488618838345E-5	62	TCRBV23-01*01	TCRBV23	TCRBV23-01	01								TCRBD01,TCRBD02	TCRBD01-01,TCRBD02-01		TCRBJ01-06*02	TCRBJ01	TCRBJ01-06	02				0	5	0	7	10	0	19	36	46	51	56	7	Out	VDJ
CCTGCAGAACTGGAGGATTCTGGAGTTTATTTCTGTGCCAGCAGCGATACAGTGAAACGGGGAAGCGATGAGCAGTTCTTCGGGCCA	CASSDTVKRGSDEQFF	5	2.898920442027389E-5	48	TCRBV14-01*01	TCRBV14	TCRBV14-01	01				TCRBD02-01*01	TCRBD02	TCRBD02-01	01				TCRBJ02-01*01	TCRBJ02	TCRBJ02-01	01				5	5	8	3	12	8	33	45	57	62	67	5	In	VDJ
CAGCCCTCAGAACCCAGGGACTCAGCTGTGTACTTCTGTGCCAGCAGTCGAGGACTAGCGGGGACCGGGGAGCTGTTTTTTGGAGAA	CASSRGLAGTGELFF	3	1.7393522652164333E-5	45	TCRBV12	TCRBV12				TCRBV12-03/12-04,TCRBV12-04		TCRBD02-01*01	TCRBD02	TCRBD02-01	01				TCRBJ02-02*01	TCRBJ02	TCRBJ02-02	01				5	0	1	3	3	5	36	48	51	-1	63	3	In	VDJ
AGTTCTAAGAAGCTCCTTCTCAGTGACTCTGGCTTCTATCTCTGTGCCTGGAGTCGGGAGCAGAACACTGAAGCTTTCTTTGGACAA	CAWSREQNTEAFF	3	1.7393522652164333E-5	39	TCRBV30-01*01	TCRBV30	TCRBV30-01	01				TCRBD02-01*02	TCRBD02	TCRBD02-01	02				TCRBJ01-01*01	TCRBJ01	TCRBJ01-01	01				2	2	8	2	0	1	42	-1	54	60	62	3	In	VDJ
NNNNNNNTGTCGGCTGCTCCCTCCCAGACATCTGTGTACTTCTGTGCCAGCAGCGGAGTTATAAATCAGCCCCAGCATTTTGGTGAT	CASSGVINQPQHF	4	2.319136353621911E-5	39	TCRBV06-05*01	TCRBV06	TCRBV06-05	01				TCRBD02-01*02	TCRBD02	TCRBD02-01	02				TCRBJ01-05*01	TCRBJ01	TCRBJ01-05	01				6	5	10	2	1	4	42	53	54	58	63	4	In	VDJ
GAGTCCGCCAGCACCAACCAGACATCTATGTACCTCTGTGCCAGCAGTTACGGGACAGCGTATAATTCACCCCTCCACTTTGGGAAT	CASSYGTAYNSPLHF	7	4.058488618838345E-5	45	TCRBV28-01*01	TCRBV28	TCRBV28-01	01				TCRBD01-01*01	TCRBD01	TCRBD01-01	01				TCRBJ01-06*01	TCRBJ01	TCRBJ01-06	01				4	2	0	5	2	4	36	49	51	58	60	7	In	VDJ
CAGCCCTCAGAACCCAGGGACTCAGCTGTGTACTTCTGTGCCAGCAGTTTAGGACAGGGACTTAACTATGGCTACACCTTCGGTTCG	CASSLGQGLNYGYTF	10	5.797840884054778E-5	45	TCRBV12	TCRBV12				TCRBV12-03/12-04,TCRBV12-04		TCRBD01-01*01	TCRBD01	TCRBD01-01	01				TCRBJ01-02*01	TCRBJ01	TCRBJ01-02	01				1	3	2	3	0	1	36	-1	52	59	62	10	In	VDJ
AATCCTGTCCTCAGAACCGGGAGACACGGCACTGTATCTCTGCGCCAGCATGGTTGAACGGATAACTATGGCTACACCTTCGGTTCG		4	2.319136353621911E-5	41	TCRBV23-01*01	TCRBV23	TCRBV23-01	01								TCRBD01,TCRBD02	TCRBD01-01,TCRBD02-01		TCRBJ01-02*01	TCRBJ01	TCRBJ01-02	01				7	0	1	8	9	1	40	50	59	-1	62	4	Out	VDJ
CACGCCCTGCAGCCAGAAGACTCAGCCCTGTATCTCTGCGCCAGCAGCCTAACCGGGACAGGGGGCAGCGAGCAGTACTTCGGGCCG	CASSLTGTGGSEQYF	6	3.4787045304328666E-5	45	TCRBV04-01*01	TCRBV04	TCRBV04-01	01				TCRBD01-01*01	TCRBD01	TCRBD01-01	01				TCRBJ02-07*01	TCRBJ02	TCRBJ02-07	01				4	2	0	0	5	6	36	49	54	66	68	6	In	VDJ
CTGAAGATCCAGCGCACAGAGCAGGGGGACTCGGCCATGTATCTCTGTGCCAGCAGCGGTACAGGGTACGAGCAGTACTTCGGGCCG	CASSGTGYEQYF	6	3.4787045304328666E-5	36	TCRBV07-09*01	TCRBV07	TCRBV07-09	01				TCRBD01-01*01	TCRBD01	TCRBD01-01	01				TCRBJ02-07*01	TCRBJ02	TCRBJ02-07	01				5	0	3	3	3	4	45	57	60	-1	66	6	In	VDJ
AAGATCCAGCCCTCAGAACCCAGGGACTCAGCTGTGTACTTCTGTGCCAGCACCTCCCCCGGGAGCTACGAGCAGTACTTCGGGCCG	CASTSPGSYEQYF	7	4.058488618838345E-5	39	TCRBV12-03/12-04*01	TCRBV12	TCRBV12-03/12-04	01				TCRBD02-01*02	TCRBD02	TCRBD02-01	02				TCRBJ02-07*01	TCRBJ02	TCRBJ02-07	01				7	0	8	2	7	3	42	52	59	-1	65	7	In	VDJ
TCTCTGGAGCTGGGGGACTCAGCTTTGTATTTCTGTGCCAGCAGCGGCCCCACCCGGAGCAGCTCCTACGAGCAGTACTTCGGGCCG	CASSGPTRSSSYEQYF	18	1.0436113591298601E-4	48	TCRBV09-01*01	TCRBV09	TCRBV09-01	01				TCRBD02-01*02	TCRBD02	TCRBD02-01	02				TCRBJ02-07*01	TCRBJ02	TCRBJ02-07	01				3	3	10	2	9	0	33	46	55	59	62	18	In	VDJ
CCCAGCCCCAACCAGACCTCTCTGTACTTCTGTGCCAGCAGTTCGGACAGAGTCGTCTCTGGGGCCAACGTCCTGACTTTCGGGGCC	CASSSDRVVSGANVLTF	5	2.898920442027389E-5	51	TCRBV27-01*01	TCRBV27	TCRBV27-01	01				TCRBD01-01*01	TCRBD01	TCRBD01-01	01				TCRBJ02-06*01	TCRBJ02	TCRBJ02-06	01				4	6	1	5	1	0	30	43	44	50	56	5	In	VDJ
GTCAGCTACCCGCTCCCAGACATCTGTGTATTTCTGCGCCAGCAGTGGTTATAGCGGGAGGTCAAAAACATTCAGTACTTCGGCGCC		13	7.537193149271211E-5	47	TCRBV10-02*01	TCRBV10	TCRBV10-02	01				TCRBD02-01*02	TCRBD02	TCRBD02-01	02				TCRBJ02-04*01	TCRBJ02	TCRBJ02-04	01				4	1	5	1	4	3	34	47	51	61	62	13	Out	VDJ
NCTTGGAGATCCAGTCCACGGAGTCAGGGGACACAGCACTGTATTTCTGGGGTAACAGGGGGTCAGGAGACCCAGTACTTCGGGCCA		2	1.1595681768109556E-5	34	TCRBV21-01*01	TCRBV21	TCRBV21-01	01				TCRBD01-01*01	TCRBD01	TCRBD01-01	01				TCRBJ02-05*01	TCRBJ02	TCRBJ02-05	01				15	4	3	1	5	5	47	49	54	62	66	2	Out	VDJ
TGAAGATCCGGTCCACAAAGCTGGAGGACTCAGCCATGTACTTCTGTGCCAGCAGTGAGGCAGGGGGATACGCAGTATTTTGGCCCA		4	2.319136353621911E-5	37	TCRBV02-01	TCRBV02	TCRBV02-01				01,03	TCRBD01-01*01	TCRBD01	TCRBD01-01	01				TCRBJ02-03*01	TCRBJ02	TCRBJ02-03	01				3	0	4	2	2	6	44	58	60	-1	66	4	Out	VDJ
CTGGAGTCCGCCAGCACCAACCAGACATCTATGTACCTCTGTGCCGTCAAGGGACAGGGTGACACCGGGGAGCTGTTTTTTGGAGAA	CAVKGQGDTGELFF	17	9.856329502893123E-5	42	TCRBV28-01*01	TCRBV28	TCRBV28-01	01				TCRBD01-01*01	TCRBD01	TCRBD01-01	01				TCRBJ02-02*01	TCRBJ02	TCRBJ02-02	01				11	2	0	3	5	3	39	45	50	59	61	17	In	VDJ
AATGTGAGCACCTTGGAGCTGGGGGACTCGGCCCTTTATCTTTGCGCCAGCAGCCTCGAAGCTAACACTGAAGCTTTCTTTGGACAA	CASSLEANTEAFF	5	2.898920442027389E-5	39	TCRBV05-01*01	TCRBV05	TCRBV05-01	01				TCRBD02-01	TCRBD02	TCRBD02-01				01,02	TCRBJ01-01*01	TCRBJ01	TCRBJ01-01	01				4	1	6	7	5	2	42	54	59	62	63	5	In	VDJ
AAGGTGCAGCCTGCAGAACTGGAGGATTCTGGAGTTTATTTCTGTGCCAGCAGCCAACAGGGGACTAATGGCTACACCTTCGGTTCG	CASSQQGTNGYTF	11	6.377624972460256E-5	39	TCRBV14-01*01	TCRBV14	TCRBV14-01	01				TCRBD02-01	TCRBD02	TCRBD02-01				01,02	TCRBJ01-02*01	TCRBJ01	TCRBJ01-02	01				2	0	0	9	3	6	42	57	60	-1	67	11	In	VDJ
AAGATCCAGCGCACAGAGCAGGAGGACTCGGCCGTGTATCTCTGTGCCAGCAGCTTCCGACAGGGCGGGGAGCAGTACTTCGGGCCG	CASSFRQGGEQYF	2	1.1595681768109556E-5	39	TCRBV07-02	TCRBV07	TCRBV07-02				01,02	TCRBD01-01*01	TCRBD01	TCRBD01-01	01				TCRBJ02-07*01	TCRBJ02	TCRBJ02-07	01				3	4	2	3	2	7	42	56	58	65	69	2	In	VDJ
ACAAAGCTGGAGGACTCAGCCATGTACTTCTGTGCCAGCAGTGAACTGGGGGGGCTCAGCTCTGGAAACACCATATATTTTGGAGAG	CASSELGGLSSGNTIYF	13	7.537193149271211E-5	51	TCRBV02-01	TCRBV02	TCRBV02-01				01,03	TCRBD02-01*01	TCRBD02	TCRBD02-01	01				TCRBJ01-03*01	TCRBJ01	TCRBJ01-03	01				2	5	9	0	2	0	30	45	47	54	59	13	In	VDJ
GAGTCCGCCAGCACCAACCAGACATCTATGTACCTCTGTGCCAGCACCTTGCGTAGGGTCCTCGGAAACACCATATATTTTGGAGAG	CASTLRRVLGNTIYF	7	4.058488618838345E-5	45	TCRBV28-01*01	TCRBV28	TCRBV28-01	01								TCRBD01,TCRBD02	TCRBD01-01,TCRBD02-01		TCRBJ01-03*01	TCRBJ01	TCRBJ01-03	01				7	5	5	3	8	4	36	46	54	58	63	7	In	VDJ
GTCCGCCAGCACCAACCAGACATCTATGTACCTCTGTGCCAGCAGCTCGATCTGGGCTCCTGGGAAGAGACCCAGTACTTCGGGCCA		8	4.638272707243822E-5	47	TCRBV28-01*01	TCRBV28	TCRBV28-01	01				TCRBD01-01*01	TCRBD01	TCRBD01-01	01				TCRBJ02-05*01	TCRBJ02	TCRBJ02-05	01				6	7	8	0	8	3	34	45	53	57	64	8	Out	VDJ
AACGCCTTGTTGCTGGGGGACTCGGCCCTCTATCTCTGTGCCAGCAGCTCCGGCCCCGGACTGCAAGAGACCCAGTACTTCGGGCCA	CASSSGPGLQETQYF	5	2.898920442027389E-5	45	TCRBV05-06*01	TCRBV05	TCRBV05-06	01				TCRBD02-01	TCRBD02	TCRBD02-01				01,02	TCRBJ02-05*01	TCRBJ02	TCRBJ02-05	01				3	1	1	10	8	2	36	49	57	62	63	5	In	VDJ
GTGACCAGTGCCCATCCTGAAGACAGCAGCTTCTACATCTGCAGTGCACCTCCCGGAACCTATAATTCACCCCTCCACTTTGGGAAT	CSAPPGTYNSPLHF	10	5.797840884054778E-5	42	TCRBV20	TCRBV20				TCRBV20-01,TCRBV20-or09_02						TCRBD01,TCRBD02	TCRBD01-01,TCRBD02-01		TCRBJ01-06*01	TCRBJ01	TCRBJ01-06	01				6	1	1	8	7	2	39	47	54	57	58	10	In	VDJ
AGTTCTAAGAAGCTCCTTCTCAGTGACTCTGGCTTCTATCTCTGTGCCTGGGTACGGGGACAGGGGTATGGCTACACCTTCGGTTCG	CAWVRGQGYGYTF	2	1.1595681768109556E-5	39	TCRBV30-01*05	TCRBV30	TCRBV30-01	05				TCRBD01-01*01	TCRBD01	TCRBD01-01	01				TCRBJ01-02*01	TCRBJ01	TCRBJ01-02	01				4	0	0	2	4	5	42	52	56	-1	66	2	In	VDJ
CTTCACCTACACACCCTGCAGCCAGAAGACTCGGCCCTGTATCTCTGTGCCAGCAGCCACGACAGAGGCGGCTACACCTTCGGTTCG	CASSHDRGGYTF	3	1.7393522652164333E-5	36	TCRBV04-02*01	TCRBV04	TCRBV04-02	01				TCRBD01-01*01	TCRBD01	TCRBD01-01	01				TCRBJ01-02*01	TCRBJ01	TCRBJ01-02	01				3	4	2	5	1	8	45	59	60	65	69	3	In	VDJ
GCGCACAGAGCAGGAGGACTCGGCCGTGTATCTCTGTGCCAGCAGCTTAGCGTGGACGGGGGGGCTCATGAGCAGTACTTCGGGCCG		2	1.1595681768109556E-5	47	TCRBV07-02	TCRBV07	TCRBV07-02				01,02	TCRBD02-01*01	TCRBD02	TCRBD02-01	01				TCRBJ02-07*01	TCRBJ02	TCRBJ02-07	01				0	5	8	0	5	7	34	51	56	64	69	2	Out	VDJ
GTGACATCGGCCCAAAAGAACCCGACAGCTTTCTATCTCTGTGCCAGTAGTAATCTAGCGGGAAGCTACGAGCAGTACTTCGGGCCG	CASSNLAGSYEQYF	7	4.058488618838345E-5	42	TCRBV19-01*01	TCRBV19	TCRBV19-01	01				TCRBD02-01*02	TCRBD02	TCRBD02-01	02				TCRBJ02-07*01	TCRBJ02	TCRBJ02-07	01				4	2	4	3	2	3	39	52	54	63	65	7	In	VDJ
NTGTCGGCTGCTCCCTCCCAGACATCTGTGTACTTCTGTGCCAGCAGGCGGGAGGGACTAGCGGGCAATGAGCAGTTCTTCGGGCCA	CASRREGLAGNEQFF	12	6.957409060865733E-5	45	TCRBV06-05*01	TCRBV06	TCRBV06-05	01				TCRBD02-01	TCRBD02	TCRBD02-01				01,02	TCRBJ02-01*01	TCRBJ02	TCRBJ02-01	01				6	0	0	4	6	6	36	47	53	-1	65	12	In	VDJ
TTGGCGTCTGCTGTACCCTCTCAGACATCTGTGTACTTCTGTGCCAGCAGTGTGGGCCCTAGCACAGATACGCAGTATTTTGGCCCA	CASSVGPSTDTQYF	8	4.638272707243822E-5	42	TCRBV06-04*01	TCRBV06	TCRBV06-04	01				TCRBD01-01*01	TCRBD01	TCRBD01-01	01				TCRBJ02-03*01	TCRBJ02	TCRBJ02-03	01				4	3	8	0	1	0	39	52	53	57	60	8	In	VDJ
ACATCGGCCCAAAAGAACCCGACAGCTTTCTATCTCTGTGCCAGTAGTCCCCGTCCAGGGCATAACTATGGCTACACCTTCGGTTCG	CASSPRPGHNYGYTF	8	4.638272707243822E-5	45	TCRBV19-01*01	TCRBV19	TCRBV19-01	01				TCRBD01-01*01	TCRBD01	TCRBD01-01	01				TCRBJ01-02*01	TCRBJ01	TCRBJ01-02	01				5	2	4	3	7	1	36	48	55	60	62	8	In	VDJ
AACCTGAGCTCTCTGGAGCTGGGGGACTCAGCTTTGTATTTCTGTGCCAGCAGCGAAGGAGGAGAGTACGAGCAGTACTTCGGGCCG	CASSEGGEYEQYF	15	8.696761326082166E-5	39	TCRBV09-01*01	TCRBV09	TCRBV09-01	01				TCRBD02-01*02	TCRBD02	TCRBD02-01	02				TCRBJ02-07*01	TCRBJ02	TCRBJ02-07	01				3	4	10	1	2	4	42	55	57	62	66	15	In	VDJ
ATCCGGTCCACAAAGCTGGAGGACTCAGCCATGTACTTCTGTGCCAGCAGTGGGACGGCTGTTTCCTACGAGCAGTACTTCGGGCCG	CASSGTAVSYEQYF	2	1.1595681768109556E-5	42	TCRBV02-01	TCRBV02	TCRBV02-01				01,03					TCRBD01,TCRBD02	TCRBD01-01,TCRBD02-01		TCRBJ02-07*01	TCRBJ02	TCRBJ02-07	01				4	7	1	7	0	1	39	-1	52	56	63	2	In	VDJ
GAGTCCGCCAGCACCAACCAGACATCTATGTACCTCTGTGCCAGCAGTACATTTAGCGGGGCACCCTACGAGCAGTACTTCGGGCCG	CASSTFSGAPYEQYF	3	1.7393522652164333E-5	45	TCRBV28-01*01	TCRBV28	TCRBV28-01	01				TCRBD02-01*01	TCRBD02	TCRBD02-01	01				TCRBJ02-07*01	TCRBJ02	TCRBJ02-07	01				5	3	5	3	5	2	36	48	53	61	64	3	In	VDJ
AAGATCCGGTCCACAAAGCTGGAGGACTCAGCCATGTACTTCTGTGCCAGCAGTGAAGCGTGGCACTACGAGCAGTACTTCGGGCCG	CASSEAWHYEQYF	2	1.1595681768109556E-5	39	TCRBV02-01	TCRBV02	TCRBV02-01				01,03	TCRBD01-01*01	TCRBD01	TCRBD01-01	01				TCRBJ02-07*01	TCRBJ02	TCRBJ02-07	01				0	1	9	0	2	3	42	59	61	64	65	2	In	VDJ
AGCACCTTGGAGCTGGGGGACTCGGCCCTTTATCTTTGCGCCAGCAGTCCCTCGGGACAGCCTTTCCACGAGCAGTACTTCGGGCCG	CASSPSGQPFHEQYF	5	2.898920442027389E-5	45	TCRBV05-01*01	TCRBV05	TCRBV05-01	01				TCRBD01-01*01	TCRBD01	TCRBD01-01	01				TCRBJ02-07*01	TCRBJ02	TCRBJ02-07	01				5	7	0	5	6	5	36	47	53	60	67	5	In	VDJ
CTGATTCTGGAGTCCGCCAGCACCAACCAGACATCTATGTACCTCTGTGCCAGCAGTTTACTTGTGCAGACCCAGTACTTCGGGCCA	CASSLLVQTQYF	12	6.957409060865733E-5	36	TCRBV28-01*01	TCRBV28	TCRBV28-01	01								TCRBD01,TCRBD02	TCRBD01-01,TCRBD02-01		TCRBJ02-05*01	TCRBJ02	TCRBJ02-05	01				2	0	10	0	5	6	45	60	65	-1	67	12	In	VDJ
GAAGACTCAGCTGCGTATCTCTGCACCAGCAGCCACCCCCTCCTTACGGCAGCCCGATGTCACACAGATACGCAGTATTTTGGCCCA	CTSSHPLLTAARCHTDTQYF	3	1.7393522652164333E-5	60	TCRBV01-01*01	TCRBV01	TCRBV01-01	01								TCRBD01,TCRBD02	TCRBD01-01,TCRBD02-01		TCRBJ02-03*01	TCRBJ02	TCRBJ02-03	01				3	10	4	5	14	2	21	35	49	52	62	3	In	VDJ
CAGCCTGCAGAGCTTGGGGACTCGGCCGTGTATCTCTGTGCCAGCAGCACCCGACAGGGGAATCAAGATACGCAGTATTTTGGCCCA	CASSTRQGNQDTQYF	7	4.058488618838345E-5	45	TCRBV11-03*01	TCRBV11	TCRBV11-03	01				TCRBD01-01*01	TCRBD01	TCRBD01-01	01				TCRBJ02-03*01	TCRBJ02	TCRBJ02-03	01				5	5	2	2	4	5	36	48	52	60	65	7	In	VDJ
ACATCGGCCCAAAAGAACCCGACAGCTTTCTATCTCTGTGCCAGTAGTGCCACAGGTGGACGCACCGGGGAGCTGTTTTTTGGAGAA	CASSATGGRTGELFF	11	6.377624972460256E-5	45	TCRBV19-01*01	TCRBV19	TCRBV19-01	01				TCRBD01-01*01	TCRBD01	TCRBD01-01	01				TCRBJ02-02*01	TCRBJ02	TCRBJ02-02	01				5	6	3	4	3	4	36	48	51	56	62	11	In	VDJ
AGCTCCTTGGAGCTGGGGGACTCAGCCCTGTACTTCTGTGCCAGCAGCTTAGGCGGCCAGGGGAACTATGGCTACACCTTCGGTTCG	CASSLGGQGNYGYTF	7	4.058488618838345E-5	45	TCRBV13-01*01	TCRBV13	TCRBV13-01	01				TCRBD01-01*01	TCRBD01	TCRBD01-01	01				TCRBJ01-02*01	TCRBJ01	TCRBJ01-02	01				0	0	4	2	4	2	36	53	57	-1	63	7	In	VDJ
CTGAATGTGAACGCCTTGGAGCTGGACGACTCGGCCCTGTATCTCTGTGCCAGCAGTGACAGGGGTGGAGGCTACACCTTCGGTTCG	CASSDRGGGYTF	4	2.319136353621911E-5	36	TCRBV05-04*01	TCRBV05	TCRBV05-04	01				TCRBD01-01*01	TCRBD01	TCRBD01-01	01				TCRBJ01-02*01	TCRBJ01	TCRBJ01-02	01				5	4	2	2	1	8	45	56	57	65	69	4	In	VDJ
GAGTCTGCCAGGCCCTCACATACCTCTCAGTACCTCTGTGCCAGCAGTGATCGGCAGGGGGCTGGCGGGGAGCTGTTTTTTGGAGAA	CASSDRQGAGGELFF	11	6.377624972460256E-5	45	TCRBV25-01*01	TCRBV25	TCRBV25-01	01				TCRBD01-01*01	TCRBD01	TCRBD01-01	01				TCRBJ02-02*01	TCRBJ02	TCRBJ02-02	01				3	3	4	0	4	7	36	50	54	62	65	11	In	VDJ
ACGGAGTCAGGGGACACAGCACTGTATTTCTGTGCCAGCAGCCAGCGAGGGGGACAGGGTGTTTCACAGCCCCAGCATTTTGGTGAT	CASSQRGGQGVSQPQHF	9	5.2180567956493005E-5	51	TCRBV21-01*01	TCRBV21	TCRBV21-01	01				TCRBD01-01*01	TCRBD01	TCRBD01-01	01				TCRBJ01-05*01	TCRBJ01	TCRBJ01-05	01				5	7	0	3	8	7	30	42	50	59	66	9	In	VDJ
AAGATCCAGCCCTCAGAACCCAGGGACTCAGCTGTGTACTTCTGTGCCAGCAGTTTCGGTCCCAACTATGGCTACACCTTCGGTTCG	CASSFGPNYGYTF	2	1.1595681768109556E-5	39	TCRBV12-03/12-04*01	TCRBV12	TCRBV12-03/12-04	01				TCRBD02-01	TCRBD02	TCRBD02-01				01,02	TCRBJ01-02*01	TCRBJ01	TCRBJ01-02	01				3	4	8	5	0	2	42	-1	56	59	63	2	In	VDJ
AGCTCTCTGGAGCTGGGGGACTCAGCTTTGTATTTCTGTGCCAGCAGCGTGTTGGCAGGGCCCAACTATGGCTACACCTTCGGTTCG	CASSVLAGPNYGYTF	4	2.319136353621911E-5	45	TCRBV09-01*01	TCRBV09	TCRBV09-01	01				TCRBD01-01*01	TCRBD01	TCRBD01-01	01				TCRBJ01-02*01	TCRBJ01	TCRBJ01-02	01				2	3	4	3	5	2	36	50	55	60	63	4	In	VDJ
AGTCCGCCAGCACCAACCAGACATCTATGTACCTCTGTGCCAGCAGGCTCCAGACTAGCGGGTTGCTACGAGCAGTACTTCGGGCCG		2	1.1595681768109556E-5	46	TCRBV28-01*01	TCRBV28	TCRBV28-01	01				TCRBD02-01	TCRBD02	TCRBD02-01				01,02	TCRBJ02-07*01	TCRBJ02	TCRBJ02-07	01				6	3	2	4	6	3	35	46	52	62	65	2	Out	VDJ
TGACATCGGCCCAAAAGAACCCGACAGCTTTCTATCTCTGTGCCACCGCTCGGGACGACGGCTTCCTACGAGCAGTACTTCGGGCCG		10	5.797840884054778E-5	43	TCRBV19-01*01	TCRBV19	TCRBV19-01	01								TCRBD01,TCRBD02	TCRBD01-01,TCRBD02-01		TCRBJ02-07*01	TCRBJ02	TCRBJ02-07	01				10	7	0	7	6	1	38	45	51	56	63	10	Out	VDJ
ATCAATTCCCTGGAGCTTGGTGACTCTGCTGTGTATTTCTGTGCCAGCAGCAGGGGTTCTATCTCCTACGAGCAGTACTTCGGGCCG	CASSRGSISYEQYF	6	3.4787045304328666E-5	42	TCRBV03-01/03-02*01	TCRBV03	TCRBV03-01/03-02	01				TCRBD01-01*01	TCRBD01	TCRBD01-01	01				TCRBJ02-07*01	TCRBJ02	TCRBJ02-07	01				5	6	5	2	0	0	39	-1	51	56	62	6	In	VDJ
CTGTGACATCGGCCCAAAAGAACCCGACAGCTTTCTATCTCTGTGCCAGTAGTATCAGCCTGATCCTACGAGCAGTACTTCGGGCCG		2	1.1595681768109556E-5	40	TCRBV19-01*01	TCRBV19	TCRBV19-01	01								TCRBD01,TCRBD02	TCRBD01-01,TCRBD02-01		TCRBJ02-07*01	TCRBJ02	TCRBJ02-07	01				3	5	4	5	0	1	41	-1	55	58	63	2	Out	VDJ
TCCAGCAGGTAGTGCGAGGAGATTCGGCAGCTTATTTCTGTGCCAGCTCATAGGACGGACCGGCCCTACGAGCAGTACTTCGGGCCG		6	3.4787045304328666E-5	43	TCRBV18-01*01	TCRBV18	TCRBV18-01	01								TCRBD01,TCRBD02	TCRBD01-01,TCRBD02-01		TCRBJ02-07*01	TCRBJ02	TCRBJ02-07	01				5	8	1	7	2	2	38	50	52	56	64	6	Out	VDJ
NNNCTTGGAGATCCAGTCCACGGAGTCAGGGGACACAGCACTGTATTTCTGTGCCAGCAGCTACACTACGAGCAGTACTTCGGGCCG		2	1.1595681768109556E-5	32	TCRBV21-01*01	TCRBV21	TCRBV21-01	01				TCRBD01-01*01	TCRBD01	TCRBD01-01	01				TCRBJ02-07*01	TCRBJ02	TCRBJ02-07	01				5	0	3	6	1	3	49	61	62	-1	65	2	Out	VDJ
GTGACATCGGCCCAAAAGAACCCGACAGCTTTCTATCTCTGTGCCAGTAGTACGACTAGCGGGAGGAACGAGCAGTACTTCGGGCCG	CASSTTSGRNEQYF	4	2.319136353621911E-5	42	TCRBV19-01*01	TCRBV19	TCRBV19-01	01				TCRBD02-01*02	TCRBD02	TCRBD02-01	02				TCRBJ02-07*01	TCRBJ02	TCRBJ02-07	01				4	1	2	1	1	5	39	52	53	66	67	4	In	VDJ
TCCAGTCCACGGAGTCAGGGGACACAGCACTGTATTTCTGTGCCAGCAGCAAATGGAGCTGTGGAAGAGACCCAGTACTTCGGGCCA		2	1.1595681768109556E-5	43	TCRBV21-01*01	TCRBV21	TCRBV21-01	01				TCRBD02-01*02	TCRBD02	TCRBD02-01	02				TCRBJ02-05*01	TCRBJ02	TCRBJ02-05	01				2	6	10	2	1	3	38	53	54	58	64	2	Out	VDJ
CAGCGCACAGAGCAGGAGGACTCGGCCGTGTATCTCTGTGCCAGCAGCTTATCTTACGGGGCCTTTGAAAAACTGTTTTTTGGCAGT	CASSLSYGAFEKLFF	3	1.7393522652164333E-5	45	TCRBV07-02	TCRBV07	TCRBV07-02				01,02					TCRBD01,TCRBD02	TCRBD01-01,TCRBD02-01		TCRBJ01-04*01	TCRBJ01	TCRBJ01-04	01				2	3	7	0	6	7	36	51	57	62	65	3	In	VDJ
ACTCTGACTGTGAGCAACATGAGCCCTGAAGACAGCAGCATATATCTCTGCAGCGTTGTGGGGGGGCATGGCTACACCTTCGGTTCG	CSVVGGHGYTF	5	2.898920442027389E-5	33	TCRBV29-01*01	TCRBV29	TCRBV29-01	01				TCRBD02-01*01	TCRBD02	TCRBD02-01	01				TCRBJ01-02*01	TCRBJ01	TCRBJ01-02	01				4	1	9	0	1	6	48	58	59	66	67	5	In	VDJ
AAGATCCAGCGCACAGAGCAGGGGGACTCGGCCATGTATCTCTGTGCCAGCAGCTTGACTAGCTGGAATGAGCAGTTCTTCGGGCCA	CASSLTSWNEQFF	8	4.638272707243822E-5	39	TCRBV07-09*01	TCRBV07	TCRBV07-09	01				TCRBD02-01	TCRBD02	TCRBD02-01				01,02	TCRBJ02-01*01	TCRBJ02	TCRBJ02-01	01				3	3	2	7	0	7	42	-1	56	63	66	8	In	VDJ
GGTGACTCTGCTGTGTATTTCTGTGCCAGCAGCCAATCACACGGGACTAGCGGGGGATATTCCTACAATGAGCAGTTCTTCGGGCCA	CASSQSHGTSGGYSYNEQFF	7	4.058488618838345E-5	60	TCRBV03-01/03-02*01	TCRBV03	TCRBV03-01/03-02	01				TCRBD02-01*01	TCRBD02	TCRBD02-01	01				TCRBJ02-01*01	TCRBJ02	TCRBJ02-01	01				2	4	0	2	6	1	21	36	42	56	60	7	In	VDJ
GAGTCAGCTACCCGCTCCCAGACATCTGTGTATTTCTGCGCCAGCAGGGTACTAGCGGGGGAGGACAATGAGCAGTTCTTCGGGCCA	CASRVLAGEDNEQFF	2	1.1595681768109556E-5	45	TCRBV10-02*01	TCRBV10	TCRBV10-02	01				TCRBD02-01*01	TCRBD02	TCRBD02-01	01				TCRBJ02-01*01	TCRBJ02	TCRBJ02-01	01				6	3	3	2	3	5	36	47	50	61	64	2	In	VDJ
ACTCTGGAGTCCGCTACCAGCTCCCAGACATCTGTGTACTTCTGTGCCATCAGTGAGCCGGGAGGAGAGACCCAGTACTTCGGGCCA	CAISEPGGETQYF	2	1.1595681768109556E-5	39	TCRBV10-03*01	TCRBV10	TCRBV10-03	01				TCRBD02-01*02	TCRBD02	TCRBD02-01	02				TCRBJ02-05*01	TCRBJ02	TCRBJ02-05	01				2	0	8	1	1	4	42	57	58	-1	65	2	In	VDJ
CTGGAGTCCGCCAGCACCAACCAGACATCTATGTACCTCTGTGCCAGCAGTTTCCCCACAGGCCCAGATACGCAGTATTTTGGCCCA	CASSFPTGPDTQYF	4	2.319136353621911E-5	42	TCRBV28-01*01	TCRBV28	TCRBV28-01	01				TCRBD01-01*01	TCRBD01	TCRBD01-01	01				TCRBJ02-03*01	TCRBJ02	TCRBJ02-03	01				3	2	3	4	4	4	39	53	57	62	64	4	In	VDJ
TCCACTCTGACAGTGACCAGTGCCCATCCTGAAGACAGCAGCTTCTACATCTGCAGTGCTAGAACAGGGTCAGCTTTCTTTGGACAA	CSARTGSAFF	10	5.797840884054778E-5	30	TCRBV20-01*01	TCRBV20	TCRBV20-01	01				TCRBD01-01*01	TCRBD01	TCRBD01-01	01				TCRBJ01-01*01	TCRBJ01	TCRBJ01-01	01				2	2	3	3	0	10	51	-1	63	69	71	10	In	VDJ
CTGATTCTGGAGTCCGCCAGCACCAACCAGACATCTATGTACCTCTGTGCCAGCAGTTGGCTAAACACTGAAGCTTTCTTTGGACAA	CASSWLNTEAFF	2	1.1595681768109556E-5	36	TCRBV28-01*01	TCRBV28	TCRBV28-01	01								TCRBD01,TCRBD02	TCRBD01-01,TCRBD02-01		TCRBJ01-01*01	TCRBJ01	TCRBJ01-01	01				4	2	9	0	0	2	45	-1	58	61	63	2	In	VDJ
ACCAGTGCCCATCCTGAAGACAGCAGCTTCTACATCTGCAGTGCTAGATCCGACCTCCAGTCGGGCTATGGCTACACCTTCGGTTCG	CSARSDLQSGYGYTF	4	2.319136353621911E-5	45	TCRBV20	TCRBV20				TCRBV20-01,TCRBV20-or09_02		TCRBD02-01	TCRBD02	TCRBD02-01				01,02	TCRBJ01-02*01	TCRBJ01	TCRBJ01-02	01				2	0	8	4	13	4	36	48	61	-1	65	4	In	VDJ
NNNNNNNNTGAAGATCCAGCCCTCAGAACCCAGGGACTCAGCTGTGTACTTCTGTGCCGCCTCTCCTATGGCTACACCTTCGGTTCG		2	1.1595681768109556E-5	29	TCRBV12-03/12-04*01	TCRBV12	TCRBV12-03/12-04	01								TCRBD01,TCRBD02	TCRBD01-01,TCRBD02-01		TCRBJ01-02*01	TCRBJ01	TCRBJ01-02	01				11	5	10	0	0	4	52	-1	58	60	65	2	Out	VDJ
TCCAGCGCACAGAGCAGCGGGACTCGGCCATGTATCGCTGTGCCAGCAGCGGCAACAGGGGGATGCGATGGCTACACCTTCGGTTCG		7	4.058488618838345E-5	43	TCRBV07-06*01	TCRBV07	TCRBV07-06	01				TCRBD01-01*01	TCRBD01	TCRBD01-01	01				TCRBJ01-02*01	TCRBJ01	TCRBJ01-02	01				5	5	3	1	4	6	38	50	54	62	67	7	Out	VDJ
GCAGCCTGCAGAACTGGAGGATTCTGGAGTTTATTTCTGTGCCAGGGTGACCGGGGGAGTGTCTCACACGGCTACACCTTCGGTTCG		5	2.898920442027389E-5	44	TCRBV14-01*01	TCRBV14	TCRBV14-01	01				TCRBD02-01*01	TCRBD02	TCRBD02-01	01				TCRBJ01-02*01	TCRBJ01	TCRBJ01-02	01				9	12	8	2	6	8	37	45	51	57	69	5	Out	VDJ
NNGCTCAGGCTGGAGTCAGCTGCTCCCTCCCAGACATCTGTATACTTCTGTGCCAGCATCCGGGTGGGAGGCTACACCTTCGGTTCG	CASIRVGGYTF	2	1.1595681768109556E-5	33	TCRBV06-09*01	TCRBV06	TCRBV06-09	01								TCRBD01,TCRBD02	TCRBD01-01,TCRBD02-01		TCRBJ01-02*01	TCRBJ01	TCRBJ01-02	01				7	0	0	8	7	8	48	58	65	-1	69	2	In	VDJ
TCTCACTGTGACATCGGCCCAAAAGAACCCGACAGCTTTCTATCTCTGTGCCAGTAGTCCTCTCCGGGAGGGCAGTACTTCGGGCCG		2	1.1595681768109556E-5	35	TCRBV19-01*01	TCRBV19	TCRBV19-01	01				TCRBD02-01*02	TCRBD02	TCRBD02-01	02				TCRBJ02-07*01	TCRBJ02	TCRBJ02-07	01				5	0	8	1	6	9	46	58	64	-1	71	2	Out	VDJ
CTGAAGATCCGGTCCACAAAGCTGGAGGACTCAGCCATGTACTTCTGTGCCAGCAGGTACTCTGGAAACACCATATATTTTGGAGAG	CASRYSGNTIYF	4	2.319136353621911E-5	36	TCRBV02-01	TCRBV02	TCRBV02-01				01,03	TCRBD02-01	TCRBD02	TCRBD02-01				01,02	TCRBJ01-03*01	TCRBJ01	TCRBJ01-03	01				6	0	5	9	1	0	45	56	57	-1	59	4	In	VDJ
CACGCCCTGCAGCCAGAAGACTCAGCCCTGTATCTCTGCGCCAGCAGCTCCCGACTAGAAATCGTGATTGAGCAGTTCTTCGGGCCA	CASSSRLEIVIEQFF	4	2.319136353621911E-5	45	TCRBV04-01*01	TCRBV04	TCRBV04-01	01				TCRBD02-01	TCRBD02	TCRBD02-01				01,02	TCRBJ02-01*01	TCRBJ02	TCRBJ02-01	01				5	10	2	8	4	9	36	48	52	58	68	4	In	VDJ
AAGATCCGGTCCACAAAGCTGGAGGACTCAGCCATGTACTTCTGTGCCAGCAGATACGGACAGGGTAGGGAAGCTTTCTTTGGACAA	CASRYGQGREAFF	3	1.7393522652164333E-5	39	TCRBV02-01	TCRBV02	TCRBV02-01				01,03	TCRBD01-01*01	TCRBD01	TCRBD01-01	01				TCRBJ01-01*01	TCRBJ01	TCRBJ01-01	01				6	4	1	3	4	8	42	53	57	65	69	3	In	VDJ
ATCCAGCCCTCAGAACCCAGGGACTCAGCTGTGTACTTCTGTGCCAGCAGTCCCGAGGGGCGTCGCTATGGCTACACCTTCGGTTCG	CASSPEGRRYGYTF	2	1.1595681768109556E-5	42	TCRBV12	TCRBV12				TCRBV12-03/12-04,TCRBV12-04						TCRBD01,TCRBD02	TCRBD01-01,TCRBD02-01		TCRBJ01-02*01	TCRBJ01	TCRBJ01-02	01				5	5	5	2	4	4	39	51	55	60	65	2	In	VDJ
NCTTGGAGATCCAGTCCACGGAGTCAGGGGACACAGCACTGTATTTCTGTGCCAGCAGCGGTCACAGCGGGCTACACCTTCGGTTCG		2	1.1595681768109556E-5	34	TCRBV21-01*01	TCRBV21	TCRBV21-01	01								TCRBD01,TCRBD02	TCRBD01-01,TCRBD02-01		TCRBJ01-02*01	TCRBJ01	TCRBJ01-02	01				5	2	3	5	4	8	47	59	63	67	69	2	Out	VDJ
ATCCAGCCCTCAGAACCCAGGGACTCAGCTGTGTACTTCTGTGCCAGCAGTCTAGGGAGTTATTCCTACGAGCAGTACTTCGGGCCG	CASSLGSYSYEQYF	2	1.1595681768109556E-5	42	TCRBV12	TCRBV12				TCRBV12-03/12-04,TCRBV12-04		TCRBD02-01*02	TCRBD02	TCRBD02-01	02				TCRBJ02-07*01	TCRBJ02	TCRBJ02-07	01				1	4	10	2	0	1	39	-1	55	59	63	2	In	VDJ
CCGCCAGCACCAACCAGACATCTATGTACCTCTGTGCCAGCAGTTTCCCCCCCAGCGGGATCTCCCTACGAGCAGTACTTCGGGCCG		6	3.4787045304328666E-5	49	TCRBV28-01*01	TCRBV28	TCRBV28-01	01				TCRBD02-01*02	TCRBD02	TCRBD02-01	02				TCRBJ02-07*01	TCRBJ02	TCRBJ02-07	01				3	4	6	3	7	2	32	46	53	60	64	6	Out	VDJ
CCTCAGAACCCAGGGACTCAGCTGTGTACTTCTGTGCCAGCAGTCGACTTAAGCGGGGGATCCACCTACGAGCAGTACTTCGGGCCG		3	1.7393522652164333E-5	49	TCRBV12	TCRBV12				TCRBV12-03/12-04,TCRBV12-04		TCRBD02-01*01	TCRBD02	TCRBD02-01	01				TCRBJ02-07*01	TCRBJ02	TCRBJ02-07	01				5	5	6	2	7	2	32	44	51	59	64	3	Out	VDJ
GCCCTGCAGCCAGAAGACTCAGCCCTGTATCTCTGCGCCAGCAGCCAAGATGGGCTAGCGGGCGGGGACGAGCAGTACTTCGGGCCG	CASSQDGLAGGDEQYF	5	2.898920442027389E-5	48	TCRBV04-01*01	TCRBV04	TCRBV04-01	01				TCRBD02-01	TCRBD02	TCRBD02-01				01,02	TCRBJ02-07*01	TCRBJ02	TCRBJ02-07	01				0	5	4	4	4	5	33	50	54	62	67	5	In	VDJ
ACCAGTGCCCATCCTGAAGACAGCAGCTTCTACATCTGCAGTGCTAGACCAATAGACAGGGGAGGTTCACCCCTCCACTTTGGGAAC	CSARPIDRGGSPLHF	8	4.638272707243822E-5	45	TCRBV20	TCRBV20				TCRBV20-01,TCRBV20-or09_02		TCRBD01-01*01	TCRBD01	TCRBD01-01	01				TCRBJ01-06*02	TCRBJ01	TCRBJ01-06	02				2	3	2	2	6	9	36	48	54	62	65	8	In	VDJ
GAGTCCGCCAGCACCAACCAGACATCTATGTACCTCTGTGCCAGCAATGGGCAGCGAACCTTTGGCTATGAGCAGTTCTTCGGGCCA	CASNGQRTFGYEQFF	2	1.1595681768109556E-5	45	TCRBV28-01*01	TCRBV28	TCRBV28-01	01								TCRBD01,TCRBD02	TCRBD01-01,TCRBD02-01		TCRBJ02-01*01	TCRBJ02	TCRBJ02-01	01				7	15	8	0	2	8	36	46	48	52	67	2	In	VDJ
TCTGGAGTCCGCCAGCACCAACCAGACATCTATGTACCTCTGTGCCAGCCCGGTAAGGAGCCCATCAATGAGCAGTTCTTCGGGCCA		7	4.058488618838345E-5	41	TCRBV28-01*01	TCRBV28	TCRBV28-01	01				TCRBD02-01*02	TCRBD02	TCRBD02-01	02				TCRBJ02-01*01	TCRBJ02	TCRBJ02-01	01				8	5	10	2	7	6	40	49	56	60	65	7	Out	VDJ
CACATCAATTCCCTGGAGCTTGGTGACTCTGCTGTGTATTTCTGTGCCAGCAGCAAGGGACTCCAAGAGACCCAGTACTTCGGGCCA	CASSKGLQETQYF	2	1.1595681768109556E-5	39	TCRBV03-01/03-02*01	TCRBV03	TCRBV03-01/03-02	01				TCRBD02-01	TCRBD02	TCRBD02-01				01,02	TCRBJ02-05*01	TCRBJ02	TCRBJ02-05	01				5	0	0	10	2	1	42	54	56	-1	62	2	In	VDJ
CAGCCTGCAGAGCTTGGGGACTCGGCCATGTATCTCTGTGCCAGCAGCTTAACGACGGTGTACCAAGAGACCCAGTACTTCGGGCCA	CASSLTTVYQETQYF	2	1.1595681768109556E-5	45	TCRBV11-01*01	TCRBV11	TCRBV11-01	01								TCRBD01,TCRBD02	TCRBD01-01,TCRBD02-01		TCRBJ02-05*01	TCRBJ02	TCRBJ02-05	01				2	5	2	7	2	0	36	51	53	56	61	2	In	VDJ
AAGCTGGAGGACTCAGCCATGTACTTCTGTGCCAGCAGTGAAGCGCTTTTTCGTTCCCTCTTCCCCGGGGAGCTGTTTTTTGGAGAA	CASSEALFRSLFPGELFF	12	6.957409060865733E-5	54	TCRBV02-01	TCRBV02	TCRBV02-01				01,03					TCRBD01,TCRBD02	TCRBD01-01,TCRBD02-01		TCRBJ02-02*01	TCRBJ02	TCRBJ02-02	01				0	18	10	0	0	6	27	-1	44	46	64	12	In	VDJ
CTGGAGTCCGCCAGCACCAACCAGACATCTATGTACCTCTGTGCCAGCAGTGTGTCCCACATGAACACTGAAGCTTTCTTTGGACAA	CASSVSHMNTEAFF	3	1.7393522652164333E-5	42	TCRBV28-01*01	TCRBV28	TCRBV28-01	01				TCRBD01-01*01	TCRBD01	TCRBD01-01	01				TCRBJ01-01*01	TCRBJ01	TCRBJ01-01	01				5	0	3	6	7	0	39	51	58	-1	61	3	In	VDJ
TCCGCCAGCACCAACCAGACATCTATGTACCTCTGTGCCAGCAGCGACGGGACAGGGGGCACGAACACTGAAGCTTTCTTTGGACAA	CASSDGTGGTNTEAFF	2	1.1595681768109556E-5	48	TCRBV28-01*01	TCRBV28	TCRBV28-01	01				TCRBD01-01*01	TCRBD01	TCRBD01-01	01				TCRBJ01-01*01	TCRBJ01	TCRBJ01-01	01				6	2	0	0	4	1	33	44	48	60	62	2	In	VDJ
TGCAGAGCTTGGGGACTCGGCCGTGTATCTCTGTGCCAGCAGCGTAGACAGGAAGGGGATAGTAATTCACCCCTCCACTTTGGGAAT		2	1.1595681768109556E-5	50	TCRBV11-03*01	TCRBV11	TCRBV11-03	01				TCRBD01-01*01	TCRBD01	TCRBD01-01	01				TCRBJ01-06*01	TCRBJ01	TCRBJ01-06	01				0	4	5	2	5	6	31	48	53	58	62	2	Out	VDJ
GAGTCCGCCAGCACCAACCAGACATCTATGTACCTCTGTGCCAGCAGGTACCGCCACAGGGGAATCTATGGCTACACCTTCGGTTCG	CASRYRHRGIYGYTF	2	1.1595681768109556E-5	45	TCRBV28-01*01	TCRBV28	TCRBV28-01	01				TCRBD01-01*01	TCRBD01	TCRBD01-01	01				TCRBJ01-02*01	TCRBJ01	TCRBJ01-02	01				6	3	3	2	8	4	36	47	55	62	65	2	In	VDJ
GCCCATCCTGAAGACAGCAGCTTCTACATCTGCAGTGCTAGAGATACCCCTAGCGGGGGGCGACCTCGCGAGCAGTACTTCGGGCCG	CSARDTPSGGRPREQYF	2	1.1595681768109556E-5	51	TCRBV20	TCRBV20				TCRBV20-01,TCRBV20-or09_02		TCRBD02-01*01	TCRBD02	TCRBD02-01	01				TCRBJ02-07*01	TCRBJ02	TCRBJ02-07	01				0	8	4	1	5	6	30	44	49	60	68	2	In	VDJ
GTGAACGCCTTGGAGCTGGAGGACTCGGCCCTGTATCTCTGTGCCAGCAATCAGCGGAAGAGCTCCTACGAGCAGTACTTCGGGCCG	CASNQRKSSYEQYF	2	1.1595681768109556E-5	42	TCRBV05-08*01	TCRBV05	TCRBV05-08	01				TCRBD02-01	TCRBD02	TCRBD02-01				01,02	TCRBJ02-07*01	TCRBJ02	TCRBJ02-07	01				6	5	6	5	3	0	39	49	52	57	62	2	In	VDJ
AGCACCAACCAGACATCTATGTACCTCTGTGCCAGCAGTCTCTCTCTAGGACAGGGGCCCTCTGGAAACACCATATATTTTGGAGAG	CASSLSLGQGPSGNTIYF	15	8.696761326082166E-5	54	TCRBV28-01*01	TCRBV28	TCRBV28-01	01				TCRBD01-01*01	TCRBD01	TCRBD01-01	01				TCRBJ01-03*01	TCRBJ01	TCRBJ01-03	01				5	2	1	2	9	0	27	39	48	57	59	15	In	VDJ
AATGTGAACGCCTTGGAGCTGGACGACTCGGCCCTGTATCTCTGTGCCAGCAGCTTCTCGGGGGCAGATACGCAGTATTTTGGCCCA	CASSFSGADTQYF	2	1.1595681768109556E-5	39	TCRBV05-04*01	TCRBV05	TCRBV05-04	01				TCRBD02-01*01	TCRBD02	TCRBD02-01	01				TCRBJ02-03*01	TCRBJ02	TCRBJ02-03	01				2	0	8	2	2	4	42	56	58	-1	64	2	In	VDJ
NNNNNNNNNNNGCTTCTCCCTGATTCTGGAGTCCGCCAGCACCAACCAGACATCTATGTACCCTGAACCTAAGCTTTCTTTGGACAA		2	1.1595681768109556E-5	17	TCRBV28-01*01	TCRBV28	TCRBV28-01	01								TCRBD01,TCRBD02	TCRBD01-01,TCRBD02-01		TCRBJ01-01*01	TCRBJ01	TCRBJ01-01	01				19	4	2	8	2	9	64	62	64	66	70	2	Out	VDJ
CAGAGCGGGGGGACTCAGCCGTGTATCTCTGTGCCAGCAGCTCGGGGGACAGACTACAGCCGGAACACTGAAGCTTTCTTTGGACAA		9	5.2180567956493005E-5	52	TCRBV07-03*01	TCRBV07	TCRBV07-03	01				TCRBD01-01*01	TCRBD01	TCRBD01-01	01				TCRBJ01-01*01	TCRBJ01	TCRBJ01-01	01				4	10	0	5	3	1	29	42	45	52	62	9	Out	VDJ
AGTGACCAGTGCCCATCCTGAAGACAGCAGCTTCTACATCTGCAGTGTAACCCGGACTTCGATAGATAGGAAGCTTTCTTTGGACAA		9	5.2180567956493005E-5	41	TCRBV20	TCRBV20				TCRBV20-01,TCRBV20-or09_02		TCRBD02-01	TCRBD02	TCRBD02-01				01,02	TCRBJ01-01*01	TCRBJ01	TCRBJ01-01	01				7	11	1	10	6	8	40	47	53	58	69	9	Out	VDJ
CCCTCAGAACCCAGGGACTCAGCTGTGTATTTTTGTGCTAGTGGTTCGACCGACAGGGGATGGAGTCAGCCCCAGCATTTTGGTGAT	CASGSTDRGWSQPQHF	5	2.898920442027389E-5	48	TCRBV12-05*01	TCRBV12	TCRBV12-05	01				TCRBD01-01*01	TCRBD01	TCRBD01-01	01				TCRBJ01-05*01	TCRBJ01	TCRBJ01-05	01				4	6	2	2	5	6	33	46	51	59	65	5	In	VDJ
CTGACAGTGACCAGTGCCCATCCTGAAGACAGCAGCTTCTACATCTGCAGTGCGACCCCGGGACTGCGGGAGCAGTACTTCGGGCCG	CSATPGLREQYF	3	1.7393522652164333E-5	36	TCRBV20	TCRBV20				TCRBV20-01,TCRBV20-or09_02		TCRBD02-01	TCRBD02	TCRBD02-01				01,02	TCRBJ02-07*01	TCRBJ02	TCRBJ02-07	01				6	4	0	10	6	7	45	53	59	65	69	3	In	VDJ
NCTCTCACTGTGACATCGGCCCAAAAGAACCCGACAGCTTTCTATCTCTGTGCCAGTAGTATAGGATCCGAGCAGTACTTCGGGCCG	CASSIGSEQYF	2	1.1595681768109556E-5	33	TCRBV19-01*01	TCRBV19	TCRBV19-01	01								TCRBD01,TCRBD02	TCRBD01-01,TCRBD02-01		TCRBJ02-07*01	TCRBJ02	TCRBJ02-07	01				1	2	2	8	0	6	48	-1	64	66	68	2	In	VDJ
AGTGCCCATCCTGAAGACAGCAGCTTCTACATCTGCAGTGCCAACAGGCGGGACAGGGGGCTTAGCTACGAGCAGTACTTCGGGCCG	CSANRRDRGLSYEQYF	6	3.4787045304328666E-5	48	TCRBV20	TCRBV20				TCRBV20-01,TCRBV20-or09_02		TCRBD01-01*01	TCRBD01	TCRBD01-01	01				TCRBJ02-07*01	TCRBJ02	TCRBJ02-07	01				6	4	0	0	8	3	33	41	49	61	65	6	In	VDJ
TCCACGGAGTCAGGGGACACAGCACTGTATTTCTGTGCCAGCGCCTCCCTCACAGACTAGCTCTCCTACGAGCAGTACTTCGGGCCG	CASASLTD*LSYEQYF	4	2.319136353621911E-5	48	TCRBV21-01*01	TCRBV21	TCRBV21-01	01				TCRBD02-01	TCRBD02	TCRBD02-01				01,02	TCRBJ02-07*01	TCRBJ02	TCRBJ02-07	01				8	1	2	7	12	0	33	42	54	61	62	4	Stop	VDJ
GATCCAGCCCTCAGAACCCAGGGACTCAGCTGTGTACTTCTGTGCCAGCAGTCCGAGGGGTACCCCTACGAGCAGTACTTCGGGCCG		2	1.1595681768109556E-5	41	TCRBV12	TCRBV12				TCRBV12-03/12-04,TCRBV12-04						TCRBD01,TCRBD02	TCRBD01-01,TCRBD02-01		TCRBJ02-07*01	TCRBJ02	TCRBJ02-07	01				5	4	5	2	3	2	40	52	55	60	64	2	Out	VDJ
ACAGTGACCAGTGCCCATCCTGAAGACAGCAGCTTCTACATCTGCAGTGCCGTTAACGGTTCCACCTACGAGCAGTACTTCGGGCCG	CSAVNGSTYEQYF	2	1.1595681768109556E-5	39	TCRBV20	TCRBV20				TCRBV20-01,TCRBV20-or09_02		TCRBD02-01	TCRBD02	TCRBD02-01				01,02	TCRBJ02-07*01	TCRBJ02	TCRBJ02-07	01				6	5	8	5	6	2	42	50	56	59	64	2	In	VDJ
ACAGTGACCAGTGCCCATCCTGAAGACAGCAGCTTCTACATCTGCAGTGCTGTTAGCGGGGGAACCTACGAGCAGTACTTCGGGCCG	CSAVSGGTYEQYF	5	2.898920442027389E-5	39	TCRBV20	TCRBV20				TCRBV20-01,TCRBV20-or09_02		TCRBD02-01*01	TCRBD02	TCRBD02-01	01				TCRBJ02-07*01	TCRBJ02	TCRBJ02-07	01				5	2	5	2	2	2	42	51	53	62	64	5	In	VDJ
NCTCTGAAGATCCGGTCCACAAAGCTGGAGGACTCAGCCATGTACTTCTGTGCCAGCAGAGAAGGGGACGAGCAGTACTTCGGGCCG	CASREGDEQYF	2	1.1595681768109556E-5	33	TCRBV02-01	TCRBV02	TCRBV02-01				01,03					TCRBD01,TCRBD02	TCRBD01-01,TCRBD02-01		TCRBJ02-07*01	TCRBJ02	TCRBJ02-07	01				1	0	0	9	0	5	48	-1	64	-1	67	2	In	VDJ
ACCAGTGCCCATCCTGAAGACAGCAGCTTCTACATCTGCAGTGCTAGAGATATCGGGACTAGCGGGGTCATTCAGTACTTCGGCGCC	CSARDIGTSGVIQYF	8	4.638272707243822E-5	45	TCRBV20	TCRBV20				TCRBV20-01,TCRBV20-or09_02		TCRBD02-01*01	TCRBD02	TCRBD02-01	01				TCRBJ02-04*01	TCRBJ02	TCRBJ02-04	01				0	1	0	3	4	9	36	50	54	67	68	8	In	VDJ
GTGAGCACCTTGGAGCTGGGGGACTCGGCCCTTTATCTTTGCGCCAGCAGCCAGACAGGGGCCAAAAACATTCAGTACTTCGGCGCC	CASSQTGAKNIQYF	8	4.638272707243822E-5	42	TCRBV05-01*01	TCRBV05	TCRBV05-01	01				TCRBD01-01*01	TCRBD01	TCRBD01-01	01				TCRBJ02-04*01	TCRBJ02	TCRBJ02-04	01				4	0	2	3	2	1	39	51	53	-1	60	8	In	VDJ
AGTTCTAAGAAGCTCCTTCTCAGTGACTCTGGCTTCTATCTCTGTGCCTGGAGTGCACAGCAGGGGAATGAGCAGTTCTTCGGGCCA	CAWSAQQGNEQFF	9	5.2180567956493005E-5	39	TCRBV30-01*01	TCRBV30	TCRBV30-01	01				TCRBD01-01*01	TCRBD01	TCRBD01-01	01				TCRBJ02-01*01	TCRBJ02	TCRBJ02-01	01				1	0	4	2	5	7	42	55	60	-1	66	9	In	VDJ
GAACGCCTTGGAGCTGGACGACTCGGCCCTGTATCTCTGTGCCAGCAGCCTGCGGACAGGGCGAGAGAGACCCAGTACTTCGGGCCA		2	1.1595681768109556E-5	44	TCRBV05-04*01	TCRBV05	TCRBV05-04	01				TCRBD01-01*01	TCRBD01	TCRBD01-01	01				TCRBJ02-05*01	TCRBJ02	TCRBJ02-05	01				4	4	1	3	4	4	37	49	53	61	65	2	Out	VDJ
CCTGATCCTGGAGTCGCCCAGCCCCAACCAGACCTCTCTGTACTTCTGTGCCAGCAGTTTATCCCAGAGACCCAGTACTTCGGGCCA		2	1.1595681768109556E-5	35	TCRBV27-01*01	TCRBV27	TCRBV27-01	01											TCRBJ02-05*01	TCRBJ02	TCRBJ02-05	01				0	2	0	0	0	4	46	-1	-1	63	65	2	Out	VJ
TCGGCTGCTCCCTCCCAAACATCTGTGTACTTCTGTGCCAGCAGTTTGCTGGACAGGGTGAGCTCCGGGGAGCTGTTTTTTGGAGAA	CASSLLDRVSSGELFF	34	1.9712659005786246E-4	48	TCRBV06-02/06-03*01	TCRBV06	TCRBV06-02/06-03	01				TCRBD01-01*01	TCRBD01	TCRBD01-01	01				TCRBJ02-02*01	TCRBJ02	TCRBJ02-02	01				4	6	1	3	4	6	33	46	50	58	64	34	In	VDJ
CTGGAGTCCGCCAGCACCAACCAGACATCTATGTACCTCTGTGCCAGTCGGCTGGGGGCGGGGACGGGTGGCTACACCTTCGGTTCG	CASRLGAGTGGYTF	6	3.4787045304328666E-5	42	TCRBV28-01*01	TCRBV28	TCRBV28-01	01								TCRBD01,TCRBD02	TCRBD01-01,TCRBD02-01		TCRBJ01-02*01	TCRBJ01	TCRBJ01-02	01				9	9	6	0	6	7	39	47	53	59	68	6	In	VDJ
CTGGAGTCTGCTGCCTCCTCCCAGACATCTGTATATTTCTGCGCCAGCAGCCCAGGGTTTATCGGCTATGGCTACACCTTCGGTTCG	CASSPGFIGYGYTF	3	1.7393522652164333E-5	42	TCRBV10-01*01	TCRBV10	TCRBV10-01	01				TCRBD01-01*01	TCRBD01	TCRBD01-01	01				TCRBJ01-02*01	TCRBJ01	TCRBJ01-02	01				6	8	4	3	2	4	39	50	52	57	65	3	In	VDJ
NCTCTGAAGATCCGGTCCACAAAGCTGGAGGACTCAGCCATGTACTTCTGTGCCAGCAGTGGCAGCTATGGCTACACCTTCGGTTCG	CASSGSYGYTF	3	1.7393522652164333E-5	33	TCRBV02-01	TCRBV02	TCRBV02-01				01,03	TCRBD01-01*01	TCRBD01	TCRBD01-01	01				TCRBJ01-02*01	TCRBJ01	TCRBJ01-02	01				4	0	4	5	1	4	48	61	62	-1	65	3	In	VDJ
ACATCGGCCCAAAAGAACCCGACAGCTTTCTATCTCTGTGCCAGTAGTACCCACGGGACGGGAGCTTACGAGCAGTACTTCGGGCCG	CASSTHGTGAYEQYF	2	1.1595681768109556E-5	45	TCRBV19-01*01	TCRBV19	TCRBV19-01	01				TCRBD02-01*02	TCRBD02	TCRBD02-01	02				TCRBJ02-07*01	TCRBJ02	TCRBJ02-07	01				4	2	8	2	9	4	36	49	58	64	66	2	In	VDJ
GAACGCCTTGTTGCTGGGGGACTCGGCCCTCTATCTCTGTGCCAGCAGCTTGGAAGCAGAGGGTATTACGAGCAGTACTTCGGGCCG		2	1.1595681768109556E-5	44	TCRBV05-06*01	TCRBV05	TCRBV05-06	01				TCRBD02-01*02	TCRBD02	TCRBD02-01	02				TCRBJ02-07*01	TCRBJ02	TCRBJ02-07	01				0	3	11	0	5	4	37	53	58	63	66	2	Out	VDJ
GTGACCAGTGCCCATCCTGAAGACAGCAGCTTCTACATCTGCAGTGCTAATTCCCGGACAGAAGTCTACGAGCAGTACTTCGGGCCG	CSANSRTEVYEQYF	2	1.1595681768109556E-5	42	TCRBV20	TCRBV20				TCRBV20-01,TCRBV20-or09_02		TCRBD01-01*01	TCRBD01	TCRBD01-01	01				TCRBJ02-07*01	TCRBJ02	TCRBJ02-07	01				4	4	1	5	6	3	39	49	55	61	65	2	In	VDJ
ACTCTCAAGATCCAGCCTGCAGAGCTTGAGGACTCGGCCGTGTATCTCTGTGCCAGCAGGAAGACCTACGAGCAGTACTTCGGGCCG	CASRKTYEQYF	1	5.797840884054778E-6	33	TCRBV11	TCRBV11				TCRBV11-02,TCRBV11-03						TCRBD01,TCRBD02	TCRBD01-01,TCRBD02-01		TCRBJ02-07*01	TCRBJ02	TCRBJ02-07	01				6	3	2	8	0	2	48	-1	59	61	64	1	In	VDJ
NNNNNNNNTGTCGGCTGCTCCCTCCCAGACATCTGTGTACTTGTGTGCCCCGGTCTTCTAGCGGAATACGAGCAGTACTTCGGGCCG		2	1.1595681768109556E-5	38	TCRBV06-08*01	TCRBV06	TCRBV06-08	01				TCRBD02-01	TCRBD02	TCRBD02-01				01,02	TCRBJ02-07*01	TCRBJ02	TCRBJ02-07	01				11	2	4	5	8	4	43	49	57	64	66	2	Out	VDJ
GCACAGAGCAGCGGGACTCAGCCATGTATCGCTGTGCCAGCGTCTCCGCGGGGCCCAGACTCTGGAAACACCATATATTTTGGAGAG		3	1.7393522652164333E-5	49	TCRBV07-07*01	TCRBV07	TCRBV07-07	01				TCRBD02-01*01	TCRBD02	TCRBD02-01	01				TCRBJ01-03*01	TCRBJ01	TCRBJ01-03	01				8	6	7	3	6	0	32	41	47	53	59	3	Out	VDJ
ATCCAGCCTGCAGAGCTTGGGGACTCGGCCGTGTATCTCTGTGCCAGCAGCTTGGGACAGCTTAATTCACCCCTCCACTTTGGGAAC	CASSLGQLNSPLHF	2	1.1595681768109556E-5	42	TCRBV11-03*01	TCRBV11	TCRBV11-03	01				TCRBD01-01*01	TCRBD01	TCRBD01-01	01				TCRBJ01-06*02	TCRBJ01	TCRBJ01-06	02				3	2	0	5	0	6	39	-1	53	60	62	2	In	VDJ
ATCCAGCGCACAGAGCAGGAGGACTCGGCCGTGTATCTCTGTGCCAGCAGCCTGACCGGGTCCCAAGATACGCAGTATTTTGGCCCA	CASSLTGSQDTQYF	11	6.377624972460256E-5	42	TCRBV07-02	TCRBV07	TCRBV07-02				01,02	TCRBD02-01	TCRBD02	TCRBD02-01				01,02	TCRBJ02-03*01	TCRBJ02	TCRBJ02-03	01				5	5	8	4	5	5	39	51	56	60	65	11	In	VDJ
CCTGCAGAGCTTGGGGACTCGGCCATGTATCTCTGTGCCAGCAGTTCCCAGGGGGTCTCGAACACCGGGGAGCTGTTTTTTGGAGAA	CASSSQGVSNTGELFF	2	1.1595681768109556E-5	48	TCRBV11-01*01	TCRBV11	TCRBV11-01	01				TCRBD01-01*01	TCRBD01	TCRBD01-01	01				TCRBJ02-02*01	TCRBJ02	TCRBJ02-02	01				6	3	4	1	4	0	33	44	48	55	58	2	In	VDJ
CAGAGCAGGGGGACTCAGCTGTGTATCTCTGTGCCAGCAGCCCCCAAGCGGGACACCGCGAACACCGGGGAGCTGTTTTTTGGAGAA		5	2.898920442027389E-5	52	TCRBV07-04	TCRBV07	TCRBV07-04				01,02	TCRBD02-01*02	TCRBD02	TCRBD02-01	02				TCRBJ02-02*01	TCRBJ02	TCRBJ02-02	01				5	5	6	3	5	0	29	41	46	53	58	5	Out	VDJ
CAGGTAGTGCGAGGAGATTCGGCAGCTTATTTCTGTGCCAGCTCACGGGAGGCAGAAAATAGCAATCAGCCCCAGCATTTTGGTGAT	CASSREAENSNQPQHF	10	5.797840884054778E-5	48	TCRBV18-01*01	TCRBV18	TCRBV18-01	01				TCRBD02-01*02	TCRBD02	TCRBD02-01	02				TCRBJ01-05*01	TCRBJ01	TCRBJ01-05	01				4	7	9	1	0	0	33	-1	46	52	59	10	In	VDJ
GCCCTGCAGCCAGAAGACTCAGCCCTGTATCTCTGCGCCAGCAGCCAAGCGGGGGCTAAAGCCGGACAGCCCCAGCATTTTGGTGAT	CASSQAGAKAGQPQHF	7	4.058488618838345E-5	48	TCRBV04-01*01	TCRBV04	TCRBV04-01	01								TCRBD01,TCRBD02	TCRBD01-01,TCRBD02-01		TCRBJ01-05*01	TCRBJ01	TCRBJ01-05	01				1	10	6	0	1	7	33	49	50	56	66	7	In	VDJ
CTGGAGTCCGCCAGCACCAACCAGACATCTATGTACCTCTGTGCCAGCAGTACAGGGGCCACAAGGTCACCCCTCCACTTTGGGAAT	CASSTGATRSPLHF	2	1.1595681768109556E-5	42	TCRBV28-01*01	TCRBV28	TCRBV28-01	01				TCRBD01-01*01	TCRBD01	TCRBD01-01	01				TCRBJ01-06*01	TCRBJ01	TCRBJ01-06	01				5	8	3	2	0	10	39	-1	51	58	66	2	In	VDJ
CGGCCCAAAAGAACCCGACAGCTTTCTATCTCTGTGCCAGTAGTTATGGCTTAAGACAGGGTGGGCTATGGCTACACCTTCGGTTCG		4	2.319136353621911E-5	49	TCRBV19-01*01	TCRBV19	TCRBV19-01	01				TCRBD01-01*01	TCRBD01	TCRBD01-01	01				TCRBJ01-02*01	TCRBJ01	TCRBJ01-02	01				5	4	2	3	10	4	32	44	54	61	65	4	Out	VDJ
GAGTCGCCCAGCCCCAACCAGACCTCTCTGTACTTCTGTGCCAGCAGTTGGGGGGGTGGGGGCGCCTATGGCTACACCTTCGGTTCG	CASSWGGGGAYGYTF	3	1.7393522652164333E-5	45	TCRBV27-01*01	TCRBV27	TCRBV27-01	01				TCRBD02-01*01	TCRBD02	TCRBD02-01	01				TCRBJ01-02*01	TCRBJ01	TCRBJ01-02	01				4	9	9	0	0	4	36	-1	49	56	65	3	In	VDJ
CGCACAGAGCAGGAGGACTCGGCCGTGTATCTCTGTGCCAGCAGCTTCACCCGAACACGGGCTAACTATGGCTACACCTTCGGTTCG	CASSFTRTRANYGYTF	7	4.058488618838345E-5	48	TCRBV07-02	TCRBV07	TCRBV07-02				01,02	TCRBD02-01	TCRBD02	TCRBD02-01				01,02	TCRBJ01-02*01	TCRBJ01	TCRBJ01-02	01				3	0	8	4	10	0	33	47	57	-1	61	7	In	VDJ
TCTCTGGAGCTGGGGGACTCAGCTTTGTATTTCTGTGCCAGCAGCGTAGACCCAGGGTTAGCTAACTATGGCTACACCTTCGGTTCG	CASSVDPGLANYGYTF	3	1.7393522652164333E-5	48	TCRBV09-01*01	TCRBV09	TCRBV09-01	01				TCRBD01-01*01	TCRBD01	TCRBD01-01	01				TCRBJ01-02*01	TCRBJ01	TCRBJ01-02	01				0	4	4	3	3	0	33	49	52	57	61	3	In	VDJ
AGTTCTAAGAAGCTCCTTCTCAGTGACTCTGGCTTCTATCTCTGTGCCTGGAGTGTGGAAGCTAACTATGGCTACACCTTCGGTTCG	CAWSVEANYGYTF	8	4.638272707243822E-5	39	TCRBV30-01*01	TCRBV30	TCRBV30-01	01								TCRBD01,TCRBD02	TCRBD01-01,TCRBD02-01		TCRBJ01-02*01	TCRBJ01	TCRBJ01-02	01				0	2	1	8	0	0	42	-1	56	59	61	8	In	VDJ
AACGCCTTGGAGCTGGAGGACTCGGCCCTGTATCTCTGTGCCAGCAGCTGGGAACGCGACGGCGGAGGGGGCTACACCTTCGGTTCG	CASSWERDGGGGYTF	3	1.7393522652164333E-5	45	TCRBV05-08*01	TCRBV05	TCRBV05-08	01				TCRBD02-01*02	TCRBD02	TCRBD02-01	02				TCRBJ01-02*01	TCRBJ01	TCRBJ01-02	01				3	0	10	0	14	8	36	49	63	-1	69	3	In	VDJ
CACATCAATTCCCTGGAGCTTGGTGACTCTGCTGTGTATTTCTGTGCCAGCAGCCAAGTGAGCTCCTACGAGCAGTACTTCGGGCCG	CASSQVSSYEQYF	2	1.1595681768109556E-5	39	TCRBV03-01/03-02*01	TCRBV03	TCRBV03-01/03-02	01				TCRBD02-01*02	TCRBD02	TCRBD02-01	02				TCRBJ02-07*01	TCRBJ02	TCRBJ02-07	01				1	0	11	2	1	0	42	58	59	-1	62	2	In	VDJ
GTGACCAGTGCCCATCCTGAAGACAGCAGCTTCTACATCTGCAGTGCTGCCCGCGAGGGGGGAGCCTACGAGCAGTACTTCGGGCCG	CSAAREGGAYEQYF	9	5.2180567956493005E-5	42	TCRBV20	TCRBV20				TCRBV20-01,TCRBV20-or09_02						TCRBD01,TCRBD02	TCRBD01-01,TCRBD02-01		TCRBJ02-07*01	TCRBJ02	TCRBJ02-07	01				5	3	5	1	7	2	39	48	55	61	64	9	In	VDJ
AACATGAGCTCCTTGGAGCTGGGGGACTCAGCCCTGTACTTCTGTGCCAGCAGCCAAGACAGCACCTACGAGCAGTACTTCGGGCCG	CASSQDSTYEQYF	2	1.1595681768109556E-5	39	TCRBV13-01*01	TCRBV13	TCRBV13-01	01				TCRBD01-01*01	TCRBD01	TCRBD01-01	01				TCRBJ02-07*01	TCRBJ02	TCRBJ02-07	01				5	2	2	5	3	2	42	54	57	62	64	2	In	VDJ
NTGAAGATCCAGCCCTCAGAACCCAGGGACTCAGCTGTGTACTTCTGTGCCAGCAGTTTGGGACCGGACGAGCAGTACTTCGGGCCG	CASSLGPDEQYF	2	1.1595681768109556E-5	36	TCRBV12-03/12-04*01	TCRBV12	TCRBV12-03/12-04	01								TCRBD01,TCRBD02	TCRBD01-01,TCRBD02-01		TCRBJ02-07*01	TCRBJ02	TCRBJ02-07	01				3	3	0	7	0	5	45	-1	59	64	67	2	In	VDJ
ACAGAGCAGGGGGACTCGGCCATGTATCTCTGTGCCAGCAGCTTAGGCTTTTACGGAGACTCTGGAAACACCATATATTTTGGAGAG	CASSLGFYGDSGNTIYF	6	3.4787045304328666E-5	51	TCRBV07-09*01	TCRBV07	TCRBV07-09	01				TCRBD02-01*02	TCRBD02	TCRBD02-01	02				TCRBJ01-03*01	TCRBJ01	TCRBJ01-03	01				1	1	10	2	8	0	30	46	54	58	59	6	In	VDJ
TCCACAAAGCTGGAGGACTCAGCCATGTACTTCTGTGCCAGCAGTGAGTTTCGGGCAGGGAATAATTCACCCCTCCACTTTGGGAAC	CASSEFRAGNNSPLHF	15	8.696761326082166E-5	48	TCRBV02-01	TCRBV02	TCRBV02-01				01,03	TCRBD01-01*01	TCRBD01	TCRBD01-01	01				TCRBJ01-06*02	TCRBJ01	TCRBJ01-06	02				3	1	4	3	8	5	33	47	55	60	61	15	In	VDJ
CTGACAGTGACCAGTGCCCATCCTGAAGACAGCAGCTTCTACATCTGCAGTGCCCAAGGGGTGAGCAACGAGCAGTTCTTCGGGCCA	CSAQGVSNEQFF	10	5.797840884054778E-5	36	TCRBV20	TCRBV20				TCRBV20-01,TCRBV20-or09_02		TCRBD01-01*01	TCRBD01	TCRBD01-01	01				TCRBJ02-01*01	TCRBJ02	TCRBJ02-01	01				6	8	5	2	3	10	45	53	56	61	69	10	In	VDJ
ATCCTGGAGTCGCCCAGCCCCAACCAGACCTCTCTGTACTTCTGTGCCAGCAGTTCTCAGGGTGCCGGGGAGCTGTTTTTTGGAGAA	CASSSQGAGELFF	3	1.7393522652164333E-5	39	TCRBV27-01*01	TCRBV27	TCRBV27-01	01				TCRBD01-01*01	TCRBD01	TCRBD01-01	01				TCRBJ02-02*01	TCRBJ02	TCRBJ02-02	01				4	2	4	3	2	6	42	55	57	62	64	3	In	VDJ
AATGTGAACGCCTTGGAGCTGGACGACTCGGCCCTGTATCTCTGTGCCAGCAGCAAAAGGGGGGCCGGGGAGCTGTTTTTTGGAGAA	CASSKRGAGELFF	2	1.1595681768109556E-5	39	TCRBV05-04*01	TCRBV05	TCRBV05-04	01								TCRBD01,TCRBD02	TCRBD01-01,TCRBD02-01		TCRBJ02-02*01	TCRBJ02	TCRBJ02-02	01				4	1	5	1	3	6	42	54	57	63	64	2	In	VDJ
AGCCTGCAGAGCTTGGGGACTCGGCCGTGTATCTCTGTGCCAGCAGCGGATGGGGGCGATAGCAATCAGCCCCAGCATTTTGGTGAT		2	1.1595681768109556E-5	46	TCRBV11-03*01	TCRBV11	TCRBV11-03	01				TCRBD01-01*01	TCRBD01	TCRBD01-01	01				TCRBJ01-05*01	TCRBJ01	TCRBJ01-05	01				5	2	6	0	4	0	35	47	51	57	59	2	Out	VDJ
NNNNNNNTGTCGGCTGCTCCCTCCCAGACATCTGTGTACTTCTGTGCCAGCAGTTACGATAGCAATCAGCCCCAGCATTTTGGTGAT	CASSYDSNQPQHF	3	1.7393522652164333E-5	39	TCRBV06-05*01	TCRBV06	TCRBV06-05	01								TCRBD01,TCRBD02	TCRBD01-01,TCRBD02-01		TCRBJ01-05*01	TCRBJ01	TCRBJ01-05	01				2	0	2	8	0	0	42	-1	57	-1	59	3	In	VDJ
ATTCTGGAGTCCGCCAGCACCAACCAGACATCTATGTACCTCTGTGCCAGCGGGGGGCCGAACAATCAGCCCCAGCATTTTGGTGAT	CASGGPNNQPQHF	2	1.1595681768109556E-5	39	TCRBV28-01*01	TCRBV28	TCRBV28-01	01								TCRBD01,TCRBD02	TCRBD01-01,TCRBD02-01		TCRBJ01-05*01	TCRBJ01	TCRBJ01-05	01				8	4	6	0	1	3	42	51	52	58	62	2	In	VDJ
CCAGGCCTGGGGGACGCAGCCATGTACCTGTGTGCCACCAGCCAAGAAACTACGAGCTCCTATAATTCACCCCTCCACTTTGGGAAT	CATSQETTSSYNSPLHF	4	2.319136353621911E-5	51	TCRBV15-01*02	TCRBV15	TCRBV15-01	02				TCRBD02-01	TCRBD02	TCRBD02-01				01,02	TCRBJ01-06*01	TCRBJ01	TCRBJ01-06	01				5	4	3	9	6	0	30	42	48	52	56	4	In	VDJ
TGAGGATCCAGCAGGTAGTGCGAGGAGATTCGGCAGCTTATTTCTGTGCCAGCTCACCAGGCAGGGGGTGGCTACACCTTCGGTTCG		8	4.638272707243822E-5	37	TCRBV18-01*01	TCRBV18	TCRBV18-01	01				TCRBD01-01*01	TCRBD01	TCRBD01-01	01				TCRBJ01-02*01	TCRBJ01	TCRBJ01-02	01				2	0	4	1	2	7	44	59	61	-1	68	8	Out	VDJ
TGTCGGCTGCTCCCTCCCAGACATCTGTGTACTTCTGTGCCAGCAGTTCGCCCGAGTAGGACCGCCTATGGCTACACCTTCGGTTCG		2	1.1595681768109556E-5	46	TCRBV06-05*01	TCRBV06	TCRBV06-05	01								TCRBD01,TCRBD02	TCRBD01-01,TCRBD02-01		TCRBJ01-02*01	TCRBJ01	TCRBJ01-02	01				4	3	1	7	10	4	35	48	58	62	65	2	Out	VDJ
GGAGATCCAGTCCACGGAGTCAGGGGACACAGCACTGTATTTCTGTGCCAGCGGTTTTCAGGGCACTATGGCTACACCTTCGGTTCG		2	1.1595681768109556E-5	38	TCRBV21-01*01	TCRBV21	TCRBV21-01	01				TCRBD01-01*01	TCRBD01	TCRBD01-01	01				TCRBJ01-02*01	TCRBJ01	TCRBJ01-02	01				8	1	4	3	6	3	43	52	58	63	64	2	Out	VDJ
CTGGAGTCCGCCAGCACCAACCAGACATCTATGTACCTCTGTGCCAGCAGTTGGGGGCTTAGTCCTATGGGCTACACCTTCGGTTCG	CASSWGLSPMGYTF	23	1.3335034033325988E-4	42	TCRBV28-01*01	TCRBV28	TCRBV28-01	01				TCRBD01-01*01	TCRBD01	TCRBD01-01	01				TCRBJ01-02*01	TCRBJ01	TCRBJ01-02	01				4	11	6	0	0	8	39	-1	52	58	69	23	In	VDJ
CAGCCCTCAGAACCCAGGGACTCAGCTGTGTACTTCTGTGCCAGCAGTTTAGAGTTAAAGGACAGGGGAGGCTACACCTTCGGTTCG	CASSLELKDRGGYTF	11	6.377624972460256E-5	45	TCRBV12	TCRBV12				TCRBV12-03/12-04,TCRBV12-04		TCRBD01-01*01	TCRBD01	TCRBD01-01	01				TCRBJ01-02*01	TCRBJ01	TCRBJ01-02	01				1	1	1	2	7	8	36	52	59	68	69	11	In	VDJ
AAGATCCAGCGCACAGAGCAGGGGGACTCGGCCATGTATCTCTGTGCCAGCAGCCCCCCAGGGCGAGGCGAGCAGTACTTCGGGCCG	CASSPPGRGEQYF	3	1.7393522652164333E-5	39	TCRBV07-09*01	TCRBV07	TCRBV07-09	01				TCRBD01-01*01	TCRBD01	TCRBD01-01	01				TCRBJ02-07*01	TCRBJ02	TCRBJ02-07	01				5	5	4	3	4	6	42	54	58	63	68	3	In	VDJ
TGTCGGCTGCTCCCTCCCAGACATCTGTGTACTTCTGTGCCAGCAGTATGGACTAGCGGGGGGTTCTACGAGCAGTACTTCGGGCCG		4	2.319136353621911E-5	46	TCRBV06-05*01	TCRBV06	TCRBV06-05	01				TCRBD02-01*01	TCRBD02	TCRBD02-01	01				TCRBJ02-07*01	TCRBJ02	TCRBJ02-07	01				5	2	1	1	2	3	35	47	49	63	65	4	Out	VDJ
AGCACCAACCAGACATCTATGTACCTCTGTGCCAGCAGTCAAGGGACCTTGGGGAAGGGCATGAGATACGAGCAGTACTTCGGGCCG	CASSQGTLGKGMRYEQYF	2	1.1595681768109556E-5	54	TCRBV28-01*01	TCRBV28	TCRBV28-01	01								TCRBD01,TCRBD02	TCRBD01-01,TCRBD02-01		TCRBJ02-07*01	TCRBJ02	TCRBJ02-07	01				5	19	0	7	3	4	27	39	42	47	66	2	In	VDJ
GTGACCAGTGCCCATCCTGAAGACAGCAGCTTCTACATCTGCAGTGCTCCTGGACTAGCGGGAGTTAACGAGCAGTACTTCGGGCCG	CSAPGLAGVNEQYF	11	6.377624972460256E-5	42	TCRBV20	TCRBV20				TCRBV20-01,TCRBV20-or09_02		TCRBD02-01*02	TCRBD02	TCRBD02-01	02				TCRBJ02-07*01	TCRBJ02	TCRBJ02-07	01				5	3	1	2	3	5	39	48	51	64	67	11	In	VDJ
CCTGCAGAGCTTGAGGACTCGGCCGTGTATCTCTGTGCCAGCAGCTTAGAAGGGTCCTACTCTGGAAACACCATATATTTTGGAGAG	CASSLEGSYSGNTIYF	2	1.1595681768109556E-5	48	TCRBV11	TCRBV11				TCRBV11-02,TCRBV11-03						TCRBD01,TCRBD02	TCRBD01-01,TCRBD02-01		TCRBJ01-03*01	TCRBJ01	TCRBJ01-03	01				0	5	5	3	0	0	33	-1	50	54	59	2	In	VDJ
ATCCAGCCTGCAGAGCTTGGGGACTCGGCCATGTATCTCTGTGCCAGCAGCGAGGGGACAGGGGGTTCACCCCTCCACTTTGGGAAC	CASSEGTGGSPLHF	2	1.1595681768109556E-5	42	TCRBV11-01*01	TCRBV11	TCRBV11-01	01				TCRBD01-01*01	TCRBD01	TCRBD01-01	01				TCRBJ01-06*02	TCRBJ01	TCRBJ01-06	02				5	0	0	1	3	9	39	51	54	-1	65	2	In	VDJ
CAGCCAGAAGACTCGGCCCTGTATCTCTGTGCCAGCAGCCAAATCAGACTAGCGGGTAAGGAGGATGATGAGCAGTTCTTCGGGCCA	CASSQIRLAGKEDDEQFF	3	1.7393522652164333E-5	54	TCRBV04-02*01	TCRBV04	TCRBV04-02	01				TCRBD02-01	TCRBD02	TCRBD02-01				01,02	TCRBJ02-01*01	TCRBJ02	TCRBJ02-01	01				2	11	2	4	4	8	27	42	46	56	67	3	In	VDJ
NNTGAAGATCCAGCCCTCAGAACCCAGGGACTCAGCTGTGTATTTTTGTGCTAGTGCCATTAGTAACCTACGCAGTATTTTGGCCCA		2	1.1595681768109556E-5	35	TCRBV12-05*01	TCRBV12	TCRBV12-05	01				TCRBD02-01	TCRBD02	TCRBD02-01				01,02	TCRBJ02-03*01	TCRBJ02	TCRBJ02-03	01				7	5	5	8	4	8	46	56	60	63	68	2	Out	VDJ
GCCCATCCTGAAGACAGCAGCTTCTACATCTGCAGTGCAAAGCTCCATTCGGGACTAGCGGGGACAGATACGCAGTATTTTGGCCCA	CSAKLHSGLAGTDTQYF	5	2.898920442027389E-5	51	TCRBV20	TCRBV20				TCRBV20-01,TCRBV20-or09_02		TCRBD02-01*01	TCRBD02	TCRBD02-01	01				TCRBJ02-03*01	TCRBJ02	TCRBJ02-03	01				6	0	0	3	12	3	30	38	50	-1	63	5	In	VDJ
AAGATCCAGCCTGCAGAGCTTGGGGACTCGGCCGTGTATCTCTGTGCCAGCAGCTTATTGCCGAACACTGAAGCTTTCTTTGGACAA	CASSLLPNTEAFF	2	1.1595681768109556E-5	39	TCRBV11-03*01	TCRBV11	TCRBV11-03	01								TCRBD01,TCRBD02	TCRBD01-01,TCRBD02-01		TCRBJ01-01*01	TCRBJ01	TCRBJ01-01	01				2	1	10	0	2	1	42	57	59	61	62	2	In	VDJ
TGGAGCTGGGGGACTCGGCCCTTTATCTTTGCGCCAGCAGCCCGGGGACAGGGAGGCGAGAAGGATCAGCCCCAGCATTTTGGTGAT		7	4.058488618838345E-5	52	TCRBV05-01*01	TCRBV05	TCRBV05-01	01				TCRBD01-01*01	TCRBD01	TCRBD01-01	01				TCRBJ01-05*01	TCRBJ01	TCRBJ01-05	01				4	11	0	3	3	5	29	41	44	53	64	7	Out	VDJ
CACAAAGCTGGAGGACTCAGCCATGTACTTCTGTGCCAGCAGGGGGAGATTTCGACAAGGGAGCATCAGCCCCAGCATTTTGGTGAT		4	2.319136353621911E-5	50	TCRBV02-01	TCRBV02	TCRBV02-01				01,03	TCRBD02-01*02	TCRBD02	TCRBD02-01	02				TCRBJ01-05*01	TCRBJ01	TCRBJ01-05	01				6	16	9	2	1	5	31	42	43	48	64	4	Out	VDJ
AAGATCCAGCCTGCAGAGCTTGGGGACTCGGCCATGTATCTCTGTGCCAGCAGCTCCCTTGCAGGGGGTGGCTACACCTTCGGTTCG	CASSSLAGGGYTF	2	1.1595681768109556E-5	39	TCRBV11-01*01	TCRBV11	TCRBV11-01	01				TCRBD01-01*01	TCRBD01	TCRBD01-01	01				TCRBJ01-02*01	TCRBJ01	TCRBJ01-02	01				4	0	4	1	6	7	42	55	61	-1	68	2	In	VDJ
CGCCTTGTTGCTGGGGGACTCGGCCCTCTATCTCTGTGCCAGCAGCTTGCCTTGCTGGGGTTTGGCTATGGCTACACCTTCGGTTCG		2	1.1595681768109556E-5	47	TCRBV05-06*01	TCRBV05	TCRBV05-06	01								TCRBD01,TCRBD02	TCRBD01-01,TCRBD02-01		TCRBJ01-02*01	TCRBJ01	TCRBJ01-02	01				1	5	6	2	7	4	34	49	56	60	65	2	Out	VDJ
AGATCCAGCGCACAGAGCAGCGGGACTCGGCCATGTATCGCTGTGCCAGCAGCTTCCCATTACTCCTATGGCTACACCTTCGGTTCG		6	3.4787045304328666E-5	40	TCRBV07-06*01	TCRBV07	TCRBV07-06	01				TCRBD02-01	TCRBD02	TCRBD02-01				01,02	TCRBJ01-02*01	TCRBJ01	TCRBJ01-02	01				3	1	3	10	6	4	41	55	61	64	65	6	Out	VDJ
CAGCCCTCAGAACCCAGGGACTCAGCTGTGTACTTCTGTGCCAGCAGTTTAGGGTCCGGGTTTAACTATGGCTACACCTTCGGTTCG	CASSLGSGFNYGYTF	2	1.1595681768109556E-5	45	TCRBV12	TCRBV12				TCRBV12-03/12-04,TCRBV12-04		TCRBD02-01	TCRBD02	TCRBD02-01				01,02	TCRBJ01-02*01	TCRBJ01	TCRBJ01-02	01				1	2	8	4	4	1	36	52	56	60	62	2	In	VDJ
NNNNNNNTGTCGGCTGCTCCCTCCCAGACATCTGTGTACTTCTGTGCCAGCAGTTACGATTCTAACTATGGCTACACCTTCGGTTCG	CASSYDSNYGYTF	6	3.4787045304328666E-5	39	TCRBV06-05*01	TCRBV06	TCRBV06-05	01								TCRBD01,TCRBD02	TCRBD01-01,TCRBD02-01		TCRBJ01-02*01	TCRBJ01	TCRBJ01-02	01				2	2	2	8	0	0	42	-1	57	59	61	6	In	VDJ
CTGGAGTCGCCCAGCCCCAACCAGACCTCTCTGTACTTCTGTGCCAGCAGTTCCACAGGGCTAAACTATGGCTACACCTTCGGTTCG	CASSSTGLNYGYTF	5	2.898920442027389E-5	42	TCRBV27-01*01	TCRBV27	TCRBV27-01	01				TCRBD01-01*01	TCRBD01	TCRBD01-01	01				TCRBJ01-02*01	TCRBJ01	TCRBJ01-02	01				4	3	3	3	2	2	39	52	54	60	63	5	In	VDJ
CTGAAGATCCGGTCCACAAAGCTGGAGGACTCAGCCATGTACTTCTGTGCCAGCAGTGAAGCGCCATATGGCTACACCTTCGGTTCG	CASSEAPYGYTF	2	1.1595681768109556E-5	36	TCRBV02-01	TCRBV02	TCRBV02-01				01,03					TCRBD01,TCRBD02	TCRBD01-01,TCRBD02-01		TCRBJ01-02*01	TCRBJ01	TCRBJ01-02	01				0	0	4	6	2	5	45	62	64	-1	66	2	In	VDJ
TGCAGAGCTTGGGGACTCGGCCGTGTATCTCTGTGCCAGCAGCACCCAGGGGGGTCGGGACAGATCTACGAGCAGTACTTCGGGCCG		4	2.319136353621911E-5	50	TCRBV11-03*01	TCRBV11	TCRBV11-03	01				TCRBD01-01*01	TCRBD01	TCRBD01-01	01				TCRBJ02-07*01	TCRBJ02	TCRBJ02-07	01				5	2	0	5	13	3	31	43	56	63	65	4	Out	VDJ
GATCCAGCCCTCAGAACCCAGGGACTCAGCTGTGTATTTTTGTGCTAGTGGTCCCGGGACTTCTCCTACGAGCAGTACTTCGGGCCG		2	1.1595681768109556E-5	41	TCRBV12-05*01	TCRBV12	TCRBV12-05	01				TCRBD02-01	TCRBD02	TCRBD02-01				01,02	TCRBJ02-07*01	TCRBJ02	TCRBJ02-07	01				5	1	0	10	3	0	40	52	55	61	62	2	Out	VDJ
AGTGCCCATCCTGAAGACAGCAGCTTCTACATCTGCAGTGCTAGAGGAGAAGGGACTAGCGACTCCTACGAGCAGTACTTCGGGCCG	CSARGEGTSDSYEQYF	3	1.7393522652164333E-5	48	TCRBV20	TCRBV20				TCRBV20-01,TCRBV20-or09_02		TCRBD02-01	TCRBD02	TCRBD02-01				01,02	TCRBJ02-07*01	TCRBJ02	TCRBJ02-07	01				1	1	0	6	5	0	33	46	51	61	62	3	In	VDJ
GTGAGCACCTTGGAGCTGGGGGACTCGGCCCTTTATCTTTGCGCCAGCAGCCCCGGACAGGAGGCCTACGAGCAGTACTTCGGGCCG	CASSPGQEAYEQYF	2	1.1595681768109556E-5	42	TCRBV05-01*01	TCRBV05	TCRBV05-01	01				TCRBD01-01*01	TCRBD01	TCRBD01-01	01				TCRBJ02-07*01	TCRBJ02	TCRBJ02-07	01				4	3	1	4	3	2	39	51	54	61	64	2	In	VDJ
TCCTGAAGACAGCAGCTTCTACATCTGCAGTGCTAGATGGGAGGCTAGCGGGGGGCGAGCTCCTACAATGAGCAGTTCTTCGGGCCA		9	5.2180567956493005E-5	56	TCRBV20	TCRBV20				TCRBV20-01,TCRBV20-or09_02		TCRBD02-01*01	TCRBD02	TCRBD02-01	01				TCRBJ02-01*01	TCRBJ02	TCRBJ02-01	01				2	4	4	1	7	0	25	37	44	55	59	9	Out	VDJ
CAGCCTGCAGAGCTTGGGGACTCGGCCGTGTATCTCTGTGCCAGCAGCCCCGGATGGACAGGGCGAGAGACCCAGTACTTCGGGCCA	CASSPGWTGRETQYF	1	5.797840884054778E-6	45	TCRBV11-03*01	TCRBV11	TCRBV11-03	01				TCRBD01-01*01	TCRBD01	TCRBD01-01	01				TCRBJ02-05*01	TCRBJ02	TCRBJ02-05	01				5	2	1	3	7	4	36	48	55	63	65	1	In	VDJ
AGCTCTGAGCTGAATGTGAACGCCTTGGAGCTGGACGACTCGGCCCTGTATCTCTGTGCCCCTGAAGAGACCCAGTACTTCGGGCCA	CAPEETQYF	4	2.319136353621911E-5	27	TCRBV05-04*01	TCRBV05	TCRBV05-04	01				TCRBD02-01	TCRBD02	TCRBD02-01				01,02	TCRBJ02-05*01	TCRBJ02	TCRBJ02-05	01				10	1	4	10	1	3	54	60	61	63	64	4	In	VDJ
CGCACAGAGCAGCGGGACTCGGCCATGTATCGCTGTGCCAGCAGCCATCGACTAGCGGGGGGCACAGATACGCAGTATTTTGGCCCA	CASSHRLAGGTDTQYF	10	5.797840884054778E-5	48	TCRBV07-06*01	TCRBV07	TCRBV07-06	01				TCRBD02-01*01	TCRBD02	TCRBD02-01	01				TCRBJ02-03*01	TCRBJ02	TCRBJ02-03	01				5	0	2	2	4	1	33	45	49	-1	61	10	In	VDJ
AGAGTCTGCCATCCCCAACCAGACAGCTCTTTACTTCTGTGCCACCAGTGATTCCTGACAGACCCCGGGGAGCTGTTTTTTGGAGAA		7	4.058488618838345E-5	44	TCRBV24-01*01	TCRBV24	TCRBV24-01	01				TCRBD01-01*01	TCRBD01	TCRBD01-01	01				TCRBJ02-02*01	TCRBJ02	TCRBJ02-02	01				2	3	2	5	3	6	37	53	56	61	64	7	Out	VDJ
CTGAAGATCCGGTCCACAAAGCTGGAGGACTCAGCCATGTACTTCTGTGCCGGGGGATGGTACACCGGGGAGCTGTTTTTTGGAGAA	CAGGWYTGELFF	2	1.1595681768109556E-5	36	TCRBV02-01	TCRBV02	TCRBV02-01				01,03					TCRBD01,TCRBD02	TCRBD01-01,TCRBD02-01		TCRBJ02-02*01	TCRBJ02	TCRBJ02-02	01				11	5	6	1	0	3	45	-1	51	56	61	2	In	VDJ
TCTAAGAAGCTCCTTCTCAGTGACTCTGGCTTCTATCTCTGTGCCTGGAGTCCAGGGTCTCTCAACACTGAAGCTTTCTTTGGACAA	CAWSPGSLNTEAFF	5	2.898920442027389E-5	42	TCRBV30-01*01	TCRBV30	TCRBV30-01	01				TCRBD01-01*01	TCRBD01	TCRBD01-01	01				TCRBJ01-01*01	TCRBJ01	TCRBJ01-01	01				2	6	4	3	1	2	39	51	52	57	63	5	In	VDJ
CGGTCCACAAAGCTGGAGGACTCAGCCATGTACTTCTGTGCCAGCAGACCAGTGCACTCCTATAATTCACCCCTCCACTTTGGGAAT	CASRPVHSYNSPLHF	2	1.1595681768109556E-5	45	TCRBV02-01	TCRBV02	TCRBV02-01				01,03	TCRBD01-01*01	TCRBD01	TCRBD01-01	01				TCRBJ01-06*01	TCRBJ01	TCRBJ01-06	01				6	4	4	5	2	0	36	47	49	52	56	2	In	VDJ
CTGATTCTGGAGTCCGCCAGCACCAACCAGACATCTATGTACCTCTGTGCCAGCAGTCGACAGGGGTTTGGCTACACCTTCGGTTCG	CASSRQGFGYTF	2	1.1595681768109556E-5	36	TCRBV28-01*01	TCRBV28	TCRBV28-01	01				TCRBD01-01*01	TCRBD01	TCRBD01-01	01				TCRBJ01-02*01	TCRBJ01	TCRBJ01-02	01				5	2	2	2	1	7	45	57	58	66	68	2	In	VDJ
CCAGCCTGCAGAGCTTGGGGACTCGGCCGTGTATCTCTGTGCCAGCAGTTCTTCAACCAGGGAGGCTATGGCTACACCTTCGGTTCG		1	5.797840884054778E-6	44	TCRBV11-03*01	TCRBV11	TCRBV11-03	01				TCRBD02-01*02	TCRBD02	TCRBD02-01	02				TCRBJ01-02*01	TCRBJ01	TCRBJ01-02	01				6	0	9	1	11	4	37	48	59	-1	65	1	Out	VDJ
CCAGTCCACGGAGTCAGGGGACACAGCACTGTATTTCTGTGCCAGCAGCAAAGTGGGGGGCCAGCCTATGGCTACACCTTCGGTTCG		2	1.1595681768109556E-5	44	TCRBV21-01*01	TCRBV21	TCRBV21-01	01								TCRBD01,TCRBD02	TCRBD01-01,TCRBD02-01		TCRBJ01-02*01	TCRBJ01	TCRBJ01-02	01				1	4	6	0	2	4	37	53	55	61	65	2	Out	VDJ
CTGAGTTCTAAGAAGCTCCTTCTCAGTGACTCTGGCTTCTATCTCTGTGCCTGGAGTCTCGTGGACTATGGCTACACCTTCGGTTCG	CAWSLVDYGYTF	2	1.1595681768109556E-5	36	TCRBV30-01*01	TCRBV30	TCRBV30-01	01								TCRBD01,TCRBD02	TCRBD01-01,TCRBD02-01		TCRBJ01-02*01	TCRBJ01	TCRBJ01-02	01				2	0	0	10	5	3	45	57	62	-1	64	2	In	VDJ
CTGGGGGACTCAGCTTTGTATTTCTGTGCCAGCAGCGCCCGAGGGGGGTCAGGGATTGGTTGGGACTATGGCTACACCTTCGGTTCG	CASSARGGSGIGWDYGYTF	9	5.2180567956493005E-5	57	TCRBV09-01*01	TCRBV09	TCRBV09-01	01								TCRBD01,TCRBD02	TCRBD01-01,TCRBD02-01		TCRBJ01-02*01	TCRBJ01	TCRBJ01-02	01				3	17	5	1	4	3	24	37	41	47	64	9	In	VDJ
AGTCCACGGAGTCAGGGGACACAGCACTGTATTTCTGTGCCAGCAGGCAATCCCGGGACAGCTTCTCAGGAGCAGTACTTCGGGCCG		3	1.7393522652164333E-5	46	TCRBV21-01*01	TCRBV21	TCRBV21-01	01				TCRBD01-01*01	TCRBD01	TCRBD01-01	01				TCRBJ02-07*01	TCRBJ02	TCRBJ02-07	01				6	8	0	5	8	7	35	46	54	61	69	3	Out	VDJ
GAGTCCGCCAGCACCAACCAGACATCTATGTACCTCTGTGCCAGCAGTTTGGGACACGCTCAACGGGGCGAGCAGTACTTCGGGCCG	CASSLGHAQRGEQYF	2	1.1595681768109556E-5	45	TCRBV28-01*01	TCRBV28	TCRBV28-01	01				TCRBD01-01*01	TCRBD01	TCRBD01-01	01				TCRBJ02-07*01	TCRBJ02	TCRBJ02-07	01				3	12	0	6	0	6	36	-1	50	56	68	2	In	VDJ
NNNNNNNNNNNNNAGCCTGGCAATCCTGTCCTCAGAACCGGGAGACACGGCACTGTATCTCTGCGGTACGAGCAGTACTTCGGGCCG		2	1.1595681768109556E-5	20	TCRBV23-01*01	TCRBV23	TCRBV23-01	01											TCRBJ02-07*01	TCRBJ02	TCRBJ02-07	01				13	1	0	0	0	4	61	-1	-1	65	66	2	Out	VJ
TTGGAGATCCAGTCCACGGAGTCAGGGGACACAGCACTGTATTTCTGTGCCAGCAGCAAAGCCCGCTACGAGCAGTACTTCGGGCCG	CASSKARYEQYF	2	1.1595681768109556E-5	36	TCRBV21-01*01	TCRBV21	TCRBV21-01	01				TCRBD02-01	TCRBD02	TCRBD02-01				01,02	TCRBJ02-07*01	TCRBJ02	TCRBJ02-07	01				0	0	8	6	1	3	45	62	63	-1	65	2	In	VDJ
AATTCCCTGGAGCTTGGTGACTCTGCTGTGTATTTCTGTGCCAGCAGCCCCGACCCGGGCCGCTCCTACGAGCAGTACTTCGGGCCG	CASSPDPGRSYEQYF	2	1.1595681768109556E-5	45	TCRBV03-01/03-02*01	TCRBV03	TCRBV03-01/03-02	01								TCRBD01,TCRBD02	TCRBD01-01,TCRBD02-01		TCRBJ02-07*01	TCRBJ02	TCRBJ02-07	01				4	2	8	0	7	0	36	49	56	60	62	2	In	VDJ
NCTCTGAAGATCCGGTCCACAAAGCTGGAGGACTCAGCCATGTACTTCTGTGCCAGCAGTGGGACCTACGAGCAGTACTTCGGGCCG	CASSGTYEQYF	2	1.1595681768109556E-5	33	TCRBV02-01	TCRBV02	TCRBV02-01				01,03					TCRBD01,TCRBD02	TCRBD01-01,TCRBD02-01		TCRBJ02-07*01	TCRBJ02	TCRBJ02-07	01				4	0	1	8	0	2	48	-1	61	-1	64	2	In	VDJ
TCGGCCCAAAAGAACCCGACAGCTTTCTATCTCTGTGCCACTCGTCTGAGGGACTCCCTAGGGACCTACGAGCAGTACTTCGGGCCG	CATRLRDSLGTYEQYF	2	1.1595681768109556E-5	48	TCRBV19-01*01	TCRBV19	TCRBV19-01	01				TCRBD02-01	TCRBD02	TCRBD02-01				01,02	TCRBJ02-07*01	TCRBJ02	TCRBJ02-07	01				10	9	0	10	9	2	33	40	49	55	64	2	In	VDJ
NNNNTGTCGGCTGCTCCCTCCCAGACATCTGTGTACTTGTGTGCCAGCAGTTACCCCGACAGGGAACACGAGCAGTACTTCGGGCCG	CASSYPDREHEQYF	2	1.1595681768109556E-5	42	TCRBV06-08*01	TCRBV06	TCRBV06-08	01				TCRBD01-01*01	TCRBD01	TCRBD01-01	01				TCRBJ02-07*01	TCRBJ02	TCRBJ02-07	01				2	3	2	3	3	5	39	54	57	64	67	2	In	VDJ
CCCAGCCCCAACCAGACCTCTCTGTACTTCTGTGCCAGCAGCTCAACCCGACAGGTCCTAGCCAAAAACATTCAGTACTTCGGCGCC	CASSSTRQVLAKNIQYF	3	1.7393522652164333E-5	51	TCRBV27-01*01	TCRBV27	TCRBV27-01	01				TCRBD01-01*01	TCRBD01	TCRBD01-01	01				TCRBJ02-04*01	TCRBJ02	TCRBJ02-04	01				6	4	2	4	8	0	30	41	49	55	59	3	In	VDJ
AATTCCCTGGAGCTTGGTGACTCTGCTGTGTATTTCTGTGCCAGCAGCCAAGGAGGAGGATACGGATCACCCCTCCACTTTGGGAAC	CASSQGGGYGSPLHF	2	1.1595681768109556E-5	45	TCRBV03-01/03-02*01	TCRBV03	TCRBV03-01/03-02	01				TCRBD02-01*02	TCRBD02	TCRBD02-01	02				TCRBJ01-06*02	TCRBJ01	TCRBJ01-06	02				1	7	10	1	2	10	36	52	54	59	66	2	In	VDJ
GCTACCAGCTCCCAGACATCTGTGTACTTCTGTGCCATCAGTGAGTCCGGGACAGGTAGACCTCAAGAGACCCAGTACTTCGGGCCA	CAISESGTGRPQETQYF	2	1.1595681768109556E-5	51	TCRBV10-03*01	TCRBV10	TCRBV10-03	01				TCRBD01-01*01	TCRBD01	TCRBD01-01	01				TCRBJ02-05*01	TCRBJ02	TCRBJ02-05	01				0	7	0	4	1	2	30	47	48	56	63	2	In	VDJ
ACTGTGACATCGGCCCAAAAGAACCCGACAGCTTTCTATCTCTGTGCCAGTAGGGGGGAAGGTACCGGGGAGCTGTTTTTTGGAGAA	CASRGEGTGELFF	10	5.797840884054778E-5	39	TCRBV19-01*01	TCRBV19	TCRBV19-01	01								TCRBD01,TCRBD02	TCRBD01-01,TCRBD02-01		TCRBJ02-02*01	TCRBJ02	TCRBJ02-02	01				6	5	6	1	0	5	42	-1	53	58	63	10	In	VDJ
CTGAAGGTGCAGCCTGCAGAACTGGAGGATTCTGGAGTTTATTTCTGTGCCAGCAGCCCGGCGGGACAGCTCCCTTTCTTTGGACAA	CASSPAGQLPFF	6	3.4787045304328666E-5	36	TCRBV14-01*01	TCRBV14	TCRBV14-01	01				TCRBD01-01*01	TCRBD01	TCRBD01-01	01				TCRBJ01-01*01	TCRBJ01	TCRBJ01-01	01				4	4	0	5	4	12	45	58	62	69	73	6	In	VDJ
CTCAAGATCCAGCCTGCAGAGCTTGGGGACTCGGCCGTGTATCTCTGTGCGGAGCAGAGGAAGATGGAACCGGGTTTTTTTGGCAGT	CAEQRKMEPGFF	2	1.1595681768109556E-5	36	TCRBV11-03*01	TCRBV11	TCRBV11-03	01				TCRBD02-01	TCRBD02	TCRBD02-01				01,02	TCRBJ01-04*01	TCRBJ01	TCRBJ01-04	01				12	1	8	4	20	17	45	50	70	74	75	2	In	VDJ
CTGAAGATCCAGCGCACAGAGCAGGGGGACTCGGCCATGTATCTCTGTGCCAGCAGCGCTACAGGGATCGGACTGTTTTTTGGCAGT	CASSATGIGLFF	12	6.957409060865733E-5	36	TCRBV07-09*01	TCRBV07	TCRBV07-09	01				TCRBD01-01*01	TCRBD01	TCRBD01-01	01				TCRBJ01-04*01	TCRBJ01	TCRBJ01-04	01				5	5	3	3	3	13	45	57	60	66	71	12	In	VDJ
AAGATCCGGTCCACAAAGCTGGAGGACTCAGCCATGTACTTCTGTGCCAGCAGCGCCACAGGGAGCTATGGCTACACCTTCGGTTCG	CASSATGSYGYTF	2	1.1595681768109556E-5	39	TCRBV02-01	TCRBV02	TCRBV02-01				01,03	TCRBD01-01*01	TCRBD01	TCRBD01-01	01				TCRBJ01-02*01	TCRBJ01	TCRBJ01-02	01				6	2	3	3	4	4	42	53	57	63	65	2	In	VDJ
GAGTCCGCCAGCACCAACCAGACATCTATGTACCTCTGTGCCAGCAGGCTAAGCGGGCGCAACCCCTATGGCTACACCTTCGGTTCG	CASRLSGRNPYGYTF	2	1.1595681768109556E-5	45	TCRBV28-01*01	TCRBV28	TCRBV28-01	01				TCRBD02-01	TCRBD02	TCRBD02-01				01,02	TCRBJ01-02*01	TCRBJ01	TCRBJ01-02	01				6	8	6	4	4	4	36	47	51	57	65	2	In	VDJ
NTGAAGATCCAGCCCTCAGAACCCAGGGACTCAGCTGTGTACTTCTGTGCCAGCAGGACAGGGTACTATGGCTACACCTTCGGTTCG	CASRTGYYGYTF	2	1.1595681768109556E-5	36	TCRBV12-03/12-04*01	TCRBV12	TCRBV12-03/12-04	01				TCRBD01-01*01	TCRBD01	TCRBD01-01	01				TCRBJ01-02*01	TCRBJ01	TCRBJ01-02	01				6	1	2	3	0	3	45	-1	56	63	64	2	In	VDJ
AAGATCCAGCCCTCAGAACCCAGGGACTCAGCTGTGTACTTCTGTGCCAGCAGTTCAGGGAGCGACTATGGCTACACCTTCGGTTCG	CASSSGSDYGYTF	3	1.7393522652164333E-5	39	TCRBV12-03/12-04*01	TCRBV12	TCRBV12-03/12-04	01								TCRBD01,TCRBD02	TCRBD01-01,TCRBD02-01		TCRBJ01-02*01	TCRBJ01	TCRBJ01-02	01				4	4	4	3	0	3	42	-1	55	60	64	3	In	VDJ
ACCAGTGCCCATCCTGAAGACAGCAGCTTCTACATCTGCAGTGCTGAGACCGGGACAGGGTCTAACTATGGCTACACCTTCGGTTCG	CSAETGTGSNYGYTF	2	1.1595681768109556E-5	45	TCRBV20	TCRBV20				TCRBV20-01,TCRBV20-or09_02		TCRBD01-01*01	TCRBD01	TCRBD01-01	01				TCRBJ01-02*01	TCRBJ01	TCRBJ01-02	01				5	1	0	3	6	0	36	45	51	60	61	2	In	VDJ
GAGTCCGCCAGCACCAACCAGACATCTATGTACCTCTGTGCCAGCAGTTTGACAGGGTATGAGGCTGTCGAGCAGTACTTCGGGCCG	CASSLTGYEAVEQYF	2	1.1595681768109556E-5	45	TCRBV28-01*01	TCRBV28	TCRBV28-01	01				TCRBD01-01*01	TCRBD01	TCRBD01-01	01				TCRBJ02-07*01	TCRBJ02	TCRBJ02-07	01				3	11	2	3	0	6	36	-1	50	57	68	2	In	VDJ
NCTCTGAAGATCCGGTCCACAAAGCTGGAGGACTCAGCCATGTACTTCTGTGCCAGCACGACCTCTTACGAGCAGTACTTCGGGCCG	CASTTSYEQYF	2	1.1595681768109556E-5	33	TCRBV02-01	TCRBV02	TCRBV02-01				01,03					TCRBD01,TCRBD02	TCRBD01-01,TCRBD02-01		TCRBJ02-07*01	TCRBJ02	TCRBJ02-07	01				7	4	2	7	1	4	48	58	59	62	66	2	In	VDJ
CTGGAGTCCGCCAGCACCAACCAGACATCTATGTACCTCTGTGCCAGCAGTCCCGGGACAGGGAGCTACGAGCAGTACTTCGGGCCG	CASSPGTGSYEQYF	2	1.1595681768109556E-5	42	TCRBV28-01*01	TCRBV28	TCRBV28-01	01				TCRBD01-01*01	TCRBD01	TCRBD01-01	01				TCRBJ02-07*01	TCRBJ02	TCRBJ02-07	01				5	2	0	3	3	3	39	51	54	63	65	2	In	VDJ
ATTCTGGAGTCCGCCAGCACCAACCAGACATCTATGTACCTCTGTGCCAGCAGGCGGGTGGTCTCCTACGAGCAGTACTTCGGGCCG	CASRRVVSYEQYF	2	1.1595681768109556E-5	39	TCRBV28-01*01	TCRBV28	TCRBV28-01	01				TCRBD02-01	TCRBD02	TCRBD02-01				01,02	TCRBJ02-07*01	TCRBJ02	TCRBJ02-07	01				6	4	7	4	0	0	42	-1	53	58	62	2	In	VDJ
CTGCAGAGCAGGGGGACTCGGCCGTGTATGTCTGTGCAAGTCGGTTGGGCGGGCGGTCGTAGCTCCTACGAGCAGTACTTCGGGCCG		6	3.4787045304328666E-5	49	TCRBV12-02*01	TCRBV12	TCRBV12-02	01				TCRBD02-01	TCRBD02	TCRBD02-01				01,02	TCRBJ02-07*01	TCRBJ02	TCRBJ02-07	01				6	9	7	4	5	0	32	43	48	53	62	6	Out	VDJ
AATTCCCTGGAGCTTGGTGACTCTGCTGTGTATTTCTGTGCCAGCAGCCAGGCCCGGGGGAGCTCCTACGAGCAGTACTTCGGGCCG	CASSQARGSSYEQYF	2	1.1595681768109556E-5	45	TCRBV03-01/03-02*01	TCRBV03	TCRBV03-01/03-02	01				TCRBD02-01*01	TCRBD02	TCRBD02-01	01				TCRBJ02-07*01	TCRBJ02	TCRBJ02-07	01				3	2	8	2	4	0	36	50	54	60	62	2	In	VDJ
ACAGTGACCAGTGCCCATCCTGAAGACAGCAGCTTCTACATCTGCAGTGCTAGAGCAGAAAGCTCCTACGAGCAGTACTTCGGGCCG	CSARAESSYEQYF	2	1.1595681768109556E-5	39	TCRBV20	TCRBV20				TCRBV20-01,TCRBV20-or09_02		TCRBD01-01*01	TCRBD01	TCRBD01-01	01				TCRBJ02-07*01	TCRBJ02	TCRBJ02-07	01				1	4	4	5	0	0	42	-1	55	58	62	2	In	VDJ
GAGTCGCCCAGCCCCAACCAGACCTCTCTGTACTTCTGTGCCAGCAGTGGCCCGGGGGGGGCCTCCTACGAGCAGTACTTCGGGCCG	CASSGPGGASYEQYF	2	1.1595681768109556E-5	45	TCRBV27-01*01	TCRBV27	TCRBV27-01	01				TCRBD02-01*01	TCRBD02	TCRBD02-01	01				TCRBJ02-07*01	TCRBJ02	TCRBJ02-07	01				5	2	8	0	4	0	36	48	52	60	62	2	In	VDJ
ATCAATTCCCTGGAGCTTGGTGACTCTGCTGTGTATTTCTGTGCCAGCAGCCCCGACTGGAGTACCTACGAGCAGTACTTCGGGCCG	CASSPDWSTYEQYF	2	1.1595681768109556E-5	42	TCRBV03-01/03-02*01	TCRBV03	TCRBV03-01/03-02	01				TCRBD02-01	TCRBD02	TCRBD02-01				01,02	TCRBJ02-07*01	TCRBJ02	TCRBJ02-07	01				4	6	2	10	2	2	39	52	54	58	64	2	In	VDJ
AATTCCCTGGAGCTTGGTGACTCTGCTGTGTATTTCTGTGCCAGCAGCCCACTACAGCCGGGACACTACGAGCAGTACTTCGGGCCG	CASSPLQPGHYEQYF	2	1.1595681768109556E-5	45	TCRBV03-01/03-02*01	TCRBV03	TCRBV03-01/03-02	01				TCRBD01-01*01	TCRBD01	TCRBD01-01	01				TCRBJ02-07*01	TCRBJ02	TCRBJ02-07	01				4	0	0	6	10	3	36	49	59	-1	65	2	In	VDJ
AAGATCCAGCCTGCAGAGCTTGGGGACTCGGCCATGTATCTCTGTGCCAGCAGCTTAGAGGGCAGGGACGAGCAGTACTTCGGGCCG	CASSLEGRDEQYF	1	5.797840884054778E-6	39	TCRBV11-01*01	TCRBV11	TCRBV11-01	01				TCRBD01-01*01	TCRBD01	TCRBD01-01	01				TCRBJ02-07*01	TCRBJ02	TCRBJ02-07	01				1	0	4	3	4	5	42	58	62	-1	67	1	In	VDJ
GAGTCCGCCAGCACCAACCAGACATCTATGTACCTCTGTGCCAGCAGTTCCAACTCGCCGGGTACCCACGAGCAGTACTTCGGGCCG	CASSSNSPGTHEQYF	2	1.1595681768109556E-5	45	TCRBV28-01*01	TCRBV28	TCRBV28-01	01				TCRBD02-01	TCRBD02	TCRBD02-01				01,02	TCRBJ02-07*01	TCRBJ02	TCRBJ02-07	01				4	5	8	4	9	5	36	49	58	62	67	2	In	VDJ
NNNNNNNNNNCACTCTCAAGATCCAGCCTGCAGAGCTTGGGGACTCGGCCGTGTATCTCTGTGCCAGCAGCCCTCGGATTCGGGCCG		1	5.797840884054778E-6	22	TCRBV11-03*01	TCRBV11	TCRBV11-03	01								TCRBD01,TCRBD02	TCRBD01-01,TCRBD02-01		TCRBJ02-07*01	TCRBJ02	TCRBJ02-07	01				5	0	1	8	4	16	59	71	75	-1	78	1	Out	VDJ
CAGCCTGCAGAACTGGAGGATTCTGGAGTTTATTTCTGTGCCAGCAGGTCGGGCACCTTCTCTGGAAACACCATATATTTTGGAGAG	CASRSGTFSGNTIYF	2	1.1595681768109556E-5	45	TCRBV14-01*01	TCRBV14	TCRBV14-01	01								TCRBD01,TCRBD02	TCRBD01-01,TCRBD02-01		TCRBJ01-03*01	TCRBJ01	TCRBJ01-03	01				6	5	8	0	3	0	36	47	50	54	59	2	In	VDJ
CACGGAGTCAGGGGACACAGCACTGTATTTCTGTGCCAGCGATAACCGGGGCCAGTCCTCTCTGGAAACACCATATATTTTGGAGAG		8	4.638272707243822E-5	50	TCRBV21-01*01	TCRBV21	TCRBV21-01	01								TCRBD01,TCRBD02	TCRBD01-01,TCRBD02-01		TCRBJ01-03*01	TCRBJ01	TCRBJ01-03	01				8	7	7	0	7	0	31	40	47	52	59	8	Out	VDJ
AATGTGAACGCCTTGGAGCTGGACGACTCGGCCCTGTATCTCTGTGCCAGCAGCCCCGACAGGGGAACACCCCTCCACTTTGGGAAC	CASSPDRGTPLHF	2	1.1595681768109556E-5	39	TCRBV05-04*01	TCRBV05	TCRBV05-04	01				TCRBD01-01*01	TCRBD01	TCRBD01-01	01				TCRBJ01-06*02	TCRBJ01	TCRBJ01-06	02				4	2	2	2	3	11	42	54	57	65	67	2	In	VDJ
GCCAGCACCAACCAGACATCTATGTACCTCTGTGCCAGTAGCGGGAGGACTATCGTCCGGTTCCGCGTTGAGCAGTTCTTCGGGCCA	CASSGRTIVRFRVEQFF	6	3.4787045304328666E-5	51	TCRBV28-01*01	TCRBV28	TCRBV28-01	01				TCRBD02-01*02	TCRBD02	TCRBD02-01	02				TCRBJ02-01*01	TCRBJ02	TCRBJ02-01	01				9	20	5	1	0	9	30	-1	38	48	68	6	In	VDJ
CCGCTCAGGCTGGAGTTGGCTGCTCCCTCCCAGACATCTGTGTACTTCTGTGCCAGCAGTCAAGGCAATGAGCAGTTCTTCGGGCCA	CASSQGNEQFF	7	4.058488618838345E-5	33	TCRBV06-06*04	TCRBV06	TCRBV06-06	04								TCRBD01,TCRBD02	TCRBD01-01,TCRBD02-01		TCRBJ02-01*01	TCRBJ02	TCRBJ02-01	01				4	0	5	4	1	6	48	61	62	-1	65	7	In	VDJ
GTGAACGCCTTGGAGCTGGACGACTCGGCCCTGTATCTCTGTGCCAGCAGCCCCGGGGGCGGGTACAATGAGCAGTTCTTCGGGCCA	CASSPGGGYNEQFF	2	1.1595681768109556E-5	42	TCRBV05-04*01	TCRBV05	TCRBV05-04	01								TCRBD01,TCRBD02	TCRBD01-01,TCRBD02-01		TCRBJ02-01*01	TCRBJ02	TCRBJ02-01	01				4	3	6	0	3	4	39	51	54	60	63	2	In	VDJ
ATCAATTCCCTGGAGCTTGGTGACTCTGCTGTGTATTTCTGTGCCAGCAGCCAATCCGAGGCCTACAATGAGCAGTTCTTCGGGCCA	CASSQSEAYNEQFF	2	1.1595681768109556E-5	42	TCRBV03-01/03-02*01	TCRBV03	TCRBV03-01/03-02	01				TCRBD02-01*02	TCRBD02	TCRBD02-01	02				TCRBJ02-01*01	TCRBJ02	TCRBJ02-01	01				2	0	11	1	3	2	39	54	57	-1	61	2	In	VDJ
AATCTTCACATCAATTCCCTGGAGCTTGGTGACTCTGCTGTGTATTTCTGTGCCAGCAGTTTACGAGAGACCCAGTACTTCGGGCCA	CASSLRETQYF	2	1.1595681768109556E-5	33	TCRBV03-01/03-02*01	TCRBV03	TCRBV03-01/03-02	01								TCRBD01,TCRBD02	TCRBD01-01,TCRBD02-01		TCRBJ02-05*01	TCRBJ02	TCRBJ02-05	01				6	1	3	7	3	4	48	59	62	64	65	2	In	VDJ
GAGATGAATGTGAGCACCTTGGAGCTGGGGGACTCGGCCCTTTATCTTTGCGCCAGCAGGGAGGGGATAGGCCTCAGTTTTGGCCCA	CASREGIGLSF	18	1.0436113591298601E-4	33	TCRBV05-01*01	TCRBV05	TCRBV05-01	01				TCRBD02-01*02	TCRBD02	TCRBD02-01	02				TCRBJ02-03*01	TCRBJ02	TCRBJ02-03	01				5	12	10	0	0	17	48	-1	59	65	77	18	In	VDJ
ACTGTGAGCAACATGAGCCCTGAAGACAGCAGCATATATCTCTGCAGCGTTGAGTCGAAGGGTCCAGATACGCAGTATTTTGGCCCA	CSVESKGPDTQYF	8	4.638272707243822E-5	39	TCRBV29-01	TCRBV29	TCRBV29-01				01,02					TCRBD01,TCRBD02	TCRBD01-01,TCRBD02-01		TCRBJ02-03*01	TCRBJ02	TCRBJ02-03	01				3	2	5	3	5	4	42	53	58	62	64	8	In	VDJ
NTGTCGGCTGCTCCCTCCCAGACATCTGTGTACTTCTGTGCCAGCAGACTAGAAGCGGGGGGCACAGATACGCAGTATTTTGGCCCA	CASRLEAGGTDTQYF	5	2.898920442027389E-5	45	TCRBV06-05*01	TCRBV06	TCRBV06-05	01				TCRBD02-01*01	TCRBD02	TCRBD02-01	01				TCRBJ02-03*01	TCRBJ02	TCRBJ02-03	01				6	0	6	2	6	1	36	47	53	-1	61	5	In	VDJ
CCCTCAGAACCCAGGGACTCAGCTGTGTACTTCTGTGCCAGCAGTTTAGGGTTACGGTCCAGCACAGATACGCAGTATTTTGGCCCA	CASSLGLRSSTDTQYF	3	1.7393522652164333E-5	48	TCRBV12	TCRBV12				TCRBV12-03/12-04,TCRBV12-04		TCRBD02-01	TCRBD02	TCRBD02-01				01,02	TCRBJ02-03*01	TCRBJ02	TCRBJ02-03	01				1	3	8	5	5	0	33	49	54	57	60	3	In	VDJ
CTGAATGTGAACGCCTTGTTGCTGGGGGACTCGGCCCTGTATCTCTGTGCCAGCAGGGTCTACACCGGGGAGCTGTTTTTTGGAGAA	CASRVYTGELFF	2	1.1595681768109556E-5	36	TCRBV05-05*01	TCRBV05	TCRBV05-05	01								TCRBD01,TCRBD02	TCRBD01-01,TCRBD02-01		TCRBJ02-02*01	TCRBJ02	TCRBJ02-02	01				5	3	0	10	0	3	45	-1	56	58	61	2	In	VDJ
TCCCTGATTCTGGAGTCCGCCAGCACCAACCAGACATCTATGTACCTCTGTGCCAGCAGTTTAGAGGGTGAAGCTTTCTTTGGACAA	CASSLEGEAFF	2	1.1595681768109556E-5	33	TCRBV28-01*01	TCRBV28	TCRBV28-01	01				TCRBD02-01*02	TCRBD02	TCRBD02-01	02				TCRBJ01-01*01	TCRBJ01	TCRBJ01-01	01				2	0	11	0	0	7	48	-1	63	-1	68	2	In	VDJ
GTGACATCGGCCCAAAAGAACCCGACAGCTTTCTATCTCTGTGCCAGTAGGAAGACAGGGAGGGACACTGAAGCTTTCTTTGGACAA	CASRKTGRDTEAFF	3	1.7393522652164333E-5	42	TCRBV19-01*01	TCRBV19	TCRBV19-01	01								TCRBD01,TCRBD02	TCRBD01-01,TCRBD02-01		TCRBJ01-01*01	TCRBJ01	TCRBJ01-01	01				6	4	2	3	3	3	39	50	53	60	64	3	In	VDJ
AAGATCCAGCCCTCAGAACCCAGGGACTCAGCTGTGTACTTCTGTGCCAGCAGGGGACAGGGACACACTGAAGCTTTCTTTGGACAA	CASRGQGHTEAFF	2	1.1595681768109556E-5	39	TCRBV12-03/12-04*01	TCRBV12	TCRBV12-03/12-04	01				TCRBD01-01*01	TCRBD01	TCRBD01-01	01				TCRBJ01-01*01	TCRBJ01	TCRBJ01-01	01				6	2	0	3	0	3	42	-1	53	62	64	2	In	VDJ
GTGACATCGGCCCAAAAGAACCCGACAGCTTTCTATCTCTGTGCCAGTAGTCCCCAGGGGGCTGGTCAGCCCCAGCATTTTGGTGAT	CASSPQGAGQPQHF	12	6.957409060865733E-5	42	TCRBV19-01*01	TCRBV19	TCRBV19-01	01				TCRBD01-01*01	TCRBD01	TCRBD01-01	01				TCRBJ01-05*01	TCRBJ01	TCRBJ01-05	01				5	3	4	0	3	6	39	51	54	62	65	12	In	VDJ
CTGAACATGAGCTCCTTGGAGCTGGGGGACTCAGCCCTGTACTTCTGTGCCAGCAGTATGGATAATCAGCCCCAGCATTTTGGTGAT	CASSMDNQPQHF	2	1.1595681768109556E-5	36	TCRBV13-01*01	TCRBV13	TCRBV13-01	01								TCRBD01,TCRBD02	TCRBD01-01,TCRBD02-01		TCRBJ01-05*01	TCRBJ01	TCRBJ01-05	01				6	1	1	8	3	4	45	56	59	62	63	2	In	VDJ
TTCATCCTGAGTTCTAAGAAGCTCCTTCTCAGTGACTCTGGCTTCTATCTCTGTGCCTGGAGGGGGCAGCCCCAGCATTTTGGTGAT	CAWRGQPQHF	2	1.1595681768109556E-5	30	TCRBV30-01*01	TCRBV30	TCRBV30-01	01								TCRBD01,TCRBD02	TCRBD01-01,TCRBD02-01		TCRBJ01-05*01	TCRBJ01	TCRBJ01-05	01				3	0	6	2	0	7	51	-1	62	-1	66	2	In	VDJ
AACGCCTTGGAGCTGGACGACTCGGCCCTGTATCTCTGTGCCAGCAGCTTGGAGAGGGGGCAGAATTCACCCCTCCACTTTGGGAAT	CASSLERGQNSPLHF	2	1.1595681768109556E-5	45	TCRBV05-04*01	TCRBV05	TCRBV05-04	01				TCRBD01-01*01	TCRBD01	TCRBD01-01	01				TCRBJ01-06*01	TCRBJ01	TCRBJ01-06	01				0	2	5	0	2	7	36	52	54	61	63	2	In	VDJ
AATGTGAACGCCTTGTTGCTGGGGGACTCGGCCCTCTATCTCTGTGCCAGCAGCTTGGCAGGGAGCTATGGCTACACCTTCGGTTCG	CASSLAGSYGYTF	2	1.1595681768109556E-5	39	TCRBV05-06*01	TCRBV05	TCRBV05-06	01								TCRBD01,TCRBD02	TCRBD01-01,TCRBD02-01		TCRBJ01-02*01	TCRBJ01	TCRBJ01-02	01				0	2	4	3	0	4	42	-1	58	63	65	2	In	VDJ
ATCCAGCCTGCAGAGCTTGGGGACTCGGCCGTGTATCTCTGTGCCGCGCCGGTAGGGCAGCCCAACTATGGCTACACCTTCGGTTCG	CAAPVGQPNYGYTF	1	5.797840884054778E-6	42	TCRBV11-03*01	TCRBV11	TCRBV11-03	01								TCRBD01,TCRBD02	TCRBD01-01,TCRBD02-01		TCRBJ01-02*01	TCRBJ01	TCRBJ01-02	01				11	6	5	3	8	2	39	45	53	57	63	1	In	VDJ
GATCCAGTCCACGGAGTCAGGGGACACAGCACTGTATTTCTGTGCCAGCAGCCTAATGGGGGATTGGATGGCTACACCTTCGGTTCG		2	1.1595681768109556E-5	41	TCRBV21-01*01	TCRBV21	TCRBV21-01	01								TCRBD01,TCRBD02	TCRBD01-01,TCRBD02-01		TCRBJ01-02*01	TCRBJ01	TCRBJ01-02	01				5	5	6	1	5	6	40	52	57	62	67	2	Out	VDJ
NCTCTGAAGATCCGGTCCACAAAGCTGGAGGACTCAGCCATGTACTTCTGTGCCAGCAGTTGGTCCGGCGGCTACACCTTCGGTTCG	CASSWSGGYTF	2	1.1595681768109556E-5	33	TCRBV02-01	TCRBV02	TCRBV02-01				01,03					TCRBD01,TCRBD02	TCRBD01-01,TCRBD02-01		TCRBJ01-02*01	TCRBJ01	TCRBJ01-02	01				5	0	9	0	6	8	48	60	66	-1	69	2	In	VDJ
ATCCAGCCTGCAGAGCTTGGGGACTCGGCCATGTATCTCTGTGCCAGCAGCTCCTCGATGGCAATGGAGCGCTACACCTTCGGTTCG	CASSSSMAMERYTF	2	1.1595681768109556E-5	42	TCRBV11-01*01	TCRBV11	TCRBV11-01	01				TCRBD02-01*02	TCRBD02	TCRBD02-01	02				TCRBJ01-02*01	TCRBJ01	TCRBJ01-02	01				4	1	10	2	13	9	39	52	65	69	70	2	In	VDJ
AATCTTCACATCAATTCCCTGGAGCTTGGTGACTCTGCTGTGTATTTCTGTGCCAGCAGCCAAGCTCTCGAGCAGTACTTCGGGCCG	CASSQALEQYF	2	1.1595681768109556E-5	33	TCRBV03-01/03-02*01	TCRBV03	TCRBV03-01/03-02	01				TCRBD02-01	TCRBD02	TCRBD02-01				01,02	TCRBJ02-07*01	TCRBJ02	TCRBJ02-07	01				1	2	4	10	0	6	48	-1	64	66	68	2	In	VDJ
AGCACCTTGGAGCTGGGGGACTCGGCCCTTTATCTTTGCGCCAGCAGCTTGGAGGCGGGGGGCTCCTACGAGCAGTACTTCGGGCCG	CASSLEAGGSYEQYF	3	1.7393522652164333E-5	45	TCRBV05-01*01	TCRBV05	TCRBV05-01	01				TCRBD02-01*01	TCRBD02	TCRBD02-01	01				TCRBJ02-07*01	TCRBJ02	TCRBJ02-07	01				0	0	7	1	2	0	36	52	54	-1	62	3	In	VDJ
TCCACGGAGTCAGGGGACACAGCACTGTATTTCTGTGCCAGCAGCAAGGGACAGCGTTTCGTGGCCTACGAGCAGTACTTCGGGCCG	CASSKGQRFVAYEQYF	2	1.1595681768109556E-5	48	TCRBV21-01*01	TCRBV21	TCRBV21-01	01				TCRBD01-01*01	TCRBD01	TCRBD01-01	01				TCRBJ02-07*01	TCRBJ02	TCRBJ02-07	01				3	10	0	5	0	2	33	-1	47	54	64	2	In	VDJ
TCCAGTCCACGGAGTCAGGGGACACAGCACTGTATTTCTGTGCCAGCAGCCCCCGGGACTCGTACCTACGAGCAGTACTTCGGGCCG		2	1.1595681768109556E-5	43	TCRBV21-01*01	TCRBV21	TCRBV21-01	01				TCRBD02-01	TCRBD02	TCRBD02-01				01,02	TCRBJ02-07*01	TCRBJ02	TCRBJ02-07	01				5	4	0	10	4	2	38	50	54	60	64	2	Out	VDJ
TCCGCCAGCACCAACCAGACATCTATGTACCTCTGTGCCAGCAGTTCCATCGGAGCAGGGGGGCAAAACATTCAGTACTTCGGCGCC	CASSSIGAGGQNIQYF	2	1.1595681768109556E-5	48	TCRBV28-01*01	TCRBV28	TCRBV28-01	01				TCRBD01-01*01	TCRBD01	TCRBD01-01	01				TCRBJ02-04*01	TCRBJ02	TCRBJ02-04	01				4	2	4	1	9	5	33	46	55	62	64	2	In	VDJ
AAGATCCAGCCTGCAGAGCTTGGGGACTCGGCCGTGTATCTCTGTGCCAGCAGCGCGGACGGTAATTCACCCCTCCACTTTGGGAAC	CASSADGNSPLHF	2	1.1595681768109556E-5	39	TCRBV11-03*01	TCRBV11	TCRBV11-03	01								TCRBD01,TCRBD02	TCRBD01-01,TCRBD02-01		TCRBJ01-06*02	TCRBJ01	TCRBJ01-06	02				5	2	1	7	2	6	42	54	56	60	62	2	In	VDJ
NNGCTCATTTAAATCTTCACATCAATTCCCTGGAGCTTGGTGACTCTGCTGTGTAACGAATCCCCTAATGAGCAGTTCTTCGGGCCA		10	5.797840884054778E-5	22	TCRBV03-01/03-02*01	TCRBV03	TCRBV03-01/03-02	01								TCRBD01,TCRBD02	TCRBD01-01,TCRBD02-01		TCRBJ02-01*01	TCRBJ02	TCRBJ02-01	01				21	7	2	8	2	7	59	55	57	59	66	10	Out	VDJ
CTAGAGTCTGCCATCCCCAACCAGACAGCTCTTTACTTCTGTGCCACCAGTGCTGCGGACGGCTCCAATGAGCAGTTCTTCGGGCCA	CATSAADGSNEQFF	6	3.4787045304328666E-5	42	TCRBV24-01*01	TCRBV24	TCRBV24-01	01								TCRBD01,TCRBD02	TCRBD01-01,TCRBD02-01		TCRBJ02-01*01	TCRBJ02	TCRBJ02-01	01				5	5	1	7	4	6	39	52	56	60	65	6	In	VDJ
CAGCCTGCAGAGCTTGGGGACTCGGCCGTGTATCTCTGTGCCAGCAGTCTACGACTAGCGGGAGACAATGAGCAGTTCTTCGGGCCA	CASSLRLAGDNEQFF	1	5.797840884054778E-6	45	TCRBV11-03*01	TCRBV11	TCRBV11-03	01				TCRBD02-01*02	TCRBD02	TCRBD02-01	02				TCRBJ02-01*01	TCRBJ02	TCRBJ02-01	01				6	0	2	2	5	5	36	47	52	-1	64	1	In	VDJ
ACCTTGGAGCTGGGGGACTCGGCCCTTTATCTTTGCGCCAGCAGGGGTAGCGGGGGACTAATACAAGAGACCCAGTACTTCGGGCCA	CASRGSGGLIQETQYF	5	2.898920442027389E-5	48	TCRBV05-01*01	TCRBV05	TCRBV05-01	01				TCRBD02-01*01	TCRBD02	TCRBD02-01	01				TCRBJ02-05*01	TCRBJ02	TCRBJ02-05	01				5	7	5	2	3	2	33	44	47	56	63	5	In	VDJ
ACATCGGCCCAAAAGAACCCGACAGCTTTCTATCTCTGTGCCAGTAAGTCGGCGGGAGGTAGCACAGATACGCAGTATTTTGGCCCA	CASKSAGGSTDTQYF	10	5.797840884054778E-5	45	TCRBV19-01*01	TCRBV19	TCRBV19-01	01				TCRBD02-01*02	TCRBD02	TCRBD02-01	02				TCRBJ02-03*01	TCRBJ02	TCRBJ02-03	01				7	1	7	1	5	0	36	46	51	59	60	10	In	VDJ
ACCTTGGAGCTGGGGGACTCGGCCCTTTATCTTTGCGCCAGCAGCTACCGGGACACCGCTAACACCGGGGAGCTGTTTTTTGGAGAA	CASSYRDTANTGELFF	6	3.4787045304328666E-5	48	TCRBV05-01*01	TCRBV05	TCRBV05-01	01				TCRBD01-01*01	TCRBD01	TCRBD01-01	01				TCRBJ02-02*01	TCRBJ02	TCRBJ02-02	01				3	5	0	6	3	2	33	46	49	55	60	6	In	VDJ
NCTCTGAAGATCCGGTCCACAAAGCTGGAGGACTCAGCCATGTACTTCTGTGCCAGCAGGGGGACAGTCGAAGCTTTCTTTGGACAA	CASRGTVEAFF	4	2.319136353621911E-5	33	TCRBV02-01	TCRBV02	TCRBV02-01				01,03	TCRBD01-01*01	TCRBD01	TCRBD01-01	01				TCRBJ01-01*01	TCRBJ01	TCRBJ01-01	01				6	2	0	5	1	8	48	59	60	67	69	4	In	VDJ
ATGAATGTGAGCACCTTGGAGCTGGGGGACTCGGCCCTTTATCTTTGCGCCAGCAGCTTGGAAGGTGAAAAACTGTTTTTTGGCAGT	CASSLEGEKLFF	7	4.058488618838345E-5	36	TCRBV05-01*01	TCRBV05	TCRBV05-01	01								TCRBD01,TCRBD02	TCRBD01-01,TCRBD02-01		TCRBJ01-04*01	TCRBJ01	TCRBJ01-04	01				0	0	5	4	1	7	45	61	62	-1	65	7	In	VDJ
ATTCTGGAGTCCGCCAGCACCAACCAGACATCTATGTACCTCTGTGCCAGCAGAGATTATAGCAATCAGCCCCAGCATTTTGGTGAT	CASRDYSNQPQHF	2	1.1595681768109556E-5	39	TCRBV28-01*01	TCRBV28	TCRBV28-01	01								TCRBD01,TCRBD02	TCRBD01-01,TCRBD02-01		TCRBJ01-05*01	TCRBJ01	TCRBJ01-05	01				6	3	2	8	1	0	42	53	54	56	59	2	In	VDJ
CAGCCCTCAGAACCCAGGGACTCAGCTGTGTACTTCTGTGCCAGCAGTCCTCTCGGACCCTATAATTCACCCCTCCACTTTGGGAAT	CASSPLGPYNSPLHF	2	1.1595681768109556E-5	45	TCRBV12	TCRBV12				TCRBV12-03/12-04,TCRBV12-04						TCRBD01,TCRBD02	TCRBD01-01,TCRBD02-01		TCRBJ01-06*01	TCRBJ01	TCRBJ01-06	01				5	0	1	7	6	2	36	48	54	-1	58	2	In	VDJ
GTGACATCGGCCCAAAAGAACCCGACAGCTTTCTATCTCTGTGCCAGTACCACTGGCCCCACAGGGGGTGGCTACACCTTCGGTTCG	CASTTGPTGGGYTF	2	1.1595681768109556E-5	42	TCRBV19-01*01	TCRBV19	TCRBV19-01	01				TCRBD01-01*01	TCRBD01	TCRBD01-01	01				TCRBJ01-02*01	TCRBJ01	TCRBJ01-02	01				7	0	3	1	11	7	39	49	60	-1	68	2	In	VDJ
NCTCTGAAGATCCGGTCCACAAAGCTGGAGGACTCAGCCATGTACTTCTGTGCCAGCAGTGGAGCTACTGGCTACACCTTCGGTTCG	CASSGATGYTF	2	1.1595681768109556E-5	33	TCRBV02-01	TCRBV02	TCRBV02-01				01,03					TCRBD01,TCRBD02	TCRBD01-01,TCRBD02-01		TCRBJ01-02*01	TCRBJ01	TCRBJ01-02	01				0	0	3	7	1	7	48	65	66	-1	68	2	In	VDJ
TCCCTGATTCTGGAGTCCGCCAGCACCAACCAGACATCTATGTACCTCTGTGCCAGCAGTCCAGAGTATGGCTACACCTTCGGTTCG	CASSPEYGYTF	2	1.1595681768109556E-5	33	TCRBV28-01*01	TCRBV28	TCRBV28-01	01								TCRBD01,TCRBD02	TCRBD01-01,TCRBD02-01		TCRBJ01-02*01	TCRBJ01	TCRBJ01-02	01				5	2	4	5	1	5	48	60	61	64	66	2	In	VDJ
NCTCTGAAGATCCGGTCCACAAAGCTGGAGGACTCAGCCATGTACTTCTGTGCCAGCTTAGTAGACTATGGCTACACCTTCGGTTCG	CASLVDYGYTF	2	1.1595681768109556E-5	33	TCRBV02-01	TCRBV02	TCRBV02-01				01,03	TCRBD02-01	TCRBD02	TCRBD02-01				01,02	TCRBJ01-02*01	TCRBJ01	TCRBJ01-02	01				8	3	5	8	1	3	48	57	58	61	64	2	In	VDJ
ATCCGGTCCACAAAGCTGGAGGACTCAGCCATGTACTTCTGTGCCAGCACTGGTATACAGTCTAACTATGGCTACACCTTCGGTTCG	CASTGIQSNYGYTF	2	1.1595681768109556E-5	42	TCRBV02-01	TCRBV02	TCRBV02-01				01,03	TCRBD01-01*01	TCRBD01	TCRBD01-01	01				TCRBJ01-02*01	TCRBJ01	TCRBJ01-02	01				7	1	3	5	7	0	39	49	56	60	61	2	In	VDJ
CTACACGCCCTGCAGCCAGAAGACTCAGCCCTGTATCTCTGCGCCAGCAGCCGGGACACGGCTAACTATGGCTACACCTTCGGTTCG	CASSRDTANYGYTF	2	1.1595681768109556E-5	42	TCRBV04-01*01	TCRBV04	TCRBV04-01	01				TCRBD01-01*01	TCRBD01	TCRBD01-01	01				TCRBJ01-02*01	TCRBJ01	TCRBJ01-02	01				4	3	0	6	0	0	39	-1	52	58	61	2	In	VDJ
TGTGACATCGGCCCAAAAGAACCCGACAGCTTTCTATCTCTGTGCCAGCCAAACAGGGGGACTAACTATGGCTACACCTTCGGTTCG		2	1.1595681768109556E-5	41	TCRBV19-01*01	TCRBV19	TCRBV19-01	01				TCRBD01-01*01	TCRBD01	TCRBD01-01	01				TCRBJ01-02*01	TCRBJ01	TCRBJ01-02	01				9	1	3	1	4	0	40	48	52	60	61	2	Out	VDJ
ATCCAGCCCTCAGAACCCAGGGACTCAGCTGTGTACTTCTGTGCCAGCAGTTTCACAGGCAGAAGTCGAGACTACACCTTCGGTTCG	CASSFTGRSRDYTF	2	1.1595681768109556E-5	42	TCRBV12	TCRBV12				TCRBV12-03/12-04,TCRBV12-04		TCRBD01-01*01	TCRBD01	TCRBD01-01	01				TCRBJ01-02*01	TCRBJ01	TCRBJ01-02	01				3	12	3	4	1	10	39	53	54	59	71	2	In	VDJ
CCAGCCCTCAGAACCCAGGGACTCAGCTGTGTACTTCTGTGCCAGCAGCCGACGTCCCGGGACAGGGTCGAGCAGTACTTCGGGCCG		2	1.1595681768109556E-5	44	TCRBV12	TCRBV12				TCRBV12-03/12-04,TCRBV12-04		TCRBD01-01*01	TCRBD01	TCRBD01-01	01				TCRBJ02-07*01	TCRBJ02	TCRBJ02-07	01				6	1	0	3	10	6	37	48	58	67	68	2	Out	VDJ
CACATCAATTCCCTGGAGCTTGGTGACTCTGCTGTGTATTTCTGTGCCAGCAGCTTGGGCCTCCTCCTCGAGCAGTACTTCGGGCCG	CASSLGLLLEQYF	12	6.957409060865733E-5	39	TCRBV03-01/03-02*01	TCRBV03	TCRBV03-01/03-02	01				TCRBD01-01*01	TCRBD01	TCRBD01-01	01				TCRBJ02-07*01	TCRBJ02	TCRBJ02-07	01				5	8	8	0	2	6	42	54	56	60	68	12	In	VDJ
AATGTGAGCACCTTGGAGCTGGGGGACTCGGCCCTTTATCTTTGCGCCAGCAGAAAGGAGGGCCTCACCGAGCAGTACTTCGGGCCG	CASRKEGLTEQYF	2	1.1595681768109556E-5	39	TCRBV05-01*01	TCRBV05	TCRBV05-01	01				TCRBD02-01*02	TCRBD02	TCRBD02-01	02				TCRBJ02-07*01	TCRBJ02	TCRBJ02-07	01				5	6	10	0	3	6	42	53	56	62	68	2	In	VDJ
CTGAATGTGAACGCCTTGGAGCTGGAGGACTCGGCCCTGTATCTCTGTGCCAGCAGCTGGGGATCTTACGAGCAGTACTTCGGGCCG	CASSWGSYEQYF	2	1.1595681768109556E-5	36	TCRBV05-08*01	TCRBV05	TCRBV05-08	01								TCRBD01,TCRBD02	TCRBD01-01,TCRBD02-01		TCRBJ02-07*01	TCRBJ02	TCRBJ02-07	01				3	3	0	8	1	4	45	58	59	63	66	2	In	VDJ
TCCGCCAGCACCAACCAGACATCTATGTACCTCTGTGCCAGCAGTTTAGGAGGAGGTTATGGCGGGTACGAGCAGTACTTCGGGCCG	CASSLGGGYGGYEQYF	1	5.797840884054778E-6	48	TCRBV28-01*01	TCRBV28	TCRBV28-01	01				TCRBD02-01	TCRBD02	TCRBD02-01				01,02	TCRBJ02-07*01	TCRBJ02	TCRBJ02-07	01				2	0	7	4	13	4	33	48	61	-1	66	1	In	VDJ
CTGAATGTGAACGCCTTGTTGCTGGGGGACTCGGCCCTCTATCTCTGTGCCAGCAGCCCACAGTCCTACGAGCAGTACTTCGGGCCG	CASSPQSYEQYF	3	1.7393522652164333E-5	36	TCRBV05-06*01	TCRBV05	TCRBV05-06	01				TCRBD01-01*01	TCRBD01	TCRBD01-01	01				TCRBJ02-07*01	TCRBJ02	TCRBJ02-07	01				4	0	3	5	2	1	45	57	59	-1	63	3	In	VDJ
ATCCGGTCCACAAAGCTGGAGGACTCAGCCATGTACTTCTGTGCCAGCCGGTTCGCAGGCTTCTCCTACGAGCAGTACTTCGGGCCG	CASRFAGFSYEQYF	2	1.1595681768109556E-5	42	TCRBV02-01	TCRBV02	TCRBV02-01				01,03	TCRBD01-01*01	TCRBD01	TCRBD01-01	01				TCRBJ02-07*01	TCRBJ02	TCRBJ02-07	01				8	3	4	4	7	0	39	48	55	59	62	2	In	VDJ
GTGACCAGTGCCCATCCTGAAGACAGCAGCTTCTACATCTGCAGTGCTAAGGAGGGAGGGAGCTCCTACGAGCAGTACTTCGGGCCG	CSAKEGGSSYEQYF	3	1.7393522652164333E-5	42	TCRBV20	TCRBV20				TCRBV20-01,TCRBV20-or09_02		TCRBD02-01*02	TCRBD02	TCRBD02-01	02				TCRBJ02-07*01	TCRBJ02	TCRBJ02-07	01				4	2	9	0	4	0	39	49	53	60	62	3	In	VDJ
TCCGCCAGCACCAACCAGACATCTATGTACCTCTGTGCCAGCAGTTTATCTCCGCGGGTACCGGCCTACGAGCAGTACTTCGGGCCG	CASSLSPRVPAYEQYF	1	5.797840884054778E-6	48	TCRBV28-01*01	TCRBV28	TCRBV28-01	01				TCRBD02-01	TCRBD02	TCRBD02-01				01,02	TCRBJ02-07*01	TCRBJ02	TCRBJ02-07	01				1	6	7	4	4	2	33	49	53	58	64	1	In	VDJ
ATCCAGCAGGTAGTGCGAGGAGATTCGGCAGCTTATTTCTGTGCCAGCTCACCACCTGATCTGCCCTACGAGCAGTACTTCGGGCCG	CASSPPDLPYEQYF	2	1.1595681768109556E-5	42	TCRBV18-01*01	TCRBV18	TCRBV18-01	01								TCRBD01,TCRBD02	TCRBD01-01,TCRBD02-01		TCRBJ02-07*01	TCRBJ02	TCRBJ02-07	01				0	5	2	8	1	2	39	56	57	59	64	2	In	VDJ
CAGCCTGCAGAGCTTGGGGACTCGGCCGTGTATCTCTGTGCCAGCAACCTGACCCATGTTCCCTACTACGAGCAGTACTTCGGGCCG	CASNLTHVPYYEQYF	1	5.797840884054778E-6	45	TCRBV11-03*01	TCRBV11	TCRBV11-03	01								TCRBD01,TCRBD02	TCRBD01-01,TCRBD02-01		TCRBJ02-07*01	TCRBJ02	TCRBJ02-07	01				7	12	2	7	4	3	36	46	50	53	65	1	In	VDJ
GTGACCAGTGCCCATCCTGAAGACAGCAGCTTCTACATCTGCAGTGCTAGGGGGACTAGCGAGGACTACGAGCAGTACTTCGGGCCG	CSARGTSEDYEQYF	9	5.2180567956493005E-5	42	TCRBV20	TCRBV20				TCRBV20-01,TCRBV20-or09_02		TCRBD02-01	TCRBD02	TCRBD02-01				01,02	TCRBJ02-07*01	TCRBJ02	TCRBJ02-07	01				3	4	0	6	1	3	39	50	51	61	65	9	In	VDJ
GAGCTGAATGTGAACGCCTTGGAGCTGGACGACTCGGCCCTGTATCTCTGTGCCACTGGGAGCGGATACGAGCAGTACTTCGGGCCG	CATGSGYEQYF	2	1.1595681768109556E-5	33	TCRBV05-04*01	TCRBV05	TCRBV05-04	01				TCRBD02-01	TCRBD02	TCRBD02-01				01,02	TCRBJ02-07*01	TCRBJ02	TCRBJ02-07	01				9	1	6	5	5	4	48	55	60	65	66	2	In	VDJ
CAGCGCACAGAGCAGGAGGACTCCGCCGTGTATCTCTGTGCCAGCAGCTTAGTAAGCGGGGCCCAATACGAGCAGTACTTCGGGCCG	CASSLVSGAQYEQYF	5	2.898920442027389E-5	45	TCRBV07-08*01	TCRBV07	TCRBV07-08	01				TCRBD02-01*01	TCRBD02	TCRBD02-01	01				TCRBJ02-07*01	TCRBJ02	TCRBJ02-07	01				1	5	6	3	2	4	36	52	54	61	66	5	In	VDJ
NCTCTGAAGATCCGGTCCACAAAGCTGGAGGACTCAGCCATGTACTTCTGTGCCAGCAGTGTCGTCGACGAGCAGTACTTCGGGCCG	CASSVVDEQYF	2	1.1595681768109556E-5	33	TCRBV02-01	TCRBV02	TCRBV02-01				01,03	TCRBD02-01	TCRBD02	TCRBD02-01				01,02	TCRBJ02-07*01	TCRBJ02	TCRBJ02-07	01				4	3	8	6	1	5	48	61	62	64	67	2	In	VDJ
GTGACCAGTGCCCATCCTGAAGACAGCAGCTTCTACATCTGCAGTGTTTACCTTGGCAGGGGGAAAGACGAGCAGTACTTCGGGCCG	CSVYLGRGKDEQYF	2	1.1595681768109556E-5	42	TCRBV20	TCRBV20				TCRBV20-01,TCRBV20-or09_02		TCRBD01-01*01	TCRBD01	TCRBD01-01	01				TCRBJ02-07*01	TCRBJ02	TCRBJ02-07	01				7	4	4	1	10	5	39	46	56	63	67	2	In	VDJ
ACATCGGCCCAAAAGAACCCGACAGCTTTCTATCTCTGTGCCACCTCCCAGGGGACGGTGGCCAAAAACATTCAGTACTTCGGCGCC	CATSQGTVAKNIQYF	3	1.7393522652164333E-5	45	TCRBV19-01*01	TCRBV19	TCRBV19-01	01				TCRBD01-01*01	TCRBD01	TCRBD01-01	01				TCRBJ02-04*01	TCRBJ02	TCRBJ02-04	01				10	6	4	2	5	1	36	43	48	54	60	3	In	VDJ
ACAGTGACCAGTGCCCATCCTGAAGACAGCAGCTTCTACATCTGCAGTGCCTACAGAAGGTTTAATTCACCCCTCCACTTTGGGAAC	CSAYRRFNSPLHF	2	1.1595681768109556E-5	39	TCRBV20	TCRBV20				TCRBV20-01,TCRBV20-or09_02		TCRBD01-01*01	TCRBD01	TCRBD01-01	01				TCRBJ01-06*02	TCRBJ01	TCRBJ01-06	02				6	6	3	5	2	6	42	50	52	56	62	2	In	VDJ
AGCTCTCTGGAGCTGGGGGACTCAGCTTTGTATTTCTGTGCCAGCAGCCCACGGACAGGCCCCAATTCACCCCTCCACTTTGGGAAC	CASSPRTGPNSPLHF	2	1.1595681768109556E-5	45	TCRBV09-01*01	TCRBV09	TCRBV09-01	01				TCRBD01-01*01	TCRBD01	TCRBD01-01	01				TCRBJ01-06*02	TCRBJ01	TCRBJ01-06	02				4	4	1	4	4	7	36	48	52	59	63	2	In	VDJ
GCCCAAAAGAACCCGACAGCTTTCTATCTCTGTGCCAGTAGTATAGGGCCTAGCGGGAGGCATGTCGGTGAGCAGTTCTTCGGGCCA	CASSIGPSGRHVGEQFF	6	3.4787045304328666E-5	51	TCRBV19-01*01	TCRBV19	TCRBV19-01	01				TCRBD02-01*02	TCRBD02	TCRBD02-01	02				TCRBJ02-01*01	TCRBJ02	TCRBJ02-01	01				1	8	4	1	3	9	30	46	49	60	68	6	In	VDJ
NNNNTGTCGGCTGCTCCCTCCCAGACATCTGTGTACTTCTGTGCCAGCAGACGGACAGGGTGGCAAGAGACCCAGTACTTCGGGCCA	CASRRTGWQETQYF	2	1.1595681768109556E-5	42	TCRBV06-05*01	TCRBV06	TCRBV06-05	01				TCRBD01-01*01	TCRBD01	TCRBD01-01	01				TCRBJ02-05*01	TCRBJ02	TCRBJ02-05	01				6	3	1	3	2	2	39	50	52	60	63	2	In	VDJ
CACCAACCAGACATCTATGTACCTCTGTGCCAGCAGTCCTCCCGGGTTTGGGCGGGAGGTTACACCGGGGAGCTGTTTTTTGGAGAA		3	1.7393522652164333E-5	56	TCRBV28-01*01	TCRBV28	TCRBV28-01	01				TCRBD02-01*02	TCRBD02	TCRBD02-01	02				TCRBJ02-02*01	TCRBJ02	TCRBJ02-02	01				5	2	7	1	14	3	25	37	51	59	61	3	Out	VDJ
TGGAGCTGGGGGACTCGGCCCTTTATCTTTGCGCCAGCAGCTTGGCCAGCAGCGGGAGGGGAAACCGGGGAGCTGTTTTTTGGAGAA		2	1.1595681768109556E-5	52	TCRBV05-01*01	TCRBV05	TCRBV05-01	01				TCRBD02-01*02	TCRBD02	TCRBD02-01	02				TCRBJ02-02*01	TCRBJ02	TCRBJ02-02	01				0	3	6	0	5	5	29	45	50	60	63	2	Out	VDJ
CAGCCCTCAGAACCCAGGGACTCAGCTGTGTACTTCTGTGCCAGCAGTTCTCCTTGGGACAGGAACACTGAAGCTTTCTTTGGACAA	CASSSPWDRNTEAFF	2	1.1595681768109556E-5	45	TCRBV12	TCRBV12				TCRBV12-03/12-04,TCRBV12-04		TCRBD01-01*01	TCRBD01	TCRBD01-01	01				TCRBJ01-01*01	TCRBJ01	TCRBJ01-01	01				4	0	0	5	6	1	36	49	55	-1	62	2	In	VDJ
CGGTCCACAAAGCTGGAGGACTCAGCCATGTACTTCTGTGCCAGCAGTGAAGTCCAGGGAAAGAACACTGAAGCTTTCTTTGGACAA	CASSEVQGKNTEAFF	5	2.898920442027389E-5	45	TCRBV02-01	TCRBV02	TCRBV02-01				01,03	TCRBD01-01*01	TCRBD01	TCRBD01-01	01				TCRBJ01-01*01	TCRBJ01	TCRBJ01-01	01				1	3	4	3	2	1	36	52	54	59	62	5	In	VDJ
NNNNTGTCGGCTGCTCCCTCCCAGACATCTGTGTACTTCTGTGCCAGCAGTGGGCAGGGGGCCGGTCAGCCCCAGCATTTTGGTGAT	CASSGQGAGQPQHF	2	1.1595681768109556E-5	42	TCRBV06	TCRBV06				TCRBV06-01,TCRBV06-05		TCRBD01-01*01	TCRBD01	TCRBD01-01	01				TCRBJ01-05*01	TCRBJ01	TCRBJ01-05	01				4	3	4	0	2	6	39	52	54	62	65	2	In	VDJ
ATCCAGCAGGTAGTGCGAGGAGATTCGGCAGCTTATTTCTGTGCCAGCTCACCAACGGGGTTTAGTCAGCCCCAGCATTTTGGTGAT	CASSPTGFSQPQHF	2	1.1595681768109556E-5	42	TCRBV18-01*01	TCRBV18	TCRBV18-01	01				TCRBD02-01*01	TCRBD02	TCRBD02-01	01				TCRBJ01-05*01	TCRBJ01	TCRBJ01-05	01				2	5	8	3	1	6	39	54	55	60	65	2	In	VDJ
ATCCAGCCCTCAGAACCCAGGGACTCAGCTGTGTACTTCTGTGCCAGCAGTAAGGACAGGAGGCATCAGCCCCAGCATTTTGGTGAT	CASSKDRRHQPQHF	2	1.1595681768109556E-5	42	TCRBV12	TCRBV12				TCRBV12-03/12-04,TCRBV12-04		TCRBD01-01*01	TCRBD01	TCRBD01-01	01				TCRBJ01-05*01	TCRBJ01	TCRBJ01-05	01				5	4	1	4	2	5	39	51	53	60	64	2	In	VDJ
ATCCAGCCCTCAGAACCCAGGGACTCAGCTGTGTACTTCTGTGCCAGCAGTCCCGGACAGAGGAATCAGCCCCAGCATTTTGGTGAT	CASSPGQRNQPQHF	2	1.1595681768109556E-5	42	TCRBV12	TCRBV12				TCRBV12-03/12-04,TCRBV12-04		TCRBD01-01*01	TCRBD01	TCRBD01-01	01				TCRBJ01-05*01	TCRBJ01	TCRBJ01-05	01				5	3	1	5	3	4	39	51	54	60	63	2	In	VDJ
AAGATCCAGCCCTCAGAACCCAGGGACTCAGCTGTGTACTTCTGTGCCAGCAGTTTCTCGGAGAATCAGCCCCAGCATTTTGGTGAT	CASSFSENQPQHF	2	1.1595681768109556E-5	39	TCRBV12-03/12-04*01	TCRBV12	TCRBV12-03/12-04	01				TCRBD02-01*02	TCRBD02	TCRBD02-01	02				TCRBJ01-05*01	TCRBJ01	TCRBJ01-05	01				3	0	10	2	3	4	42	56	59	-1	63	2	In	VDJ
TCACCAGGCCTGGGGGACGCAGCCATGTACCTGTGTGCCACCAGCAGAGATTTGGACGAGAAGAATCAGCCCCAGCATTTTGGTGAT	CATSRDLDEKNQPQHF	2	1.1595681768109556E-5	48	TCRBV15-01*02	TCRBV15	TCRBV15-01	02								TCRBD01,TCRBD02	TCRBD01-01,TCRBD02-01		TCRBJ01-05*01	TCRBJ01	TCRBJ01-05	01				0	6	1	7	3	4	33	50	53	57	63	2	In	VDJ
ATCCAGTCCACGGAGTCAGGGGACACAGCACTGTATTTCTGTGCCAGCAGCGGCCGGGACCAGGACCAGCCCCAGCATTTTGGTGAT	CASSGRDQDQPQHF	2	1.1595681768109556E-5	42	TCRBV21-01*01	TCRBV21	TCRBV21-01	01								TCRBD01,TCRBD02	TCRBD01-01,TCRBD02-01		TCRBJ01-05*01	TCRBJ01	TCRBJ01-05	01				5	6	0	7	4	7	39	51	55	60	66	2	In	VDJ
TGCAGAGCTTGGGGACTCGGCCGTGTATCTCTGTGCCAGCAGCTTAGTGGCAGACGGCGGGCTGATTCACCCCTCCACTTTGGGAAT		2	1.1595681768109556E-5	50	TCRBV11-03*01	TCRBV11	TCRBV11-03	01				TCRBD02-01	TCRBD02	TCRBD02-01				01,02	TCRBJ01-06*01	TCRBJ01	TCRBJ01-06	01				1	3	7	4	9	8	31	47	56	61	64	2	Out	VDJ
CTGGAGCTTGGTGACTCTGCTGTGTATTTCTGTGCCAGCAGCCGACTTACACAGGGGGCTGATAATTCACCCCTCCACTTTGGGAAT	CASSRLTQGADNSPLHF	9	5.2180567956493005E-5	51	TCRBV03-01/03-02*01	TCRBV03	TCRBV03-01/03-02	01				TCRBD01-01*01	TCRBD01	TCRBD01-01	01				TCRBJ01-06*01	TCRBJ01	TCRBJ01-06	01				4	2	3	0	7	5	30	43	50	59	61	9	In	VDJ
GGTCCACAAAGCTGGAGGACTCAGCCATGTACTTCTGTGCCAGCAGTTACTACAGGGGGCTTTGACTATGGCTACACCTTCGGTTCG		2	1.1595681768109556E-5	46	TCRBV02-01	TCRBV02	TCRBV02-01				01,03	TCRBD01-01*01	TCRBD01	TCRBD01-01	01				TCRBJ01-02*01	TCRBJ01	TCRBJ01-02	01				5	4	3	0	4	3	35	47	51	60	64	2	Out	VDJ
NNNNCTCTGAAGATCCGGTCCACAAAGCTGGAGGACTCAGCCATGTACTTCTGTGCCAGCAGTAACTATGGCTACACCTTCGGTTCG	CASSNYGYTF	2	1.1595681768109556E-5	30	TCRBV02-01	TCRBV02	TCRBV02-01				01,03								TCRBJ01-02*01	TCRBJ01	TCRBJ01-02	01				6	0	0	0	0	1	51	-1	-1	-1	62	2	In	VJ
CTGATTCTGGAGTCCGCCAGCACCAACCAGACATCTATGTACCTCTGTGCCACCGAGCTAGCTAACTATGGCTACACCTTCGGTTCG	CATELANYGYTF	2	1.1595681768109556E-5	36	TCRBV28-01*01	TCRBV28	TCRBV28-01	01				TCRBD02-01	TCRBD02	TCRBD02-01				01,02	TCRBJ01-02*01	TCRBJ01	TCRBJ01-02	01				10	0	4	8	5	0	45	52	57	-1	61	2	In	VDJ
CTGACAGTGACCAGTGCCCATCCTGAAGACAGCAGCTTCTACATCTGCAGTGCTAGTGGGGATAACTATGGCTACACCTTCGGTTCG	CSASGDNYGYTF	3	1.7393522652164333E-5	36	TCRBV20-01*04	TCRBV20	TCRBV20-01	04								TCRBD01,TCRBD02	TCRBD01-01,TCRBD02-01		TCRBJ01-02*01	TCRBJ01	TCRBJ01-02	01				1	0	0	8	0	1	45	-1	58	-1	62	3	In	VDJ
TCCCTGATTCTGGAGTCCGCCAGCACCAACCAGACATCTATGTACCTCTGTGCCACCTCAGGGGACCGAGGCTACACCTTCGGTTCG	CATSGDRGYTF	2	1.1595681768109556E-5	33	TCRBV28-01*01	TCRBV28	TCRBV28-01	01				TCRBD01-01*01	TCRBD01	TCRBD01-01	01				TCRBJ01-02*01	TCRBJ01	TCRBJ01-02	01				10	5	4	2	3	8	48	55	58	64	69	2	In	VDJ
CTCACTGTGACATCGGCCCAAAAGAACCCGACAGCTTTCTATCTCTGTGCCAGTAGTCCGTCCCGTAGAGGCTACACCTTCGGTTCG	CASSPSRRGYTF	3	1.7393522652164333E-5	36	TCRBV19-01*01	TCRBV19	TCRBV19-01	01				TCRBD02-01	TCRBD02	TCRBD02-01				01,02	TCRBJ01-02*01	TCRBJ01	TCRBJ01-02	01				5	1	5	8	8	8	45	57	65	68	69	3	In	VDJ
CAGCCTGCAGAGCTTGGGGACTCGGCCATGTATCTCTGTGCCAGCAGCTTAGAGACCGTCGGCGGGTTCGAGCAGTACTTCGGGCCG	CASSLETVGGFEQYF	1	5.797840884054778E-6	45	TCRBV11-01*01	TCRBV11	TCRBV11-01	01				TCRBD02-01	TCRBD02	TCRBD02-01				01,02	TCRBJ02-07*01	TCRBJ02	TCRBJ02-07	01				1	2	7	4	9	6	36	52	61	66	68	1	In	VDJ
ATCCGGTCCACAAAGCTGGAGGACTCAGCCATGTACTTCTGTGCCAGCAGGAACGTCCTATCGGTCTACGAGCAGTACTTCGGGCCG	CASRNVLSVYEQYF	2	1.1595681768109556E-5	42	TCRBV02-01	TCRBV02	TCRBV02-01				01,03	TCRBD02-01	TCRBD02	TCRBD02-01				01,02	TCRBJ02-07*01	TCRBJ02	TCRBJ02-07	01				6	5	4	9	7	3	39	50	57	60	65	2	In	VDJ
ACTGTGACATCGGCCCAAAAGAACCCGACAGCTTTCTATCTCTGTGCCAGTAGTAGGGACGGAATCTACGAGCAGTACTTCGGGCCG	CASSRDGIYEQYF	2	1.1595681768109556E-5	39	TCRBV19-01*01	TCRBV19	TCRBV19-01	01								TCRBD01,TCRBD02	TCRBD01-01,TCRBD02-01		TCRBJ02-07*01	TCRBJ02	TCRBJ02-07	01				4	5	0	7	0	3	42	-1	55	60	65	2	In	VDJ
GTGACATCGGCCCAAAAGAACCCGACAGCTTTCTATCTCTGTGCCAGTAGTATAACCGACGGTGGCTACGAGCAGTACTTCGGGCCG	CASSITDGGYEQYF	2	1.1595681768109556E-5	42	TCRBV19-01*01	TCRBV19	TCRBV19-01	01								TCRBD01,TCRBD02	TCRBD01-01,TCRBD02-01		TCRBJ02-07*01	TCRBJ02	TCRBJ02-07	01				2	5	2	7	3	3	39	54	57	60	65	2	In	VDJ
AAGATCCAGCCCTCAGAACCCAGGGACTCAGCTGTGTACTTCTGTGCCAGCAGTTTAGCCCGGGGCTACGAGCAGTACTTCGGGCCG	CASSLARGYEQYF	3	1.7393522652164333E-5	39	TCRBV12-03/12-04*01	TCRBV12	TCRBV12-03/12-04	01				TCRBD02-01*01	TCRBD02	TCRBD02-01	01				TCRBJ02-07*01	TCRBJ02	TCRBJ02-07	01				0	0	8	3	1	3	42	59	60	-1	65	3	In	VDJ
ATCCTGAGTTCTAAGAAGCTCCTTCTCAGTGACTCTGGCTTCTATCTCTGTGCCTCGTCTGAGGGCTACGAGCAGTACTTCGGGCCG	CASSEGYEQYF	2	1.1595681768109556E-5	33	TCRBV30-01	TCRBV30	TCRBV30-01				01,05	TCRBD02-01*02	TCRBD02	TCRBD02-01	02				TCRBJ02-07*01	TCRBJ02	TCRBJ02-07	01				7	0	11	0	5	3	48	55	60	-1	65	2	In	VDJ
GTGAACGCCTTGGAGCTGGACGACTCGGCCCTGTATCTCTGTGCCAGCAGCTTGGGACGGGGGGCCTACGAGCAGTACTTCGGGCCG	CASSLGRGAYEQYF	7	4.058488618838345E-5	42	TCRBV05-04*01	TCRBV05	TCRBV05-04	01				TCRBD02-01*01	TCRBD02	TCRBD02-01	01				TCRBJ02-07*01	TCRBJ02	TCRBJ02-07	01				0	0	8	1	2	2	39	55	57	-1	64	7	In	VDJ
ATCCGGTCCACAAAGCTGGAGGACTCAGCCATGTACTTCTGTGCCAGCAGTGAAGGACGGCTTCCCTACGAGCAGTACTTCGGGCCG	CASSEGRLPYEQYF	2	1.1595681768109556E-5	42	TCRBV02-01	TCRBV02	TCRBV02-01				01,03					TCRBD01,TCRBD02	TCRBD01-01,TCRBD02-01		TCRBJ02-07*01	TCRBJ02	TCRBJ02-07	01				1	6	2	7	0	2	39	-1	55	58	64	2	In	VDJ
ATTCTGGAGTCCGCCAGCACCAACCAGACATCTATGTACCTCTGTGCCAGCCGGGGGGGCGGGACCTACGAGCAGTACTTCGGGCCG	CASRGGGTYEQYF	1	5.797840884054778E-6	39	TCRBV28-01*01	TCRBV28	TCRBV28-01	01				TCRBD02-01*01	TCRBD02	TCRBD02-01	01				TCRBJ02-07*01	TCRBJ02	TCRBJ02-07	01				8	5	8	0	0	2	42	-1	51	59	64	1	In	VDJ
TCTGAGCTGAATGTGAACGCCTTGGAGCTGGAGGACTCGGCCCTGTATCTCTGTGCCAGCAGCTACTACGAGCAGTACTTCGGGCCG	CASSYYEQYF	2	1.1595681768109556E-5	30	TCRBV05-08*01	TCRBV05	TCRBV05-08	01											TCRBJ02-07*01	TCRBJ02	TCRBJ02-07	01				3	1	0	0	0	3	51	-1	-1	64	65	2	In	VJ
CGGTCCACAAAGCTGGAGGACTCAGCCATGTACTTCTGTGCCAGCAGTGATCTTCTAGCGGGAGCATACGAGCAGTACTTCGGGCCG	CASSDLLAGAYEQYF	2	1.1595681768109556E-5	45	TCRBV02-01	TCRBV02	TCRBV02-01				01,03	TCRBD02-01*02	TCRBD02	TCRBD02-01	02				TCRBJ02-07*01	TCRBJ02	TCRBJ02-07	01				3	2	4	2	4	4	36	50	54	64	66	2	In	VDJ
TCCCTCCCAGACATCTGTGTACTTCTGTGCCAGCAGTGAAGCGCGGAGATTACCCCGGCTACTACTGACGAGCAGTACTTCGGGCCG		8	4.638272707243822E-5	56	TCRBV06-01*01	TCRBV06	TCRBV06-01	01				TCRBD02-01	TCRBD02	TCRBD02-01				01,02	TCRBJ02-07*01	TCRBJ02	TCRBJ02-07	01				0	3	3	9	18	5	25	42	60	64	67	8	Out	VDJ
CTGGAGTCCGCCAGCACCAACCAGACATCTATGTACCTCTGTGCCAGCAGACCCGAGGGCCTAGCTAAAGAGCAGTACTTCGGGCCG	CASRPEGLAKEQYF	1	5.797840884054778E-6	42	TCRBV28-01*01	TCRBV28	TCRBV28-01	01				TCRBD02-01	TCRBD02	TCRBD02-01				01,02	TCRBJ02-07*01	TCRBJ02	TCRBJ02-07	01				6	4	4	7	10	7	39	50	60	65	69	1	In	VDJ
CTGCAGCCAGAAGACTCAGCCCTGTATCTCTGCGCCAGCAGCCAAGAAGGGGGACTCGCGGAGGGAAACACCATATATTTTGGAGAG	CASSQEGGLAEGNTIYF	2	1.1595681768109556E-5	51	TCRBV04-01*01	TCRBV04	TCRBV04-01	01								TCRBD01,TCRBD02	TCRBD01-01,TCRBD02-01		TCRBJ01-03*01	TCRBJ01	TCRBJ01-03	01				0	10	5	1	0	4	30	-1	47	53	63	2	In	VDJ
CACATCAATTCCCTGGAGCTTGGTGACTCTGCTGTGTATTTCTGTGCCAGCAGCCAAGATCAAGGAAACACCATATATTTTGGAGAG	CASSQDQGNTIYF	2	1.1595681768109556E-5	39	TCRBV03-01/03-02*01	TCRBV03	TCRBV03-01/03-02	01				TCRBD01-01*01	TCRBD01	TCRBD01-01	01				TCRBJ01-03*01	TCRBJ01	TCRBJ01-03	01				0	1	4	6	1	4	42	59	60	62	63	2	In	VDJ
NTGTCGGCTGCTCCCTCCCAGACATCTGTGTACTTCTGTGCCAGCAGCCAAGGGACCTCTGGGGCCAACGTCCTGACTTTCGGGGCC	CASSQGTSGANVLTF	3	1.7393522652164333E-5	45	TCRBV06-05*01	TCRBV06	TCRBV06-05	01								TCRBD01,TCRBD02	TCRBD01-01,TCRBD02-01		TCRBJ02-06*01	TCRBJ02	TCRBJ02-06	01				6	0	0	7	4	0	36	47	51	-1	56	3	In	VDJ
GAACCCAGGGACTCAGCTGTGTACTTCTGTGCCAGCAGTTTGGGGACAGTTCAGACCCCTGGGGCCAACGTCCTGACTTTCGGGGCC	CASSLGTVQTPGANVLTF	3	1.7393522652164333E-5	54	TCRBV12	TCRBV12				TCRBV12-03/12-04,TCRBV12-04		TCRBD01-01*01	TCRBD01	TCRBD01-01	01				TCRBJ02-06*01	TCRBJ02	TCRBJ02-06	01				3	9	0	5	1	2	27	41	42	49	58	3	In	VDJ
NNNNTGTCGGCTGCTCCCTCCCAGACATCTGTGTACTTCTGTGCCAGCAGGTCGGGACAGGCTAATTCACCCCTCCACTTTGGGAAC	CASRSGQANSPLHF	2	1.1595681768109556E-5	42	TCRBV06-05*01	TCRBV06	TCRBV06-05	01				TCRBD01-01*01	TCRBD01	TCRBD01-01	01				TCRBJ01-06*02	TCRBJ01	TCRBJ01-06	02				6	1	0	4	3	6	39	50	53	61	62	2	In	VDJ
CTGGAGTTGGCTGCTCCCTCCCAGACATCTGTGTACTTCTGTGCCAGCAGAGTAGCCGGAGGGAATTCACCCCTCCACTTTGGGAAC	CASRVAGGNSPLHF	5	2.898920442027389E-5	42	TCRBV06-06	TCRBV06	TCRBV06-06				01,04	TCRBD02-01*02	TCRBD02	TCRBD02-01	02				TCRBJ01-06*02	TCRBJ01	TCRBJ01-06	02				6	0	10	0	7	7	39	50	57	-1	63	5	In	VDJ
GAACGCCTTGGAGCTGGAGGACTCGGCCCTGTATCTCTGTGCCAGCAGCGTATGACAGCAGGAAATTCACCCCTCCACTTTGGGAAC		2	1.1595681768109556E-5	44	TCRBV05-08*01	TCRBV05	TCRBV05-08	01				TCRBD01-01*01	TCRBD01	TCRBD01-01	01				TCRBJ01-06*02	TCRBJ01	TCRBJ01-06	02				4	5	2	5	4	7	37	49	53	58	63	2	Out	VDJ
ATCCAGCCTGCAGAGCTTGGGGACTCGGCCGTGTATCTCTGTGCCAGCAGCTTAGATCGAGTCCATGGTGAGCAGTTCTTCGGGCCA	CASSLDRVHGEQFF	13	7.537193149271211E-5	42	TCRBV11-03*01	TCRBV11	TCRBV11-03	01				TCRBD02-01*02	TCRBD02	TCRBD02-01	02				TCRBJ02-01*01	TCRBJ02	TCRBJ02-01	01				0	7	11	2	2	9	39	56	58	61	68	13	In	VDJ
GAGCAGCGGGACTCAGCCATGTATCGCTGTGCTAGCAGCGCGCAGACCCCGGGATCCGTTTACGACAATGAGCAGTTCTTCGGGCCA	CASSAQTPGSVYDNEQFF	8	4.638272707243822E-5	54	TCRBV07-07*01	TCRBV07	TCRBV07-07	01				TCRBD02-01*02	TCRBD02	TCRBD02-01	02				TCRBJ02-01*01	TCRBJ02	TCRBJ02-01	01				5	10	8	3	10	5	27	39	49	54	64	8	In	VDJ
AGTTCTAAGAAGCTCCTTCTCAGTGACTCTGGCTTCTATCTCTGTGCCTGGAGTGTGGCCTCCCAAAGGACCCAGTACTTCGGGCCA	CAWSVASQRTQYF	2	1.1595681768109556E-5	39	TCRBV30-01*01	TCRBV30	TCRBV30-01	01				TCRBD01-01*01	TCRBD01	TCRBD01-01	01				TCRBJ02-05*01	TCRBJ02	TCRBJ02-05	01				0	9	9	0	0	7	42	-1	56	59	68	2	In	VDJ
CTAAACCTGAGCTCTCTGGAGCTGGGGGACTCAGCTTTGTATTTCTGTGCCAGCAGTACGAGCGGAGAGACCCAGTACTTCGGGCCA	CASSTSGETQYF	3	1.7393522652164333E-5	36	TCRBV09-01*01	TCRBV09	TCRBV09-01	01				TCRBD02-01	TCRBD02	TCRBD02-01				01,02	TCRBJ02-05*01	TCRBJ02	TCRBJ02-05	01				5	0	6	5	4	4	45	56	60	-1	65	3	In	VDJ
ATTCTGGAGTCCGCCAGCACCAACCAGACATCTATGTACCTCTGTGCCAGCAGTACAGGGTCGGAAGAGACCCAGTACTTCGGGCCA	CASSTGSEETQYF	7	4.058488618838345E-5	39	TCRBV28-01*01	TCRBV28	TCRBV28-01	01				TCRBD01-01*01	TCRBD01	TCRBD01-01	01				TCRBJ02-05*01	TCRBJ02	TCRBJ02-05	01				5	4	3	3	0	3	42	-1	54	60	64	7	In	VDJ
CAAGATCCAGCCTGCAGAGCTTGGGGACTCGGCCGTGTATCTCTGTGCCAGCCCCGCAGGTCGCAAGAGACCCAGTACTTCGGGCCA		2	1.1595681768109556E-5	38	TCRBV11-03*01	TCRBV11	TCRBV11-03	01				TCRBD01-01*01	TCRBD01	TCRBD01-01	01				TCRBJ02-05*01	TCRBJ02	TCRBJ02-05	01				8	3	4	4	4	2	43	52	56	60	63	2	Out	VDJ
ATCCAGCAGGTAGTGCGAGGAGATTCGGCAGCTTATTTCTGTGCCAGCTCACCTTCGACAGGGCCCGGGGAGCTGTTTTTTGGAGAA	CASSPSTGPGELFF	5	2.898920442027389E-5	42	TCRBV18-01*01	TCRBV18	TCRBV18-01	01				TCRBD01-01*01	TCRBD01	TCRBD01-01	01				TCRBJ02-02*01	TCRBJ02	TCRBJ02-02	01				3	1	2	3	3	6	39	53	56	63	64	5	In	VDJ
GTGAGCAACATGAGCCCTGAAGACAGCAGCATATATCTCTGCAGCGCGCGAGGGGGCGCAGATACCGGGGAGCTGTTTTTTGGAGAA	CSARGGADTGELFF	2	1.1595681768109556E-5	42	TCRBV29-01*03	TCRBV29	TCRBV29-01	03				TCRBD01-01*01	TCRBD01	TCRBD01-01	01				TCRBJ02-02*01	TCRBJ02	TCRBJ02-02	01				5	6	5	0	2	5	39	48	50	57	63	2	In	VDJ
TGAAGATCCAGCCCTCAGAACCCAGGGACTCAGCTGTGTACTTCTGTGCTTGACATCCCGAGGACCGGGGAGCTGTTTTTTGGAGAA		2	1.1595681768109556E-5	37	TCRBV12-03/12-04*01	TCRBV12	TCRBV12-03/12-04	01								TCRBD01,TCRBD02	TCRBD01-01,TCRBD02-01		TCRBJ02-02*01	TCRBJ02	TCRBJ02-02	01				12	8	2	6	2	5	44	49	51	55	63	2	Out	VDJ
TCTAAGAAGCTCCTTCTCAGTGACTCTGGCTTCTATCTCTGTGCCTCGACCCGTGGGGGGCACACCGGGGAGCTGTTTTTTGGAGAA	CASTRGGHTGELFF	2	1.1595681768109556E-5	42	TCRBV30-01	TCRBV30	TCRBV30-01				01,05					TCRBD01,TCRBD02	TCRBD01-01,TCRBD02-01		TCRBJ02-02*01	TCRBJ02	TCRBJ02-02	01				7	0	6	0	9	3	39	46	55	-1	61	2	In	VDJ
CTCACTGTGACATCGGCCCAAAAGAACCCGACAGCTTTCTATCTCTGTGCCAGTAGCCCGGGACCCCGGGAGCTGTTTTTTGGAGAA	CASSPGPRELFF	2	1.1595681768109556E-5	36	TCRBV19-01*01	TCRBV19	TCRBV19-01	01								TCRBD01,TCRBD02	TCRBD01-01,TCRBD02-01		TCRBJ02-02*01	TCRBJ02	TCRBJ02-02	01				6	3	0	7	3	9	45	56	59	64	67	2	In	VDJ
NNTGAAGATCCAGCCCTCAGAACCCAGGGACTCAGCTGTGTACTTCTGTGCCAGGGTACAGGGGACGCTGAAGCTTTCTTTGGACAA		2	1.1595681768109556E-5	35	TCRBV12-03/12-04*01	TCRBV12	TCRBV12-03/12-04	01				TCRBD01-01*01	TCRBD01	TCRBD01-01	01				TCRBJ01-01*01	TCRBJ01	TCRBJ01-01	01				9	3	3	2	3	6	46	54	57	64	67	2	Out	VDJ
ATCCAGTCCACGGAGTCAGGGGACACAGCACTGTATTTCTGTGCCAGCAGCCCCCGGGAGGAAGGCACTGAAGCTTTCTTTGGACAA	CASSPREEGTEAFF	2	1.1595681768109556E-5	42	TCRBV21-01*01	TCRBV21	TCRBV21-01	01				TCRBD02-01*02	TCRBD02	TCRBD02-01	02				TCRBJ01-01*01	TCRBJ01	TCRBJ01-01	01				5	4	8	1	3	4	39	51	54	61	65	2	In	VDJ
ATTCTGGAGTCCGCCAGCACCAACCAGACATCTATGTACCTCTGTGCCAGCATCGGCAGGATGAACACTGAAGCTTTCTTTGGACAA	CASIGRMNTEAFF	2	1.1595681768109556E-5	39	TCRBV28-01*01	TCRBV28	TCRBV28-01	01				TCRBD01-01*01	TCRBD01	TCRBD01-01	01				TCRBJ01-01*01	TCRBJ01	TCRBJ01-01	01				7	1	4	4	4	0	42	52	56	60	61	2	In	VDJ
ACATCGGCCCAAAAGAACCCGACAGCTTTCTATCTCTGTGCCAGTAGTATCTCCCGGACAGGGAACACTGAAGCTTTCTTTGGACAA	CASSISRTGNTEAFF	5	2.898920442027389E-5	45	TCRBV19-01*01	TCRBV19	TCRBV19-01	01				TCRBD01-01*01	TCRBD01	TCRBD01-01	01				TCRBJ01-01*01	TCRBJ01	TCRBJ01-01	01				3	0	1	4	5	1	36	50	55	-1	62	5	In	VDJ
NTGAAGATCCAGCCCTCAGAACCCAGGGACTCAGCTGTGTACTTCTGTGCCAGCAGTTTACAGAACACTGAAGCTTTCTTTGGACAA	CASSLQNTEAFF	2	1.1595681768109556E-5	36	TCRBV12-03/12-04*01	TCRBV12	TCRBV12-03/12-04	01				TCRBD01-01*01	TCRBD01	TCRBD01-01	01				TCRBJ01-01*01	TCRBJ01	TCRBJ01-01	01				2	0	4	6	0	1	45	-1	60	-1	62	2	In	VDJ
AAGATCCAGCCCTCAGAACCCAGGGACTCAGCTGTGTACTTCTGTGCCAGCAGTTTCGGGGTCAACACTGAAGCTTTCTTTGGACAA	CASSFGVNTEAFF	2	1.1595681768109556E-5	39	TCRBV12-03/12-04*01	TCRBV12	TCRBV12-03/12-04	01				TCRBD02-01*01	TCRBD02	TCRBD02-01	01				TCRBJ01-01*01	TCRBJ01	TCRBJ01-01	01				3	2	8	3	0	2	42	-1	56	61	63	2	In	VDJ
ACTCTGGAGTCTGCTGCCTCCTCCCAGACATCTGTATATTTCTGCGCCAGCAGTGACACAGCTAATGAAAAACTGTTTTTTGGCAGT	CASSDTANEKLFF	3	1.7393522652164333E-5	39	TCRBV10-01*01	TCRBV10	TCRBV10-01	01				TCRBD01-01*01	TCRBD01	TCRBD01-01	01				TCRBJ01-04*01	TCRBJ01	TCRBJ01-04	01				3	0	3	5	1	3	42	56	57	-1	61	3	In	VDJ
CTGAAGATCCAGCGCACAGAGCAGGAGGACTCCGCCGTGTATCTCTGTGCCAGCAGCCGTCCTAATCAGCCCCAGCATTTTGGTGAT	CASSRPNQPQHF	5	2.898920442027389E-5	36	TCRBV07-08*03	TCRBV07	TCRBV07-08	03				TCRBD02-01	TCRBD02	TCRBD02-01				01,02	TCRBJ01-05*01	TCRBJ01	TCRBJ01-05	01				3	0	4	10	2	4	45	59	61	-1	63	5	In	VDJ
GTTGCTGGGGGACTCGGCCCTCTATCTCTGTGCCAGCAGGCCTCCTTTGACCCGAGCTCCTATAATTCACCCCTCCACTTTGGGAAT		2	1.1595681768109556E-5	53	TCRBV05-06*01	TCRBV05	TCRBV05-06	01								TCRBD01,TCRBD02	TCRBD01-01,TCRBD02-01		TCRBJ01-06*01	TCRBJ01	TCRBJ01-06	01				5	5	2	7	9	0	28	39	48	51	56	2	Out	VDJ
CAGCCCTCAGAACCCAGGGACTCAGCTGTGTACTTCTGTGCCAGCAGTCCCGGAGCAGGGAAGAATTCACCCCTCCACTTTGGGAAT	CASSPGAGKNSPLHF	2	1.1595681768109556E-5	45	TCRBV12	TCRBV12				TCRBV12-03/12-04,TCRBV12-04		TCRBD01-01*01	TCRBD01	TCRBD01-01	01				TCRBJ01-06*01	TCRBJ01	TCRBJ01-06	01				5	3	4	3	7	7	36	48	55	60	63	2	In	VDJ
ATGAGCTCCTTGGAGCTGGGGGACTCAGCCCTGTACTTCTGTGCCAGCAGCTTAGCAGGAGGGTTAGGTGGCTACACCTTCGGTTCG	CASSLAGGLGGYTF	2	1.1595681768109556E-5	42	TCRBV13-01*01	TCRBV13	TCRBV13-01	01				TCRBD02-01*02	TCRBD02	TCRBD02-01	02				TCRBJ01-02*01	TCRBJ01	TCRBJ01-02	01				1	5	10	0	2	7	39	55	57	63	68	2	In	VDJ
AAGATCCAGCCCTCAGAACCCAGGGACTCAGCTGTGTACTTCTGTGCCAGCAGCCCCGCAGGGGATTATGGCTACACCTTCGGTTCG	CASSPAGDYGYTF	2	1.1595681768109556E-5	39	TCRBV12-03/12-04*01	TCRBV12	TCRBV12-03/12-04	01				TCRBD01-01*01	TCRBD01	TCRBD01-01	01				TCRBJ01-02*01	TCRBJ01	TCRBJ01-02	01				6	2	4	2	5	5	42	53	58	64	66	2	In	VDJ
ATCCGGTCCACAAAGCTGGAGGACTCAGCCATGTACTTCTGTGCCAGCAGTGAAGCCGCAGGGCTCTATGGCTACACCTTCGGTTCG	CASSEAAGLYGYTF	2	1.1595681768109556E-5	42	TCRBV02-01	TCRBV02	TCRBV02-01				01,03	TCRBD01-01*01	TCRBD01	TCRBD01-01	01				TCRBJ01-02*01	TCRBJ01	TCRBJ01-02	01				0	2	4	3	2	4	39	56	58	63	65	2	In	VDJ
CAGCCTGCAGAACTGGAGGATTCTGGAGTTTATTTCTGTGCCAGCAGTCCCACAGGGGCCTGGGGCTATGGCTACACCTTCGGTTCG	CASSPTGAWGYGYTF	3	1.7393522652164333E-5	45	TCRBV14-01*01	TCRBV14	TCRBV14-01	01				TCRBD01-01*01	TCRBD01	TCRBD01-01	01				TCRBJ01-02*01	TCRBJ01	TCRBJ01-02	01				6	7	3	2	4	4	36	47	51	58	65	3	In	VDJ
CTGAGCTCTCTGGAGCTGGGGGACTCAGCTTTGTATTTCTGTGCCAGCAGCTCCCGGGGAGGGGGCTATGGCTACACCTTCGGTTCG	CASSSRGGGYGYTF	5	2.898920442027389E-5	42	TCRBV09-01*01	TCRBV09	TCRBV09-01	01				TCRBD02-01*02	TCRBD02	TCRBD02-01	02				TCRBJ01-02*01	TCRBJ01	TCRBJ01-02	01				4	2	9	0	5	4	39	51	56	63	65	5	In	VDJ
NNNNTGTCGGCTGCTCCCTCCCAGACATCTGTGTACTTCTGTGCCAGCAGTTACTCGAAGGGCGCCTATGGCTACACCTTCGGTTCG	CASSYSKGAYGYTF	2	1.1595681768109556E-5	42	TCRBV06-05*01	TCRBV06	TCRBV06-05	01								TCRBD01,TCRBD02	TCRBD01-01,TCRBD02-01		TCRBJ01-02*01	TCRBJ01	TCRBJ01-02	01				0	3	5	3	2	4	39	56	58	62	65	2	In	VDJ
TCCACAAAGCTGGAGGACTCAGCCATGTACTTCTGTGCCAGCACCCATGGGGGCGCGGCGAGCGCCTATGGCTACACCTTCGGTTCG	CASTHGGAASAYGYTF	2	1.1595681768109556E-5	48	TCRBV02-01	TCRBV02	TCRBV02-01				01,03	TCRBD01-01*01	TCRBD01	TCRBD01-01	01				TCRBJ01-02*01	TCRBJ01	TCRBJ01-02	01				7	11	6	0	5	4	33	43	48	54	65	2	In	VDJ
AAGATCCAGCCCTCAGAACCCAGGGACTCAGCTGTGTACTTCTGTGCCAGCTCCCCGGGGACACCCTATGGCTACACCTTCGGTTCG	CASSPGTPYGYTF	2	1.1595681768109556E-5	39	TCRBV12-03/12-04*01	TCRBV12	TCRBV12-03/12-04	01				TCRBD01-01*01	TCRBD01	TCRBD01-01	01				TCRBJ01-02*01	TCRBJ01	TCRBJ01-02	01				8	2	0	6	6	4	42	51	57	63	65	2	In	VDJ
CTGGAGTCCGCCAGCACCAACCAGACATCTATGTACCTCTGTGCCAGCAGTTCCCGGGACGGATACTATGGCTACACCTTCGGTTCG	CASSSRDGYYGYTF	2	1.1595681768109556E-5	42	TCRBV28-01*01	TCRBV28	TCRBV28-01	01								TCRBD01,TCRBD02	TCRBD01-01,TCRBD02-01		TCRBJ01-02*01	TCRBJ01	TCRBJ01-02	01				4	4	0	7	3	3	39	52	55	60	64	2	In	VDJ
ATTCTGGAGTCCGCCAGCACCAACCAGACATCTATGTACCTCTGTGCCAGCTCGGAGAGCTACTCCGGTGAGCAGTACTTCGGGCCG	CASSESYSGEQYF	1	5.797840884054778E-6	39	TCRBV28-01*01	TCRBV28	TCRBV28-01	01				TCRBD02-01*02	TCRBD02	TCRBD02-01	02				TCRBJ02-07*01	TCRBJ02	TCRBJ02-07	01				8	12	10	2	2	7	42	51	53	57	69	1	In	VDJ
CTGAATGTGAACGCCTTGTTGCTGGGGGACTCGGCCCTCTATCTCTGTGCCAGCAGCCCTGGCTCCTACGAGCAGTACTTCGGGCCG	CASSPGSYEQYF	1	5.797840884054778E-6	36	TCRBV05-06*01	TCRBV05	TCRBV05-06	01								TCRBD01,TCRBD02	TCRBD01-01,TCRBD02-01		TCRBJ02-07*01	TCRBJ02	TCRBJ02-07	01				4	0	0	10	3	0	45	57	60	-1	62	1	In	VDJ
GTGAACGCCTTGGAGCTGGACGACTCGGCCCTGTATCTCTGTGCCAGCAGCTTGACAGGGGGCTCCTACGAGCAGTACTTCGGGCCG	CASSLTGGSYEQYF	2	1.1595681768109556E-5	42	TCRBV05-04*01	TCRBV05	TCRBV05-04	01				TCRBD01-01*01	TCRBD01	TCRBD01-01	01				TCRBJ02-07*01	TCRBJ02	TCRBJ02-07	01				1	0	3	1	0	0	39	-1	54	-1	62	2	In	VDJ
GTCCGCCAGCACCAACCAGACATCTATGTACCTCTGTGCCAGCAGTTTAGAGTGTGTGGGAGCTCCTACGAGCAGTACTTCGGGCCG		1	5.797840884054778E-6	47	TCRBV28-01*01	TCRBV28	TCRBV28-01	01				TCRBD02-01*02	TCRBD02	TCRBD02-01	02				TCRBJ02-07*01	TCRBJ02	TCRBJ02-07	01				2	0	9	2	8	0	34	49	57	-1	62	1	Out	VDJ
TCACCAGGCCTGGGGGACGCAGCCATGTACCTGTGTGCCACCAGCAGAGACGCGGTCTCTGCAACCTACGAGCAGTACTTCGGGCCG	CATSRDAVSATYEQYF	9	5.2180567956493005E-5	48	TCRBV15-01*02	TCRBV15	TCRBV15-01	02				TCRBD02-01	TCRBD02	TCRBD02-01				01,02	TCRBJ02-07*01	TCRBJ02	TCRBJ02-07	01				0	9	7	5	1	2	33	50	51	55	64	9	In	VDJ
TGATTCTGGAGTCCGCCAGCACCAACCAGACATCTATGTACCTCTGTGCGGTAGCGGGAGATTAACTACGAGCAGTACTTCGGGCCG		1	5.797840884054778E-6	37	TCRBV28-01*01	TCRBV28	TCRBV28-01	01				TCRBD02-01*02	TCRBD02	TCRBD02-01	02				TCRBJ02-07*01	TCRBJ02	TCRBJ02-07	01				12	5	5	2	2	3	44	49	51	60	65	1	Out	VDJ
GGAGACACGGCACTGTATCTCTGCGCCAGCAGTCATCGCAAGTCGATCACCGGGAGGGACTTTAGGCACGAGCAGTACTTCGGGCCG	CASSHRKSITGRDFRHEQYF	2	1.1595681768109556E-5	60	TCRBV23-01*01	TCRBV23	TCRBV23-01	01				TCRBD02-01*02	TCRBD02	TCRBD02-01	02				TCRBJ02-07*01	TCRBJ02	TCRBJ02-07	01				3	9	8	0	15	5	21	35	50	58	67	2	In	VDJ
GAGCAGCGGGACTCGGCCATGTATCGCTGTGCCAGCAGCTTAGTCCGAGCCACGGGCCCCTCTGGAAACACCATATATTTTGGAGAG	CASSLVRATGPSGNTIYF	11	6.377624972460256E-5	54	TCRBV07-06*01	TCRBV07	TCRBV07-06	01								TCRBD01,TCRBD02	TCRBD01-01,TCRBD02-01		TCRBJ01-03*01	TCRBJ01	TCRBJ01-03	01				1	2	8	0	10	0	27	43	53	57	59	11	In	VDJ
CCCTCAGAACCCAGGGACTCAGCTGTGTACTTCTGTGCCAGCAGTCACGGGACAGGGGGTGTTGCCCAGGCCCTCCACTTTGGGAAC	CASSHGTGGVAQALHF	2	1.1595681768109556E-5	48	TCRBV12	TCRBV12				TCRBV12-03/12-04,TCRBV12-04		TCRBD01-01*01	TCRBD01	TCRBD01-01	01				TCRBJ01-06*02	TCRBJ01	TCRBJ01-06	02				5	11	0	1	3	14	33	45	48	59	70	2	In	VDJ
AACGCCTTGTTGCTGGGGGACTCGGCCCTCTATCTCTGTGCCAGCAGCTTGCCCGGGACAGGGCGTTCACCCCTCCACTTTGGGAAC	CASSLPGTGRSPLHF	2	1.1595681768109556E-5	45	TCRBV05-06*01	TCRBV05	TCRBV05-06	01				TCRBD01-01*01	TCRBD01	TCRBD01-01	01				TCRBJ01-06*02	TCRBJ01	TCRBJ01-06	02				1	2	0	3	3	9	36	51	54	63	65	2	In	VDJ
NTGAAGATCCAGCCCTCAGAACCCAGGGACTCAGCTGTGTACTTCTGTGCCAGCAGTTCAGGGGGTATGGAGCAGTTCTTCGGGCCA	CASSSGGMEQFF	5	2.898920442027389E-5	36	TCRBV12-03/12-04*01	TCRBV12	TCRBV12-03/12-04	01				TCRBD01-01*01	TCRBD01	TCRBD01-01	01				TCRBJ02-01*01	TCRBJ02	TCRBJ02-01	01				4	4	4	1	0	10	45	-1	58	65	69	5	In	VDJ
CTGAATGTGAACGCCTTGGAGCTGGAGGACTCGGCCCTGTATCTCTGTGCCAGCAGCCAGGGACTAGCGGGACAGTTCTTCGGGCCA	CASSQGLAGQFF	2	1.1595681768109556E-5	36	TCRBV05-08*01	TCRBV05	TCRBV05-08	01				TCRBD02-01*02	TCRBD02	TCRBD02-01	02				TCRBJ02-01*01	TCRBJ02	TCRBJ02-01	01				4	0	0	3	2	13	45	57	59	-1	72	2	In	VDJ
AAGATCCAGCCCTCAGAACCCAGGGACTCAGCTGTGTACTTCTGTGCCAGCAGTTTTCCGGGACAGCCCGCCCAGTACTTCGGGCCA	CASSFPGQPAQYF	2	1.1595681768109556E-5	39	TCRBV12-03/12-04*01	TCRBV12	TCRBV12-03/12-04	01				TCRBD01-01*01	TCRBD01	TCRBD01-01	01				TCRBJ02-05*01	TCRBJ02	TCRBJ02-05	01				3	4	0	5	3	9	42	56	59	66	70	2	In	VDJ
CTGATCCTGGAGTCGCCCAGCCCCAACCAGACCTCTCTGTACTTCTGTGCCAGCACAGAGGGAGTGGAGACCCAGTACTTCGGGCCA	CASTEGVETQYF	2	1.1595681768109556E-5	36	TCRBV27-01*01	TCRBV27	TCRBV27-01	01				TCRBD02-01*02	TCRBD02	TCRBD02-01	02				TCRBJ02-05*01	TCRBJ02	TCRBJ02-05	01				7	2	9	2	4	5	45	55	59	64	66	2	In	VDJ
AAGATCCAGCCCTCAGAACCCAGGGACTCAGCTGTGTACTTCTGTGCCAGCAGTTCGGACTGGGTAGAGACCCAGTACTTCGGGCCA	CASSSDWVETQYF	2	1.1595681768109556E-5	39	TCRBV12-03/12-04*01	TCRBV12	TCRBV12-03/12-04	01				TCRBD02-01	TCRBD02	TCRBD02-01				01,02	TCRBJ02-05*01	TCRBJ02	TCRBJ02-05	01				4	4	1	10	1	4	42	55	56	61	65	2	In	VDJ
ACCAGTGCCCATCCTGAAGACAGCAGCTTCTACATCTGCAGTGCCCCGGGCCCCGACAGGGTTGGAGAGACCCAGTACTTCGGGCCA	CSAPGPDRVGETQYF	2	1.1595681768109556E-5	45	TCRBV20	TCRBV20				TCRBV20-01,TCRBV20-or09_02		TCRBD01-01*01	TCRBD01	TCRBD01-01	01				TCRBJ02-05*01	TCRBJ02	TCRBJ02-05	01				6	4	2	3	10	4	36	44	54	61	65	2	In	VDJ
GCCAGCACCAACCAGACATCTATGTACCTCTGTGCCAGCAGTGGTGCGGGAGTGGGGTTGGGCACAGATACGCAGTATTTTGGCCCA	CASSGAGVGLGTDTQYF	9	5.2180567956493005E-5	51	TCRBV28-01*01	TCRBV28	TCRBV28-01	01				TCRBD02-01*02	TCRBD02	TCRBD02-01	02				TCRBJ02-03*01	TCRBJ02	TCRBJ02-03	01				5	9	7	2	3	1	30	42	45	52	61	9	In	VDJ
GAGTCCGCCAGCACCAACCAGACATCTATGTACCTCTGTGCCAGCAGTGAACCCGGGGTACGGGCCGGGGAGCTGTTTTTTGGAGAA	CASSEPGVRAGELFF	2	1.1595681768109556E-5	45	TCRBV28-01*01	TCRBV28	TCRBV28-01	01				TCRBD02-01*01	TCRBD02	TCRBD02-01	01				TCRBJ02-02*01	TCRBJ02	TCRBJ02-02	01				5	6	8	3	5	6	36	48	53	58	64	2	In	VDJ
GCCTTGGAGCTGGACGACTCGGCCCTGTATCTCTGTGCCAGCAGCCCCGCTGGGGGAAAGAGGGCCGGGGAGCTGTTTTTTGGAGAA	CASSPAGGKRAGELFF	2	1.1595681768109556E-5	48	TCRBV05-04*01	TCRBV05	TCRBV05-04	01								TCRBD01,TCRBD02	TCRBD01-01,TCRBD02-01		TCRBJ02-02*01	TCRBJ02	TCRBJ02-02	01				4	8	6	1	6	6	33	45	51	56	64	2	In	VDJ
ATCCAGCGCACAGAGCAGGGGGACTCGGCCATGTATCTCTGTGCCAGCAGCTTGTACAGCGACATGTCTGAAGCTTTCTTTGGACAA	CASSLYSDMSEAFF	4	2.319136353621911E-5	42	TCRBV07-09*01	TCRBV07	TCRBV07-09	01								TCRBD01,TCRBD02	TCRBD01-01,TCRBD02-01		TCRBJ01-01*01	TCRBJ01	TCRBJ01-01	01				3	3	2	6	7	6	39	53	60	64	67	4	In	VDJ
ATCCGGTCCACAAAGCTGGAGGACTCAGCCATGTACTTCTGTGCCAGCAGTGACCGCAGGGAGTTCACTGAAGCTTTCTTTGGACAA	CASSDRREFTEAFF	2	1.1595681768109556E-5	42	TCRBV02-01	TCRBV02	TCRBV02-01				01,03					TCRBD01,TCRBD02	TCRBD01-01,TCRBD02-01		TCRBJ01-01*01	TCRBJ01	TCRBJ01-01	01				3	4	4	3	3	4	39	53	56	61	65	2	In	VDJ
GTGACATCGGCCCAAAAGAACCCGACAGCTTTCTATCTCTGTGCCAGTAGTACCCGACAGGGGAACACTGAAGCTTTCTTTGGACAA	CASSTRQGNTEAFF	4	2.319136353621911E-5	42	TCRBV19-01*01	TCRBV19	TCRBV19-01	01				TCRBD01-01*01	TCRBD01	TCRBD01-01	01				TCRBJ01-01*01	TCRBJ01	TCRBJ01-01	01				4	0	2	3	3	1	39	52	55	-1	62	4	In	VDJ
NNNNTGAAGATCCAGCCCTCAGAACCCAGGGACTCAGCTGTGTACTTCTGTGCCAGCAGTTTAGACAGGAAAGCTTTCTTTGGACAA	CASSLDRKAFF	2	1.1595681768109556E-5	33	TCRBV12-03/12-04*01	TCRBV12	TCRBV12-03/12-04	01				TCRBD01-01*01	TCRBD01	TCRBD01-01	01				TCRBJ01-01*01	TCRBJ01	TCRBJ01-01	01				1	1	3	4	0	9	48	-1	64	69	70	2	In	VDJ
NNNNNNNNNNNNNCTCTGAAGATCCGGTCCACAAAGCTGGAGGACTCAGCCATGTACTTCTGTGCCAGCAATTGGGAAGGTGGACAA	CASNWEG	2	1.1595681768109556E-5	21	TCRBV02-01	TCRBV02	TCRBV02-01				01,03					TCRBD01,TCRBD02	TCRBD01-01,TCRBD02-01		TCRBJ01-01*01	TCRBJ01	TCRBJ01-01	01				7	3	0	8	3	19	60	70	73	77	80	2	In	VDJ
CACGCCCTGCAGCCAGAAGACTCAGCCCTGTATCTCTGCGCCAGCAGCGAAGGGGACCGTCAATGGGAGCCCCAGCATTTTGGTGAT	CASSEGDRQWEPQHF	8	4.638272707243822E-5	45	TCRBV04-01*01	TCRBV04	TCRBV04-01	01								TCRBD01,TCRBD02	TCRBD01-01,TCRBD02-01		TCRBJ01-05*01	TCRBJ01	TCRBJ01-05	01				1	10	0	7	0	8	36	-1	52	57	67	8	In	VDJ
TGAATGTGAACGCCTTGTTGCTGGGGGACTCGGCCCTCTATCTCTGTGCCAGCAGCTTTGGGGGGAGAGCCCCAGCATTTTGGTGAT		2	1.1595681768109556E-5	37	TCRBV05-06*01	TCRBV05	TCRBV05-06	01				TCRBD02-01*01	TCRBD02	TCRBD02-01	01				TCRBJ01-05*01	TCRBJ01	TCRBJ01-05	01				2	2	9	1	1	8	44	58	59	65	67	2	Out	VDJ
CTCACTGTGACATCGGCCCAAAAGAACCCGACAGCTTTCTATCTCTGTGCCACCAGGCAGGCATATCAGCCCCAGCATTTTGGTGAT	CATRQAYQPQHF	2	1.1595681768109556E-5	36	TCRBV19-01*01	TCRBV19	TCRBV19-01	01				TCRBD01-01*01	TCRBD01	TCRBD01-01	01				TCRBJ01-05*01	TCRBJ01	TCRBJ01-05	01				10	7	4	4	1	5	45	52	53	57	64	2	In	VDJ
AGTTCTAAGAAGCTCCTTCTCAGTGACTCTGGCTTCTATCTCTGTGCCTGGAGCGGGGACCGAGATCAGCCCCAGCATTTTGGTGAT	CAWSGDRDQPQHF	2	1.1595681768109556E-5	39	TCRBV30-01*01	TCRBV30	TCRBV30-01	01								TCRBD01,TCRBD02	TCRBD01-01,TCRBD02-01		TCRBJ01-05*01	TCRBJ01	TCRBJ01-05	01				3	4	0	7	2	5	42	53	55	60	64	2	In	VDJ
AACGCCTTGGAGCTGGAGGACTCGGCCCTGTATCTCTGTGCCAGCAGCAGGACAGGGCGGGAGCATCAGCCCCAGCATTTTGGTGAT	CASSRTGREHQPQHF	2	1.1595681768109556E-5	45	TCRBV05-08*01	TCRBV05	TCRBV05-08	01				TCRBD01-01*01	TCRBD01	TCRBD01-01	01				TCRBJ01-05*01	TCRBJ01	TCRBJ01-05	01				4	7	1	3	1	5	36	48	49	57	64	2	In	VDJ
GTCCACGGAGTCAGGGGACACAGCACTGTATTTCTGTGCCAGCAGCAATGGACAGGGAGAGATAATCAGCCCCAGCATTTTGGTGAT		2	1.1595681768109556E-5	47	TCRBV21-01*01	TCRBV21	TCRBV21-01	01				TCRBD01-01*01	TCRBD01	TCRBD01-01	01				TCRBJ01-05*01	TCRBJ01	TCRBJ01-05	01				3	6	1	3	1	4	34	48	49	57	63	2	Out	VDJ
GTGAGCACCTTGGAGCTGGGGGACTCGGCCCTTTATCTTTGCGCCAGCAGCTTGGAGGGGAATAATTCACCCCTCCACTTTGGGAAT	CASSLEGNNSPLHF	2	1.1595681768109556E-5	42	TCRBV05-01*01	TCRBV05	TCRBV05-01	01				TCRBD01-01*01	TCRBD01	TCRBD01-01	01				TCRBJ01-06*01	TCRBJ01	TCRBJ01-06	01				0	1	5	2	0	5	39	-1	55	60	61	2	In	VDJ
GTGAACGCCTTGGAGCTGGACGACTCGGCCCTGTATCTCTGTGCCAGCAGCTTGAAGGAGGGGAGCTCACCCCTCCACTTTGGGAAT	CASSLKEGSSPLHF	3	1.7393522652164333E-5	42	TCRBV05-04*01	TCRBV05	TCRBV05-04	01				TCRBD02-01*02	TCRBD02	TCRBD02-01	02				TCRBJ01-06*01	TCRBJ01	TCRBJ01-06	01				1	4	10	0	2	10	39	54	56	62	66	3	In	VDJ
CTGGAGTCCGCCAGCACCAACCAGACATCTATGTACCTCTGTGCCAGCAGCCCGGGGGCGAGGGGATCACCCCTCCACTTTGGGAAT	CASSPGARGSPLHF	2	1.1595681768109556E-5	42	TCRBV28-01*01	TCRBV28	TCRBV28-01	01								TCRBD01,TCRBD02	TCRBD01-01,TCRBD02-01		TCRBJ01-06*01	TCRBJ01	TCRBJ01-06	01				6	7	6	0	3	10	39	50	53	59	66	2	In	VDJ
NCTCTGAAGATCCGGTCCACAAAGCTGGAGGACTCAGCCATGTACTTCTGTGCCAGCAGTCCTTGGACCCTCCTCGCCTTCGGTTCG	CASSPWTLLAF	2	1.1595681768109556E-5	33	TCRBV02-01	TCRBV02	TCRBV02-01				01,03					TCRBD01,TCRBD02	TCRBD01-01,TCRBD02-01		TCRBJ01-02*01	TCRBJ01	TCRBJ01-02	01				5	8	1	7	4	15	48	60	64	68	76	2	In	VDJ
ATTCTGGAGTCCGCCAGCACCAACCAGACATCTATGTACCTCTGTGCCAGCAGTTTATCCAGGGTCTATGGCTACACCTTCGGTTCG	CASSLSRVYGYTF	2	1.1595681768109556E-5	39	TCRBV28-01*01	TCRBV28	TCRBV28-01	01				TCRBD01-01*01	TCRBD01	TCRBD01-01	01				TCRBJ01-02*01	TCRBJ01	TCRBJ01-02	01				1	1	4	3	1	4	42	58	59	64	65	2	In	VDJ
GTGACATCGGCCCAAAAGAACCCGACAGCTTTCTATCTCTGTGCCAGTAGTCCGTCGTCCAGAATCTATGGCTACACCTTCGGTTCG	CASSPSSRIYGYTF	2	1.1595681768109556E-5	42	TCRBV19-01*01	TCRBV19	TCRBV19-01	01				TCRBD01-01*01	TCRBD01	TCRBD01-01	01				TCRBJ01-02*01	TCRBJ01	TCRBJ01-02	01				5	3	4	5	8	4	39	51	59	62	65	2	In	VDJ
ATTCTGGAGTCCGCCAGCACCAACCAGACATCTATGTACCTCTGTGCCAGCAGCACACAGGGCGGCTATGGCTACACCTTCGGTTCG	CASSTQGGYGYTF	2	1.1595681768109556E-5	39	TCRBV28-01*01	TCRBV28	TCRBV28-01	01				TCRBD01-01*01	TCRBD01	TCRBD01-01	01				TCRBJ01-02*01	TCRBJ01	TCRBJ01-02	01				6	3	3	3	3	4	42	53	56	62	65	2	In	VDJ
TGTGAGTGCCTTGGAGCTGGGGGACTCGGCCCTGTATCTCTGTGCCAGAAGGGAACCGACAGCTCCTATGGCTACACCTTCGGTTCG		2	1.1595681768109556E-5	41	TCRBV05-03	TCRBV05	TCRBV05-03				01,02	TCRBD01-01*01	TCRBD01	TCRBD01-01	01				TCRBJ01-02*01	TCRBJ01	TCRBJ01-02	01				5	3	2	5	6	4	40	51	57	62	65	2	Out	VDJ
ACATCGGCCCAAAAGAACCCGACAGCTTTCTATCTCTGTGCCAGTACCTTTCCGGGACAGCTATCCTATGGCTACACCTTCGGTTCG	CASTFPGQLSYGYTF	2	1.1595681768109556E-5	45	TCRBV19-01*01	TCRBV19	TCRBV19-01	01				TCRBD01-01*01	TCRBD01	TCRBD01-01	01				TCRBJ01-02*01	TCRBJ01	TCRBJ01-02	01				7	5	0	5	7	4	36	46	53	60	65	2	In	VDJ
ATTCTGGAGTCCGCCAGCACCAACCAGACATCTATGTACCTCTGTGCCAGCAGCACGACGACAGCCTATGGCTACACCTTCGGTTCG	CASSTTTAYGYTF	2	1.1595681768109556E-5	39	TCRBV28-01*01	TCRBV28	TCRBV28-01	01				TCRBD01-01*01	TCRBD01	TCRBD01-01	01				TCRBJ01-02*01	TCRBJ01	TCRBJ01-02	01				6	1	2	5	6	4	42	53	59	64	65	2	In	VDJ
CAGCCCTCAGAACCCAGGGACTCAGCTGTGTACTTCTGTGCCAGCTCCGACGCGAGGAGGTCTAACTATGGCTACACCTTCGGTTCG	CASSDARRSNYGYTF	2	1.1595681768109556E-5	45	TCRBV12	TCRBV12				TCRBV12-03/12-04,TCRBV12-04		TCRBD02-01*02	TCRBD02	TCRBD02-01	02				TCRBJ01-02*01	TCRBJ01	TCRBJ01-02	01				8	1	10	1	10	0	36	45	55	60	61	2	In	VDJ
AAGATCCGGTCCACAAAGCTGGAGGACTCAGCCATGTACTTCTGTGCCAGCTCCGGGACGGCTAACTATGGCTACACCTTCGGTTCG	CASSGTANYGYTF	2	1.1595681768109556E-5	39	TCRBV02-01	TCRBV02	TCRBV02-01				01,03					TCRBD01,TCRBD02	TCRBD01-01,TCRBD02-01		TCRBJ01-02*01	TCRBJ01	TCRBJ01-02	01				8	2	0	7	3	0	42	51	54	59	61	2	In	VDJ
NTGTCGGCTGCTCCCTCCCAGACATCTGTGTACTTCTGTGCCAGCAGGGGGGGAATTGCGAATAACTATGGCTACACCTTCGGTTCG	CASRGGIANNYGYTF	3	1.7393522652164333E-5	45	TCRBV06-05*01	TCRBV06	TCRBV06-05	01				TCRBD02-01*01	TCRBD02	TCRBD02-01	01				TCRBJ01-02*01	TCRBJ01	TCRBJ01-02	01				6	9	9	1	0	1	36	-1	47	53	62	3	In	VDJ
TCACGTTGGCGTCTGCTGTACCCTCTCAGACATCTGTGTACTTCTGTGCCAGCAGTGACCCGGGTGGATGGCTACACCTTCGGTTCG		6	3.4787045304328666E-5	37	TCRBV06-04*01	TCRBV06	TCRBV06-04	01				TCRBD02-01	TCRBD02	TCRBD02-01				01,02	TCRBJ01-02*01	TCRBJ01	TCRBJ01-02	01				2	3	8	4	1	6	44	59	60	64	67	6	Out	VDJ
CTGAATGTGAACGCCTTGTTGCTGGGGGACTCGGCCCTCTATCTCTGTGCCAGCAGCTTGGGGCTCAATGGCTACACCTTCGGTTCG	CASSLGLNGYTF	1	5.797840884054778E-6	36	TCRBV05-06*01	TCRBV05	TCRBV05-06	01				TCRBD01-01*01	TCRBD01	TCRBD01-01	01				TCRBJ01-02*01	TCRBJ01	TCRBJ01-02	01				0	3	9	0	0	6	45	-1	61	64	67	1	In	VDJ
NTGAAGATCCAGCCCTCAGAACCCAGGGACTCAGCTGTGTACTTCTGTGCCAGCAGTTTAAAAGGCAGTCGCTACACCTTCGGTTCG	CASSLKGSRYTF	2	1.1595681768109556E-5	36	TCRBV12-03/12-04*01	TCRBV12	TCRBV12-03/12-04	01								TCRBD01,TCRBD02	TCRBD01-01,TCRBD02-01		TCRBJ01-02*01	TCRBJ01	TCRBJ01-02	01				2	2	4	5	5	9	45	60	65	68	70	2	In	VDJ
CTCGCTCTGAGATGAATGTGAGCACCTTGGAGCTGGGGGACTCGGCCCTTTATCTTTGCGCCAGCCCCGGGTACGTACTTCGGGCCG		2	1.1595681768109556E-5	25	TCRBV05-01*01	TCRBV05	TCRBV05-01	01				TCRBD02-01	TCRBD02	TCRBD02-01				01,02	TCRBJ02-07*01	TCRBJ02	TCRBJ02-07	01				7	3	8	4	2	12	56	65	67	71	74	2	Out	VDJ
GATCCAGTCCACGGAGTCAGGGGACACAGCACTGTATTTCTGTGCCAGCCCCGAGGGATTGTCTTGTGCGAGCAGTACTTCGGGCCG		1	5.797840884054778E-6	41	TCRBV21-01*01	TCRBV21	TCRBV21-01	01				TCRBD02-01*02	TCRBD02	TCRBD02-01	02				TCRBJ02-07*01	TCRBJ02	TCRBJ02-07	01				8	11	11	0	3	6	40	49	52	57	68	1	Out	VDJ
NNNNTGAAGATCCAGCCCTCAGAACCCAGGGACTCAGCTGTGTACTTCTGTGCCAGCAGTTTGGGCTACGAGCAGTACTTCGGGCCG	CASSLGYEQYF	2	1.1595681768109556E-5	33	TCRBV12-03/12-04*01	TCRBV12	TCRBV12-03/12-04	01								TCRBD01,TCRBD02	TCRBD01-01,TCRBD02-01		TCRBJ02-07*01	TCRBJ02	TCRBJ02-07	01				3	0	0	9	0	3	48	-1	62	-1	65	2	In	VDJ
CTGGAGTCCGCCAGCACCAACCAGACATCTATGTACCTCTGTGCCAGCAGCCCGGGGGACAGTTCCTACGAGCAGTACTTCGGGCCG	CASSPGDSSYEQYF	1	5.797840884054778E-6	42	TCRBV28-01*01	TCRBV28	TCRBV28-01	01				TCRBD01-01*01	TCRBD01	TCRBD01-01	01				TCRBJ02-07*01	TCRBJ02	TCRBJ02-07	01				6	1	0	5	5	1	39	50	55	62	63	1	In	VDJ
ACTGTGAGCAACATGAGCCCTGAAGACAGCAGCATATATCTCTGCAGCGTTACAGGGGGTACCTCCTACGAGCAGTACTTCGGGCCG	CSVTGGTSYEQYF	3	1.7393522652164333E-5	39	TCRBV29-01	TCRBV29	TCRBV29-01				01,02	TCRBD01-01*01	TCRBD01	TCRBD01-01	01				TCRBJ02-07*01	TCRBJ02	TCRBJ02-07	01				5	3	3	1	0	0	42	-1	51	59	62	3	In	VDJ
CGGTCCACAAAGCTGGAGGACTCAGCCATGTACTTCTGTGCCAGCAGTGAATTATCGGGAGGATCCTACGAGCAGTACTTCGGGCCG	CASSELSGGSYEQYF	7	4.058488618838345E-5	45	TCRBV02-01	TCRBV02	TCRBV02-01				01,03	TCRBD02-01*02	TCRBD02	TCRBD02-01	02				TCRBJ02-07*01	TCRBJ02	TCRBJ02-07	01				2	1	8	1	4	1	36	51	55	62	63	7	In	VDJ
CAGCCCTCAGAACCCAGGGACTCAGCTGTGTACTTCTGTGCCAGCAGTTTGTCCCTCAATTACGCCTACGAGCAGTACTTCGGGCCG	CASSLSLNYAYEQYF	2	1.1595681768109556E-5	45	TCRBV12	TCRBV12				TCRBV12-03/12-04,TCRBV12-04						TCRBD01,TCRBD02	TCRBD01-01,TCRBD02-01		TCRBJ02-07*01	TCRBJ02	TCRBJ02-07	01				3	1	3	7	11	2	36	50	61	63	64	2	In	VDJ
CACATCAATTCCCTGGAGCTTGGTGACTCTGCTGTGTATTTCTGTGCCAGCAGCCAGTTAAGCCACTACGAGCAGTACTTCGGGCCG	CASSQLSHYEQYF	2	1.1595681768109556E-5	39	TCRBV03-01/03-02*01	TCRBV03	TCRBV03-01/03-02	01				TCRBD02-01	TCRBD02	TCRBD02-01				01,02	TCRBJ02-07*01	TCRBJ02	TCRBJ02-07	01				3	2	6	7	4	3	42	56	60	63	65	2	In	VDJ
CCAGCCCTCAGAACCCAGGGACTCAGCTGTGTACTTCTGTGCCAGCAGCAACAGGTTAAGCAAGAATACGAGCAGTACTTCGGGCCG		2	1.1595681768109556E-5	44	TCRBV12	TCRBV12				TCRBV12-03/12-04,TCRBV12-04		TCRBD01-01*01	TCRBD01	TCRBD01-01	01				TCRBJ02-07*01	TCRBJ02	TCRBJ02-07	01				6	11	3	4	2	4	37	48	50	55	66	2	Out	VDJ
TCCTCAGAACCGGGAGACACGGCACTGTATCTCTGCGCCAGCAGTCAACCGCCGACAGGGGGCTCCCACGAGCAGTACTTCGGGCCG	CASSQPPTGGSHEQYF	2	1.1595681768109556E-5	48	TCRBV23-01*01	TCRBV23	TCRBV23-01	01				TCRBD01-01*01	TCRBD01	TCRBD01-01	01				TCRBJ02-07*01	TCRBJ02	TCRBJ02-07	01				2	4	2	0	5	5	33	48	53	63	67	2	In	VDJ
GATGAATGTGAGCACCTTGGAGCTGGGGGACTCGGCCCTTTATCTTTGCGCCAGCTAGAAGGTGGAAACACCATATATTTTGGAGAG		4	2.319136353621911E-5	35	TCRBV05-01*01	TCRBV05	TCRBV05-01	01								TCRBD01,TCRBD02	TCRBD01-01,TCRBD02-01		TCRBJ01-03*01	TCRBJ01	TCRBJ01-03	01				7	0	5	4	4	3	46	55	59	-1	62	4	Out	VDJ
AAGATCCAGCCTGCAGAGCTTGGGGACTCGGCCGTGTATCTCTGTGCCAGCAGTACGGGAGCTGGAAACACCATATATTTTGGAGAG	CASSTGAGNTIYF	2	1.1595681768109556E-5	39	TCRBV11-03*01	TCRBV11	TCRBV11-03	01				TCRBD02-01*02	TCRBD02	TCRBD02-01	02				TCRBJ01-03*01	TCRBJ01	TCRBJ01-03	01				6	0	8	2	2	2	42	53	55	-1	61	2	In	VDJ
AATGTGAACGCCTTGGAGCTGGACGACTCGGCCCTGTATCTCTGTGCCAGCAGCTTGGATAATGGGACTCCCCTCCACTTTGGGAAC	CASSLDNGTPLHF	2	1.1595681768109556E-5	39	TCRBV05-04*01	TCRBV05	TCRBV05-04	01				TCRBD02-01	TCRBD02	TCRBD02-01				01,02	TCRBJ01-06*02	TCRBJ01	TCRBJ01-06	02				0	0	0	10	5	13	42	58	63	-1	69	2	In	VDJ
CTGATCCTGGAGTCGCCCAGCCCCAACCAGACCTCTCTGTACTTCTGTGCCAGCAGAGGCAGTAGCCATGAGCAGTTCTTCGGGCCA	CASRGSSHEQFF	5	2.898920442027389E-5	36	TCRBV27-01*01	TCRBV27	TCRBV27-01	01				TCRBD02-01	TCRBD02	TCRBD02-01				01,02	TCRBJ02-01*01	TCRBJ02	TCRBJ02-01	01				6	1	5	7	6	8	45	56	62	66	67	5	In	VDJ
CTTCACATCAATTCCCTGGAGCTTGGTGACTCTGCTGTGTATTTCTGTGCCAGCAGTACCCGCTACAATGAGCAGTTCTTCGGGCCA	CASSTRYNEQFF	2	1.1595681768109556E-5	36	TCRBV03-01/03-02*01	TCRBV03	TCRBV03-01/03-02	01								TCRBD01,TCRBD02	TCRBD01-01,TCRBD02-01		TCRBJ02-01*01	TCRBJ02	TCRBJ02-01	01				6	3	3	7	1	3	45	56	57	59	62	2	In	VDJ
AACGCCTTGGAGCTGGACGACTCGGCCCTGTATCTCTGTGCCAGCAGCACCCCCGGGAGCTCCTACAATGAGCAGTTCTTCGGGCCA	CASSTPGSSYNEQFF	2	1.1595681768109556E-5	45	TCRBV05-04*01	TCRBV05	TCRBV05-04	01				TCRBD02-01*02	TCRBD02	TCRBD02-01	02				TCRBJ02-01*01	TCRBJ02	TCRBJ02-01	01				4	0	8	2	5	0	36	48	53	-1	59	2	In	VDJ
CAGGTAGTGCGAGGAGATTCGGCAGCTTATTTCTGTGCCAGCTCACCACCGGGACTAGCGGGAGGACAGGAGCAGTTCTTCGGGCCA	CASSPPGLAGGQEQFF	9	5.2180567956493005E-5	48	TCRBV18-01*01	TCRBV18	TCRBV18-01	01				TCRBD02-01*02	TCRBD02	TCRBD02-01	02				TCRBJ02-01*01	TCRBJ02	TCRBJ02-01	01				0	4	0	1	0	10	33	-1	50	65	69	9	In	VDJ
GTGAACGCCTTGTTGCTGGGGGACTCGGCCCTCTATCTCTGTGCCAGCAGCTTAGCAGGGATGAGGAAGACCCAGTACTTCGGGCCA	CASSLAGMRKTQYF	3	1.7393522652164333E-5	42	TCRBV05-06*01	TCRBV05	TCRBV05-06	01				TCRBD01-01*01	TCRBD01	TCRBD01-01	01				TCRBJ02-05*01	TCRBJ02	TCRBJ02-05	01				2	7	4	3	2	6	39	53	55	60	67	3	In	VDJ
NNTCATTCTGAACTGAACATGAGCTCCTTGGAGCTGGGGGACTCAGCCCTGTACTTCCTTATCTCTGCTACGCAGTATTTTGGCCCA	LISATQYF	6	3.4787045304328666E-5	24	TCRBV13-01*01	TCRBV13	TCRBV13-01	01								TCRBD01,TCRBD02	TCRBD01-01,TCRBD02-01		TCRBJ02-03*01	TCRBJ02	TCRBJ02-03	01				17	0	10	0	9	8	57	57	66	-1	68	6	In	VDJ
TTGTTGCTGGGGGACTCGGCCCTCTATCTCTGTGCCAGCAGCCCGGTGACAGGGGCGCTGAACACCGGGGAGCTGTTTTTTGGAGAA	CASSPVTGALNTGELFF	2	1.1595681768109556E-5	51	TCRBV05-06*01	TCRBV05	TCRBV05-06	01				TCRBD01-01*01	TCRBD01	TCRBD01-01	01				TCRBJ02-02*01	TCRBJ02	TCRBJ02-02	01				4	4	2	2	5	1	30	42	47	55	59	2	In	VDJ
TCCCTGATTCTGGAGTCCGCCAGCACCAACCAGACATCTATGTACCTCTGTGCCAGCAGTTTTGGGACAGCCTCCTCTTTTGGACAA	CASSFGTASSF	3	1.7393522652164333E-5	33	TCRBV28-01*01	TCRBV28	TCRBV28-01	01				TCRBD01-01*01	TCRBD01	TCRBD01-01	01				TCRBJ01-01*01	TCRBJ01	TCRBJ01-01	01				3	8	0	5	1	17	48	62	63	70	78	3	In	VDJ
ACTCTCAAGATCCAGCCTGCAGAGCTTGGGGACTCGGCCATGTATCTCTGTGCCAGCAGCTTCCCCCCGGATGCTTTCTTTGGACAA	CASSFPPDAFF	2	1.1595681768109556E-5	33	TCRBV11-01*01	TCRBV11	TCRBV11-01	01								TCRBD01,TCRBD02	TCRBD01-01,TCRBD02-01		TCRBJ01-01*01	TCRBJ01	TCRBJ01-01	01				3	1	1	8	6	11	48	62	68	71	72	2	In	VDJ
GTGCAGCCTGCAGAACTGGAGGATTCTGGAGTTTATTTCTGTGCCAGCAGCCAAGGTGGTTGGGGACCTGAAGCTTTCTTTGGACAA	CASSQGGWGPEAFF	10	5.797840884054778E-5	42	TCRBV14-01*01	TCRBV14	TCRBV14-01	01								TCRBD01,TCRBD02	TCRBD01-01,TCRBD02-01		TCRBJ01-01*01	TCRBJ01	TCRBJ01-01	01				1	0	0	7	7	6	39	55	62	-1	67	10	In	VDJ
ATCCAGCCCTCAGAACCCAGGGACTCAGCTGTGTACTTCTGTGCCAGCAGTGGGACACTCCCAGGCACTGAAGCTTTCTTTGGACAA	CASSGTLPGTEAFF	2	1.1595681768109556E-5	42	TCRBV12	TCRBV12				TCRBV12-03/12-04,TCRBV12-04		TCRBD01-01*01	TCRBD01	TCRBD01-01	01				TCRBJ01-01*01	TCRBJ01	TCRBJ01-01	01				5	8	0	6	0	4	39	-1	51	57	65	2	In	VDJ
AGCTCTCTGGAGCTGGGGGACTCAGCTTTGTATTTCTGTGCCAGCAGCGCCACAGGGATAGGGAACACTGAAGCTTTCTTTGGACAA	CASSATGIGNTEAFF	4	2.319136353621911E-5	45	TCRBV09-01*01	TCRBV09	TCRBV09-01	01				TCRBD01-01*01	TCRBD01	TCRBD01-01	01				TCRBJ01-01*01	TCRBJ01	TCRBJ01-01	01				3	5	3	3	2	1	36	49	51	57	62	4	In	VDJ
AGTGCCCATCCTGAAGACAGCAGCTTCTACATCTGCAGTGCTAGAGAGGCTGGGGGTAGAGGGAACACTGAAGCTTTCTTTGGACAA	CSAREAGGRGNTEAFF	5	2.898920442027389E-5	48	TCRBV20	TCRBV20				TCRBV20-01,TCRBV20-or09_02						TCRBD01,TCRBD02	TCRBD01-01,TCRBD02-01		TCRBJ01-01*01	TCRBJ01	TCRBJ01-01	01				0	6	6	1	4	1	33	47	51	56	62	5	In	VDJ
CACGGAGTCAGGGGACACAGCACTGTATTTCTGTGCCAGCAACAATGAGGGGCGGACAGGCCGAACACTGAAGCTTTCTTTGGACAA		2	1.1595681768109556E-5	50	TCRBV21-01*01	TCRBV21	TCRBV21-01	01				TCRBD01-01*01	TCRBD01	TCRBD01-01	01				TCRBJ01-01*01	TCRBJ01	TCRBJ01-01	01				3	2	1	4	8	1	31	45	53	60	62	2	Out	VDJ
NNNNTGTCGGCTGCTCCCTCCCAGACATCTGTGTACTTCTGTGCCAGCAGTGCCCGGGAAACCAACACTGAAGCTTTCTTTGGACAA	CASSARETNTEAFF	6	3.4787045304328666E-5	42	TCRBV06	TCRBV06				TCRBV06-01,TCRBV06-05		TCRBD02-01*02	TCRBD02	TCRBD02-01	02				TCRBJ01-01*01	TCRBJ01	TCRBJ01-01	01				4	4	8	3	2	2	39	52	54	59	63	6	In	VDJ
TCCCTGGAGCTTGGTGACTCTGCTGTGTATTTCTGTGCCAGCAGCCAAGTGGGCGCCGGGACTCCAGAAAAACTGTTTTTTGGCAGT	CASSQVGAGTPEKLFF	6	3.4787045304328666E-5	48	TCRBV03-01/03-02*01	TCRBV03	TCRBV03-01/03-02	01				TCRBD02-01	TCRBD02	TCRBD02-01				01,02	TCRBJ01-04*01	TCRBJ01	TCRBJ01-04	01				1	3	0	10	8	8	33	49	57	63	66	6	In	VDJ
GCCTGCAGAGCTTGAGGACTCGGCCGTGTATCTCTGTGCCAGCAGCTTAGACCCGTTTATAGCAATCAGCCCCAGCATTTTGGTGAT		2	1.1595681768109556E-5	47	TCRBV11	TCRBV11				TCRBV11-02,TCRBV11-03		TCRBD02-01	TCRBD02	TCRBD02-01				01,02	TCRBJ01-05*01	TCRBJ01	TCRBJ01-05	01				0	0	5	9	6	0	34	51	57	-1	59	2	Out	VDJ
GTGACCAGTGCCCATCCTGAAGACAGCAGCTTCTACATCTGCAGTGCTAGCAGGGAAATAAGCAATCAGCCCCAGCATTTTGGTGAT	CSASREISNQPQHF	10	5.797840884054778E-5	42	TCRBV20	TCRBV20				TCRBV20-01,TCRBV20-or09_02		TCRBD01-01*01	TCRBD01	TCRBD01-01	01				TCRBJ01-05*01	TCRBJ01	TCRBJ01-05	01				3	5	4	3	0	1	39	-1	50	55	60	10	In	VDJ
AGCTCTCTGGAGCTGGGGGACTCAGCTTTGTATTTCTGTGCCAGCAGCAGAGGAGGAGGGGACAATCAGCCCCAGCATTTTGGTGAT	CASSRGGGDNQPQHF	2	1.1595681768109556E-5	45	TCRBV09-01*01	TCRBV09	TCRBV09-01	01				TCRBD02-01*02	TCRBD02	TCRBD02-01	02				TCRBJ01-05*01	TCRBJ01	TCRBJ01-05	01				4	2	10	0	6	3	36	48	54	60	62	2	In	VDJ
GAGTCGCCCAGCCCCAACCAGACCTCTCTGTACTTCTGTGCCAGCAGTCCTTCGGGACAGGGTGGGCAGCCCCAGCATTTTGGTGAT	CASSPSGQGGQPQHF	4	2.319136353621911E-5	45	TCRBV27-01*01	TCRBV27	TCRBV27-01	01				TCRBD01-01*01	TCRBD01	TCRBD01-01	01				TCRBJ01-05*01	TCRBJ01	TCRBJ01-05	01				5	4	0	3	5	7	36	48	53	62	66	4	In	VDJ
CAATCCTGTCCTCAGAACCGGGAGACACGGCACTGTATCTCTGCGCCAGCAGGCAGTCAGGGGAGCCAGCCCCAGCATTTTGGTGAT		2	1.1595681768109556E-5	40	TCRBV23-01*01	TCRBV23	TCRBV23-01	01				TCRBD01-01*01	TCRBD01	TCRBD01-01	01				TCRBJ01-05*01	TCRBJ01	TCRBJ01-05	01				6	3	4	2	5	7	41	52	57	63	66	2	Out	VDJ
AAGATCCAGCCCTCAGAACCCAGGGACTCAGCTGTGTACTTCTGTGCCAGCAGTTTGGCCGGCGGACAGCCCCAGCATTTTGGTGAT	CASSLAGGQPQHF	2	1.1595681768109556E-5	39	TCRBV12-03/12-04*01	TCRBV12	TCRBV12-03/12-04	01				TCRBD02-01	TCRBD02	TCRBD02-01				01,02	TCRBJ01-05*01	TCRBJ01	TCRBJ01-05	01				3	1	7	5	5	7	42	56	61	65	66	2	In	VDJ
CTGCTCCCTCCCAAACATCTGTGTACTTCTGTGCCAGCAGCCTAGACAGGGGGGAAATAGTTTTTTTCACCCCTCCACTTTGGGAAT		5	2.898920442027389E-5	52	TCRBV06-02*02	TCRBV06	TCRBV06-02	02				TCRBD01-01*01	TCRBD01	TCRBD01-01	01				TCRBJ01-06*01	TCRBJ01	TCRBJ01-06	01				2	12	2	1	2	9	29	42	44	53	65	5	Out	VDJ
CTGATTCTGGAGTCCGCCAGCACCAACCAGACATCTATGTACCTCTGTGCCAGCAAGGAGGTGGATTCACCCCTCCACTTTGGGAAT	CASKEVDSPLHF	2	1.1595681768109556E-5	36	TCRBV28-01*01	TCRBV28	TCRBV28-01	01				TCRBD02-01*02	TCRBD02	TCRBD02-01	02				TCRBJ01-06*01	TCRBJ01	TCRBJ01-06	01				7	3	10	1	1	8	45	55	56	61	64	2	In	VDJ
AAGATCCGGTCCACAAAGCTGGAGGACTCAGCCATGTACTTCTGTGCCAGCAGGGTCGGGGTGGCTACTGGCTACACCTTCGGTTCG	CASRVGVATGYTF	2	1.1595681768109556E-5	39	TCRBV02-01	TCRBV02	TCRBV02-01				01,03	TCRBD02-01*01	TCRBD02	TCRBD02-01	01				TCRBJ01-02*01	TCRBJ01	TCRBJ01-02	01				6	7	8	3	3	7	42	53	56	61	68	2	In	VDJ
NNNNCTCTCACTGTGACATCGGCCCAAAAGAACCCGACAGCTTTCTATCTCTGTGCCAGTGGGGTTTATGGCTACACCTTCGGTTCG	CASGVYGYTF	2	1.1595681768109556E-5	30	TCRBV19-01*01	TCRBV19	TCRBV19-01	01								TCRBD01,TCRBD02	TCRBD01-01,TCRBD02-01		TCRBJ01-02*01	TCRBJ01	TCRBJ01-02	01				8	2	6	2	0	5	51	-1	60	64	66	2	In	VDJ
TCCCTGATTCTGGAGTCCGCCAGCACCAACCAGACATCTATGTACCTCTGTGCCAGCAGTTTCGGCTATGGCTACACCTTCGGTTCG	CASSFGYGYTF	1	5.797840884054778E-6	33	TCRBV28-01*01	TCRBV28	TCRBV28-01	01				TCRBD02-01	TCRBD02	TCRBD02-01				01,02	TCRBJ01-02*01	TCRBJ01	TCRBJ01-02	01				3	0	8	5	0	4	48	-1	62	-1	65	1	In	VDJ
AATTCCCTGGAGCTTGGTGACTCTGCTGTGTATTTCTGTGCCAGCAGCCAAGGGCGGGGGGCGAGCTATGGCTACACCTTCGGTTCG	CASSQGRGASYGYTF	2	1.1595681768109556E-5	45	TCRBV03-01/03-02*01	TCRBV03	TCRBV03-01/03-02	01				TCRBD02-01*01	TCRBD02	TCRBD02-01	01				TCRBJ01-02*01	TCRBJ01	TCRBJ01-02	01				1	4	7	1	1	4	36	52	53	61	65	2	In	VDJ
GTGAACGCCTTGTTGCTGGGGGACTCGGCCCTGTATCTCTGTGCCAGCAGGGCGATGGGCGGAGACTATGGCTACACCTTCGGTTCG	CASRAMGGDYGYTF	2	1.1595681768109556E-5	42	TCRBV05-05*01	TCRBV05	TCRBV05-05	01								TCRBD01,TCRBD02	TCRBD01-01,TCRBD02-01		TCRBJ01-02*01	TCRBJ01	TCRBJ01-02	01				5	4	8	0	6	3	39	50	56	60	64	2	In	VDJ
TGACAGTGACCAGTGCCCATCCTGAAGACAGCAGCTTCTACATCTGCAGTGCAAGCGACAGGGAACTATGGCTACACCTTCGGTTCG		2	1.1595681768109556E-5	37	TCRBV20	TCRBV20				TCRBV20-01,TCRBV20-or09_02		TCRBD01-01*01	TCRBD01	TCRBD01-01	01				TCRBJ01-02*01	TCRBJ01	TCRBJ01-02	01				6	0	2	3	4	2	44	52	56	-1	63	2	Out	VDJ
GCCCTGCAGCCAGAAGACTCAGCCCTGTATCTCTGCGCCAGCAGCCAATCCGGGACGGGGGCCAACTATGGCTACACCTTCGGTTCG	CASSQSGTGANYGYTF	2	1.1595681768109556E-5	48	TCRBV04-01*01	TCRBV04	TCRBV04-01	01								TCRBD01,TCRBD02	TCRBD01-01,TCRBD02-01		TCRBJ01-02*01	TCRBJ01	TCRBJ01-02	01				2	1	6	0	8	2	33	48	56	62	63	2	In	VDJ
ACCCTGGAGTCTGCCAGGCCCTCACATACCTCTCAGTACCTCTGTGCCAGCGGCGGGACAGGGGGCAGGGGCTACACCTTCGGTTCG	CASGGTGGRGYTF	2	1.1595681768109556E-5	39	TCRBV25-01*01	TCRBV25	TCRBV25-01	01				TCRBD01-01*01	TCRBD01	TCRBD01-01	01				TCRBJ01-02*01	TCRBJ01	TCRBJ01-02	01				8	3	0	0	3	8	42	51	54	66	69	2	In	VDJ
GTGCAGCCTGCAGAACTGGAGGATTCTGGAGTTTATTTCTGTGCCAGCAGCCAAGGACTCGGCGGGGGCGAGCAGTACTTCGGGCCG	CASSQGLGGGEQYF	4	2.319136353621911E-5	42	TCRBV14-01*01	TCRBV14	TCRBV14-01	01				TCRBD02-01*01	TCRBD02	TCRBD02-01	01				TCRBJ02-07*01	TCRBJ02	TCRBJ02-07	01				1	0	7	2	6	6	39	55	61	-1	68	4	In	VDJ
ATTCTGGAGTCCGCCAGCACCAACCAGACATCTATGTACCTCTGTGCCAGCAGTTTCCCGCCTGTCCCCGAGCAGTACTTCGGGCCG	CASSFPPVPEQYF	1	5.797840884054778E-6	39	TCRBV28-01*01	TCRBV28	TCRBV28-01	01								TCRBD01,TCRBD02	TCRBD01-01,TCRBD02-01		TCRBJ02-07*01	TCRBJ02	TCRBJ02-07	01				3	7	10	0	3	6	42	56	59	61	68	1	In	VDJ
GCCTGCAGAGCTTGGGGACTCGGCCATGTATCTCTGTGCCAGCAGCGAGCAGCCGGGACACTACGTTACGAGCAGTACTTCGGGCCG		2	1.1595681768109556E-5	47	TCRBV11-01*01	TCRBV11	TCRBV11-01	01				TCRBD01-01*01	TCRBD01	TCRBD01-01	01				TCRBJ02-07*01	TCRBJ02	TCRBJ02-07	01				5	6	0	6	8	4	34	46	54	60	66	2	Out	VDJ
CTGAATGTGAACGCCTTGGAGCTGGAGGACTCGGCCCTGTATCTCTGTGCCAGCAGCTTGCCAGGCTACGAGCAGTACTTCGGGCCG	CASSLPGYEQYF	1	5.797840884054778E-6	36	TCRBV05-08*01	TCRBV05	TCRBV05-08	01				TCRBD01-01*01	TCRBD01	TCRBD01-01	01				TCRBJ02-07*01	TCRBJ02	TCRBJ02-07	01				1	0	4	4	1	3	45	60	61	-1	65	1	In	VDJ
AACGCCTTGTTGCTGGGGGACTCGGCCCTCTATCTCTGTGCCAGCAGACGCGGGGCTCCGCCTTCCTACGAGCAGTACTTCGGGCCG	CASRRGAPPSYEQYF	1	5.797840884054778E-6	45	TCRBV05-06*01	TCRBV05	TCRBV05-06	01				TCRBD02-01*01	TCRBD02	TCRBD02-01	01				TCRBJ02-07*01	TCRBJ02	TCRBJ02-07	01				5	8	7	3	2	1	36	47	49	55	63	1	In	VDJ
AACGCCTTGTTGCTGGGGGACTCGGCCCTCTATCTCTGTGCCAGCAGCTTTAGGGACAGGTATTCCTACGAGCAGTACTTCGGGCCG	CASSFRDRYSYEQYF	6	3.4787045304328666E-5	45	TCRBV05-06*01	TCRBV05	TCRBV05-06	01				TCRBD01-01*01	TCRBD01	TCRBD01-01	01				TCRBJ02-07*01	TCRBJ02	TCRBJ02-07	01				2	3	0	4	2	1	36	50	52	60	63	6	In	VDJ
ACAGTGACCAGTGCCCATCCTGAAGACAGCAGCTTCTACATCTGCAGTGCTCCGGGACACGGCTCCTACGAGCAGTACTTCGGGCCG	CSAPGHGSYEQYF	2	1.1595681768109556E-5	39	TCRBV20	TCRBV20				TCRBV20-01,TCRBV20-or09_02		TCRBD01-01*01	TCRBD01	TCRBD01-01	01				TCRBJ02-07*01	TCRBJ02	TCRBJ02-07	01				5	3	0	6	2	0	42	51	53	59	62	2	In	VDJ
GCCTTGGAGCTGGACGACTCGGCCCTGTATCTCTGTGCCAGCAGCAGAGGGACTAGCGGGACCTCCTACGAGCAGTACTTCGGGCCG	CASSRGTSGTSYEQYF	2	1.1595681768109556E-5	48	TCRBV05-04*01	TCRBV05	TCRBV05-04	01				TCRBD02-01*02	TCRBD02	TCRBD02-01	02				TCRBJ02-07*01	TCRBJ02	TCRBJ02-07	01				4	1	0	3	3	0	33	45	48	61	62	2	In	VDJ
GTGAACGCCTTGTTGCTGGGGGACTCGGCCCTCTATCTCTGTGCCAGCAGGTGGCAGGGGCCTCCCTACGAGCAGTACTTCGGGCCG	CASRWQGPPYEQYF	2	1.1595681768109556E-5	42	TCRBV05-06*01	TCRBV05	TCRBV05-06	01				TCRBD01-01*01	TCRBD01	TCRBD01-01	01				TCRBJ02-07*01	TCRBJ02	TCRBJ02-07	01				5	4	4	2	4	2	39	50	54	60	64	2	In	VDJ
GTGAACGCCTTGGAGCTGGACGACTCGGCCCTGTATCTCTGTGCCAGCAGCTTGGACAGGGAGCCCTACGAGCAGTACTTCGGGCCG	CASSLDREPYEQYF	2	1.1595681768109556E-5	42	TCRBV05-04*01	TCRBV05	TCRBV05-04	01				TCRBD01-01*01	TCRBD01	TCRBD01-01	01				TCRBJ02-07*01	TCRBJ02	TCRBJ02-07	01				0	3	3	3	0	2	39	-1	55	61	64	2	In	VDJ
NCTTGGAGATCCAGTCCACGGAGTCAGGGGACACAGCACTGTATTTCTGTGCCAGCAGGGCAGACCTACGAGCAGTACTTCGGGCCG		1	5.797840884054778E-6	34	TCRBV21-01*01	TCRBV21	TCRBV21-01	01				TCRBD01-01*01	TCRBD01	TCRBD01-01	01				TCRBJ02-07*01	TCRBJ02	TCRBJ02-07	01				6	1	4	5	2	2	47	58	60	63	64	1	Out	VDJ
CCCCTGATCCTGGAGTCGCCCAGCCCCAACCAGACCTCTCTGTACTTCTGTGCCAGCAGTTCCCACTACGAGCAGTACTTCGGGCCG	CASSSHYEQYF	2	1.1595681768109556E-5	33	TCRBV27-01*01	TCRBV27	TCRBV27-01	01				TCRBD01-01*01	TCRBD01	TCRBD01-01	01				TCRBJ02-07*01	TCRBJ02	TCRBJ02-07	01				4	0	4	6	2	3	48	61	63	-1	65	2	In	VDJ
GTGACATCGGCCCAAAAGAACCCGACAGCTTTCTATCTCTGTGCCAGTGCCGCGGGGCGACTGATCCACGAGCAGTACTTCGGGCCG	CASAAGRLIHEQYF	2	1.1595681768109556E-5	42	TCRBV19-01*01	TCRBV19	TCRBV19-01	01				TCRBD02-01*01	TCRBD02	TCRBD02-01	01				TCRBJ02-07*01	TCRBJ02	TCRBJ02-07	01				8	10	7	3	3	5	39	48	51	57	67	2	In	VDJ
CGGTCCACAAAGCTGGAGGACTCAGCCATGTACTTCTGTGCCAGCAGTACCGAGACAGGGTGGAGTTCACCCCTCCACTTTGGGAAC	CASSTETGWSSPLHF	2	1.1595681768109556E-5	45	TCRBV02-01	TCRBV02	TCRBV02-01				01,03	TCRBD01-01*01	TCRBD01	TCRBD01-01	01				TCRBJ01-06*02	TCRBJ01	TCRBJ01-06	02				5	5	2	3	5	9	36	48	53	60	65	2	In	VDJ
ATCCAGCCTGCAGAGCTTGGGGACTCGGCCATGTATCTCTGTGCCAGCAGCCCCTCGGGAGGCTATTCACCCCTCCACTTTGGGAAC	CASSPSGGYSPLHF	2	1.1595681768109556E-5	42	TCRBV11-01*01	TCRBV11	TCRBV11-01	01				TCRBD02-01*02	TCRBD02	TCRBD02-01	02				TCRBJ01-06*02	TCRBJ01	TCRBJ01-06	02				5	2	8	1	4	8	39	51	55	62	64	2	In	VDJ
AGCTGAATGTGAACGCCTTGTTGCTAGGGGACTCGGCCCTCTATCTCTGTGCCAGCAGCTTGAACCTCACCCCTCCACTTTGGGAAC		2	1.1595681768109556E-5	34	TCRBV05-07*01	TCRBV05	TCRBV05-07	01								TCRBD01,TCRBD02	TCRBD01-01,TCRBD02-01		TCRBJ01-06*02	TCRBJ01	TCRBJ01-06	02				1	1	3	7	1	10	47	62	63	65	66	2	Out	VDJ
ACTGTGACATCGGCCCAAAAGAACCCGACAGCTTTCTATCTCTGTGCCAGTAACGAGGGCCTCAGATCACCCCTCCACTTTGGGAAC	CASNEGLRSPLHF	2	1.1595681768109556E-5	39	TCRBV19-01*01	TCRBV19	TCRBV19-01	01				TCRBD02-01*02	TCRBD02	TCRBD02-01	02				TCRBJ01-06*02	TCRBJ01	TCRBJ01-06	02				7	7	11	0	2	10	42	52	54	59	66	2	In	VDJ
AAGATCCGGTCCACAAAGCTGGAGGACTCAGCCATGTACTTCTGTGCCAGCAGTGCACCGGGGAATACACCCCTCCACTTTGGGAAC	CASSAPGNTPLHF	2	1.1595681768109556E-5	39	TCRBV02-01	TCRBV02	TCRBV02-01				01,03	TCRBD02-01*01	TCRBD02	TCRBD02-01	01				TCRBJ01-06*02	TCRBJ01	TCRBJ01-06	02				4	4	8	3	3	11	42	55	58	63	67	2	In	VDJ
CGCCAGCACCAACCAGACATCTATGTACCTCTGTGCCAGCAGTTTTTCCGTACTCAGAGCTCCTACAATGAGCAGTTCTTCGGGCCA		1	5.797840884054778E-6	50	TCRBV28-01*01	TCRBV28	TCRBV28-01	01								TCRBD01,TCRBD02	TCRBD01-01,TCRBD02-01		TCRBJ02-01*01	TCRBJ02	TCRBJ02-01	01				3	2	4	5	9	0	31	45	54	57	59	1	Out	VDJ
CAGCCCTCAGAACCCAGGGACTCAGCTGTGTACTTCTGTGCCAGCAGTTTATGGACAACCTCCTACAATGAGCAGTTCTTCGGGCCA	CASSLWTTSYNEQFF	2	1.1595681768109556E-5	45	TCRBV12	TCRBV12				TCRBV12-03/12-04,TCRBV12-04		TCRBD01-01*01	TCRBD01	TCRBD01-01	01				TCRBJ02-01*01	TCRBJ02	TCRBJ02-01	01				2	2	1	6	1	0	36	51	52	57	59	2	In	VDJ
ATCCAGTCCACGGAGTCAGGGGACACAGCACTGTATTTCTGTGCCAGCAGCAAAATGGACAGAACTTAGACCCAGTACTTCGGGCCA	CASSKMDRT*TQYF	1	5.797840884054778E-6	42	TCRBV21-01*01	TCRBV21	TCRBV21-01	01				TCRBD01-01*01	TCRBD01	TCRBD01-01	01				TCRBJ02-05*01	TCRBJ02	TCRBJ02-05	01				2	5	1	5	2	6	39	54	56	62	67	1	Stop	VDJ
ATCCAGCCCTCAGAACCCAGGGACTCAGCTGTGTACTTCTGTGCCAGCAGCCCCGGGGGAGGAGTGGAGACCCAGTACTTCGGGCCA	CASSPGGGVETQYF	12	6.957409060865733E-5	42	TCRBV12	TCRBV12				TCRBV12-03/12-04,TCRBV12-04		TCRBD02-01	TCRBD02	TCRBD02-01				01,02	TCRBJ02-05*01	TCRBJ02	TCRBJ02-05	01				6	7	8	2	3	5	39	50	53	59	66	12	In	VDJ
NNNNTGAAGATCCAGCCCTCAGAACCCAGGGACTCAGCTGTGTACTTCTGTGCCAGCACCCTGGGCGGGGAGCTGTTTTTTGGAGAA	CASTLGGELFF	2	1.1595681768109556E-5	33	TCRBV12-03/12-04*01	TCRBV12	TCRBV12-03/12-04	01								TCRBD01,TCRBD02	TCRBD01-01,TCRBD02-01		TCRBJ02-02*01	TCRBJ02	TCRBJ02-02	01				7	0	0	9	4	7	48	58	62	-1	65	2	In	VDJ
AAGATCCAGCCCTCAGAACCCAGGGACTCAGCTGTGTATTTTTGTGCTAGTGCCCAGAGTTTCGGGACTGAAGCTTTCTTTGGACAA	CASAQSFGTEAFF	2	1.1595681768109556E-5	39	TCRBV12-05*01	TCRBV12	TCRBV12-05	01				TCRBD02-01	TCRBD02	TCRBD02-01				01,02	TCRBJ01-01*01	TCRBJ01	TCRBJ01-01	01				7	0	8	4	10	5	42	52	62	-1	66	2	In	VDJ
NNNNTGTCGGCTGCTCCCTCCCAGACATCTGTGTACTTCTGTGCCAGCAGTCTCAGAGGGGGCGGCACTGAAGCTTTCTTTGGACAA	CASSLRGGGTEAFF	2	1.1595681768109556E-5	42	TCRBV06-05*01	TCRBV06	TCRBV06-05	01				TCRBD01-01*01	TCRBD01	TCRBD01-01	01				TCRBJ01-01*01	TCRBJ01	TCRBJ01-01	01				5	2	5	0	5	4	39	51	56	63	65	2	In	VDJ
AAGATCCAGCCTGCAGAGCTTGGGGACTCGGCCGTGTATCTCTGTGCCAGCAGCCTTTACTTGAACACTGAAGCTTTCTTTGGACAA	CASSLYLNTEAFF	5	2.898920442027389E-5	39	TCRBV11-03*01	TCRBV11	TCRBV11-03	01				TCRBD02-01	TCRBD02	TCRBD02-01				01,02	TCRBJ01-01*01	TCRBJ01	TCRBJ01-01	01				5	0	3	10	4	0	42	54	58	-1	61	5	In	VDJ
AAGATCCAGCCTGCAGAGCTTGGGGACTCGGCCGTGTATCTCTGTGCCAGCAGCTACGAACGAAACACTGAAGCTTTCTTTGGACAA	CASSYERNTEAFF	2	1.1595681768109556E-5	39	TCRBV11-03*01	TCRBV11	TCRBV11-03	01								TCRBD01,TCRBD02	TCRBD01-01,TCRBD02-01		TCRBJ01-01*01	TCRBJ01	TCRBJ01-01	01				4	4	2	8	2	2	42	55	57	59	63	2	In	VDJ
GTGAACGCCTTGTTGCTGGGGGACTCGGCCCTCTATCTCTGTGCCAGCAGCTTCTATTCGGGGAATCAGCCCCAGCATTTTGGTGAT	CASSFYSGNQPQHF	8	4.638272707243822E-5	42	TCRBV05-06*01	TCRBV05	TCRBV05-06	01				TCRBD02-01*01	TCRBD02	TCRBD02-01	01				TCRBJ01-05*01	TCRBJ01	TCRBJ01-05	01				2	0	8	3	5	4	39	53	58	-1	63	8	In	VDJ
AGGGGACACAGCACTGTATTTCTGTGCCAGCAGCAATCAAGGGACGTAGTGATCTAAGTTGGCAATCAGCCCCAGCATTTTGGTGAT		2	1.1595681768109556E-5	59	TCRBV21-01*01	TCRBV21	TCRBV21-01	01								TCRBD01,TCRBD02	TCRBD01-01,TCRBD02-01		TCRBJ01-05*01	TCRBJ01	TCRBJ01-05	01				3	16	0	7	4	2	22	36	40	45	61	2	Out	VDJ
TCGGCTGCTCCCTCCCAGACATCTGTGTACTTCTGTGCCAGCAGTGAAGCTCGGGGTAGCGGCAATCAGCCCCAGCATTTTGGTGAT	CASSEARGSGNQPQHF	8	4.638272707243822E-5	48	TCRBV06-01*01	TCRBV06	TCRBV06-01	01				TCRBD02-01	TCRBD02	TCRBD02-01				01,02	TCRBJ01-05*01	TCRBJ01	TCRBJ01-05	01				0	0	5	6	6	2	33	50	56	-1	61	8	In	VDJ
ACCAGTGCTCATCCTGAAGACAGCAGCTTCTACATCTGCAGTGCCGGGGGCCAGGGCGTAGGCAATCAGCCCCAGCATTTTGGTGAT	CSAGGQGVGNQPQHF	2	1.1595681768109556E-5	45	TCRBV20	TCRBV20				TCRBV20-01,TCRBV20-or09_02						TCRBD01,TCRBD02	TCRBD01-01,TCRBD02-01		TCRBJ01-05*01	TCRBJ01	TCRBJ01-05	01				6	10	6	0	1	2	36	44	45	51	61	2	In	VDJ
CCAGAAGACTCGGCCCTGTATCTCTGTGCCAGCAGCCAAAACCTCCGGGACACATTAGGGAGCAATCAGCCCCAGCATTTTGGTGAT	CASSQNLRDTLGSNQPQHF	29	1.6813738563758857E-4	57	TCRBV04-02*01	TCRBV04	TCRBV04-02	01				TCRBD01-01*01	TCRBD01	TCRBD01-01	01				TCRBJ01-05*01	TCRBJ01	TCRBJ01-05	01				2	8	0	6	7	1	24	39	46	52	60	29	In	VDJ
CTCAGGCTGGAGTCGGCTGCTCCCTCCCAGACATCTGTGTACTTCTGTGCCAGCAGATCCGTAAATCAGCCCCAGCATTTTGGTGAT	CASRSVNQPQHF	3	1.7393522652164333E-5	36	TCRBV06-01*01	TCRBV06	TCRBV06-01	01				TCRBD02-01	TCRBD02	TCRBD02-01				01,02	TCRBJ01-05*01	TCRBJ01	TCRBJ01-05	01				6	0	5	9	5	4	45	56	61	-1	63	3	In	VDJ
GTGAACGCCTTGTTGCTGGGGGACTCGGCCCTCTATCTCTGTGCCAGCAGCTTGTACGGCAGGTATTCACCCCTCCACTTTGGGAAT	CASSLYGRYSPLHF	2	1.1595681768109556E-5	42	TCRBV05-06*01	TCRBV05	TCRBV05-06	01				TCRBD01-01*01	TCRBD01	TCRBD01-01	01				TCRBJ01-06*01	TCRBJ01	TCRBJ01-06	01				1	1	4	4	5	8	39	54	59	63	64	2	In	VDJ
TCCAGCCTGCAGAGCTTGGGGACTCGGCCGTGTATCTCTGTGCCAGCAGCTTGGAGACGGGTTAATTCACCCCTCCACTTTGGGAAT		2	1.1595681768109556E-5	43	TCRBV11-03*01	TCRBV11	TCRBV11-03	01				TCRBD02-01	TCRBD02	TCRBD02-01				01,02	TCRBJ01-06*01	TCRBJ01	TCRBJ01-06	01				3	1	8	4	5	6	38	52	57	61	62	2	Out	VDJ
GGAGTCGCCCAGCCCCAACCAGACCTCTCTGTACTTCTGTGCCCTACGCGAGGACGGAACTATAATTCACCCCTCCACTTTGGGAAT		2	1.1595681768109556E-5	44	TCRBV27-01*01	TCRBV27	TCRBV27-01	01								TCRBD01,TCRBD02	TCRBD01-01,TCRBD02-01		TCRBJ01-06*01	TCRBJ01	TCRBJ01-06	01				11	4	1	7	8	3	37	43	51	55	59	2	Out	VDJ
AAGATCCGGTCCACAAAGCTGGAGGACTCAGCCATGTACTTCTGTGCCAGCAGTGATCGGGGGATCGGTGGCTACACCTTCGGTTCG	CASSDRGIGGYTF	2	1.1595681768109556E-5	39	TCRBV02-01	TCRBV02	TCRBV02-01				01,03	TCRBD02-01*01	TCRBD02	TCRBD02-01	01				TCRBJ01-02*01	TCRBJ01	TCRBJ01-02	01				3	5	8	2	1	7	42	56	57	63	68	2	In	VDJ
CACAGAGCAGGAGGACTCGGCCGTGTATCTCTGTGCCAGCAGCTTAGTGCCGGGTCTGGGGCGGGCTCTGGCTACACCTTCGGTTCG		9	5.2180567956493005E-5	50	TCRBV07-02	TCRBV07	TCRBV07-02				01,02					TCRBD01,TCRBD02	TCRBD01-01,TCRBD02-01		TCRBJ01-02*01	TCRBJ01	TCRBJ01-02	01				1	6	7	0	10	7	31	47	57	62	68	9	Out	VDJ
ATTCTGGAGTCCGCCAGCACCAACCAGACATCTATGTACCTCTGTGCCAGCAGTGAGGCACAGGGGTATGGCTACACCTTCGGTTCG	CASSEAQGYGYTF	1	5.797840884054778E-6	39	TCRBV28-01*01	TCRBV28	TCRBV28-01	01				TCRBD01-01*01	TCRBD01	TCRBD01-01	01				TCRBJ01-02*01	TCRBJ01	TCRBJ01-02	01				5	0	3	2	5	5	42	54	59	-1	66	1	In	VDJ
AATGTGAACGCCTTGTTGCTGGGGGACTCGGCCCTCTATCTCTGTGCCAGCAGCTTTACAGCGGGCTATGGCTACACCTTCGGTTCG	CASSFTAGYGYTF	1	5.797840884054778E-6	39	TCRBV05-06*01	TCRBV05	TCRBV05-06	01				TCRBD02-01	TCRBD02	TCRBD02-01				01,02	TCRBJ01-02*01	TCRBJ01	TCRBJ01-02	01				2	0	6	4	3	4	42	56	59	-1	65	1	In	VDJ
ACAGTGACCAGTGCCCATCCTGAAGACAGCAGCTTCTACATCTGCAGTGCTAACTCCGGGACAGCCTATGGCTACACCTTCGGTTCG	CSANSGTAYGYTF	5	2.898920442027389E-5	39	TCRBV20	TCRBV20				TCRBV20-01,TCRBV20-or09_02		TCRBD01-01*01	TCRBD01	TCRBD01-01	01				TCRBJ01-02*01	TCRBJ01	TCRBJ01-02	01				4	1	0	5	5	4	42	52	57	64	65	5	In	VDJ
GTCCGCCAGCACCAACCAGACATCTATGTACCTCTGTGCCAGCAGTGCCGACGGGACCCGGCGTACTATGGCTACACCTTCGGTTCG		1	5.797840884054778E-6	47	TCRBV28-01*01	TCRBV28	TCRBV28-01	01								TCRBD01,TCRBD02	TCRBD01-01,TCRBD02-01		TCRBJ01-02*01	TCRBJ01	TCRBJ01-02	01				5	7	0	7	6	3	34	46	52	57	64	1	Out	VDJ
GAGTCCGCCAGCACCAACCAGACATCTATGTACCTCTGTGCCAGCAGCTGGGGGACAGGGGGGGACTATGGCTACACCTTCGGTTCG	CASSWGTGGDYGYTF	1	5.797840884054778E-6	45	TCRBV28-01*01	TCRBV28	TCRBV28-01	01				TCRBD01-01*01	TCRBD01	TCRBD01-01	01				TCRBJ01-02*01	TCRBJ01	TCRBJ01-02	01				6	2	0	1	4	3	36	47	51	62	64	1	In	VDJ
GCCTTGGAGCTGGACGACTCGGCCCTGTATCTCTGTGCCAGCAGCTATGATGACAGATCAGCTAACTATGGCTACACCTTCGGTTCG	CASSYDDRSANYGYTF	2	1.1595681768109556E-5	48	TCRBV05-04*01	TCRBV05	TCRBV05-04	01				TCRBD01-01*01	TCRBD01	TCRBD01-01	01				TCRBJ01-02*01	TCRBJ01	TCRBJ01-02	01				3	5	2	5	5	0	33	46	51	56	61	2	In	VDJ
TCCAGTCCACGGAGTCAGGGGACACAGCACTGTATTTCTGTGCCAGCCATGACGATCGGTACTAACTATGGCTACACCTTCGGTTCG		2	1.1595681768109556E-5	43	TCRBV21-01*01	TCRBV21	TCRBV21-01	01								TCRBD01,TCRBD02	TCRBD01-01,TCRBD02-01		TCRBJ01-02*01	TCRBJ01	TCRBJ01-02	01				8	8	2	7	3	0	38	47	50	53	61	2	Out	VDJ
CAGTCCACGGAGTCAGGGGACACAGCACTGTATTTCTGTGCCAGCAGGCAAACGGTCGGGGTAAACTATGGCTACACCTTCGGTTCG	CASRQTVGVNYGYTF	2	1.1595681768109556E-5	45	TCRBV21-01*01	TCRBV21	TCRBV21-01	01				TCRBD02-01*01	TCRBD02	TCRBD02-01	01				TCRBJ01-02*01	TCRBJ01	TCRBJ01-02	01				6	2	8	3	9	2	36	47	56	61	63	2	In	VDJ
CAGCCCTCAGAACCCAGGGACTCAGCTGTGTACTTCTGTGCCAGCAGTTTAGCGCAACTGGGGTCGGATGGCTACACCTTCGGTTCG	CASSLAQLGSDGYTF	2	1.1595681768109556E-5	45	TCRBV12	TCRBV12				TCRBV12-03/12-04,TCRBV12-04						TCRBD01,TCRBD02	TCRBD01-01,TCRBD02-01		TCRBJ01-02*01	TCRBJ01	TCRBJ01-02	01				0	4	6	2	6	6	36	53	59	63	67	2	In	VDJ
AGTTCTAAGAAGCTCCTTCTCAGTGACTCTGGCTTCTATCTCTGTGCCTGGACCCTGGGACAGGGCGATGGCTACACCTTCGGTTCG	CAWTLGQGDGYTF	5	2.898920442027389E-5	39	TCRBV30-01*01	TCRBV30	TCRBV30-01	01				TCRBD01-01*01	TCRBD01	TCRBD01-01	01				TCRBJ01-02*01	TCRBJ01	TCRBJ01-02	01				4	2	0	3	4	6	42	52	56	65	67	5	In	VDJ
NCTCTCACTGTGACATCGGCCCAAAAGAACCCGACAGCTTTCTATCTCTGTGCCAGTAGTATCGGGAATGGCTACACCTTCGGTTCG	CASSIGNGYTF	2	1.1595681768109556E-5	33	TCRBV19-01*01	TCRBV19	TCRBV19-01	01				TCRBD02-01*02	TCRBD02	TCRBD02-01	02				TCRBJ01-02*01	TCRBJ01	TCRBJ01-02	01				3	0	8	3	0	6	48	-1	62	-1	67	2	In	VDJ
TCCCTGTCCCTAGAGTCTGCCATCCCCAACCAGACAGCTCTTTACTTCTGTGCCACCAGTGATCTGGGTGAGCAGTACTTCGGGCCG	CATSDLGEQYF	3	1.7393522652164333E-5	33	TCRBV24-01*01	TCRBV24	TCRBV24-01	01								TCRBD01,TCRBD02	TCRBD01-01,TCRBD02-01		TCRBJ02-07*01	TCRBJ02	TCRBJ02-07	01				3	1	0	9	2	7	48	63	65	68	69	3	In	VDJ
CTTCACCTACACGCCCTGCAGCCAGAAGACTCAGCCCTGTATCTCTGCGCCAGCAGCCATGGGACAGGGGAGCAGTACTTCGGGCCG	CASSHGTGEQYF	8	4.638272707243822E-5	36	TCRBV04-01*01	TCRBV04	TCRBV04-01	01				TCRBD01-01*01	TCRBD01	TCRBD01-01	01				TCRBJ02-07*01	TCRBJ02	TCRBJ02-07	01				3	0	0	3	1	7	45	59	60	-1	69	8	In	VDJ
CCTGATTCTGGAGTCCGCCAGCACCAACCAGACATCTATGTACCTCTGTGCCAGCAGTCTGCAAACTGCGAGCAGTACTTCGGGCCG		1	5.797840884054778E-6	35	TCRBV28-01*01	TCRBV28	TCRBV28-01	01				TCRBD02-01	TCRBD02	TCRBD02-01				01,02	TCRBJ02-07*01	TCRBJ02	TCRBJ02-07	01				5	1	3	10	6	6	46	58	64	67	68	1	Out	VDJ
ATCCGGTCCACAAAGCTGGAGGACTCAGCCATGTACTTCTGTGCCAGCAGTGAAACCGGGAGCTCTCGCGAGCAGTACTTCGGGCCG	CASSETGSSREQYF	7	4.058488618838345E-5	42	TCRBV02-01	TCRBV02	TCRBV02-01				01,03	TCRBD02-01*02	TCRBD02	TCRBD02-01	02				TCRBJ02-07*01	TCRBJ02	TCRBJ02-07	01				2	6	8	2	2	6	39	54	56	62	68	7	In	VDJ
CTCAAGATCCAGCCTGCAGAGCTTGGGGACTCGGCCGTGTATCTCTGTGCCAGCAGCCCCAGGGGGAGCGAGCAGTACTTCGGGCCG	CASSPRGSEQYF	1	5.797840884054778E-6	36	TCRBV11-03*01	TCRBV11	TCRBV11-03	01				TCRBD01-01*01	TCRBD01	TCRBD01-01	01				TCRBJ02-07*01	TCRBJ02	TCRBJ02-07	01				5	2	4	1	2	6	45	57	59	66	68	1	In	VDJ
AGATCCAGCCTGCAGAGCTTGGGGACTCGGCCGTGTATCTCTGTGCCAGCAGCCGGGACAGGGCCGTACGAGCAGTACTTCGGGCCG		1	5.797840884054778E-6	40	TCRBV11-03*01	TCRBV11	TCRBV11-03	01				TCRBD01-01*01	TCRBD01	TCRBD01-01	01				TCRBJ02-07*01	TCRBJ02	TCRBJ02-07	01				5	3	0	3	1	4	41	53	54	63	66	1	Out	VDJ
GAGTCCGCCAGCACCAACCAGACATCTATGTACCTCTGTGCCAGCAGTTTAGGACTAGCGGGAGTCTACGAGCAGTACTTCGGGCCG	CASSLGLAGVYEQYF	1	5.797840884054778E-6	45	TCRBV28-01*01	TCRBV28	TCRBV28-01	01				TCRBD02-01*02	TCRBD02	TCRBD02-01	02				TCRBJ02-07*01	TCRBJ02	TCRBJ02-07	01				2	1	1	2	0	3	36	-1	51	64	65	1	In	VDJ
CCCTCAGAACCCAGGGACTCAGCTGTGTACTTCTGTGCCAGCAGGACCGGGACAGGGGGTAGAGGCTACGAGCAGTACTTCGGGCCG	CASRTGTGGRGYEQYF	1	5.797840884054778E-6	48	TCRBV12	TCRBV12				TCRBV12-03/12-04,TCRBV12-04		TCRBD01-01*01	TCRBD01	TCRBD01-01	01				TCRBJ02-07*01	TCRBJ02	TCRBJ02-07	01				6	6	0	1	4	3	33	44	48	59	65	1	In	VDJ
ATTCTGGAGTCCGCCAGCACCAACCAGACATCTATGTACCTCTGTGCCAGCAGTTTAGACTGGTCCTACGAGCAGTACTTCGGGCCG	CASSLDWSYEQYF	1	5.797840884054778E-6	39	TCRBV28-01*01	TCRBV28	TCRBV28-01	01				TCRBD02-01	TCRBD02	TCRBD02-01				01,02	TCRBJ02-07*01	TCRBJ02	TCRBJ02-07	01				2	2	2	10	0	1	42	-1	57	61	63	1	In	VDJ
CCAGGCCTGGGGGACGCAGCCATGTACCTGTGTGCCACCAGCAGAGGAGTTATGACAGGAGTCTCCTACGAGCAGTACTTCGGGCCG	CATSRGVMTGVSYEQYF	2	1.1595681768109556E-5	51	TCRBV15-01*02	TCRBV15	TCRBV15-01	02				TCRBD01-01*01	TCRBD01	TCRBD01-01	01				TCRBJ02-07*01	TCRBJ02	TCRBJ02-07	01				1	3	2	4	7	0	30	46	53	59	62	2	In	VDJ
CCTGCAGAGCTTGGGGACTCGGCCGTGTATCTCTGTGCCAGCAGCTTAGCCGCCAGGGACAGCTCCTACGAGCAGTACTTCGGGCCG	CASSLAARDSSYEQYF	1	5.797840884054778E-6	48	TCRBV11-03*01	TCRBV11	TCRBV11-03	01				TCRBD01-01*01	TCRBD01	TCRBD01-01	01				TCRBJ02-07*01	TCRBJ02	TCRBJ02-07	01				1	0	0	5	6	0	33	49	55	-1	62	1	In	VDJ
GTGAACGCCTTGGAGCTGGAGGACTCGGCCCTGTATCTCTGTGCCAGCAACGGATACAGGTCCCCCTACGAGCAGTACTTCGGGCCG	CASNGYRSPYEQYF	1	5.797840884054778E-6	42	TCRBV05-08*01	TCRBV05	TCRBV05-08	01				TCRBD01-01*01	TCRBD01	TCRBD01-01	01				TCRBJ02-07*01	TCRBJ02	TCRBJ02-07	01				6	4	3	4	6	2	39	49	55	60	64	1	In	VDJ
CTGGAGTCCGCCAGCACCAACCAGACATCTATGTACCTCTGTGCCAGCAGCCCAACCTACACCCCCTACGAGCAGTACTTCGGGCCG	CASSPTYTPYEQYF	1	5.797840884054778E-6	42	TCRBV28-01*01	TCRBV28	TCRBV28-01	01								TCRBD01,TCRBD02	TCRBD01-01,TCRBD02-01		TCRBJ02-07*01	TCRBJ02	TCRBJ02-07	01				6	3	3	6	8	2	39	50	58	61	64	1	In	VDJ
CTCTGAAGATCCGGTCCACAAAGCTGGAGGACTCAGCCATGTACTTCTGTGCCAGTGGACATGGACTACGAGCAGTACTTCGGGCCG		4	2.319136353621911E-5	34	TCRBV02-01	TCRBV02	TCRBV02-01				01,03	TCRBD01-01*01	TCRBD01	TCRBD01-01	01				TCRBJ02-07*01	TCRBJ02	TCRBJ02-07	01				9	4	1	6	1	3	47	55	56	61	65	4	Out	VDJ
AACGCCTTGTTGCTGGGGGACTCGGCCCTGTATCTCTGTGCCAGCAGCCCTTTCGCAGGACAGGACTACGAGCAGTACTTCGGGCCG	CASSPFAGQDYEQYF	1	5.797840884054778E-6	45	TCRBV05-05*01	TCRBV05	TCRBV05-05	01				TCRBD01-01*01	TCRBD01	TCRBD01-01	01				TCRBJ02-07*01	TCRBJ02	TCRBJ02-07	01				4	1	1	4	9	3	36	48	57	64	65	1	In	VDJ
GAGCTGAATGTGAACGCCTTGTTGCTGGGGGACTCGGCCCTCTATCTCTGTGCCAGCAGCTTCGACGACGAGCAGTACTTCGGGCCG	CASSFDDEQYF	1	5.797840884054778E-6	33	TCRBV05-06*01	TCRBV05	TCRBV05-06	01								TCRBD01,TCRBD02	TCRBD01-01,TCRBD02-01		TCRBJ02-07*01	TCRBJ02	TCRBJ02-07	01				2	1	2	7	1	5	48	62	63	66	67	1	In	VDJ
ACATCAATTCCCTGGAGCTTGGTGACTCTGCTGTGTATTTCTGTGCCAGCAGCCGGACAGGGGGCGCAGAAGCAGTACTTCGGGCCG		2	1.1595681768109556E-5	40	TCRBV03-01/03-02*01	TCRBV03	TCRBV03-01/03-02	01				TCRBD01-01*01	TCRBD01	TCRBD01-01	01				TCRBJ02-07*01	TCRBJ02	TCRBJ02-07	01				4	5	1	0	0	8	41	-1	54	65	70	2	Out	VDJ
AAGATCCGGTCCACAAAGCTGGAGGACTCAGCCATGTACTTCTGTGCCAGCAGTTCAGGGACTGGAAACACCATATATTTTGGAGAG	CASSSGTGNTIYF	18	1.0436113591298601E-4	39	TCRBV02-01	TCRBV02	TCRBV02-01				01,03	TCRBD01-01*01	TCRBD01	TCRBD01-01	01				TCRBJ01-03*01	TCRBJ01	TCRBJ01-03	01				5	1	4	3	1	2	42	54	55	60	61	18	In	VDJ
NNNNTGAAGATCCAGCCCTCAGAACCCAGGGACTCAGCTGTGTACTTCTGTGCCAGCAGCCCCGGAAACACCATATATTTTGGAGAG	CASSPGNTIYF	5	2.898920442027389E-5	33	TCRBV12-03/12-04*01	TCRBV12	TCRBV12-03/12-04	01											TCRBJ01-03*01	TCRBJ01	TCRBJ01-03	01				6	4	0	0	0	4	48	-1	-1	59	63	5	In	VJ
CCTGCAGAGCTTGGGGACTCGGCCATGTATCTCTGTGCCAGCAGCCAGACAGGGATCCCTGGGGCCAACGTCCTGACTTTCGGGGCC	CASSQTGIPGANVLTF	1	5.797840884054778E-6	48	TCRBV11-01*01	TCRBV11	TCRBV11-01	01				TCRBD01-01*01	TCRBD01	TCRBD01-01	01				TCRBJ02-06*01	TCRBJ02	TCRBJ02-06	01				5	4	2	3	2	2	33	45	47	54	58	1	In	VDJ
AATTCCCTGGAGCTTGGTGACTCTGCTGTGTATTTCTGTGCCAGCAGCTCAGTGGGCACTGGGGCCAACGTCCTGACTTTCGGGGCC	CASSSVGTGANVLTF	2	1.1595681768109556E-5	45	TCRBV03-01/03-02*01	TCRBV03	TCRBV03-01/03-02	01				TCRBD01-01*01	TCRBD01	TCRBD01-01	01				TCRBJ02-06*01	TCRBJ02	TCRBJ02-06	01				5	1	8	0	5	2	36	48	53	57	58	2	In	VDJ
GTGAACGCCTTGTTGCTGGGGGACTCGGCCCTCTATCTCTGTGCCAGCAGCTACCGGGACAGGGGTTCACCCCTCCACTTTGGGAAC	CASSYRDRGSPLHF	2	1.1595681768109556E-5	42	TCRBV05-06*01	TCRBV05	TCRBV05-06	01				TCRBD01-01*01	TCRBD01	TCRBD01-01	01				TCRBJ01-06*02	TCRBJ01	TCRBJ01-06	02				3	0	0	2	3	9	39	52	55	-1	65	2	In	VDJ
CACATCAATTCCCTGGAGCTTGGTGACTCTGCTGTGTATTTCTGTGCCAGCAGCCAAGACGTTTATTCACCCCTCCACTTTGGGAAC	CASSQDVYSPLHF	2	1.1595681768109556E-5	39	TCRBV03-01/03-02*01	TCRBV03	TCRBV03-01/03-02	01				TCRBD02-01	TCRBD02	TCRBD02-01				01,02	TCRBJ01-06*02	TCRBJ01	TCRBJ01-06	02				0	3	8	6	0	8	42	-1	59	61	64	2	In	VDJ
AATGTGAGCACCTTGGAGCTGGGGGACTCGGCCCTTTATCTTTGCGCCAGCAGCCCGGGATCCAATTCACCCCTCCACTTTGGGAAC	CASSPGSNSPLHF	2	1.1595681768109556E-5	39	TCRBV05-01*01	TCRBV05	TCRBV05-01	01				TCRBD02-01*02	TCRBD02	TCRBD02-01	02				TCRBJ01-06*02	TCRBJ01	TCRBJ01-06	02				4	3	8	3	1	7	42	54	55	60	63	2	In	VDJ
ACATCGGCCCAAAAGAACCCGACAGCTTTCTATCTCTGTGCCAGTAGTATACCGACAGGGGTTGGGTCACCCCTCCACTTTGGGAAC	CASSIPTGVGSPLHF	2	1.1595681768109556E-5	45	TCRBV19-01*01	TCRBV19	TCRBV19-01	01				TCRBD01-01*01	TCRBD01	TCRBD01-01	01				TCRBJ01-06*02	TCRBJ01	TCRBJ01-06	02				2	5	2	2	2	10	36	51	53	61	66	2	In	VDJ
CAGCCTGCAGAACTGGAGGATTCTGGAGTTTATTTCTGTGCCAGCAGCGGACCGGGGAGTTGGGGGTCACCCCTCCACTTTGGGAAC	CASSGPGSWGSPLHF	2	1.1595681768109556E-5	45	TCRBV14-01*01	TCRBV14	TCRBV14-01	01								TCRBD01,TCRBD02	TCRBD01-01,TCRBD02-01		TCRBJ01-06*02	TCRBJ01	TCRBJ01-06	02				5	0	6	1	13	10	36	48	61	-1	66	2	In	VDJ
GAGTCCGCCAGCACCAACCAGACATCTATGTACCTCTGTGCCAGCAGTGCTGCCACTAGCGGGAATGTTCGCGGAATTTTCGGGCCA	CASSAATSGNVRGIF	1	5.797840884054778E-6	45	TCRBV28-01*01	TCRBV28	TCRBV28-01	01				TCRBD02-01*02	TCRBD02	TCRBD02-01	02				TCRBJ02	TCRBJ02				TCRBJ02-01,TCRBJ02-05		5	14	3	3	6	19	36	48	54	64	78	1	In	VDJ
CTGAAGATCCGGTCCACAAAGCTGGAGGACTCAGCCATGTACTTCTGTGCCAGCAGTGTGTCGGTGAGGGAGCAGTTCTTCGGGCCA	CASSVSVREQFF	2	1.1595681768109556E-5	36	TCRBV02-01	TCRBV02	TCRBV02-01				01,03	TCRBD02-01*02	TCRBD02	TCRBD02-01	02				TCRBJ02-01*01	TCRBJ02	TCRBJ02-01	01				4	0	11	1	7	10	45	58	65	-1	69	2	In	VDJ
TGTGACATCGGCCCAAAAGAACCCGACAGCTTTCTATCTCTGTGCCAGTAGGGACTTAGCCTCGCGTGGACCCAGTACTTCGGGCCA		2	1.1595681768109556E-5	41	TCRBV19-01*01	TCRBV19	TCRBV19-01	01				TCRBD02-01	TCRBD02	TCRBD02-01				01,02	TCRBJ02-05*01	TCRBJ02	TCRBJ02-05	01				6	12	1	10	0	7	40	-1	51	56	68	2	Out	VDJ
CTTCACATCAATTCCCTGGAGCTTGGTGACTCTGCTGTGTATTTCTGTGCCAGCAGCCTACCCGGGGAGACCCAGTACTTCGGGCCA	CASSLPGETQYF	2	1.1595681768109556E-5	36	TCRBV03-01/03-02*01	TCRBV03	TCRBV03-01/03-02	01				TCRBD02-01	TCRBD02	TCRBD02-01				01,02	TCRBJ02-05*01	TCRBJ02	TCRBJ02-05	01				4	0	8	4	4	5	45	58	62	-1	66	2	In	VDJ
GTGAGCAACATGAGCCCTGAAGACAGCAGCATATATCTCTGCAGCGTGGGACAGTTCGCAGGGGGAGAGACCCAGTACTTCGGGCCA	CSVGQFAGGETQYF	2	1.1595681768109556E-5	42	TCRBV29-01	TCRBV29	TCRBV29-01				01,02,03	TCRBD01-01*01	TCRBD01	TCRBD01-01	01				TCRBJ02-05*01	TCRBJ02	TCRBJ02-05	01				6	11	0	5	0	4	39	-1	47	54	65	2	In	VDJ
ACAGTGACCAGTGCCCATCCTGAAGACAGCAGCTTCTACATCTGCAGTGCTCAGACTAGCGGGAGGGATACGCAGTATTTTGGCCCA	CSAQTSGRDTQYF	4	2.319136353621911E-5	39	TCRBV20	TCRBV20				TCRBV20-01,TCRBV20-or09_02		TCRBD02-01*02	TCRBD02	TCRBD02-01	02				TCRBJ02-03*01	TCRBJ02	TCRBJ02-03	01				5	0	2	1	2	6	42	51	53	-1	66	4	In	VDJ
CCTCCTCACTCTGGAGTCCGCTACCAGCTCCCAGACATCTGTGTACTTCTGTGCCATCAGTGAACGGGGGAGCTGTTTTTTGGAGAA		2	1.1595681768109556E-5	32	TCRBV10-03*01	TCRBV10	TCRBV10-03	01								TCRBD01,TCRBD02	TCRBD01-01,TCRBD02-01		TCRBJ02-02*01	TCRBJ02	TCRBJ02-02	01				3	1	3	7	0	8	49	-1	63	65	66	2	Out	VDJ
CTGAAGATCCGGTCCACAAAGCTGGAGGACTCAGCCATGTACTTCTGTGCCAGCAGGGAACTTGGCGGGGAGCTGTTTTTTGGAGAA	CASRELGGELFF	2	1.1595681768109556E-5	36	TCRBV02-01	TCRBV02	TCRBV02-01				01,03					TCRBD01,TCRBD02	TCRBD01-01,TCRBD02-01		TCRBJ02-02*01	TCRBJ02	TCRBJ02-02	01				2	0	0	10	3	7	45	60	63	-1	65	2	In	VDJ
ATCCAGCGCACAGAGCAGGAGGACTCGGCCGTGTATCTCTGTGCCAGCAGCCCGACAGGGGGGACCGGGGAGCTGTTTTTTGGAGAA	CASSPTGGTGELFF	7	4.058488618838345E-5	42	TCRBV07-02	TCRBV07	TCRBV07-02				01,02	TCRBD01-01*01	TCRBD01	TCRBD01-01	01				TCRBJ02-02*01	TCRBJ02	TCRBJ02-02	01				5	1	2	1	2	5	39	51	53	62	63	7	In	VDJ
CTGATTCTGGAGTCCGCCAGCACCAACCAGACATCTATGTACCTCTGTGCCAGCAGTTTCACCACCGGGGAGCTGTTTTTTGGAGAA	CASSFTTGELFF	2	1.1595681768109556E-5	36	TCRBV28-01*01	TCRBV28	TCRBV28-01	01								TCRBD01,TCRBD02	TCRBD01-01,TCRBD02-01		TCRBJ02-02*01	TCRBJ02	TCRBJ02-02	01				3	0	3	7	1	4	45	59	60	-1	62	2	In	VDJ
GAGGACTCGGCCGTGTATCTCTGTGCCAGCAGCTTAACCCGGGACTAGCGGGCAACACCAAACACCGGGGAGCTGTTTTTTGGAGAA	CASSLTRD*RATPNTGELFF	3	1.7393522652164333E-5	60					TCRBV11,TCRBV07	TCRBV11-02,TCRBV07-02		TCRBD02-01	TCRBD02	TCRBD02-01				01,02	TCRBJ02-02*01	TCRBJ02	TCRBJ02-02	01				2	8	0	4	4	2	21	36	40	52	60	3	Stop	VDJ
CTGAAGATCCAGCGCACAGAGCAGCGGGACTCAGCCATGTATCGCTGTGCTAGCAGCTTCATTAACGGGGAGCTGTTTTTTGGAGAA	CASSFINGELFF	2	1.1595681768109556E-5	36	TCRBV07	TCRBV07				TCRBV07-06,TCRBV07-07						TCRBD01,TCRBD02	TCRBD01-01,TCRBD02-01		TCRBJ02-02*01	TCRBJ02	TCRBJ02-02	01				3	4	4	6	0	7	45	-1	59	61	65	2	In	VDJ
NNNNNCTCTGAAGATCCGGTCCACAAAGCTGGAGGACTCAGCCATGTACTTCTGTGCCAGCAGTGGTTGCAGCTGTTTTTTGGAGAA		2	1.1595681768109556E-5	29	TCRBV02-01	TCRBV02	TCRBV02-01				01,03					TCRBD01,TCRBD02	TCRBD01-01,TCRBD02-01		TCRBJ02-02*01	TCRBJ02	TCRBJ02-02	01				4	0	10	0	3	12	52	65	68	-1	70	2	Out	VDJ
ACTCTGACTGTGAGCAACATGAGCCCTGAAGACAGCAGCATATATCTCTGCAGCGTTGAAGAAGGAGCGGGAGCTTTCTTTGGACAA	CSVEEGAGAFF	2	1.1595681768109556E-5	33	TCRBV29-01*01	TCRBV29	TCRBV29-01	01				TCRBD02-01	TCRBD02	TCRBD02-01				01,02	TCRBJ01-01*01	TCRBJ01	TCRBJ01-01	01				0	0	6	4	3	10	48	62	65	-1	71	2	In	VDJ
GTGAACGCCTTGTTGCTGGGGGACTCGGCCCTCTATCTCTGTGCCAGCAGCTTGCTCAGTCTGAACACTGAAGCTTTCTTTGGACAA	CASSLLSLNTEAFF	2	1.1595681768109556E-5	42	TCRBV05-06*01	TCRBV05	TCRBV05-06	01				TCRBD01-01*01	TCRBD01	TCRBD01-01	01				TCRBJ01-01*01	TCRBJ01	TCRBJ01-01	01				1	2	4	5	2	0	39	54	56	59	61	2	In	VDJ
ACCAGTGCCCATCCTGAAGACAGCAGCTTCTACATCTGCAGTGCTAGAGACCCTCGAGTTGGGAACACTGAAGCTTTCTTTGGACAA	CSARDPRVGNTEAFF	3	1.7393522652164333E-5	45	TCRBV20	TCRBV20				TCRBV20-01,TCRBV20-or09_02		TCRBD02-01*02	TCRBD02	TCRBD02-01	02				TCRBJ01-01*01	TCRBJ01	TCRBJ01-01	01				0	4	11	2	5	1	36	50	55	58	62	3	In	VDJ
TGCACTCTGAACTAAACCTGAGCTCTCTGGAGCTGGGGGACTCAGCTTTGTATTTCTGTGCCAGCCTTCGAAGCTTTCTTTGGACAA		2	1.1595681768109556E-5	25	TCRBV09-01*01	TCRBV09	TCRBV09-01	01				TCRBD02-01	TCRBD02	TCRBD02-01				01,02	TCRBJ01-01*01	TCRBJ01	TCRBJ01-01	01				7	2	4	10	0	8	56	-1	65	67	69	2	Out	VDJ
AATGTGAGCACCTTGGAGCTGGGGGACTCGGCCCTTTATCTTTGCGCCAGCAGTCGGACGGGGGTGGAGCCCCAGCATTTTGGTGAT	CASSRTGVEPQHF	2	1.1595681768109556E-5	39	TCRBV05-01*01	TCRBV05	TCRBV05-01	01				TCRBD02-01*01	TCRBD02	TCRBD02-01	01				TCRBJ01-05*01	TCRBJ01	TCRBJ01-05	01				5	3	8	2	5	8	42	53	58	64	67	2	In	VDJ
GTGACATCGGCCCAAAAGAACCCGACAGCTTTCTATCTCTGTGCCAGTAGTATAGCAGGGGTGAATCAGCCCCAGCATTTTGGTGAT	CASSIAGVNQPQHF	2	1.1595681768109556E-5	42	TCRBV19-01*01	TCRBV19	TCRBV19-01	01				TCRBD01-01*01	TCRBD01	TCRBD01-01	01				TCRBJ01-05*01	TCRBJ01	TCRBJ01-05	01				1	2	4	2	0	4	39	-1	55	61	63	2	In	VDJ
CAGCCCTCAGAACCCAGGGACTCAGCTGTGTACTTCTGTGCCAGCAGTCCAATACAGGGATTTAATTCACCCCTCCACTTTGGGAAT	CASSPIQGFNSPLHF	2	1.1595681768109556E-5	45	TCRBV12	TCRBV12				TCRBV12-03/12-04,TCRBV12-04		TCRBD01-01*01	TCRBD01	TCRBD01-01	01				TCRBJ01-06*01	TCRBJ01	TCRBJ01-06	01				5	3	3	3	5	6	36	48	53	59	62	2	In	VDJ
GCCTTGGAGCTGGACGACTCGGCCCTGTATCTCTGTGCCAGCAGCCAACCCGGGACGTCAGGGCGGTCACCCCTCCACTTTGGGAAT	CASSQPGTSGRSPLHF	2	1.1595681768109556E-5	48	TCRBV05-04*01	TCRBV05	TCRBV05-04	01								TCRBD01,TCRBD02	TCRBD01-01,TCRBD02-01		TCRBJ01-06*01	TCRBJ01	TCRBJ01-06	01				4	10	0	7	6	10	33	45	51	56	66	2	In	VDJ
CTGAATGTGAACGCCTTGTTGCTGGGGGACTCGGCCCTCTATCTCTGTGCCAGCAGCTTGAAACCGAGAGATACCCTCTTCGGTTCG	CASSLKPRDTLF	1	5.797840884054778E-6	36	TCRBV05-06*01	TCRBV05	TCRBV05-06	01				TCRBD02-01*02	TCRBD02	TCRBD02-01	02				TCRBJ01-02*01	TCRBJ01	TCRBJ01-02	01				1	9	11	2	5	16	45	60	65	68	77	1	In	VDJ
ATTCTGGAGTCCGCCAGCACCAACCAGACATCTATGTACCTCTGTGCCAGCACGAGACAGGGACAGGGTGGCTACACCTTCGGTTCG	CASTRQGQGGYTF	1	5.797840884054778E-6	39	TCRBV28-01*01	TCRBV28	TCRBV28-01	01				TCRBD01-01*01	TCRBD01	TCRBD01-01	01				TCRBJ01-02*01	TCRBJ01	TCRBJ01-02	01				7	0	0	3	7	7	42	52	59	-1	68	1	In	VDJ
CTTCACATCAATTCCCTGGAGCTTGGTGACTCTGCTGTGTATTTCTGTGCCAGCAGCCAGAAAAGCGGTGGCTACACCTTCGGTTCG	CASSQKSGGYTF	2	1.1595681768109556E-5	36	TCRBV03-01/03-02*01	TCRBV03	TCRBV03-01/03-02	01				TCRBD02-01	TCRBD02	TCRBD02-01				01,02	TCRBJ01-02*01	TCRBJ01	TCRBJ01-02	01				3	0	6	5	4	7	45	59	63	-1	68	2	In	VDJ
NNCTCTCACTGTGACATCGGCCCAAAAGAACCCGACAGCTTTCTATCTCTGTGCCAGTCCCAGCAGTATGGCTACACCTTCGGTTCG		2	1.1595681768109556E-5	32	TCRBV19-01*01	TCRBV19	TCRBV19-01	01								TCRBD01,TCRBD02	TCRBD01-01,TCRBD02-01		TCRBJ01-02*01	TCRBJ01	TCRBJ01-02	01				8	3	4	5	2	5	49	58	60	63	66	2	Out	VDJ
CAGCCTGCAGAGCTTGGGGACTCGGCCGTGTATCTCTGTGCCAGCAGCTTAGAATCGGGACAGTTCTATGGCTACACCTTCGGTTCG	CASSLESGQFYGYTF	1	5.797840884054778E-6	45	TCRBV11-03*01	TCRBV11	TCRBV11-03	01				TCRBD01-01*01	TCRBD01	TCRBD01-01	01				TCRBJ01-02*01	TCRBJ01	TCRBJ01-02	01				0	2	0	5	3	4	36	53	56	63	65	1	In	VDJ
TCCAGTCCACGGAGTCAGGGGACACAGCACTGTATTTCTGTGCCAGCAGCACCGTGAGGGAGCCTCTATGGCTACACCTTCGGTTCG		2	1.1595681768109556E-5	43	TCRBV21-01*01	TCRBV21	TCRBV21-01	01				TCRBD02-01*02	TCRBD02	TCRBD02-01	02				TCRBJ01-02*01	TCRBJ01	TCRBJ01-02	01				4	3	9	2	6	4	38	51	57	62	65	2	Out	VDJ
CTTCACATCAATTCCCTGGAGCTTGGTGACTCTGCTGTGTATTTCTGTGCCAGTCGGGGAATCGGCTATGGCTACACCTTCGGTTCG	CASRGIGYGYTF	2	1.1595681768109556E-5	36	TCRBV03-01/03-02*01	TCRBV03	TCRBV03-01/03-02	01				TCRBD02-01*01	TCRBD02	TCRBD02-01	01				TCRBJ01-02*01	TCRBJ01	TCRBJ01-02	01				9	6	8	3	1	4	45	53	54	59	65	2	In	VDJ
CCACTCTGACAGTGACCAGTGCCCATCCTGAAGACAGCAGCTTCTACATCTGCAGTGCTATCGCCCTATGGCTACACCTTCGGTTCG		2	1.1595681768109556E-5	31	TCRBV20-01	TCRBV20	TCRBV20-01				01,04					TCRBD01,TCRBD02	TCRBD01-01,TCRBD02-01		TCRBJ01-02*01	TCRBJ01	TCRBJ01-02	01				4	1	10	0	2	4	50	60	62	64	65	2	Out	VDJ
TCTAAGAAGCTCCTTCTCAGTGACTCTGGCTTCTATCTCTGTGCCTGGGGGCGACAGGGTTGGGACTATGGCTACACCTTCGGTTCG	CAWGRQGWDYGYTF	2	1.1595681768109556E-5	42	TCRBV30-01*05	TCRBV30	TCRBV30-01	05				TCRBD01-01*01	TCRBD01	TCRBD01-01	01				TCRBJ01-02*01	TCRBJ01	TCRBJ01-02	01				3	5	2	3	2	3	39	50	52	59	64	2	In	VDJ
CTGAATGTGAACGCCTTGTTGCTGGGGGACTCGGCCCTCTATCTCTGTGCCAGCAGCTTACAGGACTATGGCTACACCTTCGGTTCG	CASSLQDYGYTF	1	5.797840884054778E-6	36	TCRBV05-06*01	TCRBV05	TCRBV05-06	01				TCRBD01-01*01	TCRBD01	TCRBD01-01	01				TCRBJ01-02*01	TCRBJ01	TCRBJ01-02	01				2	0	3	4	0	3	45	-1	59	-1	64	1	In	VDJ
AACGCCTTGGAGCTGGACGACTCGGCCCTGTATCTCTGTGCCAGCAGCCAGTCCCGGGACAGGAACTATGGCTACACCTTCGGTTCG	CASSQSRDRNYGYTF	2	1.1595681768109556E-5	45	TCRBV05-04*01	TCRBV05	TCRBV05-04	01				TCRBD01-01*01	TCRBD01	TCRBD01-01	01				TCRBJ01-02*01	TCRBJ01	TCRBJ01-02	01				4	0	0	4	7	2	36	48	55	-1	63	2	In	VDJ
AACGCCTTGGAGCTGGACGACTCGGCCCTGTATCTCTGTGCCAGCAGATCCGGGACAGGGAAGAACTATGGCTACACCTTCGGTTCG	CASRSGTGKNYGYTF	2	1.1595681768109556E-5	45	TCRBV05-04*01	TCRBV05	TCRBV05-04	01				TCRBD01-01*01	TCRBD01	TCRBD01-01	01				TCRBJ01-02*01	TCRBJ01	TCRBJ01-02	01				5	3	0	3	4	2	36	47	51	60	63	2	In	VDJ
ACTCTGGAGTCCGCTACCAGCTCCCAGACATCTGTGTACTTCTGTGCCATCAGGACAGAGAACAACTATGGCTACACCTTCGGTTCG	CAIRTENNYGYTF	2	1.1595681768109556E-5	39	TCRBV10-03*01	TCRBV10	TCRBV10-03	01				TCRBD01-01*01	TCRBD01	TCRBD01-01	01				TCRBJ01-02*01	TCRBJ01	TCRBJ01-02	01				6	5	2	5	0	2	42	-1	53	58	63	2	In	VDJ
AAGATCCAGCCCTCAGAACCCAGGGACTCAGCTGTGTACTTCTGTGCCAGCAGTCCCGACGGAACATATGGCTACACCTTCGGTTCG	CASSPDGTYGYTF	2	1.1595681768109556E-5	39	TCRBV12-03/12-04*01	TCRBV12	TCRBV12-03/12-04	01								TCRBD01,TCRBD02	TCRBD01-01,TCRBD02-01		TCRBJ01-02*01	TCRBJ01	TCRBJ01-02	01				5	3	1	8	6	5	42	54	60	63	66	2	In	VDJ
ATCCTGAGTTCTAAGAAGCTCCTTCTCAGTGACTCTGGCTTCTATCTCTGTGCCTGGAGTCCCTCGCCCCCCGAGTACTTCGGGCCG	CAWSPSPPEYF	2	1.1595681768109556E-5	33	TCRBV30-01*01	TCRBV30	TCRBV30-01	01								TCRBD01,TCRBD02	TCRBD01-01,TCRBD02-01		TCRBJ02-07*01	TCRBJ02	TCRBJ02-07	01				2	6	10	0	5	11	48	60	65	67	73	2	In	VDJ
AAGATCCGGTCCACAAAGCTGGAGGACTCAGCCATGTACTTCTGTGCCAGCACCGGGACTAGCGTTGGCGAGCAGTACTTCGGGCCG	CASTGTSVGEQYF	2	1.1595681768109556E-5	39	TCRBV02-01	TCRBV02	TCRBV02-01				01,03	TCRBD02-01	TCRBD02	TCRBD02-01				01,02	TCRBJ02-07*01	TCRBJ02	TCRBJ02-07	01				7	4	0	6	2	6	42	52	54	64	68	2	In	VDJ
ATCCAGCGCACAGAGCAGGAGGACTCGGCCGTGTATCTCTGTGCCAGCAGCTTAAATTCTGGGATCTACGAGCAGTACTTCGGGCCG	CASSLNSGIYEQYF	3	1.7393522652164333E-5	42	TCRBV07-02	TCRBV07	TCRBV07-02				01,02					TCRBD01,TCRBD02	TCRBD01-01,TCRBD02-01		TCRBJ02-07*01	TCRBJ02	TCRBJ02-07	01				2	1	0	8	6	3	39	54	60	64	65	3	In	VDJ
AAGATCCGGTCCACAAAGCTGGAGGACTCAGCCATGTACTTCTGTGCCAGCAGTGATGGGGGTTCCTACGAGCAGTACTTCGGGCCG	CASSDGGSYEQYF	5	2.898920442027389E-5	39	TCRBV02-01	TCRBV02	TCRBV02-01				01,03					TCRBD01,TCRBD02	TCRBD01-01,TCRBD02-01		TCRBJ02-07*01	TCRBJ02	TCRBJ02-07	01				3	1	6	1	1	1	42	56	57	62	63	5	In	VDJ
GTGAACGCCTTGTTGCTGGGGGACTCGGCCCTCTATCTCTGTGCCAGCAGCCCAGCGGGATGGTCCTACGAGCAGTACTTCGGGCCG	CASSPAGWSYEQYF	1	5.797840884054778E-6	42	TCRBV05-06*01	TCRBV05	TCRBV05-06	01				TCRBD02-01*02	TCRBD02	TCRBD02-01	02				TCRBJ02-07*01	TCRBJ02	TCRBJ02-07	01				4	3	6	3	2	1	39	51	53	60	63	1	In	VDJ
CCAGCCCTCAGAACCCAGGGACTCAGCTGTGTACTTCTGTGCCAGCACCCAGTCAGATATATCTCCTACGAGCAGTACTTCGGGCCG		3	1.7393522652164333E-5	44	TCRBV12	TCRBV12				TCRBV12-03/12-04,TCRBV12-04		TCRBD01-01*01	TCRBD01	TCRBD01-01	01				TCRBJ02-07*01	TCRBJ02	TCRBJ02-07	01				7	10	4	5	2	0	37	47	49	52	62	3	Out	VDJ
CTGAGCTCTCTGGAGCTGGGGGACTCAGCTTTGTATTTCTGTGCCAGCAGCGACGACGGTTCCTCCTACGAGCAGTACTTCGGGCCG	CASSDDGSSYEQYF	3	1.7393522652164333E-5	42	TCRBV09-01*01	TCRBV09	TCRBV09-01	01								TCRBD01,TCRBD02	TCRBD01-01,TCRBD02-01		TCRBJ02-07*01	TCRBJ02	TCRBJ02-07	01				3	5	2	7	2	0	39	52	54	57	62	3	In	VDJ
ATCAATTCCCTGGAGCTTGGTGACTCTGCTGTGTATTTCTGTGCCAGCAGCCAACAGGACGGTTACTACGAGCAGTACTTCGGGCCG	CASSQQDGYYEQYF	7	4.058488618838345E-5	42	TCRBV03-01/03-02*01	TCRBV03	TCRBV03-01/03-02	01								TCRBD01,TCRBD02	TCRBD01-01,TCRBD02-01		TCRBJ02-07*01	TCRBJ02	TCRBJ02-07	01				2	5	1	7	2	3	39	54	56	60	65	7	In	VDJ
TCCCTGGAGCTTGGTGACTCTGCTGTGTATTTCTGTGCCAGCAGCCAAGGGATAGCGGGAGACCTATACGAGCAGTACTTCGGGCCG	CASSQGIAGDLYEQYF	2	1.1595681768109556E-5	48	TCRBV03-01/03-02*01	TCRBV03	TCRBV03-01/03-02	01				TCRBD02-01*02	TCRBD02	TCRBD02-01	02				TCRBJ02-07*01	TCRBJ02	TCRBJ02-07	01				1	5	5	2	3	4	33	49	52	61	66	2	In	VDJ
GAGTCCGCCAGCACCAACCAGACATCTATGTACCTCTGTGCCAGCAGTTCCCCGGGGAAGGCCGAATACGAGCAGTACTTCGGGCCG	CASSSPGKAEYEQYF	1	5.797840884054778E-6	45	TCRBV28-01*01	TCRBV28	TCRBV28-01	01				TCRBD02-01*01	TCRBD02	TCRBD02-01	01				TCRBJ02-07*01	TCRBJ02	TCRBJ02-07	01				4	9	8	3	3	4	36	49	52	57	66	1	In	VDJ
AGCACCAACCAGACATCTATGTACCTCTGTGCCAGCAGTTCGGGACTTATGTATTTAGCGGGACCCCACGAGCAGTACTTCGGGCCG	CASSSGLMYLAGPHEQYF	2	1.1595681768109556E-5	54	TCRBV28-01*01	TCRBV28	TCRBV28-01	01				TCRBD02-01*02	TCRBD02	TCRBD02-01	02				TCRBJ02-07*01	TCRBJ02	TCRBJ02-07	01				4	4	5	3	15	5	27	40	55	63	67	2	In	VDJ
CTGGAGTCCGCTACCAGCTCCCAGACATCTGTGTACTTCTGTGCCATCAGCCCCGGGACAGGGCGGAACGAGCAGTACTTCGGGCCG	CAISPGTGRNEQYF	2	1.1595681768109556E-5	42	TCRBV10-03*01	TCRBV10	TCRBV10-03	01				TCRBD01-01*01	TCRBD01	TCRBD01-01	01				TCRBJ02-07*01	TCRBJ02	TCRBJ02-07	01				6	4	0	3	4	5	39	50	54	63	67	2	In	VDJ
NCTCTGAAGATCCGGTCCACAAAGCTGGAGGACTCAGCCATGTACTTCTGTGCCAGCAACGGACTGAGAGAGCAGTACTTCGGGCCG	CASNGLREQYF	2	1.1595681768109556E-5	33	TCRBV02-01	TCRBV02	TCRBV02-01				01,03	TCRBD02-01	TCRBD02	TCRBD02-01				01,02	TCRBJ02-07*01	TCRBJ02	TCRBJ02-07	01				7	4	1	10	2	7	48	58	60	65	69	2	In	VDJ
TCCCTGATTCTGGAGTCCGCCAGCACCAACCAGACATCTATGTACCTCTGTGCCAGCAGTTTATTCGAGCAGCAGTACTTCGGGCCG	CASSLFEQQYF	1	5.797840884054778E-6	33	TCRBV28-01*01	TCRBV28	TCRBV28-01	01				TCRBD02-01	TCRBD02	TCRBD02-01				01,02	TCRBJ02-07*01	TCRBJ02	TCRBJ02-07	01				1	0	6	7	3	8	48	64	67	-1	70	1	In	VDJ
AAGATCCGGTCCACAAAGCTGGAGGACTCAGCCATGTACTTCTGTGCCAGCAGCAGTCCCTCTGGAAACACCATATATTTTGGAGAG	CASSSPSGNTIYF	3	1.7393522652164333E-5	39	TCRBV02-01	TCRBV02	TCRBV02-01				01,03	TCRBD01-01*01	TCRBD01	TCRBD01-01	01				TCRBJ01-03*01	TCRBJ01	TCRBJ01-03	01				6	3	4	5	0	0	42	-1	53	56	59	3	In	VDJ
AAGATCCAGCCCTCAGAACCCAGGGACTCAGCTGTGTACTTCTGTGCCAGCAGTCCGCTCCTAAGTGGCATTCAGTACTTCGGCGCC	CASSPLLSGIQYF	1	5.797840884054778E-6	39	TCRBV12-03/12-04*01	TCRBV12	TCRBV12-03/12-04	01				TCRBD02-01	TCRBD02	TCRBD02-01				01,02	TCRBJ02-04*01	TCRBJ02	TCRBJ02-04	01				5	5	4	9	6	9	42	54	60	63	68	1	In	VDJ
CGGTCCACAAAGCTGGAGGACTCAGCCATGTACTTCTGTGCCAGCAGTAACATTCCGTTGATGAGAAACATTCAGTACTTCGGCGCC	CASSNIPLMRNIQYF	8	4.638272707243822E-5	45	TCRBV02-01	TCRBV02	TCRBV02-01				01,03					TCRBD01,TCRBD02	TCRBD01-01,TCRBD02-01		TCRBJ02-04*01	TCRBJ02	TCRBJ02-04	01				5	13	3	6	1	6	36	48	49	52	65	8	In	VDJ
ACAGTGACCAGTGCCCATCCTGAAGACAGCAGCTTCTACATCTGCAGTGCTAGTCGGGTAGCGGAAAACATTCAGTACTTCGGCGCC	CSASRVAENIQYF	2	1.1595681768109556E-5	39	TCRBV20-01*04	TCRBV20	TCRBV20-01	04				TCRBD02-01	TCRBD02	TCRBD02-01				01,02	TCRBJ02-04*01	TCRBJ02	TCRBJ02-04	01				2	0	5	5	4	5	42	54	58	-1	64	2	In	VDJ
TTGGAGCTGGGGGACTCAGCCCTGTACTTCTGTGCCAGCAGCTTAGACGTTAGGTAAACCTGGGGTTCACCCCTCCACTTTGGGAAC	CASSLDVR*TWGSPLHF	2	1.1595681768109556E-5	51	TCRBV13-01*01	TCRBV13	TCRBV13-01	01								TCRBD01,TCRBD02	TCRBD01-01,TCRBD02-01		TCRBJ01-06*02	TCRBJ01	TCRBJ01-06	02				1	0	6	2	15	9	30	46	61	-1	65	2	Stop	VDJ
ACAGTGACCAGTGCCCATCCTGAAGACAGCAGCTTCTACATCTGCAGTGCCACGGACAGGGCCGATTCACCCCTCCACTTTGGGAAC	CSATDRADSPLHF	2	1.1595681768109556E-5	39	TCRBV20	TCRBV20				TCRBV20-01,TCRBV20-or09_02		TCRBD01-01*01	TCRBD01	TCRBD01-01	01				TCRBJ01-06*02	TCRBJ01	TCRBJ01-06	02				6	3	1	3	3	8	42	50	53	61	64	2	In	VDJ
ACGCCTTGTTGCTGGGGGACTCGGCCCTGTATCTCTGTGCCAGCAGTCGTAAGGGAAGAGACAGTCTCACCCCTCCACTTTGGGAAC		2	1.1595681768109556E-5	46	TCRBV05-05*01	TCRBV05	TCRBV05-05	01				TCRBD01-01*01	TCRBD01	TCRBD01-01	01				TCRBJ01-06*02	TCRBJ01	TCRBJ01-06	02				5	2	2	5	13	10	35	46	59	64	66	2	Out	VDJ
CTCAAGATCCAGCCTGCAGAGCTTGGGGACTCGGCCGTGTATCTCTGTGCCAGCAGCTTAGAGAATGGTGAGCAGTTCTTCGGGCCA	CASSLENGEQFF	1	5.797840884054778E-6	36	TCRBV11-03*01	TCRBV11	TCRBV11-03	01								TCRBD01,TCRBD02	TCRBD01-01,TCRBD02-01		TCRBJ02-01*01	TCRBJ02	TCRBJ02-01	01				0	0	0	10	4	9	45	62	66	-1	68	1	In	VDJ
ATCCAGCGCACAGAGCAGGAGGACTCCGCCGTGTATCTCTGTGCCAGCAGCTTAGCGTTGTGGGGGGATGAGCAGTTCTTCGGGCCA	CASSLALWGDEQFF	9	5.2180567956493005E-5	42	TCRBV07-08*01	TCRBV07	TCRBV07-08	01				TCRBD02-01*01	TCRBD02	TCRBD02-01	01				TCRBJ02-01*01	TCRBJ02	TCRBJ02-01	01				0	0	9	1	5	8	39	56	61	-1	67	9	In	VDJ
ATCCAGCCCTCAGAACCCAGGGACTCAGCTGTGTACTTCTGTGCCAGCACTCCCCCCGGGGCGTACAATGAGCAGTTCTTCGGGCCA	CASTPPGAYNEQFF	2	1.1595681768109556E-5	42	TCRBV12	TCRBV12				TCRBV12-03/12-04,TCRBV12-04						TCRBD01,TCRBD02	TCRBD01-01,TCRBD02-01		TCRBJ02-01*01	TCRBJ02	TCRBJ02-01	01				7	1	7	0	8	4	39	49	57	62	63	2	In	VDJ
AGGGGACACAGCACTGTATTTCTGTGCCAGCAGCTGGGGGGCGGACTAGCGGCCCCGGAGGCCTACAATGAGCAGTTCTTCGGGCCA		2	1.1595681768109556E-5	59	TCRBV21-01*01	TCRBV21	TCRBV21-01	01				TCRBD02-01	TCRBD02	TCRBD02-01				01,02	TCRBJ02-01*01	TCRBJ02	TCRBJ02-01	01				5	9	1	5	8	2	22	34	42	52	61	2	Out	VDJ
AAGCTCCTTCTCAGTGACTCTGGCTTCTATCTCTGTGCCTGGAGTGTAGGTACCCTAGCCAACTACAATGAGCAGTTCTTCGGGCCA	CAWSVGTLANYNEQFF	3	1.7393522652164333E-5	48	TCRBV30-01*01	TCRBV30	TCRBV30-01	01				TCRBD02-01	TCRBD02	TCRBD02-01				01,02	TCRBJ02-01*01	TCRBJ02	TCRBJ02-01	01				0	3	4	7	7	3	33	47	54	59	62	3	In	VDJ
CAGCCCTCAGAACCCAGGGACTCAGCTGTGTATTTTTGTGCTAGCCTCCAGGGGGCGAGTAAATACAATGAGCAGTTCTTCGGGCCA	CASLQGASKYNEQFF	2	1.1595681768109556E-5	45	TCRBV12-05*01	TCRBV12	TCRBV12-05	01				TCRBD01-01*01	TCRBD01	TCRBD01-01	01				TCRBJ02-01*01	TCRBJ02	TCRBJ02-01	01				9	7	4	0	4	4	36	44	48	56	63	2	In	VDJ
GAGCTGAATGTGAACGCCTTGTTGCTGGGGGACTCGGCCCTCTATCTCTGTGCCAGCAGCTTGGGGGAGACCCAGTACTTCGGGCCA	CASSLGETQYF	1	5.797840884054778E-6	33	TCRBV05-06*01	TCRBV05	TCRBV05-06	01								TCRBD01,TCRBD02	TCRBD01-01,TCRBD02-01		TCRBJ02-05*01	TCRBJ02	TCRBJ02-05	01				0	0	0	10	0	5	48	-1	64	-1	66	1	In	VDJ
NNNNNNNNNNTGTCGGCTGCTCCCTCCCAGACATCTGTGTACTTCTGTGCCACAGGGCGGCCTGGAGAGACCCAGTACTTCGGGCCA	CATGRPGETQYF	3	1.7393522652164333E-5	36	TCRBV06-05*01	TCRBV06	TCRBV06-05	01				TCRBD01-01*01	TCRBD01	TCRBD01-01	01				TCRBJ02-05*01	TCRBJ02	TCRBJ02-05	01				10	8	4	3	0	4	45	-1	52	57	65	3	In	VDJ
GTGACATCGGCCCAAAAGAACCCGACAGCTTTCTATCTCTGTGCCAGTAGTCGACAGGCCTCGGGAGAGACCCAGTACTTCGGGCCA	CASSRQASGETQYF	2	1.1595681768109556E-5	42	TCRBV19-01*01	TCRBV19	TCRBV19-01	01				TCRBD01-01*01	TCRBD01	TCRBD01-01	01				TCRBJ02-05*01	TCRBJ02	TCRBJ02-05	01				5	7	2	4	1	4	39	51	52	58	65	2	In	VDJ
GTGAGCACCTTGGAGCTGGGGGACTCGGCCCTTTATCTTTGCGCCAGCAGCTTGGCACAGGGGGAAGAGACCCAGTACTTCGGGCCA	CASSLAQGEETQYF	2	1.1595681768109556E-5	42	TCRBV05-01*01	TCRBV05	TCRBV05-01	01				TCRBD01-01*01	TCRBD01	TCRBD01-01	01				TCRBJ02-05*01	TCRBJ02	TCRBJ02-05	01				0	0	3	1	1	3	39	55	56	-1	64	2	In	VDJ
GGAGCTTGGTGACTCTGCTGTGTATTTCTGTGCCAGCAGCCAGGAGACTAGCGGGAGGAGAGCACAGATACGCAGTATTTTGGCCCA		4	2.319136353621911E-5	53	TCRBV03-01/03-02*01	TCRBV03	TCRBV03-01/03-02	01				TCRBD02-01*02	TCRBD02	TCRBD02-01	02				TCRBJ02-03*01	TCRBJ02	TCRBJ02-03	01				3	2	2	1	3	0	28	42	45	58	60	4	Out	VDJ
CTGACTGTGAGCAACATGAGCCCTGAAGACAGCAGCATATATCTCTGCAGCGTTGAAGAGGGCTCCGGGGAGCTGTTTTTTGGAGAA	CSVEEGSGELFF	5	2.898920442027389E-5	36	TCRBV29-01	TCRBV29	TCRBV29-01				01,02	TCRBD01-01*01	TCRBD01	TCRBD01-01	01				TCRBJ02-02*01	TCRBJ02	TCRBJ02-02	01				0	1	8	0	0	6	45	-1	59	63	64	5	In	VDJ
TCGGCCCAAAAGAACCCGACAGCTTTCTATCTCTGTGCCAGTAGTATGGACGGACAGGGTGGGACCGGGGAGCTGTTTTTTGGAGAA	CASSMDGQGGTGELFF	4	2.319136353621911E-5	48	TCRBV19-01*01	TCRBV19	TCRBV19-01	01				TCRBD01-01*01	TCRBD01	TCRBD01-01	01				TCRBJ02-02*01	TCRBJ02	TCRBJ02-02	01				3	4	1	3	4	5	33	47	51	59	63	4	In	VDJ
TCCACAAAGCTGGAGGACTCAGCCATGTACTTCTGTGCCAGCAGTAGAACAGGGGTTGCTGTCACCGGGGAGCTGTTTTTTGGAGAA	CASSRTGVAVTGELFF	2	1.1595681768109556E-5	48	TCRBV02-01	TCRBV02	TCRBV02-01				01,03	TCRBD01-01*01	TCRBD01	TCRBD01-01	01				TCRBJ02-02*01	TCRBJ02	TCRBJ02-02	01				5	7	3	2	3	4	33	45	48	55	62	2	In	VDJ
ATCGGCCCAAAAGAACCCGACAGCTTTCTATCTCTGTGCCAGTACCTGCTAGCGGGGAAAAACACCGGGGAGCTGTTTTTTGGAGAA		2	1.1595681768109556E-5	47	TCRBV19-01*01	TCRBV19	TCRBV19-01	01				TCRBD02-01*01	TCRBD02	TCRBD02-01	01				TCRBJ02-02*01	TCRBJ02	TCRBJ02-02	01				7	3	4	3	4	2	34	44	48	57	60	2	Out	VDJ
GAGTCCGCCAGCACCAACCAGACATCTATGTACCTCTGTGCCAGCAGCCCCGGCCTAGCGAGAACCGGGGAGCTGTTTTTTGGAGAA	CASSPGLARTGELFF	2	1.1595681768109556E-5	45	TCRBV28-01*01	TCRBV28	TCRBV28-01	01				TCRBD02-01	TCRBD02	TCRBD02-01				01,02	TCRBJ02-02*01	TCRBJ02	TCRBJ02-02	01				6	3	4	6	7	5	36	47	54	60	63	2	In	VDJ
AACCTGAGCTCTCTGGAGCTGGGGGACTCAGCTTTGTATTTCTGTGCCAGCAGCGTAGAGGTGAACACTGAAGCTTTCTTTGGACAA	CASSVEVNTEAFF	2	1.1595681768109556E-5	39	TCRBV09-01*01	TCRBV09	TCRBV09-01	01								TCRBD01,TCRBD02	TCRBD01-01,TCRBD02-01		TCRBJ01-01*01	TCRBJ01	TCRBJ01-01	01				0	0	5	4	0	0	42	-1	58	-1	61	2	In	VDJ
GATCCAGTCCACGGAGTCAGGGGACACAGCACTGTATTTCTGTGCCAGCAGCAAACTAGGCTGAACACTGAAGCTTTCTTTGGACAA		2	1.1595681768109556E-5	41	TCRBV21-01*01	TCRBV21	TCRBV21-01	01				TCRBD02-01	TCRBD02	TCRBD02-01				01,02	TCRBJ01-01*01	TCRBJ01	TCRBJ01-01	01				2	2	4	8	0	0	40	-1	55	59	61	2	Out	VDJ
AACGCCTTGTTGCTGGGGGACTCGGCCCTCTATCTCTGTGCCAGCAGCTTGGGGTCGGGGGCAGTTCAGCCCCAGCATTTTGGTGAT	CASSLGSGAVQPQHF	2	1.1595681768109556E-5	45	TCRBV05-06*01	TCRBV05	TCRBV05-06	01								TCRBD01,TCRBD02	TCRBD01-01,TCRBD02-01		TCRBJ01-05*01	TCRBJ01	TCRBJ01-05	01				0	3	6	0	4	6	36	52	56	62	65	2	In	VDJ
CACGCCCTGCAGCCAGAAGACTCAGCCCTGTATCTCTGCGCCAGCAGCCAGGGTGACAGTTCCCGTCAGCCCCAGCATTTTGGTGAT	CASSQGDSSRQPQHF	2	1.1595681768109556E-5	45	TCRBV04-01*01	TCRBV04	TCRBV04-01	01				TCRBD01-01*01	TCRBD01	TCRBD01-01	01				TCRBJ01-05*01	TCRBJ01	TCRBJ01-05	01				3	6	2	5	4	6	36	50	54	59	65	2	In	VDJ
GAGTCCGCCAGCACCAACCAGACATCTATGTACCTCTGTGCCAGCAGCGCCGGGGACAGGGGTAATCAGCCCCAGCATTTTGGTGAT	CASSAGDRGNQPQHF	2	1.1595681768109556E-5	45	TCRBV28-01*01	TCRBV28	TCRBV28-01	01				TCRBD01-01*01	TCRBD01	TCRBD01-01	01				TCRBJ01-05*01	TCRBJ01	TCRBJ01-05	01				6	1	0	2	5	4	36	47	52	62	63	2	In	VDJ
NNNNNNNNNNTGTCGGCTGCTCCCTCCCAGACATCTGTGTACTTCTGTGCCAGCAGGGGTAGCAATCAGCCCCAGCATTTTGGTGAT	CASRGSNQPQHF	2	1.1595681768109556E-5	36	TCRBV06-05*01	TCRBV06	TCRBV06-05	01								TCRBD01,TCRBD02	TCRBD01-01,TCRBD02-01		TCRBJ01-05*01	TCRBJ01	TCRBJ01-05	01				6	0	0	9	0	0	45	-1	56	-1	59	2	In	VDJ
AAGATCCAGCCCTCAGAACCCAGGGACTCAGCTGTGTACTTCTGTGCCAGCAGTTTAGCTACTGGACAGCCCCAGCATTTTGGTGAT	CASSLATGQPQHF	2	1.1595681768109556E-5	39	TCRBV12-03/12-04*01	TCRBV12	TCRBV12-03/12-04	01								TCRBD01,TCRBD02	TCRBD01-01,TCRBD02-01		TCRBJ01-05*01	TCRBJ01	TCRBJ01-05	01				0	0	1	8	4	7	42	59	63	-1	66	2	In	VDJ
CGGTCCACAAAGCTGGAGGACTCAGCCATGTACTTCTGTGCCAGCACCCCGGGGCAGGGGACCGATTCACCCCTCCACTTTGGGAAT	CASTPGQGTDSPLHF	2	1.1595681768109556E-5	45	TCRBV02-01	TCRBV02	TCRBV02-01				01,03	TCRBD01-01*01	TCRBD01	TCRBD01-01	01				TCRBJ01-06*01	TCRBJ01	TCRBJ01-06	01				7	4	4	2	8	8	36	46	54	60	64	2	In	VDJ
NNNNNNNNNNNNNNNNTGAAGATCCAGCCCTCAGAACCCAGGGACTCAGCTGTGTACTTCTGTGCCACCACAATGGGTTTTGGTTCG	CATTMGF	2	1.1595681768109556E-5	21	TCRBV12-03/12-04*01	TCRBV12	TCRBV12-03/12-04	01								TCRBD01,TCRBD02	TCRBD01-01,TCRBD02-01		TCRBJ01-02*01	TCRBJ01	TCRBJ01-02	01				10	4	0	9	7	20	60	67	74	77	81	2	In	VDJ
TGATTCTGGAGTCCGCCAGCACCAACCAGACATCTATGTACCTCTGTGCCAGCAGTCTTTGGGGGGATTGGCTACACCTTCGGTTCG		1	5.797840884054778E-6	37	TCRBV28-01*01	TCRBV28	TCRBV28-01	01				TCRBD02-01*01	TCRBD02	TCRBD02-01	01				TCRBJ01-02*01	TCRBJ01	TCRBJ01-02	01				5	2	9	1	4	7	44	56	60	66	68	1	Out	VDJ
CCAGTCCACGGAGTCAGGGGACACAGCACTGTATTTCTGTGCCAGCAGCAACGCGGAGGGGAATATGGTGGCTACACCTTCGGTTCG		1	5.797840884054778E-6	44	TCRBV21-01*01	TCRBV21	TCRBV21-01	01				TCRBD02-01*02	TCRBD02	TCRBD02-01	02				TCRBJ01-02*01	TCRBJ01	TCRBJ01-02	01				3	8	10	0	3	7	37	51	54	60	68	1	Out	VDJ
ATCAATTCCCTGGAGCTTGGTGACTCTGCTGTGTATTTCTGTGCCAGCAGTGGACAGGGGAAAGGTTATGGCTACACCTTCGGTTCG	CASSGQGKGYGYTF	2	1.1595681768109556E-5	42	TCRBV03-01/03-02*01	TCRBV03	TCRBV03-01/03-02	01				TCRBD01-01*01	TCRBD01	TCRBD01-01	01				TCRBJ01-02*01	TCRBJ01	TCRBJ01-02	01				6	6	1	2	1	5	39	50	51	60	66	2	In	VDJ
AGTCCACGGAGTCAGGGGACACAGCACTGTATTTCTGTGCCAGCAGCTGAAGGGTGGGAGTCGGGCTATGGCTACACCTTCGGTTCG		1	5.797840884054778E-6	46	TCRBV21-01*01	TCRBV21	TCRBV21-01	01				TCRBD02-01*02	TCRBD02	TCRBD02-01	02				TCRBJ01-02*01	TCRBJ01	TCRBJ01-02	01				5	5	9	2	8	4	35	47	55	60	65	1	Out	VDJ
NCTCTGAAGATCCGGTCCACAAAGCTGGAGGACTCAGCCATGTACTTCTGTGCCTCGGGACAGGGCTATGGCTACACCTTCGGTTCG	CASGQGYGYTF	2	1.1595681768109556E-5	33	TCRBV02-01	TCRBV02	TCRBV02-01				01,03	TCRBD01-01*01	TCRBD01	TCRBD01-01	01				TCRBJ01-02*01	TCRBJ01	TCRBJ01-02	01				11	0	0	3	2	4	48	54	56	-1	65	2	In	VDJ
NNNNTGAAGATCCAGCCCTCAGAACCCAGGGACTCAGCTGTGTACTTCTGTGCCAGCAGTCGAGGCTATGGCTACACCTTCGGTTCG	CASSRGYGYTF	2	1.1595681768109556E-5	33	TCRBV12-03/12-04*01	TCRBV12	TCRBV12-03/12-04	01				TCRBD02-01*02	TCRBD02	TCRBD02-01	02				TCRBJ01-02*01	TCRBJ01	TCRBJ01-02	01				5	0	11	1	1	4	48	60	61	-1	65	2	In	VDJ
CTGAGTTCTAAGAAGCTCCTTCTCAGTGACTCTGGCTTCTATCTCTGTGCCTGGAGTACGGGACCCTATGGCTACACCTTCGGTTCG	CAWSTGPYGYTF	2	1.1595681768109556E-5	36	TCRBV30-01*01	TCRBV30	TCRBV30-01	01								TCRBD01,TCRBD02	TCRBD01-01,TCRBD02-01		TCRBJ01-02*01	TCRBJ01	TCRBJ01-02	01				2	1	0	7	2	4	45	57	59	64	65	2	In	VDJ
AGCCCTCAGAACCCAGGGACTCAGCTGTGTACTTCTGTGCCAGCAGTTTAGTCCCAGGGGCCTGACTATGGCTACACCTTCGGTTCG		2	1.1595681768109556E-5	46	TCRBV12	TCRBV12				TCRBV12-03/12-04,TCRBV12-04		TCRBD01-01*01	TCRBD01	TCRBD01-01	01				TCRBJ01-02*01	TCRBJ01	TCRBJ01-02	01				1	4	4	2	3	3	35	51	54	60	64	2	Out	VDJ
TGCAGAGCTTGGGGACTCGGCCGTGTATCTCTGTGCCAGCAGCCCGTGCCGGACAGGGGAGGCGACTATGGCTACACCTTCGGTTCG		1	5.797840884054778E-6	50	TCRBV11-03*01	TCRBV11	TCRBV11-03	01				TCRBD01-01*01	TCRBD01	TCRBD01-01	01				TCRBJ01-02*01	TCRBJ01	TCRBJ01-02	01				5	5	1	2	7	3	31	43	50	59	64	1	Out	VDJ
AAGATCCAGCCTGCAGAGCTTGGGGACTCGGCCATGTATCTCTGTGCCAGCAGCCAGACAGGGAACTATGGCTACACCTTCGGTTCG	CASSQTGNYGYTF	1	5.797840884054778E-6	39	TCRBV11-01*01	TCRBV11	TCRBV11-01	01				TCRBD01-01*01	TCRBD01	TCRBD01-01	01				TCRBJ01-02*01	TCRBJ01	TCRBJ01-02	01				5	0	2	3	2	2	42	54	56	-1	63	1	In	VDJ
ATCCTGGAGTCGCCCAGCCCCAACCAGACCTCTCTGTACTTCTGTGCCAGCAGTTTACGGGGAAACTATGGCTACACCTTCGGTTCG	CASSLRGNYGYTF	2	1.1595681768109556E-5	39	TCRBV27-01*01	TCRBV27	TCRBV27-01	01				TCRBD02-01*01	TCRBD02	TCRBD02-01	01				TCRBJ01-02*01	TCRBJ01	TCRBJ01-02	01				2	1	8	3	0	2	42	-1	57	62	63	2	In	VDJ
AAGATCCGGTCCACAAAGCTGGAGGACTCAGCCATGTACTTCTGTGCCAGCAGTAGCTACAGCTTTGATGGCTACACCTTCGGTTCG	CASSSYSFDGYTF	2	1.1595681768109556E-5	39	TCRBV02-01	TCRBV02	TCRBV02-01				01,03	TCRBD01-01*01	TCRBD01	TCRBD01-01	01				TCRBJ01-02*01	TCRBJ01	TCRBJ01-02	01				5	5	3	5	4	6	42	54	58	62	67	2	In	VDJ
CTGAATGTGAACGCCTTGGAGCTGGAGGACTCGGCCCTGTATCTCTGTGCCAGCAGCTGGAGTCTTGATGGCTACACCTTCGGTTCG	CASSWSLDGYTF	1	5.797840884054778E-6	36	TCRBV05-08*01	TCRBV05	TCRBV05-08	01				TCRBD02-01*02	TCRBD02	TCRBD02-01	02				TCRBJ01-02*01	TCRBJ01	TCRBJ01-02	01				3	5	10	2	0	6	45	-1	58	62	67	1	In	VDJ
ATGAGCTCCTTGGAGCTGGGGGACTCAGCCCTGTACTTCTGTGCCAGCAGCTTTGGCGGACGGAGCGATGGCTACACCTTCGGTTCG	CASSFGGRSDGYTF	1	5.797840884054778E-6	42	TCRBV13-01*01	TCRBV13	TCRBV13-01	01								TCRBD01,TCRBD02	TCRBD01-01,TCRBD02-01		TCRBJ01-02*01	TCRBJ01	TCRBJ01-02	01				3	6	1	7	4	6	39	53	57	61	67	1	In	VDJ
AAGATCCAGCGCACAGAGCAGGGGGACTCGGCCATGTATCTCTGTGCCAGCAGCCCCGGGTGGGGGCATGGCTACACCTTCGGTTCG	CASSPGWGHGYTF	5	2.898920442027389E-5	39	TCRBV07-09*01	TCRBV07	TCRBV07-09	01				TCRBD01-01*01	TCRBD01	TCRBD01-01	01				TCRBJ01-02*01	TCRBJ01	TCRBJ01-02	01				5	0	6	0	7	6	42	54	61	-1	67	5	In	VDJ
CTTCACCTACACACCCTGCAGCCAGAAGACTCGGCCCTGTATCTCTGTGCCAGCAGCCAAGCCTTACAAGGCTACACCTTCGGTTCG	CASSQALQGYTF	2	1.1595681768109556E-5	36	TCRBV04-02*01	TCRBV04	TCRBV04-02	01				TCRBD01-01*01	TCRBD01	TCRBD01-01	01				TCRBJ01-02*01	TCRBJ01	TCRBJ01-02	01				1	1	3	6	4	8	45	61	65	68	69	2	In	VDJ
ATTCTGGAGTCCGCCAGCACCAACCAGACATCTATGTACCTCTGTGCCAGCAGTCCCCAGCTTCGCCGGGAGTCAACCTTCGGTTCG	CASSPQLRRESTF	1	5.797840884054778E-6	39	TCRBV28-01*01	TCRBV28	TCRBV28-01	01				TCRBD02-01*02	TCRBD02	TCRBD02-01	02				TCRBJ01-02*01	TCRBJ01	TCRBJ01-02	01				5	3	8	2	12	14	42	54	66	72	75	1	In	VDJ
NNNNTGAAGATCCAGCCCTCAGAACCCAGGGACTCAGCTGTGTACTTCTGTGCCAGCAGTGTGGGCCCTCTACTGTACTTCGGGCCG	CASSVGPLLYF	1	5.797840884054778E-6	33	TCRBV12-03/12-04*01	TCRBV12	TCRBV12-03/12-04	01				TCRBD01-01*01	TCRBD01	TCRBD01-01	01				TCRBJ02-07*01	TCRBJ02	TCRBJ02-07	01				5	8	8	0	2	12	48	60	62	66	74	1	In	VDJ
GTGACCAGTGCCCATCCTGAAGACAGCAGCTTCTACATCTGCAGTGCTAGGGATAGCGGGCACCCTTTCGAGCAGTACTTCGGGCCG	CSARDSGHPFEQYF	2	1.1595681768109556E-5	42	TCRBV20	TCRBV20				TCRBV20-01,TCRBV20-or09_02		TCRBD02-01	TCRBD02	TCRBD02-01				01,02	TCRBJ02-07*01	TCRBJ02	TCRBJ02-07	01				3	8	5	4	3	6	39	50	53	60	68	2	In	VDJ
GGAGTCAGGGGACACAGCACTGTATTTCTGTGCCAGCAGCGAACTAAGCCCAAAATCGGCCCTTTTGGCGAGCAGTACTTCGGGCCG		1	5.797840884054778E-6	53	TCRBV21-01*01	TCRBV21	TCRBV21-01	01				TCRBD02-01	TCRBD02	TCRBD02-01				01,02	TCRBJ02-07*01	TCRBJ02	TCRBJ02-07	01				5	22	3	9	2	6	28	40	42	46	68	1	Out	VDJ
ATCCAGCCCTCAGAACCCAGGGACTCAGCTGTGTACTTCTGTGCCAGCAGGTGGGGACAGGGGGCAGGCGAGCAGTACTTCGGGCCG	CASRWGQGAGEQYF	1	5.797840884054778E-6	42	TCRBV12	TCRBV12				TCRBV12-03/12-04,TCRBV12-04		TCRBD01-01*01	TCRBD01	TCRBD01-01	01				TCRBJ02-07*01	TCRBJ02	TCRBJ02-07	01				6	3	0	0	3	6	39	50	53	65	68	1	In	VDJ
CTGGAGTCCGCCAGCACCAACCAGACATCTATGTACCTCTGTGCCAGCAGTTTCCGGCAGGCGTTAGCCGAGCAGTACTTCGGGCCG	CASSFRQALAEQYF	4	2.319136353621911E-5	42	TCRBV28-01*01	TCRBV28	TCRBV28-01	01								TCRBD01,TCRBD02	TCRBD01-01,TCRBD02-01		TCRBJ02-07*01	TCRBJ02	TCRBJ02-07	01				3	7	4	4	4	6	39	53	57	61	68	4	In	VDJ
ACTGTGAGCAACATGAGCCCTGAAGACAGCAGCATATATCTCTGCAGCGTTGGTGGGGACAGCTGGTACGAGCAGTACTTCGGGCCG	CSVGGDSWYEQYF	2	1.1595681768109556E-5	39	TCRBV29-01	TCRBV29	TCRBV29-01				01,02	TCRBD01-01*01	TCRBD01	TCRBD01-01	01				TCRBJ02-07*01	TCRBJ02	TCRBJ02-07	01				4	4	0	5	3	4	42	52	55	62	66	2	In	VDJ
AGATCCAGTCCACGGAGTCAGGGGACACAGCACTGTATTTCTGTGCCAGCAGCAAAGCAATTCAGGTACGAGCAGTACTTCGGGCCG		1	5.797840884054778E-6	40	TCRBV21-01*01	TCRBV21	TCRBV21-01	01				TCRBD01-01*01	TCRBD01	TCRBD01-01	01				TCRBJ02-07*01	TCRBJ02	TCRBJ02-07	01				0	0	4	4	4	4	41	58	62	-1	66	1	Out	VDJ
GAGTCCGCCAGCACCAACCAGACATCTATGTACCTCTGTGCCAGCAGTGGGGCACAGGTTTTATTCTACGAGCAGTACTTCGGGCCG	CASSGAQVLFYEQYF	1	5.797840884054778E-6	45	TCRBV28-01*01	TCRBV28	TCRBV28-01	01				TCRBD01-01*01	TCRBD01	TCRBD01-01	01				TCRBJ02-07*01	TCRBJ02	TCRBJ02-07	01				5	7	3	4	5	3	36	48	53	58	65	1	In	VDJ
TGACAGTGACCAGTGCCCATCCTGAAGACAGCAGCTTCTACATCTGCAGTGCTAGACAGGGTCGTCTACGAGCAGTACTTCGGGCCG		2	1.1595681768109556E-5	37	TCRBV20	TCRBV20				TCRBV20-01,TCRBV20-or09_02		TCRBD01-01*01	TCRBD01	TCRBD01-01	01				TCRBJ02-07*01	TCRBJ02	TCRBJ02-07	01				2	4	4	3	0	3	44	-1	56	61	65	2	Out	VDJ
GATCCAGTCCACGGAGTCAGGGGACACAGCACTGTATTTCTGTGCCAGCAGCCTCAGGGGAGAGGCTACGAGCAGTACTTCGGGCCG		1	5.797840884054778E-6	41	TCRBV21-01*01	TCRBV21	TCRBV21-01	01				TCRBD01-01*01	TCRBD01	TCRBD01-01	01				TCRBJ02-07*01	TCRBJ02	TCRBJ02-07	01				5	5	4	2	2	3	40	52	54	60	65	1	Out	VDJ
TCCCTGGAGCTTGGTGACTCTGCTGTGTATTTCTGTGCCAGCAGCCAAGGGGGAAAGGGGCATTCCTACGAGCAGTACTTCGGGCCG	CASSQGGKGHSYEQYF	2	1.1595681768109556E-5	48	TCRBV03-01/03-02*01	TCRBV03	TCRBV03-01/03-02	01				TCRBD01-01*01	TCRBD01	TCRBD01-01	01				TCRBJ02-07*01	TCRBJ02	TCRBJ02-07	01				1	3	5	2	6	1	33	49	55	60	63	2	In	VDJ
CTGAATGTGAACGCCTTGGAGCTGGACGACTCGGCCCTGTATCTCTGTGCCAGCAGCCTCAGCTCCTACGAGCAGTACTTCGGGCCG	CASSLSSYEQYF	1	5.797840884054778E-6	36	TCRBV05-04*01	TCRBV05	TCRBV05-04	01				TCRBD01-01*01	TCRBD01	TCRBD01-01	01				TCRBJ02-07*01	TCRBJ02	TCRBJ02-07	01				4	0	4	5	2	0	45	57	59	-1	62	1	In	VDJ
GAGTCGCCCAGCCCCAACCAGACCTCTCTGTACTTCTGTGCCAGCAGCCTTAGATGGGACAGCTCCTACGAGCAGTACTTCGGGCCG	CASSLRWDSSYEQYF	2	1.1595681768109556E-5	45	TCRBV27-01*01	TCRBV27	TCRBV27-01	01				TCRBD01-01*01	TCRBD01	TCRBD01-01	01				TCRBJ02-07*01	TCRBJ02	TCRBJ02-07	01				6	0	0	5	8	0	36	47	55	-1	62	2	In	VDJ
TCCAGTCCACGGAGTCAGGGGACACAGCACTGTATTTCTGTGCCAGCAGCAAAGTGGCAGGCCTCCTACGAGCAGTACTTCGGGCCG		1	5.797840884054778E-6	43	TCRBV21-01*01	TCRBV21	TCRBV21-01	01				TCRBD01-01*01	TCRBD01	TCRBD01-01	01				TCRBJ02-07*01	TCRBJ02	TCRBJ02-07	01				1	1	4	4	3	0	38	54	57	61	62	1	Out	VDJ
ATCAATTCCCTGGAGCTTGGTGACTCTGCTGTGTATTTCTGTGCCAGCAGCCTGACAGGGAACTCCTACGAGCAGTACTTCGGGCCG	CASSLTGNSYEQYF	3	1.7393522652164333E-5	42	TCRBV03-01/03-02*01	TCRBV03	TCRBV03-01/03-02	01				TCRBD01-01*01	TCRBD01	TCRBD01-01	01				TCRBJ02-07*01	TCRBJ02	TCRBJ02-07	01				4	2	2	3	1	0	39	52	53	60	62	3	In	VDJ
ACTGTGAGCAACATGAGCCCTGAAGACAGCAGCATATATCTCTGCAGCGTTCAACTCTCGGGTACCTACGAGCAGTACTTCGGGCCG	CSVQLSGTYEQYF	4	2.319136353621911E-5	39	TCRBV29-01	TCRBV29	TCRBV29-01				01,02	TCRBD02-01	TCRBD02	TCRBD02-01				01,02	TCRBJ02-07*01	TCRBJ02	TCRBJ02-07	01				5	2	8	4	7	2	42	51	58	62	64	4	In	VDJ
ATCCGGTCCACAAAGCTGGAGGACTCAGCCATGTACTTCTGTGCCAGCAGACGCAGAGTTAGAACCTACGAGCAGTACTTCGGGCCG	CASRRRVRTYEQYF	2	1.1595681768109556E-5	42	TCRBV02-01	TCRBV02	TCRBV02-01				01,03					TCRBD01,TCRBD02	TCRBD01-01,TCRBD02-01		TCRBJ02-07*01	TCRBJ02	TCRBJ02-07	01				6	8	4	5	3	2	39	50	53	56	64	2	In	VDJ
NCTCTGAAGATCCGGTCCACAAAGCTGGAGGACTCAGCCATGTACTTCTGTGCCAGCGTTGACTACTACGAGCAGTACTTCGGGCCG	CASVDYYEQYF	2	1.1595681768109556E-5	33	TCRBV02-01	TCRBV02	TCRBV02-01				01,03	TCRBD02-01	TCRBD02	TCRBD02-01				01,02	TCRBJ02-07*01	TCRBJ02	TCRBJ02-07	01				8	0	2	9	3	3	48	57	60	-1	65	2	In	VDJ
ATTCTGGAGTCCGCCAGCACCAACCAGACATCTATGTACCTCTGTGCCAGCAACCAAGGGGGCGGATACGAGCAGTACTTCGGGCCG	CASNQGGGYEQYF	1	5.797840884054778E-6	39	TCRBV28-01*01	TCRBV28	TCRBV28-01	01				TCRBD01-01*01	TCRBD01	TCRBD01-01	01				TCRBJ02-07*01	TCRBJ02	TCRBJ02-07	01				7	3	5	0	4	4	42	52	56	63	66	1	In	VDJ
CTCACTCTGGAGTCCGCTACCAGCTCCCAGACATCTGTGTACTTCTGTGCCATCCGGACAGGGGAGGACGAGCAGTACTTCGGGCCG	CAIRTGEDEQYF	2	1.1595681768109556E-5	36	TCRBV10-03*01	TCRBV10	TCRBV10-03	01				TCRBD01-01*01	TCRBD01	TCRBD01-01	01				TCRBJ02-07*01	TCRBJ02	TCRBJ02-07	01				8	3	1	2	1	5	45	54	55	64	67	2	In	VDJ
AGCACCTTGGAGCTGGGGGACTCGGCCCTTTATCTTTGCGCCAGCAGCCCCGGACAGCCCTTGCCTCACGAGCAGTACTTCGGGCCG	CASSPGQPLPHEQYF	2	1.1595681768109556E-5	45	TCRBV05-01*01	TCRBV05	TCRBV05-01	01				TCRBD01-01*01	TCRBD01	TCRBD01-01	01				TCRBJ02-07*01	TCRBJ02	TCRBJ02-07	01				4	10	1	5	3	5	36	48	51	57	67	2	In	VDJ
TCAGAACCCAGGGACTCAGCTGTGTACTTCTGTGCCAGCAGTAAACAAGTCGTCGTCTTAGCGGGCCACGAGCAGTACTTCGGGCCG	CASSKQVVVLAGHEQYF	1	5.797840884054778E-6	51	TCRBV12	TCRBV12				TCRBV12-03/12-04,TCRBV12-04		TCRBD02-01	TCRBD02	TCRBD02-01				01,02	TCRBJ02-07*01	TCRBJ02	TCRBJ02-07	01				5	2	5	4	16	5	30	42	58	65	67	1	In	VDJ
CTGGAGTCCGCCAGCACCAACCAGACATCTATGTACCTCTGTGCCAGCAGTTTGGGGGGAGGGCCCCACGAGCAGTACTTCGGGCCG	CASSLGGGPHEQYF	1	5.797840884054778E-6	42	TCRBV28-01*01	TCRBV28	TCRBV28-01	01				TCRBD02-01*02	TCRBD02	TCRBD02-01	02				TCRBJ02-07*01	TCRBJ02	TCRBJ02-07	01				3	4	9	0	3	5	39	53	56	63	67	1	In	VDJ
ATCAATTCCCTGGAGCTTGGTGACTCTGCTGTGTATTTCTGTGCCAGCAGCCCCAGCTGGTTCATGAACGAGCAGTACTTCGGGCCG	CASSPSWFMNEQYF	2	1.1595681768109556E-5	42	TCRBV03-01/03-02*01	TCRBV03	TCRBV03-01/03-02	01								TCRBD01,TCRBD02	TCRBD01-01,TCRBD02-01		TCRBJ02-07*01	TCRBJ02	TCRBJ02-07	01				4	11	4	5	1	5	39	52	53	56	67	2	In	VDJ
ATCCAGCCTGCAGAGCTTGGGGACTCGGCCGTGTATCTCTGTGCCAGCAGCATGACAGGCACTGGAAACACCATATATTTTGGAGAG	CASSMTGTGNTIYF	1	5.797840884054778E-6	42	TCRBV11-03*01	TCRBV11	TCRBV11-03	01				TCRBD01-01*01	TCRBD01	TCRBD01-01	01				TCRBJ01-03*01	TCRBJ01	TCRBJ01-03	01				5	2	2	4	2	2	39	51	53	59	61	1	In	VDJ
ATCCTGGAGTCGCCCAGCCCCAACCAGACCTCTCTGTACTTCTGTGCCAGCGGGGCCTCGGGGTATTCACCCCTCCACTTTGGGAAC	CASGASGYSPLHF	2	1.1595681768109556E-5	39	TCRBV27-01*01	TCRBV27	TCRBV27-01	01								TCRBD01,TCRBD02	TCRBD01-01,TCRBD02-01		TCRBJ01-06*02	TCRBJ01	TCRBJ01-06	02				8	8	7	0	0	8	42	-1	51	56	64	2	In	VDJ
ATCCAGCCCTCAGAACCCAGGGACTCAGCTGTGTATTTTTGTGCTAGTGTAAGCGGCTCCTATAATTCACCCCTCCACTTTGGGAAC	CASVSGSYNSPLHF	2	1.1595681768109556E-5	42	TCRBV12-05*01	TCRBV12	TCRBV12-05	01				TCRBD02-01	TCRBD02	TCRBD02-01				01,02	TCRBJ01-06*02	TCRBJ01	TCRBJ01-06	02				7	0	6	5	2	0	39	49	51	-1	56	2	In	VDJ
GTGAACGCCTTGGAGCTGGACGACTCGGCCCTGTATCTCTGTGCCAGCAGCAGGGACAGGGATAATTCACCCCTCCACTTTGGGAAC	CASSRDRDNSPLHF	2	1.1595681768109556E-5	42	TCRBV05-04*01	TCRBV05	TCRBV05-04	01				TCRBD01-01*01	TCRBD01	TCRBD01-01	01				TCRBJ01-06*02	TCRBJ01	TCRBJ01-06	02				4	0	0	3	1	5	39	51	52	-1	61	2	In	VDJ
CAGCCCTCAGAACCCAGGGACTCAGCTGTGTACTTCTGTGCCAGCAGTTTACAGGGGCAGCAAAATTCACCCCTCCACTTTGGGAAC	CASSLQGQQNSPLHF	2	1.1595681768109556E-5	45	TCRBV12	TCRBV12				TCRBV12-03/12-04,TCRBV12-04		TCRBD01-01*01	TCRBD01	TCRBD01-01	01				TCRBJ01-06*02	TCRBJ01	TCRBJ01-06	02				2	6	4	2	0	7	36	-1	51	57	63	2	In	VDJ
AATTCCCTGGAGCTTGGTGACTCTGCTGTGTATTTCTGTGCCAGCAGCCAATTTGGCGGGAGGGGGAATGAGCAGTTCTTCGGGCCA	CASSQFGGRGNEQFF	2	1.1595681768109556E-5	45	TCRBV03-01/03-02*01	TCRBV03	TCRBV03-01/03-02	01				TCRBD02-01*02	TCRBD02	TCRBD02-01	02				TCRBJ02-01*01	TCRBJ02	TCRBJ02-01	01				2	2	7	0	4	7	36	51	55	64	66	2	In	VDJ
TCCGCTACCAGCTCCCAGACATCTGTGTACTTCTGTGCCACCAAGGGCCGACTAGCGGGAGGGAGCAATGAGCAGTTCTTCGGGCCA	CATKGRLAGGSNEQFF	2	1.1595681768109556E-5	48	TCRBV10-03*01	TCRBV10	TCRBV10-03	01				TCRBD02-01*02	TCRBD02	TCRBD02-01	02				TCRBJ02-01*01	TCRBJ02	TCRBJ02-01	01				10	2	2	0	9	6	33	40	49	63	65	2	In	VDJ
CACACCCTGCAGCCAGAAGACTCGGCCCTGTATCTCTGTGCCAGCAGCTTTGGACTAGCGGATTACAATGAGCAGTTCTTCGGGCCA	CASSFGLADYNEQFF	11	6.377624972460256E-5	45	TCRBV04-02*01	TCRBV04	TCRBV04-02	01				TCRBD02-01	TCRBD02	TCRBD02-01				01,02	TCRBJ02-01*01	TCRBJ02	TCRBJ02-01	01				5	2	1	5	3	4	36	48	51	61	63	11	In	VDJ
CCACGGAGTCAGGGGACACAGCACTGTATTTCTGTGCCAGCAGCCCCCGGCTGGGTACAGGGGCCTGAGACCCAGTACTTCGGGCCA		1	5.797840884054778E-6	49	TCRBV21-01*01	TCRBV21	TCRBV21-01	01				TCRBD01-01*01	TCRBD01	TCRBD01-01	01				TCRBJ02-05*01	TCRBJ02	TCRBJ02-05	01				5	3	3	2	12	5	32	44	56	63	66	1	Out	VDJ
CCCTGATCCTGGAGTCGCCCAGCCCCAACCAGACCTCTCTGTACTTCTGTGCCACCTCAACGATTAGAGACCCAGTACTTCGGGCCA		2	1.1595681768109556E-5	34	TCRBV27-01*01	TCRBV27	TCRBV27-01	01								TCRBD01,TCRBD02	TCRBD01-01,TCRBD02-01		TCRBJ02-05*01	TCRBJ02	TCRBJ02-05	01				10	2	2	8	7	4	47	54	61	63	65	2	Out	VDJ
CTGGAGTCCGCTACCAGCTCCCAGACATCTGTGTACTTCTGTGCCATCAGTGACGGACAGGTTCAAGAGACCCAGTACTTCGGGCCA	CAISDGQVQETQYF	2	1.1595681768109556E-5	42	TCRBV10-03*01	TCRBV10	TCRBV10-03	01				TCRBD01-01*01	TCRBD01	TCRBD01-01	01				TCRBJ02-05*01	TCRBJ02	TCRBJ02-05	01				3	2	1	4	1	2	39	53	54	61	63	2	In	VDJ
TCCACTCTGACAGTGACCAGTGCCCATCCTGAAGACAGCAGCTTCTACATCTGCAGTGCTAGAGATGGAACCCAGTACTTCGGGCCA	CSARDGTQYF	2	1.1595681768109556E-5	30	TCRBV20-01*01	TCRBV20	TCRBV20-01	01								TCRBD01,TCRBD02	TCRBD01-01,TCRBD02-01		TCRBJ02-05*01	TCRBJ02	TCRBJ02-05	01				0	0	1	8	1	8	51	65	66	-1	69	2	In	VDJ
ACAAAGCTGGAGGACTCAGCCATGTACTTCTGTGCCAGCAGTGAAGGGGCAGCGGGAGGACGATTAGATACGCAGTATTTTGGCCCA	CASSEGAAGGRLDTQYF	5	2.898920442027389E-5	51	TCRBV02-01	TCRBV02	TCRBV02-01				01,03	TCRBD02-01*02	TCRBD02	TCRBD02-01	02				TCRBJ02-03*01	TCRBJ02	TCRBJ02-03	01				1	6	6	1	4	5	30	46	50	59	65	5	In	VDJ
GTCCTCAGAACCGGGAGACACGGCACTGTATCTCTGCGCCAGCGTAACACGGGACACAGGCATTGCGGAACGCAGTATTTTGGCCCA		2	1.1595681768109556E-5	47	TCRBV23-01*01	TCRBV23	TCRBV23-01	01				TCRBD01-01*01	TCRBD01	TCRBD01-01	01				TCRBJ02-03*01	TCRBJ02	TCRBJ02-03	01				8	13	0	6	7	9	34	43	50	56	69	2	Out	VDJ
CAGGTAGTGCGAGGAGATTCGGCAGCTTATTTCTGTGCCAGCTCACCAAGACTAGCTTCGGACGCCGGGGAGCTGTTTTTTGGAGAA	CASSPRLASDAGELFF	7	4.058488618838345E-5	48	TCRBV18-01*01	TCRBV18	TCRBV18-01	01				TCRBD02-01	TCRBD02	TCRBD02-01				01,02	TCRBJ02-02*01	TCRBJ02	TCRBJ02-02	01				2	8	2	7	1	6	33	48	49	56	64	7	In	VDJ
ATCCAGCCCTCAGAACCCAGGGACTCAGCTGTGTACTTCTGTGCCAGCAGTTCCAGCGGTGGCACCGGGGAGCTGTTTTTTGGAGAA	CASSSSGGTGELFF	2	1.1595681768109556E-5	42	TCRBV12	TCRBV12				TCRBV12-03/12-04,TCRBV12-04		TCRBD02-01	TCRBD02	TCRBD02-01				01,02	TCRBJ02-02*01	TCRBJ02	TCRBJ02-02	01				4	3	6	5	2	4	39	52	54	59	62	2	In	VDJ
ATCCGGTCCACAAAGCTGGAGGACTCAGCCATGTACTTCTGTGCCAGCAGTGAACGACAGGGTCTGGCTGAAGCTTTCTTTGGACAA	CASSERQGLAEAFF	2	1.1595681768109556E-5	42	TCRBV02-01	TCRBV02	TCRBV02-01				01,03	TCRBD01-01*01	TCRBD01	TCRBD01-01	01				TCRBJ01-01*01	TCRBJ01	TCRBJ01-01	01				2	5	2	3	1	6	39	54	55	62	67	2	In	VDJ
CCTCACTCTGGAGTCCGCTACCAGCTCCCAGACATCTGTGTACTTCTGTGCCCTCCGGACAGGGCGGCTGAAGCTTTCTTTGGACAA		2	1.1595681768109556E-5	35	TCRBV10-03*01	TCRBV10	TCRBV10-03	01				TCRBD01-01*01	TCRBD01	TCRBD01-01	01				TCRBJ01-01*01	TCRBJ01	TCRBJ01-01	01				11	3	1	3	4	6	46	52	56	64	67	2	Out	VDJ
NNNNNNNTGTCGGCTGCTCCCTCCCAGACATCTGTGTACTTCTGTGCCAGCAGGCCGGGTCTGCGGACTGAAGCTTTCTTTGGACAA	CASRPGLRTEAFF	6	3.4787045304328666E-5	39	TCRBV06-05*01	TCRBV06	TCRBV06-05	01				TCRBD02-01	TCRBD02	TCRBD02-01				01,02	TCRBJ01-01*01	TCRBJ01	TCRBJ01-01	01				6	0	7	5	9	5	42	53	62	-1	66	6	In	VDJ
NTGAAGATCCAGCCCTCAGAACCCAGGGACTCAGCTGTGTACTTCTGTGCCAGCAGTCCTTCGGTCACTGAAGCTTTCTTTGGACAA	CASSPSVTEAFF	2	1.1595681768109556E-5	36	TCRBV12-03/12-04*01	TCRBV12	TCRBV12-03/12-04	01				TCRBD02-01	TCRBD02	TCRBD02-01				01,02	TCRBJ01-01*01	TCRBJ01	TCRBJ01-01	01				5	1	8	5	4	4	45	57	61	64	65	2	In	VDJ
CTGAATGTGAACGCCTTGGAGCTGGACGACTCGGCCCTGTATCTCTGTGCCAGCAGCATTGTGGGCACTGAAGCTTTCTTTGGACAA	CASSIVGTEAFF	3	1.7393522652164333E-5	36	TCRBV05-04*01	TCRBV05	TCRBV05-04	01								TCRBD01,TCRBD02	TCRBD01-01,TCRBD02-01		TCRBJ01-01*01	TCRBJ01	TCRBJ01-01	01				4	0	0	9	5	4	45	57	62	-1	65	3	In	VDJ
ATCCAGCCTGCAGAGCTTGGGGACTCGGCCATGTATCTCTGTGCCAGCAGCTACGACAGGGGCGGCACTGAAGCTTTCTTTGGACAA	CASSYDRGGTEAFF	2	1.1595681768109556E-5	42	TCRBV11-01*01	TCRBV11	TCRBV11-01	01				TCRBD01-01*01	TCRBD01	TCRBD01-01	01				TCRBJ01-01*01	TCRBJ01	TCRBJ01-01	01				4	3	2	2	2	4	39	52	54	62	65	2	In	VDJ
ACTCTGGAGTCCGCTACCAGCTCCCAGACATCTGTGTACTTCTGTGCCGCCGAGGACAGATCTAACACTGAAGCTTTCTTTGGACAA	CAAEDRSNTEAFF	2	1.1595681768109556E-5	39	TCRBV10-03*01	TCRBV10	TCRBV10-03	01				TCRBD01-01*01	TCRBD01	TCRBD01-01	01				TCRBJ01-01*01	TCRBJ01	TCRBJ01-01	01				11	4	1	5	5	2	42	48	53	59	63	2	In	VDJ
GGAGTCGCCCAGCCCCAACCAGACCTCTCTGTACTTCTGTGCCAGCAGTCCGGGACAGACATGAACACTGAAGCTTTCTTTGGACAA		2	1.1595681768109556E-5	44	TCRBV27-01*01	TCRBV27	TCRBV27-01	01				TCRBD01-01*01	TCRBD01	TCRBD01-01	01				TCRBJ01-01*01	TCRBJ01	TCRBJ01-01	01				5	3	0	5	2	0	37	49	51	58	61	2	Out	VDJ
NCTCTGAAGATCCGGTCCACAAAGCTGGAGGACTCAGCCATGTACTTCTGTGCCTCCTCCGGGAACACTGAAGCTTTCTTTGGACAA	CASSGNTEAFF	2	1.1595681768109556E-5	33	TCRBV02-01	TCRBV02	TCRBV02-01				01,03	TCRBD02-01	TCRBD02	TCRBD02-01				01,02	TCRBJ01-01*01	TCRBJ01	TCRBJ01-01	01				11	0	8	5	5	1	48	54	59	-1	62	2	In	VDJ
NNNNNNNNNGCTTCTCCCTGATTCTGGAGTCCGCCAGCACCAACCAGACATCTATGTACCTCTGTGCCAGCAGTCCTCCTTGGACAA		3	1.7393522652164333E-5	19	TCRBV28-01*01	TCRBV28	TCRBV28-01	01				TCRBD02-01	TCRBD02	TCRBD02-01				01,02	TCRBJ01-01*01	TCRBJ01	TCRBJ01-01	01				5	2	4	10	1	18	62	74	75	77	79	3	Out	VDJ
AGCTCTCTGGAGCTGGGGGACTCAGCTTTGTATTTCTGTGCCAGCAGCGCAAGGGACGGCGGTAATGAAAAACTGTTTTTTGGCAGT	CASSARDGGNEKLFF	2	1.1595681768109556E-5	45	TCRBV09-01*01	TCRBV09	TCRBV09-01	01								TCRBD01,TCRBD02	TCRBD01-01,TCRBD02-01		TCRBJ01-04*01	TCRBJ01	TCRBJ01-04	01				3	5	0	7	3	4	36	49	52	57	62	2	In	VDJ
CTGATTCTGGAGTCCGCCAGCACCAACCAGACATCTATGTACCTCTGTGCCAGCCGCTGGGCGGGTCAGCCCCAGCATTTTGGTGAT	CASRWAGQPQHF	2	1.1595681768109556E-5	36	TCRBV28-01*01	TCRBV28	TCRBV28-01	01				TCRBD02-01	TCRBD02	TCRBD02-01				01,02	TCRBJ01-05*01	TCRBJ01	TCRBJ01-05	01				8	0	7	4	6	6	45	54	60	-1	65	2	In	VDJ
CTGGAGTCCGCCAGCACCAACCAGACATCTATGTACCTCTGTGCCAGCAGTTCTGCGTTAGGGTATCAGCCCCAGCATTTTGGTGAT	CASSSALGYQPQHF	2	1.1595681768109556E-5	42	TCRBV28-01*01	TCRBV28	TCRBV28-01	01								TCRBD01,TCRBD02	TCRBD01-01,TCRBD02-01		TCRBJ01-05*01	TCRBJ01	TCRBJ01-05	01				4	1	5	3	7	5	39	52	59	63	64	2	In	VDJ
ATCCGGTCCACAAAGCTGGAGGACTCAGCCATGTACTTCTGTGCCAGCAGACTCGGACAGGAAGATCAGCCCCAGCATTTTGGTGAT	CASRLGQEDQPQHF	2	1.1595681768109556E-5	42	TCRBV02-01	TCRBV02	TCRBV02-01				01,03	TCRBD01-01*01	TCRBD01	TCRBD01-01	01				TCRBJ01-05*01	TCRBJ01	TCRBJ01-05	01				6	3	1	4	4	5	39	50	54	61	64	2	In	VDJ
CTGGCAATCCTGTCCTCAGAACCGGGAGACACGGCACTGTATCTCTGCGCCAGCAGTCAAGAAGATCAGCCCCAGCATTTTGGTGAT	CASSQEDQPQHF	2	1.1595681768109556E-5	36	TCRBV23-01*01	TCRBV23	TCRBV23-01	01								TCRBD01,TCRBD02	TCRBD01-01,TCRBD02-01		TCRBJ01-05*01	TCRBJ01	TCRBJ01-05	01				2	2	2	8	0	5	45	-1	60	62	64	2	In	VDJ
TCCCTGGAGCTTGGTGACTCTGCTGTGTATTTCTGTGCCAGCAGCCCACGGGGAGGGGTGGGCAATCAGCCCCAGCATTTTGGTGAT	CASSPRGGVGNQPQHF	2	1.1595681768109556E-5	48	TCRBV03-01/03-02*01	TCRBV03	TCRBV03-01/03-02	01				TCRBD02-01*02	TCRBD02	TCRBD02-01	02				TCRBJ01-05*01	TCRBJ01	TCRBJ01-05	01				4	4	9	0	4	2	33	46	50	57	61	2	In	VDJ
GTGACCAGTGCCCATCCTGAAGACAGCAGCTTCTACATCTGCAGTGCGTCGACAGGCTATAGCAATCAGCCCCAGCATTTTGGTGAT	CSASTGYSNQPQHF	2	1.1595681768109556E-5	42	TCRBV20	TCRBV20				TCRBV20-01,TCRBV20-or09_02		TCRBD01-01*01	TCRBD01	TCRBD01-01	01				TCRBJ01-05*01	TCRBJ01	TCRBJ01-05	01				6	3	2	4	3	0	39	47	50	56	59	2	In	VDJ
ATCCAGCCCTCAGAACCCAGGGACTCAGCTGTGTACTTCTGTGCCAGCAGGGTAGGGGAAGACAATCAGCCCCAGCATTTTGGTGAT	CASRVGEDNQPQHF	2	1.1595681768109556E-5	42	TCRBV12	TCRBV12				TCRBV12-03/12-04,TCRBV12-04		TCRBD01-01*01	TCRBD01	TCRBD01-01	01				TCRBJ01-05*01	TCRBJ01	TCRBJ01-05	01				6	4	5	2	3	3	39	50	53	58	62	2	In	VDJ
GAGTCCGCCAGCACCAACCAGACATCTATGTACCTCTGTGCCAGCAGTTTGGCAGGGAACGGGAAGCAGCCCCAGCATTTTGGTGAT	CASSLAGNGKQPQHF	3	1.7393522652164333E-5	45	TCRBV28-01*01	TCRBV28	TCRBV28-01	01								TCRBD01,TCRBD02	TCRBD01-01,TCRBD02-01		TCRBJ01-05*01	TCRBJ01	TCRBJ01-05	01				3	9	4	3	2	7	36	50	52	57	66	3	In	VDJ
AGCCCTCAGAACCCAGGGACTCAGCTGTGTACTTCTGTGCCAGCAGTATAGGGGACAGGGGGCTCCCAGCCCCAGCATTTTGGTGAT		2	1.1595681768109556E-5	46	TCRBV12	TCRBV12				TCRBV12-03/12-04,TCRBV12-04		TCRBD01-01*01	TCRBD01	TCRBD01-01	01				TCRBJ01-05*01	TCRBJ01	TCRBJ01-05	01				1	3	0	0	0	7	35	-1	51	63	66	2	Out	VDJ
CTGGAGTCCGCCAGCACCAACCAGACATCTATGTACCTCTGTGCCAGCGATACCGGGACAGGTCTTTCACCCCTCCACTTTGGGAAT	CASDTGTGLSPLHF	2	1.1595681768109556E-5	42	TCRBV28-01*01	TCRBV28	TCRBV28-01	01				TCRBD01-01*01	TCRBD01	TCRBD01-01	01				TCRBJ01-06*01	TCRBJ01	TCRBJ01-06	01				8	3	0	4	6	9	39	48	54	62	65	2	In	VDJ
GAGTCCGCCAGCACCAACCAGACATCTATGTACCTCTGTGCCAGCAGTTGGAGGTCTCCCTATAATTCACCCCTCCACTTTGGGAAT	CASSWRSPYNSPLHF	2	1.1595681768109556E-5	45	TCRBV28-01*01	TCRBV28	TCRBV28-01	01				TCRBD02-01*02	TCRBD02	TCRBD02-01	02				TCRBJ01-06*01	TCRBJ01	TCRBJ01-06	01				4	4	10	1	0	2	36	-1	49	54	58	2	In	VDJ
CGGTCCACAAAGCTGGAGGACTCAGCCATGTACTTCTGTGCCAGCAGCATGGGACAGGGGGATAATTCACCCCTCCACTTTGGGAAT	CASSMGQGDNSPLHF	2	1.1595681768109556E-5	45	TCRBV02-01	TCRBV02	TCRBV02-01				01,03	TCRBD01-01*01	TCRBD01	TCRBD01-01	01				TCRBJ01-06*01	TCRBJ01	TCRBJ01-06	01				6	0	0	1	3	5	36	47	50	-1	61	2	In	VDJ
AAGATCCAGCCTGCAGAGCTTGGGGACTCGGCCATGTATCTCTGTGCCAGCAGCCCGGGACAGGGGGTTGGCTACACCTTCGGTTCG	CASSPGQGVGYTF	1	5.797840884054778E-6	39	TCRBV11-01*01	TCRBV11	TCRBV11-01	01				TCRBD01-01*01	TCRBD01	TCRBD01-01	01				TCRBJ01-02*01	TCRBJ01	TCRBJ01-02	01				5	1	0	1	2	7	42	54	56	67	68	1	In	VDJ
NTGAAGATCCAGCCCTCAGAACCCAGGGACTCAGCTGTGTACTTCTGTGCCAGCCGTTGGACAGGGGCTGGCTACACCTTCGGTTCG	CASRWTGAGYTF	1	5.797840884054778E-6	36	TCRBV12-03/12-04*01	TCRBV12	TCRBV12-03/12-04	01				TCRBD01-01*01	TCRBD01	TCRBD01-01	01				TCRBJ01-02*01	TCRBJ01	TCRBJ01-02	01				4	1	1	2	0	7	45	-1	58	67	68	1	In	VDJ
AACGCCTTGTTGCTGGGGGACTCGGCCCTGTATCTCTGTGCCAGCAGCTTGGGGGCAGGGAAGTTTTATGGCTACACCTTCGGTTCG	CASSLGAGKFYGYTF	1	5.797840884054778E-6	45	TCRBV05-05*01	TCRBV05	TCRBV05-05	01				TCRBD01-01*01	TCRBD01	TCRBD01-01	01				TCRBJ01-02*01	TCRBJ01	TCRBJ01-02	01				0	6	4	3	3	5	36	52	55	60	66	1	In	VDJ
NNNNCTCTCACTGTGACATCGGCCCAAAAGAACCCGACAGCTTTCTATCTCTGTGCCAGCTTCGAGTATGGCTACACCTTCGGTTCG	CASFEYGYTF	2	1.1595681768109556E-5	30	TCRBV19-01*01	TCRBV19	TCRBV19-01	01				TCRBD02-01*02	TCRBD02	TCRBD02-01	02				TCRBJ01-02*01	TCRBJ01	TCRBJ01-02	01				9	0	11	2	4	5	51	59	63	-1	66	2	In	VDJ
GTGAACGCCTTGTTGCTGGGGGACTCGGCCCTCTATCTCTGTGCCAGCAGCTTGCCCGGGACTAAGTATGGCTACACCTTCGGTTCG	CASSLPGTKYGYTF	1	5.797840884054778E-6	42	TCRBV05-06*01	TCRBV05	TCRBV05-06	01				TCRBD02-01	TCRBD02	TCRBD02-01				01,02	TCRBJ01-02*01	TCRBJ01	TCRBJ01-02	01				1	2	0	9	3	5	39	54	57	64	66	1	In	VDJ
AATGTGAACGCCTTGTTGCTGGGGGACTCGGCCCTGTATCTCTGTGCCAGCAGTTCACAGGGTGTCTATGGCTACACCTTCGGTTCG	CASSSQGVYGYTF	3	1.7393522652164333E-5	39	TCRBV05-05*01	TCRBV05	TCRBV05-05	01				TCRBD01-01*01	TCRBD01	TCRBD01-01	01				TCRBJ01-02*01	TCRBJ01	TCRBJ01-02	01				5	3	3	3	3	4	42	53	56	62	65	3	In	VDJ
TTCTGGAGTCCGCCAGCACCAACCAGACATCTATGTACCTCTGTGCCAGCAGTTTACAGGACCAGCTATGGCTACACCTTCGGTTCG		1	5.797840884054778E-6	40	TCRBV28-01*01	TCRBV28	TCRBV28-01	01								TCRBD01,TCRBD02	TCRBD01-01,TCRBD02-01		TCRBJ01-02*01	TCRBJ01	TCRBJ01-02	01				2	3	1	7	2	4	41	56	58	62	65	1	Out	VDJ
CTGATTCTGGAGTCCGCCAGCACCAACCAGACATCTATGTACCTCTGTGCCAGCAGTCTCGACAGCTATGGCTACACCTTCGGTTCG	CASSLDSYGYTF	1	5.797840884054778E-6	36	TCRBV28-01*01	TCRBV28	TCRBV28-01	01				TCRBD01-01*01	TCRBD01	TCRBD01-01	01				TCRBJ01-02*01	TCRBJ01	TCRBJ01-02	01				5	0	2	5	3	4	45	57	60	-1	65	1	In	VDJ
CGGTCCACAAAGCTGGAGGACTCAGCCATGTACTTCTGTGCCAGCAGAGCCCAATACGGGAGCGACTATGGCTACACCTTCGGTTCG	CASRAQYGSDYGYTF	2	1.1595681768109556E-5	45	TCRBV02-01	TCRBV02	TCRBV02-01				01,03	TCRBD02-01*02	TCRBD02	TCRBD02-01	02				TCRBJ01-02*01	TCRBJ01	TCRBJ01-02	01				6	2	8	2	9	3	36	47	56	62	64	2	In	VDJ
CTACACGCCCTGCAGCCAGAAGACTCAGCCCTGTATCTCTGCGCCAGCAGCCAAGATTTAGATAACTATGGCTACACCTTCGGTTCG	CASSQDLDNYGYTF	2	1.1595681768109556E-5	42	TCRBV04-01*01	TCRBV04	TCRBV04-01	01				TCRBD02-01	TCRBD02	TCRBD02-01				01,02	TCRBJ01-02*01	TCRBJ01	TCRBJ01-02	01				0	1	5	8	2	1	39	56	58	61	62	2	In	VDJ
GAGTCCGCCAGCACCAACCAGACATCTATGTACCTCTGTGCCAGCACAAGGACCCCAGTATTGAACTATGGCTACACCTTCGGTTCG	CASTRTPVLNYGYTF	1	5.797840884054778E-6	45	TCRBV28-01*01	TCRBV28	TCRBV28-01	01								TCRBD01,TCRBD02	TCRBD01-01,TCRBD02-01		TCRBJ01-02*01	TCRBJ01	TCRBJ01-02	01				7	10	1	7	3	2	36	46	49	53	63	1	In	VDJ
AAGGTGCAGCCTGCAGAACTGGAGGATTCTGGAGTTTATTTCTGTGCCAGCAGCCCACAGGTGAACTATGGCTACACCTTCGGTTCG	CASSPQVNYGYTF	2	1.1595681768109556E-5	39	TCRBV14-01*01	TCRBV14	TCRBV14-01	01				TCRBD01-01*01	TCRBD01	TCRBD01-01	01				TCRBJ01-02*01	TCRBJ01	TCRBJ01-02	01				4	2	3	4	1	2	42	55	56	61	63	2	In	VDJ
AATGTGAACGCCTTGTTGCTGGGGGACTCGGCCCTCTATCTCTGTGCCAGCAGCTTGGCGGGGAACTATGGCTACACCTTCGGTTCG	CASSLAGNYGYTF	1	5.797840884054778E-6	39	TCRBV05-06*01	TCRBV05	TCRBV05-06	01				TCRBD02-01*01	TCRBD02	TCRBD02-01	01				TCRBJ01-02*01	TCRBJ01	TCRBJ01-02	01				0	0	8	3	0	2	42	-1	58	-1	63	1	In	VDJ
ACATCGGCCCAAAAGAACCCGACAGCTTTCTATCTCTGTGCCAGTAGTTCCGGTGGGCAGGGAAACTATGGCTACACCTTCGGTTCG	CASSSGGQGNYGYTF	2	1.1595681768109556E-5	45	TCRBV19-01*01	TCRBV19	TCRBV19-01	01				TCRBD01-01*01	TCRBD01	TCRBD01-01	01				TCRBJ01-02*01	TCRBJ01	TCRBJ01-02	01				5	1	4	3	9	2	36	48	57	62	63	2	In	VDJ
ATTCTGGAGTCCGCCAGCACCAACCAGACATCTATGTACCTCTGTGCCAGCAGTTTGGGGTCCCGATATGGCTACACCTTCGGTTCG	CASSLGSRYGYTF	1	5.797840884054778E-6	39	TCRBV28-01*01	TCRBV28	TCRBV28-01	01								TCRBD01,TCRBD02	TCRBD01-01,TCRBD02-01		TCRBJ01-02*01	TCRBJ01	TCRBJ01-02	01				3	6	6	2	0	5	42	-1	56	60	66	1	In	VDJ
CTGATTCTGGAGTCCGCCAGCACCAACCAGACATCTATGTACCTCTGTGCCAGCCGGTCTGATGTGGATGGCTACACCTTCGGTTCG	CASRSDVDGYTF	1	5.797840884054778E-6	36	TCRBV28-01*01	TCRBV28	TCRBV28-01	01				TCRBD02-01	TCRBD02	TCRBD02-01				01,02	TCRBJ01-02*01	TCRBJ01	TCRBJ01-02	01				8	10	8	5	0	6	45	-1	54	57	67	1	In	VDJ
ATCCTGGAGTCGCCCAGCCCCAACCAGACCTCTCTGTACTTCTGTGCCAGCAGTTCAGACAGGGTGAGGGGCTACACCTTCGGTTCG	CASSSDRVRGYTF	4	2.319136353621911E-5	39	TCRBV27-01*01	TCRBV27	TCRBV27-01	01				TCRBD01-01*01	TCRBD01	TCRBD01-01	01				TCRBJ01-02*01	TCRBJ01	TCRBJ01-02	01				4	5	2	3	2	8	42	55	57	64	69	4	In	VDJ
TGACCTTGTCCACTCTGACAGTGACCAGTGCCCATCCTGAAGACAGCAGCTTCTACATCTGCAGTGAAGGGCTACACCTTCGGTTCG		2	1.1595681768109556E-5	22	TCRBV20-01	TCRBV20	TCRBV20-01				01,04					TCRBD01,TCRBD02	TCRBD01-01,TCRBD02-01		TCRBJ01-02*01	TCRBJ01	TCRBJ01-02	01				7	0	5	5	1	8	59	66	67	-1	69	2	Out	VDJ
CTTCACATCAATTCCCTGGAGCTTGGTGACTCTGCTGTGTATTTCTGTGCCAGCAGCCCAAGGACAGGCGGCTACACCTTCGGTTCG	CASSPRTGGYTF	2	1.1595681768109556E-5	36	TCRBV03-01/03-02*01	TCRBV03	TCRBV03-01/03-02	01				TCRBD01-01*01	TCRBD01	TCRBD01-01	01				TCRBJ01-02*01	TCRBJ01	TCRBJ01-02	01				4	1	1	4	3	8	45	58	61	68	69	2	In	VDJ
GTGAGCAACATGAGCCCTGAAGACAGCAGCATATATCTCTGCAGCGTACCGACAGGTCTGCGTTTGGCCGGCTACACCTTCGGTTCG	CSVPTGLRLAGYTF	7	4.058488618838345E-5	42	TCRBV29-01	TCRBV29	TCRBV29-01				01,02	TCRBD01-01*01	TCRBD01	TCRBD01-01	01				TCRBJ01-02*01	TCRBJ01	TCRBJ01-02	01				6	13	2	4	3	8	39	47	50	56	69	7	In	VDJ
AAGATCCAGCCTGCAGAGCTTGGGGACTCGGCCGTGTATCTCTGTGCCAGCAGCTCTGGATCCATAGACGGCTACACCTTCGGTTCG	CASSSGSIDGYTF	1	5.797840884054778E-6	39	TCRBV11-03*01	TCRBV11	TCRBV11-03	01								TCRBD01,TCRBD02	TCRBD01-01,TCRBD02-01		TCRBJ01-02*01	TCRBJ01	TCRBJ01-02	01				4	9	1	8	2	8	42	55	57	60	69	1	In	VDJ
AATGTGAACGCCTTGTTGCTGGGGGACTCGGCCCTCTATCTCTGTGCCAGCAGCTCTCAAGGGGTGGGAGGCTACACCTTCGGTTCG	CASSSQGVGGYTF	1	5.797840884054778E-6	39	TCRBV05-06*01	TCRBV05	TCRBV05-06	01				TCRBD01-01*01	TCRBD01	TCRBD01-01	01				TCRBJ01-02*01	TCRBJ01	TCRBJ01-02	01				3	5	5	2	4	8	42	55	59	64	69	1	In	VDJ
AATGTGAACGCCTTGGAGCTGGACGACTCGGCCCTGTATCTCTGTGCCAGCAGCCATCAGGGGATACGAGGCTACACCTTCGGTTCG	CASSHQGIRGYTF	2	1.1595681768109556E-5	39	TCRBV05-04*01	TCRBV05	TCRBV05-04	01				TCRBD01-01*01	TCRBD01	TCRBD01-01	01				TCRBJ01-02*01	TCRBJ01	TCRBJ01-02	01				4	6	4	2	3	8	42	54	57	63	69	2	In	VDJ
CAGCCCTCAGAACCCAGGGACTCAGCTGTGTACTTCTGTGCCAGCAGTCTGACAGGGGGCTTGACGGAAGGCTACACCTTCGGTTCG	CASSLTGGLTEGYTF	1	5.797840884054778E-6	45	TCRBV12	TCRBV12				TCRBV12-03/12-04,TCRBV12-04		TCRBD01-01*01	TCRBD01	TCRBD01-01	01				TCRBJ01-02*01	TCRBJ01	TCRBJ01-02	01				5	9	2	0	2	8	36	48	50	60	69	1	In	VDJ
ATCAATTCCCTGGAGCTTGGTGACTCTGCTGTGTATTTCTGTGCCAGCAGCCTAGCGGGGGGGCCTGATGAGCAGTACTTCGGGCCG	CASSLAGGPDEQYF	2	1.1595681768109556E-5	42	TCRBV03-01/03-02*01	TCRBV03	TCRBV03-01/03-02	01				TCRBD02-01*01	TCRBD02	TCRBD02-01	01				TCRBJ02-07*01	TCRBJ02	TCRBJ02-07	01				4	6	5	0	0	7	39	-1	52	63	69	2	In	VDJ
CTGACAGTGACCAGTGCCCATCCTGAAGACAGCAGCTTCTACATCTGCAGTGCGGCCCCCCCAACTGGGGAGCAGTACTTCGGGCCG	CSAAPPTGEQYF	2	1.1595681768109556E-5	36	TCRBV20	TCRBV20				TCRBV20-01,TCRBV20-or09_02						TCRBD01,TCRBD02	TCRBD01-01,TCRBD02-01		TCRBJ02-07*01	TCRBJ02	TCRBJ02-07	01				6	0	0	9	13	7	45	53	66	-1	69	2	In	VDJ
ATCCTGGAGTCGCCCAGCCCCAACCAGACCTCTCTGTACTTCTGTGCCAGCAGTCCCGATGGGGGGCGGGAGCAGTACTTCGGGCCG	CASSPDGGREQYF	2	1.1595681768109556E-5	39	TCRBV27-01*01	TCRBV27	TCRBV27-01	01								TCRBD01,TCRBD02	TCRBD01-01,TCRBD02-01		TCRBJ02-07*01	TCRBJ02	TCRBJ02-07	01				5	2	6	0	7	7	42	54	61	67	69	2	In	VDJ
GCCTTGGAGCTGGACGACTCGGCCCTGTATCTCTGTGCCAGCAGCTTGGCCTTAGCGGGAGGGCCGCGGGAGCAGTACTTCGGGCCG	CASSLALAGGPREQYF	1	5.797840884054778E-6	48	TCRBV05-04*01	TCRBV05	TCRBV05-04	01				TCRBD02-01*02	TCRBD02	TCRBD02-01	02				TCRBJ02-07*01	TCRBJ02	TCRBJ02-07	01				0	6	5	0	3	7	33	49	52	63	69	1	In	VDJ
CAGCCCTCAGAACCCAGGGACTCAGCTGTGTACTTCTGTGCCAGCAGCCCATGGGACAGGGGACCTTACGAGCAGTACTTCGGGCCG	CASSPWDRGPYEQYF	1	5.797840884054778E-6	45	TCRBV12	TCRBV12				TCRBV12-03/12-04,TCRBV12-04		TCRBD01-01*01	TCRBD01	TCRBD01-01	01				TCRBJ02-07*01	TCRBJ02	TCRBJ02-07	01				6	4	0	2	5	4	36	47	52	62	66	1	In	VDJ
CTCACTGTGACATCGGCCCAAAAGAACCCGACAGCTTTCTATCTCTGTGCCAGTAGTCTCCAGGGGTACGAGCAGTACTTCGGGCCG	CASSLQGYEQYF	2	1.1595681768109556E-5	36	TCRBV19-01*01	TCRBV19	TCRBV19-01	01				TCRBD01-01*01	TCRBD01	TCRBD01-01	01				TCRBJ02-07*01	TCRBJ02	TCRBJ02-07	01				5	0	4	2	3	4	45	57	60	-1	66	2	In	VDJ
ACAGTGACCAGTGCCCATCCTGAAGACAGCAGCTTCTACATCTGCAGTGCTAGATCTAGCGGGGCGTACGAGCAGTACTTCGGGCCG	CSARSSGAYEQYF	2	1.1595681768109556E-5	39	TCRBV20	TCRBV20				TCRBV20-01,TCRBV20-or09_02		TCRBD02-01*01	TCRBD02	TCRBD02-01	01				TCRBJ02-07*01	TCRBJ02	TCRBJ02-07	01				2	2	4	3	1	4	42	54	55	64	66	2	In	VDJ
CGGTCCACAAAGCTGGAGGACTCAGCCATGTACTTCTGTGCCAGCAGTGACTGGACAGGGGTTGTCTACGAGCAGTACTTCGGGCCG	CASSDWTGVVYEQYF	2	1.1595681768109556E-5	45	TCRBV02-01	TCRBV02	TCRBV02-01				01,03	TCRBD01-01*01	TCRBD01	TCRBD01-01	01				TCRBJ02-07*01	TCRBJ02	TCRBJ02-07	01				3	4	1	2	2	3	36	50	52	61	65	2	In	VDJ
ATCCAGCCCTCAGAACCCAGGGACTCAGCTGTGTACTTCTGTGCCAGCAGTGTAGGTAGGAATCTCTACGAGCAGTACTTCGGGCCG	CASSVGRNLYEQYF	1	5.797840884054778E-6	42	TCRBV12	TCRBV12				TCRBV12-03/12-04,TCRBV12-04						TCRBD01,TCRBD02	TCRBD01-01,TCRBD02-01		TCRBJ02-07*01	TCRBJ02	TCRBJ02-07	01				1	4	1	8	3	3	39	55	58	61	65	1	In	VDJ
GTGCAGCCTGCAGAACTGGAGGATTCTGGAGTTTATTTCTGTGCCAGCAGCCAAGGGACAGGGCGCTACGAGCAGTACTTCGGGCCG	CASSQGTGRYEQYF	2	1.1595681768109556E-5	42	TCRBV14-01*01	TCRBV14	TCRBV14-01	01				TCRBD01-01*01	TCRBD01	TCRBD01-01	01				TCRBJ02-07*01	TCRBJ02	TCRBJ02-07	01				1	2	1	3	0	3	39	-1	55	63	65	2	In	VDJ
CTGACTGTGAGCAACATGAGCCCTGAAGACAGCAGCATATATCTCTGCAGCGTTGAAGAGGAAAGCTACGAGCAGTACTTCGGGCCG	CSVEEESYEQYF	2	1.1595681768109556E-5	36	TCRBV29-01	TCRBV29	TCRBV29-01				01,02					TCRBD01,TCRBD02	TCRBD01-01,TCRBD02-01		TCRBJ02-07*01	TCRBJ02	TCRBJ02-07	01				0	3	1	8	0	3	45	-1	59	62	65	2	In	VDJ
GAGTCCGCCAGCACCAACCAGACATCTATGTACCTCTGTGCCAGCAGCCCCGGGACTAGCGGGTCCTACGAGCAGTACTTCGGGCCG	CASSPGTSGSYEQYF	1	5.797840884054778E-6	45	TCRBV28-01*01	TCRBV28	TCRBV28-01	01				TCRBD02-01	TCRBD02	TCRBD02-01				01,02	TCRBJ02-07*01	TCRBJ02	TCRBJ02-07	01				6	0	0	4	4	1	36	47	51	-1	63	1	In	VDJ
CTGAGTTCTAAGAAGCTCCTTCTCAGTGACTCTGGCTTCTATCTCTGTGCCTGGGGGGGACAGTCCTACGAGCAGTACTTCGGGCCG	CAWGGQSYEQYF	2	1.1595681768109556E-5	36	TCRBV30-01*05	TCRBV30	TCRBV30-01	05				TCRBD01-01*01	TCRBD01	TCRBD01-01	01				TCRBJ02-07*01	TCRBJ02	TCRBJ02-07	01				3	0	0	5	0	1	45	-1	56	-1	63	2	In	VDJ
CAGCCTGCAGAACTGGAGGATTCTGGAGTTTATTTCTGTGCCAGCAGCCGCGGGCCAGGCCTCTCCTACGAGCAGTACTTCGGGCCG	CASSRGPGLSYEQYF	2	1.1595681768109556E-5	45	TCRBV14-01*01	TCRBV14	TCRBV14-01	01				TCRBD02-01	TCRBD02	TCRBD02-01				01,02	TCRBJ02-07*01	TCRBJ02	TCRBJ02-07	01				4	8	7	4	0	0	36	-1	49	54	62	2	In	VDJ
ACTGTGACATCGGCCCAAAAGAACCCGACAGCTTTCTATCTCTGTGCCAGCACAGCCGACGGCTCCTACGAGCAGTACTTCGGGCCG	CASTADGSYEQYF	2	1.1595681768109556E-5	39	TCRBV19-01*01	TCRBV19	TCRBV19-01	01				TCRBD01-01*01	TCRBD01	TCRBD01-01	01				TCRBJ02-07*01	TCRBJ02	TCRBJ02-07	01				9	7	3	5	1	0	42	50	51	55	62	2	In	VDJ
AATTCCCTGGAGCTTGGTGACTCTGCTGTGTATTTCTGTGCCAGCAGCCGCGTGGCGCACAGCTCCTACGAGCAGTACTTCGGGCCG	CASSRVAHSSYEQYF	2	1.1595681768109556E-5	45	TCRBV03-01/03-02*01	TCRBV03	TCRBV03-01/03-02	01				TCRBD01-01*01	TCRBD01	TCRBD01-01	01				TCRBJ02-07*01	TCRBJ02	TCRBJ02-07	01				4	0	3	5	9	0	36	49	58	-1	62	2	In	VDJ
AACGCCTTGGAGCTGGACGACTCGGCCCTGTATCTCTGTGCCAGCAGCTTGGGGGGACGGCCCTCCTACGAGCAGTACTTCGGGCCG	CASSLGGRPSYEQYF	1	5.797840884054778E-6	45	TCRBV05-04*01	TCRBV05	TCRBV05-04	01								TCRBD01,TCRBD02	TCRBD01-01,TCRBD02-01		TCRBJ02-07*01	TCRBJ02	TCRBJ02-07	01				0	4	0	7	1	0	36	52	53	58	62	1	In	VDJ
ATCAATTCCCTGGAGCTTGGTGACTCTGCTGTGTATTTCTGTGCCAGCAGCCGTCGGGGAGCAGCCTACGAGCAGTACTTCGGGCCG	CASSRRGAAYEQYF	2	1.1595681768109556E-5	42	TCRBV03-01/03-02*01	TCRBV03	TCRBV03-01/03-02	01				TCRBD02-01	TCRBD02	TCRBD02-01				01,02	TCRBJ02-07*01	TCRBJ02	TCRBJ02-07	01				4	5	8	3	2	2	39	52	54	59	64	2	In	VDJ
GATCCAGTCCACGGAGTCAGGGGACACAGCACTGTATTTCTGTGCCAGCAGCAAGGGACAGGGCCCTACGAGCAGTACTTCGGGCCG		1	5.797840884054778E-6	41	TCRBV21-01*01	TCRBV21	TCRBV21-01	01				TCRBD01-01*01	TCRBD01	TCRBD01-01	01				TCRBJ02-07*01	TCRBJ02	TCRBJ02-07	01				3	1	0	3	0	2	40	-1	54	63	64	1	Out	VDJ
AACTGAACATGAGCTCCTTGGAGCTGGGGGACTCAGCCCTGTACTTCTGTGCCAGCAGCCCCCCCCTACGAGCAGTACTTCGGGCCG		6	3.4787045304328666E-5	34	TCRBV13-01*01	TCRBV13	TCRBV13-01	01											TCRBJ02-07*01	TCRBJ02	TCRBJ02-07	01				5	5	0	0	0	2	47	-1	-1	59	64	6	Out	VJ
GAACTGAACATGAGCTCCTTGGAGCTGGGGGACTCAGCCCTGTACTTCTGTGCCAGCAGCCTCACCTACGAGCAGTACTTCGGGCCG	CASSLTYEQYF	1	5.797840884054778E-6	33	TCRBV13-01*01	TCRBV13	TCRBV13-01	01								TCRBD01,TCRBD02	TCRBD01-01,TCRBD02-01		TCRBJ02-07*01	TCRBJ02	TCRBJ02-07	01				5	0	4	6	2	2	48	60	62	-1	64	1	In	VDJ
TCCGCCAGCACCAACCAGACATCTATGTACCTCTGTGCCAGCAGATCCGGACAGGGGTTGAGTCACTACGAGCAGTACTTCGGGCCG	CASRSGQGLSHYEQYF	4	2.319136353621911E-5	48	TCRBV28-01*01	TCRBV28	TCRBV28-01	01				TCRBD01-01*01	TCRBD01	TCRBD01-01	01				TCRBJ02-07*01	TCRBJ02	TCRBJ02-07	01				6	8	1	2	4	3	33	44	48	57	65	4	In	VDJ
CTGAAGATCCGGTCCACAAAGCTGGAGGACTCAGCCATGTACTTCTGTGCCAGCAGAATGGAATAATACGAGCAGTACTTCGGGCCG	CASRME*YEQYF	2	1.1595681768109556E-5	36	TCRBV02-01	TCRBV02	TCRBV02-01				01,03					TCRBD01,TCRBD02	TCRBD01-01,TCRBD02-01		TCRBJ02-07*01	TCRBJ02	TCRBJ02-07	01				6	4	1	8	3	4	45	56	59	62	66	2	Stop	VDJ
ATCCAGCCCTCAGAACCCAGGGACTCAGCTGTGTACTTCTGTGCCAGCAGCGGGACAGGCGGGATGAACGAGCAGTACTTCGGGCCG	CASSGTGGMNEQYF	1	5.797840884054778E-6	42	TCRBV12	TCRBV12				TCRBV12-03/12-04,TCRBV12-04		TCRBD01-01*01	TCRBD01	TCRBD01-01	01				TCRBJ02-07*01	TCRBJ02	TCRBJ02-07	01				6	8	0	4	1	5	39	50	51	59	67	1	In	VDJ
CTGCAGCCAGAAGACTCAGCCCTGTATCTCTGCGCCAGCAGCCCACCGGGACTAGCGGGAGTCCTGGGAGAGCAGTACTTCGGGCCG	CASSPPGLAGVLGEQYF	2	1.1595681768109556E-5	51	TCRBV04-01*01	TCRBV04	TCRBV04-01	01				TCRBD02-01*02	TCRBD02	TCRBD02-01	02				TCRBJ02-07*01	TCRBJ02	TCRBJ02-07	01				4	8	0	2	4	7	30	43	47	61	69	2	In	VDJ
CTGGAGTCCGCCAGCACCAACCAGACATCTATGTACCTCTGTGCCAGCAGTTTATGGGTGGGTGCAGGAGAGCAGTACTTCGGGCCG	CASSLWVGAGEQYF	1	5.797840884054778E-6	42	TCRBV28-01*01	TCRBV28	TCRBV28-01	01				TCRBD01-01*01	TCRBD01	TCRBD01-01	01				TCRBJ02-07*01	TCRBJ02	TCRBJ02-07	01				0	1	4	4	8	7	39	56	64	68	69	1	In	VDJ
ATTCTGGAGTCCGCCAGCACCAACCAGACATCTATGTACCTCTGTGCCAGCAGGCCCCCGGAGTGGGGCACCATATATTTTGGAGAG	CASRPPEWGTIYF	2	1.1595681768109556E-5	39	TCRBV28-01*01	TCRBV28	TCRBV28-01	01								TCRBD01,TCRBD02	TCRBD01-01,TCRBD02-01		TCRBJ01-03*01	TCRBJ01	TCRBJ01-03	01				6	0	6	2	11	9	42	53	64	-1	68	2	In	VDJ
ACAGTGACCAGTGCCCATCCTGAAGACAGCAGCTTCTACATCTGCAGTGCTAGAGAGTTCTCTGGAAACACCATATATTTTGGAGAG	CSAREFSGNTIYF	2	1.1595681768109556E-5	39	TCRBV20	TCRBV20				TCRBV20-01,TCRBV20-or09_02									TCRBJ01-03*01	TCRBJ01	TCRBJ01-03	01				0	3	0	0	0	0	42	-1	-1	56	59	2	In	VJ
CGCACAGAGCAGGAGGACTCGGCCGTGTATCTCTGTGCCAGCAGCTTAACTGGGGGGTCCTCTGGAAACACCATATATTTTGGAGAG	CASSLTGGSSGNTIYF	5	2.898920442027389E-5	48	TCRBV07-02	TCRBV07	TCRBV07-02				01,02	TCRBD02-01*01	TCRBD02	TCRBD02-01	01				TCRBJ01-03*01	TCRBJ01	TCRBJ01-03	01				2	2	9	1	3	0	33	48	51	57	59	5	In	VDJ
GTGACCAGTGCCCATCCTGAAGACAGCAGCTTCTACATCTGCAGTGCTAGAAGCGGGATAGCCAAAAACATTCAGTACTTCGGCGCC	CSARSGIAKNIQYF	6	3.4787045304328666E-5	42	TCRBV20	TCRBV20				TCRBV20-01,TCRBV20-or09_02		TCRBD02-01*02	TCRBD02	TCRBD02-01	02				TCRBJ02-04*01	TCRBJ02	TCRBJ02-04	01				2	1	6	3	0	0	39	-1	51	58	59	6	In	VDJ
GTGAACGCCTTGGAGCTGGAGGACTCGGCCCTGTATCTCTGTGCCAGCAGCACCGGGACAGGGGATTCACCCCTCCACTTTGGGAAC	CASSTGTGDSPLHF	2	1.1595681768109556E-5	42	TCRBV05-08*01	TCRBV05	TCRBV05-08	01				TCRBD01-01*01	TCRBD01	TCRBD01-01	01				TCRBJ01-06*02	TCRBJ01	TCRBJ01-06	02				4	0	0	2	3	8	39	51	54	-1	64	2	In	VDJ
TTGTTGCTGGGGGACTCGGCCCTCTATCTCTGTGCCAGCAGCTCGTCACGGGATAGCTCCTATAATTCACCCCTCCACTTTGGGAAC	CASSSSRDSSYNSPLHF	2	1.1595681768109556E-5	51	TCRBV05-06*01	TCRBV05	TCRBV05-06	01				TCRBD02-01*02	TCRBD02	TCRBD02-01	02				TCRBJ01-06*02	TCRBJ01	TCRBJ01-06	02				3	3	8	3	5	0	30	43	48	53	56	2	In	VDJ
CACGGAGTCAGGGGACACAGCACTGTATTTCTGTGCCAGCAGCAAAGGGGAGGGGTAGAGGGGAATTCACCCCTCCACTTTGGGAAC		2	1.1595681768109556E-5	50	TCRBV21-01*01	TCRBV21	TCRBV21-01	01				TCRBD02-01*02	TCRBD02	TCRBD02-01	02				TCRBJ01-06*02	TCRBJ01	TCRBJ01-06	02				1	9	9	0	0	7	31	-1	47	54	63	2	Out	VDJ
CTGGAGTCCGCCAGCACCAACCAGACATCTATGTACCTCTGTGCCAGCAGTCCCGGACCACGGTGGGATGAGCAGTTCTTCGGGCCA	CASSPGPRWDEQFF	1	5.797840884054778E-6	42	TCRBV28-01*01	TCRBV28	TCRBV28-01	01								TCRBD01,TCRBD02	TCRBD01-01,TCRBD02-01		TCRBJ02-01*01	TCRBJ02	TCRBJ02-01	01				5	9	1	7	3	8	39	51	54	58	67	1	In	VDJ
AAGGTGCAGCCTGCAGAACTGGAGGATTCTGGAGTTTATTTCTGTGCCAGCAGCCTTGGCTCCTACAATGAGCAGTTCTTCGGGCCA	CASSLGSYNEQFF	2	1.1595681768109556E-5	39	TCRBV14-01*01	TCRBV14	TCRBV14-01	01								TCRBD01,TCRBD02	TCRBD01-01,TCRBD02-01		TCRBJ02-01*01	TCRBJ02	TCRBJ02-01	01				4	0	0	10	2	0	42	55	57	-1	59	2	In	VDJ
GTGCCCATCCTGAAGACAGCAGCTTCTACATCTGCAGTGCTAGTTTACCGGGACGGGCGCTCCTACAATGAGCAGTTCTTCGGGCCA		2	1.1595681768109556E-5	49	TCRBV20-01*04	TCRBV20	TCRBV20-01	04								TCRBD01,TCRBD02	TCRBD01-01,TCRBD02-01		TCRBJ02-01*01	TCRBJ02	TCRBJ02-01	01				2	5	0	7	5	0	32	44	49	54	59	2	Out	VDJ
ACAGTGACCAGTGCCCATCCTGAAGACAGCAGCTTCTACATCTGCAGTGCTGGACGGACTCCCTACAATGAGCAGTTCTTCGGGCCA	CSAGRTPYNEQFF	2	1.1595681768109556E-5	39	TCRBV20	TCRBV20				TCRBV20-01,TCRBV20-or09_02		TCRBD02-01	TCRBD02	TCRBD02-01				01,02	TCRBJ02-01*01	TCRBJ02	TCRBJ02-01	01				5	1	1	10	4	2	42	51	55	60	61	2	In	VDJ
CAGCCTGCAGAGCTTGGGGACTCGGCCATGTATCTCTGTGCCAGCAGCTTAGTTGCGGGAGTTGACAATGAGCAGTTCTTCGGGCCA	CASSLVAGVDNEQFF	1	5.797840884054778E-6	45	TCRBV11-01*01	TCRBV11	TCRBV11-01	01				TCRBD02-01*02	TCRBD02	TCRBD02-01	02				TCRBJ02-01*01	TCRBJ02	TCRBJ02-01	01				1	3	7	2	2	5	36	52	54	61	64	1	In	VDJ
CTGAATGTGAACGCCTTGGAGCTGGAGGACTCGGCCCTGTATCTCTGTGCCAGCAGCTTGACAGGCTTCGGGAGTGTCTTCGGGCCA	CASSLTGFGSVF	1	5.797840884054778E-6	36	TCRBV05-08*01	TCRBV05	TCRBV05-08	01				TCRBD02-01*02	TCRBD02	TCRBD02-01	02				TCRBJ02-01*01	TCRBJ02	TCRBJ02-01	01				1	2	8	2	8	17	45	60	68	74	76	1	In	VDJ
ATGTGAACGCCTTGTTGCTGGGGGACTCGGCCCTCTATCTCTGTGCCAGCAGCTCCCCTTCCAAGAGAGACCCAGTACTTCGGGCCA		1	5.797840884054778E-6	40	TCRBV05-06*01	TCRBV05	TCRBV05-06	01								TCRBD01,TCRBD02	TCRBD01-01,TCRBD02-01		TCRBJ02-05*01	TCRBJ02	TCRBJ02-05	01				3	2	4	6	7	4	41	54	61	63	65	1	Out	VDJ
CTTGGAGCTGGACGACTCGGCCCTGTATCTCTGTGCCAGCAGCTTCCATCCCCCACTTTTAGCACAGATACGCAGTATTTTGGCCCA		2	1.1595681768109556E-5	50	TCRBV05-04*01	TCRBV05	TCRBV05-04	01				TCRBD02-01	TCRBD02	TCRBD02-01				01,02	TCRBJ02-03*01	TCRBJ02	TCRBJ02-03	01				2	3	3	10	9	0	31	45	54	57	60	2	Out	VDJ
CAGCCCTCAGAACCCAGGGACTCAGCTGTGTACTTCTGTGCCAGCAGTTTGGGCTACGGCTTTCAAGATACGCAGTATTTTGGCCCA	CASSLGYGFQDTQYF	1	5.797840884054778E-6	45	TCRBV12	TCRBV12				TCRBV12-03/12-04,TCRBV12-04		TCRBD01-01*01	TCRBD01	TCRBD01-01	01				TCRBJ02-03*01	TCRBJ02	TCRBJ02-03	01				3	11	8	0	0	5	36	-1	50	54	65	1	In	VDJ
CTGGAGTCGCCCAGCCCCAACCAGACCTCTCTGTACTTCTGTGCCAGCAGTTTGGGGCGGACTGCCGGGGAGCTGTTTTTTGGAGAA	CASSLGRTAGELFF	2	1.1595681768109556E-5	42	TCRBV27-01*01	TCRBV27	TCRBV27-01	01								TCRBD01,TCRBD02	TCRBD01-01,TCRBD02-01		TCRBJ02-02*01	TCRBJ02	TCRBJ02-02	01				3	6	7	0	0	6	39	-1	53	58	64	2	In	VDJ
TCTCTGGAGCTGGGGGACTCAGCTTTGTATTTCTGTGCCAGCAGCGTATCAGGACAGGGGTATGCCGGGGAGCTGTTTTTTGGAGAA	CASSVSGQGYAGELFF	19	1.1015897679704078E-4	48	TCRBV09-01*01	TCRBV09	TCRBV09-01	01				TCRBD01-01*01	TCRBD01	TCRBD01-01	01				TCRBJ02-02*01	TCRBJ02	TCRBJ02-02	01				1	4	1	2	3	6	33	48	51	60	64	19	In	VDJ
GTGAACGCCTTGGAGCTGGACGACTCGGCCCTGTATCTCTGTGCCAGCAGCTTGGCCGTTAGGGCCGGGGAGCTGTTTTTTGGAGAA	CASSLAVRAGELFF	2	1.1595681768109556E-5	42	TCRBV05-04*01	TCRBV05	TCRBV05-04	01								TCRBD01,TCRBD02	TCRBD01-01,TCRBD02-01		TCRBJ02-02*01	TCRBJ02	TCRBJ02-02	01				0	0	5	3	5	6	39	55	60	-1	64	2	In	VDJ
AAGATCCGGTCCACAAAGCTGGAGGACTCAGCCATGTACTTCTGTGCCAGCAGCGGGACAGGCACCGGGGAGCTGTTTTTTGGAGAA	CASSGTGTGELFF	2	1.1595681768109556E-5	39	TCRBV02-01	TCRBV02	TCRBV02-01				01,03	TCRBD01-01*01	TCRBD01	TCRBD01-01	01				TCRBJ02-02*01	TCRBJ02	TCRBJ02-02	01				6	0	0	4	1	4	42	53	54	-1	62	2	In	VDJ
ATTCTGGAGTCCGCCAGCACCAACCAGACATCTATGTACCTCTGTGCCGAGACGGTCGCGAACACCGGGGAGCTGTTTTTTGGAGAA	CAETVANTGELFF	3	1.7393522652164333E-5	39	TCRBV28-01*01	TCRBV28	TCRBV28-01	01								TCRBD01,TCRBD02	TCRBD01-01,TCRBD02-01		TCRBJ02-02*01	TCRBJ02	TCRBJ02-02	01				11	5	2	7	2	0	42	48	50	53	58	3	In	VDJ
TCTGAGCTGAATGTGAACGCCTTGGAGCTGGACGACTCGGCCCTGTATCTCTGTGCCAGCAGCTTGGTGTTCGCTTTCTTTGGACAA	CASSLVFAFF	2	1.1595681768109556E-5	30	TCRBV05-04*01	TCRBV05	TCRBV05-04	01											TCRBJ01-01*01	TCRBJ01	TCRBJ01-01	01				0	5	0	0	0	11	51	-1	-1	67	72	2	In	VJ
AATGTGAGCACCTTGGAGCTGGGGGACTCGGCCCTTTATCTTTGCGCCAGCAGCTTAAGGGACGTCACTGAAGCTTTCTTTGGACAA	CASSLRDVTEAFF	5	2.898920442027389E-5	39	TCRBV05-01*01	TCRBV05	TCRBV05-01	01								TCRBD01,TCRBD02	TCRBD01-01,TCRBD02-01		TCRBJ01-01*01	TCRBJ01	TCRBJ01-01	01				2	2	0	7	2	4	42	56	58	63	65	5	In	VDJ
GAGTCGCCCAGCCCCAACCAGACCTCTCTGTACTTCTGTGCCAGCAGTTTATTTGGGGGAGCGACCACTGAAGCTTTCTTTGGACAA	CASSLFGGATTEAFF	5	2.898920442027389E-5	45	TCRBV27-01*01	TCRBV27	TCRBV27-01	01								TCRBD01,TCRBD02	TCRBD01-01,TCRBD02-01		TCRBJ01-01*01	TCRBJ01	TCRBJ01-01	01				1	6	6	1	2	4	36	52	54	59	65	5	In	VDJ
AAGATCCAGCGCACAGAGCGGGGGGACTCAGCCGTGTATCTCTGTGCCAGCAGCTTACAAGGGAACACTGAAGCTTTCTTTGGACAA	CASSLQGNTEAFF	3	1.7393522652164333E-5	39	TCRBV07-03*01	TCRBV07	TCRBV07-03	01								TCRBD01,TCRBD02	TCRBD01-01,TCRBD02-01		TCRBJ01-01*01	TCRBJ01	TCRBJ01-01	01				2	0	5	4	2	1	42	57	59	-1	62	3	In	VDJ
CGCACAGAGCAGCGGGACTCGGCCATGTATCGCTGTGCCAGCAGCTTAGGGACAGGGGGGTCGAACACTGAAGCTTTCTTTGGACAA	CASSLGTGGSNTEAFF	14	8.11697723767669E-5	48	TCRBV07-06*01	TCRBV07	TCRBV07-06	01				TCRBD01-01*01	TCRBD01	TCRBD01-01	01				TCRBJ01-01*01	TCRBJ01	TCRBJ01-01	01				1	3	1	1	0	1	33	-1	49	59	62	14	In	VDJ
CTCACTGTGACATCGGCCCAAAAGAACCCGACAGCTTTCTATCTCTGTGCCAGTACCGGACAGAACACTGAAGCTTTCTTTGGACAA	CASTGQNTEAFF	2	1.1595681768109556E-5	36	TCRBV19-01*01	TCRBV19	TCRBV19-01	01				TCRBD01-01*01	TCRBD01	TCRBD01-01	01				TCRBJ01-01*01	TCRBJ01	TCRBJ01-01	01				7	0	1	6	2	1	45	55	57	-1	62	2	In	VDJ
AAGATCCGGTCCACAAAGCTGGAGGACTCAGCCATGTACTTCTGTGCCACCAGCTACGGAGGCCAAACTGAAGCTTTCTTTGGACAA	CATSYGGQTEAFF	2	1.1595681768109556E-5	39	TCRBV02-01	TCRBV02	TCRBV02-01				01,03	TCRBD02-01*02	TCRBD02	TCRBD02-01	02				TCRBJ01-01*01	TCRBJ01	TCRBJ01-01	01				6	4	10	1	4	5	42	53	57	62	66	2	In	VDJ
GATCCAGCCTGCAGAGCTTGGGGACTCGGCCGTGTATCTCTGTGCCAGCAGCCTAGGGTTAGGGATTCGGAAGCTTTCTTTGGACAA		2	1.1595681768109556E-5	41	TCRBV11-03*01	TCRBV11	TCRBV11-03	01								TCRBD01,TCRBD02	TCRBD01-01,TCRBD02-01		TCRBJ01-01*01	TCRBJ01	TCRBJ01-01	01				1	4	0	8	5	8	40	56	61	65	69	2	Out	VDJ
GTGAGCACCTTGGAGCTGGGGGACTCGGCCCTTTATCTTTGCGCCAGCAGGTACAGGGCAACTAATGAAAAACTGTTTTTTGGCAGT	CASRYRATNEKLFF	3	1.7393522652164333E-5	42	TCRBV05-01*01	TCRBV05	TCRBV05-01	01				TCRBD01-01*01	TCRBD01	TCRBD01-01	01				TCRBJ01-04*01	TCRBJ01	TCRBJ01-04	01				5	0	3	3	2	0	39	50	52	-1	58	3	In	VDJ
ATCCAGCCCTCAGAACCCAGGGACTCAGCTGTGTACTTCTGTGCCAGCAGCCTGAATCGGGGAAATGAAAAACTGTTTTTTGGCAGT	CASSLNRGNEKLFF	2	1.1595681768109556E-5	42	TCRBV12	TCRBV12				TCRBV12-03/12-04,TCRBV12-04		TCRBD02-01*01	TCRBD02	TCRBD02-01	01				TCRBJ01-04*01	TCRBJ01	TCRBJ01-04	01				6	1	8	3	7	5	39	50	57	62	63	2	In	VDJ
CCTGTCCTCAGAACCGGGAGACACGGCACTGTATCTCTGCGCCAGCGCGTAAGTACGGGACTCATTTGGCTCCAGCATTTTGGTGAT		2	1.1595681768109556E-5	44	TCRBV23-01*01	TCRBV23	TCRBV23-01	01				TCRBD02-01	TCRBD02	TCRBD02-01				01,02	TCRBJ01-05*01	TCRBJ01	TCRBJ01-05	01				8	9	0	10	10	12	37	46	56	62	71	2	Out	VDJ
ATCCAGCCCTCAGAACCCAGGGACTCAGCTGTGTACTTCTGTGCCAGCAGTTTAGTCCCCAGGGGTCAGCCCCAGCATTTTGGTGAT	CASSLVPRGQPQHF	2	1.1595681768109556E-5	42	TCRBV12	TCRBV12				TCRBV12-03/12-04,TCRBV12-04		TCRBD01-01*01	TCRBD01	TCRBD01-01	01				TCRBJ01-05*01	TCRBJ01	TCRBJ01-05	01				1	0	4	2	4	6	39	55	59	-1	65	2	In	VDJ
ATCCAGCCCTCAGAACCCAGGGACTCAGCTGTGTACTTCTGTGCCAGCAGTACAGGGGGGTCAGGTCAGCCCCAGCATTTTGGTGAT	CASSTGGSGQPQHF	2	1.1595681768109556E-5	42	TCRBV12	TCRBV12				TCRBV12-03/12-04,TCRBV12-04		TCRBD01-01*01	TCRBD01	TCRBD01-01	01				TCRBJ01-05*01	TCRBJ01	TCRBJ01-05	01				5	6	3	1	0	6	39	-1	51	59	65	2	In	VDJ
GATCCAGTCCACGGAGTCAGGGGACACAGCACTGTATTTCTGTGCCAGCAGCAAAGGGTGAACGATCAGCCCCAGCATTTTGGTGAT		5	2.898920442027389E-5	41	TCRBV21-01*01	TCRBV21	TCRBV21-01	01								TCRBD01,TCRBD02	TCRBD01-01,TCRBD02-01		TCRBJ01-05*01	TCRBJ01	TCRBJ01-05	01				1	6	0	10	0	5	40	-1	56	58	64	5	Out	VDJ
CAGCCCTCAGAACCCAGGGACTCAGCTGTGTACTTCTGTGCCAGCAGCCAAGGGACAGGGAGCAATCAGCCCCAGCATTTTGGTGAT	CASSQGTGSNQPQHF	2	1.1595681768109556E-5	45	TCRBV12	TCRBV12				TCRBV12-03/12-04,TCRBV12-04		TCRBD01-01*01	TCRBD01	TCRBD01-01	01				TCRBJ01-05*01	TCRBJ01	TCRBJ01-05	01				6	0	0	3	4	1	36	47	51	-1	60	2	In	VDJ
GAGTCCGCTACCAGCTCCCAGACATCTGTGTACTTCTGTGCCATCAGTGAGACCGGGGTAGACAATCAGCCCCAGCATTTTGGTGAT	CAISETGVDNQPQHF	2	1.1595681768109556E-5	45	TCRBV10-03*01	TCRBV10	TCRBV10-03	01				TCRBD02-01*01	TCRBD02	TCRBD02-01	01				TCRBJ01-05*01	TCRBJ01	TCRBJ01-05	01				2	4	8	3	2	3	36	51	53	58	62	2	In	VDJ
CACCTACACGCCCTGCAGCCAGAAGACTCAGCCCTGTATCTCTGCGCCAGCAGCCAAACAGGGGAGCAGCCCCAGCATTTTGGTGAT	CASSQTGEQPQHF	2	1.1595681768109556E-5	39	TCRBV04-01*01	TCRBV04	TCRBV04-01	01				TCRBD01-01*01	TCRBD01	TCRBD01-01	01				TCRBJ01-05*01	TCRBJ01	TCRBJ01-05	01				2	2	3	2	0	7	42	-1	57	64	66	2	In	VDJ
TCCACAAAGCTGGAGGACTCAGCCATGTACTTCTGTGCCAGCAGTGCCCCGGGACAGGGGGTGAATTCACCCCTCCACTTTGGGAAT	CASSAPGQGVNSPLHF	2	1.1595681768109556E-5	48	TCRBV02-01	TCRBV02	TCRBV02-01				01,03	TCRBD01-01*01	TCRBD01	TCRBD01-01	01				TCRBJ01-06*01	TCRBJ01	TCRBJ01-06	01				4	2	0	1	4	7	33	46	50	61	63	2	In	VDJ
GCCTTGGAGCTGGACGACTCGGCCCTGTATCTCTGTGCCAGCAGCTTGGACGGGACAGGGGCGAATTCACCCCTCCACTTTGGGAAT	CASSLDGTGANSPLHF	2	1.1595681768109556E-5	48	TCRBV05-04*01	TCRBV05	TCRBV05-04	01				TCRBD01-01*01	TCRBD01	TCRBD01-01	01				TCRBJ01-06*01	TCRBJ01	TCRBJ01-06	01				0	2	0	2	2	7	33	49	51	61	63	2	In	VDJ
NNNNNNNNNNNNAAGAGGAATTTCCCCCTGATCCTGGAGTCGCCCAGCCCCAACCAGACCTCTCTTCCACCCCTCCACTTTGGGAAT	LHF	2	1.1595681768109556E-5	9	TCRBV27-01*01	TCRBV27	TCRBV27-01	01											TCRBJ01-06*01	TCRBJ01	TCRBJ01-06	01				24	2	0	0	0	11	72	-1	-1	65	67	2	In	VJ
NNNNTGAAGATCCAGCCCTCAGAACCCAGGGACTCAGCTGTGTACTTCTGTGCCAGCAGTTTATCTGGGATTTACACCTTCGGTTCG	CASSLSGIYTF	1	5.797840884054778E-6	33	TCRBV12-03/12-04*01	TCRBV12	TCRBV12-03/12-04	01								TCRBD01,TCRBD02	TCRBD01-01,TCRBD02-01		TCRBJ01-02*01	TCRBJ01	TCRBJ01-02	01				2	2	0	8	3	11	48	63	66	70	72	1	In	VDJ
ACTGTGAGCAACATGAGCCCTGAAGACAGCAGCATATATCTCTGCAGCGCTGGAGGGGTGGAGAAGGGTGGCTACACCTTCGGTTCG	CSAGGVEKGGYTF	2	1.1595681768109556E-5	39	TCRBV29-01*03	TCRBV29	TCRBV29-01	03				TCRBD02-01*02	TCRBD02	TCRBD02-01	02				TCRBJ01-02*01	TCRBJ01	TCRBJ01-02	01				6	11	10	0	1	7	42	50	51	57	68	2	In	VDJ
CGGTCCACAAAGCTGGAGGACTCAGCCATGTACTTCTGTGCCAGCAGTGAATCGGGGACCGGCCGTAGTGGCTACACCTTCGGTTCG	CASSESGTGRSGYTF	2	1.1595681768109556E-5	45	TCRBV02-01	TCRBV02	TCRBV02-01				01,03					TCRBD01,TCRBD02	TCRBD01-01,TCRBD02-01		TCRBJ01-02*01	TCRBJ01	TCRBJ01-02	01				2	9	0	7	3	7	36	51	54	59	68	2	In	VDJ
GAGATCCAGGCTACGAAGCTTGAGGATTCAGCAGTGTATTTTTGTGCCAGCACCATCGGACAGGTGTATGGCTACACCTTCGGTTCG	CASTIGQVYGYTF	2	1.1595681768109556E-5	39	TCRBV16-01*01	TCRBV16	TCRBV16-01	01				TCRBD01-01*01	TCRBD01	TCRBD01-01	01				TCRBJ01-02*01	TCRBJ01	TCRBJ01-02	01				7	2	1	4	5	5	42	52	57	64	66	2	In	VDJ
CTGACCCTGGAGTCTGCCAGGCCCTCACATACCTCTCAGTACCTCTGTGCCAGCAGTGAGGGACAGTATGGCTACACCTTCGGTTCG	CASSEGQYGYTF	2	1.1595681768109556E-5	36	TCRBV25-01*01	TCRBV25	TCRBV25-01	01				TCRBD01-01*01	TCRBD01	TCRBD01-01	01				TCRBJ01-02*01	TCRBJ01	TCRBJ01-02	01				3	0	0	5	0	5	45	-1	59	-1	66	2	In	VDJ
ATGAGCTCCTTGGAGCTGGGGGACTCAGCCCTGTACTTCTGTGCCAGCAGCACCCTCGGGGAGGGCTATGGCTACACCTTCGGTTCG	CASSTLGEGYGYTF	5	2.898920442027389E-5	42	TCRBV13-01*01	TCRBV13	TCRBV13-01	01				TCRBD02-01*02	TCRBD02	TCRBD02-01	02				TCRBJ01-02*01	TCRBJ01	TCRBJ01-02	01				5	0	9	0	7	4	39	51	58	-1	65	5	In	VDJ
ATTCTGGAGTCCGCCAGCACCAACCAGACATCTATGTACCTCTGTGCCAGCAGCCGCCCGGAGGACTATGGCTACACCTTCGGTTCG	CASSRPEDYGYTF	1	5.797840884054778E-6	39	TCRBV28-01*01	TCRBV28	TCRBV28-01	01				TCRBD02-01*02	TCRBD02	TCRBD02-01	02				TCRBJ01-02*01	TCRBJ01	TCRBJ01-02	01				6	0	10	1	6	3	42	53	59	-1	64	1	In	VDJ
ACATCGGCCCAAAAGAACCCGACAGCTTTCTATCTCTGTGCCAGTAGTATTCCAGCTGGCAGAGACTATGGCTACACCTTCGGTTCG	CASSIPAGRDYGYTF	2	1.1595681768109556E-5	45	TCRBV19-01*01	TCRBV19	TCRBV19-01	01								TCRBD01,TCRBD02	TCRBD01-01,TCRBD02-01		TCRBJ01-02*01	TCRBJ01	TCRBJ01-02	01				3	9	4	5	2	3	36	50	52	55	64	2	In	VDJ
ATCCGGTCCACAAAGCTGGAGGACTCAGCCATGTACTTCTGTGCCAGCAGTGAACGGCAGGGGAACTATGGCTACACCTTCGGTTCG	CASSERQGNYGYTF	2	1.1595681768109556E-5	42	TCRBV02-01	TCRBV02	TCRBV02-01				01,03	TCRBD01-01*01	TCRBD01	TCRBD01-01	01				TCRBJ01-02*01	TCRBJ01	TCRBJ01-02	01				2	0	4	2	3	2	39	54	57	-1	63	2	In	VDJ
TGTCCCTAGAGTCTGCCATCCCCAACCAGACAGCTCTTTACTTCTGTGCCACCAGTGACAGGGAACTATGGCTACACCTTCGGTTCG		2	1.1595681768109556E-5	37	TCRBV24-01*01	TCRBV24	TCRBV24-01	01				TCRBD01-01*01	TCRBD01	TCRBD01-01	01				TCRBJ01-02*01	TCRBJ01	TCRBJ01-02	01				4	0	4	3	0	2	44	-1	58	-1	63	2	Out	VDJ
CTTCACATCAATTCCCTGGAGCTTGGTGACTCTGCTGTGTATTTCTGTGCCAGCCGGGGTCCCAACTATGGCTACACCTTCGGTTCG	CASRGPNYGYTF	15	8.696761326082166E-5	36	TCRBV03-01/03-02*01	TCRBV03	TCRBV03-01/03-02	01				TCRBD02-01*01	TCRBD02	TCRBD02-01	01				TCRBJ01-02*01	TCRBJ01	TCRBJ01-02	01				8	4	8	3	0	2	45	-1	54	59	63	15	In	VDJ
ACTGTGACATCGGCCCAAAAGAACCCGACAGCTTTCTATCTCTGTGCCAGTAGTATGGACACCAACTATGGCTACACCTTCGGTTCG	CASSMDTNYGYTF	2	1.1595681768109556E-5	39	TCRBV19-01*01	TCRBV19	TCRBV19-01	01				TCRBD01-01*01	TCRBD01	TCRBD01-01	01				TCRBJ01-02*01	TCRBJ01	TCRBJ01-02	01				3	2	1	6	0	2	42	-1	56	61	63	2	In	VDJ
TCCCTGATTCTGGAGTCCGCCAGCACCAACCAGACATCTATGTACCTCTGTGCCAGCAGTTTAAACTATGGCTACACCTTCGGTTCG	CASSLNYGYTF	1	5.797840884054778E-6	33	TCRBV28-01*01	TCRBV28	TCRBV28-01	01											TCRBJ01-02*01	TCRBJ01	TCRBJ01-02	01				2	0	0	0	0	2	48	-1	-1	-1	63	1	In	VJ
TTGTTGCTGGGGGACTCGGCCCTCTATCTCTGTGCCAGCGGGTCCTCGTCTCGGGCACAGGGGTTCCATGGCTACACCTTCGGTTCG	CASGSSSRAQGFHGYTF	1	5.797840884054778E-6	51	TCRBV05-06*01	TCRBV05	TCRBV05-06	01				TCRBD01-01*01	TCRBD01	TCRBD01-01	01				TCRBJ01-02*01	TCRBJ01	TCRBJ01-02	01				7	4	3	2	17	6	30	39	56	63	67	1	In	VDJ
NNNNTGAAGATCCAGCCCTCAGAACCCAGGGACTCAGCTGTGTACTTCTGTGCCAGCAGTCGGACCCATGGCTACACCTTCGGTTCG	CASSRTHGYTF	1	5.797840884054778E-6	33	TCRBV12-03/12-04*01	TCRBV12	TCRBV12-03/12-04	01								TCRBD01,TCRBD02	TCRBD01-01,TCRBD02-01		TCRBJ01-02*01	TCRBJ01	TCRBJ01-02	01				5	2	1	7	1	6	48	60	61	65	67	1	In	VDJ
AAGATCCGGTCCACAAAGCTGGAGGACTCAGCCATGTACTTCTGTGCCAGCAGTGTGAGCAGCCCCAATGGCTACACCTTCGGTTCG	CASSVSSPNGYTF	2	1.1595681768109556E-5	39	TCRBV02-01	TCRBV02	TCRBV02-01				01,03					TCRBD01,TCRBD02	TCRBD01-01,TCRBD02-01		TCRBJ01-02*01	TCRBJ01	TCRBJ01-02	01				4	5	4	5	4	6	42	55	59	62	67	2	In	VDJ
TTCTGCTTTCTTGACATCCGCTCACCAGGCCTGGGGGACGCAGCCATGTACCTGTGTGCCACCAGCAGACCCCTGTACTTCGGGCCG	CATSRPLYF	2	1.1595681768109556E-5	27	TCRBV15-01*02	TCRBV15	TCRBV15-01	02				TCRBD02-01	TCRBD02	TCRBD02-01				01,02	TCRBJ02-07*01	TCRBJ02	TCRBJ02-07	01				2	0	4	10	3	12	54	69	72	-1	74	2	In	VDJ
CTGAAGGTGCAGCCTGCAGAACTGGAGGATTCTGGAGTTTATTTCTGTGCCAGCAGCCAAGATCAACGACGGCAGTACTTCGGGCCG	CASSQDQRRQYF	6	3.4787045304328666E-5	36	TCRBV14-01*01	TCRBV14	TCRBV14-01	01								TCRBD01,TCRBD02	TCRBD01-01,TCRBD02-01		TCRBJ02-07*01	TCRBJ02	TCRBJ02-07	01				0	1	2	7	5	9	45	62	67	70	71	6	In	VDJ
CTGACAGTGACCAGTGCCCATCCTGAAGACAGCAGCTTCTACATCTGCAGTGCTAGATCGGGGGGGCGTGAGCAGTACTTCGGGCCG	CSARSGGREQYF	2	1.1595681768109556E-5	36	TCRBV20	TCRBV20				TCRBV20-01,TCRBV20-or09_02		TCRBD02-01*01	TCRBD02	TCRBD02-01	01				TCRBJ02-07*01	TCRBJ02	TCRBJ02-07	01				2	3	8	0	1	7	45	57	58	66	69	2	In	VDJ
CTGAATGTGAACGCCTTGTTGCTGGGGGACTCGGCCCTCTATCTCTGTGCCAGCAGCCTCTACAGGGGCGAGCAGTACTTCGGGCCG	CASSLYRGEQYF	1	5.797840884054778E-6	36	TCRBV05-06*01	TCRBV05	TCRBV05-06	01				TCRBD01-01*01	TCRBD01	TCRBD01-01	01				TCRBJ02-07*01	TCRBJ02	TCRBJ02-07	01				4	0	3	2	4	6	45	57	61	-1	68	1	In	VDJ
CAATTCCCTGGAGCTTGGTGACTCTGCTGTGTATTTCTGTGCCAGCAGCCCACCGGGACTAGCGCATCCGAGCAGTACTTCGGGCCG		2	1.1595681768109556E-5	44	TCRBV03-01/03-02*01	TCRBV03	TCRBV03-01/03-02	01				TCRBD02-01	TCRBD02	TCRBD02-01				01,02	TCRBJ02-07*01	TCRBJ02	TCRBJ02-07	01				4	4	0	6	4	6	37	50	54	64	68	2	Out	VDJ
TCCGCCAGCACCAACCAGACATCTATGTACCTCTGTGCCAGCAGTTTAAACTGGGCGGCAGGGAGCCCCGAGCAGTACTTCGGGCCG	CASSLNWAAGSPEQYF	1	5.797840884054778E-6	48	TCRBV28-01*01	TCRBV28	TCRBV28-01	01								TCRBD01,TCRBD02	TCRBD01-01,TCRBD02-01		TCRBJ02-07*01	TCRBJ02	TCRBJ02-07	01				2	5	4	3	10	6	33	48	58	63	68	1	In	VDJ
CTTCACATCAATTCCCTGGAGCTTGGTGACTCTGCTGTGTATTTCTGTGCCAGCAGCCAAGAGGGTTACGAGCAGTACTTCGGGCCG	CASSQEGYEQYF	2	1.1595681768109556E-5	36	TCRBV03-01/03-02*01	TCRBV03	TCRBV03-01/03-02	01								TCRBD01,TCRBD02	TCRBD01-01,TCRBD02-01		TCRBJ02-07*01	TCRBJ02	TCRBJ02-07	01				0	1	0	9	0	4	45	-1	62	65	66	2	In	VDJ
NNNNNNNNNNTGTCGGCTGCTCCCTCCCAGACATCTGTGTACTTCTGTGCCAGCAGTCCAGCCGGGTACGAGCAGTACTTCGGGCCG	CASSPAGYEQYF	2	1.1595681768109556E-5	36	TCRBV06-05*01	TCRBV06	TCRBV06-05	01				TCRBD02-01	TCRBD02	TCRBD02-01				01,02	TCRBJ02-07*01	TCRBJ02	TCRBJ02-07	01				5	0	8	4	5	4	45	57	62	-1	66	2	In	VDJ
TCCGCCAGCACCAACCAGACATCTATGTACCTCTGTGCCAGCAGCGACGCTGGAGGCTCCCGACCGTACGAGCAGTACTTCGGGCCG	CASSDAGGSRPYEQYF	1	5.797840884054778E-6	48	TCRBV28-01*01	TCRBV28	TCRBV28-01	01				TCRBD02-01*02	TCRBD02	TCRBD02-01	02				TCRBJ02-07*01	TCRBJ02	TCRBJ02-07	01				6	10	10	1	7	4	33	44	51	56	66	1	In	VDJ
ACATCGGCCCAAAAGAACCCGACAGCTTTCTATCTCTGTGCCAGTAGTAGGTAATAGCGGGAGTAGTACGAGCAGTACTTCGGGCCG	CASSR**RE*YEQYF	2	1.1595681768109556E-5	45	TCRBV19-01*01	TCRBV19	TCRBV19-01	01				TCRBD02-01*02	TCRBD02	TCRBD02-01	02				TCRBJ02-07*01	TCRBJ02	TCRBJ02-07	01				4	3	5	2	5	4	36	49	54	63	66	2	Stop	VDJ
GTGACCAGTGCCCATCCTGAAGACAGCAGCTTCTACATCTGCAGTGCCCTGGGACAGGGGCTGCAGTACGAGCAGTACTTCGGGCCG	CSALGQGLQYEQYF	2	1.1595681768109556E-5	42	TCRBV20	TCRBV20				TCRBV20-01,TCRBV20-or09_02		TCRBD01-01*01	TCRBD01	TCRBD01-01	01				TCRBJ02-07*01	TCRBJ02	TCRBJ02-07	01				6	6	0	2	3	4	39	47	50	60	66	2	In	VDJ
ACTGGAGGATTCTGGAGTTTATTTCTGTGCCAGCAGCCAAGAAATCCCTTAGAGCGGGAGAATTTCTACGAGCAGTACTTCGGGCCG		2	1.1595681768109556E-5	56	TCRBV14-01*01	TCRBV14	TCRBV14-01	01				TCRBD02-01*02	TCRBD02	TCRBD02-01	02				TCRBJ02-07*01	TCRBJ02	TCRBJ02-07	01				0	5	6	2	10	3	25	42	52	60	65	2	Out	VDJ
AATGTGAACGCCTTGTTGCTGGGGGACTCGGCCCTCTATCTCTGTGCCAGCAGCAGAGACAGGGTCTACGAGCAGTACTTCGGGCCG	CASSRDRVYEQYF	1	5.797840884054778E-6	39	TCRBV05-06*01	TCRBV05	TCRBV05-06	01				TCRBD01-01*01	TCRBD01	TCRBD01-01	01				TCRBJ02-07*01	TCRBJ02	TCRBJ02-07	01				4	1	2	3	3	3	42	54	57	64	65	1	In	VDJ
CTACACACCCTGCAGCCAGAAGACTCGGCCCTGTATCTCTGTGCCAGCAGCCTGGGACAGGGAGTCTACGAGCAGTACTTCGGGCCG	CASSLGQGVYEQYF	4	2.319136353621911E-5	42	TCRBV04-02*01	TCRBV04	TCRBV04-02	01				TCRBD01-01*01	TCRBD01	TCRBD01-01	01				TCRBJ02-07*01	TCRBJ02	TCRBJ02-07	01				4	3	0	3	1	3	39	52	53	62	65	4	In	VDJ
ATGAATGTGAGCACCTTGGAGCTGGGGGACTCGGCCCTTTATCTTTGCGCCAGCAGCAAGGTCCTCTACGAGCAGTACTTCGGGCCG	CASSKVLYEQYF	2	1.1595681768109556E-5	36	TCRBV05-01*01	TCRBV05	TCRBV05-01	01								TCRBD01,TCRBD02	TCRBD01-01,TCRBD02-01		TCRBJ02-07*01	TCRBJ02	TCRBJ02-07	01				4	4	5	4	1	3	45	57	58	61	65	2	In	VDJ
ATCCAGCGCACAGAGCAGGAGGACTCGGCCGTGTATCTCTGTGCCAGCAGCTTCGGGGGAGCTGGCTACGAGCAGTACTTCGGGCCG	CASSFGGAGYEQYF	3	1.7393522652164333E-5	42	TCRBV07-02	TCRBV07	TCRBV07-02				01,02	TCRBD02-01*01	TCRBD02	TCRBD02-01	01				TCRBJ02-07*01	TCRBJ02	TCRBJ02-07	01				3	6	8	2	0	3	39	-1	53	59	65	3	In	VDJ
GCCTGGCAATCCTGTCCTCAGAACCGGGAGACACGGCACTGTATCTCTGCGCCAGCAGTCAACGGCTACGAGCAGTACTTCGGGCCG		2	1.1595681768109556E-5	34	TCRBV23-01*01	TCRBV23	TCRBV23-01	01				TCRBD02-01	TCRBD02	TCRBD02-01				01,02	TCRBJ02-07*01	TCRBJ02	TCRBJ02-07	01				2	0	8	5	0	3	47	-1	62	-1	65	2	Out	VDJ
AAGATCCGGTCCACAAAGCTGGAGGACTCAGCCATGTACTTCTGTGCCAGCAGTGAAGCTGTAGGCTACGAGCAGTACTTCGGGCCG	CASSEAVGYEQYF	2	1.1595681768109556E-5	39	TCRBV02-01	TCRBV02	TCRBV02-01				01,03					TCRBD01,TCRBD02	TCRBD01-01,TCRBD02-01		TCRBJ02-07*01	TCRBJ02	TCRBJ02-07	01				0	0	5	4	3	3	42	59	62	-1	65	2	In	VDJ
GAGTCCGCCAGCACCAACCAGACATCTATGTACCTCTGTGCCAGCAGTTCCCGGACTAGCGGGAGCTACGAGCAGTACTTCGGGCCG	CASSSRTSGSYEQYF	1	5.797840884054778E-6	45	TCRBV28-01*01	TCRBV28	TCRBV28-01	01				TCRBD02-01*02	TCRBD02	TCRBD02-01	02				TCRBJ02-07*01	TCRBJ02	TCRBJ02-07	01				4	0	1	2	3	3	36	49	52	-1	65	1	In	VDJ
AGTCCGCCAGCACCAACCAGACATCTATGTACCTCTGTGCCAGCAGGGACGCCCAATTACCTCTCCTACGAGCAGTACTTCGGGCCG		1	5.797840884054778E-6	46	TCRBV28-01*01	TCRBV28	TCRBV28-01	01								TCRBD01,TCRBD02	TCRBD01-01,TCRBD02-01		TCRBJ02-07*01	TCRBJ02	TCRBJ02-07	01				6	12	1	7	0	0	35	-1	46	50	62	1	Out	VDJ
AATGTGAACGCCTTGGAGCTGGACGACTCGGCCCTGTATCTCTGTGCCAGCAGCTTGCAGGGCTCCTACGAGCAGTACTTCGGGCCG	CASSLQGSYEQYF	1	5.797840884054778E-6	39	TCRBV05-04*01	TCRBV05	TCRBV05-04	01				TCRBD01-01*01	TCRBD01	TCRBD01-01	01				TCRBJ02-07*01	TCRBJ02	TCRBJ02-07	01				1	0	4	3	0	0	42	-1	57	-1	62	1	In	VDJ
GTGACCAGTGCCCATCCTGAAGACAGCAGCTTCTACATCTGCAGTGCGCTAGTTCCTGGACGCTCCTACGAGCAGTACTTCGGGCCG	CSALVPGRSYEQYF	2	1.1595681768109556E-5	42	TCRBV20	TCRBV20				TCRBV20-01,TCRBV20-or09_02						TCRBD01,TCRBD02	TCRBD01-01,TCRBD02-01		TCRBJ02-07*01	TCRBJ02	TCRBJ02-07	01				6	1	1	7	10	0	39	47	57	61	62	2	In	VDJ
TCCGGTCCACAAAGCTGGAGGACTCAGCCATGTACTTCTGTGCCAGCAGTCACAGGGATTAGCTCCTACGAGCAGTACTTCGGGCCG		2	1.1595681768109556E-5	43	TCRBV02-01	TCRBV02	TCRBV02-01				01,03	TCRBD01-01*01	TCRBD01	TCRBD01-01	01				TCRBJ02-07*01	TCRBJ02	TCRBJ02-07	01				5	5	3	3	1	0	38	50	51	57	62	2	Out	VDJ
ACTCTGGAGTCCGCTACCAGCTCCCAGACATCTGTGTACTTCTGTGCCATCACTGAGGGGAGCTCCTACGAGCAGTACTTCGGGCCG	CAITEGSSYEQYF	2	1.1595681768109556E-5	39	TCRBV10-03*01	TCRBV10	TCRBV10-03	01				TCRBD02-01*02	TCRBD02	TCRBD02-01	02				TCRBJ02-07*01	TCRBJ02	TCRBJ02-07	01				2	0	9	2	0	0	42	-1	57	-1	62	2	In	VDJ
GTGAGCAACATGAGCCCTGAAGACAGCAGCATATATCTCTGCAGCGTCATGACTGGAGGGAGCTCCTACGAGCAGTACTTCGGGCCG	CSVMTGGSSYEQYF	3	1.7393522652164333E-5	42	TCRBV29-01	TCRBV29	TCRBV29-01				01,02	TCRBD02-01*02	TCRBD02	TCRBD02-01	02				TCRBJ02-07*01	TCRBJ02	TCRBJ02-07	01				6	2	10	0	7	0	39	47	54	60	62	3	In	VDJ
GAGTCCGCCAGCACCAACCAGACATCTATGTACCTCTGTGCCAGCACTGGGACTAGCGGAAGCTCCTACGAGCAGTACTTCGGGCCG	CASTGTSGSSYEQYF	1	5.797840884054778E-6	45	TCRBV28-01*01	TCRBV28	TCRBV28-01	01				TCRBD02-01	TCRBD02	TCRBD02-01				01,02	TCRBJ02-07*01	TCRBJ02	TCRBJ02-07	01				7	3	0	5	2	0	36	46	48	59	62	1	In	VDJ
ATCAATTCCCTGGAGCTTGGTGACTCTGCTGTGTATTTCTGTGCCAGCAGCCAATCCAGGGACTCCTACGAGCAGTACTTCGGGCCG	CASSQSRDSYEQYF	4	2.319136353621911E-5	42	TCRBV03-01/03-02*01	TCRBV03	TCRBV03-01/03-02	01				TCRBD01-01*01	TCRBD01	TCRBD01-01	01				TCRBJ02-07*01	TCRBJ02	TCRBJ02-07	01				2	1	4	3	2	0	39	54	56	61	62	4	In	VDJ
CTCAGAACCCAGGGACTCAGCTGTGTACTTCTGTGCCAGCAGTTTAGGATTTATGGGGGTGGGGCCTACGAGCAGTACTTCGGGCCG		5	2.898920442027389E-5	50	TCRBV12	TCRBV12				TCRBV12-03/12-04,TCRBV12-04						TCRBD01,TCRBD02	TCRBD01-01,TCRBD02-01		TCRBJ02-07*01	TCRBJ02	TCRBJ02-07	01				1	5	6	1	7	2	31	47	54	59	64	5	Out	VDJ
ATCCTGGAGTCGCCCAGCCCCAACCAGACCTCTCTGTACTTCTGTGCCAGCAGTTTTGCGGGGGCCTACGAGCAGTACTTCGGGCCG	CASSFAGAYEQYF	2	1.1595681768109556E-5	39	TCRBV27-01*01	TCRBV27	TCRBV27-01	01				TCRBD02-01*01	TCRBD02	TCRBD02-01	01				TCRBJ02-07*01	TCRBJ02	TCRBJ02-07	01				3	0	7	2	1	2	42	56	57	-1	64	2	In	VDJ
CTGATCCTGGAGTCGCCCAGCCCCAACCAGACCTCTCTGTACTTCTGTGCCAGCAGTACCGGGGCCTACGAGCAGTACTTCGGGCCG	CASSTGAYEQYF	2	1.1595681768109556E-5	36	TCRBV27-01*01	TCRBV27	TCRBV27-01	01				TCRBD02-01*01	TCRBD02	TCRBD02-01	01				TCRBJ02-07*01	TCRBJ02	TCRBJ02-07	01				5	0	8	3	2	2	45	57	59	-1	64	2	In	VDJ
ACCTTGGAGCTGGGGGACTCGGCCCTTTATCTTTGCGCCAGCAGCTTGGAGGCCTTTGGGGAAGCCTACGAGCAGTACTTCGGGCCG	CASSLEAFGEAYEQYF	2	1.1595681768109556E-5	48	TCRBV05-01*01	TCRBV05	TCRBV05-01	01								TCRBD01,TCRBD02	TCRBD01-01,TCRBD02-01		TCRBJ02-07*01	TCRBJ02	TCRBJ02-07	01				0	2	0	8	9	2	33	49	58	62	64	2	In	VDJ
CATCGGCCCAAAAGAACCCGACAGCTTTCTATCTCTGTGCCAGTAGTACAGGGAACTTTCCCACCCTACGAGCAGTACTTCGGGCCG		2	1.1595681768109556E-5	46	TCRBV19-01*01	TCRBV19	TCRBV19-01	01				TCRBD01-01*01	TCRBD01	TCRBD01-01	01				TCRBJ02-07*01	TCRBJ02	TCRBJ02-07	01				4	11	4	3	0	2	35	-1	48	53	64	2	Out	VDJ
AGTCCGCCAGCACCAACCAGACATCTATGTACCTCTGTGCCAGCAGTTTCCTTAGCGGCCAATACCTACGAGCAGTACTTCGGGCCG		1	5.797840884054778E-6	46	TCRBV28-01*01	TCRBV28	TCRBV28-01	01				TCRBD02-01	TCRBD02	TCRBD02-01				01,02	TCRBJ02-07*01	TCRBJ02	TCRBJ02-07	01				3	6	5	5	3	2	35	49	52	58	64	1	Out	VDJ
AGATCCAGCCTGCAGAGCTTGGGGACTCGGCCGTGTATCTCTGTGCCAGCACCAGAGGAGGGGACCTACGAGCAGTACTTCGGGCCG		1	5.797840884054778E-6	40	TCRBV11-03*01	TCRBV11	TCRBV11-03	01				TCRBD02-01*02	TCRBD02	TCRBD02-01	02				TCRBJ02-07*01	TCRBJ02	TCRBJ02-07	01				7	2	10	0	5	2	41	51	56	62	64	1	Out	VDJ
AATGTGAGCACCTTGGAGCTGGGGGACTCGGCCCTTTATCTTTGCGCCAGCAGCTTGGTCGCGGACTACGAGCAGTACTTCGGGCCG	CASSLVADYEQYF	2	1.1595681768109556E-5	39	TCRBV05-01*01	TCRBV05	TCRBV05-01	01				TCRBD02-01	TCRBD02	TCRBD02-01				01,02	TCRBJ02-07*01	TCRBJ02	TCRBJ02-07	01				0	1	7	5	2	3	42	58	60	64	65	2	In	VDJ
ACATCGGCCCAAAAGAACCCGACAGCTTTCTATCTCTGTGCCAGTAGTATGGCGGCAGGGGGTAACTACGAGCAGTACTTCGGGCCG	CASSMAAGGNYEQYF	2	1.1595681768109556E-5	45	TCRBV19-01*01	TCRBV19	TCRBV19-01	01				TCRBD01-01*01	TCRBD01	TCRBD01-01	01				TCRBJ02-07*01	TCRBJ02	TCRBJ02-07	01				3	3	4	1	5	3	36	50	55	62	65	2	In	VDJ
TGTCCCTAGAGTCTGCCATCCCCAACCAGACAGCTCTTTACTTCTGTGCCACCAGTGATTTTCGACGAGGTCAGGGACTTCGGGCCG		2	1.1595681768109556E-5	37	TCRBV24-01*01	TCRBV24	TCRBV24-01	01				TCRBD01-01*01	TCRBD01	TCRBD01-01	01				TCRBJ02-07*01	TCRBJ02	TCRBJ02-07	01				1	0	4	3	10	14	44	61	71	-1	76	2	Out	VDJ
ATCCAGCCCTCAGAACCCAGGGACTCAGCTGTGTACTTCTGTGCCAGCAGGCCAGCGGGGGGACGAAACACCATATATTTTGGAGAG	CASRPAGGRNTIYF	2	1.1595681768109556E-5	42	TCRBV12	TCRBV12				TCRBV12-03/12-04,TCRBV12-04		TCRBD02-01*01	TCRBD02	TCRBD02-01	01				TCRBJ01-03*01	TCRBJ01	TCRBJ01-03	01				6	2	6	1	3	5	39	50	53	62	64	2	In	VDJ
CCAGTCCACGGAGTCAGGGGACACAGCACTGTATTTCTGTGCCGGGATCCGGGACAGGGGGCCAAAAACATTCAGTACTTCGGCGCC		1	5.797840884054778E-6	44	TCRBV21-01*01	TCRBV21	TCRBV21-01	01				TCRBD01-01*01	TCRBD01	TCRBD01-01	01				TCRBJ02-04*01	TCRBJ02	TCRBJ02-04	01				11	0	0	2	7	1	37	43	50	-1	60	1	Out	VDJ
ATTTCCCCCTGATCCTGGAGTCGCCCAGCCCCAACCAGACCTCTCTGTACTTCTGTGCCAGCAGTCCTGGGGTAGGTCTTTGGGAAC		2	1.1595681768109556E-5	28	TCRBV27-01*01	TCRBV27	TCRBV27-01	01								TCRBD01,TCRBD02	TCRBD01-01,TCRBD02-01		TCRBJ01-06*02	TCRBJ01	TCRBJ01-06	02				5	5	6	2	3	21	53	65	68	72	77	2	Out	VDJ
ACATCGGCCCAAAAGAACCCGACAGCTTTCTATCTCTGTGCCAGTAGTATTGACAGGGGGCAGGGTTCACCCCTCCACTTTGGGAAC	CASSIDRGQGSPLHF	2	1.1595681768109556E-5	45	TCRBV19-01*01	TCRBV19	TCRBV19-01	01				TCRBD01-01*01	TCRBD01	TCRBD01-01	01				TCRBJ01-06*02	TCRBJ01	TCRBJ01-06	02				3	4	2	0	1	9	36	50	51	61	65	2	In	VDJ
GTGAACGCCTTGGAGCTGGACGACTCGGCCCTGTATCTCTGTGCCAGCAGCCTACACGTCGGCTCTTCACCCCTCCACTTTGGGAAC	CASSLHVGSSPLHF	2	1.1595681768109556E-5	42	TCRBV05-04*01	TCRBV05	TCRBV05-04	01								TCRBD01,TCRBD02	TCRBD01-01,TCRBD02-01		TCRBJ01-06*02	TCRBJ01	TCRBJ01-06	02				4	9	3	6	2	9	39	51	53	56	65	2	In	VDJ
ATCCAGCCCTCAGAACCCAGGGACTCAGCTGTGTACTTCTGTGCCAGCAGTTTAAGTGATTGGAATTCACCCCTCCACTTTGGGAAC	CASSLSDWNSPLHF	2	1.1595681768109556E-5	42	TCRBV12	TCRBV12				TCRBV12-03/12-04,TCRBV12-04						TCRBD01,TCRBD02	TCRBD01-01,TCRBD02-01		TCRBJ01-06*02	TCRBJ01	TCRBJ01-06	02				2	0	0	10	7	7	39	54	61	-1	63	2	In	VDJ
AAGATCCGGTCCACAAAGCTGGAGGACTCAGCCATGTACTTCTGTGCCAGCAGTGTAGAGACTAGCGGGAGCCCGTTCTTCGGGCCA	CASSVETSGSPFF	3	1.7393522652164333E-5	39	TCRBV02-01	TCRBV02	TCRBV02-01				01,03	TCRBD02-01*02	TCRBD02	TCRBD02-01	02				TCRBJ02-01*01	TCRBJ02	TCRBJ02-01	01				4	3	2	2	4	15	42	55	59	71	74	3	In	VDJ
CAGCCTGCAGAGCTTGGGGACTCGGCCGTGTATCTCTGTGCCAGCAGCTCCCGACACGCTCCCCAAGGTGAGCAGTTCTTCGGGCCA	CASSSRHAPQGEQFF	2	1.1595681768109556E-5	45	TCRBV11-03*01	TCRBV11	TCRBV11-03	01				TCRBD01-01*01	TCRBD01	TCRBD01-01	01				TCRBJ02-01*01	TCRBJ02	TCRBJ02-01	01				4	12	2	6	3	9	36	49	52	56	68	2	In	VDJ
AAGATCCAGCCTGCAGAGCTTGGGGACTCGGCCGTGTATCTCTGTGCCAGCAGCTTAGTCGCCGTCAGTGAGCAGTTCTTCGGGCCA	CASSLVAVSEQFF	1	5.797840884054778E-6	39	TCRBV11-03*01	TCRBV11	TCRBV11-03	01				TCRBD01-01*01	TCRBD01	TCRBD01-01	01				TCRBJ02-01*01	TCRBJ02	TCRBJ02-01	01				1	0	4	5	7	9	42	58	65	-1	68	1	In	VDJ
AACCTGAGCTCTCTGGAGCTGGGGGACTCAGCTTTGTATTTCTGTGCCAGCAGCTATCGTAGGGTAGATGAGCAGTTCTTCGGGCCA	CASSYRRVDEQFF	2	1.1595681768109556E-5	39	TCRBV09-01*01	TCRBV09	TCRBV09-01	01								TCRBD01,TCRBD02	TCRBD01-01,TCRBD02-01		TCRBJ02-01*01	TCRBJ02	TCRBJ02-01	01				4	3	5	3	6	8	42	54	60	64	67	2	In	VDJ
CTGGAGTCCGCCAGCACCAACCAGACATCTATGTACCTCTGTGCCAGCAGTTTTAGGGCTAGTTACAATGAGCAGTTCTTCGGGCCA	CASSFRASYNEQFF	1	5.797840884054778E-6	42	TCRBV28-01*01	TCRBV28	TCRBV28-01	01								TCRBD01,TCRBD02	TCRBD01-01,TCRBD02-01		TCRBJ02-01*01	TCRBJ02	TCRBJ02-01	01				3	5	5	3	1	4	39	53	54	58	63	1	In	VDJ
CTGCAGCCAGAAGACTCAGCCCTGTATCTCTGCGCCAGCAGCCGGCTCGAGGCGGGACTAGCGTACAATGAGCAGTTCTTCGGGCCA	CASSRLEAGLAYNEQFF	3	1.7393522652164333E-5	51	TCRBV04-01*01	TCRBV04	TCRBV04-01	01				TCRBD02-01	TCRBD02	TCRBD02-01				01,02	TCRBJ02-01*01	TCRBJ02	TCRBJ02-01	01				4	0	0	6	10	4	30	43	53	-1	63	3	In	VDJ
AACGCCTTGGAGCTGGACGACTCGGCCCTGTATCTCTGTGCCAGCAGCTCGAGAGACAGGACCTACAATGAGCAGTTCTTCGGGCCA	CASSSRDRTYNEQFF	3	1.7393522652164333E-5	45	TCRBV05-04*01	TCRBV05	TCRBV05-04	01				TCRBD01-01*01	TCRBD01	TCRBD01-01	01				TCRBJ02-01*01	TCRBJ02	TCRBJ02-01	01				3	1	2	4	5	2	36	49	54	60	61	3	In	VDJ
CTGATTCTGGAGTCCGCCAGCACCAACCAGACATCTATGTACCTCTGTGCCAGCAGTTTTACCGGGACAGGGAAGTTCTTCGGGCCA	CASSFTGTGKFF	4	2.319136353621911E-5	36	TCRBV28-01*01	TCRBV28	TCRBV28-01	01				TCRBD01-01*01	TCRBD01	TCRBD01-01	01				TCRBJ02-01*01	TCRBJ02	TCRBJ02-01	01				3	1	0	3	4	14	45	59	63	72	73	4	In	VDJ
GAGCACCTTGGAGCTGGGGGACTCGGCCCTTTATCTTTGCGCCAGCAGCCCGCTAGCGGGGGTGCTGAGACCCAGTACTTCGGGCCA		2	1.1595681768109556E-5	44	TCRBV05-01*01	TCRBV05	TCRBV05-01	01				TCRBD02-01*01	TCRBD02	TCRBD02-01	01				TCRBJ02-05*01	TCRBJ02	TCRBJ02-05	01				4	4	4	2	3	5	37	49	52	62	66	2	Out	VDJ
CGCACAGAGCAGCGGGACTCGGCCATGTATCGCTGTGCCAGCAGCTTAGGGGTAGCGGGGGTCCAAGAGACCCAGTACTTCGGGCCA	CASSLGVAGVQETQYF	2	1.1595681768109556E-5	48	TCRBV07-06*01	TCRBV07	TCRBV07-06	01				TCRBD02-01*01	TCRBD02	TCRBD02-01	01				TCRBJ02-05*01	TCRBJ02	TCRBJ02-05	01				1	1	5	2	3	1	33	49	52	61	62	2	In	VDJ
TCCCTGGAGCTTGGTGACTCTGCTGTGTATTTCTGTGCCAGCAGCACGTTAGGGGCCGCGGGACAAGAGACCCAGTACTTCGGGCCA	CASSTLGAAGQETQYF	2	1.1595681768109556E-5	48	TCRBV03-01/03-02*01	TCRBV03	TCRBV03-01/03-02	01				TCRBD02-01*02	TCRBD02	TCRBD02-01	02				TCRBJ02-05*01	TCRBJ02	TCRBJ02-05	01				5	0	7	3	12	2	33	45	57	-1	63	2	In	VDJ
AGTTCTAAGAAGCTCCTTCTCAGTGACTCTGGCTTCTATCTCTGTGCCGGGGCGACAGGGGGAAAAGAGACCCAGTACTTCGGGCCA	CAGATGGKETQYF	2	1.1595681768109556E-5	39	TCRBV30-01*05	TCRBV30	TCRBV30-01	05				TCRBD01-01*01	TCRBD01	TCRBD01-01	01				TCRBJ02-05*01	TCRBJ02	TCRBJ02-05	01				4	2	2	1	1	3	42	52	53	62	64	2	In	VDJ
GTGAACGCCTTGTTGCTGGGGGACTCGGCCCTCTATCTCTGTGCCAGCAGCTTGGTGCGGGGGCGAGATACGCAGTATTTTGGCCCA	CASSLVRGRDTQYF	1	5.797840884054778E-6	42	TCRBV05-06*01	TCRBV05	TCRBV05-06	01				TCRBD02-01*01	TCRBD02	TCRBD02-01	01				TCRBJ02-03*01	TCRBJ02	TCRBJ02-03	01				0	2	7	2	1	5	39	55	56	63	65	1	In	VDJ
GATCCAGCCTGCAGAGCTTGGGGACTCGGCCGTGTATCTCTGTGCCAGGGGACAGGGGAACCGACAGATACGCAGTATTTTGGCCCA		5	2.898920442027389E-5	41	TCRBV11-03*01	TCRBV11	TCRBV11-03	01				TCRBD01-01*01	TCRBD01	TCRBD01-01	01				TCRBJ02-03*01	TCRBJ02	TCRBJ02-03	01				9	5	0	2	0	3	40	-1	48	58	63	5	Out	VDJ
ATCCAGCCTGCAGAGCTTGGGGACTCGGCCGTGTATCTCTGTGCCAGCAGCGACCTCACTGGAATGGGGGAGCTGTTTTTTGGAGAA	CASSDLTGMGELFF	1	5.797840884054778E-6	42	TCRBV11-03*01	TCRBV11	TCRBV11-03	01								TCRBD01,TCRBD02	TCRBD01-01,TCRBD02-01		TCRBJ02-02*01	TCRBJ02	TCRBJ02-02	01				5	3	1	8	9	8	39	51	60	63	66	1	In	VDJ
ACAGTGACCAGTGCCCATCCTGAAGACAGCAGCTTCTACATCTGCAGTGCTAGAGGGCAGGCGGTCGGGGAGCTGTTTTTTGGAGAA	CSARGQAVGELFF	2	1.1595681768109556E-5	39	TCRBV20	TCRBV20				TCRBV20-01,TCRBV20-or09_02						TCRBD01,TCRBD02	TCRBD01-01,TCRBD02-01		TCRBJ02-02*01	TCRBJ02	TCRBJ02-02	01				1	4	4	4	2	7	42	55	57	61	65	2	In	VDJ
GGAGATCCAGTCCACGGAGTCAGGGGACACAGCACTGTATTTCTGTGCCAGCTCTATCCGGGGGCCGGGGAGCTGTTTTTTGGAGAA		2	1.1595681768109556E-5	38	TCRBV21-01*01	TCRBV21	TCRBV21-01	01				TCRBD02-01*01	TCRBD02	TCRBD02-01	01				TCRBJ02-02*01	TCRBJ02	TCRBJ02-02	01				8	0	8	2	6	6	43	52	58	-1	64	2	Out	VDJ
ATCCAGCCTGCAGAGCTTGGGGACTCGGCCGTGTATCTCTGTGCCAGCAGCTTAGAGGCGGGCACCGGGGAGCTGTTTTTTGGAGAA	CASSLEAGTGELFF	1	5.797840884054778E-6	42	TCRBV11-03*01	TCRBV11	TCRBV11-03	01				TCRBD02-01	TCRBD02	TCRBD02-01				01,02	TCRBJ02-02*01	TCRBJ02	TCRBJ02-02	01				0	0	7	4	1	4	39	56	57	-1	62	1	In	VDJ
ACCTTGGAGCTGGGGGACTCGGCCCTTTATCTTTGCGCCAGCAGCTTAGGACAGACTCTGAACACCGGGGAGCTGTTTTTTGGAGAA	CASSLGQTLNTGELFF	7	4.058488618838345E-5	48	TCRBV05-01*01	TCRBV05	TCRBV05-01	01				TCRBD01-01*01	TCRBD01	TCRBD01-01	01				TCRBJ02-02*01	TCRBJ02	TCRBJ02-02	01				2	5	1	5	1	1	33	47	48	54	59	7	In	VDJ
ACTCTGACTGTGAGCAACATGAGCCCTGAAGACAGCAGCATATATCTCTGCAGCGTCCGGGGGCGTGGTGAAGCTTTCTTTGGACAA	CSVRGRGEAFF	2	1.1595681768109556E-5	33	TCRBV29-01*01	TCRBV29	TCRBV29-01	01								TCRBD01,TCRBD02	TCRBD01-01,TCRBD02-01		TCRBJ01-01*01	TCRBJ01	TCRBJ01-01	01				6	4	6	0	2	7	48	56	58	64	68	2	In	VDJ
GTGACATCGGCCCAAAAGAACCCGACAGCTTTCTATCTCTGTGCCAGTAGTTCAATTCCAGGGCGGAGTGAAGCTTTCTTTGGACAA	CASSSIPGRSEAFF	2	1.1595681768109556E-5	42	TCRBV19-01*01	TCRBV19	TCRBV19-01	01				TCRBD01-01*01	TCRBD01	TCRBD01-01	01				TCRBJ01-01*01	TCRBJ01	TCRBJ01-01	01				5	5	4	3	7	7	39	51	58	63	68	2	In	VDJ
AAGATCCGGTCCACAAAGCTGGAGGACTCAGCCATGTACTTCTGTGCCAGCAGTGACACAGGGAGGTCTGAAGCTTTCTTTGGACAA	CASSDTGRSEAFF	2	1.1595681768109556E-5	39	TCRBV02-01	TCRBV02	TCRBV02-01				01,03					TCRBD01,TCRBD02	TCRBD01-01,TCRBD02-01		TCRBJ01-01*01	TCRBJ01	TCRBJ01-01	01				3	4	3	3	1	6	42	56	57	63	67	2	In	VDJ
AAGATCCAGCCTGCAGAGCTTGGGGACTCGGCCGTGTATCTCTGTGCCAGCAGCTTAGACCCGGAGACTGAAGCTTTCTTTGGACAA	CASSLDPETEAFF	2	1.1595681768109556E-5	39	TCRBV11-03*01	TCRBV11	TCRBV11-03	01				TCRBD02-01*02	TCRBD02	TCRBD02-01	02				TCRBJ01-01*01	TCRBJ01	TCRBJ01-01	01				0	0	10	2	3	5	42	59	62	-1	66	2	In	VDJ
ACTCTCAAGATCCAGCCTGCAGAGCTTGGGGACTCGGCCATGTATCTCTGTGCCAGCAGCTTGCTCACTGAAGCTTTCTTTGGACAA	CASSLLTEAFF	2	1.1595681768109556E-5	33	TCRBV11-01*01	TCRBV11	TCRBV11-01	01								TCRBD01,TCRBD02	TCRBD01-01,TCRBD02-01		TCRBJ01-01*01	TCRBJ01	TCRBJ01-01	01				3	1	10	0	0	4	48	-1	62	64	65	2	In	VDJ
AAGATCCGGTCCACAAAGCTGGAGGACTCAGCCATGTACTTCTGTGCCAGCAGTGCGGTCGGGATCACTGAAGCTTTCTTTGGACAA	CASSAVGITEAFF	2	1.1595681768109556E-5	39	TCRBV02-01	TCRBV02	TCRBV02-01				01,03	TCRBD02-01*02	TCRBD02	TCRBD02-01	02				TCRBJ01-01*01	TCRBJ01	TCRBJ01-01	01				4	1	8	3	4	4	42	55	59	64	65	2	In	VDJ
CTGACAGTGACCAGTGCCCATCCTGAAGACAGCAGCTTCTACATCTGCAGTGCGACCCCAGGGGGCACTGAAGCTTTCTTTGGACAA	CSATPGGTEAFF	2	1.1595681768109556E-5	36	TCRBV20	TCRBV20				TCRBV20-01,TCRBV20-or09_02		TCRBD01-01*01	TCRBD01	TCRBD01-01	01				TCRBJ01-01*01	TCRBJ01	TCRBJ01-01	01				6	0	4	1	5	4	45	53	58	-1	65	2	In	VDJ
AATGTGAACGCCTTGTTGCTGGGGGACTCGGCCCTCTATCTCTGTGCCAGCAGCTGGACAGGGGGCACTGAAGCTTTCTTTGGACAA	CASSWTGGTEAFF	2	1.1595681768109556E-5	39	TCRBV05-06*01	TCRBV05	TCRBV05-06	01				TCRBD01-01*01	TCRBD01	TCRBD01-01	01				TCRBJ01-01*01	TCRBJ01	TCRBJ01-01	01				3	0	1	1	0	4	42	-1	55	-1	65	2	In	VDJ
NNNNTGAAGATCCAGCCCTCAGAACCCAGGGACTCAGCTGTGTACTTCTGTGCCAGCAGTAAGAACACTGAAGCTTTCTTTGGACAA	CASSKNTEAFF	2	1.1595681768109556E-5	33	TCRBV12-03/12-04*01	TCRBV12	TCRBV12-03/12-04	01											TCRBJ01-01*01	TCRBJ01	TCRBJ01-01	01				5	2	0	0	0	1	48	-1	-1	60	62	2	In	VJ
ACTCTGACTGTGAGCAACATGAGCCCTGAAGACAGCAGCATATATCTCTGCAGCGTTGAAGAGGGCAGGGAAGCTTTCTTTGGACAA	CSVEEGREAFF	2	1.1595681768109556E-5	33	TCRBV29-01*01	TCRBV29	TCRBV29-01	01				TCRBD01-01*01	TCRBD01	TCRBD01-01	01				TCRBJ01-01*01	TCRBJ01	TCRBJ01-01	01				0	0	4	4	3	8	48	62	65	-1	69	2	In	VDJ
TGAACGCCTTGGAGCTGGACGACTCGGCCCTGTATCTCTGTGCCAGCAGCCTAAGCAGCAACTAATGAAAAACTGTTTTTTGGCAGT		2	1.1595681768109556E-5	43	TCRBV05-04*01	TCRBV05	TCRBV05-04	01								TCRBD01,TCRBD02	TCRBD01-01,TCRBD02-01		TCRBJ01-04*01	TCRBJ01	TCRBJ01-04	01				4	0	4	5	5	0	38	50	55	-1	58	2	Out	VDJ
CTGGAGTCGCCCAGCCCCAACCAGACCTCTCTGTACTTCTGTGCCAGCAGTTTTTCCAGAATGAATGAAAAACTGTTTTTTGGCAGT	CASSFSRMNEKLFF	2	1.1595681768109556E-5	42	TCRBV27-01*01	TCRBV27	TCRBV27-01	01				TCRBD01-01*01	TCRBD01	TCRBD01-01	01				TCRBJ01-04*01	TCRBJ01	TCRBJ01-04	01				3	4	4	5	3	5	39	53	56	59	63	2	In	VDJ
TCTAAGAAGCTCCTTCTCAGTGACTCTGGCTTCTATCTCTGTGCCTGGAGGCGACCGGGACAGCCAGAAAAACTGTTTTTTGGCAGT	CAWRRPGQPEKLFF	2	1.1595681768109556E-5	42	TCRBV30-01*01	TCRBV30	TCRBV30-01	01				TCRBD01-01*01	TCRBD01	TCRBD01-01	01				TCRBJ01-04*01	TCRBJ01	TCRBJ01-04	01				3	3	0	5	6	8	39	50	56	63	66	2	In	VDJ
CCCTCAGAACCCAGGGACTCAGCTGTGTACTTCTGTGCCAGCAGTTCCCACGGACAGCAGGAAGGGTGGCCCCAGCATTTTGGTGAT	CASSSHGQQEGWPQHF	2	1.1595681768109556E-5	48	TCRBV12	TCRBV12				TCRBV12-03/12-04,TCRBV12-04		TCRBD01-01*01	TCRBD01	TCRBD01-01	01				TCRBJ01-05*01	TCRBJ01	TCRBJ01-05	01				4	11	1	5	5	9	33	46	51	57	68	2	In	VDJ
AAGATCCGGTCCACAAAGCTGGAGGACTCAGCCATGTACTTCTGTGCCAGCAGTGGGGAGGGGTTTCAGCCCCAGCATTTTGGTGAT	CASSGEGFQPQHF	2	1.1595681768109556E-5	39	TCRBV02-01	TCRBV02	TCRBV02-01				01,03	TCRBD02-01*02	TCRBD02	TCRBD02-01	02				TCRBJ01-05*01	TCRBJ01	TCRBJ01-05	01				4	3	9	0	0	6	42	-1	55	62	65	2	In	VDJ
CCCTCAGAACCCAGGGACTCAGCTGTGTACTTCTGTGCCAGCAGTACCACGAACAGGGGGCGCGGTCAGCCCCAGCATTTTGGTGAT	CASSTTNRGRGQPQHF	2	1.1595681768109556E-5	48	TCRBV12	TCRBV12				TCRBV12-03/12-04,TCRBV12-04		TCRBD01-01*01	TCRBD01	TCRBD01-01	01				TCRBJ01-05*01	TCRBJ01	TCRBJ01-05	01				5	4	3	0	7	6	33	45	52	61	65	2	In	VDJ
ATCCAGCCCTCAGAACCCAGGGACTCAGCTGTGTACTTCTGTGCCAGCAGTTTAAAGGGGCTCACTCAGCCCCAGCATTTTGGTGAT	CASSLKGLTQPQHF	2	1.1595681768109556E-5	42	TCRBV12	TCRBV12				TCRBV12-03/12-04,TCRBV12-04		TCRBD01-01*01	TCRBD01	TCRBD01-01	01				TCRBJ01-05*01	TCRBJ01	TCRBJ01-05	01				2	5	5	2	1	6	39	54	55	60	65	2	In	VDJ
CTTCACATCAATTCCCTGGAGCTTGGTGACTCTGCTGTGTATTTCTGTGCCAGCTCGAGGGGGGATCAGCCCCAGCATTTTGGTGAT	CASSRGDQPQHF	2	1.1595681768109556E-5	36	TCRBV03-01/03-02*01	TCRBV03	TCRBV03-01/03-02	01								TCRBD01,TCRBD02	TCRBD01-01,TCRBD02-01		TCRBJ01-05*01	TCRBJ01	TCRBJ01-05	01				8	1	5	1	3	5	45	54	57	63	64	2	In	VDJ
ATCCTGGAGTCGCCCAGCCCCAACCAGACCTCTCTGTACTTCTGTGCCAGCAGTTCGTCAGGGGATCAGCCCCAGCATTTTGGTGAT	CASSSSGDQPQHF	2	1.1595681768109556E-5	39	TCRBV27-01*01	TCRBV27	TCRBV27-01	01				TCRBD01-01*01	TCRBD01	TCRBD01-01	01				TCRBJ01-05*01	TCRBJ01	TCRBJ01-05	01				4	0	4	2	3	5	42	55	58	-1	64	2	In	VDJ
CCCTCAGAACCCAGGGACTCAGCTGTGTACTTCTGTGCCAGCAGTTTGATGGTTCAGGGGGGTAATCAGCCCCAGCATTTTGGTGAT	CASSLMVQGGNQPQHF	3	1.7393522652164333E-5	48	TCRBV12	TCRBV12				TCRBV12-03/12-04,TCRBV12-04		TCRBD01-01*01	TCRBD01	TCRBD01-01	01				TCRBJ01-05*01	TCRBJ01	TCRBJ01-05	01				3	2	4	1	7	4	33	47	54	61	63	3	In	VDJ
TCTCTGGAGCTGGGGGACTCAGCTTTGTATTTCTGTGCCAGCAGCGCCGGGACCGGCAGGAGCAATCAGCCCCAGCATTTTGGTGAT	CASSAGTGRSNQPQHF	2	1.1595681768109556E-5	48	TCRBV09-01*01	TCRBV09	TCRBV09-01	01								TCRBD01,TCRBD02	TCRBD01-01,TCRBD02-01		TCRBJ01-05*01	TCRBJ01	TCRBJ01-05	01				3	7	0	7	2	1	33	46	48	53	60	2	In	VDJ
GCTCTCTGGAGCTGGGGGACTCAGCTTTGTATTTCTGTGCCAGCAGCACCCGACAGGGGCAGCAATCAGCCCCAGCATTTTGGTGAT		7	4.058488618838345E-5	46	TCRBV09-01*01	TCRBV09	TCRBV09-01	01				TCRBD01-01*01	TCRBD01	TCRBD01-01	01				TCRBJ01-05*01	TCRBJ01	TCRBJ01-05	01				4	1	2	2	4	1	35	47	51	59	60	7	Out	VDJ
ACTGTGACATCGGCCCAAAAGAACCCGACAGCTTTCTATCTCTGTGCCAGTAGTATCAGGGGCTCCCAGCCCCAGCATTTTGGTGAT	CASSIRGSQPQHF	2	1.1595681768109556E-5	39	TCRBV19-01*01	TCRBV19	TCRBV19-01	01				TCRBD01-01*01	TCRBD01	TCRBD01-01	01				TCRBJ01-05*01	TCRBJ01	TCRBJ01-05	01				3	4	4	2	0	7	42	-1	56	62	66	2	In	VDJ
ATTCTGGAGTCCGCCAGCACCAACCAGACATCTATGTACCTCTGTGCCAGCAGCGACGGCTGGGTACAGCCCCAGCATTTTGGTGAT	CASSDGWVQPQHF	2	1.1595681768109556E-5	39	TCRBV28-01*01	TCRBV28	TCRBV28-01	01								TCRBD01,TCRBD02	TCRBD01-01,TCRBD02-01		TCRBJ01-05*01	TCRBJ01	TCRBJ01-05	01				6	2	0	9	8	7	42	53	61	64	66	2	In	VDJ
CCAGCCTGCAGAGCTTGGGGACTCGGCCGTGTATCTCTGTGCCAGCAGCACAAGACAGGGGTTTAACAGCCCCAGCATTTTGGTGAT		1	5.797840884054778E-6	44	TCRBV11-03*01	TCRBV11	TCRBV11-03	01				TCRBD01-01*01	TCRBD01	TCRBD01-01	01				TCRBJ01-05*01	TCRBJ01	TCRBJ01-05	01				5	5	2	2	4	7	37	49	53	61	66	1	Out	VDJ
GCCTTGTTGCTGGGGGACTCGGCCCTCTATCTCTGTGCCAGCAGCAACAATAGGGGCTTTGGGGTGAAGCCCCAGCATTTTGGTGAT	CASSNNRGFGVKPQHF	2	1.1595681768109556E-5	48	TCRBV05-06*01	TCRBV05	TCRBV05-06	01				TCRBD01-01*01	TCRBD01	TCRBD01-01	01				TCRBJ01-05*01	TCRBJ01	TCRBJ01-05	01				4	11	5	2	6	8	33	45	51	56	67	2	In	VDJ
CTGGAGTCCGCCAGCACCAACCAGACATCTATGTACCTCTGTGCCAGCAGTCAACTCCCGGGCCACTGGTCCCTCCACTTTGGGAAT	CASSQLPGHWSLHF	2	1.1595681768109556E-5	42	TCRBV28-01*01	TCRBV28	TCRBV28-01	01								TCRBD01,TCRBD02	TCRBD01-01,TCRBD02-01		TCRBJ01-06*01	TCRBJ01	TCRBJ01-06	01				5	7	8	0	8	14	39	51	59	63	70	2	In	VDJ
GCCTTGTTGCTGGGGGACTCGGCCCTCTATCTCTGTGCCAGCAGCCCCAGGACAGGACCTGGGGGTTCACCCCTCCACTTTGGGAAT	CASSPRTGPGGSPLHF	1	5.797840884054778E-6	48	TCRBV05-06*01	TCRBV05	TCRBV05-06	01				TCRBD01-01*01	TCRBD01	TCRBD01-01	01				TCRBJ01-06*01	TCRBJ01	TCRBJ01-06	01				4	9	1	4	4	9	33	45	49	56	65	1	In	VDJ
TCCGCCAGCACCAACCAGACATCTATGTACCTCTGTGCCAGCAGTTTGACTGGGGACAGCCTTAATTCACCCCTCCACTTTGGGAAT	CASSLTGDSLNSPLHF	2	1.1595681768109556E-5	48	TCRBV28-01*01	TCRBV28	TCRBV28-01	01				TCRBD01-01*01	TCRBD01	TCRBD01-01	01				TCRBJ01-06*01	TCRBJ01	TCRBJ01-06	01				3	3	0	5	5	6	33	47	52	59	62	2	In	VDJ
CAGCCCTCAGAACCCAGGGACTCAGCTGTGTACTTCTGTGCCAGCACCAAGGGGCGGGAGACAGGGGGTGGCTACACCTTCGGTTCG	CASTKGRETGGGYTF	1	5.797840884054778E-6	45	TCRBV12	TCRBV12				TCRBV12-03/12-04,TCRBV12-04		TCRBD01-01*01	TCRBD01	TCRBD01-01	01				TCRBJ01-02*01	TCRBJ01	TCRBJ01-02	01				7	0	2	1	13	7	36	46	59	-1	68	1	In	VDJ
CTGAGTTCTAAGAAGCTCCTTCTCAGTGACTCTGGCTTCTATCTCTGTGCCTGGATGACAGGGATTTATGGCTACACCTTCGGTTCG	CAWMTGIYGYTF	2	1.1595681768109556E-5	36	TCRBV30-01*01	TCRBV30	TCRBV30-01	01				TCRBD01-01*01	TCRBD01	TCRBD01-01	01				TCRBJ01-02*01	TCRBJ01	TCRBJ01-02	01				4	3	2	3	1	5	45	55	56	63	66	2	In	VDJ
CTGGAGTCCGCCAGCACCAACCAGACATCTATGTACCTCTGTGCCAGCAGTTCACCCAGCAGAGTCTATGGCTACACCTTCGGTTCG	CASSSPSRVYGYTF	1	5.797840884054778E-6	42	TCRBV28-01*01	TCRBV28	TCRBV28-01	01								TCRBD01,TCRBD02	TCRBD01-01,TCRBD02-01		TCRBJ01-02*01	TCRBJ01	TCRBJ01-02	01				4	6	4	5	4	4	39	52	56	59	65	1	In	VDJ
AAGATCCAGCCCTCAGAACCCAGGGACTCAGCTGTGTACTTCTGTGCCAGCAGTTCCTGGGGTCTCTATGGCTACACCTTCGGTTCG	CASSSWGLYGYTF	1	5.797840884054778E-6	39	TCRBV12-03/12-04*01	TCRBV12	TCRBV12-03/12-04	01								TCRBD01,TCRBD02	TCRBD01-01,TCRBD02-01		TCRBJ01-02*01	TCRBJ01	TCRBJ01-02	01				4	3	6	2	3	4	42	55	58	62	65	1	In	VDJ
GAAGATCCGGTCCACAAAGCTGGAGGACTCAGCCATGTACTTCTGTGCCATCACTCCGGGACCCTCTATGGCTACACCTTCGGTTCG		2	1.1595681768109556E-5	38	TCRBV02-01	TCRBV02	TCRBV02-01				01,03					TCRBD01,TCRBD02	TCRBD01-01,TCRBD02-01		TCRBJ01-02*01	TCRBJ01	TCRBJ01-02	01				10	3	0	7	7	4	43	50	57	62	65	2	Out	VDJ
GCCAGCACCAACCAGACATCTATGTACCTCTGTGCCAGCAGTTTGGGCGGACAGGGACCTGGGGGCTATGGCTACACCTTCGGTTCG	CASSLGGQGPGGYGYTF	1	5.797840884054778E-6	51	TCRBV28-01*01	TCRBV28	TCRBV28-01	01				TCRBD01-01*01	TCRBD01	TCRBD01-01	01				TCRBJ01-02*01	TCRBJ01	TCRBJ01-02	01				3	9	1	3	4	4	30	44	48	56	65	1	In	VDJ
NTGAAGATCCAGCCCTCAGAACCCAGGGACTCAGCTGTGTACTTCTGTGCCAGCAGTGTCGAAGGCTATGGCTACACCTTCGGTTCG	CASSVEGYGYTF	5	2.898920442027389E-5	36	TCRBV12-03/12-04*01	TCRBV12	TCRBV12-03/12-04	01								TCRBD01,TCRBD02	TCRBD01-01,TCRBD02-01		TCRBJ01-02*01	TCRBJ01	TCRBJ01-02	01				5	0	5	4	5	4	45	57	62	-1	65	5	In	VDJ
CTGGAGTCCGCCAGCACCAACCAGACATCTATGTACCTCTGTGCCAGCAGCTACGGACAGGGGCGCTATGGCTACACCTTCGGTTCG	CASSYGQGRYGYTF	6	3.4787045304328666E-5	42	TCRBV28-01*01	TCRBV28	TCRBV28-01	01				TCRBD01-01*01	TCRBD01	TCRBD01-01	01				TCRBJ01-02*01	TCRBJ01	TCRBJ01-02	01				6	2	1	2	4	4	39	50	54	63	65	6	In	VDJ
CCCCTGACCCTGGAGTCTGCCAGGCCCTCACATACCTCTCAGTACCTCTGTGCCAGCAGTGGGCCCTATGGCTACACCTTCGGTTCG	CASSGPYGYTF	2	1.1595681768109556E-5	33	TCRBV25-01*01	TCRBV25	TCRBV25-01	01				TCRBD01-01*01	TCRBD01	TCRBD01-01	01				TCRBJ01-02*01	TCRBJ01	TCRBJ01-02	01				4	1	9	0	0	4	48	-1	61	64	65	2	In	VDJ
ACATCGGCCCAAAAGAACCCGACAGCTTTCTATCTCTGTGCCAGTATCCCACATGGGGCCTCACCCTATGGCTACACCTTCGGTTCG	CASIPHGASPYGYTF	2	1.1595681768109556E-5	45	TCRBV19-01*01	TCRBV19	TCRBV19-01	01				TCRBD01-01*01	TCRBD01	TCRBD01-01	01				TCRBJ01-02*01	TCRBJ01	TCRBJ01-02	01				7	6	7	0	8	4	36	46	54	59	65	2	In	VDJ
CTGATTCTGGAGTCCGCCAGCACCAACCAGACATCTATGTACCTCTGTGCCAGCAGTTTTGGATACTATGGCTACACCTTCGGTTCG	CASSFGYYGYTF	1	5.797840884054778E-6	36	TCRBV28-01*01	TCRBV28	TCRBV28-01	01								TCRBD01,TCRBD02	TCRBD01-01,TCRBD02-01		TCRBJ01-02*01	TCRBJ01	TCRBJ01-02	01				3	1	1	8	1	3	45	59	60	63	64	1	In	VDJ
ATCCTGAGTTCTAAGAAGCTCCTTCTCAGTGACTCTGGCTTCTATCTCTGTGCCTGGAGCAATGACTATGGCTACACCTTCGGTTCG	CAWSNDYGYTF	2	1.1595681768109556E-5	33	TCRBV30-01*01	TCRBV30	TCRBV30-01	01				TCRBD01-01*01	TCRBD01	TCRBD01-01	01				TCRBJ01-02*01	TCRBJ01	TCRBJ01-02	01				3	3	4	6	0	3	48	-1	59	61	64	2	In	VDJ
NNNNTGTCGGCTGCTCCCTCCCAGACATCTGTGTACTTCTGTGCCAGCAGTCCAGGGGGCTCAGACTATGGCTACACCTTCGGTTCG	CASSPGGSDYGYTF	2	1.1595681768109556E-5	42	TCRBV06-05*01	TCRBV06	TCRBV06-05	01				TCRBD01-01*01	TCRBD01	TCRBD01-01	01				TCRBJ01-02*01	TCRBJ01	TCRBJ01-02	01				5	4	4	0	1	3	39	51	52	60	64	2	In	VDJ
GTGACATCGGCCCAAAAGAACCCGACAGCTTTCTATCTCTGTGCCAGTAGTCCAAACCTGTTTAACTATGGCTACACCTTCGGTTCG	CASSPNLFNYGYTF	2	1.1595681768109556E-5	42	TCRBV19-01*01	TCRBV19	TCRBV19-01	01								TCRBD01,TCRBD02	TCRBD01-01,TCRBD02-01		TCRBJ01-02*01	TCRBJ01	TCRBJ01-02	01				5	5	3	7	4	1	39	51	55	57	62	2	In	VDJ
AATGTGAACGCCTTGGAGCTGGACGACTCGGCCCTGTATCTCTGTGCCAGCAGCTTACGTGGTAACTATGGCTACACCTTCGGTTCG	CASSLRGNYGYTF	1	5.797840884054778E-6	39	TCRBV05-04*01	TCRBV05	TCRBV05-04	01								TCRBD01,TCRBD02	TCRBD01-01,TCRBD02-01		TCRBJ01-02*01	TCRBJ01	TCRBJ01-02	01				2	0	0	10	4	1	42	56	60	-1	62	1	In	VDJ
CTCACTCTGGAGTCCGCTACCAGCTCCCAGACATCTGTGTACTTCTGTGCCATCAGTGAGTCTAACTATGGCTACACCTTCGGTTCG	CAISESNYGYTF	2	1.1595681768109556E-5	36	TCRBV10-03*01	TCRBV10	TCRBV10-03	01											TCRBJ01-02*01	TCRBJ01	TCRBJ01-02	01				1	0	0	0	0	0	45	-1	-1	-1	61	2	In	VJ
GCCTTGTTGCTGGGGGACTCGGCCCTCTATCTCTGTGCCACCGTAACGAGGGGGGGTTCAACTAACTATGGCTACACCTTCGGTTCG	CATVTRGGSTNYGYTF	2	1.1595681768109556E-5	48	TCRBV05-06*01	TCRBV05	TCRBV05-06	01				TCRBD02-01*01	TCRBD02	TCRBD02-01	01				TCRBJ01-02*01	TCRBJ01	TCRBJ01-02	01				9	5	9	0	9	0	33	40	49	56	61	2	In	VDJ
GTGAACGCCTTGTTGCTGGGGGACTCGGCCCTCTATCTCTGTGCCAGCAGCCCCCTTTCTGGGAACTATGGCTACACCTTCGGTTCG	CASSPLSGNYGYTF	1	5.797840884054778E-6	42	TCRBV05-06*01	TCRBV05	TCRBV05-06	01								TCRBD01,TCRBD02	TCRBD01-01,TCRBD02-01		TCRBJ01-02*01	TCRBJ01	TCRBJ01-02	01				4	0	0	9	9	2	39	51	60	-1	63	1	In	VDJ
CGGTCCACAAAGCTGGAGGACTCAGCCATGTACTTCTGTGCCAGCAGTGCATGGACAGGGGGGAACTATGGCTACACCTTCGGTTCG	CASSAWTGGNYGYTF	2	1.1595681768109556E-5	45	TCRBV02-01	TCRBV02	TCRBV02-01				01,03	TCRBD01-01*01	TCRBD01	TCRBD01-01	01				TCRBJ01-02*01	TCRBJ01	TCRBJ01-02	01				4	1	1	1	3	2	36	49	52	62	63	2	In	VDJ
GTGACATCGGCCCAAAAGAACCCGACAGCTTTCTATCTCTGTGCCAGTAGTCCCCCGACAAAGAACTATGGCTACACCTTCGGTTCG	CASSPPTKNYGYTF	2	1.1595681768109556E-5	42	TCRBV19-01*01	TCRBV19	TCRBV19-01	01				TCRBD01-01*01	TCRBD01	TCRBD01-01	01				TCRBJ01-02*01	TCRBJ01	TCRBJ01-02	01				5	3	2	6	5	2	39	51	56	60	63	2	In	VDJ
CTGAAGATCCGGTCCACAAAGCTGGAGGACTCAGCCATGTACTTCTGTGCCAGCAGTCTACAGGCCCATGGCTACACCTTCGGTTCG	CASSLQAHGYTF	2	1.1595681768109556E-5	36	TCRBV02-01	TCRBV02	TCRBV02-01				01,03	TCRBD01-01*01	TCRBD01	TCRBD01-01	01				TCRBJ01-02*01	TCRBJ01	TCRBJ01-02	01				5	3	3	4	2	6	45	57	59	64	67	2	In	VDJ
CCACTCTGACAGTGACCAGTGCCCATCCTGAAGACAGCAGCTTCTACATCTGCAGTGCTACAATACGTGGGCTACACCTTCGGTTCG		2	1.1595681768109556E-5	31	TCRBV20-01	TCRBV20	TCRBV20-01				01,04					TCRBD01,TCRBD02	TCRBD01-01,TCRBD02-01		TCRBJ01-02*01	TCRBJ01	TCRBJ01-02	01				4	3	3	7	4	8	50	60	64	66	69	2	Out	VDJ
NNNNNNNNTGTCGGCTGCTCCCTCCCAGACATCTGTGTACTTCTGTGCCAGCAGTTGCTAGGAGGCTGGGGCTACACCTTCGGTTCG		2	1.1595681768109556E-5	38	TCRBV06-05*01	TCRBV06	TCRBV06-05	01				TCRBD02-01*02	TCRBD02	TCRBD02-01	02				TCRBJ01-02*01	TCRBJ01	TCRBJ01-02	01				4	4	10	1	4	8	43	56	60	65	69	2	Out	VDJ
AACGCCTTGGAGCTGGACGACTCGGCCCTGTATCTCTGTGCCAGCAGCTTGGGGAGGGCGATATCATGGGGCTACACCTTCGGTTCG	CASSLGRAISWGYTF	1	5.797840884054778E-6	45	TCRBV05-04*01	TCRBV05	TCRBV05-04	01				TCRBD02-01*02	TCRBD02	TCRBD02-01	02				TCRBJ01-02*01	TCRBJ01	TCRBJ01-02	01				0	11	10	0	0	8	36	-1	52	58	69	1	In	VDJ
TCTGACAGTGACCAGTGCCCATCCTGAAGACAGCAGCTTCTACATCTGCAGTGCTACCGGACAGGAGGGGGCTACACCTTCGGTTCG		2	1.1595681768109556E-5	35	TCRBV20	TCRBV20				TCRBV20-01,TCRBV20-or09_02		TCRBD01-01*01	TCRBD01	TCRBD01-01	01				TCRBJ01-02*01	TCRBJ01	TCRBJ01-02	01				4	4	1	4	2	8	46	56	58	65	69	2	Out	VDJ
AATGTGAACGCCTTGGAGCTGGACGACTCGGCCCTGTATCTCTGTGCCAGCAGGCCTCAGGGGGCTCGGGGCTACACCTTCGGTTCG	CASRPQGARGYTF	3	1.7393522652164333E-5	39	TCRBV05-04*01	TCRBV05	TCRBV05-04	01				TCRBD01-01*01	TCRBD01	TCRBD01-01	01				TCRBJ01-02*01	TCRBJ01	TCRBJ01-02	01				5	4	4	0	4	8	42	53	57	65	69	3	In	VDJ
GCCTTGTTGCTGGGGGACTCGGCCCTGTATCTCTGTGCCAGCAGCCCGGACAGGGGGCCCATCTTGCGGGGCTACACCTTCGGTTCG	CASSPDRGPILRGYTF	1	5.797840884054778E-6	48	TCRBV05-05*01	TCRBV05	TCRBV05-05	01				TCRBD01-01*01	TCRBD01	TCRBD01-01	01				TCRBJ01-02*01	TCRBJ01	TCRBJ01-02	01				4	11	1	0	2	8	33	45	47	58	69	1	In	VDJ
GAGATCCAGTCCACGGAGTCAGGGGACACAGCACTGTATTTCTGTGCCAGCAGGAAGACGGACCGGAGGGGCTACACCTTCGGTTCG	CASRKTDRRGYTF	1	5.797840884054778E-6	39	TCRBV21-01*01	TCRBV21	TCRBV21-01	01				TCRBD02-01*02	TCRBD02	TCRBD02-01	02				TCRBJ01-02*01	TCRBJ01	TCRBJ01-02	01				6	0	10	1	11	8	42	53	64	-1	69	1	In	VDJ
CTGAATGTGAACGCCTTGTTGCTGGGGGACTCGGCCCTCTATCTCTGTGCCAGCAGCTTGGTGGAAACGGGCTACACCTTCGGTTCG	CASSLVETGYTF	1	5.797840884054778E-6	36	TCRBV05-06*01	TCRBV05	TCRBV05-06	01								TCRBD01,TCRBD02	TCRBD01-01,TCRBD02-01		TCRBJ01-02*01	TCRBJ01	TCRBJ01-02	01				0	4	1	8	1	8	45	61	62	65	69	1	In	VDJ
GTGACATCGGCCCAAAAGAACCCGACAGCTTTCTATCTCTGTGCCAGTAGTATAGTGGGACAGTCCAACGGCTACACCTTCGGTTCG	CASSIVGQSNGYTF	2	1.1595681768109556E-5	42	TCRBV19-01*01	TCRBV19	TCRBV19-01	01				TCRBD01-01*01	TCRBD01	TCRBD01-01	01				TCRBJ01-02*01	TCRBJ01	TCRBJ01-02	01				1	6	0	5	1	8	39	55	56	63	69	2	In	VDJ
AAGATCCGGTCCACAAAGCTGGAGGACTCAGCCATGTACTTCTGTGCCAGCAGTGGTGGCGGCTTGGGAGGCTACACCTTCGGTTCG	CASSGGGLGGYTF	2	1.1595681768109556E-5	39	TCRBV02-01	TCRBV02	TCRBV02-01				01,03					TCRBD01,TCRBD02	TCRBD01-01,TCRBD02-01		TCRBJ01-02*01	TCRBJ01	TCRBJ01-02	01				4	0	0	8	10	8	42	55	65	-1	69	2	In	VDJ
CTGAAGATCCAGCGCACAGAGCAGGAGGACTCGGCCGTGTATCTCTGTGCCAGCAGCTTAGGGGATATGAGCTACACCTTCGGTTCG	CASSLGDMSYTF	2	1.1595681768109556E-5	36	TCRBV07	TCRBV07				TCRBV07-02,TCRBV07-08						TCRBD01,TCRBD02	TCRBD01-01,TCRBD02-01		TCRBJ01-02*01	TCRBJ01	TCRBJ01-02	01				1	5	0	8	0	9	45	-1	61	65	70	2	In	VDJ
CTGGAGTCCGCCAGCACCAACCAGACATCTATGTACCTCTGTGCCAGCAGCCCTGGACTAGCGGGAGGTGAAATCCCTTTCGGGCCG	CASSPGLAGGEIPF	1	5.797840884054778E-6	42	TCRBV28-01*01	TCRBV28	TCRBV28-01	01				TCRBD02-01*02	TCRBD02	TCRBD02-01	02				TCRBJ02-07*01	TCRBJ02	TCRBJ02-07	01				6	10	1	1	4	16	39	50	54	68	78	1	In	VDJ
TCCGCCAGCACCAACCAGACATCTATGTACCTCTGTGCCAGCATTCATAAGTAGGGGACAGGGGGCACCTAGCAGTACTTCGGGCCG	CASIHK*GTGGT*QYF	1	5.797840884054778E-6	48	TCRBV28-01*01	TCRBV28	TCRBV28-01	01				TCRBD01-01*01	TCRBD01	TCRBD01-01	01				TCRBJ02-07*01	TCRBJ02	TCRBJ02-07	01				7	4	0	0	11	8	33	43	54	66	70	1	Stop	VDJ
GATTCTGGAGTCCGCCAGCACCAACCAGACATCTATGTACCTCTGTGCCAGCAGTGGACAGGGCTTTGGGAGCAGTACTTCGGGCCG		2	1.1595681768109556E-5	38	TCRBV28-01*01	TCRBV28	TCRBV28-01	01				TCRBD01-01*01	TCRBD01	TCRBD01-01	01				TCRBJ02-07*01	TCRBJ02	TCRBJ02-07	01				5	6	1	3	0	7	43	-1	55	63	69	2	Out	VDJ
AATTCCCTGGAGCTTGGTGACTCTGCTGTGTATTTCTGTGCCAGCAGCCAAGGAGTAGCGGGAAGTTTCGAGCAGTACTTCGGGCCG	CASSQGVAGSFEQYF	2	1.1595681768109556E-5	45	TCRBV03-01/03-02*01	TCRBV03	TCRBV03-01/03-02	01				TCRBD02-01*02	TCRBD02	TCRBD02-01	02				TCRBJ02-07*01	TCRBJ02	TCRBJ02-07	01				1	5	5	3	3	6	36	52	55	63	68	2	In	VDJ
ATCCGCTCACCAGGCCTGGGGGACGCAGCCATGTACCTGTGTGCCACCAGCACGAGAAAGACAGGGATCGAGCAGTACTTCGGGCCG	CATSTRKTGIEQYF	6	3.4787045304328666E-5	42	TCRBV15-01*02	TCRBV15	TCRBV15-01	02				TCRBD01-01*01	TCRBD01	TCRBD01-01	01				TCRBJ02-07*01	TCRBJ02	TCRBJ02-07	01				4	2	2	3	7	6	39	52	59	66	68	6	In	VDJ
CTACACACCCTGCAGCCAGAAGACTCGGCCCTGTATCTCTGTGCCAGCAGCCGCTCGGGACAGGGAAGCGAGCAGTACTTCGGGCCG	CASSRSGQGSEQYF	2	1.1595681768109556E-5	42	TCRBV04-02*01	TCRBV04	TCRBV04-02	01				TCRBD01-01*01	TCRBD01	TCRBD01-01	01				TCRBJ02-07*01	TCRBJ02	TCRBJ02-07	01				4	3	0	3	4	6	39	52	56	65	68	2	In	VDJ
AAGATCCAGCCCTCAGAACCCAGGGACTCAGCTGTGTACTTCTGTGCCAGCAGTTTCGGAGGAATTGCCGAGCAGTACTTCGGGCCG	CASSFGGIAEQYF	1	5.797840884054778E-6	39	TCRBV12-03/12-04*01	TCRBV12	TCRBV12-03/12-04	01				TCRBD02-01*02	TCRBD02	TCRBD02-01	02				TCRBJ02-07*01	TCRBJ02	TCRBJ02-07	01				3	6	10	1	1	6	42	56	57	62	68	1	In	VDJ
TCGCCCAGCCCCAACCAGACCTCTCTGTACTTCTGTGCCAGCAGTTGGAGGACTAGCGGGGGCCGGTACGAGCAGTACTTCGGGCCG	CASSWRTSGGRYEQYF	3	1.7393522652164333E-5	48	TCRBV27-01*01	TCRBV27	TCRBV27-01	01				TCRBD02-01*01	TCRBD02	TCRBD02-01	01				TCRBJ02-07*01	TCRBJ02	TCRBJ02-07	01				4	4	1	2	3	4	33	46	49	62	66	3	In	VDJ
NNNNNNNTGTCGGCTGCTCCCTCCCAGACATCTGTGTACTTCTGTGCCAGCATTAGCGGGAGTCAGTACGAGCAGTACTTCGGGCCG	CASISGSQYEQYF	2	1.1595681768109556E-5	39	TCRBV06-05*01	TCRBV06	TCRBV06-05	01				TCRBD02-01*02	TCRBD02	TCRBD02-01	02				TCRBJ02-07*01	TCRBJ02	TCRBJ02-07	01				7	4	5	2	1	4	42	52	53	62	66	2	In	VDJ
GAACGCCTTGGAGCTGGACGACTCGGCCCTGCATCTCTGTGCCAGCAGCTTGCCAAGGGTCCTCTCTACGAGCAGTACTTCGGGCCG		1	5.797840884054778E-6	44	TCRBV05-04*01	TCRBV05	TCRBV05-04	01								TCRBD01,TCRBD02	TCRBD01-01,TCRBD02-01		TCRBJ02-07*01	TCRBJ02	TCRBJ02-07	01				1	6	5	3	3	3	37	52	55	59	65	1	Out	VDJ
ACTCTGGAGTCAGCTACCCGCTCCCAGACATCTGTGTATTTCTGCGCCAGCAGTCTTAGCGGTATCTACGAGCAGTACTTCGGGCCG	CASSLSGIYEQYF	2	1.1595681768109556E-5	39	TCRBV10-02*01	TCRBV10	TCRBV10-02	01				TCRBD02-01	TCRBD02	TCRBD02-01				01,02	TCRBJ02-07*01	TCRBJ02	TCRBJ02-07	01				5	3	5	5	2	3	42	54	56	62	65	2	In	VDJ
AGATCCAGTCCACGGAGTCAGGGGACACAGCACTGTATTTCTGTGCCAGCCCCGGGTCACAGGGGCTACGAGCAGTACTTCGGGCCG		1	5.797840884054778E-6	40	TCRBV21-01*01	TCRBV21	TCRBV21-01	01				TCRBD01-01*01	TCRBD01	TCRBD01-01	01				TCRBJ02-07*01	TCRBJ02	TCRBJ02-07	01				8	0	3	2	8	3	41	50	58	-1	65	1	Out	VDJ
CTGGAGTCCGCCAGCACCAACCAGACATCTATGTACCTCTGTGCCAGCAGAGCTACCGGGACAAGCTACGAGCAGTACTTCGGGCCG	CASRATGTSYEQYF	1	5.797840884054778E-6	42	TCRBV28-01*01	TCRBV28	TCRBV28-01	01				TCRBD01-01*01	TCRBD01	TCRBD01-01	01				TCRBJ02-07*01	TCRBJ02	TCRBJ02-07	01				6	2	0	6	7	3	39	50	57	63	65	1	In	VDJ
AGCAGCGGGACTCGGCCATGTATCGCTGTGCCAGCAGCTTAGAGCGGCGGTGGGGACAGGGGGTCCTACGAGCAGTACTTCGGGCCG		2	1.1595681768109556E-5	55	TCRBV07-06*01	TCRBV07	TCRBV07-06	01				TCRBD01-01*01	TCRBD01	TCRBD01-01	01				TCRBJ02-07*01	TCRBJ02	TCRBJ02-07	01				1	0	0	1	10	1	26	42	52	-1	63	2	Out	VDJ
GTGAGCACCTTGGAGCTGGGGGACTCGGCCCTTTATCTTTGCGCCAGCAGCTTGTCCGAGGGGTCCTACGAGCAGTACTTCGGGCCG	CASSLSEGSYEQYF	2	1.1595681768109556E-5	42	TCRBV05-01*01	TCRBV05	TCRBV05-01	01								TCRBD01,TCRBD02	TCRBD01-01,TCRBD02-01		TCRBJ02-07*01	TCRBJ02	TCRBJ02-07	01				1	0	5	2	4	1	39	54	58	-1	63	2	In	VDJ
AGCACCAACCAGACATCTATGTACCTCTGTGCCAGCAGTTATCCCTCCCGGTCCCTCGTTGCGTCCTACGAGCAGTACTTCGGGCCG	CASSYPSRSLVASYEQYF	1	5.797840884054778E-6	54	TCRBV28-01*01	TCRBV28	TCRBV28-01	01				TCRBD02-01	TCRBD02	TCRBD02-01				01,02	TCRBJ02-07*01	TCRBJ02	TCRBJ02-07	01				4	0	7	6	20	1	27	40	60	-1	63	1	In	VDJ
GCCTTGTTGCTGGGGGACTCGGCCCTGTATCTCTGTGCCAGCAGCAATACCCGGGGGACTGCCTCCTACGAGCAGTACTTCGGGCCG	CASSNTRGTASYEQYF	1	5.797840884054778E-6	48	TCRBV05-05*01	TCRBV05	TCRBV05-05	01				TCRBD02-01	TCRBD02	TCRBD02-01				01,02	TCRBJ02-07*01	TCRBJ02	TCRBJ02-07	01				4	2	0	10	9	0	33	45	54	60	62	1	In	VDJ
AAGATCCAGCCTGCAGAGCTTGGGGACTCGGCCGTGTATCTCTGTGCCAGCAGCCGGGAGCCCTCCTACGAGCAGTACTTCGGGCCG	CASSREPSYEQYF	1	5.797840884054778E-6	39	TCRBV11-03*01	TCRBV11	TCRBV11-03	01				TCRBD02-01*02	TCRBD02	TCRBD02-01	02				TCRBJ02-07*01	TCRBJ02	TCRBJ02-07	01				5	2	8	2	0	0	42	-1	54	60	62	1	In	VDJ
GCCTTGGAGCTGGACGACTCGGCCCTGTATCTCTGTGCCAGCAGCGGGGGGACAGCCCAACCCTCCTACGAGCAGTACTTCGGGCCG	CASSGGTAQPSYEQYF	1	5.797840884054778E-6	48	TCRBV05-04*01	TCRBV05	TCRBV05-04	01				TCRBD01-01*01	TCRBD01	TCRBD01-01	01				TCRBJ02-07*01	TCRBJ02	TCRBJ02-07	01				4	7	0	5	3	0	33	45	48	55	62	1	In	VDJ
CTCAAGATCCAGCCTGCAGAGCTTGAGGACTCGGCCGTGTATCTCTGTGCCAGCAGGGGGCGATCCTACGAGCAGTACTTCGGGCCG	CASRGRSYEQYF	3	1.7393522652164333E-5	36	TCRBV11	TCRBV11				TCRBV11-02,TCRBV11-03		TCRBD01-01*01	TCRBD01	TCRBD01-01	01				TCRBJ02-07*01	TCRBJ02	TCRBJ02-07	01				6	2	7	0	0	1	45	-1	56	61	63	3	In	VDJ
CTGCAGCCAGAAGACTCGGCCCTGTATCTCTGTGCCAGCAGCCAAGATCAGGGTTCAGCGGTTGCCTACGAGCAGTACTTCGGGCCG	CASSQDQGSAVAYEQYF	2	1.1595681768109556E-5	51	TCRBV04-02*01	TCRBV04	TCRBV04-02	01								TCRBD01,TCRBD02	TCRBD01-01,TCRBD02-01		TCRBJ02-07*01	TCRBJ02	TCRBJ02-07	01				0	11	4	3	1	2	30	47	48	53	64	2	In	VDJ
GTGAACGCCTTGTTGCTGGGGGACTCGGCCCTGTATCTCTGTGCCAGCAGCGTCTCGGGACGGGCCTACGAGCAGTACTTCGGGCCG	CASSVSGRAYEQYF	1	5.797840884054778E-6	42	TCRBV05-05*01	TCRBV05	TCRBV05-05	01								TCRBD01,TCRBD02	TCRBD01-01,TCRBD02-01		TCRBJ02-07*01	TCRBJ02	TCRBJ02-07	01				4	3	0	7	5	2	39	51	56	61	64	1	In	VDJ
GAGTCCGCCAGCACCAACCAGACATCTATGTACCTCTGTGCCAGCAGTTTTAGGATAGCGGGAGCCTACGAGCAGTACTTCGGGCCG	CASSFRIAGAYEQYF	1	5.797840884054778E-6	45	TCRBV28-01*01	TCRBV28	TCRBV28-01	01				TCRBD02-01*02	TCRBD02	TCRBD02-01	02				TCRBJ02-07*01	TCRBJ02	TCRBJ02-07	01				3	0	5	2	5	2	36	50	55	-1	64	1	In	VDJ
GTCGCCCAGCCCCAACCAGACCTCTCTGTACTTCTGTGCCAGCGCTCATATGTAGGCGGGAGAGCCTACGAGCAGTACTTCGGGCCG		2	1.1595681768109556E-5	47	TCRBV27-01*01	TCRBV27	TCRBV27-01	01				TCRBD02-01*02	TCRBD02	TCRBD02-01	02				TCRBJ02-07*01	TCRBJ02	TCRBJ02-07	01				8	2	7	2	12	2	34	43	55	62	64	2	Out	VDJ
AATGTGAACGCCTTGTTGCTGGGGGACTCGGCCCTCTATCTCTGTGCCAGCAGCTGGGGACAGCCCTACGAGCAGTACTTCGGGCCG	CASSWGQPYEQYF	1	5.797840884054778E-6	39	TCRBV05-06*01	TCRBV05	TCRBV05-06	01				TCRBD01-01*01	TCRBD01	TCRBD01-01	01				TCRBJ02-07*01	TCRBJ02	TCRBJ02-07	01				3	1	0	5	1	2	42	55	56	63	64	1	In	VDJ
AGCTTGGGGACTCGGCCGTGTATCTCTGTGCCAGCAGCTTCGGGGGCTAGCGGGAGGGCTTACCCCTACGAGCAGTACTTCGGGCCG		1	5.797840884054778E-6	55	TCRBV11-03*01	TCRBV11	TCRBV11-03	01				TCRBD02-01*02	TCRBD02	TCRBD02-01	02				TCRBJ02-07*01	TCRBJ02	TCRBJ02-07	01				3	6	4	0	6	2	26	40	46	58	64	1	Out	VDJ
CTTCACATCAATTCCCTGGAGCTTGGTGACTCTGCTGTGTATTTCTGTGCCAGCAGCCAAGGGACCTACGAGCAGTACTTCGGGCCG	CASSQGTYEQYF	2	1.1595681768109556E-5	36	TCRBV03-01/03-02*01	TCRBV03	TCRBV03-01/03-02	01								TCRBD01,TCRBD02	TCRBD01-01,TCRBD02-01		TCRBJ02-07*01	TCRBJ02	TCRBJ02-07	01				1	0	1	8	0	2	45	-1	61	-1	64	2	In	VDJ
ACAGTGACCAGTGCCCATCCTGAAGACAGCAGCTTCTACATCTGCAGTGCTGGACACTCCAGGACCTACGAGCAGTACTTCGGGCCG	CSAGHSRTYEQYF	1	5.797840884054778E-6	39	TCRBV20	TCRBV20				TCRBV20-01,TCRBV20-or09_02		TCRBD01-01*01	TCRBD01	TCRBD01-01	01				TCRBJ02-07*01	TCRBJ02	TCRBJ02-07	01				5	8	1	6	0	2	42	-1	51	56	64	1	In	VDJ
AGCTCCTTGGAGCTGGGGGACTCAGCCCTGTACTTCTGTGCCAGCAGCTTAGGTGGATTGGGCACCTACGAGCAGTACTTCGGGCCG	CASSLGGLGTYEQYF	1	5.797840884054778E-6	45	TCRBV13-01*01	TCRBV13	TCRBV13-01	01				TCRBD01-01*01	TCRBD01	TCRBD01-01	01				TCRBJ02-07*01	TCRBJ02	TCRBJ02-07	01				0	1	8	0	6	2	36	53	59	63	64	1	In	VDJ
GTGACCAGTGCCCATCCTGAAGACAGCAGCTTCTACATCTGCAGTGCTAGACGGACGGACCAAACCTACGAGCAGTACTTCGGGCCG	CSARRTDQTYEQYF	1	5.797840884054778E-6	42	TCRBV20	TCRBV20				TCRBV20-01,TCRBV20-or09_02						TCRBD01,TCRBD02	TCRBD01-01,TCRBD02-01		TCRBJ02-07*01	TCRBJ02	TCRBJ02-07	01				2	8	1	7	1	2	39	51	52	56	64	1	In	VDJ
CGGTCCACAAAGCTGGAGGACTCAGCCATGTACTTCTGTGCCAGCAGTGAAACCGAGGGAAACCTCCACGAGCAGTACTTCGGGCCG	CASSETEGNLHEQYF	2	1.1595681768109556E-5	45	TCRBV02-01	TCRBV02	TCRBV02-01				01,03	TCRBD02-01*02	TCRBD02	TCRBD02-01	02				TCRBJ02-07*01	TCRBJ02	TCRBJ02-07	01				2	8	11	0	3	5	36	51	54	59	67	2	In	VDJ
NNNNNNNNNNTGTCGGCTGCTCCCTCCCAGACATCTGTGTACTTCTGTGCCAGCAGTTACTCAGGGATCCAGCAGTACTTCGGGCCG	CASSYSGIQQYF	2	1.1595681768109556E-5	36	TCRBV06-05*01	TCRBV06	TCRBV06-05	01								TCRBD01,TCRBD02	TCRBD01-01,TCRBD02-01		TCRBJ02-07*01	TCRBJ02	TCRBJ02-07	01				0	3	0	8	1	8	45	62	63	67	70	2	In	VDJ
GTGACATCGGCCCAAAAGAACCCGACAGCTTTCTATCTCTGTGCCAGTAGTATAGCCGGATCTGGAAACACCATATATTTTGGAGAG	CASSIAGSGNTIYF	2	1.1595681768109556E-5	42	TCRBV19-01*01	TCRBV19	TCRBV19-01	01								TCRBD01,TCRBD02	TCRBD01-01,TCRBD02-01		TCRBJ01-03*01	TCRBJ01	TCRBJ01-03	01				1	0	1	8	2	1	39	55	57	-1	60	2	In	VDJ
TTGCTGGGGGACTCGGCCCTCTATCTCTGTGCCAGCAGCTTGGTTAGTATACAGGGTTCTGGGGCCAACGTCCTGACTTTCGGGGCC	CASSLVSIQGSGANVLTF	1	5.797840884054778E-6	54	TCRBV05-06*01	TCRBV05	TCRBV05-06	01				TCRBD01-01*01	TCRBD01	TCRBD01-01	01				TCRBJ02-06*01	TCRBJ02	TCRBJ02-06	01				0	1	3	3	7	1	27	43	50	56	57	1	In	VDJ
AATGTGAACGCCTTGGAGCTGGACGACTCGGCCCTGTATCTCTGTGCCAGCAGCTTCTCTGGGGCCAACGTCCTGACTTTCGGGGCC	CASSFSGANVLTF	1	5.797840884054778E-6	39	TCRBV05-04*01	TCRBV05	TCRBV05-04	01											TCRBJ02-06*01	TCRBJ02	TCRBJ02-06	01				2	0	0	0	0	0	42	-1	-1	-1	56	1	In	VJ
ATCCGGTCCACAAAGCTGGAGGACTCAGCCATGTACTTCTGTGCCAGCAGAAAGACAGGTCTCGGTTCACCCCTCCACTTTGGGAAC	CASRKTGLGSPLHF	2	1.1595681768109556E-5	42	TCRBV02-01	TCRBV02	TCRBV02-01				01,03	TCRBD01-01*01	TCRBD01	TCRBD01-01	01				TCRBJ01-06*02	TCRBJ01	TCRBJ01-06	02				6	6	2	4	3	9	39	50	53	59	65	2	In	VDJ
NNNNNNNTGTCGGCTGCTCCCTCCCAGACATCTGTGTACTTCTGTGCCAGCAAGACAGGGAGGTATTCACCCCTCCACTTTGGGAAC	CASKTGRYSPLHF	2	1.1595681768109556E-5	39	TCRBV06-05*01	TCRBV06	TCRBV06-05	01				TCRBD01-01*01	TCRBD01	TCRBD01-01	01				TCRBJ01-06*02	TCRBJ01	TCRBJ01-06	02				7	4	2	3	1	8	42	52	53	60	64	2	In	VDJ
CCAGCCTGCAGAGCTTGGGGACTCGGCCGTGTATCTCTGTGCCAGCAGCTTTTCGGGTTCTATAATTCACCCCTCCACTTTGGGAAC		1	5.797840884054778E-6	44	TCRBV11-03*01	TCRBV11	TCRBV11-03	01				TCRBD02-01	TCRBD02	TCRBD02-01				01,02	TCRBJ01-06*02	TCRBJ01	TCRBJ01-06	02				3	2	8	4	2	3	37	51	53	57	59	1	Out	VDJ
TCCGCCAGCACCAACCAGACATCTATGTACCTCTGTGCCAGCAGCCCTTCTGCAGGGGTTCATAATTCACCCCTCCACTTTGGGAAC	CASSPSAGVHNSPLHF	2	1.1595681768109556E-5	48	TCRBV28-01*01	TCRBV28	TCRBV28-01	01				TCRBD01-01*01	TCRBD01	TCRBD01-01	01				TCRBJ01-06*02	TCRBJ01	TCRBJ01-06	02				6	3	4	2	8	5	33	44	52	58	61	2	In	VDJ
TCGGCCCAAAAGAACCCGACAGCTTTCTATCTCTGTGCCAGTAGTCCGACCCGGAGGACCAGGAATTCACCCCTCCACTTTGGGAAC	CASSPTRRTRNSPLHF	2	1.1595681768109556E-5	48	TCRBV19-01*01	TCRBV19	TCRBV19-01	01				TCRBD02-01*02	TCRBD02	TCRBD02-01	02				TCRBJ01-06*02	TCRBJ01	TCRBJ01-06	02				5	6	10	1	7	7	33	45	52	57	63	2	In	VDJ
AGTTCTAAGAAGCTCCTTCTCAGTGACTCTGGCTTCTATCTCTGTGCCTGGAGTGTCCAGGGGGACTCACCCCTCCACTTTGGGAAC	CAWSVQGDSPLHF	2	1.1595681768109556E-5	39	TCRBV30-01*01	TCRBV30	TCRBV30-01	01				TCRBD01-01*01	TCRBD01	TCRBD01-01	01				TCRBJ01-06*02	TCRBJ01	TCRBJ01-06	02				0	2	4	1	1	10	42	56	57	64	66	2	In	VDJ
ACATCGGCCCAAAAGAACCCGACAGCTTTCTATCTCTGTGCCAGTAGTATAAGGGGAGCTTCGGTCGATGAGCAGTTCTTCGGGCCA	CASSIRGASVDEQFF	2	1.1595681768109556E-5	45	TCRBV19-01*01	TCRBV19	TCRBV19-01	01								TCRBD01,TCRBD02	TCRBD01-01,TCRBD02-01		TCRBJ02-01*01	TCRBJ02	TCRBJ02-01	01				2	11	5	2	0	8	36	-1	51	56	67	2	In	VDJ
ATTCTGGAGTCCGCCAGCACCAACCAGACATCTATGTACCTCTGTGCCAGTAACCTGGGACAGGGCAATGAGCAGTTCTTCGGGCCA	CASNLGQGNEQFF	8	4.638272707243822E-5	39	TCRBV28-01*01	TCRBV28	TCRBV28-01	01				TCRBD01-01*01	TCRBD01	TCRBD01-01	01				TCRBJ02-01*01	TCRBJ02	TCRBJ02-01	01				9	0	0	3	6	6	42	50	56	-1	65	8	In	VDJ
AAGATCCAGCCTGCAGAGCTTGGGGACTCGGCCGTGTATCTCTGTGCCAGCAGTGGACAGGGAGGCAATGAGCAGTTCTTCGGGCCA	CASSGQGGNEQFF	5	2.898920442027389E-5	39	TCRBV11-03*01	TCRBV11	TCRBV11-03	01				TCRBD01-01*01	TCRBD01	TCRBD01-01	01				TCRBJ02-01*01	TCRBJ02	TCRBJ02-01	01				6	3	1	3	1	6	42	53	54	62	65	5	In	VDJ
ATCCAGCCTGCAGAGCTTGGGGACTCGGCCGTGTATCTCTGTGCCAGCAGCTCCTCGGGACGGTCCAATGAGCAGTTCTTCGGGCCA	CASSSSGRSNEQFF	1	5.797840884054778E-6	42	TCRBV11-03*01	TCRBV11	TCRBV11-03	01								TCRBD01,TCRBD02	TCRBD01-01,TCRBD02-01		TCRBJ02-01*01	TCRBJ02	TCRBJ02-01	01				4	4	0	7	4	6	39	52	56	61	65	1	In	VDJ
CCTGAAGACAGCAGCTTCTACATCTGCAGTGCTAGAGATTGGATTAGCGGGAGGGGGAGCTCCTACAATGAGCAGTTCTTCGGGCCA	CSARDWISGRGSSYNEQFF	2	1.1595681768109556E-5	57	TCRBV20	TCRBV20				TCRBV20-01,TCRBV20-or09_02		TCRBD02-01*02	TCRBD02	TCRBD02-01	02				TCRBJ02-01*01	TCRBJ02	TCRBJ02-01	01				0	4	5	0	6	0	24	38	44	55	59	2	In	VDJ
CTGGAGTCCGCCAGCACCAACCAGACATCTATGTACCTCTGTGCCAGCATGACACCCAGAGACGACAATGAGCAGTTCTTCGGGCCA	CASMTPRDDNEQFF	1	5.797840884054778E-6	42	TCRBV28-01*01	TCRBV28	TCRBV28-01	01				TCRBD01-01*01	TCRBD01	TCRBD01-01	01				TCRBJ02-01*01	TCRBJ02	TCRBJ02-01	01				7	10	2	6	1	5	39	49	50	54	64	1	In	VDJ
GCCTTGGAGCTGGAGGACTCGGCCCTGTATCTCTGTGCCAGCAGCTCTCGGACGGCCCTAGTTAACAATGAGCAGTTCTTCGGGCCA	CASSSRTALVNNEQFF	1	5.797840884054778E-6	48	TCRBV05-08*01	TCRBV05	TCRBV05-08	01								TCRBD01,TCRBD02	TCRBD01-01,TCRBD02-01		TCRBJ02-01*01	TCRBJ02	TCRBJ02-01	01				3	11	1	7	3	5	33	46	49	53	64	1	In	VDJ
GAGTCCGCCAGCACCAACCAGACATCTATGTACCTCTGTGCCAGCAGTTTAGCGGGAGGGCCCCTTCGGGAGCAGTTCTTCGGGCCA	CASSLAGGPLREQFF	1	5.797840884054778E-6	45	TCRBV28-01*01	TCRBV28	TCRBV28-01	01				TCRBD02-01*02	TCRBD02	TCRBD02-01	02				TCRBJ02-01*01	TCRBJ02	TCRBJ02-01	01				2	9	7	0	0	10	36	-1	51	60	69	1	In	VDJ
GTGAACGCCTTGGAGCTGGACGACTCGGCCCTGTATCTCTGTGCCAGCAGGGGAACTAGGGACGCGAGGGAGCAGTTCTTCGGGCCA	CASRGTRDAREQFF	1	5.797840884054778E-6	42	TCRBV05-04*01	TCRBV05	TCRBV05-04	01								TCRBD01,TCRBD02	TCRBD01-01,TCRBD02-01		TCRBJ02-01*01	TCRBJ02	TCRBJ02-01	01				5	6	0	7	8	10	39	50	58	63	69	1	In	VDJ
NNNNTGAAGATCCAGCCCTCAGAACCCAGGGACTCAGCTGTGTACTTCTGTGCCAGCAGTTTGAGAGAAGAGCAGTTCTTCGGGCCA	CASSLREEQFF	1	5.797840884054778E-6	33	TCRBV12-03/12-04*01	TCRBV12	TCRBV12-03/12-04	01				TCRBD02-01*02	TCRBD02	TCRBD02-01	02				TCRBJ02-01*01	TCRBJ02	TCRBJ02-01	01				3	4	11	2	0	10	48	-1	62	65	69	1	In	VDJ
GAGTCCGCCAGCACCAACCAGACATCTATGTACCTCTGTGCCAGCAGCCAAAATAGACAGGCCCCAGGGACCCAGTACTTCGGGCCA	CASSQNRQAPGTQYF	3	1.7393522652164333E-5	45	TCRBV28-01*01	TCRBV28	TCRBV28-01	01				TCRBD01-01*01	TCRBD01	TCRBD01-01	01				TCRBJ02-05*01	TCRBJ02	TCRBJ02-05	01				6	7	2	4	8	7	36	47	55	61	68	3	In	VDJ
CAGCCTGCAGAGCTTGGGGACTCGGCCATGTATCTCTGTGCCAGCAGCTTGGATCCGGGACAGGGGGAGACCCAGTACTTCGGGCCA	CASSLDPGQGETQYF	1	5.797840884054778E-6	45	TCRBV11-01*01	TCRBV11	TCRBV11-01	01				TCRBD01-01*01	TCRBD01	TCRBD01-01	01				TCRBJ02-05*01	TCRBJ02	TCRBJ02-05	01				3	0	0	2	6	5	36	50	56	-1	66	1	In	VDJ
ACTGTGACATCGGCCCAAAAGAACCCGACAGCTTTCTATCTCTGTGCCAGCGGGTACGGGGGCAGGGAGACCCAGTACTTCGGGCCA	CASGYGGRETQYF	2	1.1595681768109556E-5	39	TCRBV19-01*01	TCRBV19	TCRBV19-01	01								TCRBD01,TCRBD02	TCRBD01-01,TCRBD02-01		TCRBJ02-05*01	TCRBJ02	TCRBJ02-05	01				9	3	6	0	7	5	42	50	57	63	66	2	In	VDJ
ACATCGGCCCAAAAGAACCCGACAGCTTTCTATCTCTGTGCCAGTAGTATGCTAGCGGGGGCCACAGAGACCCAGTACTTCGGGCCA	CASSMLAGATETQYF	9	5.2180567956493005E-5	45	TCRBV19-01*01	TCRBV19	TCRBV19-01	01				TCRBD02-01*01	TCRBD02	TCRBD02-01	01				TCRBJ02-05*01	TCRBJ02	TCRBJ02-05	01				3	4	4	2	1	4	36	50	51	61	65	9	In	VDJ
AATGTGAACGCCTTGTTGCTGGGGGACTCGGCCCTGTATCTCTGTGCCAGCAGCTGGTCAGTGCAAGAGACCCAGTACTTCGGGCCA	CASSWSVQETQYF	1	5.797840884054778E-6	39	TCRBV05-05*01	TCRBV05	TCRBV05-05	01				TCRBD01-01*01	TCRBD01	TCRBD01-01	01				TCRBJ02-05*01	TCRBJ02	TCRBJ02-05	01				3	2	4	5	3	2	42	55	58	61	63	1	In	VDJ
TGAAGGTGCAGCCTGCAGAACTGGAGGATTCTGGAGTTTATTTCTGTGCCAGCAGCCGACTCCGGGACCAGGCAGTATTTTGGCCCA		3	1.7393522652164333E-5	37	TCRBV14-01*01	TCRBV14	TCRBV14-01	01								TCRBD01,TCRBD02	TCRBD01-01,TCRBD02-01		TCRBJ02-03*01	TCRBJ02	TCRBJ02-03	01				4	3	0	7	6	11	44	57	63	68	71	3	Out	VDJ
CCAGCCTGCAGAGCTTGGGGACTCGGCCGTGTATCTCTGTGCCAGCAGCCTCCGCCCCCTGGGGGCGATACGCAGTATTTTGGCCCA		1	5.797840884054778E-6	44	TCRBV11-03*01	TCRBV11	TCRBV11-03	01				TCRBD01-01*01	TCRBD01	TCRBD01-01	01				TCRBJ02-03*01	TCRBJ02	TCRBJ02-03	01				5	0	6	0	11	6	37	49	60	-1	66	1	Out	VDJ
AAGATCCAGCCTGCAGAGCTTGGGGACTCGGCCGTGTATCTCTGTGCCAGCAGCCGGGACCTCCCCGGGGAGCTGTTTTTTGGAGAA	CASSRDLPGELFF	3	1.7393522652164333E-5	39	TCRBV11-03*01	TCRBV11	TCRBV11-03	01								TCRBD01,TCRBD02	TCRBD01-01,TCRBD02-01		TCRBJ02-02*01	TCRBJ02	TCRBJ02-02	01				5	4	0	7	1	6	42	54	55	60	64	3	In	VDJ
TGTGACATCGGCCCAAAAGAACCCGACAGCTTTCTATCTCTGTGCCAGTAGTGCCGGGAGTTCACCGGGGAGCTGTTTTTTGGAGAA		2	1.1595681768109556E-5	41	TCRBV19-01*01	TCRBV19	TCRBV19-01	01				TCRBD02-01*02	TCRBD02	TCRBD02-01	02				TCRBJ02-02*01	TCRBJ02	TCRBJ02-02	01				5	2	8	2	2	4	40	52	54	60	62	2	Out	VDJ
CTGGAGTCCGCCAGCACCAACCAGACATCTATGTACCTCTGTGCCAGCATCCCGAGACACGTCACCGGGGAGCTGTTTTTTGGAGAA	CASIPRHVTGELFF	2	1.1595681768109556E-5	42	TCRBV28-01*01	TCRBV28	TCRBV28-01	01				TCRBD01-01*01	TCRBD01	TCRBD01-01	01				TCRBJ02-02*01	TCRBJ02	TCRBJ02-02	01				7	3	2	6	6	4	39	49	55	59	62	2	In	VDJ
ATCCAGCCCTCAGAACCCAGGGACTCAGCTGTGTACTTCTGTGCCAGCAGTTTAAGATACAGCACCGGGGAGCTGTTTTTTGGAGAA	CASSLRYSTGELFF	2	1.1595681768109556E-5	42	TCRBV12	TCRBV12				TCRBV12-03/12-04,TCRBV12-04		TCRBD01-01*01	TCRBD01	TCRBD01-01	01				TCRBJ02-02*01	TCRBJ02	TCRBJ02-02	01				2	0	3	5	4	4	39	54	58	-1	62	2	In	VDJ
TCCACAAAGCTGGAGGACTCAGCCATGTACTTCTGTGCCAGCGGGGCCGAGACAGGGAAACACACCGGGGAGCTGTTTTTTGGAGAA	CASGAETGKHTGELFF	2	1.1595681768109556E-5	48	TCRBV02-01	TCRBV02	TCRBV02-01				01,03	TCRBD01-01*01	TCRBD01	TCRBD01-01	01				TCRBJ02-02*01	TCRBJ02	TCRBJ02-02	01				8	4	2	3	8	3	33	42	50	57	61	2	In	VDJ
ATCCAGCCTGCAGAGCTTGGGGACTCGGCCGTGTATCTCTGTGCCAGCAGCTCGGGGTCGAACACCGGGGAGCTGTTTTTTGGAGAA	CASSSGSNTGELFF	1	5.797840884054778E-6	42	TCRBV11-03*01	TCRBV11	TCRBV11-03	01				TCRBD02-01*01	TCRBD02	TCRBD02-01	01				TCRBJ02-02*01	TCRBJ02	TCRBJ02-02	01				4	1	8	3	0	0	39	-1	52	57	58	1	In	VDJ
CGGTCCACAAAGCTGGAGGACTCAGCCATGTACTTCTGTGCCAGCAGTGAACTAGCGGGAGAAACCGGGGAGCTGTTTTTTGGAGAA	CASSELAGETGELFF	2	1.1595681768109556E-5	45	TCRBV02-01	TCRBV02	TCRBV02-01				01,03	TCRBD02-01*02	TCRBD02	TCRBD02-01	02				TCRBJ02-02*01	TCRBJ02	TCRBJ02-02	01				2	2	4	2	0	5	36	-1	51	61	63	2	In	VDJ
NNNCTCTCACTGTGACATCGGCCCAAAAGAACCCGACAGCTTTCTATCTCTGTGCCAGCGACTGGAACGCGAGCTTTCTTTGGACAA		2	1.1595681768109556E-5	31	TCRBV19-01*01	TCRBV19	TCRBV19-01	01				TCRBD02-01	TCRBD02	TCRBD02-01				01,02	TCRBJ01-01*01	TCRBJ01	TCRBJ01-01	01				9	8	2	10	1	10	50	58	59	63	71	2	Out	VDJ
GAGTCCGCCAGCACCAACCAGACATCTATGTACCTCTGTGCCAGCAGTCCACCCCGCGGGCGGTGGACTGAAGCTTTCTTTGGACAA	CASSPPRGRWTEAFF	2	1.1595681768109556E-5	45	TCRBV28-01*01	TCRBV28	TCRBV28-01	01				TCRBD02-01	TCRBD02	TCRBD02-01				01,02	TCRBJ01-01*01	TCRBJ01	TCRBJ01-01	01				5	6	7	4	7	5	36	48	55	60	66	2	In	VDJ
ATCCAGCCCTCAGAACCCAGGGACTCAGCTGTGTACTTCTGTGCCAGCAGTTTGGACAGGACCAACACTGAAGCTTTCTTTGGACAA	CASSLDRTNTEAFF	2	1.1595681768109556E-5	42	TCRBV12	TCRBV12				TCRBV12-03/12-04,TCRBV12-04		TCRBD01-01*01	TCRBD01	TCRBD01-01	01				TCRBJ01-01*01	TCRBJ01	TCRBJ01-01	01				3	3	1	4	0	2	39	-1	53	60	63	2	In	VDJ
AAGATCCAGCCCTCAGAACCCAGGGACTCAGCTGTGTACTTCTGTGCCAGCACCAGGGACTCTCCAACTGAAGCTTTCTTTGGACAA	CASTRDSPTEAFF	2	1.1595681768109556E-5	39	TCRBV12-03/12-04*01	TCRBV12	TCRBV12-03/12-04	01				TCRBD02-01	TCRBD02	TCRBD02-01				01,02	TCRBJ01-01*01	TCRBJ01	TCRBJ01-01	01				7	5	0	10	3	5	42	52	55	61	66	2	In	VDJ
GATCCTGGAGTCGCCCAGCCCCAACCAGACCTCTCTGTACTTCTGTGCCAGCAGTTTAGACAGGCCGATGAAGCTTTCTTTGGACAA		2	1.1595681768109556E-5	38	TCRBV27-01*01	TCRBV27	TCRBV27-01	01				TCRBD01-01*01	TCRBD01	TCRBD01-01	01				TCRBJ01-01*01	TCRBJ01	TCRBJ01-01	01				2	4	2	4	0	7	43	-1	58	64	68	2	Out	VDJ
AGTGCCCATCCTGAAGACAGCAGCTTCTACATCTGCAGTGCTGTCCGTTCCGGGACAGTCGTTAGTGAAAAACTGTTTTTTGGCAGT	CSAVRSGTVVSEKLFF	4	2.319136353621911E-5	48	TCRBV20	TCRBV20				TCRBV20-01,TCRBV20-or09_02		TCRBD01-01*01	TCRBD01	TCRBD01-01	01				TCRBJ01-04*01	TCRBJ01	TCRBJ01-04	01				5	7	0	5	9	7	33	42	51	58	65	4	In	VDJ
TTCTCCCTGATTCTGGAGTCCGCCAGCACCAACCAGACATCTATGTACCTCTGTGCCAGCAGTCAAGAGCCCCAGCATTTTGGTGAT	CASSQEPQHF	2	1.1595681768109556E-5	30	TCRBV28-01*01	TCRBV28	TCRBV28-01	01								TCRBD01,TCRBD02	TCRBD01-01,TCRBD02-01		TCRBJ01-05*01	TCRBJ01	TCRBJ01-05	01				5	2	4	6	0	8	51	-1	63	65	67	2	In	VDJ
AGTCCACGGAGTCAGGGGACACAGCACTGTATTTCTGTGCCAGCAGCAACCCTCTCCGCAGGTCATCAGCCCCAGCATTTTGGTGAT		2	1.1595681768109556E-5	46	TCRBV21-01*01	TCRBV21	TCRBV21-01	01				TCRBD01-01*01	TCRBD01	TCRBD01-01	01				TCRBJ01-05*01	TCRBJ01	TCRBJ01-05	01				3	2	4	4	9	5	35	49	58	62	64	2	Out	VDJ
AACGCCTTGTTGCTGGGGGACTCGGCCCTCTATCTCTGTGCCAGCAGCTACGGAGGGACAGACCATCAGCCCCAGCATTTTGGTGAT	CASSYGGTDHQPQHF	1	5.797840884054778E-6	45	TCRBV05-06*01	TCRBV05	TCRBV05-06	01				TCRBD01-01*01	TCRBD01	TCRBD01-01	01				TCRBJ01-05*01	TCRBJ01	TCRBJ01-05	01				3	3	0	5	5	5	36	49	54	61	64	1	In	VDJ
NNNNTGTCGGCTGCTCCCTCCCAGACATCTGTGTACTTCTGTGCCAGCAGGCAAACAGGGGGCAATCAGCCCCAGCATTTTGGTGAT	CASRQTGGNQPQHF	2	1.1595681768109556E-5	42	TCRBV06-05*01	TCRBV06	TCRBV06-05	01				TCRBD01-01*01	TCRBD01	TCRBD01-01	01				TCRBJ01-05*01	TCRBJ01	TCRBJ01-05	01				6	0	3	2	4	2	39	50	54	-1	61	2	In	VDJ
GCCTTGTTGCTGGGGGACTCGGCCCTCTATCTCTGTGCCAGCAGCTCACAGGGTCTTGAGCGCAATCAGCCCCAGCATTTTGGTGAT	CASSSQGLERNQPQHF	1	5.797840884054778E-6	48	TCRBV05-06*01	TCRBV05	TCRBV05-06	01				TCRBD01-01*01	TCRBD01	TCRBD01-01	01				TCRBJ01-05*01	TCRBJ01	TCRBJ01-05	01				3	8	3	3	1	2	33	46	47	53	61	1	In	VDJ
TCGGCCCAAAAGAACCCGACAGCTTTCTATCTCTGTGCCAGTAGTATTGAGCCCGATTATAGCAATCAGCCCCAGCATTTTGGTGAT	CASSIEPDYSNQPQHF	2	1.1595681768109556E-5	48	TCRBV19-01*01	TCRBV19	TCRBV19-01	01				TCRBD02-01	TCRBD02	TCRBD02-01				01,02	TCRBJ01-05*01	TCRBJ01	TCRBJ01-05	01				3	7	6	7	2	0	33	47	49	52	59	2	In	VDJ
AACGCCTTGTTGCTGGGGGACTCGGCCCTGTATCTCTGTGCCAGCAGCAGGGACTCCTATAGCAATCAGCCCCAGCATTTTGGTGAT	CASSRDSYSNQPQHF	2	1.1595681768109556E-5	45	TCRBV05-05*01	TCRBV05	TCRBV05-05	01				TCRBD02-01	TCRBD02	TCRBD02-01				01,02	TCRBJ01-05*01	TCRBJ01	TCRBJ01-05	01				4	4	0	10	1	0	36	48	49	55	59	2	In	VDJ
GCACCTTGGAGCTGGGGGACTCGGCCCTTTATCTTTGCGCCAGCAGCTTGGGGGGAGAATAGCAATCAGCCCCAGCATTTTGGTGAT		5	2.898920442027389E-5	46	TCRBV05-01*01	TCRBV05	TCRBV05-01	01				TCRBD02-01*02	TCRBD02	TCRBD02-01	02				TCRBJ01-05*01	TCRBJ01	TCRBJ01-05	01				0	2	9	2	1	0	35	51	52	57	59	5	Out	VDJ
ACATCGGCCCAAAAGAACCCGACAGCTTTCTATCTCTGTGCCACCCGGAAGGGGGGTATGAGCAATCAGCCCCAGCATTTTGGTGAT	CATRKGGMSNQPQHF	2	1.1595681768109556E-5	45	TCRBV19-01*01	TCRBV19	TCRBV19-01	01								TCRBD01,TCRBD02	TCRBD01-01,TCRBD02-01		TCRBJ01-05*01	TCRBJ01	TCRBJ01-05	01				10	5	5	1	6	1	36	43	49	55	60	2	In	VDJ
GTCCGCTACCAGCTCCCAGACATCTGTGTACTTCTGTGCCATCAGCCTAGGGACCTCCTCGACAATCAGCCCCAGCATTTTGGTGAT		2	1.1595681768109556E-5	47	TCRBV10-03*01	TCRBV10	TCRBV10-03	01								TCRBD01,TCRBD02	TCRBD01-01,TCRBD02-01		TCRBJ01-05*01	TCRBJ01	TCRBJ01-05	01				6	8	0	7	4	3	34	45	49	54	62	2	Out	VDJ
CTGATTCTGGAGTCCGCCAGCACCAACCAGACATCTATGTACCTCTGTGCCAGCAGTTCGATGGGGCAGCCCCAGCATTTTGGTGAT	CASSSMGQPQHF	2	1.1595681768109556E-5	36	TCRBV28-01*01	TCRBV28	TCRBV28-01	01								TCRBD01,TCRBD02	TCRBD01-01,TCRBD02-01		TCRBJ01-05*01	TCRBJ01	TCRBJ01-05	01				4	0	6	2	4	7	45	58	62	-1	66	2	In	VDJ
AGCTCTCTGGAGCTGGGGGACTCAGCTTTGTATTTCTGTGCCAGCAGCGTAGCAAACTGGGGGGGTTCACCCCTCCACTTTGGGAAT	CASSVANWGGSPLHF	2	1.1595681768109556E-5	45	TCRBV09-01*01	TCRBV09	TCRBV09-01	01				TCRBD02-01*01	TCRBD02	TCRBD02-01	01				TCRBJ01-06*01	TCRBJ01	TCRBJ01-06	01				0	0	9	0	6	9	36	52	58	-1	65	2	In	VDJ
AGCACCTTGGAGCTGGGGGACTCGGCCCTTTATCTTTGCGCCAGCAGCTTGGAAAGCCAGGGGGCTTCACCCCTCCACTTTGGGAAT	CASSLESQGASPLHF	2	1.1595681768109556E-5	45	TCRBV05-01*01	TCRBV05	TCRBV05-01	01				TCRBD01-01*01	TCRBD01	TCRBD01-01	01				TCRBJ01-06*01	TCRBJ01	TCRBJ01-06	01				0	0	4	0	5	9	36	52	57	-1	65	2	In	VDJ
TCCGCCAGCACCAACCAGACATCTATGTACCTCTGTGCCAGCAGTTTCGCCCTGGGGATTGGGCATTCACCCCTCCACTTTGGGAAT	CASSFALGIGHSPLHF	2	1.1595681768109556E-5	48	TCRBV28-01*01	TCRBV28	TCRBV28-01	01								TCRBD01,TCRBD02	TCRBD01-01,TCRBD02-01		TCRBJ01-06*01	TCRBJ01	TCRBJ01-06	01				3	6	0	8	7	8	33	47	54	58	64	2	In	VDJ
GAGTCCGCCAGCACCAACCAGACATCTATGTACCTCTGTGCCAGCAGTAGACGGACAGGATATAATTCACCCCTCCACTTTGGGAAT	CASSRRTGYNSPLHF	2	1.1595681768109556E-5	45	TCRBV28-01*01	TCRBV28	TCRBV28-01	01				TCRBD01-01*01	TCRBD01	TCRBD01-01	01				TCRBJ01-06*01	TCRBJ01	TCRBJ01-06	01				5	1	1	4	4	4	36	48	52	59	60	2	In	VDJ
AATTCCCTGGAGCTTGGTGACTCTGCTGTGTATTTCTGTGCCAGCAGCCAAGATCTTGGGCACCCTACACCCCTCCACTTTGGGAAT	CASSQDLGHPTPLHF	2	1.1595681768109556E-5	45	TCRBV03-01/03-02*01	TCRBV03	TCRBV03-01/03-02	01				TCRBD01-01*01	TCRBD01	TCRBD01-01	01				TCRBJ01-06*01	TCRBJ01	TCRBJ01-06	01				0	6	8	0	4	11	36	53	57	61	67	2	In	VDJ
CTGGAGTCCGCCAGCACCAACCAGACATCTATGTACCTCTGTGCCAGCAGTTTCGGGTCCTTTGCCGCTGGCTACACCTTCGGTTCG	CASSFGSFAAGYTF	1	5.797840884054778E-6	42	TCRBV28-01*01	TCRBV28	TCRBV28-01	01				TCRBD02-01	TCRBD02	TCRBD02-01				01,02	TCRBJ01-02*01	TCRBJ01	TCRBJ01-02	01				3	11	8	4	0	7	39	-1	53	57	68	1	In	VDJ
CTGAAGATCCGGTCCACAAAGCTGGAGGACTCAGCCATGTACTTCTGTGCCAGCAGTGCTGACGGTTATGGCTACACCTTCGGTTCG	CASSADGYGYTF	2	1.1595681768109556E-5	36	TCRBV02-01	TCRBV02	TCRBV02-01				01,03					TCRBD01,TCRBD02	TCRBD01-01,TCRBD02-01		TCRBJ01-02*01	TCRBJ01	TCRBJ01-02	01				4	3	2	7	2	5	45	58	60	63	66	2	In	VDJ
ACATCGGCCCAAAAGAACCCGACAGCTTTCTATCTCTGTGCCAGTAGTTCCTCGACAGGGGCACTGTATGGCTACACCTTCGGTTCG	CASSSSTGALYGYTF	2	1.1595681768109556E-5	45	TCRBV19-01*01	TCRBV19	TCRBV19-01	01				TCRBD01-01*01	TCRBD01	TCRBD01-01	01				TCRBJ01-02*01	TCRBJ01	TCRBJ01-02	01				5	5	2	2	5	5	36	48	53	61	66	2	In	VDJ
CTGGAGTCCGCCAGCACCAACCAGACATCTATGTACCTCTGTGCCAGCAGTCCCCCCGGGACAGAGTATGGCTACACCTTCGGTTCG	CASSPPGTEYGYTF	1	5.797840884054778E-6	42	TCRBV28-01*01	TCRBV28	TCRBV28-01	01				TCRBD01-01*01	TCRBD01	TCRBD01-01	01				TCRBJ01-02*01	TCRBJ01	TCRBJ01-02	01				5	2	0	5	6	5	39	51	57	64	66	1	In	VDJ
GAGTCGCCCAGCCCCAACCAGACCTCTCTGTACTTCTGTGCCAGCAGTTTAGACCCAGGGCTACAGTATGGCTACACCTTCGGTTCG	CASSLDPGLQYGYTF	2	1.1595681768109556E-5	45	TCRBV27-01*01	TCRBV27	TCRBV27-01	01				TCRBD01-01*01	TCRBD01	TCRBD01-01	01				TCRBJ01-02*01	TCRBJ01	TCRBJ01-02	01				2	6	4	3	4	5	36	51	55	60	66	2	In	VDJ
TCCCTGATTCTGGAGTCCGCCAGCACCAACCAGACATCTATGTACCTCTGTGCCAGCAGTTCGTTCTATGGCTACACCTTCGGTTCG	CASSSFYGYTF	1	5.797840884054778E-6	33	TCRBV28-01*01	TCRBV28	TCRBV28-01	01				TCRBD02-01	TCRBD02	TCRBD02-01				01,02	TCRBJ01-02*01	TCRBJ01	TCRBJ01-02	01				4	2	8	6	0	4	48	-1	61	63	65	1	In	VDJ
TGCAGCCTGCAGAACTGGAGGATTCTGGAGTTTATTTCTGTGCCAGCAGCCAAGGAGATGGCAGTCTATGGCTACACCTTCGGTTCG		2	1.1595681768109556E-5	43	TCRBV14-01*01	TCRBV14	TCRBV14-01	01								TCRBD01,TCRBD02	TCRBD01-01,TCRBD02-01		TCRBJ01-02*01	TCRBJ01	TCRBJ01-02	01				1	1	4	5	7	4	38	54	61	64	65	2	Out	VDJ
ACTGTGACATCGGCCCAAAAGAACCCGACAGCTTTCTATCTCTGTGCCAGTAGTCAGGACAGCCTCTATGGCTACACCTTCGGTTCG	CASSQDSLYGYTF	2	1.1595681768109556E-5	39	TCRBV19-01*01	TCRBV19	TCRBV19-01	01				TCRBD01-01*01	TCRBD01	TCRBD01-01	01				TCRBJ01-02*01	TCRBJ01	TCRBJ01-02	01				5	3	1	5	2	4	42	54	56	62	65	2	In	VDJ
CTGAACATGAGCTCCTTGGAGCTGGGGGACTCAGCCCTGTACTTCTGTGCCAGCAGCTTAGAAATCTATGGCTACACCTTCGGTTCG	CASSLEIYGYTF	1	5.797840884054778E-6	36	TCRBV13-01*01	TCRBV13	TCRBV13-01	01											TCRBJ01-02*01	TCRBJ01	TCRBJ01-02	01				1	4	0	0	0	4	45	-1	-1	61	65	1	In	VJ
CGGTCCACAAAGCTGGAGGACTCAGCCATGTACTTCTGTGCCAGCAGTGCGGGACAGGGGTCGGGCTATGGCTACACCTTCGGTTCG	CASSAGQGSGYGYTF	2	1.1595681768109556E-5	45	TCRBV02-01	TCRBV02	TCRBV02-01				01,03	TCRBD01-01*01	TCRBD01	TCRBD01-01	01				TCRBJ01-02*01	TCRBJ01	TCRBJ01-02	01				4	5	0	2	1	4	36	49	50	60	65	2	In	VDJ
CTGGAGTCCGCCAGCACCAACCAGACATCTATGTACCTCTGTGCCAGCAGTTTCGAGAGCCTTCCCTATGGCTACACCTTCGGTTCG	CASSFESLPYGYTF	1	5.797840884054778E-6	42	TCRBV28-01*01	TCRBV28	TCRBV28-01	01				TCRBD02-01	TCRBD02	TCRBD02-01				01,02	TCRBJ01-02*01	TCRBJ01	TCRBJ01-02	01				3	5	6	7	4	4	39	53	57	60	65	1	In	VDJ
ACTGTGACATCGGCCCAAAAGAACCCGACAGCTTTCTATCTCTGTGCCAGTAGTACCCGCAGTCCCTATGGCTACACCTTCGGTTCG	CASSTRSPYGYTF	11	6.377624972460256E-5	39	TCRBV19-01*01	TCRBV19	TCRBV19-01	01				TCRBD01-01*01	TCRBD01	TCRBD01-01	01				TCRBJ01-02*01	TCRBJ01	TCRBJ01-02	01				4	3	4	5	4	4	42	55	59	62	65	11	In	VDJ
CCTAGAGTCTGCCATCCCCAACCAGACAGCTCTTTACTTCTGTGCCACCAGGATACCGGGCAGCCCTATGGCTACACCTTCGGTTCG		2	1.1595681768109556E-5	41	TCRBV24-01*01	TCRBV24	TCRBV24-01	01								TCRBD01,TCRBD02	TCRBD01-01,TCRBD02-01		TCRBJ01-02*01	TCRBJ01	TCRBJ01-02	01				7	4	8	0	6	4	40	51	57	61	65	2	Out	VDJ
GTGAACGCCTTGTTGCTGGGGGACTCGGCCCTCTATCTCTGTGCCAGCAGCTTGCGGGGGTCCCCCTATGGCTACACCTTCGGTTCG	CASSLRGSPYGYTF	1	5.797840884054778E-6	42	TCRBV05-06*01	TCRBV05	TCRBV05-06	01				TCRBD02-01*01	TCRBD02	TCRBD02-01	01				TCRBJ01-02*01	TCRBJ01	TCRBJ01-02	01				1	5	8	2	0	4	39	-1	54	60	65	1	In	VDJ
AACATGAGCTCCTTGGAGCTGGGGGACTCAGCCCTGTACTTCTGTGCCAGCAGCGTCGGGTCCCCCTATGGCTACACCTTCGGTTCG	CASSVGSPYGYTF	1	5.797840884054778E-6	39	TCRBV13-01*01	TCRBV13	TCRBV13-01	01				TCRBD02-01	TCRBD02	TCRBD02-01				01,02	TCRBJ01-02*01	TCRBJ01	TCRBJ01-02	01				5	5	8	4	2	4	42	54	56	60	65	1	In	VDJ
AATGTGAACGCCTTGGAGCTGGAGGACTCGGCCCTGTATCTCTGTGCCAGCAGCTTGCGGCAGGACTATGGCTACACCTTCGGTTCG	CASSLRQDYGYTF	1	5.797840884054778E-6	39	TCRBV05-08*01	TCRBV05	TCRBV05-08	01				TCRBD01-01*01	TCRBD01	TCRBD01-01	01				TCRBJ01-02*01	TCRBJ01	TCRBJ01-02	01				1	0	4	4	3	3	42	57	60	-1	64	1	In	VDJ
CTTCACATCAATTCCCTGGAGCTTGGTGACTCTGCTGTGTATTTCTGTGCCAGCAGCCAGGGTAACTATGGCTACACCTTCGGTTCG	CASSQGNYGYTF	2	1.1595681768109556E-5	36	TCRBV03-01/03-02*01	TCRBV03	TCRBV03-01/03-02	01								TCRBD01,TCRBD02	TCRBD01-01,TCRBD02-01		TCRBJ01-02*01	TCRBJ01	TCRBJ01-02	01				3	0	0	9	0	1	45	-1	59	-1	62	2	In	VDJ
TTGGAGCTGGACGACTCGGCCCTGTATCTCTGTGCCAGCAGCCCACAGTCAACGGGACGGTCTAACTATGGCTACACCTTCGGTTCG	CASSPQSTGRSNYGYTF	1	5.797840884054778E-6	51	TCRBV05-04*01	TCRBV05	TCRBV05-04	01								TCRBD01,TCRBD02	TCRBD01-01,TCRBD02-01		TCRBJ01-02*01	TCRBJ01	TCRBJ01-02	01				4	3	0	7	11	0	30	42	53	58	61	1	In	VDJ
ATTCTGGAGTCCGCCAGCACCAACCAGACATCTATGTACCTCTGTGCCGGCGGAGGTGACTCTAACTATGGCTACACCTTCGGTTCG	CAGGGDSNYGYTF	1	5.797840884054778E-6	39	TCRBV28-01*01	TCRBV28	TCRBV28-01	01				TCRBD02-01*02	TCRBD02	TCRBD02-01	02				TCRBJ01-02*01	TCRBJ01	TCRBJ01-02	01				11	5	10	1	3	0	42	48	51	56	61	1	In	VDJ
ATCAATTCCCTGGAGCTTGGTGACTCTGCTGTGTATTTCTGTGCCAGCAGCCCTTCAACTACTAACTATGGCTACACCTTCGGTTCG	CASSPSTTNYGYTF	2	1.1595681768109556E-5	42	TCRBV03-01/03-02*01	TCRBV03	TCRBV03-01/03-02	01				TCRBD02-01	TCRBD02	TCRBD02-01				01,02	TCRBJ01-02*01	TCRBJ01	TCRBJ01-02	01				4	0	3	9	5	0	39	52	57	-1	61	2	In	VDJ
TCCACAAAGCTGGAGGACTCAGCCATGTACTTCTGTGCCATCAGAGAGCCGGGACCGGTCTATAACTATGGCTACACCTTCGGTTCG	CAIREPGPVYNYGYTF	2	1.1595681768109556E-5	48	TCRBV02-01	TCRBV02	TCRBV02-01				01,03					TCRBD01,TCRBD02	TCRBD01-01,TCRBD02-01		TCRBJ01-02*01	TCRBJ01	TCRBJ01-02	01				6	7	0	7	6	1	33	44	50	55	62	2	In	VDJ
AAGATCCGGTCCACAAAGCTGGAGGACTCAGCCATGTACTTCTGTGCCAGCAGCGACCGACGGAACTATGGCTACACCTTCGGTTCG	CASSDRRNYGYTF	2	1.1595681768109556E-5	39	TCRBV02-01	TCRBV02	TCRBV02-01				01,03					TCRBD01,TCRBD02	TCRBD01-01,TCRBD02-01		TCRBJ01-02*01	TCRBJ01	TCRBJ01-02	01				6	6	2	7	1	2	42	53	54	57	63	2	In	VDJ
TCTAAGAAGCTCCTTCTCAGTGACTCTGGCTTCTATCTCTGTGCCTGGAGCGCAGGGGGAGGCAACTATGGCTACACCTTCGGTTCG	CAWSAGGGNYGYTF	2	1.1595681768109556E-5	42	TCRBV30-01*01	TCRBV30	TCRBV30-01	01				TCRBD01-01*01	TCRBD01	TCRBD01-01	01				TCRBJ01-02*01	TCRBJ01	TCRBJ01-02	01				3	4	4	1	2	2	39	50	52	59	63	2	In	VDJ
ATTCTGGAGTCCGCCAGCACCAACCAGACATCTATGTACCTCTGTGCCAGCAGAGACAGGGCCAACTATGGCTACACCTTCGGTTCG	CASRDRANYGYTF	1	5.797840884054778E-6	39	TCRBV28-01*01	TCRBV28	TCRBV28-01	01				TCRBD01-01*01	TCRBD01	TCRBD01-01	01				TCRBJ01-02*01	TCRBJ01	TCRBJ01-02	01				6	2	2	3	1	2	42	53	54	61	63	1	In	VDJ
TCAGAACCCAGGGACTCAGCTGTGTACTTCTGTGCCAGCAGTTTAGCGTTGCGAACACTACTCACTGATGGCTACACCTTCGGTTCG	CASSLALRTLLTDGYTF	1	5.797840884054778E-6	51	TCRBV12	TCRBV12				TCRBV12-03/12-04,TCRBV12-04		TCRBD02-01	TCRBD02	TCRBD02-01				01,02	TCRBJ01-02*01	TCRBJ01	TCRBJ01-02	01				0	7	3	9	9	6	30	47	56	60	67	1	In	VDJ
TCGGCCCAAAAGAACCCGACAGCTTTCTATCTCTGTGCCAGTAGTACTGACCGGGACCTCGTACTACATGGCTACACCTTCGGTTCG	CASSTDRDLVLHGYTF	2	1.1595681768109556E-5	48	TCRBV19-01*01	TCRBV19	TCRBV19-01	01								TCRBD01,TCRBD02	TCRBD01-01,TCRBD02-01		TCRBJ01-02*01	TCRBJ01	TCRBJ01-02	01				4	10	0	7	6	6	33	46	52	57	67	2	In	VDJ
AATGTGAACGCCTTGTTGCTGGGGGACTCGGCCCTCTATCTCTGTGCCAGCAGCCCAGCGTACTCGAATGGCTACACCTTCGGTTCG	CASSPAYSNGYTF	1	5.797840884054778E-6	39	TCRBV05-06*01	TCRBV05	TCRBV05-06	01				TCRBD02-01	TCRBD02	TCRBD02-01				01,02	TCRBJ01-02*01	TCRBJ01	TCRBJ01-02	01				4	7	6	6	2	6	42	54	56	60	67	1	In	VDJ
GTGAACGCCTTGTTGCTGGGGGACTCGGCCCTCTATCTCTGTGCCAGCAGCGCGCTACAGGGCGGTAGGGGCTACACCTTCGGTTCG	CASSALQGGRGYTF	1	5.797840884054778E-6	42	TCRBV05-06*01	TCRBV05	TCRBV05-06	01				TCRBD01-01*01	TCRBD01	TCRBD01-01	01				TCRBJ01-02*01	TCRBJ01	TCRBJ01-02	01				4	7	3	3	5	8	39	51	56	62	69	1	In	VDJ
TCCACGGAGTCAGGGGACACAGCACTGTATTTCTGTGCCAGCAGCAAGGGCTTCATGGACAGCCCTTGCGGCTACACCTTCGGTTCG	CASSKGFMDSPCGYTF	8	4.638272707243822E-5	48	TCRBV21-01*01	TCRBV21	TCRBV21-01	01				TCRBD01-01*01	TCRBD01	TCRBD01-01	01				TCRBJ01-02*01	TCRBJ01	TCRBJ01-02	01				3	7	1	5	9	8	33	47	56	62	69	8	In	VDJ
NNNNNNNNNNNNNTGTCGGCTGCTCCCTCCCAGACATCTGTGTACTTCTGTGCCAGCAGTTACTTGGGCGGCTACACCTTCGGTTCG	CASSYLGGYTF	2	1.1595681768109556E-5	33	TCRBV06-05*01	TCRBV06	TCRBV06-05	01				TCRBD01-01*01	TCRBD01	TCRBD01-01	01				TCRBJ01-02*01	TCRBJ01	TCRBJ01-02	01				1	0	8	0	1	8	48	64	65	-1	69	2	In	VDJ
CACGCCCTGCAGCCAGAAGACTCAGCCCTGTATCTCTGCGCCAGCAGCCAAGATCTAGGACTGTCGGCCGGCTACACCTTCGGTTCG	CASSQDLGLSAGYTF	2	1.1595681768109556E-5	45	TCRBV04-01*01	TCRBV04	TCRBV04-01	01				TCRBD02-01	TCRBD02	TCRBD02-01				01,02	TCRBJ01-02*01	TCRBJ01	TCRBJ01-02	01				0	7	1	10	4	8	36	53	57	62	69	2	In	VDJ
NTGAAGATCCAGCCCTCAGAACCCAGGGACTCAGCTGTGTACTTCTGTGCCAGCAGCGGACAGGGGAGAGGCTACACCTTCGGTTCG	CASSGQGRGYTF	1	5.797840884054778E-6	36	TCRBV12-03/12-04*01	TCRBV12	TCRBV12-03/12-04	01				TCRBD01-01*01	TCRBD01	TCRBD01-01	01				TCRBJ01-02*01	TCRBJ01	TCRBJ01-02	01				6	3	1	2	1	8	45	56	57	66	69	1	In	VDJ
AAGATCCAGCCTGCAGAGCTTGGGGACTCGGCCGTGTATCTCTGTGCCAGCAGCCTTCGCCGGAGACAGCCAAGGGACTTCGGTTCG	CASSLRRRQPRDF	1	5.797840884054778E-6	39	TCRBV11-03*01	TCRBV11	TCRBV11-03	01				TCRBD01-01*01	TCRBD01	TCRBD01-01	01				TCRBJ01-02*01	TCRBJ01	TCRBJ01-02	01				5	8	2	5	10	16	42	54	64	69	77	1	In	VDJ
AAGATCCGGTCCACAAAGCTGGAGGACTCAGCCATGTACTTCTGTGCCAGCAGGGGCCGAGGACAGAGGCCTTTGTGCTTCGGGCCG	CASRGRGQRPLCF	2	1.1595681768109556E-5	39	TCRBV02-01	TCRBV02	TCRBV02-01				01,03	TCRBD01-01*01	TCRBD01	TCRBD01-01	01				TCRBJ02-07*01	TCRBJ02	TCRBJ02-07	01				6	11	1	5	7	15	42	53	60	66	77	2	In	VDJ
AGGATCCAGCAGGTAGTGCGAGGAGATTCGGCAGCTTATTTCTGTGCCAGCTCACCACCAGGGCCCAGGGGGCAGTACTTCGGGCCG	CASSPPGPRGQYF	2	1.1595681768109556E-5	39	TCRBV18-01*01	TCRBV18	TCRBV18-01	01				TCRBD01-01*01	TCRBD01	TCRBD01-01	01				TCRBJ02-07*01	TCRBJ02	TCRBJ02-07	01				0	0	4	2	6	9	42	59	65	-1	71	2	In	VDJ
TCTAAGAAGCTCCTTCTCAGTGACTCTGGCTTCTATCTCTGTGCCTGGAGCTCCGGACTAGGGAGCCTGGAGCAGTACTTCGGGCCG	CAWSSGLGSLEQYF	1	5.797840884054778E-6	42	TCRBV30-01*01	TCRBV30	TCRBV30-01	01				TCRBD02-01	TCRBD02	TCRBD02-01				01,02	TCRBJ02-07*01	TCRBJ02	TCRBJ02-07	01				3	8	1	8	4	7	39	50	54	61	69	1	In	VDJ
CTTATACCTTCATGTGGTCGCACTGCAGCAAGAAGACTCAGCTGCGTATCTCTGCACCAGCGGAGTGGCGAGCAGTACTTCGGGCCG		2	1.1595681768109556E-5	29	TCRBV01-01*01	TCRBV01	TCRBV01-01	01				TCRBD02-01*02	TCRBD02	TCRBD02-01	02				TCRBJ02-07*01	TCRBJ02	TCRBJ02-07	01				8	3	10	2	0	6	52	-1	61	65	68	2	Out	VDJ
CCAGCCCATGGAACCCAGGGACTTGGGCCTATATTTCTGTGCCAGCAGCCGACTCTTGGTGACGGAGGCGAGCAGTACTTCGGGCCG		1	5.797840884054778E-6	44	TCRBV12-01*01	TCRBV12	TCRBV12-01	01				TCRBD02-01*02	TCRBD02	TCRBD02-01	02				TCRBJ02-07*01	TCRBJ02	TCRBJ02-07	01				5	0	10	1	14	6	37	49	63	-1	68	1	Out	VDJ
GAGTCCGCCAGCACCAACCAGACATCTATGTACCTCTGTGCCAGCACCCCCGGGGGGCGAATTCCCTCCGAGCAGTACTTCGGGCCG	CASTPGGRIPSEQYF	1	5.797840884054778E-6	45	TCRBV28-01*01	TCRBV28	TCRBV28-01	01				TCRBD02-01*01	TCRBD02	TCRBD02-01	01				TCRBJ02-07*01	TCRBJ02	TCRBJ02-07	01				7	11	8	1	4	6	36	46	50	57	68	1	In	VDJ
CGGTCCACAAAGCTGGAGGACTCAGCCATGTACTTCTGTGCCAGCAGTCAATTGGGAAACGGCGGTACCGAGCAGTACTTCGGGCCG	CASSQLGNGGTEQYF	2	1.1595681768109556E-5	45	TCRBV02-01	TCRBV02	TCRBV02-01				01,03					TCRBD01,TCRBD02	TCRBD01-01,TCRBD02-01		TCRBJ02-07*01	TCRBJ02	TCRBJ02-07	01				5	11	0	8	5	6	36	48	53	57	68	2	In	VDJ
GCCTTGTTGCTGGGGGACTCGGCCCTCTATCTCTGTGCCAGCAGCTTGGGGTCGAACAGGTTTTTTTACGAGCAGTACTTCGGGCCG	CASSLGSNRFFYEQYF	1	5.797840884054778E-6	48	TCRBV05-06*01	TCRBV05	TCRBV05-06	01				TCRBD01-01*01	TCRBD01	TCRBD01-01	01				TCRBJ02-07*01	TCRBJ02	TCRBJ02-07	01				0	6	3	4	6	4	33	49	55	60	66	1	In	VDJ
TCTGAGCTGAATGTGAACGCCTTGGAGCTGGAGGACTCGGCCCTGTATCTCTGTGCCAGCAGCTTTTACGAGCAGTACTTCGGGCCG	CASSFYEQYF	2	1.1595681768109556E-5	30	TCRBV05-08*01	TCRBV05	TCRBV05-08	01											TCRBJ02-07*01	TCRBJ02	TCRBJ02-07	01				2	1	0	0	0	4	51	-1	-1	65	66	2	In	VJ
ACCAGTGCCCATCCTGAAGACAGCAGCTTCTACATCTGCAGTGCTAGAGATGAGGCTAGCGGGGTTTACGAGCAGTACTTCGGGCCG	CSARDEASGVYEQYF	1	5.797840884054778E-6	45	TCRBV20	TCRBV20				TCRBV20-01,TCRBV20-or09_02		TCRBD02-01*01	TCRBD02	TCRBD02-01	01				TCRBJ02-07*01	TCRBJ02	TCRBJ02-07	01				0	2	4	3	5	4	36	50	55	64	66	1	In	VDJ
CCTGTCCTCAGAACCGGGAGACACGGCACTGTATCTCTGCGCCAGCAGTGCCAGGGGGCGAGACTTTACGAGCAGTACTTCGGGCCG		1	5.797840884054778E-6	44	TCRBV23-01*01	TCRBV23	TCRBV23-01	01				TCRBD01-01*01	TCRBD01	TCRBD01-01	01				TCRBJ02-07*01	TCRBJ02	TCRBJ02-07	01				5	7	4	0	2	4	37	49	51	59	66	1	Out	VDJ
CTGAACATGAGCTCCTTGGAGCTGGGGGACTCAGCCCTGTACTTCTGTGCCAGCAGCTTAAGGGCTTACGAGCAGTACTTCGGGCCG	CASSLRAYEQYF	2	1.1595681768109556E-5	36	TCRBV13-01*01	TCRBV13	TCRBV13-01	01								TCRBD01,TCRBD02	TCRBD01-01,TCRBD02-01		TCRBJ02-07*01	TCRBJ02	TCRBJ02-07	01				2	2	5	3	0	4	45	-1	60	64	66	2	In	VDJ
GTCCGCCAGCACCAACCAGACATCTATGTACCTCTGTGCCAGCATTGTTGACTAGCGGGAGGGCCTTACGAGCAGTACTTCGGGCCG		1	5.797840884054778E-6	47	TCRBV28-01*01	TCRBV28	TCRBV28-01	01				TCRBD02-01*02	TCRBD02	TCRBD02-01	02				TCRBJ02-07*01	TCRBJ02	TCRBJ02-07	01				7	3	2	0	5	4	34	44	49	63	66	1	Out	VDJ
CTGAGCTCTCTGGAGCTGGGGGACTCAGCTTTGTATTTCTGTGCCAGCAGCGGTAGCGGGAGTACTTACGAGCAGTACTTCGGGCCG	CASSGSGSTYEQYF	2	1.1595681768109556E-5	42	TCRBV09-01*01	TCRBV09	TCRBV09-01	01				TCRBD02-01*02	TCRBD02	TCRBD02-01	02				TCRBJ02-07*01	TCRBJ02	TCRBJ02-07	01				3	4	5	2	1	4	39	52	53	62	66	2	In	VDJ
GAGTCAGGGGACACAGCACTGTATTTCTGTGCCAGCAGCAAAGCGCTTTGCGGGACTAGCGCCATGTACGAGCAGTACTTCGGGCCG	CASSKALCGTSAMYEQYF	1	5.797840884054778E-6	54	TCRBV21-01*01	TCRBV21	TCRBV21-01	01				TCRBD02-01	TCRBD02	TCRBD02-01				01,02	TCRBJ02-07*01	TCRBJ02	TCRBJ02-07	01				0	5	0	6	7	4	27	44	51	61	66	1	In	VDJ
AATGTGAGCACCTTGGAGCTGGGGGACTCGGCCCTTTATCTTTGCGCCAGCAGCTTGGAGTCAGTCTACGAGCAGTACTTCGGGCCG	CASSLESVYEQYF	2	1.1595681768109556E-5	39	TCRBV05-01*01	TCRBV05	TCRBV05-01	01				TCRBD01-01*01	TCRBD01	TCRBD01-01	01				TCRBJ02-07*01	TCRBJ02	TCRBJ02-07	01				0	1	4	5	3	3	42	58	61	64	65	2	In	VDJ
GAGTCCGCCAGCACCAACCAGACATCTATGTACCTCTGTGCCAGCAGTTTGGCGAGCGGGAGTCTCTACGAGCAGTACTTCGGGCCG	CASSLASGSLYEQYF	1	5.797840884054778E-6	45	TCRBV28-01*01	TCRBV28	TCRBV28-01	01				TCRBD02-01*02	TCRBD02	TCRBD02-01	02				TCRBJ02-07*01	TCRBJ02	TCRBJ02-07	01				3	3	6	2	4	3	36	50	54	62	65	1	In	VDJ
GTGACCAGTGCCCATCCTGAAGACAGCAGCTTCTACATCTGCAGTGCTGGCCAAAAGGTGGAGATCTACGAGCAGTACTTCGGGCCG	CSAGQKVEIYEQYF	7	4.058488618838345E-5	42	TCRBV20	TCRBV20				TCRBV20-01,TCRBV20-or09_02		TCRBD02-01*02	TCRBD02	TCRBD02-01	02				TCRBJ02-07*01	TCRBJ02	TCRBJ02-07	01				5	2	10	2	11	3	39	48	59	63	65	7	In	VDJ
GTGAGCAACATGAGCCCTGAAGACAGCAGCATATATCTCTGCAGCGTTGAAGGGACAGGGGTCGGCTACGAGCAGTACTTCGGGCCG	CSVEGTGVGYEQYF	2	1.1595681768109556E-5	42	TCRBV29-01	TCRBV29	TCRBV29-01				01,02	TCRBD01-01*01	TCRBD01	TCRBD01-01	01				TCRBJ02-07*01	TCRBJ02	TCRBJ02-07	01				1	4	1	2	0	3	39	-1	52	61	65	2	In	VDJ
NNNNTGAAGATCCAGCCCTCAGAACCCAGGGACTCAGCTGTGTACTTCTGTGCCAGCAGTACGCGCTACGAGCAGTACTTCGGGCCG	CASSTRYEQYF	1	5.797840884054778E-6	33	TCRBV12-03/12-04*01	TCRBV12	TCRBV12-03/12-04	01				TCRBD02-01	TCRBD02	TCRBD02-01				01,02	TCRBJ02-07*01	TCRBJ02	TCRBJ02-07	01				5	0	7	6	2	3	48	60	62	-1	65	1	In	VDJ
CTGAAGATCCGGTCCACAAAGCTGGAGGACTCAGCCATGTACTTCTGTGCCAGCAGTGAGACTAGCTACGAGCAGTACTTCGGGCCG	CASSETSYEQYF	2	1.1595681768109556E-5	36	TCRBV02-01	TCRBV02	TCRBV02-01				01,03	TCRBD02-01	TCRBD02	TCRBD02-01				01,02	TCRBJ02-07*01	TCRBJ02	TCRBJ02-07	01				3	0	2	8	0	3	45	-1	59	-1	65	2	In	VDJ
GCCATCCCCAACCAGACAGCTCTTTACTTCTGTGCCACCAGTGTGCAACCCGAACTAATCAGTTCCTACGAGCAGTACTTCGGGCCG	CATSVQPELISSYEQYF	2	1.1595681768109556E-5	51	TCRBV24-01*01	TCRBV24	TCRBV24-01	01				TCRBD02-01	TCRBD02	TCRBD02-01				01,02	TCRBJ02-07*01	TCRBJ02	TCRBJ02-07	01				5	6	3	9	10	1	30	43	53	57	63	2	In	VDJ
TCTAAGAAGCTCCTTCTCAGTGACTCTGGCTTCTATCTCTGTGCCTGGAGTCGGCAGGCCTCTTCCTACGAGCAGTACTTCGGGCCG	CAWSRQASSYEQYF	1	5.797840884054778E-6	42	TCRBV30-01*01	TCRBV30	TCRBV30-01	01				TCRBD01-01*01	TCRBD01	TCRBD01-01	01				TCRBJ02-07*01	TCRBJ02	TCRBJ02-07	01				2	5	4	4	3	1	39	51	54	58	63	1	In	VDJ
AATGTGAGCACCTTGGAGCTGGGGGACTCGGCCCTTTATCTTTGCGCCAGCAGCTCCCAGCCTTCCTACGAGCAGTACTTCGGGCCG	CASSSQPSYEQYF	2	1.1595681768109556E-5	39	TCRBV05-01*01	TCRBV05	TCRBV05-01	01								TCRBD01,TCRBD02	TCRBD01-01,TCRBD02-01		TCRBJ02-07*01	TCRBJ02	TCRBJ02-07	01				3	3	4	5	2	1	42	55	57	60	63	2	In	VDJ
AGCTCCTTGGAGCTGGGGGACTCAGCCCTGTACTTCTGTGCCAGCAGCTTACAGGTGAGGTTCTCCTACGAGCAGTACTTCGGGCCG	CASSLQVRFSYEQYF	1	5.797840884054778E-6	45	TCRBV13-01*01	TCRBV13	TCRBV13-01	01								TCRBD01,TCRBD02	TCRBD01-01,TCRBD02-01		TCRBJ02-07*01	TCRBJ02	TCRBJ02-07	01				2	7	4	4	0	0	36	-1	51	55	62	1	In	VDJ
ATCCGGTCCACAAAGCTGGAGGACTCAGCCATGTACTTCTGTGCCAGCAGTTCGACAGCCTTCTCCTACGAGCAGTACTTCGGGCCG	CASSSTAFSYEQYF	2	1.1595681768109556E-5	42	TCRBV02-01	TCRBV02	TCRBV02-01				01,03	TCRBD01-01*01	TCRBD01	TCRBD01-01	01				TCRBJ02-07*01	TCRBJ02	TCRBJ02-07	01				5	4	2	5	2	0	39	51	53	58	62	2	In	VDJ
AATGTGAACGCCTTGTTGCTGGGGGACTCGGCCCTCTATCTCTGTGCCAGCAGCCTGAGGGTCTCCTACGAGCAGTACTTCGGGCCG	CASSLRVSYEQYF	1	5.797840884054778E-6	39	TCRBV05-06*01	TCRBV05	TCRBV05-06	01				TCRBD02-01*02	TCRBD02	TCRBD02-01	02				TCRBJ02-07*01	TCRBJ02	TCRBJ02-07	01				4	1	11	0	2	0	42	54	56	61	62	1	In	VDJ
CGGAGTCAGGGGACACAGCACTGTATTTCTGTGCCAGCAGCAAAGTGAAGGGCCCGATTCCTCTCCTACGAGCAGTACTTCGGGCCG		1	5.797840884054778E-6	52	TCRBV21-01*01	TCRBV21	TCRBV21-01	01								TCRBD01,TCRBD02	TCRBD01-01,TCRBD02-01		TCRBJ02-07*01	TCRBJ02	TCRBJ02-07	01				1	10	5	3	3	0	29	45	48	52	62	1	Out	VDJ
ATTCTGGAGTCCGCCAGCACCAACCAGACATCTATGTACCTCTGTGCCAGCAGGTTCCAGAGCTCCTACGAGCAGTACTTCGGGCCG	CASRFQSSYEQYF	1	5.797840884054778E-6	39	TCRBV28-01*01	TCRBV28	TCRBV28-01	01								TCRBD01,TCRBD02	TCRBD01-01,TCRBD02-01		TCRBJ02-07*01	TCRBJ02	TCRBJ02-07	01				6	2	4	5	4	0	42	53	57	60	62	1	In	VDJ
ATTCTGGAGTCCGCCAGCACCAACCAGACATCTATGTACCTCTGTGCCAGCAGTTGGGACAGCTCCTACGAGCAGTACTTCGGGCCG	CASSWDSSYEQYF	1	5.797840884054778E-6	39	TCRBV28-01*01	TCRBV28	TCRBV28-01	01				TCRBD01-01*01	TCRBD01	TCRBD01-01	01				TCRBJ02-07*01	TCRBJ02	TCRBJ02-07	01				4	0	0	5	0	0	42	-1	55	-1	62	1	In	VDJ
CAGCCCTCAGAACCCAGGGACTCAGCTGTGTACTTCTGTGCCAGCAGTTTAGGGACTAGCGCCTCCTACGAGCAGTACTTCGGGCCG	CASSLGTSASYEQYF	1	5.797840884054778E-6	45	TCRBV12	TCRBV12				TCRBV12-03/12-04,TCRBV12-04		TCRBD02-01	TCRBD02	TCRBD02-01				01,02	TCRBJ02-07*01	TCRBJ02	TCRBJ02-07	01				1	1	1	6	0	0	36	-1	52	61	62	1	In	VDJ
ATCAATTCCCTGGAGCTTGGTGACTCTGCTGTGTATTTCTGTGCCAGCAGCCAAGAGGCTACCTCCTACGAGCAGTACTTCGGGCCG	CASSQEATSYEQYF	2	1.1595681768109556E-5	42	TCRBV03-01/03-02*01	TCRBV03	TCRBV03-01/03-02	01								TCRBD01,TCRBD02	TCRBD01-01,TCRBD02-01		TCRBJ02-07*01	TCRBJ02	TCRBJ02-07	01				0	3	9	0	0	0	39	-1	56	59	62	2	In	VDJ
GAGTCCGCCAGCACCAACCAGACATCTATGTACCTCTGTGCCAGCAGTTTATCTCTAGCGGACTCCTACGAGCAGTACTTCGGGCCG	CASSLSLADSYEQYF	1	5.797840884054778E-6	45	TCRBV28-01*01	TCRBV28	TCRBV28-01	01				TCRBD02-01	TCRBD02	TCRBD02-01				01,02	TCRBJ02-07*01	TCRBJ02	TCRBJ02-07	01				1	1	4	5	2	0	36	52	54	61	62	1	In	VDJ
ATGAATGTGAGCACCTTGGAGCTGGGGGACTCGGCCCTTTATCTTTGCGCCAGCAGCCCTAACTCCTACGAGCAGTACTTCGGGCCG	CASSPNSYEQYF	2	1.1595681768109556E-5	36	TCRBV05-01*01	TCRBV05	TCRBV05-01	01				TCRBD02-01	TCRBD02	TCRBD02-01				01,02	TCRBJ02-07*01	TCRBJ02	TCRBJ02-07	01				4	1	4	9	1	0	45	57	58	61	62	2	In	VDJ
ACAAAGCTGGAGGACTCAGCCATGTACTTCTGTGCCAGCATGGAGGGGGTTAGCGGGAGGAACTCCTACGAGCAGTACTTCGGGCCG	CASMEGVSGRNSYEQYF	2	1.1595681768109556E-5	51	TCRBV02-01	TCRBV02	TCRBV02-01				01,03	TCRBD02-01*02	TCRBD02	TCRBD02-01	02				TCRBJ02-07*01	TCRBJ02	TCRBJ02-07	01				7	2	5	1	10	0	30	40	50	60	62	2	In	VDJ
ATCCAGCCTGCAGAGCTTGGGGACTCGGCCGTGTATCTCTGTGCCAGCAGCTTAGGGGCAGCATCCTACGAGCAGTACTTCGGGCCG	CASSLGAASYEQYF	1	5.797840884054778E-6	42	TCRBV11-03*01	TCRBV11	TCRBV11-03	01				TCRBD01-01*01	TCRBD01	TCRBD01-01	01				TCRBJ02-07*01	TCRBJ02	TCRBJ02-07	01				1	4	8	0	0	1	39	-1	55	59	63	1	In	VDJ
ATCCAGCCCTCAGAACCCAGGGACTCAGCTGTGTACTTCTGTGCCAGCAGCCGACAGGGCTACCCCTACGAGCAGTACTTCGGGCCG	CASSRQGYPYEQYF	1	5.797840884054778E-6	42	TCRBV12	TCRBV12				TCRBV12-03/12-04,TCRBV12-04		TCRBD01-01*01	TCRBD01	TCRBD01-01	01				TCRBJ02-07*01	TCRBJ02	TCRBJ02-07	01				6	5	2	3	2	2	39	50	52	59	64	1	In	VDJ
TCGCCCAGCCCCAACCAGACCTCTCTGTACTTCTGTGCCAGCAGTACGAACCGGGACAGGATTACCTACGAGCAGTACTTCGGGCCG	CASSTNRDRITYEQYF	2	1.1595681768109556E-5	48	TCRBV27-01*01	TCRBV27	TCRBV27-01	01				TCRBD01-01*01	TCRBD01	TCRBD01-01	01				TCRBJ02-07*01	TCRBJ02	TCRBJ02-07	01				5	4	0	4	7	2	33	45	52	60	64	2	In	VDJ
AACGCCTTGTTGCTGGGGGACTCGGCCCTCTATCTCTGTGCCAGCAGCTTAGGGCCTGGGCTCACCTACGAGCAGTACTTCGGGCCG	CASSLGPGLTYEQYF	2	1.1595681768109556E-5	45	TCRBV05-06*01	TCRBV05	TCRBV05-06	01								TCRBD01,TCRBD02	TCRBD01-01,TCRBD02-01		TCRBJ02-07*01	TCRBJ02	TCRBJ02-07	01				2	10	5	3	0	2	36	-1	50	54	64	2	In	VDJ
AATGTGAACGCCTTGTTGCTGGGGGACTCGGCCCTCTATCTCTGTGCCAGCAGGTCCCGGGCCACCTACGAGCAGTACTTCGGGCCG	CASRSRATYEQYF	1	5.797840884054778E-6	39	TCRBV05-06*01	TCRBV05	TCRBV05-06	01								TCRBD01,TCRBD02	TCRBD01-01,TCRBD02-01		TCRBJ02-07*01	TCRBJ02	TCRBJ02-07	01				5	2	8	0	5	2	42	53	58	62	64	1	In	VDJ
GTGACATCGGCCCAAAAGAACCCGACAGCTTTCTATCTCTGTGCCAGCGGGGGCCTGGGTCCCACCTACGAGCAGTACTTCGGGCCG	CASGGLGPTYEQYF	2	1.1595681768109556E-5	42	TCRBV19-01*01	TCRBV19	TCRBV19-01	01								TCRBD01,TCRBD02	TCRBD01-01,TCRBD02-01		TCRBJ02-07*01	TCRBJ02	TCRBJ02-07	01				9	10	6	0	1	2	39	47	48	54	64	2	In	VDJ
GTGAACGCCTTGTTGCTGGGGGACTCGGCCCTGTATCTCTGTGCCAGCAGCTCCCGGGACGGAACCTACGAGCAGTACTTCGGGCCG	CASSSRDGTYEQYF	5	2.898920442027389E-5	42	TCRBV05-05*01	TCRBV05	TCRBV05-05	01								TCRBD01,TCRBD02	TCRBD01-01,TCRBD02-01		TCRBJ02-07*01	TCRBJ02	TCRBJ02-07	01				3	4	0	7	3	2	39	52	55	60	64	5	In	VDJ
ATCAATTCCCTGGAGCTTGGTGACTCTGCTGTGTATTTCTGTGCCAGCAGCCATTACGGGGCCTACTACGAGCAGTACTTCGGGCCG	CASSHYGAYYEQYF	2	1.1595681768109556E-5	42	TCRBV03-01/03-02*01	TCRBV03	TCRBV03-01/03-02	01								TCRBD01,TCRBD02	TCRBD01-01,TCRBD02-01		TCRBJ02-07*01	TCRBJ02	TCRBJ02-07	01				3	3	7	0	4	3	39	53	57	62	65	2	In	VDJ
ATCCAGCCCTCAGAACCCAGGGACTCAGCTGTGTACTTCTGTGCCAGCAGTTTACGGCTAGCGGACTACGAGCAGTACTTCGGGCCG	CASSLRLADYEQYF	1	5.797840884054778E-6	42	TCRBV12	TCRBV12				TCRBV12-03/12-04,TCRBV12-04		TCRBD02-01	TCRBD02	TCRBD02-01				01,02	TCRBJ02-07*01	TCRBJ02	TCRBJ02-07	01				2	1	4	5	3	3	39	54	57	64	65	1	In	VDJ
GAGTCCGCCAGCACCAACCAGACATCTATGTACCTCTGTGCCAGCACCGACGGGGCTAGCGGGAACTACGAGCAGTACTTCGGGCCG	CASTDGASGNYEQYF	1	5.797840884054778E-6	45	TCRBV28-01*01	TCRBV28	TCRBV28-01	01				TCRBD02-01*02	TCRBD02	TCRBD02-01	02				TCRBJ02-07*01	TCRBJ02	TCRBJ02-07	01				7	1	4	3	9	3	36	46	55	64	65	1	In	VDJ
CTCAAGATCCAGCCTGCAGAGCTTGGGGACTCGGCCGTGTATCTCTGTGCCAGCAGTCACGGGAACTACGAGCAGTACTTCGGGCCG	CASSHGNYEQYF	1	5.797840884054778E-6	36	TCRBV11-03*01	TCRBV11	TCRBV11-03	01				TCRBD02-01*02	TCRBD02	TCRBD02-01	02				TCRBJ02-07*01	TCRBJ02	TCRBJ02-07	01				6	1	8	3	3	3	45	56	59	64	65	1	In	VDJ
NCTCTCACTGTGACATCGGCCCAAAAGAACCCGACAGCTTTCTATCTCTGTGCCAGTAGCCAGGGATACGAGCAGTACTTCGGGCCG	CASSQGYEQYF	2	1.1595681768109556E-5	33	TCRBV19-01*01	TCRBV19	TCRBV19-01	01				TCRBD01-01*01	TCRBD01	TCRBD01-01	01				TCRBJ02-07*01	TCRBJ02	TCRBJ02-07	01				6	1	4	3	1	4	48	59	60	65	66	2	In	VDJ
TCCCTGATTCTGGAGTCCGCCAGCACCAACCAGACATCTATGTACCTCTGTGCCAGCAGTTTTCGGGACGAGCAGTACTTCGGGCCG	CASSFRDEQYF	1	5.797840884054778E-6	33	TCRBV28-01*01	TCRBV28	TCRBV28-01	01				TCRBD02-01	TCRBD02	TCRBD02-01				01,02	TCRBJ02-07*01	TCRBJ02	TCRBJ02-07	01				3	0	8	4	1	5	48	62	63	-1	67	1	In	VDJ
CCTGCAGAGCTTGGGGACTCGGCCGTGTATCTCTGTGCCAGCAGCCTATCCCCCGGGCCCGTCAGGGACGAGCAGTACTTCGGGCCG	CASSLSPGPVRDEQYF	1	5.797840884054778E-6	48	TCRBV11-03*01	TCRBV11	TCRBV11-03	01				TCRBD01-01*01	TCRBD01	TCRBD01-01	01				TCRBJ02-07*01	TCRBJ02	TCRBJ02-07	01				5	0	4	3	17	5	33	45	62	-1	67	1	In	VDJ
GTGACATCGGCCCAAAAGAACCCGACAGCTTTCTATCTCTGTGCCAGTAGTAGGGGGATAACCCGCGACGAGCAGTACTTCGGGCCG	CASSRGITRDEQYF	2	1.1595681768109556E-5	42	TCRBV19-01*01	TCRBV19	TCRBV19-01	01								TCRBD01,TCRBD02	TCRBD01-01,TCRBD02-01		TCRBJ02-07*01	TCRBJ02	TCRBJ02-07	01				4	10	6	1	0	5	39	-1	52	57	67	2	In	VDJ
CCTGCAGAGCTTGGGGACTCGGCCATGTATCTCTGTGCCAGCAGCTTAAGCTCGGGACCAGTTTCGAACGAGCAGTACTTCGGGCCG	CASSLSSGPVSNEQYF	1	5.797840884054778E-6	48	TCRBV11-01*01	TCRBV11	TCRBV11-01	01								TCRBD01,TCRBD02	TCRBD01-01,TCRBD02-01		TCRBJ02-07*01	TCRBJ02	TCRBJ02-07	01				2	9	0	7	5	5	33	48	53	58	67	1	In	VDJ
AAGATCCGGTCCACAAAGCTGGAGGACTCAGCCATGTACTTCTGTGCCAGCAATGCATATGGGGGCGAAGAGCAGTACTTCGGGCCG	CASNAYGGEEQYF	3	1.7393522652164333E-5	39	TCRBV02-01	TCRBV02	TCRBV02-01				01,03	TCRBD01-01*01	TCRBD01	TCRBD01-01	01				TCRBJ02-07*01	TCRBJ02	TCRBJ02-07	01				7	3	6	0	8	7	42	52	60	66	69	3	In	VDJ
NTGAAGATCCAGCCCTCAGAACCCAGGGACTCAGCTGTGTACTTCTGTGCCAGCAGTTTGGCGCGACACACCATATATTTTGGAGAG	CASSLARHTIYF	2	1.1595681768109556E-5	36	TCRBV12-03/12-04*01	TCRBV12	TCRBV12-03/12-04	01								TCRBD01,TCRBD02	TCRBD01-01,TCRBD02-01		TCRBJ01-03*01	TCRBJ01	TCRBJ01-03	01				3	0	2	7	5	8	45	59	64	-1	67	2	In	VDJ
GTGAACGCCTTGTTGCTGGGGGACTCGGCCCTGTATCTCTGTGCCAGCAGCTTGAGTGGTTTTGGAAACACCATATATTTTGGAGAG	CASSLSGFGNTIYF	2	1.1595681768109556E-5	42	TCRBV05-05*01	TCRBV05	TCRBV05-05	01								TCRBD01,TCRBD02	TCRBD01-01,TCRBD02-01		TCRBJ01-03*01	TCRBJ01	TCRBJ01-03	01				1	3	0	10	3	3	39	54	57	59	62	2	In	VDJ
GTGAGCAACATGAGCCCTGAAGACAGCAGCATATATCTCTGCAGCGTCTCACAGGGGATCTCTGGAAACACCATATATTTTGGAGAG	CSVSQGISGNTIYF	4	2.319136353621911E-5	42	TCRBV29-01	TCRBV29	TCRBV29-01				01,02	TCRBD01-01*01	TCRBD01	TCRBD01-01	01				TCRBJ01-03*01	TCRBJ01	TCRBJ01-03	01				6	2	3	2	3	0	39	47	50	57	59	4	In	VDJ
[truncated: 131,928 more rows]
[truncated: 2 more columns]
