# Supplementary material for: Preoperative immune checkpoint inhibition and cryoablation in early-stage breast cancer
Source: iScience. 2024 Jan 12;27(2):108880. doi: 10.1016/j.isci.2024.108880 (PMC10850740; doi:10.1016/j.isci.2024.108880)
Supplement: Data S1. Metadata file for TCR clone abundance tables provided in the supplement [file mmc2.zip › 16-495-6TA_TCRB.tsv]

nucleotide	aminoAcid	count (templates/reads)	frequencyCount (%)	cdr3Length	vMaxResolved	vFamilyName	vGeneName	vGeneAllele	vFamilyTies	vGeneNameTies	vGeneAlleleTies	dMaxResolved	dFamilyName	dGeneName	dGeneAllele	dFamilyTies	dGeneNameTies	dGeneAlleleTies	jMaxResolved	jFamilyName	jGeneName	jGeneAllele	jFamilyTies	jGeneNameTies	jGeneAlleleTies	vDeletion	n1Insertion	d5Deletion	d3Deletion	n2Insertion	jDeletion	vIndex	n1Index	dIndex	n2Index	jIndex	estimatedNumberGenomes	sequenceStatus	cloneResolved	vOrphon	dOrphon	jOrphon	vFunction	dFunction	jFunction	fractionNucleated	vAlignLength	vAlignSubstitutionCount	vAlignSubstitutionIndexes
CTGAAGATCCGGTCCACAAAGCTGGAGGACTCAGCCATGTACTTCTGTGCCAGCAGTGGGGGACGTCAGCCCCAGCATTTTGGTGAT	CASSGGRQPQHF	94	0.009810060530160718	36	TCRBV02-01	TCRBV02	TCRBV02-01				01,03					TCRBD01,TCRBD02	TCRBD01-01,TCRBD02-01		TCRBJ01-05*01	TCRBJ01	TCRBJ01-05	01				4	1	0	7	1	6	45	58	59	64	65	94	In	VDJ
CTGGAGTCAGCTACCCGCTCCCAGACATCTGTGTATTTCTGCGCCAGCTCGGGACTAGCGGGCTCCTACGAGCAGTACTTCGGGCCG	CASSGLAGSYEQYF	51	0.005322479649342517	42	TCRBV10-02*01	TCRBV10	TCRBV10-02	01				TCRBD02-01	TCRBD02	TCRBD02-01				01,02	TCRBJ02-07*01	TCRBJ02	TCRBJ02-07	01				8	0	0	4	2	0	39	48	50	-1	62	51	In	VDJ
CAGCCCTCAGAACCCAGGGACTCAGCTGTGTACTTCTGTGCCAGCAGTTTAAAGGTGGGGGCCAATCAGCCCCAGCATTTTGGTGAT	CASSLKVGANQPQHF	60	0.006261740763932373	45	TCRBV12	TCRBV12				TCRBV12-03/12-04,TCRBV12-04		TCRBD01-01*01	TCRBD01	TCRBD01-01	01				TCRBJ01-05*01	TCRBJ01	TCRBJ01-05	01				2	0	6	0	5	3	36	51	56	-1	62	60	In	VDJ
AAGCTGGAGGACTCAGCCATGTACTTCTGTGCCAGCAGTGAAGCGGACAGGGTGCCTGGTAGCAATCAGCCCCAGCATTTTGGTGAT	CASSEADRVPGSNQPQHF	50	0.005218117303276978	54	TCRBV02-01	TCRBV02	TCRBV02-01				01,03	TCRBD01-01*01	TCRBD01	TCRBD01-01	01				TCRBJ01-05*01	TCRBJ01	TCRBJ01-05	01				0	7	1	3	0	0	27	-1	44	52	59	50	In	VDJ
AATGTGAGCACCTTGGAGCTGGGGGACTCGGCCCTTTATCTTTGCGCCAGCAGCTTACAGGTGGGGGCGGAGCAGTTCTTCGGGCCA	CASSLQVGAEQFF	85	0.008870799415570863	39	TCRBV05-01*01	TCRBV05	TCRBV05-01	01				TCRBD01-01*01	TCRBD01	TCRBD01-01	01				TCRBJ02-01*01	TCRBJ02	TCRBJ02-01	01				2	1	6	0	6	10	42	56	62	68	69	85	In	VDJ
CTGAATGTGAACGCCTTGGAGCTGGACGACTCGGCCCTGTATCTCTGTGCCAGCAGCTCCCGAGGAGAGACCCAGTACTTCGGGCCA	CASSSRGETQYF	48	0.005009392611145898	36	TCRBV05-04*01	TCRBV05	TCRBV05-04	01				TCRBD02-01*02	TCRBD02	TCRBD02-01	02				TCRBJ02-05*01	TCRBJ02	TCRBJ02-05	01				3	0	11	1	3	4	45	58	61	-1	65	48	In	VDJ
CTTCACATCAATTCCCTGGAGCTTGGTGACTCTGCTGTGTATTTCTGTGCCAGCAGCCACAGGGAATCTGGCTACACCTTCGGTTCG	CASSHRESGYTF	40	0.004174493842621582	36	TCRBV03-01/03-02*01	TCRBV03	TCRBV03-01/03-02	01				TCRBD01-01*01	TCRBD01	TCRBD01-01	01				TCRBJ01-02*01	TCRBJ01	TCRBJ01-02	01				3	4	4	3	0	7	45	-1	59	64	68	40	In	VDJ
CTGGAGTCCGCCAGCACCAACCAGACATCTATGTACCTCTGTGCCAGCAGTTTATTTGGAGGGCCCTATGGCTACACCTTCGGTTCG	CASSLFGGPYGYTF	22	0.00229597161344187	42	TCRBV28-01*01	TCRBV28	TCRBV28-01	01				TCRBD02-01*02	TCRBD02	TCRBD02-01	02				TCRBJ01-02*01	TCRBJ01	TCRBJ01-02	01				1	2	10	0	2	4	39	55	57	63	65	22	In	VDJ
AGCACCTTGGAGCTGGGGGACTCGGCCCTTTATCTTTGCGCCAGCAGCTGGGGGACAGTACCCCAAGAGACCCAGTACTTCGGGCCA	CASSWGTVPQETQYF	25	0.002609058651638489	45	TCRBV05-01*01	TCRBV05	TCRBV05-01	01				TCRBD01-01*01	TCRBD01	TCRBD01-01	01				TCRBJ02-05*01	TCRBJ02	TCRBJ02-05	01				3	4	0	5	2	1	36	49	51	58	62	25	In	VDJ
ACCTTGGAGCTGGGGGACTCGGCCCTTTATCTTTGCGCCAGCAGCTTGGCCGGGACACCGGAGAATTCACCCCTCCACTTTGGGAAC	CASSLAGTPENSPLHF	40	0.004174493842621582	48	TCRBV05-01*01	TCRBV05	TCRBV05-01	01				TCRBD01-01*01	TCRBD01	TCRBD01-01	01				TCRBJ01-06*02	TCRBJ01	TCRBJ01-06	02				0	6	0	6	2	7	33	49	51	57	63	40	In	VDJ
ATGAGCTCCTTGGAGCTGGGGGACTCAGCCCTGTACTTCTGTGCCAGCAGCTTAAGGGACCTGAATTCACCCCTCCACTTTGGGAAC	CASSLRDLNSPLHF	24	0.002504696305572949	42	TCRBV13-01*01	TCRBV13	TCRBV13-01	01								TCRBD01,TCRBD02	TCRBD01-01,TCRBD02-01		TCRBJ01-06*02	TCRBJ01	TCRBJ01-06	02				2	3	0	7	1	7	39	54	55	60	63	24	In	VDJ
NNNNTGTCGGCTGCTCCCTCCCAGACATCTGTGTACTTCTGTGCCAGCAGCCTCGGGGGTGGAAAGCCACCCCTCCACTTTGGGAAC	CASSLGGGKPPLHF	71	0.007409726570653309	42	TCRBV06-05*01	TCRBV06	TCRBV06-05	01				TCRBD02-01*01	TCRBD02	TCRBD02-01	01				TCRBJ01-06*02	TCRBJ01	TCRBJ01-06	02				6	8	8	2	3	11	39	50	53	59	67	71	In	VDJ
GTGAGCACCTTGGAGCTGGGGGACTCGGCCCTTTATCTTTGCGCCAGCAGCTTACCCGCCTCTTACAATGAGCAGTTCTTCGGGCCA	CASSLPASYNEQFF	41	0.004278856188687122	42	TCRBV05-01*01	TCRBV05	TCRBV05-01	01								TCRBD01,TCRBD02	TCRBD01-01,TCRBD02-01		TCRBJ02-01*01	TCRBJ02	TCRBJ02-01	01				2	8	3	7	0	4	39	-1	53	55	63	41	In	VDJ
ACGTTGGCGTCTGCTGTACCCTCTCAGACATCTGTGTACTTCTGTGCCAGCAGTGACAATACCTACAATGAGCAGTTCTTCGGGCCA	CASSDNTYNEQFF	27	0.002817783343769568	39	TCRBV06-04*01	TCRBV06	TCRBV06-04	01				TCRBD02-01	TCRBD02	TCRBD02-01				01,02	TCRBJ02-01*01	TCRBJ02	TCRBJ02-01	01				2	0	5	9	2	2	42	57	59	-1	61	27	In	VDJ
ACTGTGAGCAACATGAGCCCTGAAGACAGCAGCATATATCTCTGCAGCGTTGAAGCCCGGGCGAGAGAGGAAGCTTTCTTTGGACAA	CSVEARAREEAFF	18	0.001878522229179712	39	TCRBV29-01	TCRBV29	TCRBV29-01				01,02					TCRBD01,TCRBD02	TCRBD01-01,TCRBD02-01		TCRBJ01-01*01	TCRBJ01	TCRBJ01-01	01				1	7	8	0	3	8	42	55	58	62	69	18	In	VDJ
CCCAAAAGAACCCGACAGCTTTCTATCTCTGTGCCAGTAGTAGTGATGAGGGGTAGTTGGGTTTCCTACGAGCAGTACTTCGGGCCG		24	0.002504696305572949	52	TCRBV19-01*01	TCRBV19	TCRBV19-01	01								TCRBD01,TCRBD02	TCRBD01-01,TCRBD02-01		TCRBJ02-07*01	TCRBJ02	TCRBJ02-07	01				4	10	5	2	6	1	29	42	48	53	63	24	Out	VDJ
ATCCGGTCCACAAAGCTGGAGGACTCAGCCATGTACTTCTGTGCCAGCAGTGAAAGTGGCCGTCACTACGAGCAGTACTTCGGGCCG	CASSESGRHYEQYF	25	0.002609058651638489	42	TCRBV02-01	TCRBV02	TCRBV02-01				01,03	TCRBD01-01*01	TCRBD01	TCRBD01-01	01				TCRBJ02-07*01	TCRBJ02	TCRBJ02-07	01				2	5	9	0	3	3	39	54	57	60	65	25	In	VDJ
ACCTTGGAGCTGGGGGACTCGGCCCTTTATCTTTGCGCCAGCAGCTTGTCCCAAGTCGAGGTTACCGGGGAGCTGTTTTTTGGAGAA	CASSLSQVEVTGELFF	25	0.002609058651638489	48	TCRBV05-01*01	TCRBV05	TCRBV05-01	01				TCRBD02-01*02	TCRBD02	TCRBD02-01	02				TCRBJ02-02*01	TCRBJ02	TCRBJ02-02	01				1	2	11	1	9	5	33	48	57	61	63	25	In	VDJ
TCCCTGGAGCTTGGTGACTCTGCTGTGTATTTCTGTGCCAGCAGCCACCGCACTAGCGGGGGAACAGATACGCAGTATTTTGGCCCA	CASSHRTSGGTDTQYF	23	0.00240033395950741	48	TCRBV03-01/03-02*01	TCRBV03	TCRBV03-01/03-02	01				TCRBD02-01*01	TCRBD02	TCRBD02-01	01				TCRBJ02-03*01	TCRBJ02	TCRBJ02-03	01				3	1	3	2	4	3	33	47	51	62	63	23	In	VDJ
CTGATTCTGGAGTCCGCCAGCACCAACCAGACATCTATGTACCTCTGTGCCAGCAGTTTCGCAGGGGGCCCCCAGCATTTTGGTGAT	CASSFAGGPQHF	16	0.0016697975370486328	36	TCRBV28-01*01	TCRBV28	TCRBV28-01	01				TCRBD01-01*01	TCRBD01	TCRBD01-01	01				TCRBJ01-05*01	TCRBJ01	TCRBJ01-05	01				3	0	4	0	2	10	45	59	61	-1	69	16	In	VDJ
GTGGTCGCACTGCAGCAAGAAGACTCAGCTGCGTATCTCTGCACCAGCATCAGACAGACGAATAATTCACCCCTCCACTTTGGGAAT	CTSIRQTNNSPLHF	19	0.0019828845752452515	42	TCRBV01-01*01	TCRBV01	TCRBV01-01	01				TCRBD01-01*01	TCRBD01	TCRBD01-01	01				TCRBJ01-06*01	TCRBJ01	TCRBJ01-06	01				7	4	2	5	3	5	39	49	52	57	61	19	In	VDJ
ACCAGTGCCCATCCTGAAGACAGCAGCTTCTACATCTGCAGTGCTAGCTACTGGGGACAGGGCACGTACGAGCAGTACTTCGGGCCG	CSASYWGQGTYEQYF	13	0.0013567104988520143	45	TCRBV20	TCRBV20				TCRBV20-01,TCRBV20-or09_02		TCRBD01-01*01	TCRBD01	TCRBD01-01	01				TCRBJ02-07*01	TCRBJ02	TCRBJ02-07	01				3	4	0	3	6	4	36	47	53	62	66	13	In	VDJ
AGCACCTTGGAGCTGGGGGACTCGGCCCTTTATCTTTGCGCCAGCAGCCCAGACAGGGGGCCCACCGGGGAGCTGTTTTTTGGAGAA	CASSPDRGPTGELFF	19	0.0019828845752452515	45	TCRBV05-01*01	TCRBV05	TCRBV05-01	01				TCRBD01-01*01	TCRBD01	TCRBD01-01	01				TCRBJ02-02*01	TCRBJ02	TCRBJ02-02	01				4	1	2	0	3	4	36	48	51	61	62	19	In	VDJ
CTGATTCTGGAGTCCGCCAGCACCAACCAGACATCTATGTACCTCTGTGCCAGCAGTTTAGAGTACAATGAGCAGTTCTTCGGGCCA	CASSLEYNEQFF	12	0.0012523481527864746	36	TCRBV28-01*01	TCRBV28	TCRBV28-01	01				TCRBD02-01*02	TCRBD02	TCRBD02-01	02				TCRBJ02-01*01	TCRBJ02	TCRBJ02-01	01				2	0	11	2	0	4	45	-1	60	-1	63	12	In	VDJ
CAGCCCTCAGAACCCAGGGACTCAGCTGTGTACTTCTGTGCCAGCAGTTTATTGGGATCGGGATACAATGAGCAGTTCTTCGGGCCA	CASSLLGSGYNEQFF	10	0.0010436234606553956	45	TCRBV12	TCRBV12				TCRBV12-03/12-04,TCRBV12-04		TCRBD02-01*02	TCRBD02	TCRBD02-01	02				TCRBJ02-01*01	TCRBJ02	TCRBJ02-01	01				2	0	8	3	7	4	36	51	58	-1	63	10	In	VDJ
CTGACTGTGAGCAACATGAGCCCTGAAGACAGCAGCATATATCTCTGCAGCGTTGTGGAAACACACACTGAAGCTTTCTTTGGACAA	CSVVETHTEAFF	10	0.0010436234606553956	36	TCRBV29-01	TCRBV29	TCRBV29-01				01,02					TCRBD01,TCRBD02	TCRBD01-01,TCRBD02-01		TCRBJ01-01*01	TCRBJ01	TCRBJ01-01	01				4	5	1	8	1	3	45	55	56	59	64	10	In	VDJ
CTGGAGTCGCCCAGCCCCAACCAGACCTCTCTGTACTTCTGTGCCAGCACCCGAGGGGCGGGGACCTACGAGCAGTACTTCGGGCCG	CASTRGAGTYEQYF	12	0.0012523481527864746	42	TCRBV27-01*01	TCRBV27	TCRBV27-01	01				TCRBD02-01*01	TCRBD02	TCRBD02-01	01				TCRBJ02-07*01	TCRBJ02	TCRBJ02-07	01				7	1	7	3	8	2	39	49	57	63	64	12	In	VDJ
GTGAGCACCTTGGAGCTGGGGGACTCGGCCCTTTATCTTTGCGCCAGCAGCCTCGGGACAGGGGTCCCTGAAGCTTTCTTTGGACAA	CASSLGTGVPEAFF	7	7.305364224587769E-4	42	TCRBV05-01*01	TCRBV05	TCRBV05-01	01				TCRBD01-01*01	TCRBD01	TCRBD01-01	01				TCRBJ01-01*01	TCRBJ01	TCRBJ01-01	01				4	3	0	2	3	6	39	51	54	64	67	7	In	VDJ
CCGCCAGCACCAACCAGACATCTATGTACCTCTGTGCCAGCAGTTCTTTGACTAGCGGGGGGCCAAGAGACCCAGTACTTCGGGCCA		13	0.0013567104988520143	49	TCRBV28-01*01	TCRBV28	TCRBV28-01	01				TCRBD02-01*01	TCRBD02	TCRBD02-01	01				TCRBJ02-05*01	TCRBJ02	TCRBJ02-05	01				4	0	2	1	4	1	32	45	49	-1	62	13	Out	VDJ
ATCCAGCCTGCAGAGCTTGAGGACTCGGCCGTGTATCTCTGTGCCAGCAGCTTAAGGCAGGCGGGAAACACCATATATTTTGGAGAG	CASSLRQAGNTIYF	23	0.00240033395950741	42	TCRBV11	TCRBV11				TCRBV11-02,TCRBV11-03		TCRBD01-01*01	TCRBD01	TCRBD01-01	01				TCRBJ01-03*01	TCRBJ01	TCRBJ01-03	01				2	2	4	4	3	4	39	54	57	61	63	23	In	VDJ
AAGAAGCTCCTTCTCAGTGACTCTGGCTTCTATCTCTGTGCCTGGAGTTACACAGGGAGTCTGAACACTGAAGCTTTCTTTGGACAA	CAWSYTGSLNTEAFF	9	9.39261114589856E-4	45	TCRBV30-01*01	TCRBV30	TCRBV30-01	01				TCRBD01-01*01	TCRBD01	TCRBD01-01	01				TCRBJ01-01*01	TCRBJ01	TCRBJ01-01	01				2	4	3	3	3	0	36	48	51	57	61	9	In	VDJ
ACAGAGCAGGAGGACTCCGCCGTGTATCTCTGTGCCAGCAGCTTCATAGCGGGGGCCCCGGTCACAGATACGCAGTATTTTGGCCCA	CASSFIAGAPVTDTQYF	10	0.0010436234606553956	51	TCRBV07-08*01	TCRBV07	TCRBV07-08	01				TCRBD02-01*01	TCRBD02	TCRBD02-01	01				TCRBJ02-03*01	TCRBJ02	TCRBJ02-03	01				3	7	5	2	2	2	30	44	46	55	62	10	In	VDJ
ACAGTGACCAGTGCCCATCCTGAAGACAGCAGCTTCTACATCTGCAGTGCTAGAGTGCAACACCAGGGTGAAGCTTTCTTTGGACAA	CSARVQHQGEAFF	8	8.348987685243164E-4	39	TCRBV20	TCRBV20				TCRBV20-01,TCRBV20-or09_02		TCRBD01-01*01	TCRBD01	TCRBD01-01	01				TCRBJ01-01*01	TCRBJ01	TCRBJ01-01	01				1	0	4	3	8	7	42	55	63	-1	68	8	In	VDJ
GTGACCAGTGCCCATCCTGAAGACAGCAGCTTCTACATCTGCAGTGCTACAAGTCCCGGCAGGGTCTATGGCTACACCTTCGGTTCG	CSATSPGRVYGYTF	17	0.0017741598831141725	42	TCRBV20	TCRBV20				TCRBV20-01,TCRBV20-or09_02		TCRBD01-01*01	TCRBD01	TCRBD01-01	01				TCRBJ01-02*01	TCRBJ01	TCRBJ01-02	01				4	1	4	3	10	4	39	49	59	64	65	17	In	VDJ
AAGATCCAGCCTGCAGAGCTTGAGGACTCGGCCGTGTATCTCTGTGCCAGCAGCACATCTGAGAACACTGAAGCTTTCTTTGGACAA	CASSTSENTEAFF	17	0.0017741598831141725	39	TCRBV11	TCRBV11				TCRBV11-02,TCRBV11-03		TCRBD01-01*01	TCRBD01	TCRBD01-01	01				TCRBJ01-01*01	TCRBJ01	TCRBJ01-01	01				5	5	3	6	0	1	42	-1	54	57	62	17	In	VDJ
ATCCAGCGCACAGAGCAGGGGGACTCGGCCATGTATCTCTGTGCCAGCCAACGGACGGGGGCCCCCTACGAGCAGTACTTCGGGCCG	CASQRTGAPYEQYF	15	0.0015654351909830933	42	TCRBV07-09	TCRBV07	TCRBV07-09				01,05,06					TCRBD01,TCRBD02	TCRBD01-01,TCRBD02-01		TCRBJ02-07*01	TCRBJ02	TCRBJ02-07	01				8	2	6	0	8	2	39	48	56	62	64	15	In	VDJ
TTGTTGCTGGGGGACTCGGCCCTCTATCTCTGTGCCAGCAGCTTGGTGGGTAGCGGGAGTTCGTCGGATGAGCAGTTCTTCGGGCCA	CASSLVGSGSSSDEQFF	11	0.001147985806720935	51	TCRBV05-06*01	TCRBV05	TCRBV05-06	01				TCRBD02-01*02	TCRBD02	TCRBD02-01	02				TCRBJ02-01*01	TCRBJ02	TCRBJ02-01	01				0	8	5	2	4	8	30	46	50	59	67	11	In	VDJ
GTCTGCTGCCTCCTCCCAGACATCTGTATATTTCTGCGCCAGCAGTGTTTAGACCGCCGGGGTGAGAATGAGCAGTTCTTCGGGCCA		14	0.0014610728449175538	47	TCRBV10-01	TCRBV10	TCRBV10-01				01,03	TCRBD02-01*01	TCRBD02	TCRBD02-01	01				TCRBJ02-01*01	TCRBJ02	TCRBJ02-01	01				4	4	8	3	10	7	34	47	57	62	66	14	Out	VDJ
ATCCAGCGCACAGAGCAGGAGGACTCGGCCGTGTATCTCTGTGCCAGCAGCTTGGGAGCGGATTACTACGAGCAGTACTTCGGGCCG	CASSLGADYYEQYF	13	0.0013567104988520143	42	TCRBV07-02	TCRBV07	TCRBV07-02				01,02	TCRBD02-01	TCRBD02	TCRBD02-01				01,02	TCRBJ02-07*01	TCRBJ02	TCRBJ02-07	01				3	4	6	5	3	3	39	53	56	61	65	13	In	VDJ
CTGGGGGACTCAGCCCTGTACTTCTGTGCCAGCAGCTTAGGTCCCCCTAGTCCAAACCGGTTATCCTACGAGCAGTACTTCGGGCCG	CASSLGPPSPNRLSYEQYF	6	6.261740763932373E-4	57	TCRBV13-01*01	TCRBV13	TCRBV13-01	01				TCRBD02-01	TCRBD02	TCRBD02-01				01,02	TCRBJ02-07*01	TCRBJ02	TCRBJ02-07	01				0	13	4	8	5	1	24	41	46	50	63	6	In	VDJ
AGCACCTTGGAGCTGGGGGACTCGGCCCTTTATCTTTGCGCCAGCAGCTTGGCCAGGGCTTACACAGATACGCAGTATTTTGGCCCA	CASSLARAYTDTQYF	18	0.001878522229179712	45	TCRBV05-01*01	TCRBV05	TCRBV05-01	01				TCRBD01-01*01	TCRBD01	TCRBD01-01	01				TCRBJ02-03*01	TCRBJ02	TCRBJ02-03	01				0	4	4	3	1	2	36	52	53	58	62	18	In	VDJ
GGAGATCCAGTCCACGGAGTCAGGGGACACAGCACTGTATTTCTGTGCCAGCAGGATACGCACCAAGACGAGCAGTTCTTCGGGCCA		13	0.0013567104988520143	38	TCRBV21-01*01	TCRBV21	TCRBV21-01	01								TCRBD01,TCRBD02	TCRBD01-01,TCRBD02-01		TCRBJ02-01*01	TCRBJ02	TCRBJ02-01	01				6	0	2	7	12	10	43	54	66	-1	69	13	Out	VDJ
GAGTCGCCCAGCCCCAACCAGACCTCTCTGTACTTCTGTGCCAGCAGTCGCAGCTTTGCGGGGGCTTATACGCAGTATTTTGGCCCA	CASSRSFAGAYTQYF	21	0.0021916092673763305	45	TCRBV27-01*01	TCRBV27	TCRBV27-01	01				TCRBD02-01*01	TCRBD02	TCRBD02-01	01				TCRBJ02-03*01	TCRBJ02	TCRBJ02-03	01				5	3	7	2	9	7	36	48	57	64	67	21	In	VDJ
AGCACCTTGGAGCTGGGGGACTCGGCCCTTTATCTTTGCGCCAGCAGCTCCACAGGGGGCGCAAGCGGGACCCAGTACTTCGGGCCA	CASSSTGGASGTQYF	13	0.0013567104988520143	45	TCRBV05-01*01	TCRBV05	TCRBV05-01	01				TCRBD01-01*01	TCRBD01	TCRBD01-01	01				TCRBJ02-05*01	TCRBJ02	TCRBJ02-05	01				3	8	3	0	2	7	36	49	51	60	68	13	In	VDJ
GAACGCCTTGGAGCTGGAGGACTCGGCCCTGTATCTCTGTGCCAGCAGCCCTAGACAACGGCGGACGAAAAACTGTTTTTTGGCAGT		13	0.0013567104988520143	44	TCRBV05-08*01	TCRBV05	TCRBV05-08	01								TCRBD01,TCRBD02	TCRBD01-01,TCRBD02-01		TCRBJ01-04*01	TCRBJ01	TCRBJ01-04	01				4	0	1	7	13	8	37	49	62	-1	66	13	Out	VDJ
TCCACTCTGACAGTGACCAGTGCCCATCCTGAAGACAGCAGCTTCTACATCTGCAGTGCTAGTGGCGGGGGCGCTTTCTTTGGACAA	CSASGGGAFF	16	0.0016697975370486328	30	TCRBV20-01*04	TCRBV20	TCRBV20-01	04				TCRBD02-01*01	TCRBD02	TCRBD02-01	01				TCRBJ01-01*01	TCRBJ01	TCRBJ01-01	01				1	1	7	2	0	11	51	-1	64	71	72	16	In	VDJ
CTGGAGCTTGGTGACTCTGCTGTGTATTTCTGTGCCAGCAGCCGGACTAGCGGGTGGGAGTACACAGATACGCAGTATTTTGGCCCA	CASSRTSGWEYTDTQYF	6	6.261740763932373E-4	51	TCRBV03-01/03-02*01	TCRBV03	TCRBV03-01/03-02	01				TCRBD02-01	TCRBD02	TCRBD02-01				01,02	TCRBJ02-03*01	TCRBJ02	TCRBJ02-03	01				4	8	1	4	0	2	30	-1	43	54	62	6	In	VDJ
GTGACCAGTGCCCATCCTGAAGACAGCAGCTTCTACATCTGCAGTGCTAAGCGGGGGGCATACATGTACGAGCAGTACTTCGGGCCG	CSAKRGAYMYEQYF	6	6.261740763932373E-4	42	TCRBV20	TCRBV20				TCRBV20-01,TCRBV20-or09_02		TCRBD02-01*01	TCRBD02	TCRBD02-01	01				TCRBJ02-07*01	TCRBJ02	TCRBJ02-07	01				4	8	6	1	0	4	39	-1	49	58	66	6	In	VDJ
CTGCAGCCAGAAGACTCGGCCCTGTATCTCTGTGCCAGCAGCCAAGAAGCCAAGACTAGCGGGAGCTACGAGCAGTACTTCGGGCCG	CASSQEAKTSGSYEQYF	11	0.001147985806720935	51	TCRBV04-02*01	TCRBV04	TCRBV04-02	01				TCRBD02-01*02	TCRBD02	TCRBD02-01	02				TCRBJ02-07*01	TCRBJ02	TCRBJ02-07	01				0	0	2	2	6	3	30	47	53	-1	65	11	In	VDJ
AGCACCTTGGAGCTGGGGGACTCGGCCCTTTATCTTTGCGCCAGCAGTCGAACACAGGGGACCAACTATGGCTACACCTTCGGTTCG	CASSRTQGTNYGYTF	5	5.218117303276978E-4	45	TCRBV05-01*01	TCRBV05	TCRBV05-01	01				TCRBD01-01*01	TCRBD01	TCRBD01-01	01				TCRBJ01-02*01	TCRBJ01	TCRBJ01-02	01				5	3	3	2	6	2	36	47	53	60	63	5	In	VDJ
CTGCAGCCAGAAGACTCAGCCCTGTATCTCTGCGCCAGCAGCCAAGGTGATCCGGGACAGGGACGCAATGAGCAGTTCTTCGGGCCA	CASSQGDPGQGRNEQFF	12	0.0012523481527864746	51	TCRBV04-01*01	TCRBV04	TCRBV04-01	01				TCRBD01-01*01	TCRBD01	TCRBD01-01	01				TCRBJ02-01*01	TCRBJ02	TCRBJ02-01	01				1	3	0	3	7	6	30	46	53	62	65	12	In	VDJ
GACATCGGCCCAAAAGAACCCGACAGCTTTCTATCTCTGTGCCAGTAGTATAGGGACGGCGAAAATCAGCCCCAGCATTTTGGTGAT		12	0.0012523481527864746	44	TCRBV19-01*01	TCRBV19	TCRBV19-01	01								TCRBD01,TCRBD02	TCRBD01-01,TCRBD02-01		TCRBJ01-05*01	TCRBJ01	TCRBJ01-05	01				1	6	1	7	0	4	37	-1	53	57	63	12	Out	VDJ
ACTCTGGAGTCCGCTACCAGCTCCCAGACATCTGTGTACTTCTGTGCCACGAGGGACAGCGCGGCCTACGAGCAGTACTTCGGGCCG	CATRDSAAYEQYF	8	8.348987685243164E-4	39	TCRBV10-03*01	TCRBV10	TCRBV10-03	01				TCRBD01-01*01	TCRBD01	TCRBD01-01	01				TCRBJ02-07*01	TCRBJ02	TCRBJ02-07	01				10	5	0	5	3	2	42	49	52	59	64	8	In	VDJ
GAGCTTGGTGACTCTGCTGTGTATTTCTGTGCCAGCAGTCGAGGACTAGCGGGAGGGATATTCACAGATACGCAGTATTTTGGCCCA	CASSRGLAGGIFTDTQYF	10	0.0010436234606553956	54	TCRBV03-01/03-02*01	TCRBV03	TCRBV03-01/03-02	01				TCRBD02-01*02	TCRBD02	TCRBD02-01	02				TCRBJ02-03*01	TCRBJ02	TCRBJ02-03	01				6	5	1	0	4	2	27	38	42	57	62	10	In	VDJ
CACATCAATTCCCTGGAGCTTGGTGACTCTGCTGTGTATTTCTGTGCCAGCAGCCAAGGCAGGAATTCACCCCTCCACTTTGGGAAT	CASSQGRNSPLHF	12	0.0012523481527864746	39	TCRBV03-01/03-02*01	TCRBV03	TCRBV03-01/03-02	01				TCRBD01-01*01	TCRBD01	TCRBD01-01	01				TCRBJ01-06*01	TCRBJ01	TCRBJ01-06	01				1	0	4	4	1	7	42	58	59	-1	63	12	In	VDJ
AAGATCCAGCCCTCAGAACCCAGGGACTCAGCTGTGTACTTCTGTGCCAGCAGTTTATTTTTGAGGGAGGGCTACACCTTCGGTTCG	CASSLFLREGYTF	11	0.001147985806720935	39	TCRBV12-03/12-04*01	TCRBV12	TCRBV12-03/12-04	01				TCRBD02-01*02	TCRBD02	TCRBD02-01	02				TCRBJ01-02*01	TCRBJ01	TCRBJ01-02	01				2	0	9	2	7	8	42	57	64	-1	69	11	In	VDJ
ACTCTGGAGTCCGCTACCAGCTCCCAGACATCTGTGTACTTCTGTGCCATCAGACAGACCAGCGGCTACGAGCAGTACTTCGGGCCG	CAIRQTSGYEQYF	7	7.305364224587769E-4	39	TCRBV10-03*01	TCRBV10	TCRBV10-03	01				TCRBD02-01	TCRBD02	TCRBD02-01				01,02	TCRBJ02-07*01	TCRBJ02	TCRBJ02-07	01				6	0	6	5	7	3	42	53	60	-1	65	7	In	VDJ
NTGTCGGCTGCTCCCTCCCAGACATCTGTGTACTTCTGTGCCAGCAGTCTAGAATACTCTGGGGCCAACGTCCTGACTTTCGGGGCC	CASSLEYSGANVLTF	7	7.305364224587769E-4	45	TCRBV06-05*01	TCRBV06	TCRBV06-05	01				TCRBD02-01	TCRBD02	TCRBD02-01				01,02	TCRBJ02-06*01	TCRBJ02	TCRBJ02-06	01				5	4	4	8	0	0	36	-1	48	52	56	7	In	VDJ
CTGGAGCTTGGTGACTCTGCTGTGTATTTCTGTGCCAGCAGCCAGAGGACAGGGGGTCCGAACACCGGGGAGCTGTTTTTTGGAGAA	CASSQRTGGPNTGELFF	5	5.218117303276978E-4	51	TCRBV03-01/03-02*01	TCRBV03	TCRBV03-01/03-02	01				TCRBD01-01*01	TCRBD01	TCRBD01-01	01				TCRBJ02-02*01	TCRBJ02	TCRBJ02-02	01				3	2	1	1	2	0	30	44	46	56	58	5	In	VDJ
CGCCTTGGAGCTGGACGACTCGGCCCTGTATCTCTGTGCCAGCAGCCCCGGGGGCTAGCGGTCTCCTACGAGCAGTACTTCGGGCCG		11	0.001147985806720935	47	TCRBV05-04*01	TCRBV05	TCRBV05-04	01				TCRBD02-01	TCRBD02	TCRBD02-01				01,02	TCRBJ02-07*01	TCRBJ02	TCRBJ02-07	01				4	1	4	5	8	0	34	46	54	61	62	11	Out	VDJ
ACCTTGGAGCTGGGGGACTCGGCCCTTTATCTTTGCGCCAGCAGCTTCATCCTAGCGTTAGGGACCGGGGAGCTGTTTTTTGGAGAA	CASSFILALGTGELFF	9	9.39261114589856E-4	48	TCRBV05-01*01	TCRBV05	TCRBV05-01	01				TCRBD02-01	TCRBD02	TCRBD02-01				01,02	TCRBJ02-02*01	TCRBJ02	TCRBJ02-02	01				2	6	4	6	4	5	33	47	51	57	63	9	In	VDJ
ACCAGTGCCCATCCTGAAGACAGCAGCTTCTACATCTGCAGTGCTAGAGATATCGGGACTAGCGGGGTCATTCAGTACTTCGGCGCC	CSARDIGTSGVIQYF	6	6.261740763932373E-4	45	TCRBV20	TCRBV20				TCRBV20-01,TCRBV20-or09_02		TCRBD02-01*01	TCRBD02	TCRBD02-01	01				TCRBJ02-04*01	TCRBJ02	TCRBJ02-04	01				0	1	0	3	4	9	36	50	54	67	68	6	In	VDJ
GTGAGCACCTTGGAGCTGGGGGACTCGGCCCTTTATCTTTGCGCCAGCAGCAATAGCGGGAGTCTCAATGAGCAGTTCTTCGGGCCA	CASSNSGSLNEQFF	8	8.348987685243164E-4	42	TCRBV05-01*01	TCRBV05	TCRBV05-01	01				TCRBD02-01*02	TCRBD02	TCRBD02-01	02				TCRBJ02-01*01	TCRBJ02	TCRBJ02-01	01				4	3	5	2	2	6	39	51	53	62	65	8	In	VDJ
GTGACCAGTGCCCATCCTGAAGACAGCAGCTTCTACATCTGCAGTGCTAGTGTGGGGAGGAATAATTCACCCCTCCACTTTGGGAAC	CSASVGRNNSPLHF	6	6.261740763932373E-4	42	TCRBV20-01*04	TCRBV20	TCRBV20-01	04				TCRBD02-01*02	TCRBD02	TCRBD02-01	02				TCRBJ01-06*02	TCRBJ01	TCRBJ01-06	02				1	1	9	1	2	5	39	52	54	60	61	6	In	VDJ
GAGTCGCCCAGCCCCAACCAGACCTCTCTGTACTTCTGTGCCAGCAGTTTATCGCGGGTAGGGAATTCACCCCTCCACTTTGGGAAC	CASSLSRVGNSPLHF	9	9.39261114589856E-4	45	TCRBV27-01*01	TCRBV27	TCRBV27-01	01				TCRBD02-01	TCRBD02	TCRBD02-01				01,02	TCRBJ01-06*02	TCRBJ01	TCRBJ01-06	02				0	5	7	4	0	7	36	-1	53	58	63	9	In	VDJ
CAGCCCTCAGAACCCAGGGACTCAGCTGTGTACTTCTGTGCCAGCAGGTCTCAGGGTTTCGGCAATCAGCCCCAGCATTTTGGTGAT	CASRSQGFGNQPQHF	9	9.39261114589856E-4	45	TCRBV12	TCRBV12				TCRBV12-03/12-04,TCRBV12-04		TCRBD01-01*01	TCRBD01	TCRBD01-01	01				TCRBJ01-05*01	TCRBJ01	TCRBJ01-05	01				6	5	4	3	4	2	36	47	51	56	61	9	In	VDJ
CCTAGAGTCTGCCATCCCCAACCAGACAGCTCTTTACTTCTGTGCCACCAGTGCCGTACAGGGGGCGATGGCTACACCTTCGGTTCG		7	7.305364224587769E-4	41	TCRBV24-01*01	TCRBV24	TCRBV24-01	01				TCRBD01-01*01	TCRBD01	TCRBD01-01	01				TCRBJ01-02*01	TCRBJ01	TCRBJ01-02	01				5	1	3	0	4	6	40	53	57	66	67	7	Out	VDJ
AACGCCTTGTTGCTGGGGGACTCGGCCCTCTATCTCTGTGCCAGCAGCTTGGGCCCCGGGGGGGTCAATGAGCAGTTCTTCGGGCCA	CASSLGPGGVNEQFF	17	0.0017741598831141725	45	TCRBV05-06*01	TCRBV05	TCRBV05-06	01				TCRBD02-01*01	TCRBD02	TCRBD02-01	01				TCRBJ02-01*01	TCRBJ02	TCRBJ02-01	01				0	1	8	0	4	6	36	52	56	64	65	17	In	VDJ
AATGTGAGCACCTTGGAGCTGGGGGACTCGGCCCTTTATCTTTGCGCCAGCAGCCTGAGTCCTACGGATGGCTACACCTTCGGTTCG	CASSLSPTDGYTF	16	0.0016697975370486328	39	TCRBV05-01*01	TCRBV05	TCRBV05-01	01				TCRBD02-01	TCRBD02	TCRBD02-01				01,02	TCRBJ01-02*01	TCRBJ01	TCRBJ01-02	01				4	3	4	9	7	6	42	54	61	64	67	16	In	VDJ
NNNNNNNNNNTGTCGGCTGCTCCCTCCCAGACATCTGTGTACTTCTGTGCCAGCAGCCTTCTTAGGGATGGCTACACCTTCGGTTCG	CASSLLRDGYTF	6	6.261740763932373E-4	36	TCRBV06-05*01	TCRBV06	TCRBV06-05	01								TCRBD01,TCRBD02	TCRBD01-01,TCRBD02-01		TCRBJ01-02*01	TCRBJ01	TCRBJ01-02	01				6	0	5	3	7	6	45	56	63	-1	67	6	In	VDJ
ATTCTGGAGTCCGCCAGCACCAACCAGACATCTATGTACCTCTGTGCCACCTCTCGGACATGGGTTTACGAGCAGTACTTCGGGCCG	CATSRTWVYEQYF	3	3.1308703819661864E-4	39	TCRBV28-01*01	TCRBV28	TCRBV28-01	01				TCRBD01-01*01	TCRBD01	TCRBD01-01	01				TCRBJ02-07*01	TCRBJ02	TCRBJ02-07	01				10	6	1	6	6	4	42	49	55	60	66	3	In	VDJ
AATTCCCTGGAGCTTGGTGACTCTGCTGTGTATTTCTGTGCCAGCAGCCAAGGAACAGGAAACACCGGGGAGCTGTTTTTTGGAGAA	CASSQGTGNTGELFF	13	0.0013567104988520143	45	TCRBV03-01/03-02*01	TCRBV03	TCRBV03-01/03-02	01				TCRBD01-01*01	TCRBD01	TCRBD01-01	01				TCRBJ02-02*01	TCRBJ02	TCRBJ02-02	01				1	1	3	4	2	2	36	52	54	59	60	13	In	VDJ
AAGATCCGGTCCACAAAGCTGGAGGACTCAGCCATGTACTTCTGTGCCAGCAGTGAAGGGAGAACCGGGGAGCTGTTTTTTGGAGAA	CASSEGRTGELFF	5	5.218117303276978E-4	39	TCRBV02-01	TCRBV02	TCRBV02-01				01,03	TCRBD02-01*02	TCRBD02	TCRBD02-01	02				TCRBJ02-02*01	TCRBJ02	TCRBJ02-02	01				1	1	10	2	0	5	42	-1	58	62	63	5	In	VDJ
AAGATCCAGCCTGCAGAGCTTGGGGACTCGGCCATGTATCTCTGTGCCAGCAGCTTTCGACAGGGCAGCGAGCAGTACTTCGGGCCG	CASSFRQGSEQYF	10	0.0010436234606553956	39	TCRBV11-01*01	TCRBV11	TCRBV11-01	01				TCRBD01-01*01	TCRBD01	TCRBD01-01	01				TCRBJ02-07*01	TCRBJ02	TCRBJ02-07	01				3	3	2	3	2	6	42	56	58	65	68	10	In	VDJ
ATCCGGTCCACAAAGCTGGAGGACTCAGCCATGTACTTCTGTGCCAGCAGCGCCGGGACTAGCAGGGATGAGCAGTTCTTCGGGCCA	CASSAGTSRDEQFF	9	9.39261114589856E-4	42	TCRBV02-01	TCRBV02	TCRBV02-01				01,03	TCRBD02-01	TCRBD02	TCRBD02-01				01,02	TCRBJ02-01*01	TCRBJ02	TCRBJ02-01	01				6	4	0	7	4	8	39	50	54	63	67	9	In	VDJ
ACCAGTGCCCATCCTGAAGACAGCAGCTTCTACATCTGCAGTGCTAGAGACGGGCTATCGGGCACAGATACGCAGTATTTTGGCCCA	CSARDGLSGTDTQYF	10	0.0010436234606553956	45	TCRBV20	TCRBV20				TCRBV20-01,TCRBV20-or09_02						TCRBD01,TCRBD02	TCRBD01-01,TCRBD02-01		TCRBJ02-03*01	TCRBJ02	TCRBJ02-03	01				0	6	8	0	1	1	36	50	51	55	61	10	In	VDJ
ACATCGGCCCAAAAGAACCCGACAGCTTTCTATCTCTGTGCCAGTAGTTCCCTGGAGGGACAGCGATACGAGCAGTACTTCGGGCCG	CASSSLEGQRYEQYF	5	5.218117303276978E-4	45	TCRBV19-01*01	TCRBV19	TCRBV19-01	01				TCRBD01-01*01	TCRBD01	TCRBD01-01	01				TCRBJ02-07*01	TCRBJ02	TCRBJ02-07	01				5	3	0	5	8	4	36	48	56	63	66	5	In	VDJ
AGCACCTTGGAGCTGGGGGACTCGGCCCTTTATCTTTGCGCCAGCAGCTTGGGGCCCGGGGACAATTCACCCCTCCACTTTGGGAAC	CASSLGPGDNSPLHF	8	8.348987685243164E-4	45	TCRBV05-01*01	TCRBV05	TCRBV05-01	01								TCRBD01,TCRBD02	TCRBD01-01,TCRBD02-01		TCRBJ01-06*02	TCRBJ01	TCRBJ01-06	02				0	0	0	7	6	7	36	52	58	-1	63	8	In	VDJ
TCCCTGGAGCTTGGTGACTCTGCTGTGTATTTCTGTGCCAGCAGCCAAGAGGGAGACCGAGGGATCTATGGCTACACCTTCGGTTCG	CASSQEGDRGIYGYTF	3	3.1308703819661864E-4	48	TCRBV03-01/03-02*01	TCRBV03	TCRBV03-01/03-02	01				TCRBD02-01*02	TCRBD02	TCRBD02-01	02				TCRBJ01-02*01	TCRBJ01	TCRBJ01-02	01				0	10	9	2	0	4	33	-1	50	55	65	3	In	VDJ
AAGATCCAGCCTGCAGAGCTTGGGGACTCGGCCATGTATCTCTGTGCCAGCAGCTTCCGTACAGGGGCCGAGCAGTACTTCGGGCCG	CASSFRTGAEQYF	7	7.305364224587769E-4	39	TCRBV11-01*01	TCRBV11	TCRBV11-01	01				TCRBD01-01*01	TCRBD01	TCRBD01-01	01				TCRBJ02-07*01	TCRBJ02	TCRBJ02-07	01				3	1	3	2	4	6	42	56	60	67	68	7	In	VDJ
GAGTCGCCCAGCCCCAACCAGACCTCTCTGTACTTCTGTGCCAGCAGTTTAGTGGGACAGGGAAAAGAGACCCAGTACTTCGGGCCA	CASSLVGQGKETQYF	3	3.1308703819661864E-4	45	TCRBV27-01*01	TCRBV27	TCRBV27-01	01				TCRBD01-01*01	TCRBD01	TCRBD01-01	01				TCRBJ02-05*01	TCRBJ02	TCRBJ02-05	01				2	2	0	3	2	3	36	51	53	62	64	3	In	VDJ
AGCAACATGAGCCCTGAAGACAGCAGCATATATCTCTGCAGCGTTGAAGGGCGGGACCTCACCTACAATGAGCAGTTCTTCGGGCCA	CSVEGRDLTYNEQFF	5	5.218117303276978E-4	45	TCRBV29-01	TCRBV29	TCRBV29-01				01,02	TCRBD02-01*02	TCRBD02	TCRBD02-01	02				TCRBJ02-01*01	TCRBJ02	TCRBJ02-01	01				1	5	7	3	1	2	36	49	50	56	61	5	In	VDJ
CTGGAGTCCGCTACCAGCTCCCAGACATCTGTGTACTTCTGTGCCACCTTACCGGGACAGGGGGCTTTCGAGCAGTACTTCGGGCCG	CATLPGQGAFEQYF	8	8.348987685243164E-4	42	TCRBV10-03*01	TCRBV10	TCRBV10-03	01				TCRBD01-01*01	TCRBD01	TCRBD01-01	01				TCRBJ02-07*01	TCRBJ02	TCRBJ02-07	01				10	3	0	0	7	6	39	46	53	65	68	8	In	VDJ
AAGATCCAGCGCACAGAGCAGGGGGACTCGGCCATGTATCTCTGTGCCAGCTCGCTCAGGGAGGACACTGAAGCTTTCTTTGGACAA	CASSLREDTEAFF	15	0.0015654351909830933	39	TCRBV07-09	TCRBV07	TCRBV07-09				01,05,06	TCRBD02-01*02	TCRBD02	TCRBD02-01	02				TCRBJ01-01*01	TCRBJ01	TCRBJ01-01	01				8	0	9	1	7	3	42	51	58	-1	64	15	In	VDJ
AAGATCCAGCCTGCAGAGCTTGAGGACTCGGCCGTGTATCTCTGTGCCAGCAGCTGGGGGGGTTCCTACGAGCAGTACTTCGGGCCG	CASSWGGSYEQYF	5	5.218117303276978E-4	39	TCRBV11	TCRBV11				TCRBV11-02,TCRBV11-03		TCRBD02-01*01	TCRBD02	TCRBD02-01	01				TCRBJ02-07*01	TCRBJ02	TCRBJ02-07	01				4	1	9	0	0	1	42	-1	55	62	63	5	In	VDJ
NNNNNNNNNNTGTCGGCTGCTCCCTCCCAGACATCTGTGTACTTCTGTGCCAGCAGTTACGGGGGAACTGAAGCTTTCTTTGGACAA	CASSYGGTEAFF	18	0.001878522229179712	36	TCRBV06-05*01	TCRBV06	TCRBV06-05	01								TCRBD01,TCRBD02	TCRBD01-01,TCRBD02-01		TCRBJ01-01*01	TCRBJ01	TCRBJ01-01	01				2	1	6	1	0	5	45	-1	60	65	66	18	In	VDJ
CCCCTGATCCTGGAGTCGCCCAGCCCCAACCAGACCTCTCTGTACTTCTGTGCCAGCAGTAGTGGGGGGCGGGTTCACTTCGGGCCG	CASSSGGRVHF	6	6.261740763932373E-4	33	TCRBV27-01*01	TCRBV27	TCRBV27-01	01								TCRBD01,TCRBD02	TCRBD01-01,TCRBD02-01		TCRBJ02-07*01	TCRBJ02	TCRBJ02-07	01				5	6	6	0	4	14	48	60	64	70	76	6	In	VDJ
ACAGTGACCAGTGCCCATCCTGAAGACAGCAGCTTCTACATCTGCAGTGCTAGACAACGGTTCAATCAGCCCCAGCATTTTGGTGAT	CSARQRFNQPQHF	4	4.174493842621582E-4	39	TCRBV20	TCRBV20				TCRBV20-01,TCRBV20-or09_02		TCRBD02-01	TCRBD02	TCRBD02-01				01,02	TCRBJ01-05*01	TCRBJ01	TCRBJ01-05	01				2	2	8	5	3	3	42	54	57	60	62	4	In	VDJ
TGAACGCCTTGGAGCTGGACGACTCGGCCCTGTATCTCTGTGCCAGCAGCTTACAGGGTAGCATGCAATGAGCAGTTCTTCGGGCCA		6	6.261740763932373E-4	43	TCRBV05-04*01	TCRBV05	TCRBV05-04	01				TCRBD01-01*01	TCRBD01	TCRBD01-01	01				TCRBJ02-01*01	TCRBJ02	TCRBJ02-01	01				2	7	3	3	0	6	38	-1	52	58	65	6	Out	VDJ
CTGACAGTGACCAGTGCCCATCCTGAAGACAGCAGCTTCTACATCTGCAGTGCTCGACCACTGAGCACTGAAGCTTTCTTTGGACAA	CSARPLSTEAFF	4	4.174493842621582E-4	36	TCRBV20	TCRBV20				TCRBV20-01,TCRBV20-or09_02						TCRBD01,TCRBD02	TCRBD01-01,TCRBD02-01		TCRBJ01-01*01	TCRBJ01	TCRBJ01-01	01				5	7	2	7	1	4	45	54	55	58	65	4	In	VDJ
AGATCCAGTCCACGGAGTCAGGGGACACAGCACTGTATTTCTGTGCCAGCCCCGGGTCACAGGGGCTACGAGCAGTACTTCGGGCCG		5	5.218117303276978E-4	40	TCRBV21-01*01	TCRBV21	TCRBV21-01	01				TCRBD01-01*01	TCRBD01	TCRBD01-01	01				TCRBJ02-07*01	TCRBJ02	TCRBJ02-07	01				8	0	3	2	8	3	41	50	58	-1	65	5	Out	VDJ
CTGCAGCCAGAAGACTCGGCCCTGTATCTCTGTGCCAGCAGCCAAGATCCCCCCCTAGGGCGGGATGAAAAACTGTTTTTTGGCAGT	CASSQDPPLGRDEKLFF	16	0.0016697975370486328	51	TCRBV04-02*01	TCRBV04	TCRBV04-02	01				TCRBD02-01	TCRBD02	TCRBD02-01				01,02	TCRBJ01-04*01	TCRBJ01	TCRBJ01-04	01				0	0	7	4	12	6	30	47	59	-1	64	16	In	VDJ
TCGGCCCAAAAGAACCCGACAGCTTTCTATCTCTGTGCCAGTAGTACCCCGTCCGCGGGTTACACAGATACGCAGTATTTTGGCCCA	CASSTPSAGYTDTQYF	5	5.218117303276978E-4	48	TCRBV19-01*01	TCRBV19	TCRBV19-01	01				TCRBD02-01	TCRBD02	TCRBD02-01				01,02	TCRBJ02-03*01	TCRBJ02	TCRBJ02-03	01				4	3	7	4	8	2	33	46	54	59	62	5	In	VDJ
CAGCAGGTAGTGCGAGGAGATTCGGCAGCTTATTTCTGTGCCAGCTCACCAACAGGGGGGAACAATCAGCCCCAGCATTTTGGTGAT	CASSPTGGNNQPQHF	6	6.261740763932373E-4	45	TCRBV18-01*01	TCRBV18	TCRBV18-01	01				TCRBD01-01*01	TCRBD01	TCRBD01-01	01				TCRBJ01-05*01	TCRBJ01	TCRBJ01-05	01				2	3	3	1	0	3	36	-1	51	59	62	6	In	VDJ
CGGTCCACAAAGCTGGAGGACTCAGCCATGTACTTCTGTGCCAGCAGTGGTGGGTCAGTGACGGGAAACATTCAGTACTTCGGCGCC	CASSGGSVTGNIQYF	2	2.087246921310791E-4	45	TCRBV02-01	TCRBV02	TCRBV02-01				01,03	TCRBD02-01	TCRBD02	TCRBD02-01				01,02	TCRBJ02-04*01	TCRBJ02	TCRBJ02-04	01				4	0	8	4	12	6	36	49	61	-1	65	2	In	VDJ
CTGGAGTCCGCTACCAGCTCCCAGACATCTGTGTACTTCTGTGCCATCAGTGAGCGGGCGGGGACCTATGGCTACACCTTCGGTTCG	CAISERAGTYGYTF	4	4.174493842621582E-4	42	TCRBV10-03*01	TCRBV10	TCRBV10-03	01				TCRBD02-01*01	TCRBD02	TCRBD02-01	01				TCRBJ01-02*01	TCRBJ01	TCRBJ01-02	01				2	2	7	3	3	4	39	54	57	63	65	4	In	VDJ
GCCTTGGAGCTGGACGACTCGGCCCTGTATCTCTGTGCCAGCAGCTTGTTGCCCGTGACAGGGAGGGCCCCAGCTTTCTTTGGACAA	CASSLLPVTGRAPAFF	3	3.1308703819661864E-4	48	TCRBV05-04*01	TCRBV05	TCRBV05-04	01								TCRBD01,TCRBD02	TCRBD01-01,TCRBD02-01		TCRBJ01-01*01	TCRBJ01	TCRBJ01-01	01				1	8	2	3	8	10	33	48	56	63	71	3	In	VDJ
AGAAGCTCCTTCTCAGTGACTCTGGCTTCTATCTCTGTGCCTGGAGTGTACTCCCCACAGGCCGGGCAGCCCCAGCATTTTGGTGAT		7	7.305364224587769E-4	46	TCRBV30-01*01	TCRBV30	TCRBV30-01	01				TCRBD01-01*01	TCRBD01	TCRBD01-01	01				TCRBJ01-05*01	TCRBJ01	TCRBJ01-05	01				0	5	3	4	7	7	35	49	56	61	66	7	Out	VDJ
GTGACCAGTGCCCATCCTGAAGACAGCAGCTTCTACATCTGCAGTGCTCAGGGGGCGGGAGTGGGATATGGCTACACCTTCGGTTCG	CSAQGAGVGYGYTF	3	3.1308703819661864E-4	42	TCRBV20	TCRBV20				TCRBV20-01,TCRBV20-or09_02		TCRBD01-01*01	TCRBD01	TCRBD01-01	01				TCRBJ01-02*01	TCRBJ01	TCRBJ01-02	01				5	10	4	0	0	5	39	-1	48	56	66	3	In	VDJ
GCCCTCAGAACCCAGGGACTCAGCTGTGTACTTCTGTGCCAGCAGTCTTCTAGCGGGAGGGCCGGAGATACGCAGTATTTTGGCCCA		1	1.0436234606553955E-4	47	TCRBV12	TCRBV12				TCRBV12-03/12-04,TCRBV12-04		TCRBD02-01*02	TCRBD02	TCRBD02-01	02				TCRBJ02-03*01	TCRBJ02	TCRBJ02-03	01				5	4	4	0	3	5	34	46	49	61	65	1	Out	VDJ
GTCGGCTGCTCCCTCCCAGACATCTGTGTACTTCTGTGCCAGCAGTTACTCCTGGTGGTAGGCAATCAGCCCCAGCATTTTGGTGAT		4	4.174493842621582E-4	47	TCRBV06-05*01	TCRBV06	TCRBV06-05	01				TCRBD02-01	TCRBD02	TCRBD02-01				01,02	TCRBJ01-05*01	TCRBJ01	TCRBJ01-05	01				0	0	5	8	7	2	34	51	58	-1	61	4	Out	VDJ
ACCTTGGAGCTGGGGGACTCGGCCCTTTATCTTTGCGCCAGCAGCTGGGGGACTAGCGGCAACACCGGGGAGCTGTTTTTTGGAGAA	CASSWGTSGNTGELFF	11	0.001147985806720935	48	TCRBV05-01*01	TCRBV05	TCRBV05-01	01				TCRBD02-01	TCRBD02	TCRBD02-01				01,02	TCRBJ02-02*01	TCRBJ02	TCRBJ02-02	01				3	1	0	5	2	2	33	46	48	59	60	11	In	VDJ
AATGTGAGCACCTTGGAGCTGGGGGACTCGGCCCTTTATCTTTGCGCCAGCAGCTTGGTAGGGCAGGGTGGCTACACCTTCGGTTCG	CASSLVGQGGYTF	1	1.0436234606553955E-4	39	TCRBV05-01*01	TCRBV05	TCRBV05-01	01				TCRBD01-01*01	TCRBD01	TCRBD01-01	01				TCRBJ01-02*01	TCRBJ01	TCRBJ01-02	01				0	0	4	3	5	7	42	58	63	-1	68	1	In	VDJ
AATGTGAGCACCTTGGAGCTGGGGGACTCGGCCCTTTATCTTTGCGCCAGCAGCTTGTATGGTATTTATGGCTACACCTTCGGTTCG	CASSLYGIYGYTF	4	4.174493842621582E-4	39	TCRBV05-01*01	TCRBV05	TCRBV05-01	01								TCRBD01,TCRBD02	TCRBD01-01,TCRBD02-01		TCRBJ01-02*01	TCRBJ01	TCRBJ01-02	01				1	4	0	10	3	5	42	57	60	62	66	4	In	VDJ
GCCCCAACCAGACCTCTCTGTACTTCTGTGCCAGCAGTTTATGGGTTCTTATAGCGGGAGGGACGCTACGAGCAGTACTTCGGGCCG		6	6.261740763932373E-4	55	TCRBV27-01*01	TCRBV27	TCRBV27-01	01				TCRBD02-01*02	TCRBD02	TCRBD02-01	02				TCRBJ02-07*01	TCRBJ02	TCRBJ02-07	01				1	3	5	0	9	3	26	42	51	62	65	6	Out	VDJ
AGACACGGCACTGTATCTCTGCGCCAGCAGTCAATCAGGGTCGGCCGGGACCATAGCTCCTATAATTCACCCCTCCACTTTGGGAAC		3	3.1308703819661864E-4	62	TCRBV23-01*01	TCRBV23	TCRBV23-01	01								TCRBD01,TCRBD02	TCRBD01-01,TCRBD02-01		TCRBJ01-06*02	TCRBJ01	TCRBJ01-06	02				0	5	0	7	10	0	19	36	46	51	56	3	Out	VDJ
CGGTCCACAAAGCTGGAGGACTCAGCCATGTACTTCTGTGCCAGCAGCCCAGGAGCGGGTATAGGGGAGACCCAGTACTTCGGGCCA	CASSPGAGIGETQYF	4	4.174493842621582E-4	45	TCRBV02-01	TCRBV02	TCRBV02-01				01,03	TCRBD02-01	TCRBD02	TCRBD02-01				01,02	TCRBJ02-05*01	TCRBJ02	TCRBJ02-05	01				6	7	6	4	6	5	36	47	53	59	66	4	In	VDJ
NTGAAGATCCAGCCCTCAGAACCCAGGGACTCAGCTGTGTACTTCTGTGCCAGCAGATCCATCGGGGATACGCAGTATTTTGGCCCA	CASRSIGDTQYF	4	4.174493842621582E-4	36	TCRBV12-03/12-04*01	TCRBV12	TCRBV12-03/12-04	01				TCRBD02-01	TCRBD02	TCRBD02-01				01,02	TCRBJ02-03*01	TCRBJ02	TCRBJ02-03	01				6	0	8	4	6	6	45	56	62	-1	66	4	In	VDJ
ATCCAGCGCACAGAGCGGGGGGACTCAGCCGTGTATCTCTGTGCCAGCAGCCCAACAGGGGGCTCCTATGGCTACACCTTCGGTTCG	CASSPTGGSYGYTF	8	8.348987685243164E-4	42	TCRBV07-03*01	TCRBV07	TCRBV07-03	01				TCRBD01-01*01	TCRBD01	TCRBD01-01	01				TCRBJ01-02*01	TCRBJ01	TCRBJ01-02	01				5	2	3	0	3	4	39	51	54	63	65	8	In	VDJ
TCCAGCGCACAGAGCGGGGGGACTCAGCCGTGTATCTCTGTGCCAGCAGCTTCCTAGGGACAAGACAATGAGCAGTTCTTCGGGCCA		7	7.305364224587769E-4	43	TCRBV07-03*01	TCRBV07	TCRBV07-03	01				TCRBD01-01*01	TCRBD01	TCRBD01-01	01				TCRBJ02-01*01	TCRBJ02	TCRBJ02-01	01				3	2	0	6	4	5	38	52	56	62	64	7	Out	VDJ
ATCCAGCGCACAGAGCAGGAGGACTCCGCCGTGTATCTCTGTGCCAGCAGCTTTAAGGGAGAGGATTCACCCCTCCACTTTGGGAAT	CASSFKGEDSPLHF	4	4.174493842621582E-4	42	TCRBV07-08*01	TCRBV07	TCRBV07-08	01				TCRBD02-01*02	TCRBD02	TCRBD02-01	02				TCRBJ01-06*01	TCRBJ01	TCRBJ01-06	01				3	3	9	2	3	8	39	53	56	61	64	4	In	VDJ
AAGATCCGGTCCACAAAGCTGGAGGACTCAGCCATGTACTTCTGTGCCGGATCACCGGGAATCTCCTACGAGCAGTACTTCGGGCCG	CAGSPGISYEQYF	10	0.0010436234606553956	39	TCRBV02-01	TCRBV02	TCRBV02-01				01,03	TCRBD02-01*02	TCRBD02	TCRBD02-01	02				TCRBJ02-07*01	TCRBJ02	TCRBJ02-07	01				11	2	8	3	7	0	42	48	55	60	62	10	In	VDJ
ACATCGGCCCAAAAGAACCCGACAGCTTTCTATCTCTGTGCCAGTAGTGCCACAGGTGGACGCACCGGGGAGCTGTTTTTTGGAGAA	CASSATGGRTGELFF	3	3.1308703819661864E-4	45	TCRBV19-01*01	TCRBV19	TCRBV19-01	01				TCRBD01-01*01	TCRBD01	TCRBD01-01	01				TCRBJ02-02*01	TCRBJ02	TCRBJ02-02	01				5	6	3	4	3	4	36	48	51	56	62	3	In	VDJ
TGAATGTGAACGCCTTGTTGCTGGGGGACTCGGCCCTGTATCTCTGTGCCAGCAGATGGACTGAACACTGAAGCTTTCTTTGGACAA		2	2.087246921310791E-4	37	TCRBV05-05*01	TCRBV05	TCRBV05-05	01								TCRBD01,TCRBD02	TCRBD01-01,TCRBD02-01		TCRBJ01-01*01	TCRBJ01	TCRBJ01-01	01				5	0	1	7	2	0	44	55	57	-1	61	2	Out	VDJ
CTGGAGTCCGCCAGCACCAACCAGACATCTATGTACCTCTGTGCCAGCAGCGGCCCCCACGGGAACACTGAAGCTTTCTTTGGACAA	CASSGPHGNTEAFF	4	4.174493842621582E-4	42	TCRBV28-01*01	TCRBV28	TCRBV28-01	01								TCRBD01,TCRBD02	TCRBD01-01,TCRBD02-01		TCRBJ01-01*01	TCRBJ01	TCRBJ01-01	01				6	8	9	0	1	1	39	50	51	54	62	4	In	VDJ
AGTGCCCATCCTGAAGACAGCAGCTTCTACATCTGCAGTGCTAGAGACCCCGCCGGGCGTAACTCCTACGAGCAGTACTTCGGGCCG	CSARDPAGRNSYEQYF	2	2.087246921310791E-4	48	TCRBV20	TCRBV20				TCRBV20-01,TCRBV20-or09_02						TCRBD01,TCRBD02	TCRBD01-01,TCRBD02-01		TCRBJ02-07*01	TCRBJ02	TCRBJ02-07	01				0	4	8	0	7	0	33	47	54	58	62	2	In	VDJ
GAGTCTGCTGCCTCCTCCCAGACATCTGTATATTTCTGCGCCAGCAATGGGACAGGGAAAATTAACTACGAGCAGTACTTCGGGCCG	CASNGTGKINYEQYF	10	0.0010436234606553956	45	TCRBV10-01*01	TCRBV10	TCRBV10-01	01				TCRBD01-01*01	TCRBD01	TCRBD01-01	01				TCRBJ02-07*01	TCRBJ02	TCRBJ02-07	01				7	8	0	3	2	3	36	46	48	57	65	10	In	VDJ
GCTGGGGGACTCAGCTTTGTATTTCTGTGCCAGCAGCGCTCGCCGGGACTAGCGGGAGAATAAGAAAACGAGCAGTACTTCGGGCCG		7	7.305364224587769E-4	56	TCRBV09-01*01	TCRBV09	TCRBV09-01	01				TCRBD02-01*02	TCRBD02	TCRBD02-01	02				TCRBJ02-07*01	TCRBJ02	TCRBJ02-07	01				3	9	0	2	6	5	25	38	44	58	67	7	Out	VDJ
GTGACATCGGCCCAAAAGAACCCGACAGCTTTCTATCTCTGTGCCAGTAGGGCCCCGGGTGGATACAATGAGCAGTTCTTCGGGCCA	CASRAPGGYNEQFF	2	2.087246921310791E-4	42	TCRBV19-01*01	TCRBV19	TCRBV19-01	01				TCRBD02-01	TCRBD02	TCRBD02-01				01,02	TCRBJ02-01*01	TCRBJ02	TCRBJ02-01	01				6	4	8	4	5	4	39	50	55	59	63	2	In	VDJ
ATCCTGTCCTCAGAACCGGGAGACACGGCACTGTATCTCTGCGCCAGCAGGGACCACGGGATAGTTGAAAAACTGTTTTTTGGCAGT	CASRDHGIVEKLFF	4	4.174493842621582E-4	42	TCRBV23-01*01	TCRBV23	TCRBV23-01	01				TCRBD02-01*02	TCRBD02	TCRBD02-01	02				TCRBJ01-04*01	TCRBJ01	TCRBJ01-04	01				6	4	8	3	6	7	39	50	56	61	65	4	In	VDJ
GTGAACGCCTTGGAGCTGGACGACTCGGCCCTGTATCTCTGTGCCAGCAGCTTGAAGGAGGGGAGCTCACCCCTCCACTTTGGGAAT	CASSLKEGSSPLHF	4	4.174493842621582E-4	42	TCRBV05-04*01	TCRBV05	TCRBV05-04	01				TCRBD02-01*02	TCRBD02	TCRBD02-01	02				TCRBJ01-06*01	TCRBJ01	TCRBJ01-06	01				1	4	10	0	2	10	39	54	56	62	66	4	In	VDJ
CAAAAGAACCCGACAGCTTTCTATCTCTGTGCCAGTAGTATAGATCCCCAATCTACTAGGGGATCGCTCGGCTACACCTTCGGTTCG	CASSIDPQSTRGSLGYTF	6	6.261740763932373E-4	54	TCRBV19-01*01	TCRBV19	TCRBV19-01	01								TCRBD01,TCRBD02	TCRBD01-01,TCRBD02-01		TCRBJ01-02*01	TCRBJ01	TCRBJ01-02	01				0	7	5	2	13	8	27	44	57	62	69	6	In	VDJ
CAGCAGGTAGTGCGAGGAGATTCGGCAGCTTATTTCTGTGCCAGCTCACGGGACGAACTCAACACCGGGGAGCTGTTTTTTGGAGAA	CASSRDELNTGELFF	4	4.174493842621582E-4	45	TCRBV18-01*01	TCRBV18	TCRBV18-01	01								TCRBD01,TCRBD02	TCRBD01-01,TCRBD02-01		TCRBJ02-02*01	TCRBJ02	TCRBJ02-02	01				4	6	0	7	0	2	36	-1	49	54	60	4	In	VDJ
ATCCGGTCCACAAAGCTGGAGGACTCAGCCATGTACTTCTGTGCCAGCAGTGTGGGACAGGGGGTAGGGGAGCTGTTTTTTGGAGAA	CASSVGQGVGELFF	3	3.1308703819661864E-4	42	TCRBV02-01	TCRBV02	TCRBV02-01				01,03	TCRBD01-01*01	TCRBD01	TCRBD01-01	01				TCRBJ02-02*01	TCRBJ02	TCRBJ02-02	01				4	2	0	1	1	8	39	52	53	64	66	3	In	VDJ
TGGACGACTCGGCCCTGTATCTCTGTGCCAGCAGCTTCCCCTGCTGGCAACTTAAGCCCAGGGGAACTAAAACTGTTTTTTGGCAGT		1	1.0436234606553955E-4	58	TCRBV05-04*01	TCRBV05	TCRBV05-04	01				TCRBD01-01*01	TCRBD01	TCRBD01-01	01				TCRBJ01-04*01	TCRBJ01	TCRBJ01-04	01				2	4	4	2	21	10	23	37	58	64	68	1	Out	VDJ
NNNNTGTCGGCTGCTCCCTCCCAGACATCTGTGTACTTCTGTGCCAGCAGTATCTGGGACAGCCAAGGTGGCTACACCTTCGGTTCG	CASSIWDSQGGYTF	6	6.261740763932373E-4	42	TCRBV06-05*01	TCRBV06	TCRBV06-05	01				TCRBD01-01*01	TCRBD01	TCRBD01-01	01				TCRBJ01-02*01	TCRBJ01	TCRBJ01-02	01				5	6	0	5	4	7	39	51	55	62	68	6	In	VDJ
GTGACCAGTGCCCATCCTGAAGACAGCAGCTTCTACATCTGCAGTGCTGGCGCGGTGGCGGGACGGTACGAGCAGTACTTCGGGCCG	CSAGAVAGRYEQYF	6	6.261740763932373E-4	42	TCRBV20	TCRBV20				TCRBV20-01,TCRBV20-or09_02		TCRBD02-01*02	TCRBD02	TCRBD02-01	02				TCRBJ02-07*01	TCRBJ02	TCRBJ02-07	01				5	3	7	3	9	4	39	48	57	63	66	6	In	VDJ
ATCAATTCCCTGGAGCTTGGTGACTCTGCTGTGTATTTCTGTGCCAGCAGCCAAGGGGGAGTTGACACTGAAGCTTTCTTTGGACAA	CASSQGGVDTEAFF	3	3.1308703819661864E-4	42	TCRBV03-01/03-02*01	TCRBV03	TCRBV03-01/03-02	01				TCRBD02-01*02	TCRBD02	TCRBD02-01	02				TCRBJ01-01*01	TCRBJ01	TCRBJ01-01	01				1	3	9	2	1	3	39	55	56	61	64	3	In	VDJ
GAGTCGCCCAGCCCCAACCAGACCTCTCTGTACTTCTGTGCCAGCAGGACCGGACCGGGGAGCAATCAGCCCCAGCATTTTGGTGAT	CASRTGPGSNQPQHF	4	4.174493842621582E-4	45	TCRBV27-01*01	TCRBV27	TCRBV27-01	01				TCRBD02-01*01	TCRBD02	TCRBD02-01	01				TCRBJ01-05*01	TCRBJ01	TCRBJ01-05	01				6	0	8	3	8	1	36	47	55	-1	60	4	In	VDJ
CAGCGCACAGAGCAGGGGGACTCGGCCATGTATCTCTGTGCCAGCAGCTTAGCTCAGTCTGGGGCCAACGTCCTGACTTTCGGGGCC	CASSLAQSGANVLTF	3	3.1308703819661864E-4	45	TCRBV07-09*01	TCRBV07	TCRBV07-09	01				TCRBD01-01*01	TCRBD01	TCRBD01-01	01				TCRBJ02-06*01	TCRBJ02	TCRBJ02-06	01				0	0	4	5	1	1	36	53	54	-1	57	3	In	VDJ
TCTAAGAAGCTCCTTCTCAGTGACTCTGGCTTCTATCTCTGTGCCTGGAGTGGGGGCCAAGATAATTCACCCCTCCACTTTGGGAAC	CAWSGGQDNSPLHF	7	7.305364224587769E-4	42	TCRBV30-01*01	TCRBV30	TCRBV30-01	01				TCRBD01-01*01	TCRBD01	TCRBD01-01	01				TCRBJ01-06*02	TCRBJ01	TCRBJ01-06	02				1	4	7	0	0	5	39	-1	52	57	61	7	In	VDJ
CTACACGCCCTGCAGCCAGAAGACTCAGCCCTGTATCTCTGCGCCAGCAGCCAAAGAGCAGGATCCTATGGCTACACCTTCGGTTCG	CASSQRAGSYGYTF	2	2.087246921310791E-4	42	TCRBV04-01*01	TCRBV04	TCRBV04-01	01				TCRBD01-01*01	TCRBD01	TCRBD01-01	01				TCRBJ01-02*01	TCRBJ01	TCRBJ01-02	01				2	3	4	4	4	4	39	54	58	62	65	2	In	VDJ
NCTCTGAAGATCCGGTCCACAAAGCTGGAGGACTCAGCCATGTACTTCTGTGCCAGCAGTGATAACTATGGCTACACCTTCGGTTCG	CASSDNYGYTF	4	4.174493842621582E-4	33	TCRBV02-01	TCRBV02	TCRBV02-01				01,03								TCRBJ01-02*01	TCRBJ01	TCRBJ01-02	01				3	0	0	0	0	1	48	-1	-1	-1	62	4	In	VJ
TCTAAGAAGCTCCTTCTCAGTGACTCTGGCTTCTATCTCTGTGCCTGGAGTGTAATCTGGACAGGGGATGGCTACACCTTCGGTTCG	CAWSVIWTGDGYTF	5	5.218117303276978E-4	42	TCRBV30-01*01	TCRBV30	TCRBV30-01	01				TCRBD01-01*01	TCRBD01	TCRBD01-01	01				TCRBJ01-02*01	TCRBJ01	TCRBJ01-02	01				0	0	1	2	5	6	39	53	58	-1	67	5	In	VDJ
TCCTGAAGACAGCAGCTTCTACATCTGCAGTGCTAGAGATACTAGGGACGGCCCAACTCTGGGGCCAACGTCCTGACTTTCGGGGCC		4	4.174493842621582E-4	56	TCRBV20	TCRBV20				TCRBV20-01,TCRBV20-or09_02						TCRBD01,TCRBD02	TCRBD01-01,TCRBD02-01		TCRBJ02-06*01	TCRBJ02	TCRBJ02-06	01				0	7	0	7	5	0	25	39	44	49	56	4	Out	VDJ
GATCCAGTCCACGGAGTCAGGGGACACAGCACTGTATTTCTGTGCCAGCAGCCGGACAGGGGAAATGAAAAACTGTTTTTTGGCAGT		2	2.087246921310791E-4	41	TCRBV21-01*01	TCRBV21	TCRBV21-01	01				TCRBD01-01*01	TCRBD01	TCRBD01-01	01				TCRBJ01-04*01	TCRBJ01	TCRBJ01-04	01				5	1	1	2	1	5	40	52	53	62	63	2	Out	VDJ
ACATCGGCCCAAAAGAACCCGACAGCTTTCTATCTCTGTGCCAGTAGTATGCTAGCGGGGGCCACAGAGACCCAGTACTTCGGGCCA	CASSMLAGATETQYF	4	4.174493842621582E-4	45	TCRBV19-01*01	TCRBV19	TCRBV19-01	01				TCRBD02-01*01	TCRBD02	TCRBD02-01	01				TCRBJ02-05*01	TCRBJ02	TCRBJ02-05	01				3	4	4	2	1	4	36	50	51	61	65	4	In	VDJ
GGGACACAGCACTGTATTTCTGTGCCAGCAGCAAAGCCCCTAGCGGGGGGGCTAATGTCTAGCACAGATACGCAGTATTTTGGCCCA		1	1.0436234606553955E-4	61	TCRBV21-01*01	TCRBV21	TCRBV21-01	01				TCRBD02-01*01	TCRBD02	TCRBD02-01	01				TCRBJ02-03*01	TCRBJ02	TCRBJ02-03	01				0	9	4	0	2	0	20	37	39	51	60	1	Out	VDJ
GTGAACGCCTTGTTGCTGGGGGACTCGGCCCTCTATCTCTGTGCCAGCAGCTTGTTCAACACGAACACTGAAGCTTTCTTTGGACAA	CASSLFNTNTEAFF	8	8.348987685243164E-4	42	TCRBV05-06*01	TCRBV05	TCRBV05-06	01				TCRBD01-01*01	TCRBD01	TCRBD01-01	01				TCRBJ01-01*01	TCRBJ01	TCRBJ01-01	01				1	1	3	6	4	1	39	54	58	61	62	8	In	VDJ
GTGACATCGGCCCAAAAGAACCCGACAGCTTTCTATCTCTGTGCCAGTAAACTCAGGGGGCAGAGCTATGGCTACACCTTCGGTTCG	CASKLRGQSYGYTF	1	1.0436234606553955E-4	42	TCRBV19-01*01	TCRBV19	TCRBV19-01	01				TCRBD01-01*01	TCRBD01	TCRBD01-01	01				TCRBJ01-02*01	TCRBJ01	TCRBJ01-02	01				7	4	4	0	4	4	39	49	53	61	65	1	In	VDJ
GAGTCGCCCAGCCCCAACCAGACCTTTCTGTACTTCTGTGCCAGCAGTTTAAAGGACAGGGGATCCTACGAGCAGTACTTCGGGCCG	CASSLKDRGSYEQYF	1	1.0436234606553955E-4	45	TCRBV27-01*01	TCRBV27	TCRBV27-01	01				TCRBD01-01*01	TCRBD01	TCRBD01-01	01				TCRBJ02-07*01	TCRBJ02	TCRBJ02-07	01				2	1	1	2	2	1	36	51	53	62	63	1	In	VDJ
TCCACAAAGCTGGAGGACTCAGCCATGTACTTCTGTGCCAGCAGTGAGTTTCGGGCAGGGAATAATTCACCCCTCCACTTTGGGAAC	CASSEFRAGNNSPLHF	8	8.348987685243164E-4	48	TCRBV02-01	TCRBV02	TCRBV02-01				01,03	TCRBD01-01*01	TCRBD01	TCRBD01-01	01				TCRBJ01-06*02	TCRBJ01	TCRBJ01-06	02				3	1	4	3	8	5	33	47	55	60	61	8	In	VDJ
CTGACAGTGACCAGTGCCTATCCTGAAGACAGCAGCTTCTACATCTGCAGTGCTAGCCGGTCAAATTCACCCCTCCACTTTGGGAAC	CSASRSNSPLHF	1	1.0436234606553955E-4	36	TCRBV20	TCRBV20				TCRBV20-01,TCRBV20-or09_02		TCRBD02-01	TCRBD02	TCRBD02-01				01,02	TCRBJ01-06*02	TCRBJ01	TCRBJ01-06	02				3	3	8	5	1	7	45	56	57	60	63	1	In	VDJ
CTCTCACTGTGACATCGGCCCAAAAGAACCCGACAGCTTTCTATCTCTATAGTGGCCCCGTCCTACAATGAGCAGTTCTTCGGGCCA		6	6.261740763932373E-4	34	TCRBV19-01*01	TCRBV19	TCRBV19-01	01								TCRBD01,TCRBD02	TCRBD01-01,TCRBD02-01		TCRBJ02-01*01	TCRBJ02	TCRBJ02-01	01				16	4	9	0	5	1	47	48	53	56	60	6	Out	VDJ
CGGTCCACAAAGCTGGAGGACTCAGCCATGTACTTCTGTGCCAGCAGAGGGACTAGCGGGGCCTCCTACGAGCAGTACTTCGGGCCG	CASRGTSGASYEQYF	5	5.218117303276978E-4	45	TCRBV02-01	TCRBV02	TCRBV02-01				01,03	TCRBD02-01*01	TCRBD02	TCRBD02-01	01				TCRBJ02-07*01	TCRBJ02	TCRBJ02-07	01				6	1	0	3	1	0	36	47	48	61	62	5	In	VDJ
TCCGCCAGCACCAACCAGACATCTATGTACCTCTGTGCCAGCCTGGGGGTAGCGGGAGGCCCCCAAGAGACCCAGTACTTCGGGCCA	CASLGVAGGPQETQYF	2	2.087246921310791E-4	48	TCRBV28-01*01	TCRBV28	TCRBV28-01	01				TCRBD02-01*02	TCRBD02	TCRBD02-01	02				TCRBJ02-05*01	TCRBJ02	TCRBJ02-05	01				8	3	5	1	7	1	33	42	49	59	62	2	In	VDJ
AGTGCCCATCCTGAAGACAGCAGCTTCTACATCTGCAGTGCTAGCATCGGCAGGGGGATCATGAACACTGAAGCTTTCTTTGGACAA	CSASIGRGIMNTEAFF	6	6.261740763932373E-4	48	TCRBV20	TCRBV20				TCRBV20-01,TCRBV20-or09_02		TCRBD01-01*01	TCRBD01	TCRBD01-01	01				TCRBJ01-01*01	TCRBJ01	TCRBJ01-01	01				3	4	4	1	6	0	33	44	50	57	61	6	In	VDJ
TCAACTCTGACTGTGAGCAACATGAGCCCTGAAGACAGCAGCATATATCTCTGCAGCGTTGATGGCTATGGCTACACCTTCGGTTCG	CSVDGYGYTF	8	8.348987685243164E-4	30	TCRBV29-01*01	TCRBV29	TCRBV29-01	01								TCRBD01,TCRBD02	TCRBD01-01,TCRBD02-01		TCRBJ01-02*01	TCRBJ01	TCRBJ01-02	01				3	0	0	10	1	4	51	62	63	-1	65	8	In	VDJ
NCTCTGAAGATCCGGTCCACAAAGCTGGAGGACTCAGCCATGTACTTCTGTGCCAGCAGCGATAACTATGGCTACACCTTCGGTTCG	CASSDNYGYTF	5	5.218117303276978E-4	33	TCRBV02-01	TCRBV02	TCRBV02-01				01,03					TCRBD01,TCRBD02	TCRBD01-01,TCRBD02-01		TCRBJ01-02*01	TCRBJ01	TCRBJ01-02	01				6	0	2	8	1	1	48	59	60	-1	62	5	In	VDJ
NNNNNNNNTGTCGGCTGCTCCCTCCCAAACATCTGTGTACTTCTGTGCCAGCAACACACAGGGTATTGGGGCTACACCTTCGGTTCG		10	0.0010436234606553956	38	TCRBV06	TCRBV06				TCRBV06-02/06-03,TCRBV06-02		TCRBD01-01*01	TCRBD01	TCRBD01-01	01				TCRBJ01-02*01	TCRBJ01	TCRBJ01-02	01				7	6	3	3	4	8	43	53	57	63	69	10	Out	VDJ
CTACACACCCTGCAGCCAGAAGACTCGGCCCTGTATCTCTGTGCCAGCAGCCAAGAGTTAGGAGGCTACGAGCAGTACTTCGGGCCG	CASSQELGGYEQYF	14	0.0014610728449175538	42	TCRBV04-02*01	TCRBV04	TCRBV04-02	01				TCRBD02-01*02	TCRBD02	TCRBD02-01	02				TCRBJ02-07*01	TCRBJ02	TCRBJ02-07	01				0	0	10	1	4	3	39	56	60	-1	65	14	In	VDJ
CAGCGCACAGAGCAGCGGGACTCAGCCATGTATCGCTGTGCCAGCAGCTTTGGACAGGGGGCAATAGATACGCAGTATTTTGGCCCA	CASSFGQGAIDTQYF	9	9.39261114589856E-4	45	TCRBV07-07*01	TCRBV07	TCRBV07-07	01				TCRBD01-01*01	TCRBD01	TCRBD01-01	01				TCRBJ02-03*01	TCRBJ02	TCRBJ02-03	01				3	3	1	0	1	5	36	50	51	62	65	9	In	VDJ
CCCAGCCCCAACCAGACCTCTCTGTACTTCTGTGCCAGCAGTTTATCGGTTGGGACTAGCGGGGTAAACATTCAGTACTTCGGCGCC	CASSLSVGTSGVNIQYF	6	6.261740763932373E-4	51	TCRBV27-01*01	TCRBV27	TCRBV27-01	01				TCRBD02-01*01	TCRBD02	TCRBD02-01	01				TCRBJ02-04*01	TCRBJ02	TCRBJ02-04	01				0	1	0	3	4	6	30	47	51	64	65	6	In	VDJ
CCCTGGAGTCTGCCAGGCCCTCACATACCTCTCAGTACCTCTGTGCCAGCAGTTTCGTTAGCCAAAAACATTCAGTACTTCGGCGCC		8	8.348987685243164E-4	40	TCRBV25-01*01	TCRBV25	TCRBV25-01	01				TCRBD02-01	TCRBD02	TCRBD02-01				01,02	TCRBJ02-04*01	TCRBJ02	TCRBJ02-04	01				5	2	8	6	2	0	41	53	55	57	59	8	Out	VDJ
ACTCTGAAGGTGCAGCCTGCAGAACTGGAGGATTCTGGAGTTTATTTCTGTGCCAGCAGCCCAGGGAATGAGCAGTTCTTCGGGCCA	CASSPGNEQFF	4	4.174493842621582E-4	33	TCRBV14-01*01	TCRBV14	TCRBV14-01	01				TCRBD01-01*01	TCRBD01	TCRBD01-01	01				TCRBJ02-01*01	TCRBJ02	TCRBJ02-01	01				4	0	4	3	0	7	48	-1	61	-1	66	4	In	VDJ
AGCACCTTGGAGCTGGGGGACTCGGCCCTTTATCTTTGCGCCAGCAGCCAGAAAGGGGTTGGAACCGGGGAGCTGTTTTTTGGAGAA	CASSQKGVGTGELFF	3	3.1308703819661864E-4	45	TCRBV05-01*01	TCRBV05	TCRBV05-01	01				TCRBD01-01*01	TCRBD01	TCRBD01-01	01				TCRBJ02-02*01	TCRBJ02	TCRBJ02-02	01				4	5	5	2	5	5	36	48	53	58	63	3	In	VDJ
CTCTCACTGTGACATCGGCCCAAAAGAACCCGACAGCTTTCTATCTCTGTGCCAGTAGTTCAAAATTCACCCCTCCACTTTGGGAAT		5	5.218117303276978E-4	34	TCRBV19-01*01	TCRBV19	TCRBV19-01	01				TCRBD01-01*01	TCRBD01	TCRBD01-01	01				TCRBJ01-06*01	TCRBJ01	TCRBJ01-06	01				5	1	4	6	1	7	47	59	60	62	63	5	Out	VDJ
ATTCTGGAGTCCGCCAGCACCAACCAGACATCTATGTACCTCTGTGCCAGCAGCAGGGGGTTGGGCTATGGCTACACCTTCGGTTCG	CASSRGLGYGYTF	3	3.1308703819661864E-4	39	TCRBV28-01*01	TCRBV28	TCRBV28-01	01				TCRBD01-01*01	TCRBD01	TCRBD01-01	01				TCRBJ01-02*01	TCRBJ01	TCRBJ01-02	01				6	5	4	1	0	4	42	-1	53	60	65	3	In	VDJ
AGTTCTAAGAAGCTCCTTCTCAGTGACTCTGGCTTCTATCTCTGTGCCGGACGGGAGGCAGGGGGGAATGGCTACACCTTCGGTTCG	CAGREAGGNGYTF	1	1.0436234606553955E-4	39	TCRBV30-01	TCRBV30	TCRBV30-01				01,05					TCRBD01,TCRBD02	TCRBD01-01,TCRBD02-01		TCRBJ01-02*01	TCRBJ01	TCRBJ01-02	01				8	2	4	1	10	6	42	48	58	65	67	1	In	VDJ
CGCACAGAGCAGCGGGACTCAGCCATGTATCGCTGTGCCAGCAGCAAGACTAGCGGGACTGGGTTCGGGGAGCTGTTTTTTGGAGAA	CASSKTSGTGFGELFF	2	2.087246921310791E-4	48	TCRBV07-07*01	TCRBV07	TCRBV07-07	01				TCRBD02-01*02	TCRBD02	TCRBD02-01	02				TCRBJ02-02*01	TCRBJ02	TCRBJ02-02	01				5	7	2	3	2	7	33	45	47	58	65	2	In	VDJ
GAGTCCGCCAGCACCAACCAGACATCTATGTACCTCTGTGCCAGCAGTTCCCAGAGCTCCTATAATTCACCCCTCCACTTTGGGAAT	CASSSQSSYNSPLHF	9	9.39261114589856E-4	45	TCRBV28-01*01	TCRBV28	TCRBV28-01	01								TCRBD01,TCRBD02	TCRBD01-01,TCRBD02-01		TCRBJ01-06*01	TCRBJ01	TCRBJ01-06	01				4	2	4	5	2	0	36	49	51	54	56	9	In	VDJ
GGAGATCCAGTCCACGGAGTCAGGGGACACAGCACTGTATTTCTGTGCCAGCACGACCCAGCTAACTATGGCTACACCTTCGGTTCG		1	1.0436234606553955E-4	38	TCRBV21-01*01	TCRBV21	TCRBV21-01	01								TCRBD01,TCRBD02	TCRBD01-01,TCRBD02-01		TCRBJ01-02*01	TCRBJ01	TCRBJ01-02	01				7	4	2	7	1	0	43	53	54	57	61	1	Out	VDJ
CGCACAGAGCAGCGGGACTCGGCCATGTATCGCTGTGCCAGCAGCTTAGCGGGGCGGAGGCGCTACAATGAGCAGTTCTTCGGGCCA	CASSLAGRRRYNEQFF	3	3.1308703819661864E-4	48	TCRBV07-06*01	TCRBV07	TCRBV07-06	01								TCRBD01,TCRBD02	TCRBD01-01,TCRBD02-01		TCRBJ02-01*01	TCRBJ02	TCRBJ02-01	01				0	7	7	0	0	3	33	-1	50	55	62	3	In	VDJ
ACTGTGACATCGGCCCAAAAGAACCCGACAGCTTTCTATCTCTGTGCCAGTAGGGGGGAAGGTACCGGGGAGCTGTTTTTTGGAGAA	CASRGEGTGELFF	5	5.218117303276978E-4	39	TCRBV19-01*01	TCRBV19	TCRBV19-01	01								TCRBD01,TCRBD02	TCRBD01-01,TCRBD02-01		TCRBJ02-02*01	TCRBJ02	TCRBJ02-02	01				6	5	6	1	0	5	42	-1	53	58	63	5	In	VDJ
TGGAGCTTGGTGACTCTGCTGTGTATTTCTGTGCCAGCAGCCAAGAGGGTCAGCCGAACCCCCAATCAGCCCCAGCATTTTGGTGAT		2	2.087246921310791E-4	52	TCRBV03-01/03-02*01	TCRBV03	TCRBV03-01/03-02	01								TCRBD01,TCRBD02	TCRBD01-01,TCRBD02-01		TCRBJ01-05*01	TCRBJ01	TCRBJ01-05	01				0	13	0	9	0	3	29	-1	46	49	62	2	Out	VDJ
GAGATGAATGTGAGCACCTTGGAGCTGGGGGACTCGGCCCTTTATCTTTGCGCCAGCAGGGAGGGGATAGGCCTCAGTTTTGGCCCA	CASREGIGLSF	6	6.261740763932373E-4	33	TCRBV05-01*01	TCRBV05	TCRBV05-01	01				TCRBD02-01*02	TCRBD02	TCRBD02-01	02				TCRBJ02-03*01	TCRBJ02	TCRBJ02-03	01				5	12	10	0	0	17	48	-1	59	65	77	6	In	VDJ
GAGTCCGCCAGCACCAACCAGACATCTATGTACCTCTGTGCCAGCAGTTTAGGGGCAGGCGCTAATCAGCCCCAGCATTTTGGTGAT	CASSLGAGANQPQHF	1	1.0436234606553955E-4	45	TCRBV28-01*01	TCRBV28	TCRBV28-01	01				TCRBD01-01*01	TCRBD01	TCRBD01-01	01				TCRBJ01-05*01	TCRBJ01	TCRBJ01-05	01				2	7	7	0	0	4	36	-1	51	56	63	1	In	VDJ
CTTCACATCAATTCCCTGGAGCTTGGTGACTCTGCTGTGTATTTCTGTGCCAGCAGCTCCCCAGTGTCACCCCTCCACTTTGGGAAT	CASSSPVSPLHF	4	4.174493842621582E-4	36	TCRBV03-01/03-02*01	TCRBV03	TCRBV03-01/03-02	01				TCRBD01-01*01	TCRBD01	TCRBD01-01	01				TCRBJ01-06*01	TCRBJ01	TCRBJ01-06	01				5	2	4	5	4	10	45	57	61	64	66	4	In	VDJ
GTGAGCACCTTGGAGCTGGGGGACTCGGCCCTTTATCTTTGCGCCAGCAGCTTGGAGCAGGGGTTCTACGAGCAGTACTTCGGGCCG	CASSLEQGFYEQYF	2	2.087246921310791E-4	42	TCRBV05-01*01	TCRBV05	TCRBV05-01	01				TCRBD01-01*01	TCRBD01	TCRBD01-01	01				TCRBJ02-07*01	TCRBJ02	TCRBJ02-07	01				0	2	4	2	2	3	39	55	57	63	65	2	In	VDJ
GTGACCAGTGCCCATCCTGAAGACAGCAGCTTCTACATCTGCAGTGCTAGAGGCTTGCGGAGCTCCTACGAGCAGTACTTCGGGCCG	CSARGLRSSYEQYF	3	3.1308703819661864E-4	42	TCRBV20	TCRBV20				TCRBV20-01,TCRBV20-or09_02		TCRBD02-01	TCRBD02	TCRBD02-01				01,02	TCRBJ02-07*01	TCRBJ02	TCRBJ02-07	01				1	2	7	5	4	0	39	52	56	60	62	3	In	VDJ
AGCAACATGAGCCCTGAAGACAGCAGCATATATCTCTGCAGCGTTGAGGGGAGGGCTGGAGGCTACAATGAGCAGTTCTTCGGGCCA	CSVEGRAGGYNEQFF	4	4.174493842621582E-4	45	TCRBV29-01	TCRBV29	TCRBV29-01				01,02	TCRBD02-01*02	TCRBD02	TCRBD02-01	02				TCRBJ02-01*01	TCRBJ02	TCRBJ02-01	01				3	7	9	0	1	3	36	47	48	55	62	4	In	VDJ
CACATCAATTCCCTGGAGCTTGGTGACTCTGCTGTGTATTTCTGTGCCAGCAGCCGGAGGGGGGACGGGACCCAGTACTTCGGGCCA	CASSRRGDGTQYF	4	4.174493842621582E-4	39	TCRBV03-01/03-02*01	TCRBV03	TCRBV03-01/03-02	01								TCRBD01,TCRBD02	TCRBD01-01,TCRBD02-01		TCRBJ02-05*01	TCRBJ02	TCRBJ02-05	01				4	5	5	1	2	7	42	55	57	63	68	4	In	VDJ
TCAGCTACCCGCTCCCAGACATCTGTGTATTTCTGCGCCAGCAGTGAGAGGAGAGGTCTGGGGGTCACTGAAGCTTTCTTTGGACAA	CASSERRGLGVTEAFF	2	2.087246921310791E-4	48	TCRBV10-02*01	TCRBV10	TCRBV10-02	01								TCRBD01,TCRBD02	TCRBD01-01,TCRBD02-01		TCRBJ01-01*01	TCRBJ01	TCRBJ01-01	01				2	1	6	1	11	4	33	48	59	64	65	2	In	VDJ
TCCGCCAGCACCAACCAGACATCTATGTACCTCTGTGCCAGCACCCCAAGGGGGGGAGGGACAGCTTACGAGCAGTACTTCGGGCCG	CASTPRGGGTAYEQYF	4	4.174493842621582E-4	48	TCRBV28-01*01	TCRBV28	TCRBV28-01	01								TCRBD01,TCRBD02	TCRBD01-01,TCRBD02-01		TCRBJ02-07*01	TCRBJ02	TCRBJ02-07	01				7	2	0	5	14	4	33	43	57	64	66	4	In	VDJ
NNNTGAAGATCCAGCCCTCAGAACCCAGGGACTCAGCTGTGTACTTCTGTGCCAGCAGACCTACAGGGGACTTATCGCATGGGGCCA		3	3.1308703819661864E-4	34	TCRBV12-03/12-04*01	TCRBV12	TCRBV12-03/12-04	01				TCRBD01-01*01	TCRBD01	TCRBD01-01	01				TCRBJ02	TCRBJ02				TCRBJ02-01,TCRBJ02-05		6	12	3	2	4	22	47	58	62	69	81	3	Out	VDJ
TCTGCCATCCCCAACCAGACAGCTCTTTACTTCTGTGCCACCAGTGACCCTACTAGCGGGAGCTACAATGAGCAGTTCTTCGGGCCA	CATSDPTSGSYNEQFF	3	3.1308703819661864E-4	48	TCRBV24-01*01	TCRBV24	TCRBV24-01	01				TCRBD02-01*02	TCRBD02	TCRBD02-01	02				TCRBJ02-01*01	TCRBJ02	TCRBJ02-01	01				4	0	3	2	4	3	33	47	51	-1	62	3	In	VDJ
TCGGCCCAAAAGAACCCGACAGCTTTCTATCTCTGTGCCAGTAGTATTTCCTTCGTGAGGGGCCAAGAGACCCAGTACTTCGGGCCA	CASSISFVRGQETQYF	8	8.348987685243164E-4	48	TCRBV19-01*01	TCRBV19	TCRBV19-01	01								TCRBD01,TCRBD02	TCRBD01-01,TCRBD02-01		TCRBJ02-05*01	TCRBJ02	TCRBJ02-05	01				3	0	5	2	10	1	33	47	57	-1	62	8	In	VDJ
CTGGAGCTGGGGGACTCAGCTTTGTATTTCTGTGCCAGCAGCGTAGTTCCTTTTACAGGGGTGAACACTGAAGCTTTCTTTGGACAA	CASSVVPFTGVNTEAFF	2	2.087246921310791E-4	51	TCRBV09-01*01	TCRBV09	TCRBV09-01	01				TCRBD01-01*01	TCRBD01	TCRBD01-01	01				TCRBJ01-01*01	TCRBJ01	TCRBJ01-01	01				0	0	3	2	8	0	30	46	54	-1	61	2	In	VDJ
GAAGATCCAGCCCTCAGAACCCAGGGACTCAGCTGTGTACTTCTGTGCCGGACCCCGTCCCCGAGGGAAAAACTGTTTTTTGGCAGT		6	6.261740763932373E-4	38	TCRBV12-03/12-04*01	TCRBV12	TCRBV12-03/12-04	01								TCRBD01,TCRBD02	TCRBD01-01,TCRBD02-01		TCRBJ01-04*01	TCRBJ01	TCRBJ01-04	01				11	13	1	7	0	8	43	-1	49	53	66	6	Out	VDJ
CGCCTTGTTGCTGGGGGACTCGGCCCTCTATCTCTGTGCCAGCAGCTTGGATGGGACAGGGGTAACTATGGCTACACCTTCGGTTCG		8	8.348987685243164E-4	47	TCRBV05-06*01	TCRBV05	TCRBV05-06	01				TCRBD01-01*01	TCRBD01	TCRBD01-01	01				TCRBJ01-02*01	TCRBJ01	TCRBJ01-02	01				0	0	0	2	2	1	34	50	52	-1	62	8	Out	VDJ
GTGACATCGGCCCAAAAGAACCCGACAGCTTTCTATCTCTGTGCCAGTACCCACACGAAAAGAAGTTCACCCCTCCACTTTGGGAAT	CASTHTKRSSPLHF	1	1.0436234606553955E-4	42	TCRBV19-01*01	TCRBV19	TCRBV19-01	01				TCRBD01-01*01	TCRBD01	TCRBD01-01	01				TCRBJ01-06*01	TCRBJ01	TCRBJ01-06	01				7	10	3	6	3	9	39	49	52	55	65	1	In	VDJ
GTGAACGCCTTGTTGCTGGGGGACTCGGCCCTGTATCTCTGTGCCAGCAGTTTACAGGGGGCGCGCTATGGCTACACCTTCGGTTCG	CASSLQGARYGYTF	2	2.087246921310791E-4	42	TCRBV05-05*01	TCRBV05	TCRBV05-05	01				TCRBD01-01*01	TCRBD01	TCRBD01-01	01				TCRBJ01-02*01	TCRBJ01	TCRBJ01-02	01				5	3	3	0	3	4	39	50	53	62	65	2	In	VDJ
ATCCAGCCCTCAGAACCCAGGGACTCAGCTGTGTACTTCTGTGCCAGCAGTTTTGGGCAGTCTAACTATGGCTACACCTTCGGTTCG	CASSFGQSNYGYTF	5	5.218117303276978E-4	42	TCRBV12	TCRBV12				TCRBV12-03/12-04,TCRBV12-04		TCRBD01-01*01	TCRBD01	TCRBD01-01	01				TCRBJ01-02*01	TCRBJ01	TCRBJ01-02	01				3	3	8	0	1	0	39	53	54	58	61	5	In	VDJ
GAGCTGGGGGACTCGGCCCTTTATCTTTGCGCCAGCAGCTTGGGGCAGGGGGCGGCTAGCGGGAGAAGGGAGCAGTACTTCGGGCCG	CASSLGQGAASGRREQYF	7	7.305364224587769E-4	54	TCRBV05-01*01	TCRBV05	TCRBV05-01	01				TCRBD02-01*02	TCRBD02	TCRBD02-01	02				TCRBJ02-07*01	TCRBJ02	TCRBJ02-07	01				0	4	4	2	12	7	27	43	55	65	69	7	In	VDJ
ACCTTGGAGCTGGGGGACTCGGCCCTTTATCTTTGCGCCAGCAGCTTGGAGCCGGGCTCCGCGTCCTCCGAGCAGTACTTCGGGCCG	CASSLEPGSASSEQYF	2	2.087246921310791E-4	48	TCRBV05-01*01	TCRBV05	TCRBV05-01	01								TCRBD01,TCRBD02	TCRBD01-01,TCRBD02-01		TCRBJ02-07*01	TCRBJ02	TCRBJ02-07	01				0	11	8	0	4	6	33	49	53	57	68	2	In	VDJ
CGGTCCACAAAGCTGGAGGACTCAGCCATGTACTTCTGTGCCAGCAGCCTAGCGGGAGGGCCCTCAGATACGCAGTATTTTGGCCCA	CASSLAGGPSDTQYF	1	1.0436234606553955E-4	45	TCRBV02-01	TCRBV02	TCRBV02-01				01,03	TCRBD02-01*02	TCRBD02	TCRBD02-01	02				TCRBJ02-03*01	TCRBJ02	TCRBJ02-03	01				6	4	4	0	1	4	36	47	48	60	64	1	In	VDJ
TCCACAAAGCTGGAGGACTCAGCCATGTACTTCTGTGCCAGCAGTGAAGCGCGCAGCGGGGGCACAGATACGCAGTATTTTGGCCCA	CASSEARSGGTDTQYF	3	3.1308703819661864E-4	48	TCRBV02-01	TCRBV02	TCRBV02-01				01,03	TCRBD02-01*01	TCRBD02	TCRBD02-01	01				TCRBJ02-03*01	TCRBJ02	TCRBJ02-03	01				0	0	6	3	4	1	33	50	54	-1	61	3	In	VDJ
GGAGCTGGGGGACTCGGCCCTGTATCTCTGTGCCAGAACTTAAACCCCAGGAGGGTTCCGTTCTTTCAGCCCCAGCATTTTGGTGAT		3	3.1308703819661864E-4	53	TCRBV05-03	TCRBV05	TCRBV05-03				01,02	TCRBD02-01*02	TCRBD02	TCRBD02-01	02				TCRBJ01-05*01	TCRBJ01	TCRBJ01-05	01				6	10	10	0	11	6	28	38	49	55	65	3	Out	VDJ
ACTGTGACATCGGCCCAAAAGAACCCGACAGCTTTCTATCTCTGTGCCAGTGGAACAGGGCAGCATGAAAAACTGTTTTTTGGCAGT	CASGTGQHEKLFF	2	2.087246921310791E-4	39	TCRBV19-01*01	TCRBV19	TCRBV19-01	01				TCRBD01-01*01	TCRBD01	TCRBD01-01	01				TCRBJ01-04*01	TCRBJ01	TCRBJ01-04	01				8	4	3	3	3	6	42	51	54	60	64	2	In	VDJ
TCGGCTGCTCCCTCCCAGACATCTGTGTACTTCTGTGCCAGCAGTTACTCGGGACAGGGGGCTGGTTATGGCTACACCTTCGGTTCG	CASSYSGQGAGYGYTF	1	1.0436234606553955E-4	48	TCRBV06-05*01	TCRBV06	TCRBV06-05	01				TCRBD01-01*01	TCRBD01	TCRBD01-01	01				TCRBJ01-02*01	TCRBJ01	TCRBJ01-02	01				0	4	0	0	0	5	33	-1	50	62	66	1	In	VDJ
CGGTCCACAAAGCTGGAGGACTCAGCCATGTACTTCTGTGCCAGCAGTGAAGCAAGGGGGGGCGGCTATGGCTACACCTTCGGTTCG	CASSEARGGGYGYTF	3	3.1308703819661864E-4	45	TCRBV02-01	TCRBV02	TCRBV02-01				01,03	TCRBD02-01*01	TCRBD02	TCRBD02-01	01				TCRBJ01-02*01	TCRBJ01	TCRBJ01-02	01				0	3	9	0	2	4	36	53	55	62	65	3	In	VDJ
CAGCGCACAGAGCAGGAGGACTCCGCCGTGTATCTCTGTGCCAGCAGCCGACAGGGGGCCGGGGGCAATGAGCAGTTCTTCGGGCCA	CASSRQGAGGNEQFF	2	2.087246921310791E-4	45	TCRBV07-08*03	TCRBV07	TCRBV07-08	03				TCRBD01-01*01	TCRBD01	TCRBD01-01	01				TCRBJ02-01*01	TCRBJ02	TCRBJ02-01	01				2	6	4	0	0	6	36	-1	51	59	65	2	In	VDJ
TCCCTGTCCCTAGAGTCTGCCATCCCCAACCAGACAGCTCTTTACTTCTGTGCCACCGAATACTCCAATGAGCAGTTCTTCGGGCCA	CATEYSNEQFF	3	3.1308703819661864E-4	33	TCRBV24-01*01	TCRBV24	TCRBV24-01	01				TCRBD02-01	TCRBD02	TCRBD02-01				01,02	TCRBJ02-01*01	TCRBJ02	TCRBJ02-01	01				9	1	3	10	4	6	48	57	61	64	65	3	In	VDJ
TCCGCCAGCACCAACCAGACATCTATGTACCTCTGTGCCAGCAGTCCCATGGCGGGAGGGCCTCACAATGAGCAGTTCTTCGGGCCA	CASSPMAGGPHNEQFF	2	2.087246921310791E-4	48	TCRBV28-01*01	TCRBV28	TCRBV28-01	01				TCRBD02-01*02	TCRBD02	TCRBD02-01	02				TCRBJ02-01*01	TCRBJ02	TCRBJ02-01	01				5	4	7	0	6	5	33	45	51	60	64	2	In	VDJ
GTGACATCGGCCCAAAAGAACCCGACAGCTTTCTATCTCTGTGCCAGTAGTATAGGGGGCGGCACCGGGGAGCTGTTTTTTGGAGAA	CASSIGGGTGELFF	2	2.087246921310791E-4	42	TCRBV19-01*01	TCRBV19	TCRBV19-01	01				TCRBD01-01*01	TCRBD01	TCRBD01-01	01				TCRBJ02-02*01	TCRBJ02	TCRBJ02-02	01				1	2	7	0	0	4	39	-1	55	60	62	2	In	VDJ
CAGCGCACAGAGCAGGAGGACTCCGCCGTGTATCTCTGTGCCAGCAGCTTATCCGGGACAGGGAACACTGAAGCTTTCTTTGGACAA	CASSLSGTGNTEAFF	2	2.087246921310791E-4	45	TCRBV07-08*01	TCRBV07	TCRBV07-08	01				TCRBD01-01*01	TCRBD01	TCRBD01-01	01				TCRBJ01-01*01	TCRBJ01	TCRBJ01-01	01				2	0	0	4	3	1	36	51	54	-1	62	2	In	VDJ
NNNNNNNTGTCGGCTGCTCCCTCCCAGACATCTGTGTACTTCTGTGCCAGCAGTTACACAGGGAGTCAGCCCCAGCATTTTGGTGAT	CASSYTGSQPQHF	11	0.001147985806720935	39	TCRBV06-05*01	TCRBV06	TCRBV06-05	01				TCRBD01-01*01	TCRBD01	TCRBD01-01	01				TCRBJ01-05*01	TCRBJ01	TCRBJ01-05	01				2	2	3	3	0	6	42	-1	57	63	65	11	In	VDJ
GAGATGAATGTGAGCACCTTGGAGCTGGGGGACTCGGCCCTTTATCTTTGCGCCAGCAGGGACAGTCTTGGCTACACCTTCGGTTCG	CASRDSLGYTF	4	4.174493842621582E-4	33	TCRBV05-01*01	TCRBV05	TCRBV05-01	01				TCRBD01-01*01	TCRBD01	TCRBD01-01	01				TCRBJ01-02*01	TCRBJ01	TCRBJ01-02	01				5	3	1	5	0	7	48	-1	59	65	68	4	In	VDJ
AACCTGAGCTCTCTGGAGCTGGGGGACTCAGCTTTGTATTTCTGTGCCAGCAGCTTCCAGCTGGGATACGAGCAGTACTTCGGGCCG	CASSFQLGYEQYF	3	3.1308703819661864E-4	39	TCRBV09-01*01	TCRBV09	TCRBV09-01	01								TCRBD01,TCRBD02	TCRBD01-01,TCRBD02-01		TCRBJ02-07*01	TCRBJ02	TCRBJ02-07	01				4	0	0	8	8	4	42	54	62	-1	66	3	In	VDJ
AACGCCTTGTTGCTGGGGGACTCGGCCCTCTATCTCTGTGCCAGCAGCTTCCGGGTTCCTTCGGGAAACACCATATATTTTGGAGAG	CASSFRVPSGNTIYF	9	9.39261114589856E-4	45	TCRBV05-06*01	TCRBV05	TCRBV05-06	01				TCRBD02-01	TCRBD02	TCRBD02-01				01,02	TCRBJ01-03*01	TCRBJ01	TCRBJ01-03	01				2	8	8	4	1	4	36	50	51	55	63	9	In	VDJ
ATCCGGTCCACAAAGCTGGAGGACTCAGCCATGTACTTCTGTGCCAGCGGCCGAGGGAGCGGGGCCAATGAGCAGTTCTTCGGGCCA	CASGRGSGANEQFF	2	2.087246921310791E-4	42	TCRBV02-01	TCRBV02	TCRBV02-01				01,03	TCRBD02-01*01	TCRBD02	TCRBD02-01	01				TCRBJ02-01*01	TCRBJ02	TCRBJ02-01	01				8	1	6	3	9	6	39	48	57	64	65	2	In	VDJ
TCCCTAGAGTCTGCCATCCCCAACCAGACAGCTCTTTACTTCTGTGCCACCAGTGACCCGGCCTACAATGAGCAGTTCTTCGGGCCA	CATSDPAYNEQFF	6	6.261740763932373E-4	39	TCRBV24-01*01	TCRBV24	TCRBV24-01	01				TCRBD02-01	TCRBD02	TCRBD02-01				01,02	TCRBJ02-01*01	TCRBJ02	TCRBJ02-01	01				4	0	8	5	2	2	42	56	58	-1	61	6	In	VDJ
AGCTCTCTGGAGCTGGGGGACTCAGCTTTGTATTTCTGTGCCAGCAGCTTCAGCCTAGCGGGGGCAGAGACCCAGTACTTCGGGCCA	CASSFSLAGAETQYF	3	3.1308703819661864E-4	45	TCRBV09-01*01	TCRBV09	TCRBV09-01	01				TCRBD02-01*01	TCRBD02	TCRBD02-01	01				TCRBJ02-05*01	TCRBJ02	TCRBJ02-05	01				4	1	4	2	6	4	36	48	54	64	65	3	In	VDJ
CCCTCAGAACCCAGGGACTCAGCTGTGTACTTCTGTGCCAGTATGACTAGCGGGGCTGAAGGGAGAGATACGCAGTATTTTGGCCCA	CASMTSGAEGRDTQYF	2	2.087246921310791E-4	48	TCRBV12	TCRBV12				TCRBV12-03/12-04,TCRBV12-04		TCRBD02-01*01	TCRBD02	TCRBD02-01	01				TCRBJ02-03*01	TCRBJ02	TCRBJ02-03	01				9	10	2	3	3	5	33	41	44	55	65	2	In	VDJ
TCCGCCAGCACCAACCAGACATCTATGTACCTCTGTGCCAGCAGCCAATTGGGGAGGGGGAGCACAGATACGCAGTATTTTGGCCCA	CASSQLGRGSTDTQYF	16	0.0016697975370486328	48	TCRBV28-01*01	TCRBV28	TCRBV28-01	01				TCRBD02-01*02	TCRBD02	TCRBD02-01	02				TCRBJ02-03*01	TCRBJ02	TCRBJ02-03	01				6	2	9	0	7	0	33	44	51	58	60	16	In	VDJ
NNNNTGTCGGCTGCTCCCTCCCAGACATCTGTGTACTTCTGTGCCAGCAGTCGCGGACAGGGGGTTTATGGCTACACCTTCGGTTCG	CASSRGQGVYGYTF	2	2.087246921310791E-4	42	TCRBV06-05*01	TCRBV06	TCRBV06-05	01				TCRBD01-01*01	TCRBD01	TCRBD01-01	01				TCRBJ01-02*01	TCRBJ01	TCRBJ01-02	01				5	2	1	1	3	5	39	51	54	64	66	2	In	VDJ
GAGTTGGCTGCTCCCTCCCAGACATCTGTGTACTTCTGTGCCAGCAGGAGGGGGAGAGGGGTCGATTCACCCCTCCACTTTGGGAAC	CASRRGRGVDSPLHF	1	1.0436234606553955E-4	45	TCRBV06-06	TCRBV06	TCRBV06-06				01,04	TCRBD01-01*01	TCRBD01	TCRBD01-01	01				TCRBJ01-06*02	TCRBJ01	TCRBJ01-06	02				6	10	5	1	1	8	36	47	48	54	64	1	In	VDJ
ATCCAGCCCTCAGAACCCAGGGACTCAGCTGTGTACTTCTGTGCCAGCAGTCGGGACAGGGGGCGGGGGACCCAGTACTTCGGGCCA	CASSRDRGRGTQYF	1	1.0436234606553955E-4	42	TCRBV12	TCRBV12				TCRBV12-03/12-04,TCRBV12-04		TCRBD01-01*01	TCRBD01	TCRBD01-01	01				TCRBJ02-05*01	TCRBJ02	TCRBJ02-05	01				5	4	0	0	1	7	39	51	52	64	68	1	In	VDJ
GAAGACTCAGCTGCGTATCTCTGCACCAGCAGCCACCCCCTCCTTACGGCAGCCCGATGTCACACAGATACGCAGTATTTTGGCCCA	CTSSHPLLTAARCHTDTQYF	5	5.218117303276978E-4	60	TCRBV01-01*01	TCRBV01	TCRBV01-01	01								TCRBD01,TCRBD02	TCRBD01-01,TCRBD02-01		TCRBJ02-03*01	TCRBJ02	TCRBJ02-03	01				3	10	4	5	14	2	21	35	49	52	62	5	In	VDJ
GTGAACGCCTTGGAGCTGGACGACTCGGCCCTGTATCTCTGTGCCAGCAGCTTGGAAAGGGGGCTGAGTGAAGCTTTCTTTGGACAA	CASSLERGLSEAFF	2	2.087246921310791E-4	42	TCRBV05-04*01	TCRBV05	TCRBV05-04	01				TCRBD01-01*01	TCRBD01	TCRBD01-01	01				TCRBJ01-01*01	TCRBJ01	TCRBJ01-01	01				0	4	5	0	2	7	39	55	57	64	68	2	In	VDJ
TCTAAGAAGCTCCTTCTCAGTGACTCTGGCTTCTATCTCTGTGCCGGGCATCGAGGGGTCACCTACAATGAGCAGTTCTTCGGGCCA	CAGHRGVTYNEQFF	1	1.0436234606553955E-4	42	TCRBV30-01	TCRBV30	TCRBV30-01				01,05					TCRBD01,TCRBD02	TCRBD01-01,TCRBD02-01		TCRBJ02-01*01	TCRBJ02	TCRBJ02-01	01				8	3	5	2	8	2	39	45	53	58	61	1	In	VDJ
ATCCTGGAGTCGCCCAGCCCCAACCAGACCTCTCTGTACTTCTGTGCCAGCAGTCCCTCTCGGAATGGGGAGCAGTTCTTCGGGCCA	CASSPSRNGEQFF	1	1.0436234606553955E-4	39	TCRBV27-01*01	TCRBV27	TCRBV27-01	01								TCRBD01,TCRBD02	TCRBD01-01,TCRBD02-01		TCRBJ02-01*01	TCRBJ02	TCRBJ02-01	01				5	0	0	9	12	10	42	54	66	-1	69	1	In	VDJ
GTGCAGCCTGCAGAACTGGAGGATTCTGGAGTTTATTTCTGTGCCAGCAGCCGAGCCGGGTCACCGGAGACCCAGTACTTCGGGCCA	CASSRAGSPETQYF	1	1.0436234606553955E-4	42	TCRBV14-01*01	TCRBV14	TCRBV14-01	01				TCRBD02-01	TCRBD02	TCRBD02-01				01,02	TCRBJ02-05*01	TCRBJ02	TCRBJ02-05	01				4	6	8	4	4	5	39	52	56	60	66	1	In	VDJ
CTTGAGATCCAGGCTACGAAGCTTGAGGATTCAGCAGTGTATTTTTGTGCCAGCAGCCAACCCTCAGGGGTAGCTTTCTTTGGACAA	CASSQPSGVAFF	1	1.0436234606553955E-4	36	TCRBV16-01*01	TCRBV16	TCRBV16-01	01				TCRBD01-01*01	TCRBD01	TCRBD01-01	01				TCRBJ01-01*01	TCRBJ01	TCRBJ01-01	01				2	1	4	2	4	10	45	60	64	70	71	1	In	VDJ
CACATCAATTCCCTGGAGCTTGGTGACTCTGCTGTGTATTTCTGTGCCAGCAGCCACGGTCCGAGGACTGAAGCTTTCTTTGGACAA	CASSHGPRTEAFF	2	2.087246921310791E-4	39	TCRBV03-01/03-02*01	TCRBV03	TCRBV03-01/03-02	01				TCRBD02-01*02	TCRBD02	TCRBD02-01	02				TCRBJ01-01*01	TCRBJ01	TCRBJ01-01	01				3	0	11	1	6	5	42	56	62	-1	66	2	In	VDJ
ATCCAGCCCTCAGAACCCAGGGACTCAGCTGTGTATTTTTGTGCTAGTGGTTTGGGGCAGAGGCCCACTGAAGCTTTCTTTGGACAA	CASGLGQRPTEAFF	1	1.0436234606553955E-4	42	TCRBV12-05*01	TCRBV12	TCRBV12-05	01				TCRBD02-01*02	TCRBD02	TCRBD02-01	02				TCRBJ01-01*01	TCRBJ01	TCRBJ01-01	01				1	2	11	1	4	4	39	55	59	63	65	1	In	VDJ
TCGGCCCAAAAGAACCCGACAGCTTTCTATCTCTGTGCCAGTAGTCCGACAGGGAGTTATAGCAATCAGCCCCAGCATTTTGGTGAT	CASSPTGSYSNQPQHF	1	1.0436234606553955E-4	48	TCRBV19-01*01	TCRBV19	TCRBV19-01	01				TCRBD01-01*01	TCRBD01	TCRBD01-01	01				TCRBJ01-05*01	TCRBJ01	TCRBJ01-05	01				5	5	2	3	2	0	33	45	47	54	59	1	In	VDJ
CCTGAGGATCCAGCAGGTAGTGCGAGGAGATTCGGCAGCTTATTTCTGTGCCAGCCGGAACAGGGCCAGCCCCAGCATTTTGGTGAT		2	2.087246921310791E-4	35	TCRBV18-01*01	TCRBV18	TCRBV18-01	01				TCRBD01-01*01	TCRBD01	TCRBD01-01	01				TCRBJ01-05*01	TCRBJ01	TCRBJ01-05	01				8	1	3	3	4	7	46	55	59	65	66	2	Out	VDJ
CTGACAGTGACCAGTGCCCATCCTGAAGACAGCAGCTTCTACATCTGCAGTGGGGGACAGGGAAGACAGCCCCAGCATTTTGGTGAT	CSGGQGRQPQHF	3	3.1308703819661864E-4	36	TCRBV20	TCRBV20				TCRBV20-01,TCRBV20-or09_02		TCRBD01-01*01	TCRBD01	TCRBD01-01	01				TCRBJ01-05*01	TCRBJ01	TCRBJ01-05	01				7	4	0	3	1	7	45	52	53	62	66	3	In	VDJ
CACATCAATTCCCTGGAGCTTGGTGACTCTGCTGTGTATTTCTGTGCCAGCAGCCGCAGCGGGATCTACGAGCAGTACTTCGGGCCG	CASSRSGIYEQYF	3	3.1308703819661864E-4	39	TCRBV03-01/03-02*01	TCRBV03	TCRBV03-01/03-02	01				TCRBD02-01*02	TCRBD02	TCRBD02-01	02				TCRBJ02-07*01	TCRBJ02	TCRBJ02-07	01				4	1	6	3	2	3	42	55	57	64	65	3	In	VDJ
GAGTCGGCTGCTCCCTCCCAGACATCTGTGTACTTCTGTGCCAGCAGCCCGAAGGGGGCAGGGAGTGACGAGCAGTACTTCGGGCCG	CASSPKGAGSDEQYF	2	2.087246921310791E-4	45	TCRBV06	TCRBV06				TCRBV06-01,TCRBV06-02		TCRBD01-01*01	TCRBD01	TCRBD01-01	01				TCRBJ02-07*01	TCRBJ02	TCRBJ02-07	01				6	8	5	0	5	5	36	47	52	59	67	2	In	VDJ
ATCCAGCCTGCAGAGCTTGGGGACTCGGCCGTGTATCTCTGTGCCAGCAGCTTAGATCGAGTCCATGGTGAGCAGTTCTTCGGGCCA	CASSLDRVHGEQFF	6	6.261740763932373E-4	42	TCRBV11-03*01	TCRBV11	TCRBV11-03	01				TCRBD02-01*02	TCRBD02	TCRBD02-01	02				TCRBJ02-01*01	TCRBJ02	TCRBJ02-01	01				0	7	11	2	2	9	39	56	58	61	68	6	In	VDJ
TCAGCTACCCGCTCCCAGACATCTGTGTATTTCTGCGCCAGCAGTGGCGGACAGGGGATCTCCTACAATGAGCAGTTCTTCGGGCCA	CASSGGQGISYNEQFF	1	1.0436234606553955E-4	48	TCRBV10-02*01	TCRBV10	TCRBV10-02	01				TCRBD01-01*01	TCRBD01	TCRBD01-01	01				TCRBJ02-01*01	TCRBJ02	TCRBJ02-01	01				4	2	1	2	2	0	33	46	48	57	59	1	In	VDJ
ACATCGGCCCAAAAGAACCCGACAGCTTTCTATCTCTGTGCCAGTAGTATTAGCGGGACAAGATTTCAGCCCCAGCATTTTGGTGAT	CASSISGTRFQPQHF	1	1.0436234606553955E-4	45	TCRBV19-01*01	TCRBV19	TCRBV19-01	01				TCRBD02-01*02	TCRBD02	TCRBD02-01	02				TCRBJ01-05*01	TCRBJ01	TCRBJ01-05	01				3	7	5	3	0	6	36	-1	50	58	65	1	In	VDJ
CTGATTCTGGAGTCCGCCAGCACCAACCAGACATCTATGTACCTCTGTGCCAGCAGTTTCGTGGGCTACGAGCAGTACTTCGGGCCG	CASSFVGYEQYF	2	2.087246921310791E-4	36	TCRBV28-01*01	TCRBV28	TCRBV28-01	01								TCRBD01,TCRBD02	TCRBD01-01,TCRBD02-01		TCRBJ02-07*01	TCRBJ02	TCRBJ02-07	01				3	0	0	9	3	3	45	59	62	-1	65	2	In	VDJ
CACCAACCAGACATCTATGTACCTCTGTGCCAGCAGTTTAAGACTGCGAGGCCCCAAGACTCTGGAAACACCATATATTTTGGAGAG		5	5.218117303276978E-4	56	TCRBV28-01*01	TCRBV28	TCRBV28-01	01				TCRBD02-01	TCRBD02	TCRBD02-01				01,02	TCRBJ01-03*01	TCRBJ01	TCRBJ01-03	01				2	14	2	10	1	0	25	40	41	45	59	5	Out	VDJ
CAGGTAGTGCGAGGAGATTCGGCAGCTTATTTCTGTGCCAGCTCACCACCCCGTGGGGGGCGTTACAATGAGCAGTTCTTCGGGCCA	CASSPPRGGRYNEQFF	11	0.001147985806720935	48	TCRBV18-01*01	TCRBV18	TCRBV18-01	01								TCRBD01,TCRBD02	TCRBD01-01,TCRBD02-01		TCRBJ02-01*01	TCRBJ02	TCRBJ02-01	01				0	2	6	0	5	4	33	50	55	61	63	11	In	VDJ
CAGCGCACAGAGCAGCGGGACTCAGCCATGTATCGCTGTGCTAGCAGCTCTTCCGGGACAGCACACAATGAGCAGTTCTTCGGGCCA	CASSSSGTAHNEQFF	2	2.087246921310791E-4	45	TCRBV07-07*01	TCRBV07	TCRBV07-07	01				TCRBD01-01*01	TCRBD01	TCRBD01-01	01				TCRBJ02-01*01	TCRBJ02	TCRBJ02-01	01				4	3	0	5	5	5	36	49	54	61	64	2	In	VDJ
TTGGAGCTGGGGGACTCGGCCCTTTATCTTTGCGCCAGCAGCTTTATCACTAGCGGGCTACGGGTCGGGACCCAGTACTTCGGGCCA	CASSFITSGLRVGTQYF	5	5.218117303276978E-4	51	TCRBV05-01*01	TCRBV05	TCRBV05-01	01				TCRBD02-01	TCRBD02	TCRBD02-01				01,02	TCRBJ02-05*01	TCRBJ02	TCRBJ02-05	01				2	11	3	4	4	7	30	44	48	57	68	5	In	VDJ
CCATCCTGAAGACAGCAGCTTCTACATCTGCAGTGCTAGAAAAAACAGGGACAGGGGTGGGAGCAAGAGACCCAGTACTTCGGGCCA		4	4.174493842621582E-4	53	TCRBV20	TCRBV20				TCRBV20-01,TCRBV20-or09_02		TCRBD01-01*01	TCRBD01	TCRBD01-01	01				TCRBJ02-05*01	TCRBJ02	TCRBJ02-05	01				2	6	0	2	7	2	28	40	47	57	63	4	Out	VDJ
GTCCACGGAGTCAGGGGACACAGCACTGTATTTCTGTGCCAGCAGCAATAGCCGACAGGGGCTCCCGGGGAGCTGTTTTTTGGAGAA		1	1.0436234606553955E-4	47	TCRBV21-01*01	TCRBV21	TCRBV21-01	01				TCRBD01-01*01	TCRBD01	TCRBD01-01	01				TCRBJ02-02*01	TCRBJ02	TCRBJ02-02	01				3	3	2	2	5	6	34	48	53	61	64	1	Out	VDJ
ATCCAGCGCACAGAGCAGCGGGACTCGGCCATGTATCGCTGTGCCAGCAGCTTAGAGGCGGCTGGGACTGAAGCTTTCTTTGGACAA	CASSLEAAGTEAFF	1	1.0436234606553955E-4	42	TCRBV07-06*01	TCRBV07	TCRBV07-06	01				TCRBD02-01	TCRBD02	TCRBD02-01				01,02	TCRBJ01-01*01	TCRBJ01	TCRBJ01-01	01				1	5	7	5	2	5	39	55	57	61	66	1	In	VDJ
CTGGAGTCCGCCAGCACCAACCAGACATCTATGTACCTCTGTGCCAGCAGGTTGGACGGGAGGACCTATGGCTACACCTTCGGTTCG	CASRLDGRTYGYTF	4	4.174493842621582E-4	42	TCRBV28-01*01	TCRBV28	TCRBV28-01	01				TCRBD02-01*02	TCRBD02	TCRBD02-01	02				TCRBJ01-02*01	TCRBJ01	TCRBJ01-02	01				6	2	8	1	6	4	39	50	56	63	65	4	In	VDJ
AAGATCCAGCCCTCAGAACCCAGGGACTCAGCTGTGTACTTCTGTGCCAGCAGTTTAGGCTCTTACTATGGCTACACCTTCGGTTCG	CASSLGSYYGYTF	3	3.1308703819661864E-4	39	TCRBV12-03/12-04*01	TCRBV12	TCRBV12-03/12-04	01								TCRBD01,TCRBD02	TCRBD01-01,TCRBD02-01		TCRBJ01-02*01	TCRBJ01	TCRBJ01-02	01				1	4	10	0	0	3	42	-1	58	60	64	3	In	VDJ
ACCTTGGAGCTGGGGGACTCGGCCCTTTATCTTTGCGCCAGCAGCTTGGAAAGGACAGGGTCGAACTATGGCTACACCTTCGGTTCG	CASSLERTGSNYGYTF	1	1.0436234606553955E-4	48	TCRBV05-01*01	TCRBV05	TCRBV05-01	01				TCRBD01-01*01	TCRBD01	TCRBD01-01	01				TCRBJ01-02*01	TCRBJ01	TCRBJ01-02	01				0	3	1	3	3	2	33	49	52	60	63	1	In	VDJ
GCAGAACTGGAGGATTCTGGAGTTTATTTCTGTGCCAGCAGCCAAGGTTTCGCTAGCGGGAGCGGCTACGAGCAGTACTTCGGGCCG	CASSQGFASGSGYEQYF	1	1.0436234606553955E-4	51	TCRBV14-01*01	TCRBV14	TCRBV14-01	01				TCRBD02-01*02	TCRBD02	TCRBD02-01	02				TCRBJ02-07*01	TCRBJ02	TCRBJ02-07	01				1	3	4	2	6	3	30	46	52	62	65	1	In	VDJ
AATCTTCACATCAATTCCCTGGAGCTTGGTGACTCTGCTGTGTATTTCTGTGCCAGCAGCTTCCGGGGAGAGCAGTACTTCGGGCCG	CASSFRGEQYF	1	1.0436234606553955E-4	33	TCRBV03-01/03-02*01	TCRBV03	TCRBV03-01/03-02	01				TCRBD02-01*01	TCRBD02	TCRBD02-01	01				TCRBJ02-07*01	TCRBJ02	TCRBJ02-07	01				5	1	8	3	3	7	48	60	63	68	69	1	In	VDJ
TGGAGCTGGAGGACTCGGCCCTGTATCTCTGTGCCAGCAGCCAACTCCGATCAAGGACAGAACCAAGAGACCCAGTACTTCGGGCCA		3	3.1308703819661864E-4	52	TCRBV05-08*01	TCRBV05	TCRBV05-08	01				TCRBD01-01*01	TCRBD01	TCRBD01-01	01				TCRBJ02-05*01	TCRBJ02	TCRBJ02-05	01				4	1	1	5	13	0	29	41	54	60	61	3	Out	VDJ
ATCCGGTCCACAAAGCTGGAGGACTCAGCCATGTACTTCTGTGCCAGCCTACGGGGGCCTAGCACAGATACGCAGTATTTTGGCCCA	CASLRGPSTDTQYF	6	6.261740763932373E-4	42	TCRBV02-01	TCRBV02	TCRBV02-01				01,03					TCRBD01,TCRBD02	TCRBD01-01,TCRBD02-01		TCRBJ02-03*01	TCRBJ02	TCRBJ02-03	01				8	2	6	0	4	0	39	48	52	58	60	6	In	VDJ
GGCTGCTCCCTCCCAGACATCTGTGTACTTCTGTGCCAGCAAAGCCTAGCGGGGTGAACTAGCACAGATACGCAGTATTTTGGCCCA		7	7.305364224587769E-4	50	TCRBV06	TCRBV06				TCRBV06-01,TCRBV06-05,TCRBV06-06		TCRBD02-01*01	TCRBD02	TCRBD02-01	01				TCRBJ02-03*01	TCRBJ02	TCRBJ02-03	01				7	6	4	3	4	0	31	41	45	54	60	7	Out	VDJ
NTGAAGATCCAGCCCTCAGAACCCAGGGACTCAGCTGTGTACTTCTGTGCCAGCAGAGACTACAGGGGTGAAGCTTTCTTTGGACAA	CASRDYRGEAFF	2	2.087246921310791E-4	36	TCRBV12-03/12-04*01	TCRBV12	TCRBV12-03/12-04	01				TCRBD01-01*01	TCRBD01	TCRBD01-01	01				TCRBJ01-01*01	TCRBJ01	TCRBJ01-01	01				6	0	3	2	5	7	45	56	61	-1	68	2	In	VDJ
NTGTCGGCTGCTCCCTCCCAAACATCTGTGTACTTCTGTGCCAGCAGGCCCTCTGGGGGGGGGCCCGGTGAAGCTTTCTTTGGACAA	CASRPSGGGPGEAFF	7	7.305364224587769E-4	45	TCRBV06	TCRBV06				TCRBV06-02/06-03,TCRBV06-02		TCRBD02-01*01	TCRBD02	TCRBD02-01	01				TCRBJ01-01*01	TCRBJ01	TCRBJ01-01	01				6	7	9	0	7	7	36	47	54	61	68	7	In	VDJ
ATCCAGCCTGCAGAGCTTGGGGACTCGGCCATGTATCTCTGTGCCAGCAGCCCTAAGGACAGGAACACTGAAGCTTTCTTTGGACAA	CASSPKDRNTEAFF	5	5.218117303276978E-4	42	TCRBV11-01*01	TCRBV11	TCRBV11-01	01				TCRBD01-01*01	TCRBD01	TCRBD01-01	01				TCRBJ01-01*01	TCRBJ01	TCRBJ01-01	01				5	0	1	5	5	1	39	51	56	-1	62	5	In	VDJ
TCGGCCCAAAAGAACCCGACAGCTTTCTATCTCTGTGCCAGTAGTCGAGCTCGTAATCTTAACACCGGGGAGCTGTTTTTTGGAGAA	CASSRARNLNTGELFF	2	2.087246921310791E-4	48	TCRBV19-01*01	TCRBV19	TCRBV19-01	01				TCRBD02-01	TCRBD02	TCRBD02-01				01,02	TCRBJ02-02*01	TCRBJ02	TCRBJ02-02	01				5	10	6	7	2	2	33	45	47	50	60	2	In	VDJ
AGCTCTCTGGAGCTGGGGGACTCAGCTTTGTATTTCTGTGCCAGCAGCGCCCGGGACAGCTGGAACACTGAAGCTTTCTTTGGACAA	CASSARDSWNTEAFF	6	6.261740763932373E-4	45	TCRBV09-01*01	TCRBV09	TCRBV09-01	01				TCRBD01-01*01	TCRBD01	TCRBD01-01	01				TCRBJ01-01*01	TCRBJ01	TCRBJ01-01	01				3	3	0	5	3	1	36	49	52	59	62	6	In	VDJ
CTGAAGGTGCAGCCTGCAGAACTGGAGGATTCTGGAGTTTATTTCTGTGCCAGCAGCCAAGTCAGTGAAAAACTGTTTTTTGGCAGT	CASSQVSEKLFF	2	2.087246921310791E-4	36	TCRBV14-01*01	TCRBV14	TCRBV14-01	01				TCRBD01-01*01	TCRBD01	TCRBD01-01	01				TCRBJ01-04*01	TCRBJ01	TCRBJ01-04	01				1	0	4	5	1	7	45	61	62	-1	65	2	In	VDJ
NNNNNNNTGTCGGCTGCTCCCTCCCAGACATCTGTGTACTTCTATGCCAGCAGTTACGATTCTAACTATGGCTACACCTTCGGTTCG	YASSYDSNYGYTF	1	1.0436234606553955E-4	39	TCRBV06-05*01	TCRBV06	TCRBV06-05	01								TCRBD01,TCRBD02	TCRBD01-01,TCRBD02-01		TCRBJ01-02*01	TCRBJ01	TCRBJ01-02	01				2	2	2	8	0	0	42	-1	57	59	61	1	In	VDJ
ACCTTGGAGCTGGGGGACTCGGCCCTTTATCTTTGCGCCAGCAGCTTGGGGGCGGACGGTTATAATTCACCCCTCCACTTTGGGAAC	CASSLGADGYNSPLHF	1	1.0436234606553955E-4	48	TCRBV05-01*01	TCRBV05	TCRBV05-01	01								TCRBD01,TCRBD02	TCRBD01-01,TCRBD02-01		TCRBJ01-06*02	TCRBJ01	TCRBJ01-06	02				0	3	1	7	4	4	33	49	53	57	60	1	In	VDJ
AGTGCCCATCCTGAAGACAGCAGCTTCTACATCTGCAGTGCTAGGATGGGCAGGTCAGCCCTATACAATGAGCAGTTCTTCGGGCCA	CSARMGRSALYNEQFF	5	5.218117303276978E-4	48	TCRBV20	TCRBV20				TCRBV20-01,TCRBV20-or09_02		TCRBD01-01*01	TCRBD01	TCRBD01-01	01				TCRBJ02-01*01	TCRBJ02	TCRBJ02-01	01				3	9	4	4	6	4	33	44	50	54	63	5	In	VDJ
ACTCTGAAGATCCAGCGCACAGAGCAGGGGGACTCGGCCATGTATCTCTGTGCCAGCAGCTCCCAAAATGAGCAGTTCTTCGGGCCA	CASSSQNEQFF	3	3.1308703819661864E-4	33	TCRBV07-09*01	TCRBV07	TCRBV07-09	01				TCRBD01-01*01	TCRBD01	TCRBD01-01	01				TCRBJ02-01*01	TCRBJ02	TCRBJ02-01	01				4	1	4	6	2	7	48	61	63	65	66	3	In	VDJ
GGAGCTGGAGGACTCGGCCCTGTATCTCTGTGCCAGCAGCTTCGGGGTCCGTGCGGACTAGCGGGGGCCCGCTTTGGCTTCGGGCCA		1	1.0436234606553955E-4	53	TCRBV05-08*01	TCRBV05	TCRBV05-08	01				TCRBD02-01*01	TCRBD02	TCRBD02-01	01				TCRBJ02	TCRBJ02				TCRBJ02-01,TCRBJ02-05		2	10	1	2	12	18	28	42	54	67	77	1	Out	VDJ
GCTGCTCCCTCCCAGACATCTGTGTACTTCTGTGCCAGCAGTTACTCGGGACAGGGAGTTAGAGACGAGACCCAGTACTTCGGGCCA	CASSYSGQGVRDETQYF	2	2.087246921310791E-4	51	TCRBV06	TCRBV06				TCRBV06-05,TCRBV06-06		TCRBD01-01*01	TCRBD01	TCRBD01-01	01				TCRBJ02-05*01	TCRBJ02	TCRBJ02-05	01				0	10	0	3	0	5	30	-1	47	56	66	2	In	VDJ
GAGTCGCCCAGCCCCAACCAGACCTCTCTGTACTTCTGTGCCAGCAGGACAGGGATTGCGAACACCGGGGAGCTGTTTTTTGGAGAA	CASRTGIANTGELFF	1	1.0436234606553955E-4	45	TCRBV27-01*01	TCRBV27	TCRBV27-01	01				TCRBD01-01*01	TCRBD01	TCRBD01-01	01				TCRBJ02-02*01	TCRBJ02	TCRBJ02-02	01				6	4	2	3	0	0	36	-1	47	54	58	1	In	VDJ
ATCAATTCCCTGGAGCTTGGTGACTCTGCTGTGTATTTCTGTGCCAGCGGTCGGACAGGGGGCCGCACTGAAGCTTTCTTTGGACAA	CASGRTGGRTEAFF	5	5.218117303276978E-4	42	TCRBV03-01/03-02*01	TCRBV03	TCRBV03-01/03-02	01				TCRBD01-01*01	TCRBD01	TCRBD01-01	01				TCRBJ01-01*01	TCRBJ01	TCRBJ01-01	01				8	2	1	0	4	4	39	48	52	63	65	5	In	VDJ
ACTGTGACATCGGCCCAAAAGAACCCGACAGCTTTCTATCTCTGTGCCAGTAGTGAGCGGGACTTTGTGGCCCAGCATTTTGGTGAT	CASSERDFVAQHF	2	2.087246921310791E-4	39	TCRBV19-01*01	TCRBV19	TCRBV19-01	01				TCRBD02-01*02	TCRBD02	TCRBD02-01	02				TCRBJ01-05*01	TCRBJ01	TCRBJ01-05	01				5	8	6	3	1	11	42	54	55	62	70	2	In	VDJ
CTGATCCTGGAGTCGCCCAGCCCCAACCAGACCTCTCTGTACTTCTGTGCCAGCAGTTTCAGGGGGACTGGCTACACCTTCGGTTCG	CASSFRGTGYTF	1	1.0436234606553955E-4	36	TCRBV27-01*01	TCRBV27	TCRBV27-01	01				TCRBD01-01*01	TCRBD01	TCRBD01-01	01				TCRBJ01-02*01	TCRBJ01	TCRBJ01-02	01				3	2	4	1	0	7	45	-1	59	66	68	1	In	VDJ
AGCGCACAGAGCAGGGGGACTCGGCCATGTATCTCTGTGCCAGCAGCCAGAGAGGGGTTACCTATTTATGGCTACACCTTCGGTTCG		6	6.261740763932373E-4	46	TCRBV07-09*01	TCRBV07	TCRBV07-09	01								TCRBD01,TCRBD02	TCRBD01-01,TCRBD02-01		TCRBJ01-02*01	TCRBJ01	TCRBJ01-02	01				5	9	5	2	5	5	35	47	52	57	66	6	Out	VDJ
CACATCAATTCCCTGGAGCTTGGTGACTCTGCTGTGTATTTCTGTGCCAGCAGCCAAGCGTCCCGTGATGGCTACACCTTCGGTTCG	CASSQASRDGYTF	2	2.087246921310791E-4	39	TCRBV03-01/03-02*01	TCRBV03	TCRBV03-01/03-02	01				TCRBD02-01	TCRBD02	TCRBD02-01				01,02	TCRBJ01-02*01	TCRBJ01	TCRBJ01-02	01				1	7	8	6	0	6	42	-1	58	60	67	2	In	VDJ
ATCCAGCCTGCAGAGCTTGGGGACTCGGCCGTGTATCTCTGTGCCAGCAGCTTAGATTCCCCGGAGCGGGAGCAGTTCTTCGGGCCA	CASSLDSPEREQFF	1	1.0436234606553955E-4	42	TCRBV11-03*01	TCRBV11	TCRBV11-03	01				TCRBD02-01	TCRBD02	TCRBD02-01				01,02	TCRBJ02-01*01	TCRBJ02	TCRBJ02-01	01				0	0	6	5	8	10	39	56	64	-1	69	1	In	VDJ
CAGCCTGCAGAGCTTGGGGACTCGGCCGTGTATCTCTGTGCCAGCAGCTCTACTAGCGGGAGCCAGGAGACCCAGTACTTCGGGCCA	CASSSTSGSQETQYF	5	5.218117303276978E-4	45	TCRBV11-03*01	TCRBV11	TCRBV11-03	01				TCRBD02-01*02	TCRBD02	TCRBD02-01	02				TCRBJ02-05*01	TCRBJ02	TCRBJ02-05	01				4	4	3	2	2	5	36	49	51	62	66	5	In	VDJ
AAGAAGCTCCTTCTCAGTGACTCTGGCTTCTATCTCTGTGCCTGGAGTGTAGGGGACAGGGGCCAAGAGACCCAGTACTTCGGGCCA	CAWSVGDRGQETQYF	1	1.0436234606553955E-4	45	TCRBV30-01*01	TCRBV30	TCRBV30-01	01				TCRBD01-01*01	TCRBD01	TCRBD01-01	01				TCRBJ02-05*01	TCRBJ02	TCRBJ02-05	01				0	0	0	2	2	1	36	50	52	-1	62	1	In	VDJ
CCTCAGAACCCAGGGACTCAGCTGTGTACTTCTGTGCCAGCAGTTTTCGGACTAGCGGAAGCCCAAGAGACCCAGTACTTCGGGCCA		5	5.218117303276978E-4	49	TCRBV12	TCRBV12				TCRBV12-03/12-04,TCRBV12-04		TCRBD02-01	TCRBD02	TCRBD02-01				01,02	TCRBJ02-05*01	TCRBJ02	TCRBJ02-05	01				3	4	1	5	2	1	32	46	48	58	62	5	Out	VDJ
ACCAGTGCCCATCCTGAAGACAGCAGCTTCTACATCTGCAGTGCCCTCTGGGCTAGCGGGAGTCGAGATACGCAGTATTTTGGCCCA	CSALWASGSRDTQYF	1	1.0436234606553955E-4	45	TCRBV20	TCRBV20				TCRBV20-01,TCRBV20-or09_02		TCRBD02-01*02	TCRBD02	TCRBD02-01	02				TCRBJ02-03*01	TCRBJ02	TCRBJ02-03	01				6	3	4	2	8	5	36	44	52	62	65	1	In	VDJ
CTGGAGTCCGCCAGCACCAACCAGACATCTATGTACCTCTGTGCCAGCAGTCGCCAGGGTGACACCGGGGAGCTGTTTTTTGGAGAA	CASSRQGDTGELFF	6	6.261740763932373E-4	42	TCRBV28-01*01	TCRBV28	TCRBV28-01	01				TCRBD01-01*01	TCRBD01	TCRBD01-01	01				TCRBJ02-02*01	TCRBJ02	TCRBJ02-02	01				5	2	4	3	3	3	39	51	54	59	61	6	In	VDJ
CCCAGCCCCAACCAGACCTCTCTGTACTTCTGTGCCAGCAGTTTAACATACCCGACAAAGAACACCGGGGAGCTGTTTTTTGGAGAA	CASSLTYPTKNTGELFF	1	1.0436234606553955E-4	51	TCRBV27-01*01	TCRBV27	TCRBV27-01	01				TCRBD01-01*01	TCRBD01	TCRBD01-01	01				TCRBJ02-02*01	TCRBJ02	TCRBJ02-02	01				2	2	2	6	8	1	30	45	53	57	59	1	In	VDJ
ATCCGGTCCACAAAGCTGGAGGACTCAGCCATGTACTTCTGTGCCAGCAGTTCGAAGGGGGCGAAGTCTGAAGCTTTCTTTGGACAA	CASSSKGAKSEAFF	1	1.0436234606553955E-4	42	TCRBV02-01	TCRBV02	TCRBV02-01				01,03	TCRBD01-01*01	TCRBD01	TCRBD01-01	01				TCRBJ01-01*01	TCRBJ01	TCRBJ01-01	01				5	5	5	0	4	6	39	51	55	62	67	1	In	VDJ
GTGAGCACCTTGGAGCTGGGGGACTCGGCCCTTTATCTTTGCGCCAGCAGCTTTGGGGGGATCAATCAGCCCCAGCATTTTGGTGAT	CASSFGGINQPQHF	1	1.0436234606553955E-4	42	TCRBV05-01*01	TCRBV05	TCRBV05-01	01				TCRBD02-01*01	TCRBD02	TCRBD02-01	01				TCRBJ01-05*01	TCRBJ01	TCRBJ01-05	01				2	2	9	1	1	3	39	53	54	60	62	1	In	VDJ
GAACGCCTTGTTGCTGGGGGACTCGGCCCTGTATCTCTGTGCCAGCAGCCGGTGAGGCCCTCCTCCTATGGCTACACCTTCGGTTCG		4	4.174493842621582E-4	44	TCRBV05-05*01	TCRBV05	TCRBV05-05	01				TCRBD02-01*02	TCRBD02	TCRBD02-01	02				TCRBJ01-02*01	TCRBJ01	TCRBJ01-02	01				4	8	11	1	4	4	37	49	53	57	65	4	Out	VDJ
GCCTTGTTGCTGGGGGACTCGGCCCTCTATCTCTGTGCCAGCAGCCCCCCTACAGGATCTTTTAACTATGGCTACACCTTCGGTTCG	CASSPPTGSFNYGYTF	2	2.087246921310791E-4	48	TCRBV05-06*01	TCRBV05	TCRBV05-06	01				TCRBD01-01*01	TCRBD01	TCRBD01-01	01				TCRBJ01-02*01	TCRBJ01	TCRBJ01-02	01				4	6	3	4	6	1	33	45	51	56	62	2	In	VDJ
CAGCGCACAGAGCAGGAGGACTCCGCCGTGTATCTCTGTGCCAGCAGCTCATACAGGGCGATGTTGTACGAGCAGTACTTCGGGCCG	CASSSYRAMLYEQYF	1	1.0436234606553955E-4	45	TCRBV07-08*01	TCRBV07	TCRBV07-08	01				TCRBD01-01*01	TCRBD01	TCRBD01-01	01				TCRBJ02-07*01	TCRBJ02	TCRBJ02-07	01				4	8	3	3	3	4	36	49	52	58	66	1	In	VDJ
AGCACCTTGGAGCTGGGGGACTCGGCCCTTTATCTTTGCGCCAGCAGCTTCTCAGGGGGTTCTTTCTACGAGCAGTACTTCGGGCCG	CASSFSGGSFYEQYF	1	1.0436234606553955E-4	45	TCRBV05-01*01	TCRBV05	TCRBV05-01	01				TCRBD01-01*01	TCRBD01	TCRBD01-01	01				TCRBJ02-07*01	TCRBJ02	TCRBJ02-07	01				2	6	4	1	2	3	36	50	52	59	65	1	In	VDJ
GAAGATCCGGTCCACAAAGCTGGAGGACTCAGCCATGTACTTCTGTGCCAGCACGGGGACTGGAAAGAGACCCAGTACTTCGGGCCA		1	1.0436234606553955E-4	38	TCRBV02-01	TCRBV02	TCRBV02-01				01,03	TCRBD02-01	TCRBD02	TCRBD02-01				01,02	TCRBJ02-05*01	TCRBJ02	TCRBJ02-05	01				7	3	0	10	2	3	43	53	55	61	64	1	Out	VDJ
CAGCCTGCAGAGCTTGGGGACTCGGCCGTGTATCTCTGTGCCAGCAGCTTTTTGACTAGCGGGAAAGATACGCAGTATTTTGGCCCA	CASSFLTSGKDTQYF	1	1.0436234606553955E-4	45	TCRBV11-03*01	TCRBV11	TCRBV11-03	01				TCRBD02-01*02	TCRBD02	TCRBD02-01	02				TCRBJ02-03*01	TCRBJ02	TCRBJ02-03	01				3	1	2	3	3	5	36	50	53	64	65	1	In	VDJ
CTGAATGTGAACGCCTTGGAGCTGGAGGACTCGGCCCTGTATCTCTGTGCCAGCAGCTTGGCGAGGAGGGGAGCTTTCTTTGGACAA	CASSLARRGAFF	2	2.087246921310791E-4	36	TCRBV05-08*01	TCRBV05	TCRBV05-08	01				TCRBD02-01*02	TCRBD02	TCRBD02-01	02				TCRBJ01-01*01	TCRBJ01	TCRBJ01-01	01				0	1	10	0	3	10	45	61	64	70	71	2	In	VDJ
ATCCTGAGTTCTAAGAAGCTCCTTCTCAGTGACTCTGGCTTCTATCTCTGTGCCTTCGAACGGAACACTGAAGCTTTCTTTGGACAA	CAFERNTEAFF	1	1.0436234606553955E-4	33	TCRBV30-01	TCRBV30	TCRBV30-01				01,05					TCRBD01,TCRBD02	TCRBD01-01,TCRBD02-01		TCRBJ01-01*01	TCRBJ01	TCRBJ01-01	01				7	3	2	8	2	1	48	55	57	59	62	1	In	VDJ
CTGGAGTTTGGTGACTCTGCTGTGTATTTCTGTGCCAGCAGCCAAACTACCGGTTACAGGGAAAATGAAAAACTGTTTTTTGGCAGT	CASSQTTGYRENEKLFF	1	1.0436234606553955E-4	51	TCRBV03-01/03-02*01	TCRBV03	TCRBV03-01/03-02	01				TCRBD01-01*01	TCRBD01	TCRBD01-01	01				TCRBJ01-04*01	TCRBJ01	TCRBJ01-04	01				2	2	3	3	10	5	30	45	55	61	63	1	In	VDJ
CGGTCCACAAAGCTGGAGGACTCAGCCATGTACTTCTGTGCCAGCAAGGATGGGCAGGGGGCGAATCAGCCCCAGCATTTTGGTGAT	CASKDGQGANQPQHF	1	1.0436234606553955E-4	45	TCRBV02-01	TCRBV02	TCRBV02-01				01,03	TCRBD01-01*01	TCRBD01	TCRBD01-01	01				TCRBJ01-05*01	TCRBJ01	TCRBJ01-05	01				7	1	4	0	8	4	36	46	54	62	63	1	In	VDJ
CTGGAGTCCGCCAGCACCAACCAGACATCTATGTACCTCTGTGCCAGCAGACCGGGACACTTCAATCAGCCCCAGCATTTTGGTGAT	CASRPGHFNQPQHF	4	4.174493842621582E-4	42	TCRBV28-01*01	TCRBV28	TCRBV28-01	01				TCRBD01-01*01	TCRBD01	TCRBD01-01	01				TCRBJ01-05*01	TCRBJ01	TCRBJ01-05	01				6	3	0	6	3	3	39	50	53	59	62	4	In	VDJ
CTACACACCCTGCAGCCAGAAGACTCGGCCCTGTATCTCTGTGCCAGCAGCGACAGGGTGGGAAATCAGCCCCAGCATTTTGGTGAT	CASSDRVGNQPQHF	4	4.174493842621582E-4	42	TCRBV04-02*01	TCRBV04	TCRBV04-02	01				TCRBD01-01*01	TCRBD01	TCRBD01-01	01				TCRBJ01-05*01	TCRBJ01	TCRBJ01-05	01				5	5	2	3	0	4	39	-1	51	58	63	4	In	VDJ
ATCCAGCGCACAGAGCAGGGGGACTCGGCCATGTATCTCTGTGCCAGCAGCTTAGAAGGGGAACGCCAGCCCCAGCATTTTGGTGAT	CASSLEGERQPQHF	2	2.087246921310791E-4	42	TCRBV07-09*01	TCRBV07	TCRBV07-09	01				TCRBD01-01*01	TCRBD01	TCRBD01-01	01				TCRBJ01-05*01	TCRBJ01	TCRBJ01-05	01				1	5	5	2	1	7	39	55	56	61	66	2	In	VDJ
TGCCAGGCCCTCACATACCTCTCAGTACCTCTGTGCCAGCAGTGAATGGCCCGGGGCAGGACCAACTATTGCTACACCTTCGGTTCG		1	1.0436234606553955E-4	50	TCRBV25-01*01	TCRBV25	TCRBV25-01	01								TCRBD01,TCRBD02	TCRBD01-01,TCRBD02-01		TCRBJ01-02*01	TCRBJ01	TCRBJ01-02	01				1	13	7	0	5	9	31	47	52	57	70	1	Out	VDJ
NCTCTCACTGTGACATCGGCCCAAAAGAACCCGACAGCTTTCTATCTCTGTGCCAGTAGTCGAAGGGGTGGCTACACCTTCGGTTCG	CASSRRGGYTF	2	2.087246921310791E-4	33	TCRBV19-01*01	TCRBV19	TCRBV19-01	01				TCRBD01-01*01	TCRBD01	TCRBD01-01	01				TCRBJ01-02*01	TCRBJ01	TCRBJ01-02	01				5	0	5	2	3	7	48	60	63	-1	68	2	In	VDJ
TTGTTGCTGGGGGACTCGGCCCTCTATCTCTGTGCCAGCAGCTTGCTCAACAGGGGGCCCTCCCTATCCGAGCAGTACTTCGGGCCG	CASSLLNRGPSLSEQYF	1	1.0436234606553955E-4	51	TCRBV05-06*01	TCRBV05	TCRBV05-06	01				TCRBD01-01*01	TCRBD01	TCRBD01-01	01				TCRBJ02-07*01	TCRBJ02	TCRBJ02-07	01				1	10	3	0	4	6	30	45	49	58	68	1	In	VDJ
CTGCTCCCTCCCAGACATCTGTGTACTTCTGTGCCAGCAGTTAGGGGGACAGGGGCTCGGAGGGAATCACCCCTCCACTTTGGGAAC		1	1.0436234606553955E-4	52	TCRBV06	TCRBV06				TCRBV06-05,TCRBV06-06		TCRBD01-01*01	TCRBD01	TCRBD01-01	01				TCRBJ01-06*02	TCRBJ01	TCRBJ01-06	02				3	11	0	2	2	10	29	43	45	55	66	1	Out	VDJ
AAGATCCGGTCCACAAAGCTGGAGGACTCAGCCATGTACTTCTGTGCCAGCAGTCGACTAGCAAGGAATGAGCAGTTCTTCGGGCCA	CASSRLARNEQFF	6	6.261740763932373E-4	39	TCRBV02-01	TCRBV02	TCRBV02-01				01,03	TCRBD02-01	TCRBD02	TCRBD02-01				01,02	TCRBJ02-01*01	TCRBJ02	TCRBJ02-01	01				5	4	2	7	1	7	42	54	55	62	66	6	In	VDJ
ATCCAGCCCTCAGAACCCAGGGACTCAGCTGTGTACTTCTGTGCCAGCAGCCCCGGGGGAGGAGTGGAGACCCAGTACTTCGGGCCA	CASSPGGGVETQYF	2	2.087246921310791E-4	42	TCRBV12	TCRBV12				TCRBV12-03/12-04,TCRBV12-04		TCRBD02-01	TCRBD02	TCRBD02-01				01,02	TCRBJ02-05*01	TCRBJ02	TCRBJ02-05	01				6	7	8	2	3	5	39	50	53	59	66	2	In	VDJ
CCCTGATTCTGGAGTCCGCCAGCACCAACCAGACATCTATGTACCTCTGTGCCAGCAGTTTGCCGGGAGACCCAGTACTTCGGGCCA		3	3.1308703819661864E-4	34	TCRBV28-01*01	TCRBV28	TCRBV28-01	01				TCRBD02-01	TCRBD02	TCRBD02-01				01,02	TCRBJ02-05*01	TCRBJ02	TCRBJ02-05	01				3	0	8	5	2	5	47	61	63	-1	66	3	Out	VDJ
AGTTCTAAGAAGCTCCTTCTCAGTGACTCTGGCTTCTATCTCTGTGCCTGGAGCCCGCCAGCAGGAGAGACCCAGTACTTCGGGCCA	CAWSPPAGETQYF	1	1.0436234606553955E-4	39	TCRBV30-01*01	TCRBV30	TCRBV30-01	01				TCRBD01-01*01	TCRBD01	TCRBD01-01	01				TCRBJ02-05*01	TCRBJ02	TCRBJ02-05	01				3	0	4	4	8	4	42	53	61	-1	65	1	In	VDJ
GTGAGCACCTTGGAGCTGGGGGACTCGGCCCTTTATCTTTGCGCCAGCAGCTTGACAGCAGACACCGGGGAGCTGTTTTTTGGAGAA	CASSLTADTGELFF	2	2.087246921310791E-4	42	TCRBV05-01*01	TCRBV05	TCRBV05-01	01				TCRBD01-01*01	TCRBD01	TCRBD01-01	01				TCRBJ02-02*01	TCRBJ02	TCRBJ02-02	01				1	3	3	5	0	3	39	-1	54	58	61	2	In	VDJ
CCTGGAGCTTGGTGACTCTGCTGTGTATTTCTGTGCCAGCAGCTGGGACTAGCGGGGGAACTAGTCAGGGAGCTGTTTTTTGGAGAA		1	1.0436234606553955E-4	50	TCRBV03-01/03-02*01	TCRBV03	TCRBV03-01/03-02	01				TCRBD02-01*01	TCRBD02	TCRBD02-01	01				TCRBJ02-02*01	TCRBJ02	TCRBJ02-02	01				5	9	0	2	1	9	31	43	44	58	67	1	Out	VDJ
CATCGGCCCAAAAGAACCCGACAGCTTTCTATCTCTGTGCCAGTAGTCCCCCTCGGTCTGTCGTAAAGGGAGCTGTTTTTTGGAGAA		1	1.0436234606553955E-4	46	TCRBV19-01*01	TCRBV19	TCRBV19-01	01				TCRBD02-01	TCRBD02	TCRBD02-01				01,02	TCRBJ02-02*01	TCRBJ02	TCRBJ02-02	01				5	11	8	5	6	9	35	47	53	56	67	1	Out	VDJ
GTGAACGCCTTGTTGCTGGGGGACTCGGCCCTCTATCTCTGTGCCAGCAGAGTACAGGGTGGGGGCACTGAAGCTTTCTTTGGACAA	CASRVQGGGTEAFF	1	1.0436234606553955E-4	42	TCRBV05-06*01	TCRBV05	TCRBV05-06	01				TCRBD01-01*01	TCRBD01	TCRBD01-01	01				TCRBJ01-01*01	TCRBJ01	TCRBJ01-01	01				5	6	3	3	3	4	39	50	53	59	65	1	In	VDJ
AAGATCCAGCCCTCAGAACCCAGGGACTCAGCTGTGTACTTCTGTGCCAGCACCCGTCTTAGCAATCAGCCCCAGCATTTTGGTGAT	CASTRLSNQPQHF	1	1.0436234606553955E-4	39	TCRBV12-03/12-04*01	TCRBV12	TCRBV12-03/12-04	01				TCRBD02-01	TCRBD02	TCRBD02-01				01,02	TCRBJ01-05*01	TCRBJ01	TCRBJ01-05	01				7	0	4	10	5	0	42	52	57	-1	59	1	In	VDJ
CTGATTCTGGAGTCCGCCAGCACCAACCAGACATTTATGTACCTCTGTGCCAGCAGTTTCGCAGGGGGCCCCCAGCATTTTGGTGAT	CASSFAGGPQHF	1	1.0436234606553955E-4	36	TCRBV28-01*01	TCRBV28	TCRBV28-01	01				TCRBD01-01*01	TCRBD01	TCRBD01-01	01				TCRBJ01-05*01	TCRBJ01	TCRBJ01-05	01				3	0	4	0	2	10	45	59	61	-1	69	1	In	VDJ
ACATCGGCCCAAAAGAACCCGACAGCTTTCTATCTCTGTGCCAGTAGTATACGGGCAGGGGTGGCGGCTGGCTACACCTTCGGTTCG	CASSIRAGVAAGYTF	1	1.0436234606553955E-4	45	TCRBV19-01*01	TCRBV19	TCRBV19-01	01				TCRBD01-01*01	TCRBD01	TCRBD01-01	01				TCRBJ01-02*01	TCRBJ01	TCRBJ01-02	01				2	7	4	2	4	7	36	51	55	61	68	1	In	VDJ
ATCAATTCCCTGGAGCTTGGTGACTCTGCTGTGTATTTCTGTGCCAGCAGCCAAAACAGGGTTAGCTATGGCTACACCTTCGGTTCG	CASSQNRVSYGYTF	6	6.261740763932373E-4	42	TCRBV03-01/03-02*01	TCRBV03	TCRBV03-01/03-02	01				TCRBD01-01*01	TCRBD01	TCRBD01-01	01				TCRBJ01-02*01	TCRBJ01	TCRBJ01-02	01				2	4	3	3	1	4	39	54	55	61	65	6	In	VDJ
ACATCGGCCCAAAAGAACCCGACAGCTTTCTATCTCTGTGCCAGTACCCTCGCGGGGGGGGGACTAACCGGCTACACCTTCGGTTCG	CASTLAGGGLTGYTF	2	2.087246921310791E-4	45	TCRBV19-01*01	TCRBV19	TCRBV19-01	01				TCRBD02-01*01	TCRBD02	TCRBD02-01	01				TCRBJ01-02*01	TCRBJ01	TCRBJ01-02	01				7	9	7	0	5	8	36	46	51	60	69	2	In	VDJ
ACATCGGCCCAAAAGAACCCGACAGCTTTCTATCTCTGTGCCAGTAGCGCCGCAGAGCCGAAGGGCGGAAGCTACACCTTCGGTTCG	CASSAAEPKGGSYTF	1	1.0436234606553955E-4	45	TCRBV19-01*01	TCRBV19	TCRBV19-01	01								TCRBD01,TCRBD02	TCRBD01-01,TCRBD02-01		TCRBJ01-02*01	TCRBJ01	TCRBJ01-02	01				6	5	5	3	14	9	36	47	61	65	70	1	In	VDJ
NCTCTGAAGATCCGGTCCACAAAGCTGGAGGACTCAGCCATGTACTTCTGTGCCAGCAGTTTGGACTACGAGCAGTACTTCGGGCCG	CASSLDYEQYF	2	2.087246921310791E-4	33	TCRBV02-01	TCRBV02	TCRBV02-01				01,03					TCRBD01,TCRBD02	TCRBD01-01,TCRBD02-01		TCRBJ02-07*01	TCRBJ02	TCRBJ02-07	01				5	0	1	8	2	3	48	60	62	-1	65	2	In	VDJ
GCGCACAGAGCGGGGGGACTCAGCCGTGTATCTCTGTGCCAGCAGCTTAGAAGAGGGATGCGAGGAAACACCATATATTTTGGAGAG		3	3.1308703819661864E-4	47	TCRBV07-03*01	TCRBV07	TCRBV07-03	01				TCRBD02-01*02	TCRBD02	TCRBD02-01	02				TCRBJ01-03*01	TCRBJ01	TCRBJ01-03	01				2	6	11	0	3	4	34	49	52	57	63	3	Out	VDJ
AAGCTCCTTCTCAGTGACTCTGGCTTCTATCTCTGTGCCTGGAGTGGGACAACGATAGCCTATAATTCACCCCTCCACTTTGGGAAC	CAWSGTTIAYNSPLHF	10	0.0010436234606553956	48	TCRBV30-01*01	TCRBV30	TCRBV30-01	01				TCRBD01-01*01	TCRBD01	TCRBD01-01	01				TCRBJ01-06*02	TCRBJ01	TCRBJ01-06	02				1	7	1	6	0	2	33	-1	46	51	58	10	In	VDJ
NNNNNNNNNNTGTCGGCTGCTCCCTCCCAAACATCTGTGTACTTCTGTGCCAGCAGTAGACAGGGGAATGAGCAGTTCTTCGGGCCA	CASSRQGNEQFF	2	2.087246921310791E-4	36	TCRBV06-02/06-03*01	TCRBV06	TCRBV06-02/06-03	01				TCRBD01-01*01	TCRBD01	TCRBD01-01	01				TCRBJ02-01*01	TCRBJ02	TCRBJ02-01	01				5	0	2	2	1	7	45	57	58	-1	66	2	In	VDJ
GATCCAGCCTGCAGAGCTTGGGGACTCGGCCGTGTATCTCTGTGCCAGGGGACAGGGGAACCGACAGATACGCAGTATTTTGGCCCA		4	4.174493842621582E-4	41	TCRBV11-03*01	TCRBV11	TCRBV11-03	01				TCRBD01-01*01	TCRBD01	TCRBD01-01	01				TCRBJ02-03*01	TCRBJ02	TCRBJ02-03	01				9	5	0	2	0	3	40	-1	48	58	63	4	Out	VDJ
ACAGAGCAGGGGGACTCGGCCATGTATCTCTGTGCCAGCAGCCACCAGCGGGGAGGATTGGGCACAGATACGCAGTATTTTGGCCCA	CASSHQRGGLGTDTQYF	1	1.0436234606553955E-4	51	TCRBV07-09*01	TCRBV07	TCRBV07-09	01				TCRBD02-01*01	TCRBD02	TCRBD02-01	01				TCRBJ02-03*01	TCRBJ02	TCRBJ02-03	01				5	8	6	3	4	1	30	42	46	53	61	1	In	VDJ
ACAGTGACCAGTGCCCATCCTGAAGACAGCAGCTTCTACATCTGCAGTGCTAGAGACCCGAGAACCGGGGAGCTGTTTTTTGGAGAA	CSARDPRTGELFF	2	2.087246921310791E-4	39	TCRBV20	TCRBV20				TCRBV20-01,TCRBV20-or09_02		TCRBD02-01*02	TCRBD02	TCRBD02-01	02				TCRBJ02-02*01	TCRBJ02	TCRBJ02-02	01				0	1	11	2	3	5	42	56	59	62	63	2	In	VDJ
GTGAGCACCTTGGAGCTGGGGGACTCGGCCCTTTATCTTTGCGCCAGCAGCTTTAGGGGCTTGGGGTCTGAAGCTTTCTTTGGACAA	CASSFRGLGSEAFF	1	1.0436234606553955E-4	42	TCRBV05-01*01	TCRBV05	TCRBV05-01	01				TCRBD01-01*01	TCRBD01	TCRBD01-01	01				TCRBJ01-01*01	TCRBJ01	TCRBJ01-01	01				2	8	5	2	1	6	39	53	54	59	67	1	In	VDJ
TCCGCCAGCACCAACCAGACATCTATGTACCTCTGTGCCAGCAGTCCTCTTGGGACAGGGGTGAACACTGAAGCTTTCTTTGGACAA	CASSPLGTGVNTEAFF	3	3.1308703819661864E-4	48	TCRBV28-01*01	TCRBV28	TCRBV28-01	01				TCRBD01-01*01	TCRBD01	TCRBD01-01	01				TCRBJ01-01*01	TCRBJ01	TCRBJ01-01	01				5	0	0	2	6	0	33	45	51	-1	61	3	In	VDJ
CACAAAGCTGGAGGACTCAGCCATGTACTTCTGTGCCAGCAGGGGGAGATTTCGACAAGGGAGCATCAGCCCCAGCATTTTGGTGAT		4	4.174493842621582E-4	50	TCRBV02-01	TCRBV02	TCRBV02-01				01,03	TCRBD02-01*02	TCRBD02	TCRBD02-01	02				TCRBJ01-05*01	TCRBJ01	TCRBJ01-05	01				6	16	9	2	1	5	31	42	43	48	64	4	Out	VDJ
GTGACATCGGCCCAAAAGAACCCGACAGCTTTCTATCTCTGTGCCAGTAGACGACAGGGAAACAATCAGCCCCAGCATTTTGGTGAT	CASRRQGNNQPQHF	1	1.0436234606553955E-4	42	TCRBV19-01*01	TCRBV19	TCRBV19-01	01				TCRBD01-01*01	TCRBD01	TCRBD01-01	01				TCRBJ01-05*01	TCRBJ01	TCRBJ01-05	01				6	3	2	3	2	3	39	50	52	59	62	1	In	VDJ
AAGATCCAGCCCTCAGAACCCAGGGACTCAGCTGTGTACTTCTGTGCCAGCAGTTTTATGACGGCCTCCGAGCAGTACTTCGGGCCG	CASSFMTASEQYF	1	1.0436234606553955E-4	39	TCRBV12-03/12-04*01	TCRBV12	TCRBV12-03/12-04	01								TCRBD01,TCRBD02	TCRBD01-01,TCRBD02-01		TCRBJ02-07*01	TCRBJ02	TCRBJ02-07	01				3	6	2	7	3	6	42	56	59	62	68	1	In	VDJ
AGCAACATGAGCCCTGAAGACAGCAGCATATATCTCTGCAGCGTTGAGTTCCTAACAGGGGGTTCGTACGAGCAGTACTTCGGGCCG	CSVEFLTGGSYEQYF	2	2.087246921310791E-4	45	TCRBV29-01	TCRBV29	TCRBV29-01				01,02	TCRBD01-01*01	TCRBD01	TCRBD01-01	01				TCRBJ02-07*01	TCRBJ02	TCRBJ02-07	01				3	4	3	1	7	4	36	47	54	62	66	2	In	VDJ
GCCAGCACCAACCAGACATCTATGTACCTCTGTGCCAGCAGTCCGCCCTACAGGGTAGGGGACTCCTACGAGCAGTACTTCGGGCCG	CASSPPYRVGDSYEQYF	1	1.0436234606553955E-4	51	TCRBV28-01*01	TCRBV28	TCRBV28-01	01				TCRBD01-01*01	TCRBD01	TCRBD01-01	01				TCRBJ02-07*01	TCRBJ02	TCRBJ02-07	01				5	7	3	3	7	0	30	42	49	55	62	1	In	VDJ
AGCACCTTGGAGCTGGGGGACTCGGCCCTTTATTTTTGCGCCAGCACCGACCGGGGCAGTCCTGGAAACACCATATATTTTGGAGAG	CASTDRGSPGNTIYF	1	1.0436234606553955E-4	45	TCRBV05-01*01	TCRBV05	TCRBV05-01	01								TCRBD01,TCRBD02	TCRBD01-01,TCRBD02-01		TCRBJ01-03*01	TCRBJ01	TCRBJ01-03	01				6	4	7	0	6	2	36	46	52	57	61	1	In	VDJ
GCCCAAAAGAACCCGACAGCTTTCTATCTTTGTGCCAGTAGTATAGATGGCTAGCGGTTAGCCAAAAACATTCAGTACTTCGGCGCC	CASSIDG*RLAKNIQYF	1	1.0436234606553955E-4	51	TCRBV19-01*01	TCRBV19	TCRBV19-01	01				TCRBD02-01	TCRBD02	TCRBD02-01				01,02	TCRBJ02-04*01	TCRBJ02	TCRBJ02-04	01				0	2	4	5	3	0	30	47	50	57	59	1	Stop	VDJ
GGCTGCTCCCTCCCAAACATCTGTGTACTTCTGTGCCAGCAGTATCCTCGGGCGGGAGTTGTCTACAATGAGCAGTTCTTCGGGCCA		2	2.087246921310791E-4	50	TCRBV06-02/06-03*01	TCRBV06	TCRBV06-02/06-03	01				TCRBD02-01*02	TCRBD02	TCRBD02-01	02				TCRBJ02-01*01	TCRBJ02	TCRBJ02-01	01				5	4	7	2	8	3	31	43	51	58	62	2	Out	VDJ
CGCCTTGTTGCTAGGGGACTCGGCCCTCTATCTCTGTGCCAGCAGCGGGGGATCCCCCGCTCCTACAATGAGCAGTTCTTCGGGCCA		1	1.0436234606553955E-4	47	TCRBV05-07*01	TCRBV05	TCRBV05-07	01								TCRBD01,TCRBD02	TCRBD01-01,TCRBD02-01		TCRBJ02-01*01	TCRBJ02	TCRBJ02-01	01				4	8	6	1	0	0	34	-1	46	51	59	1	Out	VDJ
TTGCTGGGGGACTCGGCCCTCTATCTCTGTGCCAGCAGCCGGGGCGGTAGCGGGGGCAACTTTAACAATGAGCAGTTCTTCGGGCCA	CASSRGGSGGNFNNEQFF	3	3.1308703819661864E-4	54	TCRBV05-06*01	TCRBV05	TCRBV05-06	01				TCRBD02-01*01	TCRBD02	TCRBD02-01	01				TCRBJ02-01*01	TCRBJ02	TCRBJ02-01	01				4	8	5	2	8	5	27	39	47	56	64	3	In	VDJ
GAGTCCGCCAGCACCAACCAGACATCTATGTACCTCTGTGCCAGCAGTTTATATAGCGGGAGGGGACGGACCCAGTACTTCGGGCCA	CASSLYSGRGRTQYF	2	2.087246921310791E-4	45	TCRBV28-01*01	TCRBV28	TCRBV28-01	01				TCRBD02-01*02	TCRBD02	TCRBD02-01	02				TCRBJ02-05*01	TCRBJ02	TCRBJ02-05	01				1	4	5	0	1	7	36	52	53	64	68	2	In	VDJ
GGAGTCGCCCAGCCCCAACCAGACCTCTCTGTACTTCTGTGCCAGCAGTTTCGGGAGTCGAACACCGGGGAGCTGTTTTTTGGAGAA		2	2.087246921310791E-4	44	TCRBV27-01*01	TCRBV27	TCRBV27-01	01				TCRBD02-01*02	TCRBD02	TCRBD02-01	02				TCRBJ02-02*01	TCRBJ02	TCRBJ02-02	01				3	1	8	2	0	0	37	-1	51	57	58	2	Out	VDJ
CCCCTGACCCTGGAGTCTGCCAGGCCCTCACATACCTCTCAGTACCTCTGTGCCTCCACCGAGGGCACTGAAGCTTTCTTTGGACAA	CASTEGTEAFF	1	1.0436234606553955E-4	33	TCRBV25-01*01	TCRBV25	TCRBV25-01	01				TCRBD02-01*02	TCRBD02	TCRBD02-01	02				TCRBJ01-01*01	TCRBJ01	TCRBJ01-01	01				11	0	11	0	6	4	48	54	60	-1	65	1	In	VDJ
AGTTCTAAGAAGCTCCTTCTCAGTGACTCTGGCTTCTATCTCTGTGCCTGGAGTAACAGGGGGAACACTGAAGCTTTCTTTGGACAA	CAWSNRGNTEAFF	1	1.0436234606553955E-4	39	TCRBV30-01*01	TCRBV30	TCRBV30-01	01				TCRBD01-01*01	TCRBD01	TCRBD01-01	01				TCRBJ01-01*01	TCRBJ01	TCRBJ01-01	01				2	0	3	2	1	1	42	54	55	-1	62	1	In	VDJ
AAGATCCAGCGCACAGAGCAGGAGGACTCGGCCGTGTATCTCTGTGCCAGCAGCTTTCGGGACAGGACCCAAGCTTTCTTTGGACAA	CASSFRDRTQAFF	2	2.087246921310791E-4	39	TCRBV07-02	TCRBV07	TCRBV07-02				01,02	TCRBD01-01*01	TCRBD01	TCRBD01-01	01				TCRBJ01-01*01	TCRBJ01	TCRBJ01-01	01				3	4	0	4	2	9	42	56	58	66	70	2	In	VDJ
ATCAATTCCCTGGAGCTTGGTGACTCTGCTGTGTATTTCTGTGCCAGCAGCTTCCAGGGCTTGGGTCAGCCCCAGCATTTTGGTGAT	CASSFQGLGQPQHF	1	1.0436234606553955E-4	42	TCRBV03-01/03-02*01	TCRBV03	TCRBV03-01/03-02	01				TCRBD01-01*01	TCRBD01	TCRBD01-01	01				TCRBJ01-05*01	TCRBJ01	TCRBJ01-05	01				5	6	4	3	3	6	39	51	54	59	65	1	In	VDJ
CAGCGCACAGAGCAGGAGGACTCCGCCGTGTATCTCTGTGCCAGCAGCTCCGGATACAGGAGAACTCAGCCCCAGCATTTTGGTGAT	CASSSGYRRTQPQHF	1	1.0436234606553955E-4	45	TCRBV07-08*01	TCRBV07	TCRBV07-08	01				TCRBD01-01*01	TCRBD01	TCRBD01-01	01				TCRBJ01-05*01	TCRBJ01	TCRBJ01-05	01				4	5	3	4	6	6	36	49	55	60	65	1	In	VDJ
ACAGTGACCAGTGCCCATCCTGAAGACAGCAGCTTCTACATCTGCAGTGCTAGAGATCAGGGCAATCAGCCCCAGCATTTTGGTGAT	CSARDQGNQPQHF	5	5.218117303276978E-4	39	TCRBV20	TCRBV20				TCRBV20-01,TCRBV20-or09_02		TCRBD01-01*01	TCRBD01	TCRBD01-01	01				TCRBJ01-05*01	TCRBJ01	TCRBJ01-05	01				0	0	4	4	1	2	42	56	57	-1	61	5	In	VDJ
TCGGCTGCTCCCTCCCAGACATCTGTGTACTTCTGTGCCAGCAGTTACTTTCGGACAGGGTCCTACTATGGCTACACCTTCGGTTCG	CASSYFRTGSYYGYTF	1	1.0436234606553955E-4	48	TCRBV06-05*01	TCRBV06	TCRBV06-05	01				TCRBD01-01*01	TCRBD01	TCRBD01-01	01				TCRBJ01-02*01	TCRBJ01	TCRBJ01-02	01				1	4	1	3	3	3	33	49	52	60	64	1	In	VDJ
ACAGTGACCAGTGCCCATCCTGAAGACAGCAGCTTCTACATCTGCAGTGCTAGAGTGACAGGGGGGTACGAGCAGTACTTCGGGCCG	CSARVTGGYEQYF	1	1.0436234606553955E-4	39	TCRBV20	TCRBV20				TCRBV20-01,TCRBV20-or09_02		TCRBD01-01*01	TCRBD01	TCRBD01-01	01				TCRBJ02-07*01	TCRBJ02	TCRBJ02-07	01				1	1	2	1	1	4	42	55	56	65	66	1	In	VDJ
ACTGTGACATCGGCCCAAAAGAACCCGACAGCTTTCTATCTCTGTGCCAGTAAGAGACAGGGGGCGTACGAGCAGTACTTCGGGCCG	CASKRQGAYEQYF	3	3.1308703819661864E-4	39	TCRBV19-01*01	TCRBV19	TCRBV19-01	01				TCRBD01-01*01	TCRBD01	TCRBD01-01	01				TCRBJ02-07*01	TCRBJ02	TCRBJ02-07	01				7	1	2	0	3	4	42	52	55	65	66	3	In	VDJ
CGCCTTGGAGCTGGACGACTCGGCCCTGTATCTCTGTGCCAGCTCGAGGTGCCTGAGCGGGATAACTACGAGCAGTACTTCGGGCCG		1	1.0436234606553955E-4	47	TCRBV05-04*01	TCRBV05	TCRBV05-04	01				TCRBD02-01*02	TCRBD02	TCRBD02-01	02				TCRBJ02-07*01	TCRBJ02	TCRBJ02-07	01				7	3	6	3	12	3	34	43	55	62	65	1	Out	VDJ
ATCCAGCGCACAGAGCAGGAGGACTCCGCCGTGTATCTCTGTGCCAGCAGTCCATCGGGACAGGGGGACGAGCAGTACTTCGGGCCG	CASSPSGQGDEQYF	2	2.087246921310791E-4	42	TCRBV07-08	TCRBV07	TCRBV07-08				01,03	TCRBD01-01*01	TCRBD01	TCRBD01-01	01				TCRBJ02-07*01	TCRBJ02	TCRBJ02-07	01				6	0	0	1	6	5	39	50	56	-1	67	2	In	VDJ
CCTGGGGGACGCAGCCATGTACCTGTGTGCCACCAGCCCTGACAGGGCTACCCTTTCTGGAGGGCCAACGTCCTGACTTTCGGGGCC		1	1.0436234606553955E-4	56	TCRBV15-01*02	TCRBV15	TCRBV15-01	02				TCRBD01-01*01	TCRBD01	TCRBD01-01	01				TCRBJ02-06*01	TCRBJ02	TCRBJ02-06	01				5	14	2	3	3	5	25	37	40	47	61	1	Out	VDJ
TCGCCCAGCCCCAACCAGACCTCTCTGTACTTCTGTGCCAGCAGTTTGAGAGCCACACAAACCAAAAACATTCAGTACTTCGGCGCC	CASSLRATQTKNIQYF	2	2.087246921310791E-4	48	TCRBV27-01*01	TCRBV27	TCRBV27-01	01								TCRBD01,TCRBD02	TCRBD01-01,TCRBD02-01		TCRBJ02-04*01	TCRBJ02	TCRBJ02-04	01				3	4	3	6	7	2	33	47	54	57	61	2	In	VDJ
CAGCCTGCAGAACTGGAGGATTCTGGAGTTTATTTCTGTGCCAGCAGCCACGGGGTATCCTATAATTCACCCCTCCACTTTGGGAAC	CASSHGVSYNSPLHF	1	1.0436234606553955E-4	45	TCRBV14-01*01	TCRBV14	TCRBV14-01	01				TCRBD02-01*01	TCRBD02	TCRBD02-01	01				TCRBJ01-06*02	TCRBJ01	TCRBJ01-06	02				3	2	8	3	0	1	36	-1	50	55	57	1	In	VDJ
TCCACAAAGCTGGAGGACTCAGCCATGTACTTCTGTGCCAGCAGTGACACGGCAGGGTTTTTCTCCAATGAGCAGTTCTTCGGGCCA	CASSDTAGFFSNEQFF	2	2.087246921310791E-4	48	TCRBV02-01	TCRBV02	TCRBV02-01				01,03	TCRBD01-01*01	TCRBD01	TCRBD01-01	01				TCRBJ02-01*01	TCRBJ02	TCRBJ02-01	01				3	8	4	3	5	6	33	47	52	57	65	2	In	VDJ
ACATCGGCCCAAAAGAACCCGACAGCTTTCTATCTCTGTGCCAGCCGAGATACAGGGGGAGTGGAAGAGACCCAGTACTTCGGGCCA	CASRDTGGVEETQYF	1	1.0436234606553955E-4	45	TCRBV19-01*01	TCRBV19	TCRBV19-01	01				TCRBD01-01*01	TCRBD01	TCRBD01-01	01				TCRBJ02-05*01	TCRBJ02	TCRBJ02-05	01				9	5	3	1	7	3	36	44	51	59	64	1	In	VDJ
AGCACCTTGGAGCTGGGGGACTCGGCCCTTTATCTTTGCGCCAGCAGCTCCATAGCGGGTACGAAAGATACGCAGTATTTTGGCCCA	CASSSIAGTKDTQYF	4	4.174493842621582E-4	45	TCRBV05-01*01	TCRBV05	TCRBV05-01	01				TCRBD02-01	TCRBD02	TCRBD02-01				01,02	TCRBJ02-03*01	TCRBJ02	TCRBJ02-03	01				3	6	5	4	3	5	36	49	52	59	65	4	In	VDJ
CCTGCAGAGCTTGAGGACTCGGCCGTGTATCTCTGTGCCAGCAGCTTAGTGGGTCGGCAGGTCCCCGGGGAGCTGTTTTTTGGAGAA	CASSLVGRQVPGELFF	5	5.218117303276978E-4	48	TCRBV11	TCRBV11				TCRBV11-02,TCRBV11-03		TCRBD01-01*01	TCRBD01	TCRBD01-01	01				TCRBJ02-02*01	TCRBJ02	TCRBJ02-02	01				1	3	4	4	8	6	33	49	57	61	64	5	In	VDJ
ATCCAGCGCACAGAGCAGCGGGACTCGGCCATGTATCGCTGTGCCAGCAGCTTATCAAACCCGACCGGGGAGCTGTTTTTTGGAGAA	CASSLSNPTGELFF	4	4.174493842621582E-4	42	TCRBV07-06*01	TCRBV07	TCRBV07-06	01								TCRBD01,TCRBD02	TCRBD01-01,TCRBD02-01		TCRBJ02-02*01	TCRBJ02	TCRBJ02-02	01				2	3	3	7	4	5	39	54	58	60	63	4	In	VDJ
ACAGTGACCAGTGCCCATCCTGAAGACAGCAGCTTCTACATCTGCAGCGCTGCGGGCGGGAACACCGGGGAGCTGTTTTTTGGAGAA	CSAAGGNTGELFF	3	3.1308703819661864E-4	39	TCRBV20	TCRBV20				TCRBV20-01,TCRBV20-or09_02		TCRBD02-01	TCRBD02	TCRBD02-01				01,02	TCRBJ02-02*01	TCRBJ02	TCRBJ02-02	01				5	3	7	4	0	1	42	-1	51	56	59	3	In	VDJ
ATCCAGCGCACAGAGCAGGGGGACTCGGCCATGTATCTCTGTGCCAGCAGCTTAGCTGGGGTAAATGAAAAACTGTTTTTTGGCAGT	CASSLAGVNEKLFF	5	5.218117303276978E-4	42	TCRBV07-09*01	TCRBV07	TCRBV07-09	01								TCRBD01,TCRBD02	TCRBD01-01,TCRBD02-01		TCRBJ01-04*01	TCRBJ01	TCRBJ01-04	01				0	2	6	2	1	5	39	56	57	61	63	5	In	VDJ
ACATCGGCCCAAAAGAACCCGACAGCTTTCTATCTCTGTGCCAGTAGGACTTCTCGGACGGGCAATCAGCCCCAGCATTTTGGTGAT	CASRTSRTGNQPQHF	2	2.087246921310791E-4	45	TCRBV19-01*01	TCRBV19	TCRBV19-01	01								TCRBD01,TCRBD02	TCRBD01-01,TCRBD02-01		TCRBJ01-05*01	TCRBJ01	TCRBJ01-05	01				6	2	1	7	8	2	36	47	55	59	61	2	In	VDJ
TCGGCTGCTCCCTCCCAGACATCTGTGTACTTCTGTGCCAGCAGTGATGGTGGACAGGTCGTTTCCTATGGCTACACCTTCGGTTCG	CASSDGGQVVSYGYTF	5	5.218117303276978E-4	48	TCRBV06-01*01	TCRBV06	TCRBV06-01	01				TCRBD01-01*01	TCRBD01	TCRBD01-01	01				TCRBJ01-02*01	TCRBJ01	TCRBJ01-02	01				3	7	1	4	4	4	33	47	51	58	65	5	In	VDJ
ATTCTGGAGTCCGCCAGCACCAACCAGACATCTATGTACCTCTGTGCCAGCAGTTTTAGCAGCAACTATGGCTACACCTTCGGTTCG	CASSFSSNYGYTF	1	1.0436234606553955E-4	39	TCRBV28-01*01	TCRBV28	TCRBV28-01	01				TCRBD02-01	TCRBD02	TCRBD02-01				01,02	TCRBJ01-02*01	TCRBJ01	TCRBJ01-02	01				3	3	5	7	0	2	42	-1	56	60	63	1	In	VDJ
ACAGTGACCAGTGCCCATCCTGAAGACAGCAGCTTCTACATCTGCAGTGCCCCGCAGGCGAAAAACTATGGCTACACCTTCGGTTCG	CSAPQAKNYGYTF	3	3.1308703819661864E-4	39	TCRBV20	TCRBV20				TCRBV20-01,TCRBV20-or09_02		TCRBD01-01*01	TCRBD01	TCRBD01-01	01				TCRBJ01-02*01	TCRBJ01	TCRBJ01-02	01				6	5	4	4	4	2	42	50	54	58	63	3	In	VDJ
AAGATCCGGTCCACAAAGCTGGAGGACTCAGCCATGTACTTCTGTGCCAGCAAGCTAGCGAGAAACCGCGAGCAGTACTTCGGGCCG	CASKLARNREQYF	1	1.0436234606553955E-4	39	TCRBV02-01	TCRBV02	TCRBV02-01				01,03	TCRBD02-01	TCRBD02	TCRBD02-01				01,02	TCRBJ02-07*01	TCRBJ02	TCRBJ02-07	01				7	8	4	6	2	6	42	52	54	60	68	1	In	VDJ
AATGTGAGCACCTTGGAGCTGGGGGACTCGGCCCTTTATCTTTGCGCCAGCAGCCTGGACGGAGCCTACGAGCAGTACTTCGGGCCG	CASSLDGAYEQYF	1	1.0436234606553955E-4	39	TCRBV05-01*01	TCRBV05	TCRBV05-01	01				TCRBD02-01*02	TCRBD02	TCRBD02-01	02				TCRBJ02-07*01	TCRBJ02	TCRBJ02-07	01				0	0	10	2	2	2	42	58	60	-1	64	1	In	VDJ
AATTCCCTGGAGCTTGGTGACTCTGCTGTGTATTTCTGTGCCAGCAGCCCGGACCTATTTGTAGGGGAGACCCAGTACTTCGGGCCA	CASSPDLFVGETQYF	1	1.0436234606553955E-4	45	TCRBV03-01/03-02*01	TCRBV03	TCRBV03-01/03-02	01								TCRBD01,TCRBD02	TCRBD01-01,TCRBD02-01		TCRBJ02-05*01	TCRBJ02	TCRBJ02-05	01				4	12	1	7	1	5	36	49	50	54	66	1	In	VDJ
ATCCAGCGCACAGAGCGGGGGGACTCAGCCGTGTATCTCTGTGCCAGCAGCTTAGGGGGCAGCCAGGGTACGCAGTATTTTGGCCCA	CASSLGGSQGTQYF	3	3.1308703819661864E-4	42	TCRBV07-03*01	TCRBV07	TCRBV07-03	01				TCRBD01-01*01	TCRBD01	TCRBD01-01	01				TCRBJ02-03*01	TCRBJ02	TCRBJ02-03	01				2	8	6	0	0	8	39	-1	54	60	68	3	In	VDJ
CGCACAGAGCAGGGGGACTCGGCCATGTATCTCTGTGCCAGCAGCGGACCCGGGACAGCCGACACCGGGGAGCTGTTTTTTGGAGAA	CASSGPGTADTGELFF	2	2.087246921310791E-4	48	TCRBV07-09*01	TCRBV07	TCRBV07-09	01				TCRBD01-01*01	TCRBD01	TCRBD01-01	01				TCRBJ02-02*01	TCRBJ02	TCRBJ02-02	01				5	3	0	5	6	3	33	45	51	58	61	2	In	VDJ
CCAGAAGACTCAGCCCTGTATCTCTGCGCCAGCAGCCTCTGACCTAGTACTGGTATATAGCTGAACACTGAAGCTTTCTTTGGACAA	CASSL*PSTGI*LNTEAFF	1	1.0436234606553955E-4	57	TCRBV04-01*01	TCRBV04	TCRBV04-01	01				TCRBD02-01	TCRBD02	TCRBD02-01				01,02	TCRBJ01-01*01	TCRBJ01	TCRBJ01-01	01				4	14	4	8	6	0	24	37	43	47	61	1	Stop	VDJ
ACTCTGGAGTCTGCTGCCTCCTCCCAGACATCTGTATATTTCTGCGCCAGCAGTGAGTTTTGGAACACTGAAGCTTTCTTTGGACAA	CASSEFWNTEAFF	1	1.0436234606553955E-4	39	TCRBV10-01*01	TCRBV10	TCRBV10-01	01											TCRBJ01-01*01	TCRBJ01	TCRBJ01-01	01				1	4	0	0	0	1	42	-1	-1	58	62	1	In	VJ
TGGAGATCCAGTCCACGGAGTCAGGGGACACAGCACTGTATTTCTGTGCCAGCAGCAAGGGGCGGTCAGCCCCAGCATTTTGGTGAT		1	1.0436234606553955E-4	37	TCRBV21-01*01	TCRBV21	TCRBV21-01	01				TCRBD01-01*01	TCRBD01	TCRBD01-01	01				TCRBJ01-05*01	TCRBJ01	TCRBJ01-05	01				3	2	7	0	0	6	44	-1	58	63	65	1	Out	VDJ
CTGACAGTGACCAGTGCCCATCCTGAAGACAGCAGCTTCTACATCTGCAGTGCTAGTGGGGATAACTATGGCTACACCTTCGGTTCG	CSASGDNYGYTF	8	8.348987685243164E-4	36	TCRBV20-01*04	TCRBV20	TCRBV20-01	04								TCRBD01,TCRBD02	TCRBD01-01,TCRBD02-01		TCRBJ01-02*01	TCRBJ01	TCRBJ01-02	01				1	0	0	8	0	1	45	-1	58	-1	62	8	In	VDJ
GCACCTTGGAGCTGGGGGACTCGGCCCTTTATCTTTGCGCCAGCAGTCACCCGACAGGGGGGGTTGAGGGAGCAGTACTTCGGGCCG		2	2.087246921310791E-4	46	TCRBV05-01*01	TCRBV05	TCRBV05-01	01				TCRBD01-01*01	TCRBD01	TCRBD01-01	01				TCRBJ02-07*01	TCRBJ02	TCRBJ02-07	01				5	8	2	1	6	7	35	46	52	61	69	2	Out	VDJ
GCCTTGGAGCTGGACGACTCGGCCCTGTATCTCTGTGCCAGCAGCTTGGCCAACGGGAGGGCCTCCTACGAGCAGTACTTCGGGCCG	CASSLANGRASYEQYF	1	1.0436234606553955E-4	48	TCRBV05-04*01	TCRBV05	TCRBV05-04	01				TCRBD02-01*02	TCRBD02	TCRBD02-01	02				TCRBJ02-07*01	TCRBJ02	TCRBJ02-07	01				0	1	8	0	4	0	33	49	53	61	62	1	In	VDJ
GCCAGCACCAACCAGACATCTATGTACCTCTGTGCCAGCAGTACCCACCCGGGACTAGCGGGAACCTACGAGCAGTACTTCGGGCCG	CASSTHPGLAGTYEQYF	1	1.0436234606553955E-4	51	TCRBV28-01*01	TCRBV28	TCRBV28-01	01				TCRBD02-01*02	TCRBD02	TCRBD02-01	02				TCRBJ02-07*01	TCRBJ02	TCRBJ02-07	01				5	1	0	3	8	2	30	42	50	63	64	1	In	VDJ
ACCAGTGCCCATCCTGAAGACAGCAGCTTCTACATCTGCAGTGCTAGAGATCGGGCGGGAGGGATTGACGAGCAGTACTTCGGGCCG	CSARDRAGGIDEQYF	1	1.0436234606553955E-4	45	TCRBV20	TCRBV20				TCRBV20-01,TCRBV20-or09_02		TCRBD02-01*02	TCRBD02	TCRBD02-01	02				TCRBJ02-07*01	TCRBJ02	TCRBJ02-07	01				0	4	7	0	4	5	36	50	54	63	67	1	In	VDJ
CCCTCCCAAACATCTGTGTACTTCTGTGCCAGCAGTCCAATCCCGGGACGGACTTACTCTGGGGCCAACGTCCTGACTTTCGGGGCC	CASSPIPGRTYSGANVLTF	2	2.087246921310791E-4	57	TCRBV06-02/06-03*01	TCRBV06	TCRBV06-02/06-03	01								TCRBD01,TCRBD02	TCRBD01-01,TCRBD02-01		TCRBJ02-06*01	TCRBJ02	TCRBJ02-06	01				5	7	0	7	8	0	24	36	44	49	56	2	In	VDJ
GAACCCAGGGACTCAGCTGTGTACTTCTGTGCCAGCAGTTTAGCGCTGGGGGGACTAGCTCCCGGCAATGAGCAGTTCTTCGGGCCA	CASSLALGGLAPGNEQFF	1	1.0436234606553955E-4	54	TCRBV12	TCRBV12				TCRBV12-03/12-04,TCRBV12-04		TCRBD02-01	TCRBD02	TCRBD02-01				01,02	TCRBJ02-01*01	TCRBJ02	TCRBJ02-01	01				0	6	0	7	6	6	27	44	50	59	65	1	In	VDJ
AATTCCCTGGAGCTTGGTGACTCTGCTGTGTATTTCTGTGCCAGCAGCCAAGAACCGGGAGCCTACAATGAGCAGTTCTTCGGGCCA	CASSQEPGAYNEQFF	1	1.0436234606553955E-4	45	TCRBV03-01/03-02*01	TCRBV03	TCRBV03-01/03-02	01				TCRBD02-01*02	TCRBD02	TCRBD02-01	02				TCRBJ02-01*01	TCRBJ02	TCRBJ02-01	01				0	0	8	2	2	2	36	53	55	-1	61	1	In	VDJ
TCTGCCATCCCCAACCAGACAGCTCTTTACTTCTGTGCCACCAGTGCTGTTCGGACGTCCACTGTCGGGGAGCAGTTCTTCGGGCCA	CATSAVRTSTVGEQFF	1	1.0436234606553955E-4	48	TCRBV24-01*01	TCRBV24	TCRBV24-01	01								TCRBD01,TCRBD02	TCRBD01-01,TCRBD02-01		TCRBJ02-01*01	TCRBJ02	TCRBJ02-01	01				5	13	1	7	6	10	33	46	52	56	69	1	In	VDJ
CGGTCCACAAAGCTGGAGGACTCAGCCATGTACTTCTGTGCCAGCAGTGAAGAGATACTCGCTCGGGGGACCCAGTACTTCGGGCCA	CASSEEILARGTQYF	2	2.087246921310791E-4	45	TCRBV02-01	TCRBV02	TCRBV02-01				01,03	TCRBD02-01*01	TCRBD02	TCRBD02-01	01				TCRBJ02-05*01	TCRBJ02	TCRBJ02-05	01				1	0	8	3	11	7	36	52	63	-1	68	2	In	VDJ
CACGCCCTGCAGCCAGAAGACTCAGCCCTGTATCTCTGCGCCAGCAGCCAAGGAGACCAATACCAAGAGACCCAGTACTTCGGGCCA	CASSQGDQYQETQYF	1	1.0436234606553955E-4	45	TCRBV04-01*01	TCRBV04	TCRBV04-01	01								TCRBD01,TCRBD02	TCRBD01-01,TCRBD02-01		TCRBJ02-05*01	TCRBJ02	TCRBJ02-05	01				1	4	2	7	2	0	36	52	54	57	61	1	In	VDJ
GAGCTTGGTGACTCTGCTGTGTATTTCTGTGCCAGCAGTCGAGGACTAGCGGGAGGAATATTCACAGATACGCAGTATTTTGGCCCA	CASSRGLAGGIFTDTQYF	1	1.0436234606553955E-4	54	TCRBV03-01/03-02*01	TCRBV03	TCRBV03-01/03-02	01				TCRBD02-01*02	TCRBD02	TCRBD02-01	02				TCRBJ02-03*01	TCRBJ02	TCRBJ02-03	01				6	6	1	1	4	2	27	38	42	56	62	1	In	VDJ
ATGAGCTCCTTGGAGCTGGGGGACTCAGCCCTGTACTTCTGTGCCAGCAGCTTAGGGAGAGTGGCCGGGGAGCTGTTTTTTGGAGAA	CASSLGRVAGELFF	1	1.0436234606553955E-4	42	TCRBV13-01*01	TCRBV13	TCRBV13-01	01				TCRBD02-01*02	TCRBD02	TCRBD02-01	02				TCRBJ02-02*01	TCRBJ02	TCRBJ02-02	01				0	5	11	2	0	6	39	-1	56	59	64	1	In	VDJ
AACCTGAGCTCTCTGGAGCTGGGGGACTCAGCTTTGTATTTCTGTGCCAGCAGCCGGCGGGGGGCCGGGGAGCTGTTTTTTGGAGAA	CASSRRGAGELFF	2	2.087246921310791E-4	39	TCRBV09-01*01	TCRBV09	TCRBV09-01	01				TCRBD02-01*01	TCRBD02	TCRBD02-01	01				TCRBJ02-02*01	TCRBJ02	TCRBJ02-02	01				4	0	7	1	2	6	42	54	56	-1	64	2	In	VDJ
CTGGAGTCCGCCAGCACCAACCAGACATCTATGTACCTCTGTGCCGTCAAGGGACAGGGTGACACCGGGGAGCTGTTTTTTGGAGAA	CAVKGQGDTGELFF	1	1.0436234606553955E-4	42	TCRBV28-01*01	TCRBV28	TCRBV28-01	01				TCRBD01-01*01	TCRBD01	TCRBD01-01	01				TCRBJ02-02*01	TCRBJ02	TCRBJ02-02	01				11	2	0	3	5	3	39	45	50	59	61	1	In	VDJ
ATTCTGGAGTCCGCCAGCACCAACCAGACATCTATGTACCTCTGTGCCAGCAGTTGGGACCCGGTGGGACCCCAGCATTTTGGTGAT	CASSWDPVGPQHF	2	2.087246921310791E-4	39	TCRBV28-01*01	TCRBV28	TCRBV28-01	01								TCRBD01,TCRBD02	TCRBD01-01,TCRBD02-01		TCRBJ01-05*01	TCRBJ01	TCRBJ01-05	01				4	9	0	7	0	10	42	-1	55	60	69	2	In	VDJ
ATCCGGTCCACAAAGCTGGAGGACTCAGCCATGTACTTCTGTGCCAGCAGCCAAAGCAGGGACACCTATGGCTACACCTTCGGTTCG	CASSQSRDTYGYTF	2	2.087246921310791E-4	42	TCRBV02-01	TCRBV02	TCRBV02-01				01,03	TCRBD01-01*01	TCRBD01	TCRBD01-01	01				TCRBJ01-02*01	TCRBJ01	TCRBJ01-02	01				6	1	0	6	8	4	39	50	58	64	65	2	In	VDJ
CTGGGGGACTCAGCTTTGTATTTCTGTGCCAGCAGCGCCCGAGGGGGGTCAGGGATTGGTTGGGACTATGGCTACACCTTCGGTTCG	CASSARGGSGIGWDYGYTF	1	1.0436234606553955E-4	57	TCRBV09-01*01	TCRBV09	TCRBV09-01	01								TCRBD01,TCRBD02	TCRBD01-01,TCRBD02-01		TCRBJ01-02*01	TCRBJ01	TCRBJ01-02	01				3	17	5	1	4	3	24	37	41	47	64	1	In	VDJ
CTGAAGATCCAGCGCACAGAGCAGGGGGACTCGGCCATGTATCTCTGTGCCAGCAGCGCCAAACGCGGCGAGCAGTACTTCGGGCCG	CASSAKRGEQYF	1	1.0436234606553955E-4	36	TCRBV07-09*01	TCRBV07	TCRBV07-09	01				TCRBD02-01	TCRBD02	TCRBD02-01				01,02	TCRBJ02-07*01	TCRBJ02	TCRBJ02-07	01				5	0	7	5	7	6	45	57	64	-1	68	1	In	VDJ
AAGATCCAGCGCACAGAGCAGGAGGACTCGGCCGTGTATCTCTGTGCCAGCACCGTTAGCGGGAGCTACGAGCAGTACTTCGGGCCG	CASTVSGSYEQYF	1	1.0436234606553955E-4	39	TCRBV07	TCRBV07				TCRBV07-02,TCRBV07-09		TCRBD02-01*02	TCRBD02	TCRBD02-01	02				TCRBJ02-07*01	TCRBJ02	TCRBJ02-07	01				7	0	5	2	4	3	42	52	56	-1	65	1	In	VDJ
ATCCAGCCTGCAGAGCTTGGGGACTCGGCCATGTATCTCTGTGCCAGCAGCTTAGTCGGGGGGCCCTACGAGCAGTACTTCGGGCCG	CASSLVGGPYEQYF	2	2.087246921310791E-4	42	TCRBV11-01*01	TCRBV11	TCRBV11-01	01				TCRBD02-01*01	TCRBD02	TCRBD02-01	01				TCRBJ02-07*01	TCRBJ02	TCRBJ02-07	01				1	1	8	1	1	2	39	55	56	63	64	2	In	VDJ
ACTGTGACATCGGCCCAAAAGAACCCGACAGCTTTCTATCTCTGTGCCAGTAGTGAGGACTCCACCTACGAGCAGTACTTCGGGCCG	CASSEDSTYEQYF	1	1.0436234606553955E-4	39	TCRBV19-01*01	TCRBV19	TCRBV19-01	01				TCRBD02-01	TCRBD02	TCRBD02-01				01,02	TCRBJ02-07*01	TCRBJ02	TCRBJ02-07	01				5	3	1	10	2	2	42	54	56	61	64	1	In	VDJ
AATGTGAGCACCTTGGAGCTGGGGGACTCGGCCCTTTATCTTTGCGCCAGCAGCTTACAAGGAACCTACGAGCAGTACTTCGGGCCG	CASSLQGTYEQYF	2	2.087246921310791E-4	39	TCRBV05-01*01	TCRBV05	TCRBV05-01	01								TCRBD01,TCRBD02	TCRBD01-01,TCRBD02-01		TCRBJ02-07*01	TCRBJ02	TCRBJ02-07	01				2	1	1	8	4	2	42	56	60	63	64	2	In	VDJ
GTGAGCACCTTGGAGCTGGGGGACTCGGCCCTTTATCTTTGCGCCAGCAGCTTGGAACAGGGTTACTACGAGCAGTACTTCGGGCCG	CASSLEQGYYEQYF	3	3.1308703819661864E-4	42	TCRBV05-01*01	TCRBV05	TCRBV05-01	01				TCRBD01-01*01	TCRBD01	TCRBD01-01	01				TCRBJ02-07*01	TCRBJ02	TCRBJ02-07	01				0	3	3	3	1	3	39	55	56	62	65	3	In	VDJ
AAGATCCAGCGCACAGAGCAGGAGGACTCCGCCGTGTATCTCTGTGCCAGCGGCCGATATGGCGTATACGAGCAGTACTTCGGGCCG	CASGRYGVYEQYF	1	1.0436234606553955E-4	39	TCRBV07-08*03	TCRBV07	TCRBV07-08	03								TCRBD01,TCRBD02	TCRBD01-01,TCRBD02-01		TCRBJ02-07*01	TCRBJ02	TCRBJ02-07	01				2	3	9	0	3	4	42	57	60	63	66	1	In	VDJ
GAGTCCGCTACCAGCTCCCAGACATCTGTGTACTTCTGTGCCATCAGTGAGGCAGGGGCTAGAGAATACGAGCAGTACTTCGGGCCG	CAISEAGAREYEQYF	2	2.087246921310791E-4	45	TCRBV10-03*01	TCRBV10	TCRBV10-03	01				TCRBD01-01*01	TCRBD01	TCRBD01-01	01				TCRBJ02-07*01	TCRBJ02	TCRBJ02-07	01				2	8	4	2	1	4	36	51	52	58	66	2	In	VDJ
CTACACGCCCTGCAGCCAGAAGACTCAGCCCTGTATCTCTGCGCCAGCAGCCAAGAGCCCGCTGGAAACACCATATATTTTGGAGAG	CASSQEPAGNTIYF	2	2.087246921310791E-4	42	TCRBV04-01*01	TCRBV04	TCRBV04-01	01								TCRBD01,TCRBD02	TCRBD01-01,TCRBD02-01		TCRBJ01-03*01	TCRBJ01	TCRBJ01-03	01				0	3	10	0	0	2	39	-1	56	58	61	2	In	VDJ
CGGTCCACAAAGCTGGAGGACTCAGCCATGTACTTCTGTGCCAGCAGTGAAGAAGGCACTGGGGCCAACGTCCTGACTTTCGGGGCC	CASSEEGTGANVLTF	2	2.087246921310791E-4	45	TCRBV02-01	TCRBV02	TCRBV02-01				01,03					TCRBD01,TCRBD02	TCRBD01-01,TCRBD02-01		TCRBJ02-06*01	TCRBJ02	TCRBJ02-06	01				1	2	5	4	1	2	36	52	53	56	58	2	In	VDJ
GTGAGCACCTTGGAGCTGGGGGACTCGGCCCTTTATCTTTGCGCCAGCAGCCAGACAGGGGCCAAAAACATTCAGTACTTCGGCGCC	CASSQTGAKNIQYF	1	1.0436234606553955E-4	42	TCRBV05-01*01	TCRBV05	TCRBV05-01	01				TCRBD01-01*01	TCRBD01	TCRBD01-01	01				TCRBJ02-04*01	TCRBJ02	TCRBJ02-04	01				4	0	2	3	2	1	39	51	53	-1	60	1	In	VDJ
TTGGTGACTCTGCTGTGTATTTCTGTGCCAGCAGCCAACCCCACGGCCGTGGACTAGCGGGAGATGAATGAGCAGTTCTTCGGGCCA		5	5.218117303276978E-4	58	TCRBV03-01/03-02*01	TCRBV03	TCRBV03-01/03-02	01				TCRBD02-01*02	TCRBD02	TCRBD02-01	02				TCRBJ02-01*01	TCRBJ02	TCRBJ02-01	01				2	3	1	2	12	7	23	38	50	63	66	5	Out	VDJ
GGGACTCAGCCGTGTATCTCTGTGCCAGCAGTTGCTAGGCTGCCGGGCACCTAGCGGGAGGAACACAATGAGCAGTTCTTCGGGCCA		4	4.174493842621582E-4	61	TCRBV07-03*01	TCRBV07	TCRBV07-03	01				TCRBD02-01*02	TCRBD02	TCRBD02-01	02				TCRBJ02-01*01	TCRBJ02	TCRBJ02-01	01				6	3	4	1	19	5	20	31	50	61	64	4	Out	VDJ
CTGATTCTGGAGTCCGCCAGCACCAACCAGACATCTATGTACCTCTGTGCCAGCAGTTTTACCGGGACAGGGAAGTTCTTCGGGCCA	CASSFTGTGKFF	2	2.087246921310791E-4	36	TCRBV28-01*01	TCRBV28	TCRBV28-01	01				TCRBD01-01*01	TCRBD01	TCRBD01-01	01				TCRBJ02-01*01	TCRBJ02	TCRBJ02-01	01				3	1	0	3	4	14	45	59	63	72	73	2	In	VDJ
ACTCTGACTGTGAGCAACATGAGCCCTGAAGACAGCAGCATATATCTCTGCAGCGTTGCGGGGGAAGAGACCCAGTACTTCGGGCCA	CSVAGEETQYF	1	1.0436234606553955E-4	33	TCRBV29-01*01	TCRBV29	TCRBV29-01	01				TCRBD02-01*01	TCRBD02	TCRBD02-01	01				TCRBJ02-05*01	TCRBJ02	TCRBJ02-05	01				4	0	8	2	0	3	48	-1	58	-1	64	1	In	VDJ
CCAGCACCAACCAGACATCTATGTACCTCTGTGCCAGCAGCCGGACAAAGAGAATCCTGGGGAAAAGAGACCCAGTACTTCGGGCCA		1	1.0436234606553955E-4	52	TCRBV28-01*01	TCRBV28	TCRBV28-01	01				TCRBD01-01*01	TCRBD01	TCRBD01-01	01				TCRBJ02-05*01	TCRBJ02	TCRBJ02-05	01				6	17	1	6	2	3	29	40	42	47	64	1	Out	VDJ
ATCCGGTCCACAAAGCTGGAGGACTCAGCCATGTACTTCTGTGCCACCTCACTAGCGGGAGTTGCAGATACGCAGTATTTTGGCCCA	CATSLAGVADTQYF	1	1.0436234606553955E-4	42	TCRBV02-01	TCRBV02	TCRBV02-01				01,03	TCRBD02-01*02	TCRBD02	TCRBD02-01	02				TCRBJ02-03*01	TCRBJ02	TCRBJ02-03	01				10	3	3	2	4	4	39	46	50	61	64	1	In	VDJ
GAGTCCGCCAGCACCAACCAGACATCTATGTACCTCTGTGCCAGCAGCCAAAGGGAGTCGGGCACAGATACGCAGTATTTTGGCCCA	CASSQRESGTDTQYF	1	1.0436234606553955E-4	45	TCRBV28-01*01	TCRBV28	TCRBV28-01	01				TCRBD02-01*02	TCRBD02	TCRBD02-01	02				TCRBJ02-03*01	TCRBJ02	TCRBJ02-03	01				6	4	9	2	5	1	36	47	52	57	61	1	In	VDJ
CAGAGCAGCGGGACTCGGCCATGTATCGCTGTGCCAGCAGCTTTACGCTACCACACCCTAATCGGGGCTGAAGCTTTCTTTGGACAA		4	4.174493842621582E-4	52	TCRBV07-06*01	TCRBV07	TCRBV07-06	01				TCRBD02-01*01	TCRBD02	TCRBD02-01	01				TCRBJ01-01*01	TCRBJ01	TCRBJ01-01	01				3	0	8	3	19	6	29	43	62	-1	67	4	Out	VDJ
GTGAGCACCTTGGAGCTGGGGGACTCGGCCCTTTATCTTTGCGCCAGCAGCCAGGGGGACAGTACTAATGAAGCTTTCTTTGGACAA	CASSQGDSTNEAFF	2	2.087246921310791E-4	42	TCRBV05-01*01	TCRBV05	TCRBV05-01	01				TCRBD01-01*01	TCRBD01	TCRBD01-01	01				TCRBJ01-01*01	TCRBJ01	TCRBJ01-01	01				4	6	0	5	4	7	39	51	55	62	68	2	In	VDJ
AACGCCTTGTTGCTGGGGGACTCGGCCCTGTATCTCTGTGCCAGCAGCTTGGTGGGACAGGGTTTTCAGCCCCAGCATTTTGGTGAT	CASSLVGQGFQPQHF	2	2.087246921310791E-4	45	TCRBV05-05*01	TCRBV05	TCRBV05-05	01				TCRBD01-01*01	TCRBD01	TCRBD01-01	01				TCRBJ01-05*01	TCRBJ01	TCRBJ01-05	01				0	3	0	3	1	6	36	52	53	62	65	2	In	VDJ
CTGAGCTCTCTGGAGCTGGGGGACTCAGCTTTGTATTTCTGTGCCAGCAGCGTAGGAGAGGGTTTCTACGGCTACACCTTCGGTTCG	CASSVGEGFYGYTF	1	1.0436234606553955E-4	42	TCRBV09-01*01	TCRBV09	TCRBV09-01	01				TCRBD02-01*02	TCRBD02	TCRBD02-01	02				TCRBJ01-02*01	TCRBJ01	TCRBJ01-02	01				0	7	11	0	2	8	39	55	57	62	69	1	In	VDJ
ACCTTGGAGCTGGGGGACTCGGCCCTTTATCTTTGCGCCAGCAGCTTGGCCCCGAGAGAGGGCAGGGCCGAGCAGTACTTCGGGCCG	CASSLAPREGRAEQYF	1	1.0436234606553955E-4	48	TCRBV05-01*01	TCRBV05	TCRBV05-01	01								TCRBD01,TCRBD02	TCRBD01-01,TCRBD02-01		TCRBJ02-07*01	TCRBJ02	TCRBJ02-07	01				0	1	4	3	13	6	33	49	62	67	68	1	In	VDJ
ATTCTGGAGTCCGCCAGCACCAACCAGACATCTATGTACCTCTGTGCCAGCAGTATCGGACAGGGCTACGAGCAGTACTTCGGGCCG	CASSIGQGYEQYF	3	3.1308703819661864E-4	39	TCRBV28-01*01	TCRBV28	TCRBV28-01	01				TCRBD01-01*01	TCRBD01	TCRBD01-01	01				TCRBJ02-07*01	TCRBJ02	TCRBJ02-07	01				5	0	1	3	3	3	42	54	57	-1	65	3	In	VDJ
CTGGAGTCGCCCAGCCCCAACCAGACCTCTCTGTACTTCTGTGCCAGCAGTTATGGCAGGGGGCCCTACGAGCAGTACTTCGGGCCG	CASSYGRGPYEQYF	2	2.087246921310791E-4	42	TCRBV27-01*01	TCRBV27	TCRBV27-01	01				TCRBD01-01*01	TCRBD01	TCRBD01-01	01				TCRBJ02-07*01	TCRBJ02	TCRBJ02-07	01				4	0	4	0	4	2	39	52	56	-1	64	2	In	VDJ
CTGAGCTCTCTGGAGCTGGGGGACTCAGCTTTGTATTTCTGTGCCAGCAGCGTAGTCCCGGGACCCTACGAGCAGTACTTCGGGCCG	CASSVVPGPYEQYF	3	3.1308703819661864E-4	42	TCRBV09-01*01	TCRBV09	TCRBV09-01	01								TCRBD01,TCRBD02	TCRBD01-01,TCRBD02-01		TCRBJ02-07*01	TCRBJ02	TCRBJ02-07	01				0	0	0	7	4	2	39	55	59	-1	64	3	In	VDJ
AAGATCCGGTCCACAAAGCTGGAGGACTCAGCCATGTACTTCTGTGCCAGCAGCCTCACAGGGTTCCACGAGCAGTACTTCGGGCCG	CASSLTGFHEQYF	1	1.0436234606553955E-4	39	TCRBV02-01	TCRBV02	TCRBV02-01				01,03	TCRBD01-01*01	TCRBD01	TCRBD01-01	01				TCRBJ02-07*01	TCRBJ02	TCRBJ02-07	01				6	4	3	3	4	5	42	53	57	63	67	1	In	VDJ
CAGCCTGCAGAGCTTGGGGACTCGGCCATGTATCTCTGTGCCAGCAGCGATCCTTGGACAGGGAGAAACGAGCAGTACTTCGGGCCG	CASSDPWTGRNEQYF	2	2.087246921310791E-4	45	TCRBV11-01*01	TCRBV11	TCRBV11-01	01				TCRBD01-01*01	TCRBD01	TCRBD01-01	01				TCRBJ02-07*01	TCRBJ02	TCRBJ02-07	01				5	4	1	3	7	5	36	48	55	63	67	2	In	VDJ
TCCCTGGAGCTTGGTGACTCTGCTGTGTATTTCTGTGCCAGCAGCCAAGATCTCGCCAGGGCTGGAAACACCATATATTTTGGAGAG	CASSQDLARAGNTIYF	1	1.0436234606553955E-4	48	TCRBV03-01/03-02*01	TCRBV03	TCRBV03-01/03-02	01				TCRBD01-01*01	TCRBD01	TCRBD01-01	01				TCRBJ01-03*01	TCRBJ01	TCRBJ01-03	01				0	0	4	3	6	2	33	50	56	-1	61	1	In	VDJ
ATCCAGCGCACAGAGCAGGAGGACTCGGCCGTGTATCTCTGTGCCAGCAGCTTGGTAGGGAACGGAAACACCATATATTTTGGAGAG	CASSLVGNGNTIYF	1	1.0436234606553955E-4	42	TCRBV07-02	TCRBV07	TCRBV07-02				01,02					TCRBD01,TCRBD02	TCRBD01-01,TCRBD02-01		TCRBJ01-03*01	TCRBJ01	TCRBJ01-03	01				3	2	0	8	4	4	39	53	57	61	63	1	In	VDJ
AAGATCCAGCGCACAGAGCAGGGGGACTCGGCCATGTATCTCTGTGCCAGCAGTCGGCAGGGATCCAACGTCCTGACTTTCGGGGCC	CASSRQGSNVLTF	1	1.0436234606553955E-4	39	TCRBV07-09*01	TCRBV07	TCRBV07-09	01				TCRBD01-01*01	TCRBD01	TCRBD01-01	01				TCRBJ02-06*01	TCRBJ02	TCRBJ02-06	01				6	2	4	3	4	8	42	53	57	62	64	1	In	VDJ
ACAGTGACCAGTGCCCATCCTGAAGACAGCAGCTTCTACATCTGCAGTGCTTACGGGAGGGCCCTCAATGAGCAGTTCTTCGGGCCA	CSAYGRALNEQFF	1	1.0436234606553955E-4	39	TCRBV20	TCRBV20				TCRBV20-01,TCRBV20-or09_02		TCRBD02-01*02	TCRBD02	TCRBD02-01	02				TCRBJ02-01*01	TCRBJ02	TCRBJ02-01	01				5	4	8	0	2	6	42	51	53	61	65	1	In	VDJ
CCTGCAGAGCTTGAGGACTCGGCCGTGTATCTCTGTGCCAGCAGCTTAGTGGAGACACCAGCCTACAATGAGCAGTTCTTCGGGCCA	CASSLVETPAYNEQFF	1	1.0436234606553955E-4	48	TCRBV11	TCRBV11				TCRBV11-02,TCRBV11-03						TCRBD01,TCRBD02	TCRBD01-01,TCRBD02-01		TCRBJ02-01*01	TCRBJ02	TCRBJ02-01	01				1	4	2	6	4	2	33	49	53	57	61	1	In	VDJ
AATTCCCTGGAGCTTGGTGACTCTGCTGTGTATTTCTGTGCCAGCAGCCAGGCGCTAGCGGGAGGAGAGACCCAGTACTTCGGGCCA	CASSQALAGGETQYF	1	1.0436234606553955E-4	45	TCRBV03-01/03-02*01	TCRBV03	TCRBV03-01/03-02	01				TCRBD02-01*02	TCRBD02	TCRBD02-01	02				TCRBJ02-05*01	TCRBJ02	TCRBJ02-05	01				3	0	4	1	4	4	36	50	54	-1	65	1	In	VDJ
GTGACCAGTGCCCATCCTGAAGACAGCAGCTTCTACATCTGCAGTGCCTAAGGGTTCAGGTCTTAAGATACGCAGTATTTTGGCCCA	CSA*GFRS*DTQYF	1	1.0436234606553955E-4	42	TCRBV20	TCRBV20				TCRBV20-01,TCRBV20-or09_02						TCRBD01,TCRBD02	TCRBD01-01,TCRBD02-01		TCRBJ02-03*01	TCRBJ02	TCRBJ02-03	01				6	5	4	4	9	5	39	47	56	60	65	1	Stop	VDJ
ACTGTGACATCGGCCCAAAAGAACCCGACAGCTTTCTATCTCTGTGCCATTAGGGGGGAAGGCACCGGGGAGCTGTTTTTTGGAGAA	CAIRGEGTGELFF	9	9.39261114589856E-4	39	TCRBV19-01*01	TCRBV19	TCRBV19-01	01								TCRBD01,TCRBD02	TCRBD01-01,TCRBD02-01		TCRBJ02-02*01	TCRBJ02	TCRBJ02-02	01				6	4	6	1	0	4	42	-1	53	58	62	9	In	VDJ
CTGGAGTCCGCCAGCACCAACCAGACATCTATGTACCTCTGTGCCAGCAGTTCTACCGGGCCTCTCCCTGAAGCTTTCTTTGGACAA	CASSSTGPLPEAFF	1	1.0436234606553955E-4	42	TCRBV28-01*01	TCRBV28	TCRBV28-01	01								TCRBD01,TCRBD02	TCRBD01-01,TCRBD02-01		TCRBJ01-01*01	TCRBJ01	TCRBJ01-01	01				4	6	8	0	5	6	39	52	57	61	67	1	In	VDJ
TCCCTGGAGCTTGGTGACTCTGCTGTGTATTTCTGTGCCAGCAGCGAGGACAGGACACCTTGGAACACTGAAGCTTTCTTTGGACAA	CASSEDRTPWNTEAFF	1	1.0436234606553955E-4	48	TCRBV03-01/03-02*01	TCRBV03	TCRBV03-01/03-02	01				TCRBD01-01*01	TCRBD01	TCRBD01-01	01				TCRBJ01-01*01	TCRBJ01	TCRBJ01-01	01				5	8	1	4	2	1	33	45	47	54	62	1	In	VDJ
AGCTCTCTGGAGCTGGGGGACTCAGCTTTGTATTTCTGTGCCAGCTCTCGAACCGGGACAGGGAACACTGAAGCTTTCTTTGGACAA	CASSRTGTGNTEAFF	1	1.0436234606553955E-4	45	TCRBV09-01*01	TCRBV09	TCRBV09-01	01				TCRBD01-01*01	TCRBD01	TCRBD01-01	01				TCRBJ01-01*01	TCRBJ01	TCRBJ01-01	01				7	0	0	4	9	1	36	45	54	-1	62	1	In	VDJ
ATCCGGTCCACAAAGCTGGAGGACTCAGCCATGTACTTCTGTGCCAGCAGTGCCAGACAGGTAAACACTGAAGCTTTCTTTGGACAA	CASSARQVNTEAFF	1	1.0436234606553955E-4	42	TCRBV02-01	TCRBV02	TCRBV02-01				01,03	TCRBD01-01*01	TCRBD01	TCRBD01-01	01				TCRBJ01-01*01	TCRBJ01	TCRBJ01-01	01				4	2	2	4	3	2	39	52	55	61	63	1	In	VDJ
CTGAGTTCTAAGAAGCTCCTTCTCAGTGACTCTGGCTTCTATCTCTGTGCCGCCGGGGACAGGGGAACTGAAGCTTTCTTTGGACAA	CAAGDRGTEAFF	2	2.087246921310791E-4	36	TCRBV30-01	TCRBV30	TCRBV30-01				01,05	TCRBD01-01*01	TCRBD01	TCRBD01-01	01				TCRBJ01-01*01	TCRBJ01	TCRBJ01-01	01				8	1	0	2	4	5	45	51	55	65	66	2	In	VDJ
ATCCAGCCCTCAGAACCCAGGGACTCAGCTGTGTACTTCTGTGCCAGCACCTCACGCCGAGGAGACCATGAAGCTTTCTTTGGACAA	CASTSRRGDHEAFF	2	2.087246921310791E-4	42	TCRBV12	TCRBV12				TCRBV12-03/12-04,TCRBV12-04		TCRBD02-01*02	TCRBD02	TCRBD02-01	02				TCRBJ01-01*01	TCRBJ01	TCRBJ01-01	01				7	4	10	2	11	7	39	49	60	64	68	2	In	VDJ
CACGCCCTGCAGCCAGAAGACTCAGCCCTGTATCTCTGCGCCAGCAGCGAAGGGGACCGTCAATGGGAGCCCCAGCATTTTGGTGAT	CASSEGDRQWEPQHF	1	1.0436234606553955E-4	45	TCRBV04-01*01	TCRBV04	TCRBV04-01	01								TCRBD01,TCRBD02	TCRBD01-01,TCRBD02-01		TCRBJ01-05*01	TCRBJ01	TCRBJ01-05	01				1	10	0	7	0	8	36	-1	52	57	67	1	In	VDJ
AACGCCTTGTTGCTGGGGGACTCGGCCCTGTATCTCTGTGCCAGCAGCTTGGAAGGTGGGGGGGGTCAGCCCCAGCATTTTGGTGAT	CASSLEGGGGQPQHF	1	1.0436234606553955E-4	45	TCRBV05-05*01	TCRBV05	TCRBV05-05	01				TCRBD02-01*01	TCRBD02	TCRBD02-01	01				TCRBJ01-05*01	TCRBJ01	TCRBJ01-05	01				0	1	9	0	5	6	36	52	57	64	65	1	In	VDJ
AGTTCTAAGAAGCTCCTTCTCAGTGACTCTGGCTTCTATCTCTGTGCCTGGAGTCAGGGGGGTAACTATGGCTACACCTTCGGTTCG	CAWSQGGNYGYTF	1	1.0436234606553955E-4	39	TCRBV30-01*01	TCRBV30	TCRBV30-01	01				TCRBD01-01*01	TCRBD01	TCRBD01-01	01				TCRBJ01-02*01	TCRBJ01	TCRBJ01-02	01				2	1	4	1	0	1	42	-1	54	61	62	1	In	VDJ
GCCTTGTTGCTGGGGGACTCGGCCCTGTATCTCTGTGCCAGCAGCAGCGGGGAGGGGGCCCTAAACTATGGCTACACCTTCGGTTCG	CASSSGEGALNYGYTF	1	1.0436234606553955E-4	48	TCRBV05-05*01	TCRBV05	TCRBV05-05	01								TCRBD01,TCRBD02	TCRBD01-01,TCRBD02-01		TCRBJ01-02*01	TCRBJ01	TCRBJ01-02	01				4	4	5	0	7	2	33	45	52	59	63	1	In	VDJ
CCTGCAGAACTGGAGGATTCTGGAGTTTATTTCTGTGCCAGCAGCCAAGAAGGGGGGCGAGAATGGGATGGCTACACCTTCGGTTCG	CASSQEGGREWDGYTF	2	2.087246921310791E-4	48	TCRBV14-01*01	TCRBV14	TCRBV14-01	01								TCRBD01,TCRBD02	TCRBD01-01,TCRBD02-01		TCRBJ01-02*01	TCRBJ01	TCRBJ01-02	01				0	11	5	1	0	6	33	-1	50	56	67	2	In	VDJ
AATGTGAACGCCTTGTTGCTGGGGGACTCGGCCCTCTATCTCTGTGCCAGCAGCGGGACCCCCCGGAGGGAGCAGTACTTCGGGCCG	CASSGTPRREQYF	2	2.087246921310791E-4	39	TCRBV05-06*01	TCRBV05	TCRBV05-06	01								TCRBD01,TCRBD02	TCRBD01-01,TCRBD02-01		TCRBJ02-07*01	TCRBJ02	TCRBJ02-07	01				4	10	0	7	0	7	42	-1	54	59	69	2	In	VDJ
GGGGACACAGCACTGTATTTCTGTGCCAGCAGCAAAGGGGGCGGGGATAGGGACTAGCGGAACGTCTACGAGCAGTACTTCGGGCCG	CASSKGGGDRD*RNVYEQYF	4	4.174493842621582E-4	60	TCRBV21-01*01	TCRBV21	TCRBV21-01	01				TCRBD02-01	TCRBD02	TCRBD02-01				01,02	TCRBJ02-07*01	TCRBJ02	TCRBJ02-07	01				1	5	0	5	12	3	21	37	49	60	65	4	Stop	VDJ
TCTGACTGTGAGCAACATGAGCCCTGAAGACAGCAGCATATATCTCTGCAGCGTTGAGGGATCACCTACGAGCAGTACTTCGGGCCG		3	3.1308703819661864E-4	35	TCRBV29-01	TCRBV29	TCRBV29-01				01,02					TCRBD01,TCRBD02	TCRBD01-01,TCRBD02-01		TCRBJ02-07*01	TCRBJ02	TCRBJ02-07	01				3	3	0	8	0	2	46	-1	57	61	64	3	Out	VDJ
CTGCAGCAAGAAGACTCAGCTGCGTATCTCTGCACCAGCAGCCAAGTTCTAGCGGGAGGGGGAGGATACGAGCAGTACTTCGGGCCG	CTSSQVLAGGGGYEQYF	6	6.261740763932373E-4	51	TCRBV01-01*01	TCRBV01	TCRBV01-01	01				TCRBD02-01*02	TCRBD02	TCRBD02-01	02				TCRBJ02-07*01	TCRBJ02	TCRBJ02-07	01				1	6	4	0	2	4	30	46	48	60	66	6	In	VDJ
GTGAGCACCTTGGAGCTGGGGGACTCGGCCCTTTATCTTTGCGCCAGCAGCTTGGAACAGAGCTGGGACATTCAGTACTTCGGCGCC	CASSLEQSWDIQYF	1	1.0436234606553955E-4	42	TCRBV05-01*01	TCRBV05	TCRBV05-01	01				TCRBD01-01*01	TCRBD01	TCRBD01-01	01				TCRBJ02-04*01	TCRBJ02	TCRBJ02-04	01				0	7	3	5	1	8	39	55	56	60	67	1	In	VDJ
GCGCACAGAGCAGGAGGACTCCGCCGTGTATCTCTGTGCCAGCAGCTTCGCCCCCAACTAGCCAAAAACATTCAGTACTTCGGCGCC		1	1.0436234606553955E-4	47	TCRBV07-08*01	TCRBV07	TCRBV07-08	01				TCRBD02-01	TCRBD02	TCRBD02-01				01,02	TCRBJ02-04*01	TCRBJ02	TCRBJ02-04	01				3	0	3	10	8	0	34	48	56	-1	59	1	Out	VDJ
TGAAGATCCAGCCCTCAGAACCCAGGGACTCAGCTGTGTACTTCTGTGCCAGCAGAAAGACATAATTCACCCCTCCACTTTGGGAAC		1	1.0436234606553955E-4	37	TCRBV12-03/12-04*01	TCRBV12	TCRBV12-03/12-04	01								TCRBD01,TCRBD02	TCRBD01-01,TCRBD02-01		TCRBJ01-06*02	TCRBJ01	TCRBJ01-06	02				6	0	2	7	3	5	44	55	58	-1	61	1	Out	VDJ
GTGACCAGTGCCCATCCTGAAGACAGCAGCTTCTACATCTGCAGTGCTCAACCCGGGACAGGGAATTCACCCCTCCACTTTGGGAAC	CSAQPGTGNSPLHF	2	2.087246921310791E-4	42	TCRBV20	TCRBV20				TCRBV20-01,TCRBV20-or09_02		TCRBD01-01*01	TCRBD01	TCRBD01-01	01				TCRBJ01-06*02	TCRBJ01	TCRBJ01-06	02				5	0	0	3	6	7	39	48	54	-1	63	2	In	VDJ
AAGGTGCAGCCTGCAGAACTGGAGGATTCTGGAGTTTATTTCTGTGCCAGCAGCCAAGTCTCCGGGCGTGAGCAGTTCTTCGGGCCA	CASSQVSGREQFF	1	1.0436234606553955E-4	39	TCRBV14-01*01	TCRBV14	TCRBV14-01	01								TCRBD01,TCRBD02	TCRBD01-01,TCRBD02-01		TCRBJ02-01*01	TCRBJ02	TCRBJ02-01	01				1	1	8	0	5	9	42	58	63	67	68	1	In	VDJ
CGGTCCACAAAGCTGGAGGACTCAGCCATGTACTTCTGTGCCAGCAGAACCGGGACCCGATCCGGACATGAGCAGTTCTTCGGGCCA	CASRTGTRSGHEQFF	3	3.1308703819661864E-4	45	TCRBV02-01	TCRBV02	TCRBV02-01				01,03					TCRBD01,TCRBD02	TCRBD01-01,TCRBD02-01		TCRBJ02-01*01	TCRBJ02	TCRBJ02-01	01				6	11	0	7	4	8	36	47	51	56	67	3	In	VDJ
GTGCAGCCTGCAGAACTGGAGGATTCTGGAGTTTATTTCTGTGCCAGCACAGGGGGAGGGTATTACAATGAGCAGTTCTTCGGGCCA	CASTGGGYYNEQFF	2	2.087246921310791E-4	42	TCRBV14-01*01	TCRBV14	TCRBV14-01	01								TCRBD01,TCRBD02	TCRBD01-01,TCRBD02-01		TCRBJ02-01*01	TCRBJ02	TCRBJ02-01	01				7	7	4	1	0	4	39	-1	49	56	63	2	In	VDJ
AATTCCCTGGAGCTTGGTGACTCTGCTGTGTATTTCTGTGCCAGCAGCCAGAGGAGTGGGTCCTACAATGAGCAGTTCTTCGGGCCA	CASSQRSGSYNEQFF	1	1.0436234606553955E-4	45	TCRBV03-01/03-02*01	TCRBV03	TCRBV03-01/03-02	01				TCRBD02-01*02	TCRBD02	TCRBD02-01	02				TCRBJ02-01*01	TCRBJ02	TCRBJ02-01	01				3	4	10	2	2	1	36	50	52	56	60	1	In	VDJ
ACCCTGCAGCCAGAAGACTCGGCCCTGTATCTCTGTGCCAGCAGCCGTGAGACAGGGGGGGCCTACAATGAGCAGTTCTTCGGGCCA	CASSRETGGAYNEQFF	1	1.0436234606553955E-4	48	TCRBV04-02*01	TCRBV04	TCRBV04-02	01				TCRBD01-01*01	TCRBD01	TCRBD01-01	01				TCRBJ02-01*01	TCRBJ02	TCRBJ02-01	01				4	2	2	1	4	2	33	46	50	59	61	1	In	VDJ
ACCTTGGAGCTGGGGGACTCGGCCCTTTATCTTTGCGCCAGCAGCTGGACTAGCGGGGGGGGCGGAGAGACCCAGTACTTCGGGCCA	CASSWTSGGGGETQYF	2	2.087246921310791E-4	48	TCRBV05-01*01	TCRBV05	TCRBV05-01	01				TCRBD02-01*01	TCRBD02	TCRBD02-01	01				TCRBJ02-05*01	TCRBJ02	TCRBJ02-05	01				3	4	1	0	0	4	33	-1	46	61	65	2	In	VDJ
ATCCTGGAGTCGCCCAGCCCCAACCAGACCTCTCTGTACTTCTGTGCCAGCAGTTACCAGACAGCCGGGGAGCTGTTTTTTGGAGAA	CASSYQTAGELFF	1	1.0436234606553955E-4	39	TCRBV27-01*01	TCRBV27	TCRBV27-01	01				TCRBD01-01*01	TCRBD01	TCRBD01-01	01				TCRBJ02-02*01	TCRBJ02	TCRBJ02-02	01				4	0	2	5	4	6	42	55	59	-1	64	1	In	VDJ
CCTGCAGAGCTTGGGGACTCGGCCATGTATCTCTGTGCCAGCAGCCCACAGGGGCTCTTGAACACCGGGGAGCTGTTTTTTGGAGAA	CASSPQGLLNTGELFF	1	1.0436234606553955E-4	48	TCRBV11-01*01	TCRBV11	TCRBV11-01	01				TCRBD01-01*01	TCRBD01	TCRBD01-01	01				TCRBJ02-02*01	TCRBJ02	TCRBJ02-02	01				5	5	3	2	2	1	33	45	47	54	59	1	In	VDJ
GAACCCAGGGACTCAGCTGTGTACTTCTGTGCCAGCAGTTCCCTGGAGGCAGGGTGAATGAGGTACACTGAAGCTTTCTTTGGACAA	CASSSLEAG*MRYTEAFF	3	3.1308703819661864E-4	54	TCRBV12	TCRBV12				TCRBV12-03/12-04,TCRBV12-04						TCRBD01,TCRBD02	TCRBD01-01,TCRBD02-01		TCRBJ01-01*01	TCRBJ01	TCRBJ01-01	01				4	10	4	3	9	3	27	40	49	54	64	3	Stop	VDJ
ACAGTGACCAGTGCCCATCCTGAAGACAGCAGCTTCTACATCTGCAGTGCTACGGGACAGTTGAACACTGAAGCTTTCTTTGGACAA	CSATGQLNTEAFF	2	2.087246921310791E-4	39	TCRBV20	TCRBV20				TCRBV20-01,TCRBV20-or09_02		TCRBD01-01*01	TCRBD01	TCRBD01-01	01				TCRBJ01-01*01	TCRBJ01	TCRBJ01-01	01				4	1	0	5	1	0	42	52	53	60	61	2	In	VDJ
CTGACTGTGAGCAACATGAGCCCTGAAGACAGCAGCATATATCTCTGCAGCGTTGCTAGGATGAACACTGAAGCTTTCTTTGGACAA	CSVARMNTEAFF	1	1.0436234606553955E-4	36	TCRBV29-01	TCRBV29	TCRBV29-01				01,02	TCRBD02-01	TCRBD02	TCRBD02-01				01,02	TCRBJ01-01*01	TCRBJ01	TCRBJ01-01	01				4	2	4	8	0	0	45	-1	55	59	61	1	In	VDJ
CGCTCTGAGATGAATGTGAGCACCTTGGAGCTGGGGGACTCGGCCCTTTATCTTTGCGCCAGGGAGACGGGCCCTTTCTTTGGACAA	CARETGPFF	5	5.218117303276978E-4	27	TCRBV05-01*01	TCRBV05	TCRBV05-01	01								TCRBD01,TCRBD02	TCRBD01-01,TCRBD02-01		TCRBJ01-01*01	TCRBJ01	TCRBJ01-01	01				8	1	8	0	6	12	54	62	68	72	73	5	In	VDJ
TCGGCCCAAAAGAACCCGACAGCTTTCTATCTCTGTGCCAGTAGTCCCCTAGGCAGGGGGACTAATGAAAAACTGTTTTTTGGCAGT	CASSPLGRGTNEKLFF	2	2.087246921310791E-4	48	TCRBV19-01*01	TCRBV19	TCRBV19-01	01				TCRBD01-01*01	TCRBD01	TCRBD01-01	01				TCRBJ01-04*01	TCRBJ01	TCRBJ01-04	01				5	0	4	1	8	2	33	45	53	-1	60	2	In	VDJ
CAGCGCACAGAGCAGGAGGACTCGGCCGTGTATCTCTGTGCCAGCAGCCCCGGGACAGCGAGCAATCAGCCCCAGCATTTTGGTGAT	CASSPGTASNQPQHF	4	4.174493842621582E-4	45	TCRBV07-02	TCRBV07	TCRBV07-02				01,02	TCRBD01-01*01	TCRBD01	TCRBD01-01	01				TCRBJ01-05*01	TCRBJ01	TCRBJ01-05	01				5	2	0	5	3	1	36	48	51	58	60	4	In	VDJ
ATCCAGCGCACAGAGCAGGGGGACTCGGCCATGTATCTCTGTGCCAGCAGCTTAGAAGGGAAACGCCAGCCCCAGCATTTTGGTGAT	CASSLEGKRQPQHF	1	1.0436234606553955E-4	42	TCRBV07-09*01	TCRBV07	TCRBV07-09	01								TCRBD01,TCRBD02	TCRBD01-01,TCRBD02-01		TCRBJ01-05*01	TCRBJ01	TCRBJ01-05	01				1	5	0	8	2	7	39	55	57	61	66	1	In	VDJ
GAGTCGCCCAGCCCCAACCAGACCTCTCTGTACTTCTGTGCCAGCGTAGGAACCACAGGGGGCGCCCGTGGCTACACCTTCGGTTCG	CASVGTTGGARGYTF	1	1.0436234606553955E-4	45	TCRBV27-01*01	TCRBV27	TCRBV27-01	01				TCRBD01-01*01	TCRBD01	TCRBD01-01	01				TCRBJ01-02*01	TCRBJ01	TCRBJ01-02	01				8	5	3	0	9	7	36	45	54	63	68	1	In	VDJ
ATCCAGCGCACAGAGCAGGAGGACTCCGCCGTGTATCTCTGTGCCAGCAGCTTAGGGACACCCAACTATGGCTACACCTTCGGTTCG	CASSLGTPNYGYTF	1	1.0436234606553955E-4	42	TCRBV07-08*01	TCRBV07	TCRBV07-08	01				TCRBD01-01*01	TCRBD01	TCRBD01-01	01				TCRBJ01-02*01	TCRBJ01	TCRBJ01-02	01				1	3	1	6	0	2	39	-1	55	60	63	1	In	VDJ
ACATCGGCCCAAAAGAACCCGACAGCTTTCTATCTCTGTGCCAGTAGTATAGGCCAGGCCCGAAACTATGGCTACACCTTCGGTTCG	CASSIGQARNYGYTF	1	1.0436234606553955E-4	45	TCRBV19-01*01	TCRBV19	TCRBV19-01	01				TCRBD01-01*01	TCRBD01	TCRBD01-01	01				TCRBJ01-02*01	TCRBJ01	TCRBJ01-02	01				1	5	4	4	2	2	36	52	54	58	63	1	In	VDJ
ATGAATGTGAGCACCTTGGAGCTGGGGGACTCGGCCCTTTATCTTTGCGCCAGCAGCTCAGGTCAAATCGAGCAGTACTTCGGGCCG	CASSSGQIEQYF	2	2.087246921310791E-4	36	TCRBV05-01*01	TCRBV05	TCRBV05-01	01				TCRBD01-01*01	TCRBD01	TCRBD01-01	01				TCRBJ02-07*01	TCRBJ02	TCRBJ02-07	01				3	6	4	4	0	6	45	-1	58	62	68	2	In	VDJ
NNNCTTGGAGATCCAGTCCACGGAGTCAGGGGACACAGCACTGTATTTCTGTGCCAGCAGCTACACTACGAGCAGTACTTCGGGCCG		4	4.174493842621582E-4	32	TCRBV21-01*01	TCRBV21	TCRBV21-01	01				TCRBD01-01*01	TCRBD01	TCRBD01-01	01				TCRBJ02-07*01	TCRBJ02	TCRBJ02-07	01				5	0	3	6	1	3	49	61	62	-1	65	4	Out	VDJ
NNNNNTGAAGATCCAGCCCTCAGAACCCAGGGACTCAGCTGTGTACTTCTGTGCCAGTCCTTGTGCGACGAGCAGTACTTCGGGCCG		2	2.087246921310791E-4	32	TCRBV12-03/12-04*01	TCRBV12	TCRBV12-03/12-04	01				TCRBD02-01	TCRBD02	TCRBD02-01				01,02	TCRBJ02-07*01	TCRBJ02	TCRBJ02-07	01				9	0	7	6	7	5	49	57	64	-1	67	2	Out	VDJ
ATTCCCTGGAGCTTGGTGACTCTGCTGTGTATTTCTGTGCCAGCAGAATCCCATGGACTAGCGGGAGAGAAACAGTACTTCGGGCCG		2	2.087246921310791E-4	46	TCRBV03-01/03-02*01	TCRBV03	TCRBV03-01/03-02	01				TCRBD02-01*02	TCRBD02	TCRBD02-01	02				TCRBJ02-07*01	TCRBJ02	TCRBJ02-07	01				6	5	1	2	8	10	35	46	54	67	72	2	Out	VDJ
GCCCAAAAGAACCCGACAGCTTTCTATCTCTGTGCCAGTAGTCCAGGGGTTCTACGCTCTGGGGCCAACGTCCTGACTTTCGGGGCC	CASSPGVLRSGANVLTF	2	2.087246921310791E-4	51	TCRBV19-01*01	TCRBV19	TCRBV19-01	01				TCRBD01-01*01	TCRBD01	TCRBD01-01	01				TCRBJ02-06*01	TCRBJ02	TCRBJ02-06	01				5	7	4	2	1	0	30	42	43	49	56	2	In	VDJ
GTGACCAGTGCCCATCCTGAAGACAGCAGCTTCTACATCTGCAGTGCTACCCAACATAGACTAGTTGATGAGCAGTTCTTCGGGCCA	CSATQHRLVDEQFF	3	3.1308703819661864E-4	42	TCRBV20	TCRBV20				TCRBV20-01,TCRBV20-or09_02		TCRBD02-01	TCRBD02	TCRBD02-01				01,02	TCRBJ02-01*01	TCRBJ02	TCRBJ02-01	01				4	3	2	8	9	8	39	49	58	64	67	3	In	VDJ
ATCCAGCGCACAGAGCAGGAGGACTCGGCCGTGTATCTCTGTGCCAGCAGCTTGCCCGGGGCAGACGATGAGCAGTTCTTCGGGCCA	CASSLPGADDEQFF	2	2.087246921310791E-4	42	TCRBV07-02	TCRBV07	TCRBV07-02				01,02					TCRBD01,TCRBD02	TCRBD01-01,TCRBD02-01		TCRBJ02-01*01	TCRBJ02	TCRBJ02-01	01				3	5	7	0	4	8	39	53	57	62	67	2	In	VDJ
CACCTTGGAGCTGGGGGACTCGGCCCTTTATCTTTGCGCCAGCAGACCCGGTTTCGACCCAAGAGGAATGAGCAGTTCTTCGGGCCA		2	2.087246921310791E-4	47	TCRBV05-01*01	TCRBV05	TCRBV05-01	01				TCRBD02-01*02	TCRBD02	TCRBD02-01	02				TCRBJ02-01*01	TCRBJ02	TCRBJ02-01	01				5	0	11	1	17	7	34	45	62	-1	66	2	Out	VDJ
GTGAGCACCTTGGAGCTGGGGGACTCGGCCCTTTATCTTTGCGCTAGCAGCTTACCCGCCTCTTACAATGAGCAGTTCTTCGGGCCA	CASSLPASYNEQFF	1	1.0436234606553955E-4	42	TCRBV05-01*01	TCRBV05	TCRBV05-01	01								TCRBD01,TCRBD02	TCRBD01-01,TCRBD02-01		TCRBJ02-01*01	TCRBJ02	TCRBJ02-01	01				2	8	3	7	0	4	39	-1	53	55	63	1	In	VDJ
ACCAGTGCCCATCCTGAAGACAGCAGCTTCTACATCTGCAGTGCTTCTTTTAGCGGGTACTCCTACAATGAGCAGTTCTTCGGGCCA	CSASFSGYSYNEQFF	3	3.1308703819661864E-4	45	TCRBV20	TCRBV20				TCRBV20-01,TCRBV20-or09_02		TCRBD02-01	TCRBD02	TCRBD02-01				01,02	TCRBJ02-01*01	TCRBJ02	TCRBJ02-01	01				5	2	5	4	5	0	36	45	50	57	59	3	In	VDJ
CGCTCACCAGGCCTGGGGGACGCAGCCATGTACCTGTGTGCCACCACTAGGAGTACAGGGCCCGGAGAGACCCAGTACTTCGGGCCA	CATTRSTGPGETQYF	2	2.087246921310791E-4	45	TCRBV15-01*02	TCRBV15	TCRBV15-01	02				TCRBD01-01*01	TCRBD01	TCRBD01-01	01				TCRBJ02-05*01	TCRBJ02	TCRBJ02-05	01				7	5	3	3	8	4	36	46	54	60	65	2	In	VDJ
ACCAGTGCCCATCCTGAAGACAGCAGCTTCTACATCTGCAGTGCTAGTTCAAGGTCACGGATCCAAGAGACCCAGTACTTCGGGCCA	CSASSRSRIQETQYF	1	1.0436234606553955E-4	45	TCRBV20-01*04	TCRBV20	TCRBV20-01	04								TCRBD01,TCRBD02	TCRBD01-01,TCRBD02-01		TCRBJ02-05*01	TCRBJ02	TCRBJ02-05	01				2	1	1	8	10	1	36	48	58	61	62	1	In	VDJ
GCCCATCCTGAAGACAGCAGCTTCTACATCTGCAGTGCTAGGGACCCCAAAAGCCCAAAGACCGCAGATACGCAGTATTTTGGCCCA	CSARDPKSPKTADTQYF	1	1.0436234606553955E-4	51	TCRBV20	TCRBV20				TCRBV20-01,TCRBV20-or09_02						TCRBD01,TCRBD02	TCRBD01-01,TCRBD02-01		TCRBJ02-03*01	TCRBJ02	TCRBJ02-03	01				3	19	1	7	0	4	30	-1	41	45	64	1	In	VDJ
GAGTCCGCCAGCACCAACCAGACATCTATGTACCTCTGTGCCAGCACGCAGTTAGGGGGCGCGGGCGGGGAGCTGTTTTTTGGAGAA	CASTQLGGAGGELFF	3	3.1308703819661864E-4	45	TCRBV28-01*01	TCRBV28	TCRBV28-01	01				TCRBD01-01*01	TCRBD01	TCRBD01-01	01				TCRBJ02-02*01	TCRBJ02	TCRBJ02-02	01				7	5	5	0	7	7	36	46	53	60	65	3	In	VDJ
CACGCCCTGCAGCCAGAAGACTCAGCCCTGTATCTCTGCGCCAGCAGCCAAGCCCTCCCGAACACCGGGGAGCTGTTTTTTGGAGAA	CASSQALPNTGELFF	5	5.218117303276978E-4	45	TCRBV04-01*01	TCRBV04	TCRBV04-01	01				TCRBD02-01	TCRBD02	TCRBD02-01				01,02	TCRBJ02-02*01	TCRBJ02	TCRBJ02-02	01				1	2	4	10	2	0	36	52	54	56	58	5	In	VDJ
AAGATCCGGTCCACAAAGCTGGAGGACTCAGCCATGTACTTCTGTGCCAGCAGCCCTATCCCCTCAGGGGAGCTGTTTTTTGGAGAA	CASSPIPSGELFF	2	2.087246921310791E-4	39	TCRBV02-01	TCRBV02	TCRBV02-01				01,03	TCRBD02-01	TCRBD02	TCRBD02-01				01,02	TCRBJ02-02*01	TCRBJ02	TCRBJ02-02	01				6	8	4	9	2	8	42	53	55	58	66	2	In	VDJ
CACAGAGCAGGGGGACTCGGCCATGTATCTCTGTGCCAGCAGCTTAGGGGACAGGGGGCGGGGAGGACTGAAGCTTTCTTTGGACAA		4	4.174493842621582E-4	50	TCRBV07-09*01	TCRBV07	TCRBV07-09	01				TCRBD01-01*01	TCRBD01	TCRBD01-01	01				TCRBJ01-01*01	TCRBJ01	TCRBJ01-01	01				1	7	0	0	0	5	31	-1	47	59	66	4	Out	VDJ
ATCCGGTCCACAAAGCTGGAGGACTCAGCCATGTACTTCTGTGCCAGCAGTGAAGGCAGGGGGCTCACTGAAGCTTTCTTTGGACAA	CASSEGRGLTEAFF	2	2.087246921310791E-4	42	TCRBV02-01	TCRBV02	TCRBV02-01				01,03	TCRBD01-01*01	TCRBD01	TCRBD01-01	01				TCRBJ01-01*01	TCRBJ01	TCRBJ01-01	01				1	1	4	0	1	4	39	55	56	64	65	2	In	VDJ
NCTCTGAAGATCCGGTCCACAAAGCTGGAGGACTCAGCCATGTACTTCTGTGCCAGCAGGGGGAGCACTGAAGCTTTCTTTGGACAA	CASRGSTEAFF	2	2.087246921310791E-4	33	TCRBV02-01	TCRBV02	TCRBV02-01				01,03	TCRBD02-01*02	TCRBD02	TCRBD02-01	02				TCRBJ01-01*01	TCRBJ01	TCRBJ01-01	01				6	0	9	2	1	4	48	59	60	-1	65	2	In	VDJ
ATCCAGCCTGCAGAGCTTGGGGACTCGGCCATGTATCTCTGTGCCAGCAGCCCGACAGTGCTGAACACTGAAGCTTTCTTTGGACAA	CASSPTVLNTEAFF	6	6.261740763932373E-4	42	TCRBV11-01*01	TCRBV11	TCRBV11-01	01				TCRBD01-01*01	TCRBD01	TCRBD01-01	01				TCRBJ01-01*01	TCRBJ01	TCRBJ01-01	01				5	3	2	5	2	0	39	51	53	58	61	6	In	VDJ
ATCCAGCCCTCAGAACCCAGGGACTCAGCTGTGTACTTCTGTGCCAGCAGTCCTCGGACGGGGAACACTGAAGCTTTCTTTGGACAA	CASSPRTGNTEAFF	1	1.0436234606553955E-4	42	TCRBV12	TCRBV12				TCRBV12-03/12-04,TCRBV12-04						TCRBD01,TCRBD02	TCRBD01-01,TCRBD02-01		TCRBJ01-01*01	TCRBJ01	TCRBJ01-01	01				5	3	1	7	4	1	39	51	55	59	62	1	In	VDJ
CAGCGCACAGAGCAGGGGGACTCGGCCATGTATCTCTGTGCCAGCAGCGGAGGGATGGGGGGCAGTGAAAAACTGTTTTTTGGCAGT	CASSGGMGGSEKLFF	1	1.0436234606553955E-4	45	TCRBV07-09*01	TCRBV07	TCRBV07-09	01								TCRBD01,TCRBD02	TCRBD01-01,TCRBD02-01		TCRBJ01-04*01	TCRBJ01	TCRBJ01-04	01				5	2	6	0	9	7	36	48	57	63	65	1	In	VDJ
CCTCACGTTGGCGTCTGCTGTACCCTCTCAGACATCTGTGTACTTCTGTGCCAGCAGGTGGGATATGAAAAACTGTTTTTTGGCAGT		2	2.087246921310791E-4	35	TCRBV06-04*01	TCRBV06	TCRBV06-04	01								TCRBD01,TCRBD02	TCRBD01-01,TCRBD02-01		TCRBJ01-04*01	TCRBJ01	TCRBJ01-04	01				6	1	0	8	2	6	46	57	59	63	64	2	Out	VDJ
AAGATCCAGCCTGCAGAGCTTGAGGACTCGGCCGTGTATCTCTGTGCCAGCAGCTTCCCGGTGGGCGAAAAACTGTTTTTTGGCAGT	CASSFPVGEKLFF	4	4.174493842621582E-4	39	TCRBV11	TCRBV11				TCRBV11-02,TCRBV11-03		TCRBD01-01*01	TCRBD01	TCRBD01-01	01				TCRBJ01-04*01	TCRBJ01	TCRBJ01-04	01				3	0	8	0	6	8	42	56	62	-1	66	4	In	VDJ
CTCTGGAGTCCGCTACCAGCTCCCAGACATCTGTGTACTTCTGTGCCAACACACCGGGGCTTCAATCAGCCCCAGCATTTTGGTGAT		1	1.0436234606553955E-4	40	TCRBV10-03*01	TCRBV10	TCRBV10-03	01								TCRBD01,TCRBD02	TCRBD01-01,TCRBD02-01		TCRBJ01-05*01	TCRBJ01	TCRBJ01-05	01				10	2	7	0	7	3	41	48	55	60	62	1	Out	VDJ
GTGAGCACCTTGGAGCTGGGGGACTCGGCCCTTTATCTTTGCGCCAGCAGCTTGGAGGGGGGCAATCAGCCCCAGCATTTTGGTGAT	CASSLEGGNQPQHF	4	4.174493842621582E-4	42	TCRBV05-01*01	TCRBV05	TCRBV05-01	01				TCRBD01-01*01	TCRBD01	TCRBD01-01	01				TCRBJ01-05*01	TCRBJ01	TCRBJ01-05	01				0	0	5	1	0	2	39	-1	55	-1	61	4	In	VDJ
GCCCAGCCCCAACCAGACCTCTCTGTACTTCTGTGCCAGCAGGACCTTCCGATCTCTCATAGCAATCAGCCCCAGCATTTTGGTGAT		2	2.087246921310791E-4	50	TCRBV27-01*01	TCRBV27	TCRBV27-01	01								TCRBD01,TCRBD02	TCRBD01-01,TCRBD02-01		TCRBJ01-05*01	TCRBJ01	TCRBJ01-05	01				6	14	2	7	0	0	31	-1	42	45	59	2	Out	VDJ
ACCCTGGAGTCTGCCAGGCCCTCACATACCTCTCAGTACCTCTGTGCCAGCAGCAAGAACGCGGGACAGCCCCAGCATTTTGGTGAT	CASSKNAGQPQHF	3	3.1308703819661864E-4	39	TCRBV25-01*01	TCRBV25	TCRBV25-01	01				TCRBD02-01*02	TCRBD02	TCRBD02-01	02				TCRBJ01-05*01	TCRBJ01	TCRBJ01-05	01				6	0	7	3	7	7	42	53	60	-1	66	3	In	VDJ
ACTGTGACATCGGCCCAAAAGAACCCGACAGCTTTCTATCTCTGTGCCAGTGGAGAAGGGGGCCCCTATGGCTACACCTTCGGTTCG	CASGEGGPYGYTF	1	1.0436234606553955E-4	39	TCRBV19-01*01	TCRBV19	TCRBV19-01	01				TCRBD01-01*01	TCRBD01	TCRBD01-01	01				TCRBJ01-02*01	TCRBJ01	TCRBJ01-02	01				8	2	5	0	5	4	42	51	56	63	65	1	In	VDJ
GTGAACGCCTTGTTGCTGGGGGACTCGGCCCTCTATCTCTGTGCCAGCAGCTATGGGGACAGGGAGGTCGAGCAGTACTTCGGGCCG	CASSYGDREVEQYF	1	1.0436234606553955E-4	42	TCRBV05-06*01	TCRBV05	TCRBV05-06	01				TCRBD01-01*01	TCRBD01	TCRBD01-01	01				TCRBJ02-07*01	TCRBJ02	TCRBJ02-07	01				3	4	0	3	3	6	39	52	55	64	68	1	In	VDJ
CTGAAGATCCGGTCCACAAAGCTGGAGGACTCAGCCATGTACTTCTGTGCCAGTAGGACGGAGCGCATCGAGCAGTACTTCGGGCCG	CASRTERIEQYF	1	1.0436234606553955E-4	36	TCRBV02-01	TCRBV02	TCRBV02-01				01,03					TCRBD01,TCRBD02	TCRBD01-01,TCRBD02-01		TCRBJ02-07*01	TCRBJ02	TCRBJ02-07	01				9	9	1	7	2	6	45	53	55	59	68	1	In	VDJ
CTGGAGTCCGCCAGCACCAACCAGACATCTATGTACCTCTGTGCCAGCAGGGAACAGCGGGGGGGGTACGAGCAGTACTTCGGGCCG	CASREQRGGYEQYF	1	1.0436234606553955E-4	42	TCRBV28-01*01	TCRBV28	TCRBV28-01	01				TCRBD02-01*01	TCRBD02	TCRBD02-01	01				TCRBJ02-07*01	TCRBJ02	TCRBJ02-07	01				6	1	6	0	5	4	39	50	55	65	66	1	In	VDJ
NCTCTCACTGTGACATCGGCCCAAAAGAACCCGACAGCTTTCTATCTCTGTGCCAGTAGTTCGCGGTACGAGCAGTACTTCGGGCCG	CASSSRYEQYF	1	1.0436234606553955E-4	33	TCRBV19-01*01	TCRBV19	TCRBV19-01	01				TCRBD02-01	TCRBD02	TCRBD02-01				01,02	TCRBJ02-07*01	TCRBJ02	TCRBJ02-07	01				5	0	7	5	2	4	48	60	62	-1	66	1	In	VDJ
AGATCCAGCCTGCAGAGCTTGGGGACTCGGCCGTGTATCTCTGTGCCAGCAGCTGGGACAGGGGGCTACGAGCAGTACTTCGGGCCG		1	1.0436234606553955E-4	40	TCRBV11-03*01	TCRBV11	TCRBV11-03	01				TCRBD01-01*01	TCRBD01	TCRBD01-01	01				TCRBJ02-07*01	TCRBJ02	TCRBJ02-07	01				4	0	0	1	0	3	41	-1	54	-1	65	1	Out	VDJ
ACTCGGCCGTGTATCTCTGTGCCAGCAGCGTGAGGTTTAGGGGCCGGACTAGCGGTCCTTAGCTCCTACGAGCAGTACTTCGGGCCG		2	2.087246921310791E-4	64					TCRBV11,TCRBV07	TCRBV11-02,TCRBV11-03,TCRBV07-02		TCRBD02-01	TCRBD02	TCRBD02-01				01,02	TCRBJ02-07*01	TCRBJ02	TCRBJ02-07	01				5	7	1	5	16	0	17	29	45	55	62	2	Out	VDJ
GTGACCAGTGCCCATCCTGAAGACAGCAGCTTCTACATCTGCAGTGCTGCCCGCGAGGGGGGAGCCTACGAGCAGTACTTCGGGCCG	CSAAREGGAYEQYF	1	1.0436234606553955E-4	42	TCRBV20	TCRBV20				TCRBV20-01,TCRBV20-or09_02						TCRBD01,TCRBD02	TCRBD01-01,TCRBD02-01		TCRBJ02-07*01	TCRBJ02	TCRBJ02-07	01				5	3	5	1	7	2	39	48	55	61	64	1	In	VDJ
NTGAAGATCCAGCCCTCAGAACCCAGGGACTCAGCTGTGTACTTCTGTGCCAGCAGTCCGACCCCCTACGAGCAGTACTTCGGGCCG	CASSPTPYEQYF	1	1.0436234606553955E-4	36	TCRBV12-03/12-04*01	TCRBV12	TCRBV12-03/12-04	01								TCRBD01,TCRBD02	TCRBD01-01,TCRBD02-01		TCRBJ02-07*01	TCRBJ02	TCRBJ02-07	01				5	2	2	7	2	2	45	57	59	62	64	1	In	VDJ
ATCAATTCCCTGGAGCTTGGTGACTCTGCTGTGTATTTCTGTGCCAGCAGCCAACAGGACGGTTACTACGAGCAGTACTTCGGGCCG	CASSQQDGYYEQYF	2	2.087246921310791E-4	42	TCRBV03-01/03-02*01	TCRBV03	TCRBV03-01/03-02	01								TCRBD01,TCRBD02	TCRBD01-01,TCRBD02-01		TCRBJ02-07*01	TCRBJ02	TCRBJ02-07	01				2	5	1	7	2	3	39	54	56	60	65	2	In	VDJ
TCAGAACCCAGGGACTCAGCTGTGTACTTCTGTGCCAGCAGTTTTTCGACTCTGACCACCTCTGGAAACACCATATATTTTGGAGAG	CASSFSTLTTSGNTIYF	2	2.087246921310791E-4	51	TCRBV12	TCRBV12				TCRBV12-03/12-04,TCRBV12-04		TCRBD02-01	TCRBD02	TCRBD02-01				01,02	TCRBJ01-03*01	TCRBJ01	TCRBJ01-03	01				3	8	2	10	3	0	30	44	47	51	59	2	In	VDJ
AAGGTGCAGCCTGCAGAACTGGAGGATTCTGGAGTTTATTTCTGTGCCAGCAGCCATACGACAGGGGCTATTCAGTACTTCGGCGCC	CASSHTTGAIQYF	2	2.087246921310791E-4	39	TCRBV14-01*01	TCRBV14	TCRBV14-01	01				TCRBD01-01*01	TCRBD01	TCRBD01-01	01				TCRBJ02-04*01	TCRBJ02	TCRBJ02-04	01				3	2	2	2	3	10	42	56	59	67	69	2	In	VDJ
GAGTCCGCCAGCACCAACCAGACATCTATGTACCTCTGTGCCAGCAGTTCCAGGGCACGCGCGGGGGACATTCAGTACTTCGGCGCC	CASSSRARAGDIQYF	1	1.0436234606553955E-4	45	TCRBV28-01*01	TCRBV28	TCRBV28-01	01				TCRBD02-01*01	TCRBD02	TCRBD02-01	01				TCRBJ02-04*01	TCRBJ02	TCRBJ02-04	01				4	0	7	2	11	8	36	49	60	-1	67	1	In	VDJ
TAGTGCGAGGAGATTCGGCAGCTTATTTCTGTGCCAGCTCACCGCCTACAGGGCGGGTACTTTAATTCACCCCTCCACTTTGGGAAC		1	1.0436234606553955E-4	52	TCRBV18-01*01	TCRBV18	TCRBV18-01	01				TCRBD01-01*01	TCRBD01	TCRBD01-01	01				TCRBJ01-06*02	TCRBJ01	TCRBJ01-06	02				3	9	3	3	4	6	29	43	47	53	62	1	Out	VDJ
ACCTTGGAGCTGGGGGACTCGGCCCTTTATCTTTGCGCCAGCAACTTGGCCGGGACACCGGAGAATTCACCCCTCCACTTTGGGAAC	CASNLAGTPENSPLHF	1	1.0436234606553955E-4	48	TCRBV05-01*01	TCRBV05	TCRBV05-01	01				TCRBD01-01*01	TCRBD01	TCRBD01-01	01				TCRBJ01-06*02	TCRBJ01	TCRBJ01-06	02				0	6	0	6	2	7	33	49	51	57	63	1	In	VDJ
ACTCTGACTGTGAGCAACATGAGCCCTGAAGACAGCAGCATATATCTCTGCAGCGGTGTGGGGGGACTATGGCAGTTCTTCGGGCCA	CSGVGGLWQFF	3	3.1308703819661864E-4	33	TCRBV29-01	TCRBV29	TCRBV29-01				01,03	TCRBD02-01	TCRBD02	TCRBD02-01				01,02	TCRBJ02-01*01	TCRBJ02	TCRBJ02-01	01				7	2	0	9	7	12	48	55	62	69	71	3	In	VDJ
CAGCCAGAAGACTCGGCCCTGTATCTCTGTGCCAGCAGCCAAATCAGACTAGCGGGTAAGGAGGATGATGAGCAGTTCTTCGGGCCA	CASSQIRLAGKEDDEQFF	1	1.0436234606553955E-4	54	TCRBV04-02*01	TCRBV04	TCRBV04-02	01				TCRBD02-01	TCRBD02	TCRBD02-01				01,02	TCRBJ02-01*01	TCRBJ02	TCRBJ02-01	01				2	11	2	4	4	8	27	42	46	56	67	1	In	VDJ
TCCACAAAGCTGGAGGACTCAGCCATGTACTTCTGTGCCAGCAGTGAAAGGGGAACTAGCGGGGATAATGAGCAGTTCTTCGGGCCA	CASSERGTSGDNEQFF	2	2.087246921310791E-4	48	TCRBV02-01	TCRBV02	TCRBV02-01				01,03	TCRBD02-01*01	TCRBD02	TCRBD02-01	01				TCRBJ02-01*01	TCRBJ02	TCRBJ02-01	01				2	2	3	3	6	7	33	48	54	64	66	2	In	VDJ
TCGGCCCAAAAGAACCCGACAGCTTTCTATCTCTGTGCCAGTAGTGACACTGGACTAGCGGTTCCCAATGAGCAGTTCTTCGGGCCA	CASSDTGLAVPNEQFF	1	1.0436234606553955E-4	48	TCRBV19-01*01	TCRBV19	TCRBV19-01	01				TCRBD02-01	TCRBD02	TCRBD02-01				01,02	TCRBJ02-01*01	TCRBJ02	TCRBJ02-01	01				5	4	1	5	6	6	33	45	51	61	65	1	In	VDJ
AGATGAATGTGAGCACCTTGGAGCTGGGGGACTCGGCCCTTTATCTTTGCGCCAACGGCAGGTATCCTGGACCAGTACTTCGGGCCA		1	1.0436234606553955E-4	34	TCRBV05-01*01	TCRBV05	TCRBV05-01	01				TCRBD01-01*01	TCRBD01	TCRBD01-01	01				TCRBJ02-05*01	TCRBJ02	TCRBJ02-05	01				9	9	4	4	4	10	47	54	58	62	71	1	Out	VDJ
CTGGAGTCCGCCAGCACCAACCAGACATCTATGTACCTCTGTGCCAGCAGCACTGGGCCGGTGGGAGATACGCAGTATTTTGGCCCA	CASSTGPVGDTQYF	3	3.1308703819661864E-4	42	TCRBV28-01*01	TCRBV28	TCRBV28-01	01				TCRBD01-01*01	TCRBD01	TCRBD01-01	01				TCRBJ02-03*01	TCRBJ02	TCRBJ02-03	01				6	7	8	0	4	5	39	50	54	58	65	3	In	VDJ
ACCAGTGCCCATCCTGAAGACAGCAGCTTCTACATCTGCAGTGCTAGAGATAGGGACAGGGGCACAGATACGCAGTATTTTGGCCCA	CSARDRDRGTDTQYF	3	3.1308703819661864E-4	45	TCRBV20	TCRBV20				TCRBV20-01,TCRBV20-or09_02		TCRBD01-01*01	TCRBD01	TCRBD01-01	01				TCRBJ02-03*01	TCRBJ02	TCRBJ02-03	01				0	0	0	3	2	1	36	50	52	-1	61	3	In	VDJ
AAGAAGCTCCTTCTCAGTGACTCTGGCTTCTATCTCTGTGCCTGGAGTAATCAGGGTACGAACACCGGGGAGCTGTTTTTTGGAGAA	CAWSNQGTNTGELFF	1	1.0436234606553955E-4	45	TCRBV30-01*01	TCRBV30	TCRBV30-01	01				TCRBD01-01*01	TCRBD01	TCRBD01-01	01				TCRBJ02-02*01	TCRBJ02	TCRBJ02-02	01				2	2	4	3	3	0	36	48	51	56	58	1	In	VDJ
GTGCAGCCTGCAGAACTGGAGGATTCTGGAGTTTATTTCTGTGCCAGCAGCCTTTATGGGGGAATCGCTGAAGCTTTCTTTGGACAA	CASSLYGGIAEAFF	1	1.0436234606553955E-4	42	TCRBV14-01*01	TCRBV14	TCRBV14-01	01								TCRBD01,TCRBD02	TCRBD01-01,TCRBD02-01		TCRBJ01-01*01	TCRBJ01	TCRBJ01-01	01				4	5	6	1	5	6	39	52	57	62	67	1	In	VDJ
CTTGGAGCTGGGGGACTCGGCCCTTTATCTTTGCGCCAGCTCCTCATGGGAGGGCTACCAATGAACACTGAAGCTTTCTTTGGACAA		1	1.0436234606553955E-4	50	TCRBV05-01*01	TCRBV05	TCRBV05-01	01				TCRBD02-01*02	TCRBD02	TCRBD02-01	02				TCRBJ01-01*01	TCRBJ01	TCRBJ01-01	01				7	7	9	0	7	0	31	40	47	54	61	1	Out	VDJ
CCAGTCCACGGAGTCAGGGGACACAGCACTGTATTTCTGTGCCAGCAGCAAAGCGGGACAGGGAACACTGAAGCTTTCTTTGGACAA		1	1.0436234606553955E-4	44	TCRBV21-01*01	TCRBV21	TCRBV21-01	01				TCRBD01-01*01	TCRBD01	TCRBD01-01	01				TCRBJ01-01*01	TCRBJ01	TCRBJ01-01	01				0	0	0	4	0	1	37	-1	54	-1	62	1	Out	VDJ
CGGTCCACAAAGCTGGAGGACTCAGCCATGTACTTCTGTGCCAGCAGTGAAGTCCAGGGAAAGAACACTGAAGCTTTCTTTGGACAA	CASSEVQGKNTEAFF	3	3.1308703819661864E-4	45	TCRBV02-01	TCRBV02	TCRBV02-01				01,03	TCRBD01-01*01	TCRBD01	TCRBD01-01	01				TCRBJ01-01*01	TCRBJ01	TCRBJ01-01	01				1	3	4	3	2	1	36	52	54	59	62	3	In	VDJ
AACCAGACATCTATGTACCTCTGTGCCAGCAGTTTGAGGGACCCCCCGTAACCTGGACCCCTTAATGAAAAACTGTTTTTTGGCAGT	CASSLRDPP*PGPLNEKLFF	1	1.0436234606553955E-4	60	TCRBV28-01*01	TCRBV28	TCRBV28-01	01								TCRBD01,TCRBD02	TCRBD01-01,TCRBD02-01		TCRBJ01-04*01	TCRBJ01	TCRBJ01-04	01				3	20	0	7	2	4	21	35	37	42	62	1	Stop	VDJ
CTCACTGTGACATCGGCCCAAAAGAACCCGACAGCTTTCTATCTCTGTGCCAGTAACGTCCGAGGGGAAAAACTGTTTTTTGGCAGT	CASNVRGEKLFF	1	1.0436234606553955E-4	36	TCRBV19-01*01	TCRBV19	TCRBV19-01	01				TCRBD02-01*02	TCRBD02	TCRBD02-01	02				TCRBJ01-04*01	TCRBJ01	TCRBJ01-04	01				7	0	11	0	6	8	45	55	61	-1	66	1	In	VDJ
TCCCTGATTCTGGAGTCCGCCAGCACCAACCAGACATCTATGTACCTCTGTGCCAGCAGTTTGGGACAGAGCTGGATTTTTGGCAGT	CASSLGQSWIF	2	2.087246921310791E-4	33	TCRBV28-01*01	TCRBV28	TCRBV28-01	01				TCRBD01-01*01	TCRBD01	TCRBD01-01	01				TCRBJ01-04*01	TCRBJ01	TCRBJ01-04	01				3	7	0	5	0	18	48	-1	62	69	76	2	In	VDJ
CTGGAGTCCGCCAGCACCAACCAGACATCTATGTACCTCTGTGCCAGCAGTTTACTACAGGGAGGTCAGCCCCAGCATTTTGGTGAT	CASSLLQGGQPQHF	1	1.0436234606553955E-4	42	TCRBV28-01*01	TCRBV28	TCRBV28-01	01								TCRBD01,TCRBD02	TCRBD01-01,TCRBD02-01		TCRBJ01-05*01	TCRBJ01	TCRBJ01-05	01				2	3	3	3	2	6	39	54	56	62	65	1	In	VDJ
ACATCGGCCCAAAAGAACCCGACAGCTTTCTATCTCTGTGCCAGTAGCTCTCCACGGACAGGCCCTCAGCCCCAGCATTTTGGTGAT	CASSSPRTGPQPQHF	3	3.1308703819661864E-4	45	TCRBV19-01*01	TCRBV19	TCRBV19-01	01				TCRBD01-01*01	TCRBD01	TCRBD01-01	01				TCRBJ01-05*01	TCRBJ01	TCRBJ01-05	01				6	3	1	4	8	6	36	47	55	62	65	3	In	VDJ
ATCAATTCCCTGGAGCTTGGTGACTCTGCTGTGTATTTCTGTGCCAGCAGCCGAGGGACGGTGGATCAGCCCCAGCATTTTGGTGAT	CASSRGTVDQPQHF	1	1.0436234606553955E-4	42	TCRBV03-01/03-02*01	TCRBV03	TCRBV03-01/03-02	01								TCRBD01,TCRBD02	TCRBD01-01,TCRBD02-01		TCRBJ01-05*01	TCRBJ01	TCRBJ01-05	01				4	5	0	7	2	5	39	52	54	59	64	1	In	VDJ
TGAATGTGAGCACCTTGGAGCTGGGGGACTCGGCCCTTTATCTTTGCGCCAGCGAGTTCGAGGAATCAGCCCCAGCATTTTGGTGAT		1	1.0436234606553955E-4	37	TCRBV05-01*01	TCRBV05	TCRBV05-01	01				TCRBD02-01*02	TCRBD02	TCRBD02-01	02				TCRBJ01-05*01	TCRBJ01	TCRBJ01-05	01				7	0	11	1	6	4	44	53	59	-1	63	1	Out	VDJ
GCTCCCTCCCAGACATCTGTGTACTTCTGTGCCAGCAGTTACCTGGGTCAGGGGGCGCGGGGCAATCAGCCCCAGCATTTTGGTGAT	CASSYLGQGARGNQPQHF	2	2.087246921310791E-4	54	TCRBV06	TCRBV06				TCRBV06-05,TCRBV06-06		TCRBD01-01*01	TCRBD01	TCRBD01-01	01				TCRBJ01-05*01	TCRBJ01	TCRBJ01-05	01				2	5	4	0	6	2	27	42	48	56	61	2	In	VDJ
TGGAGCTGGGGGACTCGGCCCTTTATCTTTGCGCCAGCAGCTTGGGGACACAGGGGGAATAGCAATCAGCCCCAGCATTTTGGTGAT		1	1.0436234606553955E-4	52	TCRBV05-01*01	TCRBV05	TCRBV05-01	01				TCRBD01-01*01	TCRBD01	TCRBD01-01	01				TCRBJ01-05*01	TCRBJ01	TCRBJ01-05	01				0	2	3	1	4	0	29	45	49	57	59	1	Out	VDJ
TCACCAGGCCTGGGGGACGCAGCCATGTACCTGTGTGCCACCAGCAGATTCTCGGGGGGCGCGGGGCAGCCCCAGCATTTTGGTGAT	CATSRFSGGAGQPQHF	2	2.087246921310791E-4	48	TCRBV15-01*02	TCRBV15	TCRBV15-01	02				TCRBD02-01*01	TCRBD02	TCRBD02-01	01				TCRBJ01-05*01	TCRBJ01	TCRBJ01-05	01				2	7	8	1	4	7	33	48	52	59	66	2	In	VDJ
TGGAGATCCAGTCCACGGAGTCAGGGGACACAGCACTGTATTTCTGTGCCAGGGGACAGGGCCGATAAGCCCCAGCATTTTGGTGAT		2	2.087246921310791E-4	37	TCRBV21-01*01	TCRBV21	TCRBV21-01	01				TCRBD01-01*01	TCRBD01	TCRBD01-01	01				TCRBJ01-05*01	TCRBJ01	TCRBJ01-05	01				9	6	0	3	0	8	44	-1	52	61	67	2	Out	VDJ
TCCCTGGAGCTTGGTGACTCTGCTGTGTATTTCTGTGCCAGCAGCCAAGACATTCGGAGCCCTAACTATGGCTACACCTTCGGTTCG	CASSQDIRSPNYGYTF	4	4.174493842621582E-4	48	TCRBV03-01/03-02*01	TCRBV03	TCRBV03-01/03-02	01				TCRBD02-01*02	TCRBD02	TCRBD02-01	02				TCRBJ01-02*01	TCRBJ01	TCRBJ01-02	01				0	2	10	2	5	0	33	50	55	59	61	4	In	VDJ
AGCACCTTGGAGCTGGGGGACTCGGCCCTTTATCTTTGCGCCAGCAGCTTGCAAGGGGCCGGGAACTATGGCTACACCTTCGGTTCG	CASSLQGAGNYGYTF	1	1.0436234606553955E-4	45	TCRBV05-01*01	TCRBV05	TCRBV05-01	01				TCRBD01-01*01	TCRBD01	TCRBD01-01	01				TCRBJ01-02*01	TCRBJ01	TCRBJ01-02	01				1	5	5	2	2	2	36	51	53	58	63	1	In	VDJ
GGCAATCCTGTCCTCAGAACCGGGAGACACGGCACTGTATCTCTGCGCCAGCAGTCAAAACAGAACTATGGCTACACCTTCGGTTCG		2	2.087246921310791E-4	38	TCRBV23-01*01	TCRBV23	TCRBV23-01	01				TCRBD01-01*01	TCRBD01	TCRBD01-01	01				TCRBJ01-02*01	TCRBJ01	TCRBJ01-02	01				2	0	3	5	1	2	43	58	59	-1	63	2	Out	VDJ
CACGCCCTGCAGCCAGAAGACTCAGCCCTGTATCTCTGCGCCAGCAGCCAATACTCCGGGACGCCCGATGGCTACACCTTCGGTTCG	CASSQYSGTPDGYTF	1	1.0436234606553955E-4	45	TCRBV04-01*01	TCRBV04	TCRBV04-01	01								TCRBD01,TCRBD02	TCRBD01-01,TCRBD02-01		TCRBJ01-02*01	TCRBJ01	TCRBJ01-02	01				2	5	0	7	6	6	36	51	57	62	67	1	In	VDJ
NNNNTGTCGGCTGCTCCCTCCCAGACATCTGTGTACTTCTGTGCCAGCAGTACGGACAGGGGGGATTACGAGCAGTACTTCGGGCCG	CASSTDRGDYEQYF	1	1.0436234606553955E-4	42	TCRBV06-05*01	TCRBV06	TCRBV06-05	01				TCRBD01-01*01	TCRBD01	TCRBD01-01	01				TCRBJ02-07*01	TCRBJ02	TCRBJ02-07	01				5	3	1	1	2	4	39	51	53	63	66	1	In	VDJ
GTGACCAGTGCCCATCCTGAAGACAGCAGCTTCTACATCTGCAGTGCTAGAGATCCGCGGAACTCCTACGAGCAGTACTTCGGGCCG	CSARDPRNSYEQYF	1	1.0436234606553955E-4	42	TCRBV20	TCRBV20				TCRBV20-01,TCRBV20-or09_02		TCRBD02-01	TCRBD02	TCRBD02-01				01,02	TCRBJ02-07*01	TCRBJ02	TCRBJ02-07	01				0	2	7	5	3	0	39	53	56	60	62	1	In	VDJ
GAGTCCGCTACCAGCTCCCAGACATCTGTGTACTTCTGTGCCATCAGTGAAGGCGGCAGGGCCCCCTACGAGCAGTACTTCGGGCCG	CAISEGGRAPYEQYF	1	1.0436234606553955E-4	45	TCRBV10-03*01	TCRBV10	TCRBV10-03	01				TCRBD01-01*01	TCRBD01	TCRBD01-01	01				TCRBJ02-07*01	TCRBJ02	TCRBJ02-07	01				3	3	4	3	6	2	36	50	56	61	64	1	In	VDJ
ATTCTGGAGTCCGCCAGCACCAACCAGACATCTATGTACCTCTGTGCCAGCAGTTTGGGGATACACTACGAGCAGTACTTCGGGCCG	CASSLGIHYEQYF	2	2.087246921310791E-4	39	TCRBV28-01*01	TCRBV28	TCRBV28-01	01								TCRBD01,TCRBD02	TCRBD01-01,TCRBD02-01		TCRBJ02-07*01	TCRBJ02	TCRBJ02-07	01				3	4	0	8	1	3	42	56	57	61	65	2	In	VDJ
CCACGGAGTCAGGGGACACAGCACTGTATTTCTGTGCCAGCAGCCCCGAGACTAGCGGGAGGTGTCCACGAGCAGTACTTCGGGCCG		1	1.0436234606553955E-4	49	TCRBV21-01*01	TCRBV21	TCRBV21-01	01				TCRBD02-01*02	TCRBD02	TCRBD02-01	02				TCRBJ02-07*01	TCRBJ02	TCRBJ02-07	01				5	5	2	1	5	5	32	44	49	62	67	1	Out	VDJ
TGGAGCTTGGTGACTCTGCTGTGTATTTCTGTGCCAGCAGCCAAGATCTTGGGCCTAACCGCAGGAAACACCATATATTTTGGAGAG		4	4.174493842621582E-4	52	TCRBV03-01/03-02*01	TCRBV03	TCRBV03-01/03-02	01				TCRBD01-01*01	TCRBD01	TCRBD01-01	01				TCRBJ01-03*01	TCRBJ01	TCRBJ01-03	01				0	9	8	0	4	4	29	46	50	54	63	4	Out	VDJ
TCGCCCAGCCCCAACCAGACCTCTCTGTACTTCTGTGCCAGCAAGAGACAGGGGTTCTCTGGGGCCAACGTCCTGACTTTCGGGGCC	CASKRQGFSGANVLTF	5	5.218117303276978E-4	48	TCRBV27-01*01	TCRBV27	TCRBV27-01	01				TCRBD01-01*01	TCRBD01	TCRBD01-01	01				TCRBJ02-06*01	TCRBJ02	TCRBJ02-06	01				7	2	2	2	3	0	33	43	46	54	56	5	In	VDJ
GAGATCCAGTCCACGGAGTCAGGGGACACAGCACTGTATTTCTGTGCCAGCGGCTCTGGCGCCAATTCACCCCTCCACTTTGGGAAC	CASGSGANSPLHF	1	1.0436234606553955E-4	39	TCRBV21-01*01	TCRBV21	TCRBV21-01	01								TCRBD01,TCRBD02	TCRBD01-01,TCRBD02-01		TCRBJ01-06*02	TCRBJ01	TCRBJ01-06	02				8	9	9	0	0	7	42	-1	51	54	63	1	In	VDJ
CTGATCCTGGAGTCGCCCAGCCCCAACCAGACCTCTCTGTACTTCTGTGCCATCCGGACTAACATCGATGAGCAGTTCTTCGGGCCA	CAIRTNIDEQFF	1	1.0436234606553955E-4	36	TCRBV27-01*01	TCRBV27	TCRBV27-01	01				TCRBD02-01	TCRBD02	TCRBD02-01				01,02	TCRBJ02-01*01	TCRBJ02	TCRBJ02-01	01				10	6	1	9	3	8	45	52	55	61	67	1	In	VDJ
GTGACATCGGCCCAAAAGAACCCGACAGCTTTCTATCTCTGTGCCAGTTCCAAGCGGGATCGCCACAATGAGCAGTTCTTCGGGCCA	CASSKRDRHNEQFF	1	1.0436234606553955E-4	42	TCRBV19-01*01	TCRBV19	TCRBV19-01	01				TCRBD02-01*02	TCRBD02	TCRBD02-01	02				TCRBJ02-01*01	TCRBJ02	TCRBJ02-01	01				8	5	6	3	4	5	39	48	52	59	64	1	In	VDJ
ACCAGTGCCCATCCTGAAGACAGCAGCTTCTACATCTGCAGTGGCCTGCCCCGGGACAGGGCCAACAATGAGCAGTTCTTCGGGCCA	CSGLPRDRANNEQFF	1	1.0436234606553955E-4	45	TCRBV20	TCRBV20				TCRBV20-01,TCRBV20-or09_02		TCRBD01-01*01	TCRBD01	TCRBD01-01	01				TCRBJ02-01*01	TCRBJ02	TCRBJ02-01	01				7	3	0	3	9	5	36	43	52	61	64	1	In	VDJ
GCCTTGTTGCTGGGGGACTCGGCCCTCTATCTCTGTGCCAGCAGCACTGGGACAGGGAAAAACCTAGATACGCAGTATTTTGGCCCA	CASSTGTGKNLDTQYF	1	1.0436234606553955E-4	48	TCRBV05-06*01	TCRBV05	TCRBV05-06	01				TCRBD01-01*01	TCRBD01	TCRBD01-01	01				TCRBJ02-03*01	TCRBJ02	TCRBJ02-03	01				4	8	0	3	3	5	33	45	48	57	65	1	In	VDJ
CGCTCACCAGGCCTGGGGGACGCAGCCATGTACCTGTGTGCCACCAGCAGAGATTCTGGGGGATCAGATACGCAGTATTTTGGCCCA	CATSRDSGGSDTQYF	1	1.0436234606553955E-4	45	TCRBV15-01*02	TCRBV15	TCRBV15-01	02								TCRBD01,TCRBD02	TCRBD01-01,TCRBD02-01		TCRBJ02-03*01	TCRBJ02	TCRBJ02-03	01				0	2	6	1	4	4	36	53	57	62	64	1	In	VDJ
TGGAGTCGCCCAGCCCCAACCAGACCTCTCTGTACTTCTGTGCCAGCAGTTTCCGACAGGGGCACCGGGGAGCTGTTTTTTGGAGAA		2	2.087246921310791E-4	43	TCRBV27-01*01	TCRBV27	TCRBV27-01	01				TCRBD01-01*01	TCRBD01	TCRBD01-01	01				TCRBJ02-02*01	TCRBJ02	TCRBJ02-02	01				3	0	2	2	2	4	38	52	54	-1	62	2	Out	VDJ
AGCACCTTGGAGCTGGGGGACTCGGCCCTTTATCTTTGCGCCAGCAGCCCTCTAGCGGAGAACACCGGGGAGCTGTTTTTTGGAGAA	CASSPLAENTGELFF	1	1.0436234606553955E-4	45	TCRBV05-01*01	TCRBV05	TCRBV05-01	01				TCRBD02-01	TCRBD02	TCRBD02-01				01,02	TCRBJ02-02*01	TCRBJ02	TCRBJ02-02	01				4	1	4	5	3	1	36	48	51	58	59	1	In	VDJ
GTGAGCACCTTGGAGCTGGGGGACTCGGCCCTTTATCTTTGCGCCTAGAGCAGGGGGAATAGTAGCTCTGAAGCTTTCTTTGGACAA	CA*SRGNSSSEAFF	5	5.218117303276978E-4	42	TCRBV05-01*01	TCRBV05	TCRBV05-01	01				TCRBD01-01*01	TCRBD01	TCRBD01-01	01				TCRBJ01-01*01	TCRBJ01	TCRBJ01-01	01				10	10	4	1	5	6	39	45	50	57	67	5	Stop	VDJ
CCAGTCCACGGAGTCAGGGGACACAGCACTGTATTTCTGTGCCAGCAGCAAGGCCGGGACCTTCCGGCTGAAGCTTTCTTTGGACAA		3	3.1308703819661864E-4	44	TCRBV21-01*01	TCRBV21	TCRBV21-01	01								TCRBD01,TCRBD02	TCRBD01-01,TCRBD02-01		TCRBJ01-01*01	TCRBJ01	TCRBJ01-01	01				3	7	0	7	4	6	37	51	55	60	67	3	Out	VDJ
GAGTCCGCCAGCACCAACCAGACATCTATGTACCTCTGTGCCAGCGCCGGGGCGGGGGGATTTGTCCCTGAAGCTTTCTTTGGACAA	CASAGAGGFVPEAFF	1	1.0436234606553955E-4	45	TCRBV28-01*01	TCRBV28	TCRBV28-01	01				TCRBD02-01*01	TCRBD02	TCRBD02-01	01				TCRBJ01-01*01	TCRBJ01	TCRBJ01-01	01				8	8	7	1	6	6	36	45	51	59	67	1	In	VDJ
AAGATCCAGCGCACAGAGCGGGGGGACTCAGCCGTGTATCTCTGTGCCACCTCTCGACAGGGCAATACTGAAGCTTTCTTTGGACAA	CATSRQGNTEAFF	2	2.087246921310791E-4	39	TCRBV07-03*01	TCRBV07	TCRBV07-03	01				TCRBD01-01*01	TCRBD01	TCRBD01-01	01				TCRBJ01-01*01	TCRBJ01	TCRBJ01-01	01				10	4	2	3	6	5	42	49	55	62	66	2	In	VDJ
ACTGTGACATCGGCCCAAAAGAACCCGACAGCTTTCTATCTCTGTGCCAGTTTGGACCTGTACTACACTGAAGCTTTCTTTGGACAA	CASLDLYYTEAFF	1	1.0436234606553955E-4	39	TCRBV19-01*01	TCRBV19	TCRBV19-01	01								TCRBD01,TCRBD02	TCRBD01-01,TCRBD02-01		TCRBJ01-01*01	TCRBJ01	TCRBJ01-01	01				8	7	1	7	2	3	42	51	53	57	64	1	In	VDJ
TCGGCTGCTCCCTCCCAGACATCTGTGTACTTCTGTGCCAGCAGTTACTCGACCGTTGGGCTGAACACTGAAGCTTTCTTTGGACAA	CASSYSTVGLNTEAFF	2	2.087246921310791E-4	48	TCRBV06-05*01	TCRBV06	TCRBV06-05	01				TCRBD01-01*01	TCRBD01	TCRBD01-01	01				TCRBJ01-01*01	TCRBJ01	TCRBJ01-01	01				0	0	8	0	7	0	33	50	57	-1	61	2	In	VDJ
AAGATCCAGCCCTCAGAACCCAGGGACTCAGCTGTGTACTTCTGTGCCAGCAGTTTATCGTCTAGGAGAGAAGCTTTCTTTGGACAA	CASSLSSRREAFF	1	1.0436234606553955E-4	39	TCRBV12-03/12-04*01	TCRBV12	TCRBV12-03/12-04	01				TCRBD02-01	TCRBD02	TCRBD02-01				01,02	TCRBJ01-01*01	TCRBJ01	TCRBJ01-01	01				2	4	4	8	4	8	42	57	61	65	69	1	In	VDJ
TCCGCCAGCACCAACCAGACATCTATGTACCTCTGTGCCAGCGTAGTCGAGGGGTCTGGGGGTAGAGTGAAAGCTTTCTTTGGACAA	CASVVEGSGGRVKAFF	3	3.1308703819661864E-4	48	TCRBV28-01*01	TCRBV28	TCRBV28-01	01								TCRBD01,TCRBD02	TCRBD01-01,TCRBD02-01		TCRBJ01-01*01	TCRBJ01	TCRBJ01-01	01				8	16	5	2	7	9	33	42	49	54	70	3	In	VDJ
CCCCAACCAGACCTCTCTGTACTTCTGTGCCAGCAGTCCCCCAGGAGGACCGGGGCTCCCTTCAATCAGCCCCAGCATTTTGGTGAT		1	1.0436234606553955E-4	56	TCRBV27-01*01	TCRBV27	TCRBV27-01	01								TCRBD01,TCRBD02	TCRBD01-01,TCRBD02-01		TCRBJ01-05*01	TCRBJ01	TCRBJ01-05	01				5	6	7	0	14	3	25	37	51	56	62	1	Out	VDJ
TCTGGAGTCTGCTGCCTCCTCCCAGACATCTGTATATTTCTGCGCCAGCAACGGACAGGGAGCAATCAGCCCCAGCATTTTGGTGAT		1	1.0436234606553955E-4	41	TCRBV10-01*01	TCRBV10	TCRBV10-01	01				TCRBD01-01*01	TCRBD01	TCRBD01-01	01				TCRBJ01-05*01	TCRBJ01	TCRBJ01-05	01				7	0	1	3	2	1	40	50	52	-1	60	1	Out	VDJ
CAGGTAGTGCGAGGAGATTCGGCAGCTTATTTCTGTGCCAGCTCACCACGCTCGGGCCAGGGAAATCAGCCCCAGCATTTTGGTGAT	CASSPRSGQGNQPQHF	1	1.0436234606553955E-4	48	TCRBV18-01*01	TCRBV18	TCRBV18-01	01				TCRBD01-01*01	TCRBD01	TCRBD01-01	01				TCRBJ01-05*01	TCRBJ01	TCRBJ01-05	01				1	1	4	3	8	4	33	49	57	62	63	1	In	VDJ
AGCTCTCTGGAGCTGGGGGACTCAGCTTTGTATTTCTGTGCCAGCAGTCCTGGGGGTGGGGAAAATTCACCCCTCCACTTTGGGAAT	CASSPGGGENSPLHF	1	1.0436234606553955E-4	45	TCRBV09-01*01	TCRBV09	TCRBV09-01	01								TCRBD01,TCRBD02	TCRBD01-01,TCRBD02-01		TCRBJ01-06*01	TCRBJ01	TCRBJ01-06	01				5	7	6	1	4	7	36	47	51	56	63	1	In	VDJ
AACGCCTTGTTGCTGGGGGACTCGGCCCTCTATCTCTGTGCCAGCAGCTTGAGGGACAGGTTTAACTATGGCTACACCTTCGGTTCG	CASSLRDRFNYGYTF	1	1.0436234606553955E-4	45	TCRBV05-06*01	TCRBV05	TCRBV05-06	01				TCRBD01-01*01	TCRBD01	TCRBD01-01	01				TCRBJ01-02*01	TCRBJ01	TCRBJ01-02	01				1	2	0	4	1	1	36	51	52	60	62	1	In	VDJ
CTGGAGTCCGCCAGCACCAACCAGACATCTATGTACCTCTGTGCCAGCAGTTTGGGACAGGGTAACTATGGCTACACCTTCGGTTCG	CASSLGQGNYGYTF	1	1.0436234606553955E-4	42	TCRBV28-01*01	TCRBV28	TCRBV28-01	01				TCRBD01-01*01	TCRBD01	TCRBD01-01	01				TCRBJ01-02*01	TCRBJ01	TCRBJ01-02	01				3	0	0	3	0	1	39	-1	53	-1	62	1	In	VDJ
CCTGTCCCTAGAGTCTGCCATCCCCAACCAGACAGCTCTTTACTTCTGTGCCACCAGTTTGCTAACTATGGCTACACCTTCGGTTCG		3	3.1308703819661864E-4	35	TCRBV24-01*01	TCRBV24	TCRBV24-01	01											TCRBJ01-02*01	TCRBJ01	TCRBJ01-02	01				6	3	0	0	0	0	46	-1	-1	58	61	3	Out	VJ
CCCTCAGAACCCAGGGACTCAGCTGTGTATTTTTGTGCTAGTGGCTGGGACACCAACGCAACTAACTATGGCTACACCTTCGGTTCG	CASGWDTNATNYGYTF	2	2.087246921310791E-4	48	TCRBV12-05*01	TCRBV12	TCRBV12-05	01				TCRBD01-01*01	TCRBD01	TCRBD01-01	01				TCRBJ01-02*01	TCRBJ01	TCRBJ01-02	01				6	9	0	6	2	0	33	44	46	52	61	2	In	VDJ
GCTGCTCCCTCCCAGACATCTGTGTACTTCTGTGCCAGCAGAGAAGTTCCGAATTTCCAGGTGAACTATGGCTACACCTTCGGTTCG	CASREVPNFQVNYGYTF	3	3.1308703819661864E-4	51	TCRBV06-01*01	TCRBV06	TCRBV06-01	01				TCRBD01-01*01	TCRBD01	TCRBD01-01	01				TCRBJ01-02*01	TCRBJ01	TCRBJ01-02	01				1	2	4	4	11	2	30	46	57	61	63	3	In	VDJ
AGATTCGGCAGCTTATTTCTGTGCCAGCTCCCCTCGATACCCGGACTCGACGTTCTTCCCGTACTTGGCGAGCAGTACTTCGGGCCG		2	2.087246921310791E-4	62	TCRBV18-01*01	TCRBV18	TCRBV18-01	01				TCRBD02-01	TCRBD02	TCRBD02-01				01,02	TCRBJ02-07*01	TCRBJ02	TCRBJ02-07	01				6	21	1	10	12	6	19	30	42	47	68	2	Out	VDJ
CTTGTTGCTGGGGGACTCGGCCCTCTATCTCTGTGCCAGCAGCTGCGGCGTGAGGGACAGGATATCTACGAGCAGTACTTCGGGCCG		1	1.0436234606553955E-4	50	TCRBV05-06*01	TCRBV05	TCRBV05-06	01				TCRBD01-01*01	TCRBD01	TCRBD01-01	01				TCRBJ02-07*01	TCRBJ02	TCRBJ02-07	01				3	4	0	4	9	3	31	44	53	61	65	1	Out	VDJ
GCTGAATGTGAACGCCTTGGAGCTGGAGGACTCGGCCCTGTATCTCTGTGCCAGCAGCTTGCCGCCTACGAGCAGTACTTCGGGCCG		1	1.0436234606553955E-4	35	TCRBV05-08*01	TCRBV05	TCRBV05-08	01				TCRBD02-01	TCRBD02	TCRBD02-01				01,02	TCRBJ02-07*01	TCRBJ02	TCRBJ02-07	01				1	0	8	6	1	2	46	61	62	-1	64	1	Out	VDJ
ATTCTGGAGTCCGCCAGCACCAACCAGACATCTATGTACCTCTGTGCCAGCAGTTTAGGGATACACTACGAGCAGTACTTCGGGCCG	CASSLGIHYEQYF	1	1.0436234606553955E-4	39	TCRBV28-01*01	TCRBV28	TCRBV28-01	01								TCRBD01,TCRBD02	TCRBD01-01,TCRBD02-01		TCRBJ02-07*01	TCRBJ02	TCRBJ02-07	01				2	4	0	8	0	3	42	-1	57	61	65	1	In	VDJ
CTGATTCTGGAGTCCGCCAGCACCAACCAGACATCTATGTACCTCTGTGCCAGCAGTCCTGTCAAATACGAGCAGTACTTCGGGCCG	CASSPVKYEQYF	1	1.0436234606553955E-4	36	TCRBV28-01*01	TCRBV28	TCRBV28-01	01								TCRBD01,TCRBD02	TCRBD01-01,TCRBD02-01		TCRBJ02-07*01	TCRBJ02	TCRBJ02-07	01				5	2	4	6	5	4	45	57	62	64	66	1	In	VDJ
AGCACCTTGGAGCTGGGGGACTCGGCCCTTTATCTTTGCGCCAGCACCGACCGGGGCAGTCCTGGAAACACCATATATTTTGGAGAG	CASTDRGSPGNTIYF	1	1.0436234606553955E-4	45	TCRBV05-01*01	TCRBV05	TCRBV05-01	01								TCRBD01,TCRBD02	TCRBD01-01,TCRBD02-01		TCRBJ01-03*01	TCRBJ01	TCRBJ01-03	01				6	4	7	0	6	2	36	46	52	57	61	1	In	VDJ
CAGCCAGAAGACTCGGCCCTGTATCTCTGTGCCAGCAGCCAAGATGGAGAGCAGACCTCTGGGGCCAACGTCCTGACTTTCGGGGCC	CASSQDGEQTSGANVLTF	2	2.087246921310791E-4	54	TCRBV04-02*01	TCRBV04	TCRBV04-02	01				TCRBD02-01*02	TCRBD02	TCRBD02-01	02				TCRBJ02-06*01	TCRBJ02	TCRBJ02-06	01				0	7	10	2	1	0	27	44	45	49	56	2	In	VDJ
CTCAAGATCCAGCCTGCAGAGCTTGAGGACTCGGCCGTGTATCTCTGTGCCAGCAGCTTGGGGGGCAGTGAGCAGTTCTTCGGGCCA	CASSLGGSEQFF	6	6.261740763932373E-4	36	TCRBV11	TCRBV11				TCRBV11-02,TCRBV11-03						TCRBD01,TCRBD02	TCRBD01-01,TCRBD02-01		TCRBJ02-01*01	TCRBJ02	TCRBJ02-01	01				3	2	6	0	1	9	45	59	60	66	68	6	In	VDJ
CTCACTGTGACATCGGCCCAAAAGAACCCGACAGCTTTCTATCTCTGTGCCAGTAGTATTACAGGCGATGAGCAGTTCTTCGGGCCA	CASSITGDEQFF	3	3.1308703819661864E-4	36	TCRBV19-01*01	TCRBV19	TCRBV19-01	01				TCRBD01-01*01	TCRBD01	TCRBD01-01	01				TCRBJ02-01*01	TCRBJ02	TCRBJ02-01	01				3	2	3	4	1	8	45	59	60	65	67	3	In	VDJ
ATCCTGGAGTCGCCCAGCCCCAACCAGACCTCTCTGTACTTCTGTGCCAGCAGTCCAGGGTACCCTAATGAGCAGTTCTTCGGGCCA	CASSPGYPNEQFF	1	1.0436234606553955E-4	39	TCRBV27-01*01	TCRBV27	TCRBV27-01	01				TCRBD01-01*01	TCRBD01	TCRBD01-01	01				TCRBJ02-01*01	TCRBJ02	TCRBJ02-01	01				5	6	4	3	1	7	42	54	55	60	66	1	In	VDJ
ACCAGTGCCCATCCTGAAGACAGCAGCTTCTACATCTGCAGTCTCTTTGGCAGGCGGGAGGCCGAGAATGAGCAGTTCTTCGGGCCA	CSLFGRREAENEQFF	2	2.087246921310791E-4	45	TCRBV20	TCRBV20				TCRBV20-01,TCRBV20-or09_02		TCRBD02-01*02	TCRBD02	TCRBD02-01	02				TCRBJ02-01*01	TCRBJ02	TCRBJ02-01	01				8	5	7	1	11	7	36	42	53	61	66	2	In	VDJ
GTCCTCAGAACCGGGAGACACGGCACTGTATCTCTGCGCCAGCAGTCAATCTTGGACAGGGGGGCCAATGAGCAGTTCTTCGGGCCA		2	2.087246921310791E-4	47	TCRBV23-01*01	TCRBV23	TCRBV23-01	01				TCRBD01-01*01	TCRBD01	TCRBD01-01	01				TCRBJ02-01*01	TCRBJ02	TCRBJ02-01	01				0	2	1	1	2	6	34	51	53	63	65	2	Out	VDJ
AGAACCCAGGGACTCAGCTGTGTACTTCTGTGCCCCTTCAGTTTTATTACTGACTAGCGGAATTACAATGAGCAGTTCTTCGGGCCA		1	1.0436234606553955E-4	53	TCRBV12	TCRBV12				TCRBV12-03/12-04,TCRBV12-04		TCRBD02-01	TCRBD02	TCRBD02-01				01,02	TCRBJ02-01*01	TCRBJ02	TCRBJ02-01	01				11	3	2	5	17	4	28	34	51	60	63	1	Out	VDJ
CCAGCCTGCAGAGCTTGAGGACTCGGCCGTGTATCTCTGTGCCAGCACCAAGACTAGACCTCCTACAATGAGCAGTTCTTCGGGCCA		1	1.0436234606553955E-4	44	TCRBV11	TCRBV11				TCRBV11-02,TCRBV11-03		TCRBD02-01	TCRBD02	TCRBD02-01				01,02	TCRBJ02-01*01	TCRBJ02	TCRBJ02-01	01				7	2	2	8	4	0	37	47	51	57	59	1	Out	VDJ
ACCAACCAGACATCTATGTACCTCTGTGCCAGCAGTTAGCGGGAGTAGGTCCTAAGGTGATCCTACAATGAGCAGTTCTTCGGGCCA	CASS*RE*VLR*SYNEQFF	1	1.0436234606553955E-4	57	TCRBV28-01*01	TCRBV28	TCRBV28-01	01				TCRBD02-01*02	TCRBD02	TCRBD02-01	02				TCRBJ02-01*01	TCRBJ02	TCRBJ02-01	01				4	15	6	2	0	1	24	-1	37	45	60	1	Stop	VDJ
CACGCCCTGCAGCCAGAAGACTCAGCCCTGTATCTCTGCGCCAGCAGCCAAGAGGTCTACACCTACAATGAGCAGTTCTTCGGGCCA	CASSQEVYTYNEQFF	1	1.0436234606553955E-4	45	TCRBV04-01*01	TCRBV04	TCRBV04-01	01								TCRBD01,TCRBD02	TCRBD01-01,TCRBD02-01		TCRBJ02-01*01	TCRBJ02	TCRBJ02-01	01				0	0	3	6	5	2	36	53	58	-1	61	1	In	VDJ
GAGCTGAATGTGAACGCCTTGGAGCTGGACGACTCGGCCCTGTATCTCTGTGCCAGCAGCTTGGGGGAGACCCAGTACTTCGGGCCA	CASSLGETQYF	1	1.0436234606553955E-4	33	TCRBV05-04*01	TCRBV05	TCRBV05-04	01								TCRBD01,TCRBD02	TCRBD01-01,TCRBD02-01		TCRBJ02-05*01	TCRBJ02	TCRBJ02-05	01				0	0	0	10	0	5	48	-1	64	-1	66	1	In	VDJ
AATTCCCTGGAGCTTGGTGACTCTGCTGTGTATTTCTGTGCCAGCAGACCCATTGGGGGCGGAGGCGAGACCCAGTACTTCGGGCCA	CASRPIGGGGETQYF	2	2.087246921310791E-4	45	TCRBV03-01/03-02*01	TCRBV03	TCRBV03-01/03-02	01				TCRBD01-01*01	TCRBD01	TCRBD01-01	01				TCRBJ02-05*01	TCRBJ02	TCRBJ02-05	01				6	6	6	0	7	5	36	47	54	60	66	2	In	VDJ
CACGGAGTCAGGGGACACAGCACTGTATTTCTGTGCCAGCAGCACCCAGAGCTGAGGGAGTGAGGAGAGACCCAGTACTTCGGGCCA		2	2.087246921310791E-4	50	TCRBV21-01*01	TCRBV21	TCRBV21-01	01				TCRBD02-01*02	TCRBD02	TCRBD02-01	02				TCRBJ02-05*01	TCRBJ02	TCRBJ02-05	01				4	5	9	2	11	4	31	44	55	60	65	2	Out	VDJ
TCCCTGGAGCTTGGTGACTCTGCTGTGTATTTCTGTGCCAGCAGCCTCAGTAGAGGGGGGGGACAAGAGACCCAGTACTTCGGGCCA	CASSLSRGGGQETQYF	2	2.087246921310791E-4	48	TCRBV03-01/03-02*01	TCRBV03	TCRBV03-01/03-02	01				TCRBD02-01*01	TCRBD02	TCRBD02-01	01				TCRBJ02-05*01	TCRBJ02	TCRBJ02-05	01				4	2	9	0	8	2	33	46	54	61	63	2	In	VDJ
CTACACGCCCTGCAGCCAGAAGACTCAGCCCTGTATCTCTGCGCCAGCAGCCAAGAGGGGTGGACAGATACGCAGTATTTTGGCCCA	CASSQEGWTDTQYF	1	1.0436234606553955E-4	42	TCRBV04-01*01	TCRBV04	TCRBV04-01	01								TCRBD01,TCRBD02	TCRBD01-01,TCRBD02-01		TCRBJ02-03*01	TCRBJ02	TCRBJ02-03	01				0	3	6	2	0	3	39	-1	56	60	63	1	In	VDJ
AATGTGAGCACCTTGGAGCTGGGGGACTCGGCCCTTTATCTTTGCGCCAGCAGGGGAGGGAGGACAGATACGCAGTATTTTGGCCCA	CASRGGRTDTQYF	2	2.087246921310791E-4	39	TCRBV05-01*01	TCRBV05	TCRBV05-01	01				TCRBD02-01*02	TCRBD02	TCRBD02-01	02				TCRBJ02-03*01	TCRBJ02	TCRBJ02-03	01				5	3	9	0	0	3	42	-1	53	60	63	2	In	VDJ
CCAGGCCTGGGGGACGCAGCCATGTACCTGTGTGCCACCAGCAGTTCTAGCGGGGGGTTTAGCACAGATACGCAGTATTTTGGCCCA	CATSSSSGGFSTDTQYF	2	2.087246921310791E-4	51	TCRBV15-01*02	TCRBV15	TCRBV15-01	02				TCRBD02-01*01	TCRBD02	TCRBD02-01	01				TCRBJ02-03*01	TCRBJ02	TCRBJ02-03	01				3	3	4	1	2	0	30	44	46	57	60	2	In	VDJ
GTGAGCACCTTGGAGCTGGGGGACTCGGCCCTTTATCTTTGCGCCAGCAGCCGGGACAGGGGAACAGATACGCAGTATTTTGGCCCA	CASSRDRGTDTQYF	3	3.1308703819661864E-4	42	TCRBV05-01*01	TCRBV05	TCRBV05-01	01				TCRBD01-01*01	TCRBD01	TCRBD01-01	01				TCRBJ02-03*01	TCRBJ02	TCRBJ02-03	01				4	1	0	2	1	3	39	51	52	62	63	3	In	VDJ
GAGTCCGCTACCAGCTCCCAGACATCTGTGTACTTCTGTGCCATCAGTGAGGTACTAGCGGGAGCCGGGGAGCTGTTTTTTGGAGAA	CAISEVLAGAGELFF	2	2.087246921310791E-4	45	TCRBV10-03*01	TCRBV10	TCRBV10-03	01				TCRBD02-01*02	TCRBD02	TCRBD02-01	02				TCRBJ02-02*01	TCRBJ02	TCRBJ02-02	01				2	0	3	2	2	6	36	51	53	-1	64	2	In	VDJ
GTGAGCACCTTGGAGCTGGGGGACTCGGCCCTTTATCTTTGCGCCAGCAGCTATGACAGGGGGACCGGGGAGCTGTTTTTTGGAGAA	CASSYDRGTGELFF	2	2.087246921310791E-4	42	TCRBV05-01*01	TCRBV05	TCRBV05-01	01				TCRBD01-01*01	TCRBD01	TCRBD01-01	01				TCRBJ02-02*01	TCRBJ02	TCRBJ02-02	01				3	0	2	1	2	5	39	52	54	-1	63	2	In	VDJ
GCGTCTGCTGTACCCTCTCAGACATCTGTGTACTTCTGTGCCAGCCAGGAATCAGGGGGGGACACCGGGGAGCTGTTTTTTGGAGAA	CASQESGGDTGELFF	1	1.0436234606553955E-4	45	TCRBV06-04*01	TCRBV06	TCRBV06-04	01								TCRBD01,TCRBD02	TCRBD01-01,TCRBD02-01		TCRBJ02-02*01	TCRBJ02	TCRBJ02-02	01				8	2	4	1	7	3	36	45	52	59	61	1	In	VDJ
CGCCCAGCCCCAACCAGACCTCTCTGTACTTCTGTGCCAGTATTCCCCGCCGGGACTGCTAACACCGGGGAGCTGTTTTTTGGAGAA		1	1.0436234606553955E-4	49	TCRBV27-01*01	TCRBV27	TCRBV27-01	01				TCRBD02-01	TCRBD02	TCRBD02-01				01,02	TCRBJ02-02*01	TCRBJ02	TCRBJ02-02	01				9	3	0	10	11	2	32	40	51	57	60	1	Out	VDJ
AAGATCCGGTCCACAAAGCTGGAGGACTCAGCCATGTACTTCTGTGCCAGCAGTAAAGGGAGAACCGGGGAGCTGTTTTTTGGAGAA	CASSKGRTGELFF	1	1.0436234606553955E-4	39	TCRBV02-01	TCRBV02	TCRBV02-01				01,03	TCRBD02-01*02	TCRBD02	TCRBD02-01	02				TCRBJ02-02*01	TCRBJ02	TCRBJ02-02	01				1	1	10	2	0	5	42	-1	58	62	63	1	In	VDJ
TCACCAGGCCTGGGGGACGCAGCCATGTACCTGTGTGCCACCAGCACCGACAGGGCCGGTTGGGGGGCTGAAGCTTTCTTTGGACAA	CATSTDRAGWGAEAFF	1	1.0436234606553955E-4	48	TCRBV15-01*02	TCRBV15	TCRBV15-01	02				TCRBD01-01*01	TCRBD01	TCRBD01-01	01				TCRBJ01-01*01	TCRBJ01	TCRBJ01-01	01				4	12	2	3	2	6	33	46	48	55	67	1	In	VDJ
AATGTGAACGCCTTGTTGCTGGGGGACTCGGCCCTCTATCTCTGTGCCAGCAGCCAAGGGAGGTACACTGAAGCTTTCTTTGGACAA	CASSQGRYTEAFF	2	2.087246921310791E-4	39	TCRBV05-06*01	TCRBV05	TCRBV05-06	01				TCRBD02-01*02	TCRBD02	TCRBD02-01	02				TCRBJ01-01*01	TCRBJ01	TCRBJ01-01	01				4	1	9	1	3	3	42	54	57	63	64	2	In	VDJ
AAGATCCAGCCCTCAGAACCCAGGGACTCAGCTGTGTATTTTTGTGCTAGTGGTTTGGCTGATCACACTGAAGCTTTCTTTGGACAA	CASGLADHTEAFF	2	2.087246921310791E-4	39	TCRBV12-05*01	TCRBV12	TCRBV12-05	01								TCRBD01,TCRBD02	TCRBD01-01,TCRBD02-01		TCRBJ01-01*01	TCRBJ01	TCRBJ01-01	01				1	2	2	8	2	3	42	58	60	62	64	2	In	VDJ
AAGATCCAGCGCACAGAGCAGGGGGACTCGGCCATGTATCTCTGTGCCAGCCTGGACAGTGGGAACACTGAAGCTTTCTTTGGACAA	CASLDSGNTEAFF	1	1.0436234606553955E-4	39	TCRBV07-09	TCRBV07	TCRBV07-09				01,05,06	TCRBD01-01*01	TCRBD01	TCRBD01-01	01				TCRBJ01-01*01	TCRBJ01	TCRBJ01-01	01				8	3	1	5	2	1	42	51	53	59	62	1	In	VDJ
CAGCGCACAGAGCAGGAGGACTCGGCCGTGTATCTCTGTGCCAGCAGCTCGCGACAGGGGCACAACACTGAAGCTTTCTTTGGACAA	CASSSRQGHNTEAFF	2	2.087246921310791E-4	45	TCRBV07-02	TCRBV07	TCRBV07-02				01,02	TCRBD01-01*01	TCRBD01	TCRBD01-01	01				TCRBJ01-01*01	TCRBJ01	TCRBJ01-01	01				4	3	2	2	3	2	36	49	52	60	63	2	In	VDJ
AATGTGAGCACCTTGGAGCTGGGGGACTCGGCCCTTTATCTTTGCGCCAGCTGCCCGCGGTGGGGTGAAAAACTGTTTTTTGGCAGT	CASCPRWGEKLFF	3	3.1308703819661864E-4	39	TCRBV05-01*01	TCRBV05	TCRBV05-01	01								TCRBD01,TCRBD02	TCRBD01-01,TCRBD02-01		TCRBJ01-04*01	TCRBJ01	TCRBJ01-04	01				7	0	6	2	10	7	42	51	61	-1	65	3	In	VDJ
ACCTTGGAGCTGGGGGACTCGGCCCTTTATCTTTGCGCCAGCAGCTTGGCCGGGGGGGACGGCCCAAAAAAACTGTTTTTTGGCAGT	CASSLAGGDGPKKLFF	1	1.0436234606553955E-4	48	TCRBV05-01*01	TCRBV05	TCRBV05-01	01				TCRBD02-01*01	TCRBD02	TCRBD02-01	01				TCRBJ01-04*01	TCRBJ01	TCRBJ01-04	01				0	9	8	0	1	9	33	49	50	58	67	1	In	VDJ
NNNNNNNTGTCGGCTGCTCCCTCCCAGACATCTGTGTACTTCTGTGCCAGCAGCTATGCGAAGAATTCACCCCTCCACTTTGGGAAT	CASSYAKNSPLHF	1	1.0436234606553955E-4	39	TCRBV06-05*01	TCRBV06	TCRBV06-05	01				TCRBD02-01	TCRBD02	TCRBD02-01				01,02	TCRBJ01-06*01	TCRBJ01	TCRBJ01-06	01				6	7	4	9	0	7	42	-1	53	56	63	1	In	VDJ
TCGGCCCAAAAGAACCCGACAGCTTTCTATCTCTGTGCCAGTAATACAGACGGAGCCCGGGTAAATTCACCCCTCCACTTTGGGAAT	CASNTDGARVNSPLHF	1	1.0436234606553955E-4	48	TCRBV19-01*01	TCRBV19	TCRBV19-01	01				TCRBD02-01	TCRBD02	TCRBD02-01				01,02	TCRBJ01-06*01	TCRBJ01	TCRBJ01-06	01				0	2	8	4	7	7	33	50	57	61	63	1	In	VDJ
ACAGTGACCAGTGCCCATCCTGAAGACAGCAGCTTCTACATCTGCAGTGCTAGTTACGGTCGAAATTCACCCCTCCACTTTGGGAAT	CSASYGRNSPLHF	3	3.1308703819661864E-4	39	TCRBV20-01*04	TCRBV20	TCRBV20-01	04				TCRBD02-01	TCRBD02	TCRBD02-01				01,02	TCRBJ01-06*01	TCRBJ01	TCRBJ01-06	01				2	4	8	5	2	7	42	54	56	59	63	3	In	VDJ
ATCCAGCCTGCAGAGCTTGAGGACTCGGCCGTGTATCTCTGTGCCAGCAGCTTCGGGACAGGGGGCTTTGGCTACACCTTCGGTTCG	CASSFGTGGFGYTF	2	2.087246921310791E-4	42	TCRBV11	TCRBV11				TCRBV11-02,TCRBV11-03		TCRBD01-01*01	TCRBD01	TCRBD01-01	01				TCRBJ01-02*01	TCRBJ01	TCRBJ01-02	01				3	2	0	0	1	7	39	53	54	66	68	2	In	VDJ
ACTGTGACATCGGCCCAAAAGAACCCGACAGCTTTCTATCTCTGTGCCACTCAATACCCGGGCCTCTATGGCTACACCTTCGGTTCG	CATQYPGLYGYTF	1	1.0436234606553955E-4	39	TCRBV19-01*01	TCRBV19	TCRBV19-01	01								TCRBD01,TCRBD02	TCRBD01-01,TCRBD02-01		TCRBJ01-02*01	TCRBJ01	TCRBJ01-02	01				10	2	8	0	10	4	42	49	59	63	65	1	In	VDJ
CAGCGCACAGAGCAGGAGGACTCGGCCGTGTATCTCTGTGCCAGCAGCCCGACGACAGGGTTTGGCTATGGCTACACCTTCGGTTCG	CASSPTTGFGYGYTF	1	1.0436234606553955E-4	45	TCRBV07-02	TCRBV07	TCRBV07-02				01,02	TCRBD01-01*01	TCRBD01	TCRBD01-01	01				TCRBJ01-02*01	TCRBJ01	TCRBJ01-02	01				5	5	2	3	5	4	36	48	53	60	65	1	In	VDJ
ATCCGCTCACCAGGCCTGGGGGACGCAGCCATGTACCTGTGTGCCACCAGCAGAGATGACCAGGGCTATGGCTACACCTTCGGTTCG	CATSRDDQGYGYTF	1	1.0436234606553955E-4	42	TCRBV15-01*02	TCRBV15	TCRBV15-01	02				TCRBD01-01*01	TCRBD01	TCRBD01-01	01				TCRBJ01-02*01	TCRBJ01	TCRBJ01-02	01				0	0	4	3	4	4	39	56	60	-1	65	1	In	VDJ
GTGACCAGTGCCCATCCTGAAGACAGCAGCTTCTACATCTGCAGTGCTGATGAGGGGGTAGCGGCTTACGAGCAGTACTTCGGGCCG	CSADEGVAAYEQYF	1	1.0436234606553955E-4	42	TCRBV20	TCRBV20				TCRBV20-01,TCRBV20-or09_02						TCRBD01,TCRBD02	TCRBD01-01,TCRBD02-01		TCRBJ02-07*01	TCRBJ02	TCRBJ02-07	01				5	8	5	1	4	4	39	48	52	58	66	1	In	VDJ
GAGTCGCCCAGCCCCAACCAGACCTCTCTGTACTTCTGTGCCAGCAGCCAGTCGGGACTAGCGGCTTACGAGCAGTACTTCGGGCCG	CASSQSGLAAYEQYF	1	1.0436234606553955E-4	45	TCRBV27-01*01	TCRBV27	TCRBV27-01	01				TCRBD02-01	TCRBD02	TCRBD02-01				01,02	TCRBJ02-07*01	TCRBJ02	TCRBJ02-07	01				6	2	0	5	6	4	36	47	53	64	66	1	In	VDJ
CCTGCAGAGCTTGGGGACTCGGCCGTGTATCTCTGTGCCAGCAGCTTAGATCCACGGACTAGCGAGTACGAGCAGTACTTCGGGCCG	CASSLDPRTSEYEQYF	1	1.0436234606553955E-4	48	TCRBV11-03*01	TCRBV11	TCRBV11-03	01				TCRBD02-01	TCRBD02	TCRBD02-01				01,02	TCRBJ02-07*01	TCRBJ02	TCRBJ02-07	01				0	2	1	6	5	4	33	50	55	64	66	1	In	VDJ
GTGCAGCCTGCAGAACTGGAGGATTCTGGAGTTTATTTCTGTGCCAGCAGCCTCGAGGACAGCCGCTACGAGCAGTACTTCGGGCCG	CASSLEDSRYEQYF	2	2.087246921310791E-4	42	TCRBV14-01*01	TCRBV14	TCRBV14-01	01				TCRBD01-01*01	TCRBD01	TCRBD01-01	01				TCRBJ02-07*01	TCRBJ02	TCRBJ02-07	01				4	3	1	5	4	3	39	52	56	62	65	2	In	VDJ
GTGACCAGTGCCCATCCTGAAGACAGCAGCTTCTACATCTGCAGTGCTAGGGCAGCGGGAGGGGCCTACGAGCAGTACTTCGGGCCG	CSARAAGGAYEQYF	1	1.0436234606553955E-4	42	TCRBV20	TCRBV20				TCRBV20-01,TCRBV20-or09_02		TCRBD02-01*02	TCRBD02	TCRBD02-01	02				TCRBJ02-07*01	TCRBJ02	TCRBJ02-07	01				3	1	6	0	3	2	39	50	53	63	64	1	In	VDJ
AATGTGAACGCCTTGTTGCTGGGGGACTCGGCCCTCTATCTCTGTGCCAGCAGCTTGGGGACATACTACGAGCAGTACTTCGGGCCG	CASSLGTYYEQYF	2	2.087246921310791E-4	39	TCRBV05-06*01	TCRBV05	TCRBV05-06	01				TCRBD01-01*01	TCRBD01	TCRBD01-01	01				TCRBJ02-07*01	TCRBJ02	TCRBJ02-07	01				0	2	1	6	0	3	42	-1	58	63	65	2	In	VDJ
AAGATCCAGCCCTCAGAACCCAGGGACTCAGCTGTGTACTTCTGTGCCAGCACTCCCCCGACAGGGCACGAGCAGTACTTCGGGCCG	CASTPPTGHEQYF	1	1.0436234606553955E-4	39	TCRBV12-03/12-04*01	TCRBV12	TCRBV12-03/12-04	01				TCRBD01-01*01	TCRBD01	TCRBD01-01	01				TCRBJ02-07*01	TCRBJ02	TCRBJ02-07	01				7	1	2	3	7	5	42	52	59	66	67	1	In	VDJ
TCGCCCAGCCCCAACCAGACCTCTCTGTACTTCTGTGCCAGCAGTGGATACCAGGGCTCTGGGGCCAACGTCCTGACTTTCGGGGCC	CASSGYQGSGANVLTF	2	2.087246921310791E-4	48	TCRBV27-01*01	TCRBV27	TCRBV27-01	01				TCRBD01-01*01	TCRBD01	TCRBD01-01	01				TCRBJ02-06*01	TCRBJ02	TCRBJ02-06	01				5	0	4	3	6	0	33	45	51	-1	56	2	In	VDJ
CAGCCCTCAGAACCCAGGGACTCAGCTGTGTACTTCTGTGCCAGCAGTCTAAGGGACAGGGGGACTTATCCCCTCCACTTTGGGAAC	CASSLRDRGTYPLHF	2	2.087246921310791E-4	45	TCRBV12	TCRBV12				TCRBV12-03/12-04,TCRBV12-04		TCRBD01-01*01	TCRBD01	TCRBD01-01	01				TCRBJ01-06*02	TCRBJ01	TCRBJ01-06	02				5	6	0	1	4	13	36	48	52	63	69	2	In	VDJ
TCCCTGTCCCTAGAGTCTGCCATCCCCAACCAGACAGCTCTTTACTTCTGTGCCACCAGCGGTGGGGATGAGCAGTTCTTCGGGCCA	CATSGGDEQFF	2	2.087246921310791E-4	33	TCRBV24-01*01	TCRBV24	TCRBV24-01	01								TCRBD01,TCRBD02	TCRBD01-01,TCRBD02-01		TCRBJ02-01*01	TCRBJ02	TCRBJ02-01	01				7	0	6	2	4	8	48	59	63	-1	67	2	In	VDJ
NNNNTGAAGATCCAGCCCTCAGAACCCAGGGACTCAGCTGTGTACTTCTGTGCCAGCGCAGGTGGGAATGAGCAGTTCTTCGGGCCA	CASAGGNEQFF	2	2.087246921310791E-4	33	TCRBV12-03/12-04*01	TCRBV12	TCRBV12-03/12-04	01				TCRBD01-01*01	TCRBD01	TCRBD01-01	01				TCRBJ02-01*01	TCRBJ02	TCRBJ02-01	01				8	4	4	4	1	7	48	57	58	62	66	2	In	VDJ
GTGAGCACCTTGGAGCTGGGGGACTCGGCCCTTTATCTTTGCGCCAGCAGCTCGACTAGCGGACACAATGAGCAGTTCTTCGGGCCA	CASSSTSGHNEQFF	4	4.174493842621582E-4	42	TCRBV05-01*01	TCRBV05	TCRBV05-01	01				TCRBD02-01	TCRBD02	TCRBD02-01				01,02	TCRBJ02-01*01	TCRBJ02	TCRBJ02-01	01				3	2	2	5	1	5	39	52	53	62	64	4	In	VDJ
TCCCTGGAGCTTGGTGACTCTGCTGTGTATTTCTGTGCCAGCAGCCAAGGGACGGTAACGGGACTATACGAGCAGTTCTTCGGGCCA	CASSQGTVTGLYEQFF	1	1.0436234606553955E-4	48	TCRBV03-01/03-02*01	TCRBV03	TCRBV03-01/03-02	01				TCRBD02-01	TCRBD02	TCRBD02-01				01,02	TCRBJ02-01*01	TCRBJ02	TCRBJ02-01	01				1	3	0	9	10	10	33	49	59	66	69	1	In	VDJ
AGCACCTTGGAGCTGGGGGACTCGGCCCTTTATCTTTGCGCCAGCAGCTTGTCGGGGCGGGGGGCCCCTAATCCGTACTTCGGGCCA	CASSLSGRGAPNPYF	2	2.087246921310791E-4	45	TCRBV05-01*01	TCRBV05	TCRBV05-01	01				TCRBD02-01*01	TCRBD02	TCRBD02-01	01				TCRBJ02-05*01	TCRBJ02	TCRBJ02-05	01				1	10	7	1	5	13	36	51	56	64	74	2	In	VDJ
ATCCAGCCCTCAGAACCCAGGGACTCAGCTGTGTACTTCTGTGCCAGCAGTTTAGCGGGGCTTCAAGAGACCCAGTACTTCGGGCCA	CASSLAGLQETQYF	1	1.0436234606553955E-4	42	TCRBV12	TCRBV12				TCRBV12-03/12-04,TCRBV12-04		TCRBD01-01*01	TCRBD01	TCRBD01-01	01				TCRBJ02-05*01	TCRBJ02	TCRBJ02-05	01				0	2	7	0	0	2	39	-1	56	61	63	1	In	VDJ
AGATCCAGTCCACGGAGTCAGGGGACACAGCACTGTATTTCTGTGCCAGCCCGATGTGACAGGCAAGAGACCCAGTACTTCGGGCCA		1	1.0436234606553955E-4	40	TCRBV21-01*01	TCRBV21	TCRBV21-01	01				TCRBD01-01*01	TCRBD01	TCRBD01-01	01				TCRBJ02-05*01	TCRBJ02	TCRBJ02-05	01				8	0	2	4	7	2	41	50	57	-1	63	1	Out	VDJ
AGCACCTTGGAGCTGGGGGACTCGGCCCTTTATCTTTGCGCCAGCAGCTTGGCCCAGGGGTGGGTAGATACGCAGTATTTTGGCCCA	CASSLAQGWVDTQYF	1	1.0436234606553955E-4	45	TCRBV05-01*01	TCRBV05	TCRBV05-01	01				TCRBD01-01*01	TCRBD01	TCRBD01-01	01				TCRBJ02-03*01	TCRBJ02	TCRBJ02-03	01				0	5	4	2	2	5	36	52	54	60	65	1	In	VDJ
TCTCTGGAGCTGGGGGACTCAGCTTTGTATTTCTGTGCCAGCAGCGTAGAGTTGCGGGGGTTCACAGATACGCAGTATTTTGGCCCA	CASSVELRGFTDTQYF	1	1.0436234606553955E-4	48	TCRBV09-01*01	TCRBV09	TCRBV09-01	01				TCRBD02-01*01	TCRBD02	TCRBD02-01	01				TCRBJ02-03*01	TCRBJ02	TCRBJ02-03	01				0	2	7	2	4	2	33	49	53	60	62	1	In	VDJ
GTGACCAGTGCCCATCCTGAAGACAGCAGCTTCTACATCTGCAGTGCAAGGGCCTACCTCGGCACAGATACGCAGTATTTTGGCCCA	CSARAYLGTDTQYF	2	2.087246921310791E-4	42	TCRBV20	TCRBV20				TCRBV20-01,TCRBV20-or09_02						TCRBD01,TCRBD02	TCRBD01-01,TCRBD02-01		TCRBJ02-03*01	TCRBJ02	TCRBJ02-03	01				6	9	5	3	1	1	39	47	48	52	61	2	In	VDJ
ACCTTGGAGCTGGGGGACTCAGCCCTTTATCTTTGCGCCAGCAGCAGGACAGGGAGCGCGAACACCGGGGAGCTGTTTTTTGGAGAA	CASSRTGSANTGELFF	1	1.0436234606553955E-4	48	TCRBV05-01*01	TCRBV05	TCRBV05-01	01				TCRBD01-01*01	TCRBD01	TCRBD01-01	01				TCRBJ02-02*01	TCRBJ02	TCRBJ02-02	01				4	4	1	3	1	0	33	45	46	54	58	1	In	VDJ
CTGATTCTGGAGTCCGCCAGCACCAACCAGACATCTATGTACCTCTGTGCCAGCAGTTTAAGGGACCGGGGAGCTTTCTTTGGACAA	CASSLRDRGAFF	1	1.0436234606553955E-4	36	TCRBV28-01*01	TCRBV28	TCRBV28-01	01								TCRBD01,TCRBD02	TCRBD01-01,TCRBD02-01		TCRBJ01-01*01	TCRBJ01	TCRBJ01-01	01				2	5	0	7	1	10	45	60	61	66	71	1	In	VDJ
ATCCAGCCCTCAGAACCCAGGGACTCAGCTGTGTACTTCTGTGCCAGCAGCTTACAGCAGGGGGCATCTGAAGCTTTCTTTGGACAA	CASSLQQGASEAFF	2	2.087246921310791E-4	42	TCRBV12	TCRBV12				TCRBV12-03/12-04,TCRBV12-04		TCRBD01-01*01	TCRBD01	TCRBD01-01	01				TCRBJ01-01*01	TCRBJ01	TCRBJ01-01	01				2	2	4	0	3	6	39	54	57	65	67	2	In	VDJ
CTGATTCTGGAGTCCGCCAGCACCAACCAGACATCTATGTACCTCTGTGCCAGCAGTCAGGAATGGACTGAAGCTTTCTTTGGACAA	CASSQEWTEAFF	2	2.087246921310791E-4	36	TCRBV28-01*01	TCRBV28	TCRBV28-01	01				TCRBD01-01*01	TCRBD01	TCRBD01-01	01				TCRBJ01-01*01	TCRBJ01	TCRBJ01-01	01				5	5	4	4	0	5	45	-1	57	61	66	2	In	VDJ
CGGTCCACAAAGCTGGAGGACTCAGCCATGTACTTCTGTGCCAGCAGGCCCCTGGTGGGGGGGAACACTGAAGCTTTCTTTGGACAA	CASRPLVGGNTEAFF	1	1.0436234606553955E-4	45	TCRBV02-01	TCRBV02	TCRBV02-01				01,03	TCRBD02-01*01	TCRBD02	TCRBD02-01	01				TCRBJ01-01*01	TCRBJ01	TCRBJ01-01	01				6	0	9	1	9	1	36	47	56	-1	62	1	In	VDJ
AATGTGAGCACCTTGGAGCTGGGGGACTCGGCCCTTTATCTTTGCGCCAGCAGCTTAGGGGAGAACACTGAAGCTTTCTTTGGACAA	CASSLGENTEAFF	1	1.0436234606553955E-4	39	TCRBV05-01*01	TCRBV05	TCRBV05-01	01				TCRBD01-01*01	TCRBD01	TCRBD01-01	01				TCRBJ01-01*01	TCRBJ01	TCRBJ01-01	01				2	1	5	2	0	1	42	-1	56	61	62	1	In	VDJ
ACCAGTGCCCATCCTGAAGACAGCAGCTTCTACATCTGCAGTGCTGGGCCTAGGACAGCAACTAATGAAAAACTGTTTTTTGGCAGT	CSAGPRTATNEKLFF	1	1.0436234606553955E-4	45	TCRBV20	TCRBV20				TCRBV20-01,TCRBV20-or09_02		TCRBD01-01*01	TCRBD01	TCRBD01-01	01				TCRBJ01-04*01	TCRBJ01	TCRBJ01-04	01				5	0	1	5	7	0	36	45	52	-1	58	1	In	VDJ
CACGCCCTGCAGCCAGAAGACTCAGCCCTGTATCTCTGCGCCAGCAGCCAAGGTTGGGGGATAGGTGGGCCCCAGCATTTTGGTGAT	CASSQGWGIGGPQHF	3	3.1308703819661864E-4	45	TCRBV04-01*01	TCRBV04	TCRBV04-01	01								TCRBD01,TCRBD02	TCRBD01-01,TCRBD02-01		TCRBJ01-05*01	TCRBJ01	TCRBJ01-05	01				1	8	6	1	3	9	36	52	55	60	68	3	In	VDJ
GAGTCGCCCAGCCCCAACCAGACCTCTCTGTACTTCTGTGCCAGCAGCCCGAGCGGGAACTTTAATCAGCCCCAGCATTTTGGTGAT	CASSPSGNFNQPQHF	1	1.0436234606553955E-4	45	TCRBV27-01*01	TCRBV27	TCRBV27-01	01				TCRBD02-01*02	TCRBD02	TCRBD02-01	02				TCRBJ01-05*01	TCRBJ01	TCRBJ01-05	01				6	5	6	3	4	4	36	47	51	58	63	1	In	VDJ
NTGTCGGCTGCTCCCTCCCAGACATCTGTGTACTTCTGTGCCAGCAGTCCGGGCAGATATAGCAATCAGCCCCAGCATTTTGGTGAT	CASSPGRYSNQPQHF	1	1.0436234606553955E-4	45	TCRBV06-05*01	TCRBV06	TCRBV06-05	01								TCRBD01,TCRBD02	TCRBD01-01,TCRBD02-01		TCRBJ01-05*01	TCRBJ01	TCRBJ01-05	01				5	5	8	0	2	0	36	48	50	54	59	1	In	VDJ
AATGTGAGCACCTTGGAGCTGGGGGACTCGGCCCTTTATCTTTGCGCCAGCAGCTTGGATAGCAATCAGCCCCAGCATTTTGGTGAT	CASSLDSNQPQHF	1	1.0436234606553955E-4	39	TCRBV05-01*01	TCRBV05	TCRBV05-01	01											TCRBJ01-05*01	TCRBJ01	TCRBJ01-05	01				0	1	0	0	0	0	42	-1	-1	58	59	1	In	VJ
CTCTGGAGCTGGGGGACTCAGCTTTGTATTTCTGTGCCAGCAGCGACGGGGACAGCACATAGCAATCAGCCCCAGCATTTTGGTGAT		6	6.261740763932373E-4	49	TCRBV09-01*01	TCRBV09	TCRBV09-01	01				TCRBD01-01*01	TCRBD01	TCRBD01-01	01				TCRBJ01-05*01	TCRBJ01	TCRBJ01-05	01				3	4	0	5	3	0	32	45	48	55	59	6	Out	VDJ
CACCTACACACCCTGCAGCCAGAAGACTCGGCCCTGTATCTCTGTGCCAGCAGCCAAGATGTGGGGCAGCCCCAGCATTTTGGTGAT	CASSQDVGQPQHF	5	5.218117303276978E-4	39	TCRBV04-02*01	TCRBV04	TCRBV04-02	01								TCRBD01,TCRBD02	TCRBD01-01,TCRBD02-01		TCRBJ01-05*01	TCRBJ01	TCRBJ01-05	01				0	0	6	2	3	7	42	59	62	-1	66	5	In	VDJ
CTGACAGTGACCAGTGCCCATCCTGAAGACAGCAGCTTCTACATCTGCAGTGCGCCGGATGGAGTAGGTGGCTACACCTTCGGTTCG	CSAPDGVGGYTF	3	3.1308703819661864E-4	36	TCRBV20	TCRBV20				TCRBV20-01,TCRBV20-or09_02		TCRBD02-01*02	TCRBD02	TCRBD02-01	02				TCRBJ01-02*01	TCRBJ01	TCRBJ01-02	01				6	4	10	2	7	7	45	53	60	64	68	3	In	VDJ
GAGTCCGCCAGCACCAACCAGACATCTATGTACCTCTGTGCCAGCAGTTTATCCTGGGGGACGGGTTATGGCTACACCTTCGGTTCG	CASSLSWGTGYGYTF	3	3.1308703819661864E-4	45	TCRBV28-01*01	TCRBV28	TCRBV28-01	01								TCRBD01,TCRBD02	TCRBD01-01,TCRBD02-01		TCRBJ01-02*01	TCRBJ01	TCRBJ01-02	01				1	4	0	7	5	5	36	52	57	62	66	3	In	VDJ
ATTCTGGAGTCCGCCAGCACCAACCAGACATCTATGTACCTCTGTGCCAGCAGGCTAGGGACAGGGTATGGCTACACCTTCGGTTCG	CASRLGTGYGYTF	1	1.0436234606553955E-4	39	TCRBV28-01*01	TCRBV28	TCRBV28-01	01				TCRBD01-01*01	TCRBD01	TCRBD01-01	01				TCRBJ01-02*01	TCRBJ01	TCRBJ01-02	01				6	0	0	3	4	5	42	53	57	-1	66	1	In	VDJ
GAGTCGCCCAGCCCCAACCAGACCTCTCTGTACTTCTGTGCCAGCAGTTACCGGGCCTTCTGGTTCTATGGCTACACCTTCGGTTCG	CASSYRAFWFYGYTF	1	1.0436234606553955E-4	45	TCRBV27-01*01	TCRBV27	TCRBV27-01	01								TCRBD01,TCRBD02	TCRBD01-01,TCRBD02-01		TCRBJ01-02*01	TCRBJ01	TCRBJ01-02	01				4	9	8	0	3	4	36	49	52	56	65	1	In	VDJ
GTGACATCGGCCCAAAAGAACCCGACAGCTTTCTATCTCTGTGCCTCAACCCGATCCGGGGGGACCTATGGCTACACCTTCGGTTCG	CASTRSGGTYGYTF	1	1.0436234606553955E-4	42	TCRBV19-01*01	TCRBV19	TCRBV19-01	01				TCRBD02-01*01	TCRBD02	TCRBD02-01	01				TCRBJ01-02*01	TCRBJ01	TCRBJ01-02	01				11	2	8	1	11	4	39	45	56	63	65	1	In	VDJ
GTGAGCACCTTGGAGCTGGGGGACTCGGCCCTTTATCTTTGCGCCAGCAGCCGGGGCAACCATAACTATGGCTACACCTTCGGTTCG	CASSRGNHNYGYTF	3	3.1308703819661864E-4	42	TCRBV05-01*01	TCRBV05	TCRBV05-01	01								TCRBD01,TCRBD02	TCRBD01-01,TCRBD02-01		TCRBJ01-02*01	TCRBJ01	TCRBJ01-02	01				4	5	7	0	1	1	39	51	52	57	62	3	In	VDJ
NNNNNNNNNNTGTCGGCTGCTCCCTCCCAGACATCTGTGTACTTCTGTGCCAGCAGTCAGACCCCCAATGGCTACACCTTCGGTTCG	CASSQTPNGYTF	2	2.087246921310791E-4	36	TCRBV06-05*01	TCRBV06	TCRBV06-05	01								TCRBD01,TCRBD02	TCRBD01-01,TCRBD02-01		TCRBJ01-02*01	TCRBJ01	TCRBJ01-02	01				5	5	2	7	2	6	45	57	59	62	67	2	In	VDJ
GGAGTCGCCCAGCCCCAACCAGACCTCTCTGTACTTCTGTGCCATCGGGAGTGACGGGTGGGGAGGTCCGGCTACACCTTCGGTTCG		1	1.0436234606553955E-4	44	TCRBV27-01*01	TCRBV27	TCRBV27-01	01				TCRBD02-01*02	TCRBD02	TCRBD02-01	02				TCRBJ01-02*01	TCRBJ01	TCRBJ01-02	01				10	18	8	2	1	8	37	44	45	51	69	1	Out	VDJ
CTGGAGTCCGCCAGCACCAACCAGACATCTATGTACCTCTGTGCCAGCAGTTTCCGGCAGGCGTTAGCCGAGCAGTACTTCGGGCCG	CASSFRQALAEQYF	1	1.0436234606553955E-4	42	TCRBV28-01*01	TCRBV28	TCRBV28-01	01								TCRBD01,TCRBD02	TCRBD01-01,TCRBD02-01		TCRBJ02-07*01	TCRBJ02	TCRBJ02-07	01				3	7	4	4	4	6	39	53	57	61	68	1	In	VDJ
ACATCGGCCCAAAAGAACCCGACAGCTTTCTATCTCTGTGCCAGTAGTCCCCGGGACACGAGCTCCTACGAGCAGTACTTCGGGCCG	CASSPRDTSSYEQYF	1	1.0436234606553955E-4	45	TCRBV19-01*01	TCRBV19	TCRBV19-01	01				TCRBD01-01*01	TCRBD01	TCRBD01-01	01				TCRBJ02-07*01	TCRBJ02	TCRBJ02-07	01				5	4	0	6	4	0	36	48	52	58	62	1	In	VDJ
AGATGAATGTGAGCACCTTGGAGCTGGGGGACTCGGCCCTTTATCTTTGCGCCAGCGGTCCCCCCCTACGAGCAGTACTTCGGGCCG		1	1.0436234606553955E-4	34	TCRBV05-01*01	TCRBV05	TCRBV05-01	01								TCRBD01,TCRBD02	TCRBD01-01,TCRBD02-01		TCRBJ02-07*01	TCRBJ02	TCRBJ02-07	01				7	6	0	10	0	2	47	-1	56	58	64	1	Out	VDJ
GAGCTGGGGGACTCGGCCCTTTATCTTTGCGCCAGCAGCTCACGTGCCGGGACAGGGGGCACCACATACGAGCAGTACTTCGGGCCG	CASSSRAGTGGTTYEQYF	2	2.087246921310791E-4	54	TCRBV05-01*01	TCRBV05	TCRBV05-01	01				TCRBD01-01*01	TCRBD01	TCRBD01-01	01				TCRBJ02-07*01	TCRBJ02	TCRBJ02-07	01				3	6	0	0	8	4	27	40	48	60	66	2	In	VDJ
CCCTAGAGTCTGCCATCCCCAACCAGACAGCTCTTTACTTCTGTGCCACCGGCAGGGGGCGTCATCCACGAGCAGTACTTCGGGCCG		4	4.174493842621582E-4	40	TCRBV24-01*01	TCRBV24	TCRBV24-01	01				TCRBD01-01*01	TCRBD01	TCRBD01-01	01				TCRBJ02-07*01	TCRBJ02	TCRBJ02-07	01				9	7	4	0	2	5	41	50	52	60	67	4	Out	VDJ
NTGAAGATCCAGCCCTCAGAACCCAGGGACTCAGCTGTGTACTTCTGTGCCAGCAGTTATGGGAATTCACCCCTCCACTTTGGGAAC	CASSYGNSPLHF	2	2.087246921310791E-4	36	TCRBV12-03/12-04*01	TCRBV12	TCRBV12-03/12-04	01								TCRBD01,TCRBD02	TCRBD01-01,TCRBD02-01		TCRBJ01-06*02	TCRBJ01	TCRBJ01-06	02				4	0	0	9	2	7	45	58	60	-1	63	2	In	VDJ
AGCACCTTGGAGCTGGGGGACTCGGCCCTTTATCTTTGCGCCAGCAGCTTGTCTTCTAGCGGGGGAACTGGGCAGTTCTTCGGGCCA	CASSLSSSGGTGQFF	1	1.0436234606553955E-4	45	TCRBV05-01*01	TCRBV05	TCRBV05-01	01				TCRBD02-01*01	TCRBD02	TCRBD02-01	01				TCRBJ02-01*01	TCRBJ02	TCRBJ02-01	01				1	6	4	2	4	12	36	51	55	65	71	1	In	VDJ
ATCCAGCCCTCAGAACCCAGGGACTCAGCTGTGTACTTCTGTGCCAGCAGCCGTACTAGCGGGGGTAGTGAGCAGTTCTTCGGGCCA	CASSRTSGGSEQFF	1	1.0436234606553955E-4	42	TCRBV12	TCRBV12				TCRBV12-03/12-04,TCRBV12-04		TCRBD02-01*01	TCRBD02	TCRBD02-01	01				TCRBJ02-01*01	TCRBJ02	TCRBJ02-01	01				6	3	3	2	4	9	39	50	54	65	68	1	In	VDJ
TTAAATCTTCACATCAATTCCCTGGAGCTTGGTGACTCTGCTGTGTATTTCTGTGCCAGCGGTCACACTGAGCAGTTCTTCGGGCCA	CASGHTEQFF	2	2.087246921310791E-4	30	TCRBV03-01/03-02*01	TCRBV03	TCRBV03-01/03-02	01				TCRBD01-01*01	TCRBD01	TCRBD01-01	01				TCRBJ02-01*01	TCRBJ02	TCRBJ02-01	01				8	1	3	6	4	9	51	60	64	67	68	2	In	VDJ
AATGTGAACGCCTTGTTGCTGGGGGACTCGGCCCTCTATCTCTGTGCCAGCAGCTTGGCTCACAGTAATGAGCAGTTCTTCGGGCCA	CASSLAHSNEQFF	1	1.0436234606553955E-4	39	TCRBV05-06*01	TCRBV05	TCRBV05-06	01				TCRBD01-01*01	TCRBD01	TCRBD01-01	01				TCRBJ02-01*01	TCRBJ02	TCRBJ02-01	01				0	1	3	5	3	7	42	58	61	65	66	1	In	VDJ
GCCATCCCCAACCAGACAGCTCTTTACTTCTGTGCCACCAGTGATGGATCGTGGGTGGATCCAAAGAATGAGCAGTTCTTCGGGCCA	CATSDGSWVDPKNEQFF	1	1.0436234606553955E-4	51	TCRBV24-01*01	TCRBV24	TCRBV24-01	01								TCRBD01,TCRBD02	TCRBD01-01,TCRBD02-01		TCRBJ02-01*01	TCRBJ02	TCRBJ02-01	01				3	11	0	9	7	7	30	45	52	55	66	1	In	VDJ
CTGACAGTGACCAGTGCCCATCCTGAAGACAGCAGCTTCTACATCTGCAGTGGGCGGGGGGGAATCAATGAGCAGTTCTTCGGGCCA	CSGRGGINEQFF	1	1.0436234606553955E-4	36	TCRBV20	TCRBV20				TCRBV20-01,TCRBV20-or09_02		TCRBD02-01*01	TCRBD02	TCRBD02-01	01				TCRBJ02-01*01	TCRBJ02	TCRBJ02-01	01				7	3	7	0	1	6	45	52	53	62	65	1	In	VDJ
AGTTCTAAGAAGCTCCTTCTCAGTGACTCTGGCTTCTATCTCTGTGCCTGGAACCGGGGGGGGTACAATGAGCAGTTCTTCGGGCCA	CAWNRGGYNEQFF	1	1.0436234606553955E-4	39	TCRBV30-01*01	TCRBV30	TCRBV30-01	01				TCRBD02-01*01	TCRBD02	TCRBD02-01	01				TCRBJ02-01*01	TCRBJ02	TCRBJ02-01	01				4	1	8	0	2	4	42	52	54	62	63	1	In	VDJ
AAGATCCAGCCCTCAGAACCCAGGGACTCAGCTGTGTACTTCTGTGCCAGCAGCTTGGGCGCGGCGCGGACCCAGTACTTCGGGCCA	CASSLGAARTQYF	2	2.087246921310791E-4	39	TCRBV12-03/12-04*01	TCRBV12	TCRBV12-03/12-04	01								TCRBD01,TCRBD02	TCRBD01-01,TCRBD02-01		TCRBJ02-05*01	TCRBJ02	TCRBJ02-05	01				6	8	8	0	3	7	42	53	56	60	68	2	In	VDJ
CTACACGCCCTGCAGCCAGAAGACTCAGCCCTGTATCTCTGCGCCAGCAGCCAAGAGGGGGCATGGGAGACCCAGTACTTCGGGCCA	CASSQEGAWETQYF	2	2.087246921310791E-4	42	TCRBV04-01*01	TCRBV04	TCRBV04-01	01				TCRBD01-01*01	TCRBD01	TCRBD01-01	01				TCRBJ02-05*01	TCRBJ02	TCRBJ02-05	01				0	4	6	0	0	5	39	-1	56	62	66	2	In	VDJ
TCCCTGGAGCTTGGTGACTCTGCTGTGTATTTCTGTGCCAGCAGCCCGAGCGGCGGGGGGAGGTTAGAGACCCAGTACTTCGGGCCA	CASSPSGGGRLETQYF	1	1.0436234606553955E-4	48	TCRBV03-01/03-02*01	TCRBV03	TCRBV03-01/03-02	01				TCRBD02-01*01	TCRBD02	TCRBD02-01	01				TCRBJ02-05*01	TCRBJ02	TCRBJ02-05	01				4	5	7	1	6	4	33	46	52	60	65	1	In	VDJ
CTGGAGTCCGCCAGCACCAACCAGACATCTATGTACCTCTGCGCCAGCAGTTTAGAAACAGGGGAAGAGACCCAGTACTTCGGGCCA	CASSLETGEETQYF	1	1.0436234606553955E-4	42	TCRBV28-01*01	TCRBV28	TCRBV28-01	01				TCRBD01-01*01	TCRBD01	TCRBD01-01	01				TCRBJ02-05*01	TCRBJ02	TCRBJ02-05	01				2	0	3	2	3	3	39	54	57	-1	64	1	In	VDJ
CTGGAGTCTGCTGCCTCCTCCCAGACATCTGTATATTTCTGCGCCAGCAGTGAATCGGGTTCCGTCGGTACGCAGTATTTTGGCCCA	CASSESGSVGTQYF	2	2.087246921310791E-4	42	TCRBV10-01*01	TCRBV10	TCRBV10-01	01				TCRBD02-01	TCRBD02	TCRBD02-01				01,02	TCRBJ02-03*01	TCRBJ02	TCRBJ02-03	01				3	9	8	4	2	8	39	53	55	59	68	2	In	VDJ
GTGACCAGTGCCCATCCTGAAGACAGCAGCTTCTACATCTGCAGTGCCCGTAGCGGGGGGCGGGGGAGTACGCAGTATTTTGGCCCA	CSARSGGRGSTQYF	1	1.0436234606553955E-4	42	TCRBV20	TCRBV20				TCRBV20-01,TCRBV20-or09_02		TCRBD02-01*01	TCRBD02	TCRBD02-01	01				TCRBJ02-03*01	TCRBJ02	TCRBJ02-03	01				6	8	5	1	3	8	39	47	50	60	68	1	In	VDJ
ATCCAGCCTGCAGAGCTTGAGGACTCGGCCGTGTATCTCTGTGCCAGCAGATTAGAGGGGCGAGGAGATACGCAGTATTTTGGCCCA	CASRLEGRGDTQYF	1	1.0436234606553955E-4	42	TCRBV11	TCRBV11				TCRBV11-02,TCRBV11-03		TCRBD01-01*01	TCRBD01	TCRBD01-01	01				TCRBJ02-03*01	TCRBJ02	TCRBJ02-03	01				0	4	7	0	0	5	39	-1	56	61	65	1	In	VDJ
GCCTTGTTGCTGGGGGACTCGGCCCTCTATCTCTGTGCCAGCAGCTACCTCGGGACAGGGCCTGCAGATACGCAGTATTTTGGCCCA	CASSYLGTGPADTQYF	1	1.0436234606553955E-4	48	TCRBV05-06*01	TCRBV05	TCRBV05-06	01				TCRBD01-01*01	TCRBD01	TCRBD01-01	01				TCRBJ02-03*01	TCRBJ02	TCRBJ02-03	01				3	4	0	3	5	4	33	46	51	60	64	1	In	VDJ
AAAAGAACCCGACAGCTTTCTATCTCTGTGCCAGTAGAAAATTATCACCGCGATAGGTTGAACACCGGGGAGCTGTTTTTTGGAGAA		1	1.0436234606553955E-4	55	TCRBV19-01*01	TCRBV19	TCRBV19-01	01								TCRBD01,TCRBD02	TCRBD01-01,TCRBD02-01		TCRBJ02-02*01	TCRBJ02	TCRBJ02-02	01				6	2	5	4	17	1	26	37	54	57	59	1	Out	VDJ
TCGGCCCAAAAGAACCCGACAGCTTTCTATCTCTGTGCCAGTAGTGCGACCGGGACTTCAAACACCGGGGAGCTGTTTTTTGGAGAA	CASSATGTSNTGELFF	1	1.0436234606553955E-4	48	TCRBV19-01*01	TCRBV19	TCRBV19-01	01				TCRBD02-01	TCRBD02	TCRBD02-01				01,02	TCRBJ02-02*01	TCRBJ02	TCRBJ02-02	01				5	3	0	10	6	2	33	45	51	57	60	1	In	VDJ
AATGTGAGCACCTTGGAGCTGGGGGACTCGGCCCTTTATCTTTGCGCCAGCAGCTTGACCACCGGAGGGGAGCTGTTTTTTGGAGAA	CASSLTTGGELFF	7	7.305364224587769E-4	39	TCRBV05-01*01	TCRBV05	TCRBV05-01	01								TCRBD01,TCRBD02	TCRBD01-01,TCRBD02-01		TCRBJ02-02*01	TCRBJ02	TCRBJ02-02	01				1	0	1	8	6	8	42	57	63	-1	66	7	In	VDJ
ATTCTGGAGTCCGCCAGCACCAACCAGACATCTATGTACCTCTGTGCCAGCAGTTTAGCCCCAGGGGGCAGGGCTTTCTTTGGACAA	CASSLAPGGRAFF	1	1.0436234606553955E-4	39	TCRBV28-01*01	TCRBV28	TCRBV28-01	01				TCRBD01-01*01	TCRBD01	TCRBD01-01	01				TCRBJ01-01*01	TCRBJ01	TCRBJ01-01	01				2	3	4	0	4	11	42	57	61	69	72	1	In	VDJ
ACTCTGACAGTGACCAGTGCCCATCCTGAAGACAGCAGCTTCTACATCTGCAGTGCATTAAGGACAGCTGAAGCTTTCTTTGGACAA	CSALRTAEAFF	1	1.0436234606553955E-4	33	TCRBV20-01	TCRBV20	TCRBV20-01				01,04	TCRBD01-01*01	TCRBD01	TCRBD01-01	01				TCRBJ01-01*01	TCRBJ01	TCRBJ01-01	01				6	0	1	5	5	6	48	56	61	-1	67	1	In	VDJ
ACAGTGACCAGTGCCCATCCTGAAGACAGCAGCTTCTACATCTGCAGTGCTAGACCGGTTCAGTTCACTGAAGCTTTCTTTGGACAA	CSARPVQFTEAFF	1	1.0436234606553955E-4	39	TCRBV20	TCRBV20				TCRBV20-01,TCRBV20-or09_02						TCRBD01,TCRBD02	TCRBD01-01,TCRBD02-01		TCRBJ01-01*01	TCRBJ01	TCRBJ01-01	01				2	2	4	5	6	4	42	54	60	63	65	1	In	VDJ
GTGAGCACCTTGGAGCTGGGGGACTCGGCCCTTTATCTTTGCGCCAGCAGGGAACCAGGGGTGAACACTGAAGCTTTCTTTGGACAA	CASREPGVNTEAFF	2	2.087246921310791E-4	42	TCRBV05-01*01	TCRBV05	TCRBV05-01	01				TCRBD01-01*01	TCRBD01	TCRBD01-01	01				TCRBJ01-01*01	TCRBJ01	TCRBJ01-01	01				5	0	4	2	5	0	39	50	55	-1	61	2	In	VDJ
GTGACCAGTGCCCATCCTGAAGACAGCAGCTTCTACATCTGCAGTGCTGAATTAGGGACCCTGAACACTGAAGCTTTCTTTGGACAA	CSAELGTLNTEAFF	2	2.087246921310791E-4	42	TCRBV20	TCRBV20				TCRBV20-01,TCRBV20-or09_02						TCRBD01,TCRBD02	TCRBD01-01,TCRBD02-01		TCRBJ01-01*01	TCRBJ01	TCRBJ01-01	01				5	2	0	7	6	0	39	48	54	59	61	2	In	VDJ
CTGAGGATCCAGCAGGTAGTGCGAGGAGATTCGGCAGCTTATTTCTGTGCCAGCTCGCGACAGGGAACTGAAGCTTTCTTTGGACAA	CASSRQGTEAFF	1	1.0436234606553955E-4	36	TCRBV18-01*01	TCRBV18	TCRBV18-01	01				TCRBD01-01*01	TCRBD01	TCRBD01-01	01				TCRBJ01-01*01	TCRBJ01	TCRBJ01-01	01				6	1	2	3	2	5	45	56	58	65	66	1	In	VDJ
ATCCTGGAGTCGCCCAGCCCCAACCAGACCTCTCTGTACTTCTGTGCCAGCAGGATCCGGGGGGCTGGGGAAGCTTTCTTTGGACAA	CASRIRGAGEAFF	1	1.0436234606553955E-4	39	TCRBV27-01*01	TCRBV27	TCRBV27-01	01				TCRBD02-01*01	TCRBD02	TCRBD02-01	01				TCRBJ01-01*01	TCRBJ01	TCRBJ01-01	01				6	5	8	1	4	8	42	53	57	64	69	1	In	VDJ
NNNNNNNTGTCGGCTGCTCCCTCCCAGACATCTGTGTACTTCTGTGCCATAGGGGGCAGATCTAATGAAAAACTGTTTTTTGGCAGT	CAIGGRSNEKLFF	2	2.087246921310791E-4	39	TCRBV06-05*01	TCRBV06	TCRBV06-05	01				TCRBD01-01*01	TCRBD01	TCRBD01-01	01				TCRBJ01-04*01	TCRBJ01	TCRBJ01-04	01				10	4	5	0	1	3	42	49	50	57	61	2	In	VDJ
CTGGAGCTTGGTGACTCTGCTGTGTATTTCTGTGCCAGCAGCCAAACTACAGGGTACAGGTTGAATGAAAAACTGTTTTTTGGCAGT	CASSQTTGYRLNEKLFF	3	3.1308703819661864E-4	51	TCRBV03-01/03-02*01	TCRBV03	TCRBV03-01/03-02	01				TCRBD01-01*01	TCRBD01	TCRBD01-01	01				TCRBJ01-04*01	TCRBJ01	TCRBJ01-04	01				2	9	3	3	3	5	30	45	48	54	63	3	In	VDJ
CTGAGCTCTCTGGAGCTGGGGGACTCAGCTTTGTATTTCTGTGCCAGCAGCCCAGGGACAGATAATCAGCCCCAGCATTTTGGTGAT	CASSPGTDNQPQHF	2	2.087246921310791E-4	42	TCRBV09-01*01	TCRBV09	TCRBV09-01	01				TCRBD01-01*01	TCRBD01	TCRBD01-01	01				TCRBJ01-05*01	TCRBJ01	TCRBJ01-05	01				4	2	0	5	3	4	39	51	54	61	63	2	In	VDJ
CAGGTAGTGCGAGGAGATTCGGCAGCTTATTTCTGTGCCAGCTCACCAAAGAGGACGGAAGATAATCAGCCCCAGCATTTTGGTGAT	CASSPKRTEDNQPQHF	1	1.0436234606553955E-4	48	TCRBV18-01*01	TCRBV18	TCRBV18-01	01								TCRBD01,TCRBD02	TCRBD01-01,TCRBD02-01		TCRBJ01-05*01	TCRBJ01	TCRBJ01-05	01				2	7	1	7	4	4	33	48	52	56	63	1	In	VDJ
GAGTCCGCCAGCACCAACCAGACATCTATGTACCTCTGTGCCAGCAGTTACGGGAGGGGGTTCCGGCAGCCCCAGCATTTTGGTGAT	CASSYGRGFRQPQHF	2	2.087246921310791E-4	45	TCRBV28-01*01	TCRBV28	TCRBV28-01	01				TCRBD02-01*02	TCRBD02	TCRBD02-01	02				TCRBJ01-05*01	TCRBJ01	TCRBJ01-05	01				4	8	8	0	1	7	36	49	50	58	66	2	In	VDJ
AAGATCCAGCGCACAGAGCGGGGGGACTCAGCCGTGTATCTCTGTGCCAGCAGCTTAGGCCCGGGGGCACCCCTCCACTTTGGGAAT	CASSLGPGAPLHF	1	1.0436234606553955E-4	39	TCRBV07-03*01	TCRBV07	TCRBV07-03	01				TCRBD02-01*01	TCRBD02	TCRBD02-01	01				TCRBJ01-06*01	TCRBJ01	TCRBJ01-06	01				2	0	8	2	4	11	42	57	61	-1	67	1	In	VDJ
GTGCAGCCTGCAGAACTGGAGGATTCTGGAGTTTATTTCTGTGCCAGCAGCCAGGGGACAGCCGCCTATGGCTACACCTTCGGTTCG	CASSQGTAAYGYTF	2	2.087246921310791E-4	42	TCRBV14-01*01	TCRBV14	TCRBV14-01	01				TCRBD01-01*01	TCRBD01	TCRBD01-01	01				TCRBJ01-02*01	TCRBJ01	TCRBJ01-02	01				3	4	0	5	1	4	39	53	54	61	65	2	In	VDJ
ATCCGGTCCACAAAGCTGGAGGACTCAGCCATGTACTTCTGTGCCAGCAGTGGGGACCGAACAACCTATGGCTACACCTTCGGTTCG	CASSGDRTTYGYTF	2	2.087246921310791E-4	42	TCRBV02-01	TCRBV02	TCRBV02-01				01,03					TCRBD01,TCRBD02	TCRBD01-01,TCRBD02-01		TCRBJ01-02*01	TCRBJ01	TCRBJ01-02	01				4	8	0	7	0	4	39	-1	52	57	65	2	In	VDJ
NNNNNNNTGTCGGCTGCTCCCTCCCAGACATCTGTGTACTTCTGTGCCAGCAGCCAGGGATATAACTATGGCTACACCTTCGGTTCG	CASSQGYNYGYTF	2	2.087246921310791E-4	39	TCRBV06-05*01	TCRBV06	TCRBV06-05	01				TCRBD01-01*01	TCRBD01	TCRBD01-01	01				TCRBJ01-02*01	TCRBJ01	TCRBJ01-02	01				6	3	4	3	1	1	42	53	54	59	62	2	In	VDJ
GCAGCCTGCAGAACTGGAGGATTCTGGAGTTTATTTCTGTGCCAGGGTGACCGGGGGAGTGTCTCACACGGCTACACCTTCGGTTCG		1	1.0436234606553955E-4	44	TCRBV14-01*01	TCRBV14	TCRBV14-01	01				TCRBD02-01*01	TCRBD02	TCRBD02-01	01				TCRBJ01-02*01	TCRBJ01	TCRBJ01-02	01				9	12	8	2	6	8	37	45	51	57	69	1	Out	VDJ
CAGCCCTCAGAACCCAGGGACTCAGCTGTGTACTTCTGTGCCAGCAGTTTAGAGTTAAAGGACAGGGGAGGCTACACCTTCGGTTCG	CASSLELKDRGGYTF	4	4.174493842621582E-4	45	TCRBV12	TCRBV12				TCRBV12-03/12-04,TCRBV12-04		TCRBD01-01*01	TCRBD01	TCRBD01-01	01				TCRBJ01-02*01	TCRBJ01	TCRBJ01-02	01				1	1	1	2	7	8	36	52	59	68	69	4	In	VDJ
CCCCTGATCCTGGAGTCGCCCAGCCCCAACCAGACCTCTCTGTACTTCTGTGCCAGCAGCCCGATCTACGAGCAGTACTTCGGGCCG	CASSPIYEQYF	1	1.0436234606553955E-4	33	TCRBV27-01*01	TCRBV27	TCRBV27-01	01								TCRBD01,TCRBD02	TCRBD01-01,TCRBD02-01		TCRBJ02-07*01	TCRBJ02	TCRBJ02-07	01				6	1	2	8	3	3	48	59	62	64	65	1	In	VDJ
ACCTTGGAGCTGGGGGACTCGGCCCTTTATCTTTGCGCCAGCAGCTGGGGGACAGGGAAGGGGTCCTACGAGCAGTACTTCGGGCCG	CASSWGTGKGSYEQYF	1	1.0436234606553955E-4	48	TCRBV05-01*01	TCRBV05	TCRBV05-01	01				TCRBD01-01*01	TCRBD01	TCRBD01-01	01				TCRBJ02-07*01	TCRBJ02	TCRBJ02-07	01				3	6	0	3	2	1	33	46	48	57	63	1	In	VDJ
CTGTCCTCAGAACCGGGAGACACGGCACTGTATCTCTGCGCCAGCAGTCACTTCCCAGTAGGCTCCTACGAGCAGTACTTCGGGCCG	CASSHFPVGSYEQYF	2	2.087246921310791E-4	45	TCRBV23-01*01	TCRBV23	TCRBV23-01	01								TCRBD01,TCRBD02	TCRBD01-01,TCRBD02-01		TCRBJ02-07*01	TCRBJ02	TCRBJ02-07	01				3	4	4	5	5	0	36	50	55	58	62	2	In	VDJ
CAGCCCTCAGAACCCAGGGACTCAGCTGTGTACTTCTGTGCCAGCAGTTTAGCTGACTAGCGGGACTACGAGCAGTACTTCGGGCCG	CASSLAD*RDYEQYF	3	3.1308703819661864E-4	45	TCRBV12	TCRBV12				TCRBV12-03/12-04,TCRBV12-04		TCRBD02-01*02	TCRBD02	TCRBD02-01	02				TCRBJ02-07*01	TCRBJ02	TCRBJ02-07	01				0	0	2	3	1	3	36	53	54	-1	65	3	Stop	VDJ
ATCCTGGAGTCGCCCAGCCCCAACCAGACCTCTCTGTACTTCTGTGCCAGCAGATTAACAGGGCTCCCCAAGCAGTACTTCGGGCCG	CASRLTGLPKQYF	2	2.087246921310791E-4	39	TCRBV27-01*01	TCRBV27	TCRBV27-01	01				TCRBD01-01*01	TCRBD01	TCRBD01-01	01				TCRBJ02-07*01	TCRBJ02	TCRBJ02-07	01				2	7	3	3	0	8	42	-1	57	63	70	2	In	VDJ
TCTAAGAAGCTCCTTCTCAGTGACTCTGGCTTCTATCTCTGTGCCTGGAGTGTACTTGGGTTTGGAAACACCATATATTTTGGAGAG	CAWSVLGFGNTIYF	1	1.0436234606553955E-4	42	TCRBV30-01*01	TCRBV30	TCRBV30-01	01								TCRBD01,TCRBD02	TCRBD01-01,TCRBD02-01		TCRBJ01-03*01	TCRBJ01	TCRBJ01-03	01				0	2	0	9	4	3	39	53	57	60	62	1	In	VDJ
ACCCTGCAGCCAGAAGACTCGGCCCTGTATCTCTGTGCCAGCAGCCAAGAGGCAGGGTCTTCTGGAAACACCATATATTTTGGAGAG	CASSQEAGSSGNTIYF	1	1.0436234606553955E-4	48	TCRBV04-02*01	TCRBV04	TCRBV04-02	01				TCRBD01-01*01	TCRBD01	TCRBD01-01	01				TCRBJ01-03*01	TCRBJ01	TCRBJ01-03	01				0	3	4	3	2	1	33	50	52	57	60	1	In	VDJ
TCTGCCATCCCCAACCAGACAGCTCTTTACTTCTGTGCCACCAGTGATAGCAGGGGTGACTCTGGAAACACCATATATTTTGGAGAG	CATSDSRGDSGNTIYF	1	1.0436234606553955E-4	48	TCRBV24-01*01	TCRBV24	TCRBV24-01	01				TCRBD01-01*01	TCRBD01	TCRBD01-01	01				TCRBJ01-03*01	TCRBJ01	TCRBJ01-03	01				3	3	4	2	2	0	33	48	50	56	59	1	In	VDJ
ATCCAGCCCTCAGAACCCAGGGACTCAGCTGTGTACTTCTGTGCCAGCAGTTTAGCCCCCCCTGGAAACACCATATATTTTGGAGAG	CASSLAPPGNTIYF	1	1.0436234606553955E-4	42	TCRBV12	TCRBV12				TCRBV12-03/12-04,TCRBV12-04									TCRBJ01-03*01	TCRBJ01	TCRBJ01-03	01				0	5	0	0	0	2	39	-1	-1	56	61	1	In	VJ
GCCTTGGAGCTGGGGGACTCGGCCCTGTATCTCTGTGCCAGAAGCTTCGGACGTACCTCTGGGGCCAACGTCCTGACTTTCGGGGCC	CARSFGRTSGANVLTF	1	1.0436234606553955E-4	48	TCRBV05-03	TCRBV05	TCRBV05-03				01,02					TCRBD01,TCRBD02	TCRBD01-01,TCRBD02-01		TCRBJ02-06*01	TCRBJ02	TCRBJ02-06	01				2	4	1	7	1	0	33	47	48	52	56	1	In	VDJ
CTTCACATCAATTCCCTGGAGCTTGGTGACTCTGCTGTGTATTTCTGTGCCAGCAGCCGGGACCTTGATGAGCAGTTCTTCGGGCCA	CASSRDLDEQFF	1	1.0436234606553955E-4	36	TCRBV03-01/03-02*01	TCRBV03	TCRBV03-01/03-02	01								TCRBD01,TCRBD02	TCRBD01-01,TCRBD02-01		TCRBJ02-01*01	TCRBJ02	TCRBJ02-01	01				4	4	0	7	0	8	45	-1	58	63	67	1	In	VDJ
GTGAGCACCTTGGAGCTGGGGGACTCGGCCCTTTATCTTTGCGCCAGCAGTTCCGGGACAGGTAGCAATGAGCAGTTCTTCGGGCCA	CASSSGTGSNEQFF	1	1.0436234606553955E-4	42	TCRBV05-01*01	TCRBV05	TCRBV05-01	01				TCRBD01-01*01	TCRBD01	TCRBD01-01	01				TCRBJ02-01*01	TCRBJ02	TCRBJ02-01	01				5	3	0	4	4	6	39	50	54	62	65	1	In	VDJ
CAGCGCACAGAGCGGGGGGACTCAGCCGTGTATCTCTGTGCCAGCAGCTTGCTAGCGGGAGTGTACAATGAGCAGTTCTTCGGGCCA	CASSLLAGVYNEQFF	1	1.0436234606553955E-4	45	TCRBV07-03*01	TCRBV07	TCRBV07-03	01				TCRBD02-01*02	TCRBD02	TCRBD02-01	02				TCRBJ02-01*01	TCRBJ02	TCRBJ02-01	01				3	2	4	2	1	4	36	50	51	61	63	1	In	VDJ
CAGCGCACAGAGCGGGGGGACTCAGCCGTGTATCTCTGTGCCAGCAGTGGAAGCGGGAGAGCCTACAATGAGCAGTTCTTCGGGCCA	CASSGSGRAYNEQFF	6	6.261740763932373E-4	45	TCRBV07-03*01	TCRBV07	TCRBV07-03	01				TCRBD02-01*02	TCRBD02	TCRBD02-01	02				TCRBJ02-01*01	TCRBJ02	TCRBJ02-01	01				6	2	6	2	4	2	36	47	51	59	61	6	In	VDJ
GAGTCCGCCAGCACCAACCAGACATCTATGTACCTCTGTGCCAGCAGTTTAGGACAGGGGGCGTGGGAGACCCAGTACTTCGGGCCA	CASSLGQGAWETQYF	1	1.0436234606553955E-4	45	TCRBV28-01*01	TCRBV28	TCRBV28-01	01				TCRBD01-01*01	TCRBD01	TCRBD01-01	01				TCRBJ02-05*01	TCRBJ02	TCRBJ02-05	01				2	4	1	0	0	5	36	-1	51	62	66	1	In	VDJ
CAGCAGGTAGTGCGAGGAGATTCGGCAGCTTATTTCTGTGCCAGCTCCCGAACCCGGGGGTCAGCGGAGACCCAGTACTTCGGGCCA	CASSRTRGSAETQYF	1	1.0436234606553955E-4	45	TCRBV18-01*01	TCRBV18	TCRBV18-01	01				TCRBD02-01*01	TCRBD02	TCRBD02-01	01				TCRBJ02-05*01	TCRBJ02	TCRBJ02-05	01				6	6	8	2	7	5	36	47	54	60	66	1	In	VDJ
GGCCCAAAAGAACCCGACAGCTTTCTATCTCTGTGCCAGTAGTGAGACTAGCGGGGGGGTATCCAGGAGACCCAGTACTTCGGGCCA		2	2.087246921310791E-4	50	TCRBV19-01*01	TCRBV19	TCRBV19-01	01				TCRBD02-01*01	TCRBD02	TCRBD02-01	01				TCRBJ02-05*01	TCRBJ02	TCRBJ02-05	01				5	7	2	0	2	5	31	43	45	59	66	2	Out	VDJ
CAGGTAGTGCGAGGAGATTCGGCAGCTTATTTCTGTGCCAGCTCACCTACCCTTGGGGGGGGTGCAGAGACCCAGTACTTCGGGCCA	CASSPTLGGGAETQYF	1	1.0436234606553955E-4	48	TCRBV18-01*01	TCRBV18	TCRBV18-01	01				TCRBD02-01*01	TCRBD02	TCRBD02-01	01				TCRBJ02-05*01	TCRBJ02	TCRBJ02-05	01				3	4	9	0	7	4	33	47	54	61	65	1	In	VDJ
GCCATCCCCAACCAGACAGCTCTTTACTTCTGTGCCACCTTGATATTCCAGGGGGCAGGTGAAAGGTATACGCAGTATTTTGGCCCA	CATLIFQGAGERYTQYF	2	2.087246921310791E-4	51	TCRBV24-01*01	TCRBV24	TCRBV24-01	01				TCRBD01-01*01	TCRBD01	TCRBD01-01	01				TCRBJ02-03*01	TCRBJ02	TCRBJ02-03	01				9	11	4	0	9	7	30	39	48	56	67	2	In	VDJ
TGGTCGCACTGCAGCAAGAAGACTCAGCTGCGTATCTCTGCACCAGCAGCCAAGGCCCAAGGGACAGATACGCAGTATTTTGGCCCA		6	6.261740763932373E-4	43	TCRBV01-01*01	TCRBV01	TCRBV01-01	01								TCRBD01,TCRBD02	TCRBD01-01,TCRBD02-01		TCRBJ02-03*01	TCRBJ02	TCRBJ02-03	01				1	0	5	3	5	3	38	54	59	-1	63	6	Out	VDJ
GTGAGCAACATGAGCCCTGAAGACAGCAGCATATATCTCTGCAGCGTTGAAGGACAGGGGCTCACAGATACGCAGTATTTTGGCCCA	CSVEGQGLTDTQYF	4	4.174493842621582E-4	42	TCRBV29-01	TCRBV29	TCRBV29-01				01,02	TCRBD01-01*01	TCRBD01	TCRBD01-01	01				TCRBJ02-03*01	TCRBJ02	TCRBJ02-03	01				1	2	2	2	0	2	39	-1	52	60	62	4	In	VDJ
TGCCCATCCTGAAGACAGCAGCTTCTACATCTGCAGTGCTAGTTCCATTTAGCGGGGGCCCCCACAGATACGCAGTATTTTGGCCCA		2	2.087246921310791E-4	50	TCRBV20-01*04	TCRBV20	TCRBV20-01	04				TCRBD02-01*01	TCRBD02	TCRBD02-01	01				TCRBJ02-03*01	TCRBJ02	TCRBJ02-03	01				2	4	5	2	6	2	31	43	49	58	62	2	Out	VDJ
CAGCCTGCAGAGCTTGGGGACTCGGCCGTGTATCTCTGTGCCAGCAGCACCCGACAGGGGAATCAAGATACGCAGTATTTTGGCCCA	CASSTRQGNQDTQYF	3	3.1308703819661864E-4	45	TCRBV11-03*01	TCRBV11	TCRBV11-03	01				TCRBD01-01*01	TCRBD01	TCRBD01-01	01				TCRBJ02-03*01	TCRBJ02	TCRBJ02-03	01				5	5	2	2	4	5	36	48	52	60	65	3	In	VDJ
CAGCAGGTAGTGCGAGGAGATTCGGCAGCTTATTTCTGTGCCAGCTCACCAACTGAGATCCCTAGGTCTGAAGCTTTCTTTGGACAA	CASSPTEIPRSEAFF	2	2.087246921310791E-4	45	TCRBV18-01*01	TCRBV18	TCRBV18-01	01				TCRBD02-01	TCRBD02	TCRBD02-01				01,02	TCRBJ01-01*01	TCRBJ01	TCRBJ01-01	01				2	2	4	8	10	6	36	51	61	65	67	2	In	VDJ
TGTGGTCGCACTGCAGCAAGAAGACTCAGCTGCGTATCTCTGCACCAGCAGCCGTAGGGGGCGCGGGCTGAAGCTTTCTTTGGACAA		1	1.0436234606553955E-4	41	TCRBV01-01*01	TCRBV01	TCRBV01-01	01				TCRBD01-01*01	TCRBD01	TCRBD01-01	01				TCRBJ01-01*01	TCRBJ01	TCRBJ01-01	01				4	5	5	0	2	6	40	53	55	62	67	1	Out	VDJ
AGCACCTTGGAGCTGGGGGACTCGGCCCTTTATCTTTGCGCCAGCAGCTTCAGCGGAGGAGGGAGCACTGAAGCTTTCTTTGGACAA	CASSFSGGGSTEAFF	1	1.0436234606553955E-4	45	TCRBV05-01*01	TCRBV05	TCRBV05-01	01				TCRBD02-01*02	TCRBD02	TCRBD02-01	02				TCRBJ01-01*01	TCRBJ01	TCRBJ01-01	01				2	2	10	0	7	4	36	50	57	63	65	1	In	VDJ
CTGGAGTCCGCTACCAGCTCCCAGACATCTGTGTACTTCTGTGCCATCAAACGACAGGGGGCGGACACTGAAGCTTTCTTTGGACAA	CAIKRQGADTEAFF	1	1.0436234606553955E-4	42	TCRBV10-03*01	TCRBV10	TCRBV10-03	01				TCRBD01-01*01	TCRBD01	TCRBD01-01	01				TCRBJ01-01*01	TCRBJ01	TCRBJ01-01	01				7	2	2	0	3	3	39	49	52	62	64	1	In	VDJ
CTCAAGATCCAGCCTGCAGAGCTTGGGGACTCGGCCGTGTATCTCTGTGCCAGCAGCTTCGGAGACACTGAAGCTTTCTTTGGACAA	CASSFGDTEAFF	1	1.0436234606553955E-4	36	TCRBV11-03*01	TCRBV11	TCRBV11-03	01				TCRBD02-01*02	TCRBD02	TCRBD02-01	02				TCRBJ01-01*01	TCRBJ01	TCRBJ01-01	01				3	0	10	2	1	3	45	59	60	-1	64	1	In	VDJ
TCCTCAGAACCGGGAGACACGGCACTGTATCTCTGCGCCAGCAGTCAATGCAGGGACTCTTAGAACTGGGAAGCTTTCTTTGGACAA	CASSQCRDS*NWEAFF	1	1.0436234606553955E-4	48	TCRBV23-01*01	TCRBV23	TCRBV23-01	01				TCRBD02-01	TCRBD02	TCRBD02-01				01,02	TCRBJ01-01*01	TCRBJ01	TCRBJ01-01	01				1	11	0	10	3	8	33	49	52	58	69	1	Stop	VDJ
GAGTCAGCTACCCGCTCCCAGACATCTGTGTATTTCTGCGCCAGCAGTGAGAGGTCCCAAGGGAATGAAAAACTGTTTTTTGGCAGT	CASSERSQGNEKLFF	1	1.0436234606553955E-4	45	TCRBV10-02*01	TCRBV10	TCRBV10-02	01								TCRBD01,TCRBD02	TCRBD01-01,TCRBD02-01		TCRBJ01-04*01	TCRBJ01	TCRBJ01-04	01				2	0	5	3	8	5	36	51	59	-1	63	1	In	VDJ
CTACACGCCCTGCAGCCAGAAGACTCAGCCCTGTATCTCTGCGCCAGCAGCCAGGGACAGGGGCGGGAAAAACTGTTTTTTGGCAGT	CASSQGQGREKLFF	1	1.0436234606553955E-4	42	TCRBV04-01*01	TCRBV04	TCRBV04-01	01				TCRBD01-01*01	TCRBD01	TCRBD01-01	01				TCRBJ01-04*01	TCRBJ01	TCRBJ01-04	01				3	3	0	2	0	8	39	-1	53	63	66	1	In	VDJ
GTGACATCGGCCCAAAAGAACCCGACAGCTTTCTATCTCTGTGCCAGTAGTATAGGGCAGGGTTCCGAAAAACTGTTTTTTGGCAGT	CASSIGQGSEKLFF	1	1.0436234606553955E-4	42	TCRBV19-01*01	TCRBV19	TCRBV19-01	01				TCRBD01-01*01	TCRBD01	TCRBD01-01	01				TCRBJ01-04*01	TCRBJ01	TCRBJ01-04	01				1	4	4	3	2	8	39	55	57	62	66	1	In	VDJ
TCCAGCCTGCAGAGCTTGGGGACTCGGCCGTGTATCTCTGTGCCAGCAGCTCAAAAGGACAGGATTCAGCCCCAGCATTTTGGTGAT		1	1.0436234606553955E-4	43	TCRBV11-03*01	TCRBV11	TCRBV11-03	01				TCRBD01-01*01	TCRBD01	TCRBD01-01	01				TCRBJ01-05*01	TCRBJ01	TCRBJ01-05	01				4	2	1	4	5	6	38	51	56	63	65	1	Out	VDJ
AGTTCTAAGAAGCTCCTTCTCAGTGACTCTGGCTTCTATCTCTGTGCCTGGGTGGTGGGAGGGACTCAGCCCCAGCATTTTGGTGAT	CAWVVGGTQPQHF	1	1.0436234606553955E-4	39	TCRBV30-01*05	TCRBV30	TCRBV30-01	05				TCRBD02-01*02	TCRBD02	TCRBD02-01	02				TCRBJ01-05*01	TCRBJ01	TCRBJ01-05	01				4	2	9	0	4	6	42	52	56	63	65	1	In	VDJ
ATCCGGTCCACAAAGCTGGAGGACTCAGCCATGTACTTCTGTGCCAGCAGGCACCGGGACGGGAATCAGCCCCAGCATTTTGGTGAT	CASRHRDGNQPQHF	1	1.0436234606553955E-4	42	TCRBV02-01	TCRBV02	TCRBV02-01				01,03					TCRBD01,TCRBD02	TCRBD01-01,TCRBD02-01		TCRBJ01-05*01	TCRBJ01	TCRBJ01-05	01				6	3	0	7	5	4	39	50	55	60	63	1	In	VDJ
ATCCAGCCCTCAGAACCCAGGGACTCAGCTGTGTACTTCTGTGCCAGCAGCCTCGACAGGGGAGGCCAGCCCCAGCATTTTGGTGAT	CASSLDRGGQPQHF	1	1.0436234606553955E-4	42	TCRBV12	TCRBV12				TCRBV12-03/12-04,TCRBV12-04		TCRBD01-01*01	TCRBD01	TCRBD01-01	01				TCRBJ01-05*01	TCRBJ01	TCRBJ01-05	01				6	4	2	2	4	7	39	50	54	62	66	1	In	VDJ
TCCACAAAGCTGGAGGACTCAGCCATGTACTTCTGTGCCAGCAGTGGGCAGATTAGCTCCTATAATTCACCCCTCCACTTTGGGAAT	CASSGQISSYNSPLHF	2	2.087246921310791E-4	48	TCRBV02-01	TCRBV02	TCRBV02-01				01,03					TCRBD01,TCRBD02	TCRBD01-01,TCRBD02-01		TCRBJ01-06*01	TCRBJ01	TCRBJ01-06	01				4	5	4	5	2	0	33	46	48	51	56	2	In	VDJ
ATCCTGAGTTCTAAGAAGCTCCTTCTCAGTGACTCTGGCTTCTATCTCTGTGCCTGGAGTGTTGGTGCAGCTATTACCTTCGGTTCG	CAWSVGAAITF	1	1.0436234606553955E-4	33	TCRBV30-01*01	TCRBV30	TCRBV30-01	01								TCRBD01,TCRBD02	TCRBD01-01,TCRBD02-01		TCRBJ01-02*01	TCRBJ01	TCRBJ01-02	01				0	5	4	5	5	14	48	62	67	70	75	1	In	VDJ
CTGACTGTGAGCAACATGAGCCCTGAAGACAGCAGCATATATCTCTGCAGCGTTGGGACAGGGGGAAGTGTCTACACCTTCGGTTCG	CSVGTGGSVYTF	1	1.0436234606553955E-4	36	TCRBV29-01	TCRBV29	TCRBV29-01				01,02	TCRBD01-01*01	TCRBD01	TCRBD01-01	01				TCRBJ01-02*01	TCRBJ01	TCRBJ01-02	01				4	6	1	1	0	10	45	-1	55	65	71	1	In	VDJ
GTGACATCGGCCCAAAAGAACCCGACAGCTTTCTATCTCTGTGCCAGTGAAGCCCTCCAAGACGGCGGTGGCTACACCTTCGGTTCG	CASEALQDGGGYTF	1	1.0436234606553955E-4	42	TCRBV19-01*01	TCRBV19	TCRBV19-01	01				TCRBD02-01	TCRBD02	TCRBD02-01				01,02	TCRBJ01-02*01	TCRBJ01	TCRBJ01-02	01				8	0	7	5	16	7	39	48	64	-1	68	1	In	VDJ
GACATCCGCTCACCAGGCCTGGGGGACGCAGCCATGTACCTGTGTGCCACCAAGCCGCGGGCAGGAGGTGGCTACACCTTCGGTTCG	CATKPRAGGGYTF	3	3.1308703819661864E-4	39	TCRBV15-01*02	TCRBV15	TCRBV15-01	02				TCRBD02-01	TCRBD02	TCRBD02-01				01,02	TCRBJ01-02*01	TCRBJ01	TCRBJ01-02	01				7	7	7	4	4	7	42	52	56	61	68	3	In	VDJ
CTGACAGTGACCAGTGCCCATCCTGAAGACAGCAGCTTCTACATCTGCAGTGTTCAGGGGGATAACTATGGCTACACCTTCGGTTCG	CSVQGDNYGYTF	2	2.087246921310791E-4	36	TCRBV20	TCRBV20				TCRBV20-01,TCRBV20-or09_02		TCRBD01-01*01	TCRBD01	TCRBD01-01	01				TCRBJ01-02*01	TCRBJ01	TCRBJ01-02	01				7	1	4	1	2	1	45	52	54	61	62	2	In	VDJ
CTGGAGTCGCCCAGCCCCAACCAGACCTCTCTGTACTTCTGTGCCAGCAGTTCACCACGGAGTTCCTACGAGCAGTACTTCGGGCCG	CASSSPRSSYEQYF	1	1.0436234606553955E-4	42	TCRBV27-01*01	TCRBV27	TCRBV27-01	01				TCRBD02-01*02	TCRBD02	TCRBD02-01	02				TCRBJ02-07*01	TCRBJ02	TCRBJ02-07	01				4	1	10	2	6	1	39	52	58	62	63	1	In	VDJ
CTGAGCTCTCTGGAGCTGGGGGACTCAGCTTTGTATTTCTGTGCCAGCAGCGTAGGGGTAACCCCCTACGAGCAGTACTTCGGGCCG	CASSVGVTPYEQYF	1	1.0436234606553955E-4	42	TCRBV09-01*01	TCRBV09	TCRBV09-01	01								TCRBD01,TCRBD02	TCRBD01-01,TCRBD02-01		TCRBJ02-07*01	TCRBJ02	TCRBJ02-07	01				0	6	0	9	0	2	39	-1	55	58	64	1	In	VDJ
AGCGCACAGAGCAGCGGGACTCGGCCATGTATCGCTGTGCCAGCAGCCATGGGACTTCCAACCTACTACGAGCAGTACTTCGGGCCG		1	1.0436234606553955E-4	46	TCRBV07-06*01	TCRBV07	TCRBV07-06	01				TCRBD02-01	TCRBD02	TCRBD02-01				01,02	TCRBJ02-07*01	TCRBJ02	TCRBJ02-07	01				5	9	0	10	3	3	35	47	50	56	65	1	Out	VDJ
TCAAGATCCAGCCTGCAGAGCTTGAGGACTCGGCCGTGTATCTCTGTGCCAGCATGGGCTGGGGCCAACGTCCTGACTTTCGGGGCC		4	4.174493842621582E-4	37	TCRBV11	TCRBV11				TCRBV11-02,TCRBV11-03						TCRBD01,TCRBD02	TCRBD01-01,TCRBD02-01		TCRBJ02-06*01	TCRBJ02	TCRBJ02-06	01				7	0	0	9	1	2	44	54	55	-1	58	4	Out	VDJ
CAGGTAGTGCGAGGAGATTCGGCAGCTTATTTCTGTGCCAGCTCAGCATCGGGACTAGCGGTTAAAAACATTCAGTACTTCGGCGCC	CASSASGLAVKNIQYF	1	1.0436234606553955E-4	48	TCRBV18-01*01	TCRBV18	TCRBV18-01	01				TCRBD02-01	TCRBD02	TCRBD02-01				01,02	TCRBJ02-04*01	TCRBJ02	TCRBJ02-04	01				5	2	0	5	5	4	33	45	50	61	63	1	In	VDJ
GAGTCGCCCAGCCCCAACCAGACCTCTCTGTACTTCTGTGCCAGCAACCAGGGGATCTCCTATAATTCACCCCTCCACTTTGGGAAC	CASNQGISYNSPLHF	1	1.0436234606553955E-4	45	TCRBV27-01*01	TCRBV27	TCRBV27-01	01				TCRBD01-01*01	TCRBD01	TCRBD01-01	01				TCRBJ01-06*02	TCRBJ01	TCRBJ01-06	02				7	2	4	2	2	0	36	46	48	54	56	1	In	VDJ
CTTCACATCAATTCCCTGGAGCTTGGTGACTCTGCTGTGTATTTCTGTGCCAGCAGCCGGACAGGGTATGAGCAGTTCTTCGGGCCA	CASSRTGYEQFF	2	2.087246921310791E-4	36	TCRBV03-01/03-02*01	TCRBV03	TCRBV03-01/03-02	01				TCRBD01-01*01	TCRBD01	TCRBD01-01	01				TCRBJ02-01*01	TCRBJ02	TCRBJ02-01	01				4	1	1	3	0	8	45	-1	58	66	67	2	In	VDJ
GAGCTTGGTGACTCTGCTGTGTATTTCTGTGCCAGCAGCCAACGGGGGGGAGGGCGGATTGGGGTTGATGAGCAGTTCTTCGGGCCA	CASSQRGGGRIGVDEQFF	1	1.0436234606553955E-4	54	TCRBV03-01/03-02*01	TCRBV03	TCRBV03-01/03-02	01				TCRBD02-01*01	TCRBD02	TCRBD02-01	01				TCRBJ02-01*01	TCRBJ02	TCRBJ02-01	01				2	17	8	0	0	8	27	-1	42	50	67	1	In	VDJ
ACCAGTGCCCATCCTGAAGACAGCAGCTTCTACATCTGCAGTGCTAGTGACAGTTGGGGTTTGGGGAATGAGCAGTTCTTCGGGCCA	CSASDSWGLGNEQFF	1	1.0436234606553955E-4	45	TCRBV20-01*04	TCRBV20	TCRBV20-01	04								TCRBD01,TCRBD02	TCRBD01-01,TCRBD02-01		TCRBJ02-01*01	TCRBJ02	TCRBJ02-01	01				0	7	6	2	5	7	36	50	55	59	66	1	In	VDJ
NNNNTGTCGGCTGCTCCCTCCCAGACATCTGTGTACTTCTGTGCCAGCAGTCTCGAGCGGGAGTCGAATGAGCAGTTCTTCGGGCCA	CASSLERESNEQFF	1	1.0436234606553955E-4	42	TCRBV06-05*01	TCRBV06	TCRBV06-05	01				TCRBD02-01*02	TCRBD02	TCRBD02-01	02				TCRBJ02-01*01	TCRBJ02	TCRBJ02-01	01				5	3	6	2	4	7	39	51	55	63	66	1	In	VDJ
CTGGGGGACTCGGCCCTTTATCTTTGCGCCAGCAGCTTGGTATAGAGGTGGGGGAGTAAAGGGGCCAATGAGCAGTTCTTCGGGCCA	CASSLV*RWGSKGANEQFF	1	1.0436234606553955E-4	57	TCRBV05-01*01	TCRBV05	TCRBV05-01	01								TCRBD01,TCRBD02	TCRBD01-01,TCRBD02-01		TCRBJ02-01*01	TCRBJ02	TCRBJ02-01	01				0	1	5	2	19	6	24	40	59	64	65	1	Stop	VDJ
CAGACATCTGTGTACTTCTGTGCCGTGACTCCCAGTGTTCTAGATCTTGCGTCGTTGGGCTCCTACAATGAGCAGTTCTTCGGGCCA	CAVTPSVLDLASLGSYNEQFF	1	1.0436234606553955E-4	63					TCRBV10,TCRBV06	TCRBV10-03,TCRBV06-01,TCRBV06-04,TCRBV06-05,TCRBV06-06		TCRBD02-01	TCRBD02	TCRBD02-01				01,02	TCRBJ02-01*01	TCRBJ02	TCRBJ02-01	01				11	29	2	10	2	0	18	24	26	30	59	1	In	VDJ
TCGGCCCAAAAGAACCCGACAGCTTTCTATCTCTGTGCCAGTAGTCCCAGGACAGGGGGCGCCTACAATGAGCAGTTCTTCGGGCCA	CASSPRTGGAYNEQFF	1	1.0436234606553955E-4	48	TCRBV19-01*01	TCRBV19	TCRBV19-01	01				TCRBD01-01*01	TCRBD01	TCRBD01-01	01				TCRBJ02-01*01	TCRBJ02	TCRBJ02-01	01				5	1	1	0	4	2	33	45	49	60	61	1	In	VDJ
GCCTGCAGAGCTTGAGGACTCGGCCGTGTATCTCTGTGCCAGCAGCTTTAGAGCGGGAGGCACTACAATGAGCAGTTCTTCGGGCCA		1	1.0436234606553955E-4	47	TCRBV11	TCRBV11				TCRBV11-02,TCRBV11-03		TCRBD02-01*02	TCRBD02	TCRBD02-01	02				TCRBJ02-01*01	TCRBJ02	TCRBJ02-01	01				3	2	6	1	3	3	34	48	51	60	62	1	Out	VDJ
ATCCGGTCCACAAAGCTGGAGGACTCAGCCATGTACTTCTGTGCCAGCCTATCAGGTCTAAAGAACAATGAGCAGTTCTTCGGGCCA	CASLSGLKNNEQFF	1	1.0436234606553955E-4	42	TCRBV02-01	TCRBV02	TCRBV02-01				01,03	TCRBD01-01*01	TCRBD01	TCRBD01-01	01				TCRBJ02-01*01	TCRBJ02	TCRBJ02-01	01				8	8	4	4	4	5	39	48	52	56	64	1	In	VDJ
CACGCCCTGCAGTCAGAAGACTCAGCCCTGTATCTCTGCGCCAGCAGCCAAGGGGATGAGGGGGTTGGGGAGCAGTTCTTCGGGCCA	CASSQGDEGVGEQFF	1	1.0436234606553955E-4	45	TCRBV04-01*01	TCRBV04	TCRBV04-01	01				TCRBD01-01*01	TCRBD01	TCRBD01-01	01				TCRBJ02-01*01	TCRBJ02	TCRBJ02-01	01				1	5	5	1	6	10	36	52	58	64	69	1	In	VDJ
CAGCGCACAGAGCAGGAGGACTCCGCCGTGTATCTCTGTGCCAGCAGCTTAGTAGGGACTAGCGGAGGGGCCCAGTACTTCGGGCCA	CASSLVGTSGGAQYF	1	1.0436234606553955E-4	45	TCRBV07-08*01	TCRBV07	TCRBV07-08	01				TCRBD02-01	TCRBD02	TCRBD02-01				01,02	TCRBJ02-05*01	TCRBJ02	TCRBJ02-05	01				1	5	0	5	2	9	36	52	54	65	70	1	In	VDJ
GCCTTGTTGCTGGGGGACTCGGCCCTCTATCTCTGTGCCAGCAGCCTAGACGGGACAGGGGCCGTGGAGACCCAGTACTTCGGGCCA	CASSLDGTGAVETQYF	1	1.0436234606553955E-4	48	TCRBV05-06*01	TCRBV05	TCRBV05-06	01				TCRBD01-01*01	TCRBD01	TCRBD01-01	01				TCRBJ02-05*01	TCRBJ02	TCRBJ02-05	01				4	5	0	2	6	5	33	45	51	61	66	1	In	VDJ
GTGAACGCCTTGTTGCTGGGGGACTCGGCCCTCTATCTCTGTGCCAGCAGCTTGGGACATCTCCAAGAGACCCAGTACTTCGGGCCA	CASSLGHLQETQYF	1	1.0436234606553955E-4	42	TCRBV05-06*01	TCRBV05	TCRBV05-06	01				TCRBD01-01*01	TCRBD01	TCRBD01-01	01				TCRBJ02-05*01	TCRBJ02	TCRBJ02-05	01				0	3	2	6	0	1	39	-1	55	59	62	1	In	VDJ
AGCACCTTGGAGCTGGGGGACTCGGCCCTTTATCTTTGCGCCAGCAGCTTGGGGACAGGGGAACAGAAGACCCAGTACTTCGGGCCA	CASSLGTGEQKTQYF	3	3.1308703819661864E-4	45	TCRBV05-01*01	TCRBV05	TCRBV05-01	01				TCRBD01-01*01	TCRBD01	TCRBD01-01	01				TCRBJ02-05*01	TCRBJ02	TCRBJ02-05	01				0	6	1	2	0	6	36	-1	52	61	67	3	In	VDJ
TGTCCTCAGAACCGGGAAACACGGCACTGTATCTCTGCGCCAGCAGTCAACCCGGGAGCAAGGGCAGATACGCAGTATTTTGGCCCA		1	1.0436234606553955E-4	46	TCRBV23-01*01	TCRBV23	TCRBV23-01	01				TCRBD02-01*02	TCRBD02	TCRBD02-01	02				TCRBJ02-03*01	TCRBJ02	TCRBJ02-03	01				2	6	8	2	2	4	35	50	52	58	64	1	Out	VDJ
AGCACCTTGGAGCTGGGGGACTCGGCCCTTTATCTTTGCGCCAGCAGCCCCACCACGGCGGGCACAGATACGCAGTATTTTGGCCCA	CASSPTTAGTDTQYF	2	2.087246921310791E-4	45	TCRBV05-01*01	TCRBV05	TCRBV05-01	01				TCRBD02-01	TCRBD02	TCRBD02-01				01,02	TCRBJ02-03*01	TCRBJ02	TCRBJ02-03	01				4	0	7	5	9	1	36	48	57	-1	61	2	In	VDJ
TCCGCCAGCACCAACCAGACATCTATGTACCTCTGTGCCAGCAGTTTAGTGGGCAGGTCGAGCACAGATACGCAGTATTTTGGCCCA	CASSLVGRSSTDTQYF	5	5.218117303276978E-4	48	TCRBV28-01*01	TCRBV28	TCRBV28-01	01				TCRBD01-01*01	TCRBD01	TCRBD01-01	01				TCRBJ02-03*01	TCRBJ02	TCRBJ02-03	01				2	3	4	4	5	0	33	48	53	57	60	5	In	VDJ
CACATCAATTCCCTGGAGCTTGGTGACTCTGCTGTGTATTTCTGTGCCAGCAGCCAAGGAAACACAGATACGCAGTATTTTGGCCCA	CASSQGNTDTQYF	2	2.087246921310791E-4	39	TCRBV03-01/03-02*01	TCRBV03	TCRBV03-01/03-02	01								TCRBD01,TCRBD02	TCRBD01-01,TCRBD02-01		TCRBJ02-03*01	TCRBJ02	TCRBJ02-03	01				1	2	2	8	0	2	42	-1	58	60	62	2	In	VDJ
ACCTTGGAGCTGGGGGACTCGGCCCTTTATCTTTGCGCCAGCAGCCGGGGGGCAGGTGTTTACACCGGGGAGCTGTTTTTTGGAGAA	CASSRGAGVYTGELFF	1	1.0436234606553955E-4	48	TCRBV05-01*01	TCRBV05	TCRBV05-01	01				TCRBD02-01*01	TCRBD02	TCRBD02-01	01				TCRBJ02-02*01	TCRBJ02	TCRBJ02-02	01				4	9	8	1	0	3	33	-1	45	52	61	1	In	VDJ
AAGATCCAGCCTGCAGAGCTTGGGGACTCGGCCATGTATCTCTGTGCGTCCGCGGGGGCCAACACCGGGGAGCTGTTTTTTGGAGAA	CASAGANTGELFF	1	1.0436234606553955E-4	39	TCRBV11-01*01	TCRBV11	TCRBV11-01	01				TCRBD02-01*01	TCRBD02	TCRBD02-01	01				TCRBJ02-02*01	TCRBJ02	TCRBJ02-02	01				12	2	7	2	4	2	42	47	51	58	60	1	In	VDJ
GTCCACGGAGTCAGGGGACACAGCACTGTATTTCTGTGCCAGCATCAGGGAAAGCGGGGGCCTGGCCGGGAGCTGTTTTTTGGAGAA		2	2.087246921310791E-4	47	TCRBV21-01*01	TCRBV21	TCRBV21-01	01				TCRBD02-01*01	TCRBD02	TCRBD02-01	01				TCRBJ02-02*01	TCRBJ02	TCRBJ02-02	01				7	7	6	2	8	9	34	44	52	60	67	2	Out	VDJ
ATTCTGGAGTCCGCCAGCACCAACCAGACATCTATGTACCTCTGTGCCAGCAGTTTTTTGGGGCACGGTGAAGCTTTCTTTGGACAA	CASSFLGHGEAFF	1	1.0436234606553955E-4	39	TCRBV28-01*01	TCRBV28	TCRBV28-01	01				TCRBD01-01*01	TCRBD01	TCRBD01-01	01				TCRBJ01-01*01	TCRBJ01	TCRBJ01-01	01				3	4	7	0	3	7	42	56	59	64	68	1	In	VDJ
TCGGCCCAAAAGAACCCGACAGCTTTCTATCTCTGTGCCAGTAGTATCCGGGGACAGGGGAAGAACACTGAAGCTTTCTTTGGACAA	CASSIRGQGKNTEAFF	2	2.087246921310791E-4	48	TCRBV19-01*01	TCRBV19	TCRBV19-01	01				TCRBD01-01*01	TCRBD01	TCRBD01-01	01				TCRBJ01-01*01	TCRBJ01	TCRBJ01-01	01				3	2	0	2	3	1	33	47	50	60	62	2	In	VDJ
NTGTCGGCTGCTCCCTCCCAGACATCTGTGTACTTCTGTGCCAGCAGGCACTCGAAGACAGGGGTTGGAAAACTGTTTTTTGGCAGT	CASRHSKTGVGKLFF	1	1.0436234606553955E-4	45	TCRBV06-05*01	TCRBV06	TCRBV06-05	01				TCRBD01-01*01	TCRBD01	TCRBD01-01	01				TCRBJ01-04*01	TCRBJ01	TCRBJ01-04	01				6	4	2	2	9	10	36	47	56	64	68	1	In	VDJ
CTGACTGTGAGCAACATGAGCCCTGAAGACAGCAGCATATATCTCTGCAGCGCTAGACAGAAAAATGAAAAACTGTTTTTTGGCAGT	CSARQKNEKLFF	1	1.0436234606553955E-4	36	TCRBV29-01*03	TCRBV29	TCRBV29-01	03				TCRBD01-01*01	TCRBD01	TCRBD01-01	01				TCRBJ01-04*01	TCRBJ01	TCRBJ01-04	01				6	3	2	5	2	5	45	53	55	60	63	1	In	VDJ
ACGTTGGCGTCTGCTGTACCCTCTCAGACATCTGTGTACTTCTGTGCCAGCAGTGACTCCTTAGGTCAGCCCCAGCATTTTGGTGAT	CASSDSLGQPQHF	1	1.0436234606553955E-4	39	TCRBV06-04*01	TCRBV06	TCRBV06-04	01								TCRBD01,TCRBD02	TCRBD01-01,TCRBD02-01		TCRBJ01-05*01	TCRBJ01	TCRBJ01-05	01				0	0	5	4	3	6	42	59	62	-1	65	1	In	VDJ
AGTTCTAAGAAGCTCCTTCTCAGTGACTCTGGCTTCTATCTCTGTGCCTGGAGTGTAAGGCCGAATCAGCCCCAGCATTTTGGTGAT	CAWSVRPNQPQHF	1	1.0436234606553955E-4	39	TCRBV30-01*01	TCRBV30	TCRBV30-01	01								TCRBD01,TCRBD02	TCRBD01-01,TCRBD02-01		TCRBJ01-05*01	TCRBJ01	TCRBJ01-05	01				0	3	5	4	1	4	42	56	57	60	63	1	In	VDJ
AGCACCAACCAGACATCTATGTACCTCTGTGCCAGCAGTTTATTTCTGTCTAGGAGCTTGGGCAATCAGCCCCAGCATTTTGGTGAT	CASSLFLSRSLGNQPQHF	1	1.0436234606553955E-4	54	TCRBV28-01*01	TCRBV28	TCRBV28-01	01				TCRBD02-01	TCRBD02	TCRBD02-01				01,02	TCRBJ01-05*01	TCRBJ01	TCRBJ01-05	01				1	8	4	8	6	2	27	43	49	53	61	1	In	VDJ
AAGATCCAGCCCTCAGAACCCAGGGACTCAGCTGTGTACTTCTGTGCCAGTCAGGGGACTAGCAATCAGCCCCAGCATTTTGGTGAT	CASQGTSNQPQHF	1	1.0436234606553955E-4	39	TCRBV12-03/12-04*01	TCRBV12	TCRBV12-03/12-04	01				TCRBD01-01*01	TCRBD01	TCRBD01-01	01				TCRBJ01-05*01	TCRBJ01	TCRBJ01-05	01				9	2	4	2	1	0	42	50	51	57	59	1	In	VDJ
CAATCCTGTCCTCAGAACCGGGAGACACGGCACTGTATCTCTGCGCCAGCGCTAGGCCAGGAGTGCTCACCCCTCCACTTTGGGAAT		2	2.087246921310791E-4	40	TCRBV23-01*01	TCRBV23	TCRBV23-01	01								TCRBD01,TCRBD02	TCRBD01-01,TCRBD02-01		TCRBJ01-06*01	TCRBJ01	TCRBJ01-06	01				8	5	4	4	7	10	41	50	57	61	66	2	Out	VDJ
TGTGACATCGGCCCAAAAGAACCCGACAGCTTTCTATCTCTGTGCCAGTAGTATATTTGGGTTTTCTATGGCTACACCTTCGGTTCG		1	1.0436234606553955E-4	41	TCRBV19-01*01	TCRBV19	TCRBV19-01	01								TCRBD01,TCRBD02	TCRBD01-01,TCRBD02-01		TCRBJ01-02*01	TCRBJ01	TCRBJ01-02	01				2	4	0	9	3	4	40	55	58	61	65	1	Out	VDJ
AGTTCTAAGAAGCTCCTTCTCAGTGACTCTGGCTTCTATCTCTGTGCCTGGAAGACAGGGGGGGGCTATGGCTACACCTTCGGTTCG	CAWKTGGGYGYTF	1	1.0436234606553955E-4	39	TCRBV30-01*01	TCRBV30	TCRBV30-01	01				TCRBD01-01*01	TCRBD01	TCRBD01-01	01				TCRBJ01-02*01	TCRBJ01	TCRBJ01-02	01				4	3	2	1	1	4	42	52	53	62	65	1	In	VDJ
ACCTTGGAGCTGGGGGACTCGGCCCTTTATCTTTGCGCCAGCAGCTTGTATTCCCAGGGAAAGGACTATGGCTACACCTTCGGTTCG	CASSLYSQGKDYGYTF	1	1.0436234606553955E-4	48	TCRBV05-01*01	TCRBV05	TCRBV05-01	01				TCRBD01-01*01	TCRBD01	TCRBD01-01	01				TCRBJ01-02*01	TCRBJ01	TCRBJ01-02	01				1	5	4	3	6	3	33	48	54	59	64	1	In	VDJ
TTGGAGCTGGACGACTCGGCCCTGTATCTCTGTGCCAGCAGCTTGGGACCTGGCGGGGCTGATAACTATGGCTACACCTTCGGTTCG	CASSLGPGGADNYGYTF	1	1.0436234606553955E-4	51	TCRBV05-04*01	TCRBV05	TCRBV05-04	01				TCRBD02-01*01	TCRBD02	TCRBD02-01	01				TCRBJ01-02*01	TCRBJ01	TCRBJ01-02	01				0	4	7	3	6	1	30	46	52	58	62	1	In	VDJ
TGAACGCCTTGGAGCTGGACGACTCGGCCCTGTATCTCTGTGCCAGCAGCTGCACAGGGGGCGGTCGATGGCTACACCTTCGGTTCG		1	1.0436234606553955E-4	43	TCRBV05-04*01	TCRBV05	TCRBV05-04	01				TCRBD01-01*01	TCRBD01	TCRBD01-01	01				TCRBJ01-02*01	TCRBJ01	TCRBJ01-02	01				3	5	3	0	2	6	38	51	53	62	67	1	Out	VDJ
TGTGAACGCCTTGTTGCTGGGGGACTCGGCCCTGTATCTCTGTGCCAGCAGCCGAAGGGACAGGGGCATGGCTACACCTTCGGTTCG		1	1.0436234606553955E-4	41	TCRBV05-05*01	TCRBV05	TCRBV05-05	01				TCRBD01-01*01	TCRBD01	TCRBD01-01	01				TCRBJ01-02*01	TCRBJ01	TCRBJ01-02	01				4	1	0	2	4	6	40	52	56	66	67	1	Out	VDJ
CTGAGCTCTCTGGAGCTGGGGGACTCAGCTTTGTATTTCTGTGCCAGCAGTTCGCGGGACGGAATTCCGGGCTACACCTTCGGTTCG	CASSSRDGIPGYTF	2	2.087246921310791E-4	42	TCRBV09-01*01	TCRBV09	TCRBV09-01	01				TCRBD02-01*02	TCRBD02	TCRBD02-01	02				TCRBJ01-02*01	TCRBJ01	TCRBJ01-02	01				5	10	7	3	3	8	39	50	53	59	69	2	In	VDJ
TCTGGAGTCCGCCAGCACCAACCAGACATCTATGTACCTCTGTGCCAGCAGACCCAACGGGAAAAGGGAGGCTACACCTTCGGTTCG		1	1.0436234606553955E-4	41	TCRBV28-01*01	TCRBV28	TCRBV28-01	01				TCRBD02-01*02	TCRBD02	TCRBD02-01	02				TCRBJ01-02*01	TCRBJ01	TCRBJ01-02	01				6	7	8	3	6	8	40	51	57	62	69	1	Out	VDJ
AGCACCTTGGAGCTGGGGGACTCGGCCCTTTATCTTTGCGCCAGCAGCGCCTCGGGGGGAAGCTCCTACGAGCAGTACTTCGGGCCG	CASSASGGSSYEQYF	1	1.0436234606553955E-4	45	TCRBV05-01*01	TCRBV05	TCRBV05-01	01				TCRBD02-01*01	TCRBD02	TCRBD02-01	01				TCRBJ02-07*01	TCRBJ02	TCRBJ02-07	01				4	3	8	1	4	0	36	48	52	59	62	1	In	VDJ
TGCCTTCACCTACACACCCTGCAGCCAGAAGACTCGGCCCTGTATCTCTGTGCCAGCAGCCAAGCCCACGAGCAGTACTTCGGGCCG	CASSQAHEQYF	1	1.0436234606553955E-4	33	TCRBV04-02*01	TCRBV04	TCRBV04-02	01											TCRBJ02-07*01	TCRBJ02	TCRBJ02-07	01				1	3	0	0	0	5	48	-1	-1	64	67	1	In	VJ
TGGAGTCCGCTACCAGCTCCCAGACATCTGTGTACTTCTGTGCCATCGGGGGACAGGGCGTCTGGAAACACCATATATTTTGGAGAG		1	1.0436234606553955E-4	43	TCRBV10-03*01	TCRBV10	TCRBV10-03	01				TCRBD01-01*01	TCRBD01	TCRBD01-01	01				TCRBJ01-03*01	TCRBJ01	TCRBJ01-03	01				8	2	0	3	2	1	38	47	49	58	60	1	Out	VDJ
TCTCTGGAGCTGGGGGACTCAGCTTTGTATTTCTGTGCCAGCAGCGCACCCCAAGGAATCTCTGGAAACACCATATATTTTGGAGAG	CASSAPQGISGNTIYF	1	1.0436234606553955E-4	48	TCRBV09-01*01	TCRBV09	TCRBV09-01	01								TCRBD01,TCRBD02	TCRBD01-01,TCRBD02-01		TCRBJ01-03*01	TCRBJ01	TCRBJ01-03	01				3	2	1	8	8	0	33	46	54	57	59	1	In	VDJ
CTGACTGTGAGCAACATGAGCCCTGAAGACAGCAGCATATATCTCTGCAGCGTTGGACAGGACCGAAACACCATATATTTTGGAGAG	CSVGQDRNTIYF	4	4.174493842621582E-4	36	TCRBV29-01	TCRBV29	TCRBV29-01				01,02	TCRBD01-01*01	TCRBD01	TCRBD01-01	01				TCRBJ01-03*01	TCRBJ01	TCRBJ01-03	01				4	3	2	4	0	5	45	-1	55	61	64	4	In	VDJ
ACTGTGAGCAACATGAGCCCTGAAGACAGCAGCATATATCTCTGCAGCGTGCTGATACCTGGGGCCAACGTCCTGACTTTCGGGGCC	CSVLIPGANVLTF	3	3.1308703819661864E-4	39	TCRBV29-01	TCRBV29	TCRBV29-01				01,02					TCRBD01,TCRBD02	TCRBD01-01,TCRBD02-01		TCRBJ02-06*01	TCRBJ02	TCRBJ02-06	01				6	3	2	8	3	2	42	50	53	55	58	3	In	VDJ
NTGTCGGCTGCTCCCTCCCAGACATCTGTGTACTTCTGTGCCAGCAGTGTGGAGGTCGCAGGGGCCAACGTCCTGACTTTCGGGGCC	CASSVEVAGANVLTF	1	1.0436234606553955E-4	45	TCRBV06	TCRBV06				TCRBV06-01,TCRBV06-05		TCRBD02-01*02	TCRBD02	TCRBD02-01	02				TCRBJ02-06*01	TCRBJ02	TCRBJ02-06	01				4	5	10	1	1	4	36	49	50	55	60	1	In	VDJ
GCCCTGCAGCCAGAAGACTCAGCCCTGTATCTCTGCGCCAGCAGCCAAGAGGGCCCCTCAACCAGAGACATTCAGTACTTCGGCGCC	CASSQEGPSTRDIQYF	1	1.0436234606553955E-4	48	TCRBV04-01*01	TCRBV04	TCRBV04-01	01				TCRBD01-01*01	TCRBD01	TCRBD01-01	01				TCRBJ02-04*01	TCRBJ02	TCRBJ02-04	01				0	13	8	0	0	8	33	-1	50	54	67	1	In	VDJ
GTGACCAGTGCCCATCCTGAAGACAGCAGCTTCTACATCTGCAGTGCTAGAGTGGCACTAGCCAAAAACATTCAGTACTTCGGCGCC	CSARVALAKNIQYF	1	1.0436234606553955E-4	42	TCRBV20	TCRBV20				TCRBV20-01,TCRBV20-or09_02						TCRBD01,TCRBD02	TCRBD01-01,TCRBD02-01		TCRBJ02-04*01	TCRBJ02	TCRBJ02-04	01				1	3	9	0	1	0	39	52	53	56	59	1	In	VDJ
AACGCCTTGTTGCTGGGGGACTCGGCCCTCTATCTCTGTGCCAGCAGCTTGGCAGGGGGCCTAAATTCACCCCTCCACTTTGGGAAC	CASSLAGGLNSPLHF	1	1.0436234606553955E-4	45	TCRBV05-06*01	TCRBV05	TCRBV05-06	01				TCRBD01-01*01	TCRBD01	TCRBD01-01	01				TCRBJ01-06*02	TCRBJ01	TCRBJ01-06	02				0	3	4	0	0	7	36	-1	52	60	63	1	In	VDJ
CTACACGCCCTGCAGCCAGAAGACTCAGCCCTGTATCTCTGCGCCAGCAGCCGGGACAGGGGAAATTCACCCCTCCACTTTGGGAAC	CASSRDRGNSPLHF	1	1.0436234606553955E-4	42	TCRBV04-01*01	TCRBV04	TCRBV04-01	01				TCRBD01-01*01	TCRBD01	TCRBD01-01	01				TCRBJ01-06*02	TCRBJ01	TCRBJ01-06	02				4	1	0	2	0	7	39	-1	52	62	63	1	In	VDJ
AAGATCCAGCGCACAGAGCAGGGGGACTCGGCCATGTATCTCTGTGCCAGCAGCTTAGTGAGCGCAGCGGGGCAGTTCTTCGGGCCA	CASSLVSAAGQFF	2	2.087246921310791E-4	39	TCRBV07-09*01	TCRBV07	TCRBV07-09	01				TCRBD02-01	TCRBD02	TCRBD02-01				01,02	TCRBJ02-01*01	TCRBJ02	TCRBJ02-01	01				1	0	6	4	7	12	42	58	65	-1	71	2	In	VDJ
GATCCAGCGCACAGAGCGGGGGGACTCAGCCGTGTATCTCTGTGCCCGGAACTCAGGGAGGGCCTGACTGAGCAGTTCTTCGGGCCA		2	2.087246921310791E-4	41	TCRBV07-03*01	TCRBV07	TCRBV07-03	01				TCRBD02-01*02	TCRBD02	TCRBD02-01	02				TCRBJ02-01*01	TCRBJ02	TCRBJ02-01	01				11	6	9	0	9	9	40	46	55	62	68	2	Out	VDJ
CAGAGCAGGGGGACTCGGCCGTGTATGTCTGTGCAAGTCGCCTACCGCCAGAACTAGCGGGAGTGGGATGAGCAGTTCTTCGGGCCA		1	1.0436234606553955E-4	52	TCRBV12-02*01	TCRBV12	TCRBV12-02	01				TCRBD02-01*02	TCRBD02	TCRBD02-01	02				TCRBJ02-01*01	TCRBJ02	TCRBJ02-01	01				5	4	3	2	11	8	29	41	52	63	67	1	Out	VDJ
CAGCGCACAGAGCAGCGGGACTCAGCCATGTATCGCTGTGCCAGCAGCTTAGGGCAGGGGACGACAGATGAGCAGTTCTTCGGGCCA	CASSLGQGTTDEQFF	1	1.0436234606553955E-4	45	TCRBV07-07*01	TCRBV07	TCRBV07-07	01				TCRBD01-01*01	TCRBD01	TCRBD01-01	01				TCRBJ02-01*01	TCRBJ02	TCRBJ02-01	01				1	7	4	2	2	8	36	52	54	60	67	1	In	VDJ
ACCTTGGAGCTGGGGGACTCGGCCCTTTATCTTTGCGCCAGCAGCCCGGACATTAGCGGGAGGAGCAATGAGCAGTTCTTCGGGCCA	CASSPDISGRSNEQFF	1	1.0436234606553955E-4	48	TCRBV05-01*01	TCRBV05	TCRBV05-01	01				TCRBD02-01*02	TCRBD02	TCRBD02-01	02				TCRBJ02-01*01	TCRBJ02	TCRBJ02-01	01				4	2	5	1	8	6	33	45	53	63	65	1	In	VDJ
CTGGAGCTGGGGGACTCAGCTTTGTATTTCTGTGCCAGCAGCGTAGGCTTGCGAGCGGGCCTCTACAATGAGCAGTTCTTCGGGCCA	CASSVGLRAGLYNEQFF	3	3.1308703819661864E-4	51	TCRBV09-01*01	TCRBV09	TCRBV09-01	01				TCRBD02-01	TCRBD02	TCRBD02-01				01,02	TCRBJ02-01*01	TCRBJ02	TCRBJ02-01	01				0	3	6	4	7	3	30	46	53	59	62	3	In	VDJ
TCGGCCCAAAAGAACCCGACAGCTTTCTATCTCTGTGCCAGTAGTACCCGTCTAGCGGGAGCCTACAATGAGCAGTTCTTCGGGCCA	CASSTRLAGAYNEQFF	1	1.0436234606553955E-4	48	TCRBV19-01*01	TCRBV19	TCRBV19-01	01				TCRBD02-01*02	TCRBD02	TCRBD02-01	02				TCRBJ02-01*01	TCRBJ02	TCRBJ02-01	01				4	0	4	2	5	2	33	46	51	-1	61	1	In	VDJ
GTGACATCGGCCCAAAAGAACCCGACAGCTTTCTATCTCTGTGCCAGTAGTATCCAGCCGCTTGACAATGAGCAGTTCTTCGGGCCA	CASSIQPLDNEQFF	3	3.1308703819661864E-4	42	TCRBV19-01*01	TCRBV19	TCRBV19-01	01								TCRBD01,TCRBD02	TCRBD01-01,TCRBD02-01		TCRBJ02-01*01	TCRBJ02	TCRBJ02-01	01				3	7	4	5	1	5	39	53	54	57	64	3	In	VDJ
GTGAACGCCTTGGAGCTGGACGACTCGGCCCTGTATCTCTGTGCCAGCAGCTTTATGCGGAGGGGGGAGACCCAGTACTTCGGGCCA	CASSFMRRGETQYF	1	1.0436234606553955E-4	42	TCRBV05-04*01	TCRBV05	TCRBV05-04	01								TCRBD01,TCRBD02	TCRBD01-01,TCRBD02-01		TCRBJ02-05*01	TCRBJ02	TCRBJ02-05	01				2	0	5	1	7	5	39	53	60	-1	66	1	In	VDJ
CTCAAGATCCAGCCTGCAGAGCTTGAGGACTCGGCCGTGTATCTCTGTGCCAGCAGCTTTAGCCGCGAGACCCAGTACTTCGGGCCA	CASSFSRETQYF	1	1.0436234606553955E-4	36	TCRBV11	TCRBV11				TCRBV11-02,TCRBV11-03		TCRBD02-01	TCRBD02	TCRBD02-01				01,02	TCRBJ02-05*01	TCRBJ02	TCRBJ02-05	01				3	3	5	7	0	5	45	-1	59	63	66	1	In	VDJ
ACATCGGCCCAAAAGAACCCGACAGCTTTCTATCTCTGTGCCAGTAGTATGCTAGCGGGGGCCACAGAAACCCAGTACTTCGGGCCA	CASSMLAGATETQYF	1	1.0436234606553955E-4	45	TCRBV19-01*01	TCRBV19	TCRBV19-01	01				TCRBD02-01*01	TCRBD02	TCRBD02-01	01				TCRBJ02-05*01	TCRBJ02	TCRBJ02-05	01				3	8	4	2	1	8	36	50	51	61	69	1	In	VDJ
NNNNNCTTGGAGATCCAGTCCACGGAGTCAGGGGACACAGCACTGTATTTCTGTGCCAGCAGCGAGTATACGCAGTATTTTGGCCCA	CASSEYTQYF	1	1.0436234606553955E-4	30	TCRBV21-01*01	TCRBV21	TCRBV21-01	01				TCRBD02-01*02	TCRBD02	TCRBD02-01	02				TCRBJ02-03*01	TCRBJ02	TCRBJ02-03	01				5	1	11	2	0	7	51	-1	63	66	67	1	In	VDJ
TCTCTGGAGCTGGGGGACTCAGCTTTGTATTTCTGTGCCAGCAGCGCACAGGGTGGTATAGCGGCAGATACGCAGTATTTTGGCCCA	CASSAQGGIAADTQYF	5	5.218117303276978E-4	48	TCRBV09-01*01	TCRBV09	TCRBV09-01	01								TCRBD01,TCRBD02	TCRBD01-01,TCRBD02-01		TCRBJ02-03*01	TCRBJ02	TCRBJ02-03	01				3	11	3	3	1	4	33	46	47	53	64	5	In	VDJ
TCACCAGGCCTGGGGGACGCAGCCATGTACCTGTGTGCCACCAGCATAGACGGGACTAGGCGCGCAGATACGCAGTATTTTGGCCCA	CATSIDGTRRADTQYF	2	2.087246921310791E-4	48	TCRBV15-01*02	TCRBV15	TCRBV15-01	02				TCRBD02-01	TCRBD02	TCRBD02-01				01,02	TCRBJ02-03*01	TCRBJ02	TCRBJ02-03	01				0	5	0	8	1	4	33	50	51	59	64	2	In	VDJ
NTGTCGGCTGCTCCCTCCCAAACATCTGTGTACTTCTGTGCCACCGACTCCAGGGGGCGGGGGACAGATACGCAGTATTTTGGCCCA	CATDSRGRGTDTQYF	1	1.0436234606553955E-4	45	TCRBV06	TCRBV06				TCRBV06-02/06-03,TCRBV06-02		TCRBD01-01*01	TCRBD01	TCRBD01-01	01				TCRBJ02-03*01	TCRBJ02	TCRBJ02-03	01				10	5	4	0	7	3	36	43	50	58	63	1	In	VDJ
CAGCAGGTAGTGCGAGGAGATTCGGCAGCTTATTTCTGTGCCAGCTCACCTCGGACAGGGGGCACAGATACGCAGTATTTTGGCCCA	CASSPRTGGTDTQYF	2	2.087246921310791E-4	45	TCRBV18-01*01	TCRBV18	TCRBV18-01	01				TCRBD01-01*01	TCRBD01	TCRBD01-01	01				TCRBJ02-03*01	TCRBJ02	TCRBJ02-03	01				3	0	1	2	2	1	36	50	52	-1	61	2	In	VDJ
GACCTCTCTGTACTTCTGTGCCAGCAGTTTAGACAGGGGGCCTGGGACTAGCGGGAGGGCCCCACAGATACGCAGTATTTTGGCCCA		1	1.0436234606553955E-4	65	TCRBV27-01*01	TCRBV27	TCRBV27-01	01				TCRBD02-01*02	TCRBD02	TCRBD02-01	02				TCRBJ02-03*01	TCRBJ02	TCRBJ02-03	01				2	3	0	0	2	2	16	41	43	59	62	1	Out	VDDJ
CTGGAGTCCGCTACCAGCTCCCAGACATCTGTGTACTTCTGTGCCATCAGTGAGCCCCAAAACACCGGGGAGCTGTTTTTTGGAGAA	CAISEPQNTGELFF	2	2.087246921310791E-4	42	TCRBV10-03*01	TCRBV10	TCRBV10-03	01				TCRBD01-01*01	TCRBD01	TCRBD01-01	01				TCRBJ02-02*01	TCRBJ02	TCRBJ02-02	01				2	1	4	6	3	2	39	54	57	59	60	2	In	VDJ
CCACTCTGACAGTGACCAGTGCCCATCCTGAAGACAGCAGCTTCTACATCTGCAGTGCTACCGTCCGGGGGCCTTTTCTTTGGACAA		1	1.0436234606553955E-4	31	TCRBV20-01	TCRBV20	TCRBV20-01				01,04					TCRBD01,TCRBD02	TCRBD01-01,TCRBD02-01		TCRBJ01-01*01	TCRBJ01	TCRBJ01-01	01				4	2	6	0	6	13	50	60	66	72	74	1	Out	VDJ
CTGATTCTGGAGTCCGCCAGCACCAACCAGACATCTATGTACCTCTGTGCCAGCAGTAATGACAGGGGGGGAGCTTTCTTTGGACAA	CASSNDRGGAFF	1	1.0436234606553955E-4	36	TCRBV28-01*01	TCRBV28	TCRBV28-01	01				TCRBD01-01*01	TCRBD01	TCRBD01-01	01				TCRBJ01-01*01	TCRBJ01	TCRBJ01-01	01				5	2	2	1	3	10	45	57	60	69	71	1	In	VDJ
GTGAGCACCTTGGAGCTGGGGGACTCGGTCCTTTATCTTTGCGCCTAGAGCAGGGGGAATAGTAGCTCTGAAGCTTTCTTTGGACAA	CA*SRGNSSSEAFF	1	1.0436234606553955E-4	42	TCRBV05-01*01	TCRBV05	TCRBV05-01	01				TCRBD01-01*01	TCRBD01	TCRBD01-01	01				TCRBJ01-01*01	TCRBJ01	TCRBJ01-01	01				10	10	4	1	5	6	39	45	50	57	67	1	Stop	VDJ
CTACACACCCTGCAGCCAGAAGACTCGGCCCTGTATCTCTGTGCCAGCAGCCATCTTGGACAGGGGACTGAAGCTTTCTTTGGACAA	CASSHLGQGTEAFF	1	1.0436234606553955E-4	42	TCRBV04-02*01	TCRBV04	TCRBV04-02	01				TCRBD01-01*01	TCRBD01	TCRBD01-01	01				TCRBJ01-01*01	TCRBJ01	TCRBJ01-01	01				3	0	1	2	4	5	39	53	57	-1	66	1	In	VDJ
TTGGCGTCTGCTGTACCCTCTCAGACATCTGTGTACTTCTGTGCCAGCAGTGAAGGGACAGGGAGCACTGAAGCTTTCTTTGGACAA	CASSEGTGSTEAFF	2	2.087246921310791E-4	42	TCRBV06-04*01	TCRBV06	TCRBV06-04	01				TCRBD01-01*01	TCRBD01	TCRBD01-01	01				TCRBJ01-01*01	TCRBJ01	TCRBJ01-01	01				3	2	0	3	1	4	39	53	54	63	65	2	In	VDJ
CACCTTGGAGCTGGGGGACTCGGCCCTTTATCTTTGCGCCAGCAGCTCCCGGTGGGGAAAAGGGACACTGAAGCTTTCTTTGGACAA		1	1.0436234606553955E-4	47	TCRBV05-01*01	TCRBV05	TCRBV05-01	01								TCRBD01,TCRBD02	TCRBD01-01,TCRBD02-01		TCRBJ01-01*01	TCRBJ01	TCRBJ01-01	01				3	6	0	8	7	3	34	47	54	58	64	1	Out	VDJ
TGACAGTGACCAGTGCCCATCCTGAAGACAGCAGCTTCTACATCTGTCGCGTCCAGTTACTAGAACACTGAAGCTTTCTTTGGACAA		2	2.087246921310791E-4	37	TCRBV20	TCRBV20				TCRBV20-01,TCRBV20-or09_02		TCRBD02-01	TCRBD02	TCRBD02-01				01,02	TCRBJ01-01*01	TCRBJ01	TCRBJ01-01	01				12	0	3	9	12	1	44	46	58	-1	62	2	Out	VDJ
GCTACGAAGCTTGAGGATTCAGCAGTGTATTTTTGTGCCAGCAGCCAATCGCTCGGCAGTCTGGGCAATGAAGCTTTCTTTGGACAA	CASSQSLGSLGNEAFF	1	1.0436234606553955E-4	48	TCRBV16-01*01	TCRBV16	TCRBV16-01	01				TCRBD01-01*01	TCRBD01	TCRBD01-01	01				TCRBJ01-01*01	TCRBJ01	TCRBJ01-01	01				0	2	8	0	12	7	33	50	62	66	68	1	In	VDJ
GACATCCGCTCACCAGGCCTGGGGGACGCAGCCATGTACCTGTGTGCCACCAGCAGAGATCTATCTGGGGAACTGTTTTTTGGCAGT	CATSRDLSGELFF	1	1.0436234606553955E-4	39	TCRBV15-01*02	TCRBV15	TCRBV15-01	02								TCRBD01,TCRBD02	TCRBD01-01,TCRBD02-01		TCRBJ01-04*01	TCRBJ01	TCRBJ01-04	01				0	0	6	2	7	12	42	59	66	-1	70	1	In	VDJ
GCCTTGTTGCTGGGGGACTCGGCCCTGTATCTCTGTGCCAGCAGCTACAAGACAGGGGCGACGGATGAAAAACTGTTTTTTGGCAGT	CASSYKTGATDEKLFF	1	1.0436234606553955E-4	48	TCRBV05-05*01	TCRBV05	TCRBV05-05	01				TCRBD01-01*01	TCRBD01	TCRBD01-01	01				TCRBJ01-04*01	TCRBJ01	TCRBJ01-04	01				3	6	2	2	4	6	33	46	50	58	64	1	In	VDJ
ACTGTGACATCGGCCCAAAAGAACCCGACAGCTTTCTATCTCTGTGCCAGTAGTATGAGGGGGTATCAGCCCCAGCATTTTGGTGAT	CASSMRGYQPQHF	1	1.0436234606553955E-4	39	TCRBV19-01*01	TCRBV19	TCRBV19-01	01				TCRBD01-01*01	TCRBD01	TCRBD01-01	01				TCRBJ01-05*01	TCRBJ01	TCRBJ01-05	01				3	1	5	1	1	5	42	56	57	63	64	1	In	VDJ
CAGCCCTCAGAACCCAGGGACTCAGCTGTGTACTTCTGTGCCAGCAGTCCGGGACAGTGGTTGAATCAGCCCCAGCATTTTGGTGAT	CASSPGQWLNQPQHF	1	1.0436234606553955E-4	45	TCRBV12	TCRBV12				TCRBV12-03/12-04,TCRBV12-04		TCRBD01-01*01	TCRBD01	TCRBD01-01	01				TCRBJ01-05*01	TCRBJ01	TCRBJ01-05	01				5	6	0	5	2	4	36	48	50	57	63	1	In	VDJ
CACAGAGCAGGAGGACTCCGCCGTGTATCTCTGTGCCAGCAGCTTAGCCAAGAAGAAAGGAGCAATCAGCCCCAGCATTTTGGTGAT		1	1.0436234606553955E-4	50	TCRBV07-08*01	TCRBV07	TCRBV07-08	01								TCRBD01,TCRBD02	TCRBD01-01,TCRBD02-01		TCRBJ01-05*01	TCRBJ01	TCRBJ01-05	01				0	0	5	4	9	1	31	48	57	-1	60	1	Out	VDJ
CTGAGCTCTCTGGAGCTGGGGGACTCAGCTTTGTATTTCTGTGCCAGCAGCTCCCGGGGAGGGGGCTATGGCTACACCTTCGGTTCG	CASSSRGGGYGYTF	2	2.087246921310791E-4	42	TCRBV09-01*01	TCRBV09	TCRBV09-01	01				TCRBD02-01*02	TCRBD02	TCRBD02-01	02				TCRBJ01-02*01	TCRBJ01	TCRBJ01-02	01				4	2	9	0	5	4	39	51	56	63	65	2	In	VDJ
TCCACAAAGCTGGAGGACTCAGCCATGTACTTCTGTGCCAGCACCCATGGGGGCGCGGCGAGCGCCTATGGCTACACCTTCGGTTCG	CASTHGGAASAYGYTF	3	3.1308703819661864E-4	48	TCRBV02-01	TCRBV02	TCRBV02-01				01,03	TCRBD01-01*01	TCRBD01	TCRBD01-01	01				TCRBJ01-02*01	TCRBJ01	TCRBJ01-02	01				7	11	6	0	5	4	33	43	48	54	65	3	In	VDJ
GTGACCAGTGCCCATCCTGAAGACAGCAGCTTCTACATCTGCAGTGTGCCGAGCAGGGGTGGGAACTATGGCTACACCTTCGGTTCG	CSVPSRGGNYGYTF	2	2.087246921310791E-4	42	TCRBV20	TCRBV20				TCRBV20-01,TCRBV20-or09_02		TCRBD01-01*01	TCRBD01	TCRBD01-01	01				TCRBJ01-02*01	TCRBJ01	TCRBJ01-02	01				7	4	4	2	7	2	39	46	53	59	63	2	In	VDJ
ACATCGGCCCAAAAGAACCCGACAGCTTTCTATCTCTGTGCCAGTGCCTCCCGGGACAGCCCTCAAGTCGGCTACACCTTCGGTTCG	CASASRDSPQVGYTF	2	2.087246921310791E-4	45	TCRBV19-01*01	TCRBV19	TCRBV19-01	01				TCRBD01-01*01	TCRBD01	TCRBD01-01	01				TCRBJ01-02*01	TCRBJ01	TCRBJ01-02	01				8	10	0	5	7	8	36	45	52	59	69	2	In	VDJ
GACTGTGAGCAACATGAGCCCTGAAGACAGCAGCATATATCTCTGCAGCGTCGGGGACAGAACTCCTACGAGCAGTACTTCGGGCCG		2	2.087246921310791E-4	38	TCRBV29-01	TCRBV29	TCRBV29-01				01,02	TCRBD01-01*01	TCRBD01	TCRBD01-01	01				TCRBJ02-07*01	TCRBJ02	TCRBJ02-07	01				6	2	0	5	2	0	43	51	53	60	62	2	Out	VDJ
CACCTACACGCCCTGCAGCCAGAAGACTCAGCCCTGTATCTCTGCGCCAGCAGCCAAACAGGGTACTACGAGCAGTACTTCGGGCCG	CASSQTGYYEQYF	3	3.1308703819661864E-4	39	TCRBV04-01*01	TCRBV04	TCRBV04-01	01				TCRBD01-01*01	TCRBD01	TCRBD01-01	01				TCRBJ02-07*01	TCRBJ02	TCRBJ02-07	01				2	2	3	3	0	3	42	-1	57	63	65	3	In	VDJ
TCCCTAGAGTCTGCCATCCCCAACCAGACAGCTCTTTACTTCTGTGCCACCAGTAGGGGACAGAACTACGAGCAGTACTTCGGGCCG	CATSRGQNYEQYF	1	1.0436234606553955E-4	39	TCRBV24-01*01	TCRBV24	TCRBV24-01	01				TCRBD01-01*01	TCRBD01	TCRBD01-01	01				TCRBJ02-07*01	TCRBJ02	TCRBJ02-07	01				6	2	0	5	2	3	42	54	56	63	65	1	In	VDJ
TCAGAACCCAGGGACTCAGCTGTGTACTTCTGTGCCAGCAGTTTACGGACAGGGGGCCTCGGTGGAAACACCATATATTTTGGAGAG	CASSLRTGGLGGNTIYF	2	2.087246921310791E-4	51	TCRBV12	TCRBV12				TCRBV12-03/12-04,TCRBV12-04		TCRBD01-01*01	TCRBD01	TCRBD01-01	01				TCRBJ01-03*01	TCRBJ01	TCRBJ01-03	01				2	5	1	0	1	3	30	45	46	57	62	2	In	VDJ
CGGTCCACAAAGCTGGAGGACTCAGCCATGTACTTCTGTGCCAGCAGTGAGGATGGCAGTACTAATTCACCCCTCCACTTTGGGAAC	CASSEDGSTNSPLHF	1	1.0436234606553955E-4	45	TCRBV02-01	TCRBV02	TCRBV02-01				01,03					TCRBD01,TCRBD02	TCRBD01-01,TCRBD02-01		TCRBJ01-06*02	TCRBJ01	TCRBJ01-06	02				3	9	1	8	0	6	36	-1	50	53	62	1	In	VDJ
TCCCTGATTCTGGAGTCCGCCAGCACCAACCAGACATCTATGTACCTCTGTGCCAGCGACAGGGGGGGTGAGCAGTTCTTCGGGCCA	CASDRGGEQFF	1	1.0436234606553955E-4	33	TCRBV28-01*01	TCRBV28	TCRBV28-01	01				TCRBD01-01*01	TCRBD01	TCRBD01-01	01				TCRBJ02-01*01	TCRBJ02	TCRBJ02-01	01				8	2	2	1	0	9	48	-1	57	66	68	1	In	VDJ
GTGAGCAACATGAGCCCTGAAGACAGCAGCATATATCTCTGCAGCGTTGAAGATGGGACAGGGGGTAATGAGCAGTTCTTCGGGCCA	CSVEDGTGGNEQFF	2	2.087246921310791E-4	42	TCRBV29-01	TCRBV29	TCRBV29-01				01,02	TCRBD01-01*01	TCRBD01	TCRBD01-01	01				TCRBJ02-01*01	TCRBJ02	TCRBJ02-01	01				0	1	0	1	1	7	39	53	54	65	66	2	In	VDJ
CTGACTGTGAGCAACATGAGCCCTGAAGACAGCAGCATATATCTCTGCAGCGTTGGGGCGGGTTACAATGAGCAGTTCTTCGGGCCA	CSVGAGYNEQFF	1	1.0436234606553955E-4	36	TCRBV29-01	TCRBV29	TCRBV29-01				01,02	TCRBD02-01	TCRBD02	TCRBD02-01				01,02	TCRBJ02-01*01	TCRBJ02	TCRBJ02-01	01				4	1	7	4	2	4	45	55	57	62	63	1	In	VDJ
CTGGAGTCCGCCAGCACCAACCAGACATCTATGTACCTCTGTGCCAGCAGTTTATGGGGCGAGTACAATGAGCAGTTCTTCGGGCCA	CASSLWGEYNEQFF	7	7.305364224587769E-4	42	TCRBV28-01*01	TCRBV28	TCRBV28-01	01				TCRBD01-01*01	TCRBD01	TCRBD01-01	01				TCRBJ02-01*01	TCRBJ02	TCRBJ02-01	01				0	3	8	0	0	4	39	-1	56	60	63	7	In	VDJ
CACGCCCTGCAGCCAGAAGACTCAGCCCTGTATCTCTGCGCCAGCAGCCAGGGGACGAGCTCCTACAATGAGCAGTTCTTCGGGCCA	CASSQGTSSYNEQFF	1	1.0436234606553955E-4	45	TCRBV04-01*01	TCRBV04	TCRBV04-01	01								TCRBD01,TCRBD02	TCRBD01-01,TCRBD02-01		TCRBJ02-01*01	TCRBJ02	TCRBJ02-01	01				3	3	0	7	1	0	36	50	51	56	59	1	In	VDJ
ATCCAGCGCACAGAGCAGGAGGACTCGGCCGTGTATCTCTGTGCCAGCAGCTTCGGGGGAGCCTACAATGAGCAGTTCTTCGGGCCA	CASSFGGAYNEQFF	1	1.0436234606553955E-4	42	TCRBV07-02	TCRBV07	TCRBV07-02				01,02	TCRBD02-01*01	TCRBD02	TCRBD02-01	01				TCRBJ02-01*01	TCRBJ02	TCRBJ02-01	01				3	2	8	2	0	2	39	-1	53	59	61	1	In	VDJ
AGTGCCTATCCTGAAGACAGCAGCTTCTACATCTGCAGTGCCAGGACTAGCGGGGGGGGAATATACAATGAGCAGTTCTTCGGGCCA	CSARTSGGGIYNEQFF	1	1.0436234606553955E-4	48	TCRBV20	TCRBV20				TCRBV20-01,TCRBV20-or09_02		TCRBD02-01*01	TCRBD02	TCRBD02-01	01				TCRBJ02-01*01	TCRBJ02	TCRBJ02-01	01				6	5	1	0	2	4	33	41	43	58	63	1	In	VDJ
ACTGGAGGATTCTGGAGTTTATTTCTGTGCCAGCAGCCCACACTCTTCGGACAGGGGGGCCCACACAATGAGCAGTTCTTCGGGCCA		1	1.0436234606553955E-4	56	TCRBV14-01*01	TCRBV14	TCRBV14-01	01				TCRBD01-01*01	TCRBD01	TCRBD01-01	01				TCRBJ02-01*01	TCRBJ02	TCRBJ02-01	01				4	6	1	1	10	5	25	38	48	58	64	1	Out	VDJ
AATGTGAGCACCTTGGAGCTGGGGGACTCGGCCCTTTATCTTTGCGCCAGCAGCTTGCCCGGGAGTGAGACCCAGTACTTCGGGCCA	CASSLPGSETQYF	1	1.0436234606553955E-4	39	TCRBV05-01*01	TCRBV05	TCRBV05-01	01				TCRBD02-01*02	TCRBD02	TCRBD02-01	02				TCRBJ02-05*01	TCRBJ02	TCRBJ02-05	01				1	1	8	2	2	5	42	57	59	65	66	1	In	VDJ
CGCACAGAGCGGGGGGACTCAGCCGTGTATCTCTGTGCCAGCAGCTCCCAAGTGAGCGAGCCTGGGGAGACCCAGTACTTCGGGCCA	CASSSQVSEPGETQYF	1	1.0436234606553955E-4	48	TCRBV07-03*01	TCRBV07	TCRBV07-03	01				TCRBD02-01	TCRBD02	TCRBD02-01				01,02	TCRBJ02-05*01	TCRBJ02	TCRBJ02-05	01				4	8	6	6	8	5	33	46	54	58	66	1	In	VDJ
GGAGTCGCCCAGCCCCAACCAGACCTCTCTGTACTTCTGTGCCAGCAGTGGGAGGACCTTCTGCAAGAGACCCAGTACTTCGGGCCA		1	1.0436234606553955E-4	44	TCRBV27-01*01	TCRBV27	TCRBV27-01	01				TCRBD02-01*02	TCRBD02	TCRBD02-01	02				TCRBJ02-05*01	TCRBJ02	TCRBJ02-05	01				5	8	9	1	0	2	37	-1	49	55	63	1	Out	VDJ
CCGCTCCCAGACATCTGTGTATTTCTGCGCCAGCAGTGAGACCGCCCGGGACTAGCGGAGATCCAAGAGACCCAGTACTTCGGGCCA		1	1.0436234606553955E-4	56	TCRBV10-02*01	TCRBV10	TCRBV10-02	01				TCRBD02-01	TCRBD02	TCRBD02-01				01,02	TCRBJ02-05*01	TCRBJ02	TCRBJ02-05	01				2	4	0	5	7	1	25	40	47	58	62	1	Out	VDJ
AGTCGCCCAGCCCCAACCAGACCTCTCTGTACTTCTGTGCCAGCAGTTTGGGGTGGGGACGCCGCAGATACGCAGTATTTTGGCCCA		1	1.0436234606553955E-4	46	TCRBV27-01*01	TCRBV27	TCRBV27-01	01								TCRBD01,TCRBD02	TCRBD01-01,TCRBD02-01		TCRBJ02-03*01	TCRBJ02	TCRBJ02-03	01				3	4	0	7	6	4	35	49	55	60	64	1	Out	VDJ
TTTCTGGAGCTGGGGGACTCAGCTTTGTATTTCTGTGCCAGCAGCGCCCGGGACAGGGTGGGTACAGATACGCAGTATTTTGGCCCA	CASSARDRVGTDTQYF	1	1.0436234606553955E-4	48	TCRBV09-01*01	TCRBV09	TCRBV09-01	01				TCRBD01-01*01	TCRBD01	TCRBD01-01	01				TCRBJ02-03*01	TCRBJ02	TCRBJ02-03	01				3	5	0	3	3	3	33	46	49	58	63	1	In	VDJ
GTGACCAGTGCCCATCCTGAAGACAGCAGCTTCTACATCTGCAGTGCCGTCTTAGCGTCCATCACAGATACGCAGTATTTTGGCCCA	CSAVLASITDTQYF	1	1.0436234606553955E-4	42	TCRBV20	TCRBV20				TCRBV20-01,TCRBV20-or09_02		TCRBD02-01	TCRBD02	TCRBD02-01				01,02	TCRBJ02-03*01	TCRBJ02	TCRBJ02-03	01				6	5	5	6	5	2	39	47	52	57	62	1	In	VDJ
CTGAAGATCCGGTCCACAAAGCTGGAGGACTCAGCCATGTACTTCTGTGCCAGCACGCGCTCCACAGATACGCAGTATTTTGGCCCA	CASTRSTDTQYF	2	2.087246921310791E-4	36	TCRBV02-01	TCRBV02	TCRBV02-01				01,03	TCRBD02-01	TCRBD02	TCRBD02-01				01,02	TCRBJ02-03*01	TCRBJ02	TCRBJ02-03	01				7	3	7	6	1	2	45	55	56	59	62	2	In	VDJ
GAGTGCCTTGGAGCTGGGGGACTCGGCCCTGTATCTCTGTGCCAGAAGCTTGGAATAGCGGCCACAGATACGCAGTATTTTGGCCCA		1	1.0436234606553955E-4	44	TCRBV05-03	TCRBV05	TCRBV05-03				01,02	TCRBD02-01	TCRBD02	TCRBD02-01				01,02	TCRBJ02-03*01	TCRBJ02	TCRBJ02-03	01				0	1	5	5	2	2	37	53	55	61	62	1	Out	VDJ
NNNNNNNTGTCGGCTGCTCCCTCCCAGACATCTGTGTACTTCTGTGCCAGCAGGGCGGGACAGTTAAATACGCAGTATTTTGGCCCA	CASRAGQLNTQYF	2	2.087246921310791E-4	39	TCRBV06-05*01	TCRBV06	TCRBV06-05	01				TCRBD01-01*01	TCRBD01	TCRBD01-01	01				TCRBJ02-03*01	TCRBJ02	TCRBJ02-03	01				6	4	0	5	3	7	42	53	56	63	67	2	In	VDJ
CTGAGCTCTCTGGAGCTGGGGGACTCAGCTTTGTATTTCTGTGCCAGCGGGGGCGGAGGGACTGTCGGGGAGCTGTTTTTTGGAGAA	CASGGGGTVGELFF	5	5.218117303276978E-4	42	TCRBV09-01*01	TCRBV09	TCRBV09-01	01								TCRBD01,TCRBD02	TCRBD01-01,TCRBD02-01		TCRBJ02-02*01	TCRBJ02	TCRBJ02-02	01				7	11	6	0	0	7	39	-1	48	54	65	5	In	VDJ
TCGGCTGCTCCCTCCCAAACATCTGTGTACTTCTGTGCCAGCAGTTTGCTGGACAGGGTGAGCTCCGGGGAGCTGTTTTTTGGAGAA	CASSLLDRVSSGELFF	4	4.174493842621582E-4	48	TCRBV06-02/06-03*01	TCRBV06	TCRBV06-02/06-03	01				TCRBD01-01*01	TCRBD01	TCRBD01-01	01				TCRBJ02-02*01	TCRBJ02	TCRBJ02-02	01				4	6	1	3	4	6	33	46	50	58	64	4	In	VDJ
AAGATCCAGCCCTCAGAACCCAGGGACTCAGCTGTGTACTTCTGTGCCAGCACCCCAGTAGGTGCCGGGGAGCTGTTTTTTGGAGAA	CASTPVGAGELFF	1	1.0436234606553955E-4	39	TCRBV12-03/12-04*01	TCRBV12	TCRBV12-03/12-04	01								TCRBD01,TCRBD02	TCRBD01-01,TCRBD02-01		TCRBJ02-02*01	TCRBJ02	TCRBJ02-02	01				7	6	4	5	3	6	42	52	55	58	64	1	In	VDJ
GTGACCAGTGCCCATCCTGAAGACAGCAGCTTCTACATCTGCAGTGCTATGACCCGGGACAGGGCCGGGGAGCTGTTTTTTGGAGAA	CSAMTRDRAGELFF	1	1.0436234606553955E-4	42	TCRBV20	TCRBV20				TCRBV20-01,TCRBV20-or09_02		TCRBD01-01*01	TCRBD01	TCRBD01-01	01				TCRBJ02-02*01	TCRBJ02	TCRBJ02-02	01				4	0	0	3	6	6	39	49	55	-1	64	1	In	VDJ
CAGCGCACAGAGCAGGAGGACTCGGCCGTGTATCTCTGTGCCAGCAGCTTGGGGACTCATAACACCGGGGAGCTGTTTTTTGGAGAA	CASSLGTHNTGELFF	1	1.0436234606553955E-4	45	TCRBV07-02	TCRBV07	TCRBV07-02				01,02	TCRBD02-01	TCRBD02	TCRBD02-01				01,02	TCRBJ02-02*01	TCRBJ02	TCRBJ02-02	01				3	3	0	10	1	2	36	50	51	57	60	1	In	VDJ
AAGATCCAGCGCACAGAGCAGGAGGACTCGGCCGTGTATCTCTGTGCCAGCAGCTTAGTAGGTCAGACTGAAGCTTTCTTTGGACAA	CASSLVGQTEAFF	2	2.087246921310791E-4	39	TCRBV07-02	TCRBV07	TCRBV07-02				01,02					TCRBD01,TCRBD02	TCRBD01-01,TCRBD02-01		TCRBJ01-01*01	TCRBJ01	TCRBJ01-01	01				1	0	4	5	5	5	42	58	63	-1	66	2	In	VDJ
NNNNNNNTGTCGGCTGCTCCCTCCCAGACATCTGTGTACTTCTGTGCCAGCAGTGAACAGGTCCACACTGAAGCTTTCTTTGGACAA	CASSEQVHTEAFF	5	5.218117303276978E-4	39	TCRBV06-01*01	TCRBV06	TCRBV06-01	01				TCRBD01-01*01	TCRBD01	TCRBD01-01	01				TCRBJ01-01*01	TCRBJ01	TCRBJ01-01	01				2	3	4	4	0	3	42	-1	57	61	64	5	In	VDJ
GAACCGGGAGACACGGCACTGTATCTCTGCGCCAGCAGTCAATCAGAGGGGTAGGGCAGAGTGAACACTGAAGCTTTCTTTGGACAA	CASSQSEG*GRVNTEAFF	1	1.0436234606553955E-4	54	TCRBV23-01*01	TCRBV23	TCRBV23-01	01								TCRBD01,TCRBD02	TCRBD01-01,TCRBD02-01		TCRBJ01-01*01	TCRBJ01	TCRBJ01-01	01				0	10	5	2	2	0	27	44	46	51	61	1	Stop	VDJ
TCTCTGGAGCTGGGGGACTCAGCTTTGTATTTCTGTGCCAGCAGCCCTACCCGCAGGGCAACTAATGAAAAACTGTTTTTTGGCAGT	CASSPTRRATNEKLFF	1	1.0436234606553955E-4	48	TCRBV09-01*01	TCRBV09	TCRBV09-01	01				TCRBD01-01*01	TCRBD01	TCRBD01-01	01				TCRBJ01-04*01	TCRBJ01	TCRBJ01-04	01				4	0	4	3	8	0	33	45	53	-1	58	1	In	VDJ
CCTGCAGAGCTTGGGGACTCGGCCATGTATCTCTGTGCCAGCAGCCAACCGGGCGGGCGGGGAAGCTATGGCTACACCTTCGGTTCG	CASSQPGGRGSYGYTF	2	2.087246921310791E-4	48	TCRBV11-01*01	TCRBV11	TCRBV11-01	01				TCRBD02-01*01	TCRBD02	TCRBD02-01	01				TCRBJ01-02*01	TCRBJ01	TCRBJ01-02	01				5	3	7	3	11	4	33	45	56	62	65	2	In	VDJ
CTGGAGTCCGCCAGCACCAACCAGACATCTATGTACCTCTGTGCCAGCAGCCGATACCAGGGAAGCTATGGCTACACCTTCGGTTCG	CASSRYQGSYGYTF	1	1.0436234606553955E-4	42	TCRBV28-01*01	TCRBV28	TCRBV28-01	01				TCRBD01-01*01	TCRBD01	TCRBD01-01	01				TCRBJ01-02*01	TCRBJ01	TCRBJ01-02	01				6	3	4	3	7	4	39	50	57	62	65	1	In	VDJ
CTGAGTTCTAAGAAGCTCCTTCTCAGTGACTCTGGCTTCTATCTCTGTGCCTGGAGTCCGGCTAACTATGGCTACACCTTCGGTTCG	CAWSPANYGYTF	3	3.1308703819661864E-4	36	TCRBV30-01*01	TCRBV30	TCRBV30-01	01				TCRBD02-01	TCRBD02	TCRBD02-01				01,02	TCRBJ01-02*01	TCRBJ01	TCRBJ01-02	01				2	0	8	5	1	0	45	57	58	-1	61	3	In	VDJ
CTTGACATCCGCTCACCAGGCCTGGGGGACGCAGCCATGTACCTGTGTGCCACCACCACTCAGGGTATCGGCTACACCTTCGGTTCG	CATTTQGIGYTF	1	1.0436234606553955E-4	36	TCRBV15-01*02	TCRBV15	TCRBV15-01	02				TCRBD01-01*01	TCRBD01	TCRBD01-01	01				TCRBJ01-02*01	TCRBJ01	TCRBJ01-02	01				7	4	4	3	5	8	45	55	60	65	69	1	In	VDJ
GTGACATCGGCCCAAAAGAACCCGACAGCTTTCTATCTCTGTGCCAGTAGTGCCACCGGCAGGGGCCAATCCCAATCCTTCGGGCCG	CASSATGRGQSQSF	1	1.0436234606553955E-4	42	TCRBV19-01*01	TCRBV19	TCRBV19-01	01				TCRBD01-01*01	TCRBD01	TCRBD01-01	01				TCRBJ02-07*01	TCRBJ02	TCRBJ02-07	01				5	12	4	2	8	15	39	51	59	65	77	1	In	VDJ
AGCTCCTTGGAGCTGGGGGACTCAGCCCTGTACTTCTGTGCCAGCAGCCGCAGGTCTGGAGACAAACGAGTTCAGTACTTCGGGCCG	CASSRRSGDKRVQYF	1	1.0436234606553955E-4	45	TCRBV13-01*01	TCRBV13	TCRBV13-01	01								TCRBD01,TCRBD02	TCRBD01-01,TCRBD02-01		TCRBJ02-07*01	TCRBJ02	TCRBJ02-07	01				5	8	2	6	12	10	36	48	60	64	72	1	In	VDJ
CCCTCAGAACCCAGGGACTCAGCTGTGTACTTCTGTGCCAGCAAACAGGCCCTAGCGGGAGGGATTTACGAGCAGTACTTCGGGCCG	CASKQALAGGIYEQYF	1	1.0436234606553955E-4	48	TCRBV12	TCRBV12				TCRBV12-03/12-04,TCRBV12-04		TCRBD02-01*02	TCRBD02	TCRBD02-01	02				TCRBJ02-07*01	TCRBJ02	TCRBJ02-07	01				7	3	4	0	8	4	33	43	51	63	66	1	In	VDJ
AGCTCTCTGGAGCTGGGGGACTCAGCTTTGTATTTCTGTGCCAGCAGCGTAGTTGGGGACAGGGGCTACGAGCAGTACTTCGGGCCG	CASSVVGDRGYEQYF	2	2.087246921310791E-4	45	TCRBV09-01*01	TCRBV09	TCRBV09-01	01				TCRBD01-01*01	TCRBD01	TCRBD01-01	01				TCRBJ02-07*01	TCRBJ02	TCRBJ02-07	01				0	0	0	2	3	3	36	52	55	-1	65	2	In	VDJ
CTACACGCCCTGCAGCCAGAAGACTCAGCCCTGTATCTCTGCGCCAGCAGCCGCGCTTCGGGGATCGACGAGCAGTACTTCGGGCCG	CASSRASGIDEQYF	2	2.087246921310791E-4	42	TCRBV04-01*01	TCRBV04	TCRBV04-01	01				TCRBD02-01*01	TCRBD02	TCRBD02-01	01				TCRBJ02-07*01	TCRBJ02	TCRBJ02-07	01				4	4	8	3	6	5	39	52	58	63	67	2	In	VDJ
GACTCAGCCATGTACTTCTGTGCCAGCAGAGCTTCTAAATTAACTTATGGAAAGGGGGAGTTGCGAGACGAGCAGTACTTCGGGCCG	CASRASKLTYGKGELRDEQYF	2	2.087246921310791E-4	63	TCRBV02-01	TCRBV02	TCRBV02-01				01,03	TCRBD01-01*01	TCRBD01	TCRBD01-01	01				TCRBJ02-07*01	TCRBJ02	TCRBJ02-07	01				6	9	5	1	23	5	18	29	52	58	67	2	In	VDJ
AACCTGAGCTCTCTGGAGCTGGGGGACTCAGCTTTGTATTTCTGTGCCAGCAGCGTAGGGTTTGGAAACACCATATATTTTGGAGAG	CASSVGFGNTIYF	2	2.087246921310791E-4	39	TCRBV09-01*01	TCRBV09	TCRBV09-01	01								TCRBD01,TCRBD02	TCRBD01-01,TCRBD02-01		TCRBJ01-03*01	TCRBJ01	TCRBJ01-03	01				0	2	0	10	0	3	42	-1	58	60	62	2	In	VDJ
GCAGCCAGAAGACTCGGCCCTGTATCTCTGTGCCAGCAGCCAAGACCGCTAGCGGGCTCTGGGGCCAACGTCCTGACTTTCGGGGCC		1	1.0436234606553955E-4	53	TCRBV04-02*01	TCRBV04	TCRBV04-02	01				TCRBD02-01	TCRBD02	TCRBD02-01				01,02	TCRBJ02-06*01	TCRBJ02	TCRBJ02-06	01				0	0	4	4	3	0	28	45	48	-1	56	1	Out	VDJ
GCCAGCACCAACCAGACATCTATGTACCTCTGTGCCAGCAGTTTAGCGGGGCTCAAGACTGGGGCCAACGTCCTGACTTTCGGGGCC	CASSLAGLKTGANVLTF	1	1.0436234606553955E-4	51	TCRBV28-01*01	TCRBV28	TCRBV28-01	01				TCRBD02-01*01	TCRBD02	TCRBD02-01	01				TCRBJ02-06*01	TCRBJ02	TCRBJ02-06	01				2	7	7	3	0	2	30	-1	45	51	58	1	In	VDJ
GAGCTCTCTGGAGCTGGGGGACTCAGCTTTGTATTTCTGTGCCAGCAGCGCCGGACTAGCGGGAGGGACATTCAGTACTTCGGCGCC		1	1.0436234606553955E-4	44	TCRBV09-01*01	TCRBV09	TCRBV09-01	01				TCRBD02-01*02	TCRBD02	TCRBD02-01	02				TCRBJ02-04*01	TCRBJ02	TCRBJ02-04	01				3	0	1	0	2	8	37	50	52	-1	67	1	Out	VDJ
ACGTTGGCGTCTGCTGTACCCTCTCAGACATCTGTGTACTTCTGTGCCAGCAGGCTTGGTGGAAAAAACATTCAGTACTTCGGCGCC	CASRLGGKNIQYF	2	2.087246921310791E-4	39	TCRBV06-04*01	TCRBV06	TCRBV06-04	01								TCRBD01,TCRBD02	TCRBD01-01,TCRBD02-01		TCRBJ02-04*01	TCRBJ02	TCRBJ02-04	01				6	0	1	8	7	4	42	53	60	-1	63	2	In	VDJ
TCAGAACCCAGGGACTCAGCTGTGTACTTCTGTGCCAGCACCACGGGGCGAGGGACTAGCGGGAGTGTTGAGCAGTTCTTCGGGCCA	CASTTGRGTSGSVEQFF	1	1.0436234606553955E-4	51	TCRBV12	TCRBV12				TCRBV12-03/12-04,TCRBV12-04		TCRBD02-01*02	TCRBD02	TCRBD02-01	02				TCRBJ02-01*01	TCRBJ02	TCRBJ02-01	01				7	3	0	2	11	9	30	40	51	65	68	1	In	VDJ
GCGAGGAGATTCGGCAGCTTATTTCTGTGCCAGCTCACCACCTGCTTGAGCGGGGGGCATCCTTGGAGTGAGCAGTTCTTCGGGCCA		1	1.0436234606553955E-4	56	TCRBV18-01*01	TCRBV18	TCRBV18-01	01				TCRBD02-01*01	TCRBD02	TCRBD02-01	01				TCRBJ02-01*01	TCRBJ02	TCRBJ02-01	01				0	11	6	1	6	9	25	42	48	57	68	1	Out	VDJ
TCACCAGGCCTGGGGGACGCAGCCATGTACCTGTGTGCCACCAGCAGAGATAAATCCTCGAGAGCGAGTGAGCAGTTCTTCGGGCCA	CATSRDKSSRASEQFF	1	1.0436234606553955E-4	48	TCRBV15-01*02	TCRBV15	TCRBV15-01	02				TCRBD02-01	TCRBD02	TCRBD02-01				01,02	TCRBJ02-01*01	TCRBJ02	TCRBJ02-01	01				0	2	6	6	12	9	33	50	62	66	68	1	In	VDJ
AGCACCTTGGAGCTGGGGGACTCGGCCCTTTATCTTTGCGCCAGCAGAACTCCGGGACAGGTAAACGATGAGCAGTTCTTCGGGCCA	CASRTPGQVNDEQFF	1	1.0436234606553955E-4	45	TCRBV05-01*01	TCRBV05	TCRBV05-01	01				TCRBD01-01*01	TCRBD01	TCRBD01-01	01				TCRBJ02-01*01	TCRBJ02	TCRBJ02-01	01				5	6	0	4	6	8	36	47	53	61	67	1	In	VDJ
GAGTCCGCCAGCACCAACCAGACATCTATGTACCTCTGTGCCATCGCAGAGGGACTAGCGGGAGTTAATGAGCAGTTCTTCGGGCCA	CAIAEGLAGVNEQFF	1	1.0436234606553955E-4	45	TCRBV28-01*01	TCRBV28	TCRBV28-01	01				TCRBD02-01*02	TCRBD02	TCRBD02-01	02				TCRBJ02-01*01	TCRBJ02	TCRBJ02-01	01				10	2	0	2	7	7	36	43	50	64	66	1	In	VDJ
CTGATTCTGGAGTCCGCCAGCACCAACCAGACATCTATGTACCTCTGTGCCAGCAGTTTGGAAACCAATGAGCAGTTCTTCGGGCCA	CASSLETNEQFF	1	1.0436234606553955E-4	36	TCRBV28-01*01	TCRBV28	TCRBV28-01	01								TCRBD01,TCRBD02	TCRBD01-01,TCRBD02-01		TCRBJ02-01*01	TCRBJ02	TCRBJ02-01	01				3	3	1	8	0	6	45	-1	59	62	65	1	In	VDJ
TCTAAGAAGCTCCTTCTCAGTGACTCTGGCTTCTATCTCTGTGCCTGGAGTTTGGGGGTCTCCTACAATGAGCAGTTCTTCGGGCCA	CAWSLGVSYNEQFF	1	1.0436234606553955E-4	42	TCRBV30-01*01	TCRBV30	TCRBV30-01	01								TCRBD01,TCRBD02	TCRBD01-01,TCRBD02-01		TCRBJ02-01*01	TCRBJ02	TCRBJ02-01	01				2	1	6	1	2	0	39	51	53	58	59	1	In	VDJ
CCCTCAGAACCCAGGGACTCAGCTGTGTACTTCTGTGCCAGCAGTTTAGATCAGGGCCGCTCCTACAATGAGCAGTTCTTCGGGCCA	CASSLDQGRSYNEQFF	2	2.087246921310791E-4	48	TCRBV12	TCRBV12				TCRBV12-03/12-04,TCRBV12-04		TCRBD01-01*01	TCRBD01	TCRBD01-01	01				TCRBJ02-01*01	TCRBJ02	TCRBJ02-01	01				1	3	4	3	2	0	33	49	51	56	59	2	In	VDJ
AAGATCCAGCCCTCAGAACCCAGGGACTCAGCTGTGTACTTCTGTGCCAGCAGTTTTGCCTCCTACAATGAGCAGTTCTTCGGGCCA	CASSFASYNEQFF	1	1.0436234606553955E-4	39	TCRBV12-03/12-04*01	TCRBV12	TCRBV12-03/12-04	01								TCRBD01,TCRBD02	TCRBD01-01,TCRBD02-01		TCRBJ02-01*01	TCRBJ02	TCRBJ02-01	01				3	0	10	0	1	0	42	56	57	-1	59	1	In	VDJ
CAGCGCACAGAGCGGGGGGACTCAGCCGTGTATCTCTGTGCCAGCAGCTTACAGGGAACCTCCTACAATGAGCAGTTCTTCGGGCCA	CASSLQGTSYNEQFF	1	1.0436234606553955E-4	45	TCRBV07-03*01	TCRBV07	TCRBV07-03	01				TCRBD01-01*01	TCRBD01	TCRBD01-01	01				TCRBJ02-01*01	TCRBJ02	TCRBJ02-01	01				2	3	4	3	0	0	36	-1	51	56	59	1	In	VDJ
CAGCGCACAGAGCAGGAGGACTCCGCCGTGTATCTCTGTGCCAGCAGCCCTCAACGGTGGCCCTACAATGAGCAGTTCTTCGGGCCA	CASSPQRWPYNEQFF	1	1.0436234606553955E-4	45	TCRBV07-08*03	TCRBV07	TCRBV07-08	03								TCRBD01,TCRBD02	TCRBD01-01,TCRBD02-01		TCRBJ02-01*01	TCRBJ02	TCRBJ02-01	01				4	0	9	0	9	2	36	49	58	-1	61	1	In	VDJ
GAGTCGCCCAGCCCCAACCAGACCTCTCTGTACTTCTGTGCCAGCAGTTTATTTGGGGACAGGGTGGGCGAGCAGTTCTTCGGGCCA	CASSLFGDRVGEQFF	5	5.218117303276978E-4	45	TCRBV27-01*01	TCRBV27	TCRBV27-01	01				TCRBD01-01*01	TCRBD01	TCRBD01-01	01				TCRBJ02-01*01	TCRBJ02	TCRBJ02-01	01				1	5	0	3	3	10	36	52	55	64	69	5	In	VDJ
CTGGAGCTGGGGGACTCAGCTTTGTATTTCTGTGCCAGCAGCGACCACCTACGGCGGGGGGGCCTCGAGACCCAGTACTTCGGGCCA	CASSDHLRRGGLETQYF	8	8.348987685243164E-4	51	TCRBV09-01*01	TCRBV09	TCRBV09-01	01				TCRBD02-01*01	TCRBD02	TCRBD02-01	01				TCRBJ02-05*01	TCRBJ02	TCRBJ02-05	01				3	4	7	0	10	5	30	43	53	62	66	8	In	VDJ
ATCCAGCGCACAGAGCAGGAGGACTCGGCCGTGTATCTCTGTGCCAGCAGCTCCCGGACTAGCGGAGAGACCCAGTACTTCGGGCCA	CASSSRTSGETQYF	1	1.0436234606553955E-4	42	TCRBV07-02	TCRBV07	TCRBV07-02				01,02	TCRBD02-01	TCRBD02	TCRBD02-01				01,02	TCRBJ02-05*01	TCRBJ02	TCRBJ02-05	01				4	0	1	5	3	4	39	52	55	-1	65	1	In	VDJ
CCAGCCCCAACCAGACCTCTCTGTACTTCTGTGCCAGCATCCAATCCCAACTAGCGTGAACTTAAAGAGACCCAGTACTTCGGGCCA		1	1.0436234606553955E-4	52	TCRBV27-01*01	TCRBV27	TCRBV27-01	01				TCRBD02-01	TCRBD02	TCRBD02-01				01,02	TCRBJ02-05*01	TCRBJ02	TCRBJ02-05	01				7	8	3	6	10	3	29	39	49	56	64	1	Out	VDJ
AATGTGAACGCCTTGTTGCTGGGGGACTCGGCCCTCTATCTCTGTGCCAGCAGCCCCTGGACGGGGGATACGCAGTATTTTGGCCCA	CASSPWTGDTQYF	1	1.0436234606553955E-4	39	TCRBV05-06*01	TCRBV05	TCRBV05-06	01				TCRBD02-01*01	TCRBD02	TCRBD02-01	01				TCRBJ02-03*01	TCRBJ02	TCRBJ02-03	01				4	0	8	3	7	6	42	54	61	-1	66	1	In	VDJ
CCTGCAGCCAGAAGACTCAGCCCTGTATCTCTGCGCCAGCAGCCAAGCTCTAGCGGGGGCACGCAGGATACGCAGTATTTTGGCCCA		2	2.087246921310791E-4	50	TCRBV04-01*01	TCRBV04	TCRBV04-01	01				TCRBD02-01*01	TCRBD02	TCRBD02-01	01				TCRBJ02-03*01	TCRBJ02	TCRBJ02-03	01				1	7	4	2	2	6	31	47	49	59	66	2	Out	VDJ
CCCTCAGAACCCAGGGACTCAGCTGTGTACTTCTGTGCCAGCAGTTCACCTTCTAGCGGGAGTGGCGATACGCAGTATTTTGGCCCA	CASSSPSSGSGDTQYF	1	1.0436234606553955E-4	48	TCRBV12	TCRBV12				TCRBV12-03/12-04,TCRBV12-04		TCRBD02-01*02	TCRBD02	TCRBD02-01	02				TCRBJ02-03*01	TCRBJ02	TCRBJ02-03	01				4	4	4	2	6	6	33	46	52	62	66	1	In	VDJ
CCCAGGGACTCAGCTGTGTACTTCTGTGCCAGCAGTCGCTCCGACCCTGGGACTAGCGGGGAGGTAGATACGCAGTATTTTGGCCCA	CASSRSDPGTSGEVDTQYF	1	1.0436234606553955E-4	57	TCRBV12	TCRBV12				TCRBV12-03/12-04,TCRBV12-04		TCRBD02-01*01	TCRBD02	TCRBD02-01	01				TCRBJ02-03*01	TCRBJ02	TCRBJ02-03	01				5	4	0	3	12	5	24	36	48	61	65	1	In	VDJ
AGTGCCCATCCTGAAGACAGCAGCTTCTACATCTGCAGTGCTTTTTCCCCGAGCGGGGGGATCACAGATACGCAGTATTTTGGCCCA	CSAFSPSGGITDTQYF	1	1.0436234606553955E-4	48	TCRBV20	TCRBV20				TCRBV20-01,TCRBV20-or09_02		TCRBD02-01*01	TCRBD02	TCRBD02-01	01				TCRBJ02-03*01	TCRBJ02	TCRBJ02-03	01				5	2	6	1	9	2	33	42	51	60	62	1	In	VDJ
ATCAATTCCCTGGAGCTTGGTGACTCTGCTGTGTATTTCTGTGCCAGCAGCCAAGGGGGAGGCACAGATACGCAGTATTTTGGCCCA	CASSQGGGTDTQYF	1	1.0436234606553955E-4	42	TCRBV03-01/03-02*01	TCRBV03	TCRBV03-01/03-02	01				TCRBD02-01*02	TCRBD02	TCRBD02-01	02				TCRBJ02-03*01	TCRBJ02	TCRBJ02-03	01				1	0	9	2	1	1	39	55	56	-1	61	1	In	VDJ
CAGTGACCAGTGCCCATCCTGAAGACAGCAGCTTCTACATCTGCAGTGCTATAAACCTAACGCACAGATACGCAGTATTTTGGCCCA		1	1.0436234606553955E-4	40	TCRBV20	TCRBV20				TCRBV20-01,TCRBV20-or09_02		TCRBD02-01	TCRBD02	TCRBD02-01				01,02	TCRBJ02-03*01	TCRBJ02	TCRBJ02-03	01				4	2	4	9	5	1	41	51	56	59	61	1	Out	VDJ
TCTCTGGAGCTGGGGGACTCAGCTTTGTATTTCTGTGCCAGCAGCCGACTCGGAGACCCTAGCACAGATACGCAGTATTTTGGCCCA	CASSRLGDPSTDTQYF	2	2.087246921310791E-4	48	TCRBV09-01*01	TCRBV09	TCRBV09-01	01				TCRBD02-01	TCRBD02	TCRBD02-01				01,02	TCRBJ02-03*01	TCRBJ02	TCRBJ02-03	01				4	10	2	10	1	0	33	45	46	50	60	2	In	VDJ
AGCTCTCTGGAGCTGGGGGACTCAGCTTTGTATTTCTGTGCCAGCAGCGTAGATCCGGGCCCCACAGATACGCAGTATTTTGGCCCA	CASSVDPGPTDTQYF	1	1.0436234606553955E-4	45	TCRBV09-01*01	TCRBV09	TCRBV09-01	01								TCRBD01,TCRBD02	TCRBD01-01,TCRBD02-01		TCRBJ02-03*01	TCRBJ02	TCRBJ02-03	01				0	2	8	0	4	2	36	52	56	60	62	1	In	VDJ
TCGGCTGCTCCCTCCCAAACATCTGTGTACTTCTGTGCCAGCAGCCCTCCGGGACTAGATTTCACCGGGGAGCTGTTTTTTGGAGAA	CASSPPGLDFTGELFF	1	1.0436234606553955E-4	48	TCRBV06-02*02	TCRBV06	TCRBV06-02	02				TCRBD02-01	TCRBD02	TCRBD02-01				01,02	TCRBJ02-02*01	TCRBJ02	TCRBJ02-02	01				0	4	0	8	2	4	33	48	50	58	62	1	In	VDJ
CCCTCCCAGACATCTGTGTACTTCTGTGCCAGCAGTTACCCAGAACGAGCGGGAGGGCCGGGCACCGGGGAGCTGTTTTTTGGAGAA	CASSYPERAGGPGTGELFF	1	1.0436234606553955E-4	57	TCRBV06	TCRBV06				TCRBV06-05,TCRBV06-06		TCRBD02-01*02	TCRBD02	TCRBD02-01	02				TCRBJ02-02*01	TCRBJ02	TCRBJ02-02	01				2	5	6	0	8	4	24	39	47	57	62	1	In	VDJ
CGCTCACCAGGCCTGGGGGACGCAGCCATGTACCTGTGTGCCACCAGCAGAGAAGGGGGTGGGTGGACTGAAGCTTTCTTTGGACAA	CATSREGGGWTEAFF	1	1.0436234606553955E-4	45	TCRBV15-01*02	TCRBV15	TCRBV15-01	02				TCRBD01-01*01	TCRBD01	TCRBD01-01	01				TCRBJ01-01*01	TCRBJ01	TCRBJ01-01	01				0	7	5	1	0	5	36	-1	53	59	66	1	In	VDJ
CAGCAGGTAGTGCGAGGAGATTCGGCAGCTTATTTCTGTGCCAGCTCACCAGGACAGGGGGCGCGGACTGAAGCTTTCTTTGGACAA	CASSPGQGARTEAFF	1	1.0436234606553955E-4	45	TCRBV18-01*01	TCRBV18	TCRBV18-01	01				TCRBD01-01*01	TCRBD01	TCRBD01-01	01				TCRBJ01-01*01	TCRBJ01	TCRBJ01-01	01				2	4	1	0	0	5	36	-1	51	62	66	1	In	VDJ
CAGCGCACAGAGCAGCGGGACTCGGCCATGTATCGCTGTGCCAGCAGCAGTAACCGAGGATCCTACACTGAAGCTTTCTTTGGACAA	CASSSNRGSYTEAFF	4	4.174493842621582E-4	45	TCRBV07-06*01	TCRBV07	TCRBV07-06	01				TCRBD02-01*02	TCRBD02	TCRBD02-01	02				TCRBJ01-01*01	TCRBJ01	TCRBJ01-01	01				5	5	11	1	7	3	36	48	55	59	64	4	In	VDJ
TCACATCAATTCCCTGGAGCTTGGTGACTCTGCTGTGTATTTCTGTGCCAACGCAACAGGGGGAACACTGAAGCTTTCTTTGGACAA		1	1.0436234606553955E-4	38	TCRBV03-01/03-02*01	TCRBV03	TCRBV03-01/03-02	01				TCRBD01-01*01	TCRBD01	TCRBD01-01	01				TCRBJ01-01*01	TCRBJ01	TCRBJ01-01	01				10	0	3	2	5	1	43	50	55	-1	62	1	Out	VDJ
NTGAAGATCCAGCCCTCAGAACCCAGGGACTCAGCTGTGTACTTCTGTGCCAGCAGTTTACAGGGGGGAAAACTGTTTTTTGGCAGT	CASSLQGGKLFF	1	1.0436234606553955E-4	36	TCRBV12-03/12-04*01	TCRBV12	TCRBV12-03/12-04	01				TCRBD01-01*01	TCRBD01	TCRBD01-01	01				TCRBJ01-04*01	TCRBJ01	TCRBJ01-04	01				2	1	4	1	0	10	45	-1	60	67	68	1	In	VDJ
CTGACAGTGACCAGTGCCCATCCTGAAGACAGCAGCTTCTACATCTGCAGTGCTAGTTACAGGGGTGAAAAACTGTTTTTTGGCAGT	CSASYRGEKLFF	2	2.087246921310791E-4	36	TCRBV20-01*04	TCRBV20	TCRBV20-01	04				TCRBD01-01*01	TCRBD01	TCRBD01-01	01				TCRBJ01-04*01	TCRBJ01	TCRBJ01-04	01				2	0	3	2	1	7	45	57	58	-1	65	2	In	VDJ
GTGACCAGTGCCCATCCTGAAGACAGCAGCTTCTACATCTGCAGTGCTATACGGCAGGGAAGGAGGGAAAAACTGTTTTTTGGCAGT	CSAIRQGRREKLFF	1	1.0436234606553955E-4	42	TCRBV20	TCRBV20				TCRBV20-01,TCRBV20-or09_02						TCRBD01,TCRBD02	TCRBD01-01,TCRBD02-01		TCRBJ01-04*01	TCRBJ01	TCRBJ01-04	01				4	7	4	3	5	8	39	49	54	59	66	1	In	VDJ
TTGTTGCTGGGGGACTCGGCCCTCTATCTCTGTGCCAGCAGCTTGGGCCCGGACCTTGGAGGGGGGCAGCCCCAGCATTTTGGTGAT	CASSLGPDLGGGQPQHF	6	6.261740763932373E-4	51	TCRBV05-06*01	TCRBV05	TCRBV05-06	01								TCRBD01,TCRBD02	TCRBD01-01,TCRBD02-01		TCRBJ01-05*01	TCRBJ01	TCRBJ01-05	01				0	1	5	1	13	7	30	46	59	65	66	6	In	VDJ
AAGATCCAGCGCACAGAGCAGGAGGACTCCGCCGTGTATCTCTGTGCCAGCAGCTTAGATTGGGGACAGCCCCAGCATTTTGGTGAT	CASSLDWGQPQHF	3	3.1308703819661864E-4	39	TCRBV07-08*01	TCRBV07	TCRBV07-08	01								TCRBD01,TCRBD02	TCRBD01-01,TCRBD02-01		TCRBJ01-05*01	TCRBJ01	TCRBJ01-05	01				1	0	0	8	4	7	42	58	62	-1	66	3	In	VDJ
AAGCTGGAGGACTCAGCCATGTACTTCTGTGCCAGCAGTACGACAGGGAAGGCAAGCTCCTATAATTCACCCCTCCACTTTGGGAAT	CASSTTGKASSYNSPLHF	1	1.0436234606553955E-4	54	TCRBV02-01	TCRBV02	TCRBV02-01				01,03	TCRBD01-01*01	TCRBD01	TCRBD01-01	01				TCRBJ01-06*01	TCRBJ01	TCRBJ01-06	01				5	8	2	3	2	0	27	39	41	48	56	1	In	VDJ
ACATCGGCCCAAAAGAACCCGACAGCTTTCTATCTCTGTGCCAGTAGTACCTCGGGACAGGGTCGGTCACCCCTCCACTTTGGGAAT	CASSTSGQGRSPLHF	1	1.0436234606553955E-4	45	TCRBV19-01*01	TCRBV19	TCRBV19-01	01				TCRBD01-01*01	TCRBD01	TCRBD01-01	01				TCRBJ01-06*01	TCRBJ01	TCRBJ01-06	01				4	4	0	3	4	10	36	49	53	62	66	1	In	VDJ
AGCTCTCTGGAGCTGGGGGACTCAGCTTTGTATTTCTGTGCCAGCAGCCCGGATCGGCGGGGTGGCTATGGCTACACCTTCGGTTCG	CASSPDRRGGYGYTF	4	4.174493842621582E-4	45	TCRBV09-01*01	TCRBV09	TCRBV09-01	01				TCRBD02-01*01	TCRBD02	TCRBD02-01	01				TCRBJ01-02*01	TCRBJ01	TCRBJ01-02	01				4	3	7	3	8	4	36	48	56	62	65	4	In	VDJ
CAGCCTGCAGAGCTTGGGGACTCGGCCGTGTATCTCTGTGCCAGCAGGAATGACAGGGCTTCAGGCTATGGCTACACCTTCGGTTCG	CASRNDRASGYGYTF	1	1.0436234606553955E-4	45	TCRBV11-03*01	TCRBV11	TCRBV11-03	01				TCRBD01-01*01	TCRBD01	TCRBD01-01	01				TCRBJ01-02*01	TCRBJ01	TCRBJ01-02	01				6	7	2	3	4	4	36	47	51	58	65	1	In	VDJ
ATTCTGGAGTCCGCCAGCACCAACCAGACATCTATGTACCTCTGTGCCAGCAAGGATGGTTCCACCTATGGCTACACCTTCGGTTCG	CASKDGSTYGYTF	1	1.0436234606553955E-4	39	TCRBV28-01*01	TCRBV28	TCRBV28-01	01								TCRBD01,TCRBD02	TCRBD01-01,TCRBD02-01		TCRBJ01-02*01	TCRBJ01	TCRBJ01-02	01				7	9	1	8	1	4	42	52	53	56	65	1	In	VDJ
TCGCCCAGCCCCAACCAGACCTCTCTGTACTTCTGTGCCAGCAGTTTAAAGGAAGGCTACGGGGACTATGGCTACACCTTCGGTTCG	CASSLKEGYGDYGYTF	1	1.0436234606553955E-4	48	TCRBV27-01*01	TCRBV27	TCRBV27-01	01				TCRBD02-01*01	TCRBD02	TCRBD02-01	01				TCRBJ01-02*01	TCRBJ01	TCRBJ01-02	01				2	0	8	3	11	3	33	48	59	-1	64	1	In	VDJ
GTGAACGCCTTGGAGCTGGACGACTCGGCCCTGTATCTCTGTGCCAGCAGCGGCCCACAGGGTAACTATGGCTACACCTTCGGTTCG	CASSGPQGNYGYTF	5	5.218117303276978E-4	42	TCRBV05-04*01	TCRBV05	TCRBV05-04	01				TCRBD01-01*01	TCRBD01	TCRBD01-01	01				TCRBJ01-02*01	TCRBJ01	TCRBJ01-02	01				4	0	3	3	5	1	39	51	56	-1	62	5	In	VDJ
AAGATCCAGCCCTCAGAACCCAGGGACTCAGCTGTGTACTTCTGTGCCAGCAGGAGACAGGGTTGGGATGGCTACACCTTCGGTTCG	CASRRQGWDGYTF	1	1.0436234606553955E-4	39	TCRBV12-03/12-04*01	TCRBV12	TCRBV12-03/12-04	01				TCRBD01-01*01	TCRBD01	TCRBD01-01	01				TCRBJ01-02*01	TCRBJ01	TCRBJ01-02	01				6	5	2	3	2	6	42	53	55	62	67	1	In	VDJ
CTGGAGTTGGCTGCTCCCTCCCAGACATCTGTGTACTTCTGTGCCAGCAGACCCCCCCTGGACCCACGGGGCTACACCTTCGGTTCG	CASRPPLDPRGYTF	2	2.087246921310791E-4	42	TCRBV06-06	TCRBV06	TCRBV06-06				01,04					TCRBD01,TCRBD02	TCRBD01-01,TCRBD02-01		TCRBJ01-02*01	TCRBJ01	TCRBJ01-02	01				6	6	1	7	9	8	39	50	59	63	69	2	In	VDJ
ATCCAGCCCTCAGAACCCAGGGACTCAGCTGTGTACTTCTGTGCCAGCAGTTTGACCTCCGTGTCGGGAGGCTACACCTTCGGTTCG	CASSLTSVSGGYTF	1	1.0436234606553955E-4	42	TCRBV12	TCRBV12				TCRBV12-03/12-04,TCRBV12-04		TCRBD02-01*02	TCRBD02	TCRBD02-01	02				TCRBJ01-02*01	TCRBJ01	TCRBJ01-02	01				3	0	8	3	11	8	39	53	64	-1	69	1	In	VDJ
TCAACTCTGACTGTGAGCAACATGAGCCCTGAAGACAGCAGCATATATCTCTGCAGCGCCGGGACAGGGGACTACACCTTCGGTTCG	CSAGTGDYTF	2	2.087246921310791E-4	30	TCRBV29-01*03	TCRBV29	TCRBV29-01	03				TCRBD01-01*01	TCRBD01	TCRBD01-01	01				TCRBJ01-02*01	TCRBJ01	TCRBJ01-02	01				6	1	0	2	1	10	51	59	60	70	71	2	In	VDJ
AATGTGAGCACCTTGGAGCTGGGGGACTCGGCCCTTTATCTTTGCGCCAGCAGCTTGGGACAAGGTTACGAGCAGTACTTCGGGCCG	CASSLGQGYEQYF	1	1.0436234606553955E-4	39	TCRBV05-01*01	TCRBV05	TCRBV05-01	01				TCRBD01-01*01	TCRBD01	TCRBD01-01	01				TCRBJ02-07*01	TCRBJ02	TCRBJ02-07	01				0	4	2	6	0	4	42	-1	58	62	66	1	In	VDJ
TCCCTGGAGCTTGGTGACTCTGCTGTGTATTTCTGTGCCAGCAGCCAAGGCGCGTCGACAGGGCTATACGAGCAGTACTTCGGGCCG	CASSQGASTGLYEQYF	1	1.0436234606553955E-4	48	TCRBV03-01/03-02*01	TCRBV03	TCRBV03-01/03-02	01				TCRBD01-01*01	TCRBD01	TCRBD01-01	01				TCRBJ02-07*01	TCRBJ02	TCRBJ02-07	01				1	3	2	3	7	4	33	49	56	63	66	1	In	VDJ
TTGACATCCGCTCACCAGGCCTGGGGGACGCAGCCATGTACCTGTGTGCCACCAGCCGAGGGAGAGGACGAGCAGTACTTCGGGCCG		1	1.0436234606553955E-4	37	TCRBV15-01*02	TCRBV15	TCRBV15-01	02				TCRBD02-01*02	TCRBD02	TCRBD02-01	02				TCRBJ02-07*01	TCRBJ02	TCRBJ02-07	01				1	3	10	2	0	5	44	-1	60	64	67	1	Out	VDJ
GTGAGCACCTTGGAGCTGGGGGACTCGGCCCTTTATCTTTGCGCCACCGCGGACGGAAGCTCTGGAAACACCATATATTTTGGAGAG	CATADGSSGNTIYF	3	3.1308703819661864E-4	42	TCRBV05-01*01	TCRBV05	TCRBV05-01	01								TCRBD01,TCRBD02	TCRBD01-01,TCRBD02-01		TCRBJ01-03*01	TCRBJ01	TCRBJ01-03	01				9	5	1	7	4	0	39	46	50	54	59	3	In	VDJ
ACAGAGCAGGAGGACTCGGCCGTGTATCTCTGTGCCAGCAGCTTAGCGCCGCCGGGTAACTCTGGAAACACCATATATTTTGGAGAG	CASSLAPPGNSGNTIYF	1	1.0436234606553955E-4	51	TCRBV07-02	TCRBV07	TCRBV07-02				01,02	TCRBD02-01	TCRBD02	TCRBD02-01				01,02	TCRBJ01-03*01	TCRBJ01	TCRBJ01-03	01				0	3	8	4	5	0	30	47	52	56	59	1	In	VDJ
TCGCCCAGCCCCAACCAGACCTCTCTGTACTTCTGTGCCAGCAGGGGACAGGGTTTTACTGGGGCCAACGTCCTGACTTTCGGGGCC	CASRGQGFTGANVLTF	2	2.087246921310791E-4	48	TCRBV27-01*01	TCRBV27	TCRBV27-01	01				TCRBD01-01*01	TCRBD01	TCRBD01-01	01				TCRBJ02-06*01	TCRBJ02	TCRBJ02-06	01				6	5	0	3	0	2	33	-1	44	53	58	2	In	VDJ
GTGAACGCCTTGGAGCTGGACGACTCGGCCCTGTATCTCTGTGCCAGCAAACCTAGGTTGGGCAATTCACCCCTCCACTTTGGGAAC	CASKPRLGNSPLHF	2	2.087246921310791E-4	42	TCRBV05-04*01	TCRBV05	TCRBV05-04	01								TCRBD01,TCRBD02	TCRBD01-01,TCRBD02-01		TCRBJ01-06*02	TCRBJ01	TCRBJ01-06	02				6	0	8	0	10	7	39	49	59	-1	63	2	In	VDJ
NNNNNNNNNNTGTCGGCTGCTCCCTCCCAGACATCTGTGTACTTCTGTGCCAGCAGACAGGGTTCCTCACCCCTCCACTTTGGGAAC	CASRQGSSPLHF	2	2.087246921310791E-4	36	TCRBV06-05*01	TCRBV06	TCRBV06-05	01				TCRBD01-01*01	TCRBD01	TCRBD01-01	01				TCRBJ01-06*02	TCRBJ01	TCRBJ01-06	02				6	4	3	3	0	10	45	-1	56	62	66	2	In	VDJ
CCCTGCAGCCAGAAGACTCGGCCCTGTATCTCTGTGCCAGCAGCCGTGATACTAGCGGGGGGGAGCAATGAGCAGTTCTTCGGGCCA		1	1.0436234606553955E-4	49	TCRBV04-02*01	TCRBV04	TCRBV04-02	01				TCRBD02-01*01	TCRBD02	TCRBD02-01	01				TCRBJ02-01*01	TCRBJ02	TCRBJ02-01	01				4	2	3	0	5	6	32	45	50	63	65	1	Out	VDJ
GCTGCTCCCTCCCAGACATCTGTGTACTTCTGTGCCAGCAGCTATTATACCGGGACTAGCGCCTACAATGAGCAGTTCTTCGGGCCA	CASSYYTGTSAYNEQFF	2	2.087246921310791E-4	51	TCRBV06	TCRBV06				TCRBV06-01,TCRBV06-05,TCRBV06-06		TCRBD02-01	TCRBD02	TCRBD02-01				01,02	TCRBJ02-01*01	TCRBJ02	TCRBJ02-01	01				6	0	0	6	10	2	30	41	51	-1	61	2	In	VDJ
ACCTTGGAGCTGGGGGACTCGGCCCTTTATCTTTGCGCCAGCAGCTTGGCCGACGGGGCTCGGCACAATGAGCAGTTCTTCGGGCCA	CASSLADGARHNEQFF	1	1.0436234606553955E-4	48	TCRBV05-01*01	TCRBV05	TCRBV05-01	01								TCRBD01,TCRBD02	TCRBD01-01,TCRBD02-01		TCRBJ02-01*01	TCRBJ02	TCRBJ02-01	01				0	5	7	0	5	5	33	49	54	59	64	1	In	VDJ
NTGTCGGCTGCTCCCTCCCAGACATCTGTGTACTTCTGTGCCAGCGGATTTCGACTCCCCTCGAGGGAGACCCAGTACTTCGGGCCA	CASGFRLPSRETQYF	8	8.348987685243164E-4	45	TCRBV06-05*01	TCRBV06	TCRBV06-05	01				TCRBD02-01	TCRBD02	TCRBD02-01				01,02	TCRBJ02-05*01	TCRBJ02	TCRBJ02-05	01				8	10	2	10	7	5	36	45	52	56	66	8	In	VDJ
GCCTGCAGAACTGGAGGATTCTGGAGTTTATTTCTGTGCCAGCAGCCAAGCGTGCGGGGGGCTTCGGAGACCCAGTACTTCGGGCCA		1	1.0436234606553955E-4	47	TCRBV14-01*01	TCRBV14	TCRBV14-01	01				TCRBD02-01*01	TCRBD02	TCRBD02-01	01				TCRBJ02-05*01	TCRBJ02	TCRBJ02-05	01				1	5	7	1	3	5	34	50	53	61	66	1	Out	VDJ
GCCCTGCAGCCAGAAGACTCAGCCCTGTATCTCTGCGCCAGCAGCCAAGAAGCGACTAGAAGGGGAGAGACCCAGTACTTCGGGCCA	CASSQEATRRGETQYF	1	1.0436234606553955E-4	48	TCRBV04-01*01	TCRBV04	TCRBV04-01	01				TCRBD02-01	TCRBD02	TCRBD02-01				01,02	TCRBJ02-05*01	TCRBJ02	TCRBJ02-05	01				0	6	2	8	3	4	33	50	53	59	65	1	In	VDJ
GTGAGCACCTTGGAGCTGGGGGACTCGGCCCTTTATCTTTGCGCCAGCAGCATTACAGGGGGCGAAGAGACCCAGTACTTCGGGCCA	CASSITGGEETQYF	1	1.0436234606553955E-4	42	TCRBV05-01*01	TCRBV05	TCRBV05-01	01				TCRBD01-01*01	TCRBD01	TCRBD01-01	01				TCRBJ02-05*01	TCRBJ02	TCRBJ02-05	01				4	1	3	0	3	3	39	51	54	63	64	1	In	VDJ
ACTCTGGAGTCAGCTACCAGCTCCCAGACATCTGTGTACTTCTGTGCCTGCAAAGGGCAGAGAGAAGAGACCCAGTACTTCGGGCCA	CACKGQREETQYF	1	1.0436234606553955E-4	39	TCRBV10-03*01	TCRBV10	TCRBV10-03	01								TCRBD01,TCRBD02	TCRBD01-01,TCRBD02-01		TCRBJ02-05*01	TCRBJ02	TCRBJ02-05	01				11	7	5	3	5	3	42	48	53	57	64	1	In	VDJ
ACCCAGGGACTCAGCTGTGTACTTCTGTGCCAGCAGCTGGGTGGCGGGGTAATCCCAGGGGGGCAAGAGACCCAGTACTTCGGGCCA		1	1.0436234606553955E-4	56	TCRBV12	TCRBV12				TCRBV12-03/12-04,TCRBV12-04		TCRBD01-01*01	TCRBD01	TCRBD01-01	01				TCRBJ02-05*01	TCRBJ02	TCRBJ02-05	01				6	1	4	1	19	2	25	36	55	62	63	1	Out	VDJ
TCTCTGGAGCTGGGGGACTCAGCTTTGTATTTCTGTGCCAGCAGCGCGTCAAGCGGGGCCCGCGGTTATACGCAGTATTTTGGCCCA	CASSASSGARGYTQYF	2	2.087246921310791E-4	48	TCRBV09-01*01	TCRBV09	TCRBV09-01	01				TCRBD02-01*01	TCRBD02	TCRBD02-01	01				TCRBJ02-03*01	TCRBJ02	TCRBJ02-03	01				3	9	6	3	5	7	33	46	51	58	67	2	In	VDJ
ATCCAGCAGGTAGTGCGAGGAGATTCGGCAGCTTATTTCTGTGCCAGCTCACCACGGGAGCGCACAGATACGCAGTATTTTGGCCCA	CASSPRERTDTQYF	1	1.0436234606553955E-4	42	TCRBV18-01*01	TCRBV18	TCRBV18-01	01				TCRBD02-01*02	TCRBD02	TCRBD02-01	02				TCRBJ02-03*01	TCRBJ02	TCRBJ02-03	01				1	1	9	2	0	1	39	-1	55	60	61	1	In	VDJ
TCCCAGACATCTGTATATTTCTGCGCCAGCAGTGAGTCGGGTAGCGGGGGGCCGGGAGGAAGCACAGATACGCAGTATTTTGGCCCA	CASSESGSGGPGGSTDTQYF	1	1.0436234606553955E-4	60	TCRBV10-01	TCRBV10	TCRBV10-01				01,03	TCRBD02-01*01	TCRBD02	TCRBD02-01	01				TCRBJ02-03*01	TCRBJ02	TCRBJ02-03	01				0	9	5	1	3	0	21	38	41	51	60	1	In	VDJ
GAGCTGGGGGACTCGGCCCTTTATCTTTGCGCCAGCAGCCCCGCGGACAGGGCGCCCCTCCCGTCCGGGGAGCTGTTTTTTGGAGAA	CASSPADRAPLPSGELFF	1	1.0436234606553955E-4	54	TCRBV05-01*01	TCRBV05	TCRBV05-01	01				TCRBD01-01*01	TCRBD01	TCRBD01-01	01				TCRBJ02-02*01	TCRBJ02	TCRBJ02-02	01				4	12	1	3	5	6	27	39	44	52	64	1	In	VDJ
ACAAAGCTGGAGGACTCAGCCATGTACTTCTGTGCCAGCAGTGCTACTGGACAGGGGGCCCACACCGGGGAGCTGTTTTTTGGAGAA	CASSATGQGAHTGELFF	3	3.1308703819661864E-4	51	TCRBV02-01	TCRBV02	TCRBV02-01				01,03	TCRBD01-01*01	TCRBD01	TCRBD01-01	01				TCRBJ02-02*01	TCRBJ02	TCRBJ02-02	01				4	2	1	0	5	3	30	43	48	59	61	3	In	VDJ
CTGGAGTCCGCCAGCACCAACCAGACATCTATGTACCTCTGTGCCAGCAGTTTATCGGGGGGCGCGACTGAAGCTTTCTTTGGACAA	CASSLSGGATEAFF	3	3.1308703819661864E-4	42	TCRBV28-01*01	TCRBV28	TCRBV28-01	01				TCRBD02-01*01	TCRBD02	TCRBD02-01	01				TCRBJ01-01*01	TCRBJ01	TCRBJ01-01	01				1	4	8	1	0	5	39	-1	55	62	66	3	In	VDJ
CCCTCAGAACCCAGGGACTCAGCTGTGTACTTCTGTGCCAGCAGCGCAGAAGGTGTCAGGGTTAATGAAAAACTGTTTTTTGGCAGT	CASSAEGVRVNEKLFF	1	1.0436234606553955E-4	48	TCRBV12	TCRBV12				TCRBV12-03/12-04,TCRBV12-04		TCRBD01-01*01	TCRBD01	TCRBD01-01	01				TCRBJ01-04*01	TCRBJ01	TCRBJ01-04	01				6	1	4	3	12	4	33	44	56	61	62	1	In	VDJ
CACAGAGCAGCGGGACTCGGCCATGTATCGCTGTGCCAGCAGCTTGGATCAGACGGGGGCGCCGATCAGCCCCAGCATTTTGGTGAT		2	2.087246921310791E-4	50	TCRBV07-06*01	TCRBV07	TCRBV07-06	01								TCRBD01,TCRBD02	TCRBD01-01,TCRBD02-01		TCRBJ01-05*01	TCRBJ01	TCRBJ01-05	01				3	4	6	0	9	5	31	45	54	60	64	2	Out	VDJ
CGCACAGAGCAGGGGGACTCGGCCATGTATCTCTGTGCCAGCAGCTTATTGCGGACTTATAGCAATCAGCCCCAGCATTTTGGTGAT	CASSLLRTYSNQPQHF	1	1.0436234606553955E-4	48	TCRBV07-09*01	TCRBV07	TCRBV07-09	01				TCRBD02-01	TCRBD02	TCRBD02-01				01,02	TCRBJ01-05*01	TCRBJ01	TCRBJ01-05	01				2	2	1	10	4	0	33	48	52	57	59	1	In	VDJ
CTGAAGATCCAGCGCACAGAGCAGGAGGACTCGGCCGTGTATCTCTGTGCCAGCAGCCCTGGCGTGGGTGGCTACACCTTCGGTTCG	CASSPGVGGYTF	3	3.1308703819661864E-4	36	TCRBV07-08*03	TCRBV07	TCRBV07-08	03								TCRBD01,TCRBD02	TCRBD01-01,TCRBD02-01		TCRBJ01-02*01	TCRBJ01	TCRBJ01-02	01				4	0	0	9	7	7	45	58	65	-1	68	3	In	VDJ
CTGAAGATCCAGCGCACAGAGCAGGAGGACTCCGCCGTGTATCTCTGTGCCAGCAGCTTATCCAAGACTGGCTACACCTTCGGTTCG	CASSLSKTGYTF	2	2.087246921310791E-4	36	TCRBV07-08*01	TCRBV07	TCRBV07-08	01								TCRBD01,TCRBD02	TCRBD01-01,TCRBD02-01		TCRBJ01-02*01	TCRBJ01	TCRBJ01-02	01				2	0	2	7	5	7	45	60	65	-1	68	2	In	VDJ
AAGATCCAGCCCTCAGAACCCAGGGACTCAGCTGTGTACTTCTGTGCCAGCAGTTATAGTGAGGGCTATGGCTACACCTTCGGTTCG	CASSYSEGYGYTF	1	1.0436234606553955E-4	39	TCRBV12-03/12-04*01	TCRBV12	TCRBV12-03/12-04	01				TCRBD02-01*02	TCRBD02	TCRBD02-01	02				TCRBJ01-02*01	TCRBJ01	TCRBJ01-02	01				4	0	11	0	5	4	42	55	60	-1	65	1	In	VDJ
TGTCGGCTGCTCCCTCCCAGACATCTGTGTACTTCTGTGTCAGCAGTGAGATGGGCAGGGGAAAGCTATGGCTACACCTTCGGTTCG		1	1.0436234606553955E-4	46	TCRBV06-01*01	TCRBV06	TCRBV06-01	01				TCRBD01-01*01	TCRBD01	TCRBD01-01	01				TCRBJ01-02*01	TCRBJ01	TCRBJ01-02	01				3	4	4	2	6	4	35	49	55	61	65	1	Out	VDJ
ACCAGTGCCCATCCTGAAGACAGCAGCTTCTACATCTGCAGTGCTAGAGACCCGGACAGGGGGTCCTATGGCTACACCTTCGGTTCG	CSARDPDRGSYGYTF	2	2.087246921310791E-4	45	TCRBV20	TCRBV20				TCRBV20-01,TCRBV20-or09_02		TCRBD01-01*01	TCRBD01	TCRBD01-01	01				TCRBJ01-02*01	TCRBJ01	TCRBJ01-02	01				0	2	1	1	3	4	36	50	53	63	65	2	In	VDJ
CACTCTGGAGTCTGCTGCCTCCTCCCAGACATCTGTATATTTCTGCGCCAGCTCCGGACAAATAACTATGGCTACACCTTCGGTTCG		2	2.087246921310791E-4	38	TCRBV10-01*01	TCRBV10	TCRBV10-01	01				TCRBD01-01*01	TCRBD01	TCRBD01-01	01				TCRBJ01-02*01	TCRBJ01	TCRBJ01-02	01				8	2	1	6	3	1	43	52	55	60	62	2	Out	VDJ
CTGGAGTCAGCTACCCGCTCCCAGACATCTGTGTATTTCTGCGCCAGCTGCCCGTCGGGGGGGAACTATGGCTACACCTTCGGTTCG	CASCPSGGNYGYTF	1	1.0436234606553955E-4	42	TCRBV10-02*01	TCRBV10	TCRBV10-02	01				TCRBD02-01*01	TCRBD02	TCRBD02-01	01				TCRBJ01-02*01	TCRBJ01	TCRBJ01-02	01				8	0	8	0	7	2	39	48	55	-1	63	1	In	VDJ
GCCCTGCAGCCAGAAGACTCAGCCCTGTATCTCTGCGCCAGCAGCCAAGCCGGACCTCAGGGGAACTATGGCTACACCTTCGGTTCG	CASSQAGPQGNYGYTF	1	1.0436234606553955E-4	48	TCRBV04-01*01	TCRBV04	TCRBV04-01	01				TCRBD01-01*01	TCRBD01	TCRBD01-01	01				TCRBJ01-02*01	TCRBJ01	TCRBJ01-02	01				1	0	4	2	8	2	33	49	57	-1	63	1	In	VDJ
TCCTGGAGTCGCCCAGCCCCAACCAGACCTCTCTGTACTTCTGTGCCAGCAGTTTATCTGCGGGGGGGCGAGCAGTACTTCGGGCCG		1	1.0436234606553955E-4	40	TCRBV27-01*01	TCRBV27	TCRBV27-01	01				TCRBD02-01*01	TCRBD02	TCRBD02-01	01				TCRBJ02-07*01	TCRBJ02	TCRBJ02-07	01				0	0	7	0	1	6	41	58	59	-1	68	1	Out	VDJ
GTGAGCAACATGAGCCCTGAAGACAGCAGCATATATCTCTGCAGCGTTGAGACTAGCGGTAGCTCCTACGAGCAGTACTTCGGGCCG	CSVETSGSSYEQYF	2	2.087246921310791E-4	42	TCRBV29-01	TCRBV29	TCRBV29-01				01,02	TCRBD02-01	TCRBD02	TCRBD02-01				01,02	TCRBJ02-07*01	TCRBJ02	TCRBJ02-07	01				3	3	2	5	0	0	39	-1	50	59	62	2	In	VDJ
ACTGTGACATCGGCCCAAAAGAACCCGACAGCTTTCTATCTCTGTGCCAGTGGTTCGACAAACTCCTACGAGCAGTACTTCGGGCCG	CASGSTNSYEQYF	2	2.087246921310791E-4	39	TCRBV19-01*01	TCRBV19	TCRBV19-01	01				TCRBD01-01*01	TCRBD01	TCRBD01-01	01				TCRBJ02-07*01	TCRBJ02	TCRBJ02-07	01				8	2	2	6	5	0	42	51	56	60	62	2	In	VDJ
AGCACCTTGGAGCTGGGGGACTCGGCCCTTTATCTTTGCGCCAGCAGCACCGGGGGGAGGGCATCCTACGAGCAGTACTTCGGGCCG	CASSTGGRASYEQYF	1	1.0436234606553955E-4	45	TCRBV05-01*01	TCRBV05	TCRBV05-01	01				TCRBD02-01	TCRBD02	TCRBD02-01				01,02	TCRBJ02-07*01	TCRBJ02	TCRBJ02-07	01				4	6	8	1	2	1	36	48	50	57	63	1	In	VDJ
AGCACCTTGGAGCTGGGGGACTCGGCCCTTTATCTTTGCGCCAGCAGCTTGGAGGGGGAGGGCCCCTACGAGCAGTACTTCGGGCCG	CASSLEGEGPYEQYF	4	4.174493842621582E-4	45	TCRBV05-01*01	TCRBV05	TCRBV05-01	01				TCRBD02-01*02	TCRBD02	TCRBD02-01	02				TCRBJ02-07*01	TCRBJ02	TCRBJ02-07	01				0	2	9	0	3	2	36	52	55	62	64	4	In	VDJ
GAGTCTGCTGCCTCCTCCCAGACATCTGTATATTTCTGCGCCAGCAGTGAGTCCGGGGGGCGCGTCGACGAGCAGTACTTCGGGCCG	CASSESGGRVDEQYF	1	1.0436234606553955E-4	45	TCRBV10-01*01	TCRBV10	TCRBV10-01	01				TCRBD02-01*01	TCRBD02	TCRBD02-01	01				TCRBJ02-07*01	TCRBJ02	TCRBJ02-07	01				0	7	8	1	0	5	36	-1	53	60	67	1	In	VDJ
GTGAGCACCTTGGAGCTGGGGGACTCGGCCCTTTATCTTTGCGCCAGCAGCTTAGCAGACTCTGGAAACACCATATATTTTGGAGAG	CASSLADSGNTIYF	1	1.0436234606553955E-4	42	TCRBV05-01*01	TCRBV05	TCRBV05-01	01								TCRBD01,TCRBD02	TCRBD01-01,TCRBD02-01		TCRBJ01-03*01	TCRBJ01	TCRBJ01-03	01				2	1	4	5	2	0	39	53	55	58	59	1	In	VDJ
GCTGGACGACTCGGCCCTGTATCTCTGTGCCAGCAGCTTGGGGGTACAGCAGGGGGCCACTCTGGAAACACCATATATTTTGGAGAG		1	1.0436234606553955E-4	56	TCRBV05-04*01	TCRBV05	TCRBV05-04	01				TCRBD01-01*01	TCRBD01	TCRBD01-01	01				TCRBJ01-03*01	TCRBJ01	TCRBJ01-03	01				0	2	4	0	8	0	25	41	49	57	59	1	Out	VDJ
AGCACCTTGGAGCTGGGGGACTCGGCCCTTTATCTTTGCGCCAGCAGCTCAACAGGGGAATCTGGAAACACCATATATTTTGGAGAG	CASSSTGESGNTIYF	1	1.0436234606553955E-4	45	TCRBV05-01*01	TCRBV05	TCRBV05-01	01				TCRBD01-01*01	TCRBD01	TCRBD01-01	01				TCRBJ01-03*01	TCRBJ01	TCRBJ01-03	01				3	2	3	2	2	1	36	49	51	58	60	1	In	VDJ
AATGTGAGCACCTTGGAGCTGGGGGACTCGGCCCTTTATCTTTGCGCCAGCAGCTTCGGCAATGGAAACACCATATATTTTGGAGAG	CASSFGNGNTIYF	1	1.0436234606553955E-4	39	TCRBV05-01*01	TCRBV05	TCRBV05-01	01								TCRBD01,TCRBD02	TCRBD01-01,TCRBD02-01		TCRBJ01-03*01	TCRBJ01	TCRBJ01-03	01				2	2	9	0	1	3	42	56	57	60	62	1	In	VDJ
GCCCAAAAGAACCCGACAGCTTTCTATCTCTGTGCCAGTAGTATAGATGGCTAGCGGTTAGCCAAAAACATTCAGTACTTCGGCGCC	CASSIDG*RLAKNIQYF	2	2.087246921310791E-4	51	TCRBV19-01*01	TCRBV19	TCRBV19-01	01				TCRBD02-01	TCRBD02	TCRBD02-01				01,02	TCRBJ02-04*01	TCRBJ02	TCRBJ02-04	01				0	2	4	5	3	0	30	47	50	57	59	2	Stop	VDJ
AACCTGAGCTCTCTGGAGCTGGGGGACTCAGCTTTGTATTTCTGTGCCAGCAGCGGGGGGCGAAATTCACCCCTCCACTTTGGGAAC	CASSGGRNSPLHF	2	2.087246921310791E-4	39	TCRBV09-01*01	TCRBV09	TCRBV09-01	01				TCRBD01-01*01	TCRBD01	TCRBD01-01	01				TCRBJ01-06*02	TCRBJ01	TCRBJ01-06	02				3	2	6	0	0	7	42	-1	55	61	63	2	In	VDJ
AGCAACATGAGCCCTGAAGACAGCAGCATATATCTCTGCAGCGTCCAAGGAGGGACTAGCGGGGGTAATGAGCAGTTCTTCGGGCCA	CSVQGGTSGGNEQFF	2	2.087246921310791E-4	45	TCRBV29-01	TCRBV29	TCRBV29-01				01,02	TCRBD02-01*01	TCRBD02	TCRBD02-01	01				TCRBJ02-01*01	TCRBJ02	TCRBJ02-01	01				6	1	0	2	7	7	36	44	51	65	66	2	In	VDJ
ACCAGTGCCCATCCTGAAGACAGCAGCTTCTACATCTGCAGTGCTAGCGCTAGGTGGGGGACCGGGAATGAGCAGTTCTTCGGGCCA	CSASARWGTGNEQFF	4	4.174493842621582E-4	45	TCRBV20	TCRBV20				TCRBV20-01,TCRBV20-or09_02						TCRBD01,TCRBD02	TCRBD01-01,TCRBD02-01		TCRBJ02-01*01	TCRBJ02	TCRBJ02-01	01				3	4	0	7	10	7	36	47	57	62	66	4	In	VDJ
CGCACAGAGCAGCGGGACTCGGCCATGTATCGCTGTGCCAGCAGCTTAGCGTCCAGCGGGGGCTACAATGAGCAGTTCTTCGGGCCA	CASSLASSGGYNEQFF	3	3.1308703819661864E-4	48	TCRBV07-06*01	TCRBV07	TCRBV07-06	01				TCRBD02-01*01	TCRBD02	TCRBD02-01	01				TCRBJ02-01*01	TCRBJ02	TCRBJ02-01	01				0	0	6	2	4	3	33	50	54	-1	62	3	In	VDJ
AAGATCCAGCGCACAGAGCAGCGGGACTCGGCCATGTATCGCTGTGCCAGCAGCCCGTCGGGCTACAATGAGCAGTTCTTCGGGCCA	CASSPSGYNEQFF	1	1.0436234606553955E-4	39	TCRBV07-06*01	TCRBV07	TCRBV07-06	01				TCRBD02-01	TCRBD02	TCRBD02-01				01,02	TCRBJ02-01*01	TCRBJ02	TCRBJ02-01	01				5	0	8	4	4	3	42	54	58	-1	62	1	In	VDJ
CAGCCTGCAGAGCTTGAGGACTCGGCCGTGTATCTCTGTGCCAGCAGCTTACCACTGAGCTCCTACAATGAGCAGTTCTTCGGGCCA	CASSLPLSSYNEQFF	2	2.087246921310791E-4	45	TCRBV11	TCRBV11				TCRBV11-02,TCRBV11-03		TCRBD02-01	TCRBD02	TCRBD02-01				01,02	TCRBJ02-01*01	TCRBJ02	TCRBJ02-01	01				2	3	3	10	2	0	36	51	53	56	59	2	In	VDJ
AGTGCCCATCCTGAAGACAGCAGCTTCTACATCTGCAGTACTAGAACTCTAGCGGGAGAATCCTACAATGAGCAGTTCTTCGGGCCA	CSTRTLAGESYNEQFF	3	3.1308703819661864E-4	48	TCRBV20	TCRBV20				TCRBV20-01,TCRBV20-or09_02		TCRBD02-01*02	TCRBD02	TCRBD02-01	02				TCRBJ02-01*01	TCRBJ02	TCRBJ02-01	01				2	2	4	2	3	1	33	45	48	58	60	3	In	VDJ
CAGCCCTCAGAACCCAGGGACTCAGCTGTGTACTTCTGTGCCAGCAGTGAAAACAGGGTCTCTCACAATGAGCAGTTCTTCGGGCCA	CASSENRVSHNEQFF	1	1.0436234606553955E-4	45	TCRBV12	TCRBV12				TCRBV12-03/12-04,TCRBV12-04		TCRBD01-01*01	TCRBD01	TCRBD01-01	01				TCRBJ02-01*01	TCRBJ02	TCRBJ02-01	01				5	6	3	3	4	5	36	48	52	58	64	1	In	VDJ
GCCTGCAGAACTGGAGGATTCTGGAGTTTATTTCTGTGCCAGCAGCCGGCCGGGACAGGGGGTGAGGAGACCCAGTACTTCGGGCCA		1	1.0436234606553955E-4	47	TCRBV14-01*01	TCRBV14	TCRBV14-01	01				TCRBD01-01*01	TCRBD01	TCRBD01-01	01				TCRBJ02-05*01	TCRBJ02	TCRBJ02-05	01				4	4	0	1	4	5	34	47	51	62	66	1	Out	VDJ
CTGGAGTCCGCCAGCACCAACCAGACATCTATGTACCTCTGTGCCAGCAGTTTAGAAACAGGGGAAGAGACCCAGTACTTCGGGCCA	CASSLETGEETQYF	1	1.0436234606553955E-4	42	TCRBV28-01*01	TCRBV28	TCRBV28-01	01				TCRBD01-01*01	TCRBD01	TCRBD01-01	01				TCRBJ02-05*01	TCRBJ02	TCRBJ02-05	01				2	0	3	2	3	3	39	54	57	-1	64	1	In	VDJ
ATGAGCTCCTTGGAGCTGGGGGACTCAGCCCTGTACTTCTGTGCCAGCAGCTTATTGGCGAGGGAAGAGACCCAGTACTTCGGGCCA	CASSLLAREETQYF	1	1.0436234606553955E-4	42	TCRBV13-01*01	TCRBV13	TCRBV13-01	01				TCRBD02-01*02	TCRBD02	TCRBD02-01	02				TCRBJ02-05*01	TCRBJ02	TCRBJ02-05	01				2	0	11	0	5	3	39	54	59	-1	64	1	In	VDJ
GTGCAGCCTGCAGAACTGGAGGATTCTGGAATTTATTTCTGTGCCAGCAGCCAAATAACAACCCAAGAGACCCAGTACTTCGGGCCA	CASSQITTQETQYF	1	1.0436234606553955E-4	42	TCRBV14-01*01	TCRBV14	TCRBV14-01	01				TCRBD01-01*01	TCRBD01	TCRBD01-01	01				TCRBJ02-05*01	TCRBJ02	TCRBJ02-05	01				2	2	3	6	3	1	39	54	57	60	62	1	In	VDJ
GTGAGCACCTTGGAGCTGGGGGACTCGGCCCTTTATCTTTGCGCCAGCAGCTTGGCTAGCGGAAAAGAGACCCAGTACTTCGGGCCA	CASSLASGKETQYF	1	1.0436234606553955E-4	42	TCRBV05-01*01	TCRBV05	TCRBV05-01	01				TCRBD02-01	TCRBD02	TCRBD02-01				01,02	TCRBJ02-05*01	TCRBJ02	TCRBJ02-05	01				0	2	4	5	0	3	39	-1	55	62	64	1	In	VDJ
CATCCTGAAGACAGCAGCTTCTACATCTGCAGTGCTAGAGATTACGCCCGTGGTGGAGGGCCCGCAGATACGCAGTATTTTGGCCCA	CSARDYARGGGPADTQYF	2	2.087246921310791E-4	54	TCRBV20	TCRBV20				TCRBV20-01,TCRBV20-or09_02		TCRBD02-01*02	TCRBD02	TCRBD02-01	02				TCRBJ02-03*01	TCRBJ02	TCRBJ02-03	01				0	4	10	0	13	4	27	41	54	60	64	2	In	VDJ
TCCGCCAGCACCAACCAGACATCTATGTACCTCTGTGCCAGCAGTTTACTGGACAGGGGCGATACAGATACGCAGTATTTTGGCCCA	CASSLLDRGDTDTQYF	1	1.0436234606553955E-4	48	TCRBV28-01*01	TCRBV28	TCRBV28-01	01				TCRBD01-01*01	TCRBD01	TCRBD01-01	01				TCRBJ02-03*01	TCRBJ02	TCRBJ02-03	01				2	4	1	2	2	3	33	48	50	59	63	1	In	VDJ
GTGAGCAACATGAGCCCTGAAGACAGCAGCATATATCTCTGCAGCGTTGAATGGGCGGGGGTCGCCGGGGAGCTGTTTTTTGGAGAA	CSVEWAGVAGELFF	2	2.087246921310791E-4	42	TCRBV29-01	TCRBV29	TCRBV29-01				01,02	TCRBD02-01*01	TCRBD02	TCRBD02-01	01				TCRBJ02-02*01	TCRBJ02	TCRBJ02-02	01				2	3	7	2	3	6	39	51	54	61	64	2	In	VDJ
ACTGTGACATCGGCCCAAAAGAACCCGACAGCTTTCTATCTCTGTGCCAGTCGAGGGGAGGGGACCGGGGAGCTGTTTTTTGGAGAA	CASRGEGTGELFF	2	2.087246921310791E-4	39	TCRBV19-01*01	TCRBV19	TCRBV19-01	01				TCRBD02-01*02	TCRBD02	TCRBD02-01	02				TCRBJ02-02*01	TCRBJ02	TCRBJ02-02	01				8	1	9	0	4	5	42	51	55	62	63	2	In	VDJ
ACTGTGACATCGGCCCAAAAGAACCCGACAGCTTTCTATCTCTGTGCCGCCCGGGGGGAGGGCACCGGGGAGCTGTTTTTTGGAGAA	CAARGEGTGELFF	1	1.0436234606553955E-4	39	TCRBV19-01*01	TCRBV19	TCRBV19-01	01				TCRBD02-01	TCRBD02	TCRBD02-01				01,02	TCRBJ02-02*01	TCRBJ02	TCRBJ02-02	01				11	4	8	1	3	4	42	48	51	58	62	1	In	VDJ
TCGGCTGCTCCCTCCCAAACATCTGTGTACTTCTGTGCCAGCAGTCATGACGGGACACGAGGCACCGGGGAGCTGTTTTTTGGAGAA	CASSHDGTRGTGELFF	1	1.0436234606553955E-4	48	TCRBV06-02/06-03*01	TCRBV06	TCRBV06-02/06-03	01				TCRBD01-01*01	TCRBD01	TCRBD01-01	01				TCRBJ02-02*01	TCRBJ02	TCRBJ02-02	01				5	5	0	6	6	4	33	45	51	57	62	1	In	VDJ
GGGGACTCGGCCGTGTATCTCTGTGCCAGCAGCTCTAAAGGACTAGCGGGAGCTTCGTAGGACACCGGGGAGCTGTTTTTTGGAGAA	CASSSKGLAGAS*DTGELFF	1	1.0436234606553955E-4	60	TCRBV11-03*01	TCRBV11	TCRBV11-03	01				TCRBD02-01*02	TCRBD02	TCRBD02-01	02				TCRBJ02-02*01	TCRBJ02	TCRBJ02-02	01				4	9	1	2	5	3	21	34	39	52	61	1	Stop	VDJ
CTCAGGCTGGAGTTGGCTGCTCCCTCCCAGACATCTGTGTACTTCTGTGCCAGCAGTTTAGACACCGGGGAGCTGTTTTTTGGAGAA	CASSLDTGELFF	1	1.0436234606553955E-4	36	TCRBV06-06*01	TCRBV06	TCRBV06-06	01				TCRBD02-01	TCRBD02	TCRBD02-01				01,02	TCRBJ02-02*01	TCRBJ02	TCRBJ02-02	01				4	0	5	8	0	3	45	-1	58	-1	61	1	In	VDJ
CTGGAGCTTGGTGACTCTGCTGTGTATTTCTGTGCCAGCAGACACTTCCGACGCGGGGGGAACACCGGGGAGCTGTTTTTTGGAGAA	CASRHFRRGGNTGELFF	1	1.0436234606553955E-4	51	TCRBV03-01/03-02*01	TCRBV03	TCRBV03-01/03-02	01				TCRBD02-01*01	TCRBD02	TCRBD02-01	01				TCRBJ02-02*01	TCRBJ02	TCRBJ02-02	01				6	0	7	2	11	1	30	41	52	-1	59	1	In	VDJ
GTGGTCGCACTGCAGCAAGAAGACTCAGCTGCGTATCTCTGCACCAGCAGCCCGACGGAGAACACCGGGGAGCTGTTTTTTGGAGAA	CTSSPTENTGELFF	2	2.087246921310791E-4	42	TCRBV01-01*01	TCRBV01	TCRBV01-01	01								TCRBD01,TCRBD02	TCRBD01-01,TCRBD02-01		TCRBJ02-02*01	TCRBJ02	TCRBJ02-02	01				4	0	1	8	4	1	39	52	56	-1	59	2	In	VDJ
ATCCTGGAGTCGCCCAGCCCCAACCAGACCTCTCTGTACTTCTGTGCCAGCAGTTTAGGGCCACGAGCAGTGGCTTTCTTTGGACAA	CASSLGPRAVAFF	1	1.0436234606553955E-4	39	TCRBV27-01*01	TCRBV27	TCRBV27-01	01				TCRBD01-01*01	TCRBD01	TCRBD01-01	01				TCRBJ01-01*01	TCRBJ01	TCRBJ01-01	01				2	11	8	0	0	11	42	-1	57	61	72	1	In	VDJ
ACTGTGAGCAACATGAGCCCTGAAGACAGCAGCATATATCTCTGCAGCGCTCGACAGGGTGTTGGCACTGAAGCTTTCTTTGGACAA	CSARQGVGTEAFF	3	3.1308703819661864E-4	39	TCRBV29-01*03	TCRBV29	TCRBV29-01	03				TCRBD01-01*01	TCRBD01	TCRBD01-01	01				TCRBJ01-01*01	TCRBJ01	TCRBJ01-01	01				6	6	2	3	2	4	42	50	52	59	65	3	In	VDJ
TCGGCCCAAAAGAACCCGACAGCTTTCTATCTCTGTGCCAGTAGTATATTCGACAGGCGAGGGGACACTGAAGCTTTCTTTGGACAA	CASSIFDRRGDTEAFF	1	1.0436234606553955E-4	48	TCRBV19-01*01	TCRBV19	TCRBV19-01	01				TCRBD01-01*01	TCRBD01	TCRBD01-01	01				TCRBJ01-01*01	TCRBJ01	TCRBJ01-01	01				2	7	2	4	3	3	33	48	51	57	64	1	In	VDJ
AACCTGAGCTCTCTGGAGCTGGGGGACTCAGCTTTGTATTTCTGTGCCAGCAGCGTAGTGTATCACACTGAAGCTTTCTTTGGACAA	CASSVVYHTEAFF	1	1.0436234606553955E-4	39	TCRBV09-01*01	TCRBV09	TCRBV09-01	01				TCRBD02-01	TCRBD02	TCRBD02-01				01,02	TCRBJ01-01*01	TCRBJ01	TCRBJ01-01	01				0	2	5	9	2	3	42	58	60	62	64	1	In	VDJ
GTGAGCACCTTGGAGCTGGGGGACTCGGCCCTTTATCTTTGCGCCAGTCGAGCCGAGAGGACGAACACTGAAGCTTTCTTTGGACAA	CASRAERTNTEAFF	1	1.0436234606553955E-4	42	TCRBV05-01*01	TCRBV05	TCRBV05-01	01								TCRBD01,TCRBD02	TCRBD01-01,TCRBD02-01		TCRBJ01-01*01	TCRBJ01	TCRBJ01-01	01				8	0	1	7	11	1	39	47	58	-1	62	1	In	VDJ
CTGATTCTGGAGTCCGCCAGCACCAACCAGACATCTATGTACCTCTGTGCCAGCAAGAGACAGAACACTGAAGCTTTCTTTGGACAA	CASKRQNTEAFF	3	3.1308703819661864E-4	36	TCRBV28-01*01	TCRBV28	TCRBV28-01	01				TCRBD01-01*01	TCRBD01	TCRBD01-01	01				TCRBJ01-01*01	TCRBJ01	TCRBJ01-01	01				7	0	2	6	3	1	45	55	58	-1	62	3	In	VDJ
GAGTCCGCCAGCACCAACCAGACATCTATGTACCTCTGTGCCAGCAGCCCCGACAGGGGGGTCAACACTGAAGCTTTCTTTGGACAA	CASSPDRGVNTEAFF	1	1.0436234606553955E-4	45	TCRBV28-01*01	TCRBV28	TCRBV28-01	01				TCRBD01-01*01	TCRBD01	TCRBD01-01	01				TCRBJ01-01*01	TCRBJ01	TCRBJ01-01	01				6	3	2	1	4	2	36	47	51	60	63	1	In	VDJ
ATCCAGCGCACAGAGCGGGGGGACTCAGCCGTGTATCTCTGTGCCAGCAGCTTAACGGCCAGCAACACTGAAGCTTTCTTTGGACAA	CASSLTASNTEAFF	1	1.0436234606553955E-4	42	TCRBV07-03*01	TCRBV07	TCRBV07-03	01								TCRBD01,TCRBD02	TCRBD01-01,TCRBD02-01		TCRBJ01-01*01	TCRBJ01	TCRBJ01-01	01				0	1	4	5	3	2	39	56	59	62	63	1	In	VDJ
GTGAGCACCTTGGAGCTGGGGGACTCGGCCCTTTATCTTTGCGCCAGCAGCTTGGTGGGGACTAATGAAAAACTGTTTTTTGGCAGT	CASSLVGTNEKLFF	2	2.087246921310791E-4	42	TCRBV05-01*01	TCRBV05	TCRBV05-01	01								TCRBD01,TCRBD02	TCRBD01-01,TCRBD02-01		TCRBJ01-04*01	TCRBJ01	TCRBJ01-04	01				0	0	6	2	1	2	39	55	56	-1	60	2	In	VDJ
ATCCGGTCCACAAAGCTGGAGGACTCAGCCATGTACTTCTGTGCCAGCAGTGAAGGTTCAGCCCGGGATCCCCAGCATTTTGGTGAT	CASSEGSARDPQHF	1	1.0436234606553955E-4	42	TCRBV02-01	TCRBV02	TCRBV02-01				01,03	TCRBD02-01*02	TCRBD02	TCRBD02-01	02				TCRBJ01-05*01	TCRBJ01	TCRBJ01-05	01				1	1	8	3	8	10	39	55	63	68	69	1	In	VDJ
TGGAGATCCAGTCCACGGAGTCAGGGGACACAGCACTGTATTTCTGTGCCAGCAGCAAAGAGGGACCGGCCCCAGCATTTTGGTGAT		2	2.087246921310791E-4	37	TCRBV21-01*01	TCRBV21	TCRBV21-01	01								TCRBD01,TCRBD02	TCRBD01-01,TCRBD02-01		TCRBJ01-05*01	TCRBJ01	TCRBJ01-05	01				1	2	0	7	1	9	44	60	61	66	68	2	Out	VDJ
AGTCAGGGGACACAGCACTGTATTTCTGTGCCAGCAGCCCTGGAGGGCACAGGGGACATTCACGATCAGCCCCAGCATTTTGGTGAT		1	1.0436234606553955E-4	55	TCRBV21-01*01	TCRBV21	TCRBV21-01	01				TCRBD01-01*01	TCRBD01	TCRBD01-01	01				TCRBJ01-05*01	TCRBJ01	TCRBJ01-05	01				5	9	3	2	10	5	26	38	48	55	64	1	Out	VDJ
GAGTCCGCTACCAGCTCCCAGACATCTGTGTACTTCTGTGCCATCAGTGAGTCGGCAGGGGTCAGACAGCCCCAGCATTTTGGTGAT	CAISESAGVRQPQHF	1	1.0436234606553955E-4	45	TCRBV10-03*01	TCRBV10	TCRBV10-03	01				TCRBD01-01*01	TCRBD01	TCRBD01-01	01				TCRBJ01-05*01	TCRBJ01	TCRBJ01-05	01				0	5	4	2	2	7	36	53	55	61	66	1	In	VDJ
ATCCAGCCTGCAGAGCTTGGGGACTCGGCCATGTATCTCTGTGCCAGCAGCTACCCGGACAGAAATTCACCCCTCCACTTTGGGAAT	CASSYPDRNSPLHF	1	1.0436234606553955E-4	42	TCRBV11-01*01	TCRBV11	TCRBV11-01	01				TCRBD01-01*01	TCRBD01	TCRBD01-01	01				TCRBJ01-06*01	TCRBJ01	TCRBJ01-06	01				4	1	1	5	4	7	39	52	56	62	63	1	In	VDJ
AAGATCCAGCGCACAGAGCAGGAGGACTCGGCCGTGTATCTCTGTGCCAGCAGCTTTATCCCAGTCTATGGCTACACCTTCGGTTCG	CASSFIPVYGYTF	1	1.0436234606553955E-4	39	TCRBV07-02	TCRBV07	TCRBV07-02				01,02	TCRBD01-01*01	TCRBD01	TCRBD01-01	01				TCRBJ01-02*01	TCRBJ01	TCRBJ01-02	01				3	1	4	5	5	4	42	56	61	64	65	1	In	VDJ
GTGAACGCCTTGTTGCTGGGGGACTCGGCCCTCTATCTCTGTGCCAGCAGCCAGTGGGAGGCTAACTATGGCTACACCTTCGGTTCG	CASSQWEANYGYTF	3	3.1308703819661864E-4	42	TCRBV05-06*01	TCRBV05	TCRBV05-06	01				TCRBD02-01*02	TCRBD02	TCRBD02-01	02				TCRBJ01-02*01	TCRBJ01	TCRBJ01-02	01				4	0	9	1	4	0	39	51	55	-1	61	3	In	VDJ
CTCTGGAGCTGGGGGACTCAGCTTTGTATTTCTGTGCCAGCAGCGGAAAACCCCGGGGGAATCGCCCATGGCTACACCTTCGGTTCG		1	1.0436234606553955E-4	49	TCRBV09-01*01	TCRBV09	TCRBV09-01	01				TCRBD02-01*01	TCRBD02	TCRBD02-01	01				TCRBJ01-02*01	TCRBJ01	TCRBJ01-02	01				3	8	8	2	8	6	32	45	53	59	67	1	Out	VDJ
CTGATCCTGGAGTCGCCCAGCCCCAACCAGACCTCTCTGTACTTCTGTGCCAGCAGTTTCCCAGGGGCCGAGCAGTACTTCGGGCCG	CASSFPGAEQYF	1	1.0436234606553955E-4	36	TCRBV27-01*01	TCRBV27	TCRBV27-01	01				TCRBD01-01*01	TCRBD01	TCRBD01-01	01				TCRBJ02-07*01	TCRBJ02	TCRBJ02-07	01				3	1	4	2	2	6	45	59	61	67	68	1	In	VDJ
CTGACTGTGAGCAACATGAGCCCTGAAGACAGCAGCATATATCTCTGCAGCTTTAGAGACTTAGGTTACGAGCAGTACTTCGGGCCG	CSFRDLGYEQYF	2	2.087246921310791E-4	36	TCRBV29-01	TCRBV29	TCRBV29-01				01,02,03	TCRBD02-01	TCRBD02	TCRBD02-01				01,02	TCRBJ02-07*01	TCRBJ02	TCRBJ02-07	01				8	5	2	10	6	4	45	51	57	61	66	2	In	VDJ
CTGGAGTTGGCTGCTCCCTCCCAGACATCTGTGTACTTCTGTGCCAGCAGTTTCCGACAGAGCTCCTACGAGCAGTACTTCGGGCCG	CASSFRQSSYEQYF	2	2.087246921310791E-4	42	TCRBV06-06*01	TCRBV06	TCRBV06-06	01				TCRBD01-01*01	TCRBD01	TCRBD01-01	01				TCRBJ02-07*01	TCRBJ02	TCRBJ02-07	01				4	2	2	5	3	0	39	52	55	60	62	2	In	VDJ
TCCGCCAGCACCAACCAGACATCTATGTACCTCTGTGCCAGCAGACCGACCGGACAGGGGGCATCCTACGAGCAGTACTTCGGGCCG	CASRPTGQGASYEQYF	1	1.0436234606553955E-4	48	TCRBV28-01*01	TCRBV28	TCRBV28-01	01				TCRBD01-01*01	TCRBD01	TCRBD01-01	01				TCRBJ02-07*01	TCRBJ02	TCRBJ02-07	01				6	1	1	0	7	1	33	44	51	62	63	1	In	VDJ
TGTGAGCACCTTGGAGCTGGGGGACTCGGCCCTTTATCTTTGCGCCAGCAGCTCCCAGGACAGGCCTACGAGCAGTACTTCGGGCCG		1	1.0436234606553955E-4	41	TCRBV05-01*01	TCRBV05	TCRBV05-01	01				TCRBD01-01*01	TCRBD01	TCRBD01-01	01				TCRBJ02-07*01	TCRBJ02	TCRBJ02-07	01				3	0	1	4	4	2	40	53	57	-1	64	1	Out	VDJ
GTGAGCAACATGAGCCCTGAAGACAGCAGCATATATCTCTGCAGCGTAGTTTGGGACAGAGGTCCCTACGAGCAGTACTTCGGGCCG	CSVVWDRGPYEQYF	1	1.0436234606553955E-4	42	TCRBV29-01	TCRBV29	TCRBV29-01				01,02	TCRBD01-01*01	TCRBD01	TCRBD01-01	01				TCRBJ02-07*01	TCRBJ02	TCRBJ02-07	01				6	5	0	5	5	2	39	47	52	59	64	1	In	VDJ
CGCCCAGCCCCAACCAGACCTCTCTGTACTTCTTTCGGCGGCTCGAACGGTGGGGACGAGGAGGCATACGAGCAGTACTTCGGGCCG		1	1.0436234606553955E-4	49	TCRBV27-01*01	TCRBV27	TCRBV27-01	01								TCRBD01,TCRBD02	TCRBD01-01,TCRBD02-01		TCRBJ02-07*01	TCRBJ02	TCRBJ02-07	01				16	9	0	7	19	4	32	33	52	57	66	1	Out	VDJ
TCCGCTACCCGCTCCCAGACATCTGTGTATTTCTGCGCCAGCAGAACTAGCGGGAGGGCCCGGTGGGACGAGCAGTACTTCGGGCCG	CASRTSGRARWDEQYF	1	1.0436234606553955E-4	48	TCRBV10-02*01	TCRBV10	TCRBV10-02	01				TCRBD02-01*02	TCRBD02	TCRBD02-01	02				TCRBJ02-07*01	TCRBJ02	TCRBJ02-07	01				6	9	3	0	1	5	33	44	45	58	67	1	In	VDJ
GCCCATCCTGAAGACAGCAGCTTCTACATCTGCAGTGCTAGAGATTGGCGGGAGGGCCTAAGTGAGGTAGAGCAGTACTTCGGGCCG	CSARDWREGLSEVEQYF	1	1.0436234606553955E-4	51	TCRBV20	TCRBV20				TCRBV20-01,TCRBV20-or09_02		TCRBD02-01*02	TCRBD02	TCRBD02-01	02				TCRBJ02-07*01	TCRBJ02	TCRBJ02-07	01				0	13	7	0	3	7	30	44	47	56	69	1	In	VDJ
GCCCATCCTGAAGACAGCAGCTTCTACATCTGCAGTGCCAGCCCTTCAGGGGGCAAAGAGATCGGAAACACCATATATTTTGGAGAG	CSASPSGGKEIGNTIYF	1	1.0436234606553955E-4	51	TCRBV20	TCRBV20				TCRBV20-01,TCRBV20-or09_02		TCRBD01-01*01	TCRBD01	TCRBD01-01	01				TCRBJ01-03*01	TCRBJ01	TCRBJ01-03	01				6	9	4	0	8	4	30	38	46	54	63	1	In	VDJ
AATTCCCTGGAGCTTGGTGACTCTGCTGTGTATTTCTGTGCCAGCAGCCAATTTACAGGTTCCAAAAACATTCAGTACTTCGGCGCC	CASSQFTGSKNIQYF	1	1.0436234606553955E-4	45	TCRBV03-01/03-02*01	TCRBV03	TCRBV03-01/03-02	01				TCRBD01-01*01	TCRBD01	TCRBD01-01	01				TCRBJ02-04*01	TCRBJ02	TCRBJ02-04	01				2	2	3	4	3	2	36	51	54	59	61	1	In	VDJ
AAGATCCAGCGCACAGAGCAGGGGGACTCGGCCATGTATCTCTGTGCCAGCAGCTTAGAAAGAAATTCACCCCTCCACTTTGGGAAC	CASSLERNSPLHF	2	2.087246921310791E-4	39	TCRBV07-09*01	TCRBV07	TCRBV07-09	01								TCRBD01,TCRBD02	TCRBD01-01,TCRBD02-01		TCRBJ01-06*02	TCRBJ01	TCRBJ01-06	02				1	0	2	8	3	7	42	58	61	-1	63	2	In	VDJ
NNNNNNNTGTCGGCTGCTCCCTCCCAGACATCTGTGTACTTCTGTGCCAGCAGGACTTCAGGGTTCGGTGAGCAGTTCTTCGGGCCA	CASRTSGFGEQFF	3	3.1308703819661864E-4	39	TCRBV06-05*01	TCRBV06	TCRBV06-05	01				TCRBD01-01*01	TCRBD01	TCRBD01-01	01				TCRBJ02-01*01	TCRBJ02	TCRBJ02-01	01				6	5	4	3	5	9	42	53	58	63	68	3	In	VDJ
GATCCAGCGCACAGAGCAGGAGGACTCCGCCGTGTATCTCTGTGCCAGCAGCTTAGCGGGGGGATAGATGAGCAGTTCTTCGGGCCA		1	1.0436234606553955E-4	41	TCRBV07-08*01	TCRBV07	TCRBV07-08	01				TCRBD02-01*01	TCRBD02	TCRBD02-01	01				TCRBJ02-01*01	TCRBJ02	TCRBJ02-01	01				0	4	9	1	0	8	40	-1	57	63	67	1	Out	VDJ
AAGATCCAGCCCTCAGAACCCAGGGACTCAGCTGTGTACTTCTGTGCCAGCAGCTTTGGGGGGCCCAATGAGCAGTTCTTCGGGCCA	CASSFGGPNEQFF	2	2.087246921310791E-4	39	TCRBV12-03/12-04*01	TCRBV12	TCRBV12-03/12-04	01								TCRBD01,TCRBD02	TCRBD01-01,TCRBD02-01		TCRBJ02-01*01	TCRBJ02	TCRBJ02-01	01				6	1	6	0	5	6	42	53	58	64	65	2	In	VDJ
TTGGAGCTGGGGGACTCGGCCCTTTATCTTTGCGCCAGCAGCCCCGGCGGCGGGAGACTAGGCTACAATGAGCAGTTCTTCGGGCCA	CASSPGGGRLGYNEQFF	4	4.174493842621582E-4	51	TCRBV05-01*01	TCRBV05	TCRBV05-01	01				TCRBD02-01*02	TCRBD02	TCRBD02-01	02				TCRBJ02-01*01	TCRBJ02	TCRBJ02-01	01				4	6	7	2	7	3	30	42	49	56	62	4	In	VDJ
CTGGAGCTTGGTGACTCTGCTGTGTATTTCTGTGCCAGCAGCCCTAATTCGGGCGGGGTCTCCTACAATGAGCAGTTCTTCGGGCCA	CASSPNSGGVSYNEQFF	1	1.0436234606553955E-4	51	TCRBV03-01/03-02*01	TCRBV03	TCRBV03-01/03-02	01				TCRBD02-01*01	TCRBD02	TCRBD02-01	01				TCRBJ02-01*01	TCRBJ02	TCRBJ02-01	01				4	1	7	3	9	0	30	43	52	58	59	1	In	VDJ
CCTTGTTGCTGGGGGACTCGGCCCTCTATCTCTGTGCCAGCAGCTTGGTCCCGGCGGGGGTTAAACAATGAGCAGTTCTTCGGGCCA		1	1.0436234606553955E-4	49	TCRBV05-06*01	TCRBV05	TCRBV05-06	01				TCRBD02-01*01	TCRBD02	TCRBD02-01	01				TCRBJ02-01*01	TCRBJ02	TCRBJ02-01	01				0	4	7	2	5	5	32	48	53	60	64	1	Out	VDJ
ATCCAGCCTGCAGAGCTTGAGGACTCGGCCGTGTATCTCTGTGCCAGCACCCGTAGCGGGAGTAAAAATGAGCAGTTCTTCGGGCCA	CASTRSGSKNEQFF	2	2.087246921310791E-4	42	TCRBV11	TCRBV11				TCRBV11-02,TCRBV11-03		TCRBD02-01*02	TCRBD02	TCRBD02-01	02				TCRBJ02-01*01	TCRBJ02	TCRBJ02-01	01				7	4	5	2	4	7	39	49	53	62	66	2	In	VDJ
CCTGTCCCTAGAGTCTGCCATCCCCAACCAGACAGCTCTTTACTTCTGTGCCACCAGTGCCAGGCACCAGAGCAGTTCTTCGGGCCA		2	2.087246921310791E-4	35	TCRBV24-01*01	TCRBV24	TCRBV24-01	01				TCRBD01-01*01	TCRBD01	TCRBD01-01	01				TCRBJ02-01*01	TCRBJ02	TCRBJ02-01	01				5	5	4	4	1	10	46	59	60	64	69	2	Out	VDJ
AGAGCAGCGGGACTCAGCCATGTATCGCTGTGCTAGCAGCCCCCCCTCCGGACAGGGGACTTTCAAGAGACCCAGTACTTCGGGCCA		3	3.1308703819661864E-4	53	TCRBV07-07*01	TCRBV07	TCRBV07-07	01				TCRBD01-01*01	TCRBD01	TCRBD01-01	01				TCRBJ02-05*01	TCRBJ02	TCRBJ02-05	01				5	5	1	2	9	2	28	40	49	58	63	3	Out	VDJ
TCCCTGGAGCTTGGTGACTCTGCTGTGTATTTCTGTGCCAGCAGCCAAGATTCGGGACACCCCTTAAAGACCCAGTACTTCGGGCCA	CASSQDSGHPLKTQYF	1	1.0436234606553955E-4	48	TCRBV03-01/03-02*01	TCRBV03	TCRBV03-01/03-02	01				TCRBD01-01*01	TCRBD01	TCRBD01-01	01				TCRBJ02-05*01	TCRBJ02	TCRBJ02-05	01				0	8	0	6	3	6	33	50	53	59	67	1	In	VDJ
GCCTTGGAGCTGGACGACTCGGCCCTGTATCTCTGTGCCAGCAGCTTGTTCCAGCGGGGTGCCGGGGATACGCAGTATTTTGGCCCA	CASSLFQRGAGDTQYF	1	1.0436234606553955E-4	48	TCRBV05-04*01	TCRBV05	TCRBV05-04	01				TCRBD02-01*01	TCRBD02	TCRBD02-01	01				TCRBJ02-03*01	TCRBJ02	TCRBJ02-03	01				1	7	6	3	4	6	33	48	52	59	66	1	In	VDJ
CCTGCAGAACTGGAGGATTCTGGAGTTTATTTCTGTGCCAGCAGCCACACTAGCGGGAGTTTCCCAGATACGCAGTATTTTGGCCCA	CASSHTSGSFPDTQYF	2	2.087246921310791E-4	48	TCRBV14-01*01	TCRBV14	TCRBV14-01	01				TCRBD02-01*02	TCRBD02	TCRBD02-01	02				TCRBJ02-03*01	TCRBJ02	TCRBJ02-03	01				3	5	3	2	1	4	33	47	48	59	64	2	In	VDJ
GATGAATGTGAGCACCTTGGAGCTGGGGGACTCGGCCCTTTATCTTTGCGCCAGCAGCCCCCGGCTGGGGAGCTGTTTTTTGGAGAA		1	1.0436234606553955E-4	35	TCRBV05-01*01	TCRBV05	TCRBV05-01	01								TCRBD01,TCRBD02	TCRBD01-01,TCRBD02-01		TCRBJ02-02*01	TCRBJ02	TCRBJ02-02	01				4	1	9	0	4	8	46	58	62	65	66	1	Out	VDJ
GTGACATCGGCCCAAAAGAACCCGACAGCTTTCTATCTCTGTGCCAGTAGTTACGGGACAGGGGGCACTGAAGCTTTCTTTGGACAA	CASSYGTGGTEAFF	1	1.0436234606553955E-4	42	TCRBV19-01*01	TCRBV19	TCRBV19-01	01				TCRBD01-01*01	TCRBD01	TCRBD01-01	01				TCRBJ01-01*01	TCRBJ01	TCRBJ01-01	01				5	0	0	1	3	4	39	51	54	-1	65	1	In	VDJ
GCCCATCCTGAAGACAGCAGCTTCTACATCTGCAGTGCTAGAGATTCCCGGACAGGGGGCCTGAGCACTGAAGCTTTCTTTGGACAA	CSARDSRTGGLSTEAFF	1	1.0436234606553955E-4	51	TCRBV20	TCRBV20				TCRBV20-01,TCRBV20-or09_02		TCRBD01-01*01	TCRBD01	TCRBD01-01	01				TCRBJ01-01*01	TCRBJ01	TCRBJ01-01	01				0	5	1	0	5	4	30	44	49	60	65	1	In	VDJ
AGCACCTTGGAGCTGGGGGACTCGGCCCTTTATCTTTGCGCCAGCAGCCTTGACGGGGCAGGGGACACTGAAGCTTTCTTTGGACAA	CASSLDGAGDTEAFF	1	1.0436234606553955E-4	45	TCRBV05-01*01	TCRBV05	TCRBV05-01	01				TCRBD01-01*01	TCRBD01	TCRBD01-01	01				TCRBJ01-01*01	TCRBJ01	TCRBJ01-01	01				4	0	4	2	10	3	36	48	58	-1	64	1	In	VDJ
AACGCCTTGGAGCTGGACGACTCGGCCCTGTATCTCTGTGCCACCACTGCCCCAAAAGGGGGGAACACTGAAGCTTTCTTTGGACAA	CATTAPKGGNTEAFF	1	1.0436234606553955E-4	45	TCRBV05-04*01	TCRBV05	TCRBV05-04	01				TCRBD01-01*01	TCRBD01	TCRBD01-01	01				TCRBJ01-01*01	TCRBJ01	TCRBJ01-01	01				9	0	5	1	13	1	36	43	56	-1	62	1	In	VDJ
ATCCAGCCCTCAGAACCCAGGGACTCAGCTGTGTACTTCTGTGCCAGCAGACCGGTGGAGAGGAACACTGAAGCTTTCTTTGGACAA	CASRPVERNTEAFF	2	2.087246921310791E-4	42	TCRBV12	TCRBV12				TCRBV12-03/12-04,TCRBV12-04		TCRBD02-01*02	TCRBD02	TCRBD02-01	02				TCRBJ01-01*01	TCRBJ01	TCRBJ01-01	01				6	2	10	2	6	1	39	50	56	60	62	2	In	VDJ
TCCACTCTGACAGTGACCAGTGCCCATCCTGAAGACAGCAGCTTCTACATCTGCAGTGCTAGTAGCCAGGAAGCTTTCTTTGGACAA	CSASSQEAFF	2	2.087246921310791E-4	30	TCRBV20-01*04	TCRBV20	TCRBV20-01	04								TCRBD01,TCRBD02	TCRBD01-01,TCRBD02-01		TCRBJ01-01*01	TCRBJ01	TCRBJ01-01	01				2	0	4	5	3	8	51	63	66	-1	69	2	In	VDJ
TCCACGGAGTCAGGGGACACAGCACTGTATTTCTGTGCCAGCAGCACCAATACCGGGCCTCCCTTGAGCGAAGCTTTCTTTGGACAA	CASSTNTGPPLSEAFF	1	1.0436234606553955E-4	48	TCRBV21-01*01	TCRBV21	TCRBV21-01	01								TCRBD01,TCRBD02	TCRBD01-01,TCRBD02-01		TCRBJ01-01*01	TCRBJ01	TCRBJ01-01	01				4	11	8	0	8	8	33	46	54	58	69	1	In	VDJ
ATCCAGTCCACGGAGTCAGGGGACACAGCACTGTATTTCTGTGCCAGCAGCGAATTATGGGACGGTGAAAAACTGTTTTTTGGCAGT	CASSELWDGEKLFF	1	1.0436234606553955E-4	42	TCRBV21-01*01	TCRBV21	TCRBV21-01	01								TCRBD01,TCRBD02	TCRBD01-01,TCRBD02-01		TCRBJ01-04*01	TCRBJ01	TCRBJ01-04	01				5	2	0	7	7	7	39	51	58	63	65	1	In	VDJ
TGCCATCCCCAACCAGACAGCTCTTTACTTCTGTGCCACCAGTGATTCGGGTGGACCGCTCGATATGAAAAACTGTTTTTTGGCAGT		2	2.087246921310791E-4	50	TCRBV24-01*01	TCRBV24	TCRBV24-01	01								TCRBD01,TCRBD02	TCRBD01-01,TCRBD02-01		TCRBJ01-04*01	TCRBJ01	TCRBJ01-04	01				2	8	1	7	5	6	31	47	52	56	64	2	Out	VDJ
AAGATCCAGCGCACAGAGCAGGGGGACTCGGCCATGTATCTCTGTGCCAGCAGCTCCCGGGACGGCGAAAAACTGTTTTTTGGCAGT	CASSSRDGEKLFF	3	3.1308703819661864E-4	39	TCRBV07-09*01	TCRBV07	TCRBV07-09	01								TCRBD01,TCRBD02	TCRBD01-01,TCRBD02-01		TCRBJ01-04*01	TCRBJ01	TCRBJ01-04	01				4	3	0	7	3	8	42	55	58	63	66	3	In	VDJ
AAGATCCAGCCCTCAGAACCCAGGGACTCAGCTGTGTACTTCTGTGCCAGCAGTTTATTCATCAATCAGCCCCAGCATTTTGGTGAT	CASSLFINQPQHF	1	1.0436234606553955E-4	39	TCRBV12-03/12-04*01	TCRBV12	TCRBV12-03/12-04	01				TCRBD01-01*01	TCRBD01	TCRBD01-01	01				TCRBJ01-05*01	TCRBJ01	TCRBJ01-05	01				2	1	4	6	2	3	42	57	59	61	62	1	In	VDJ
CCCTCACTCTGGAGTCAGCTACCCGCTCCCAGACATCTGTGTATTTCTGCGCCAGCCCAGGGGGCAAGTGGCTACACCTTCGGTTCG		4	4.174493842621582E-4	34	TCRBV10-02*01	TCRBV10	TCRBV10-02	01				TCRBD01-01*01	TCRBD01	TCRBD01-01	01				TCRBJ01-02*01	TCRBJ01	TCRBJ01-02	01				8	3	4	0	1	7	47	56	57	65	68	4	Out	VDJ
CCAACCAGATAGCTCTTTACTTCTGTGCCACCAGTGGGGACAGGGGTCTCGCGGACGAGCGGATACTATGGCTACACCTTCGGTTCG		1	1.0436234606553955E-4	58	TCRBV24-01*01	TCRBV24	TCRBV24-01	01				TCRBD01-01*01	TCRBD01	TCRBD01-01	01				TCRBJ01-02*01	TCRBJ01	TCRBJ01-02	01				5	18	0	2	0	3	23	-1	36	46	64	1	Out	VDJ
CAGCGCACAGAGCAGGAGGACTCGGCCGTGTATCTCTGTGCCAGCAGGTTCTCCGGGACGGATAACTATGGCTACACCTTCGGTTCG	CASRFSGTDNYGYTF	1	1.0436234606553955E-4	45	TCRBV07-02	TCRBV07	TCRBV07-02				01,02					TCRBD01,TCRBD02	TCRBD01-01,TCRBD02-01		TCRBJ01-02*01	TCRBJ01	TCRBJ01-02	01				6	3	0	7	7	1	36	47	54	59	62	1	In	VDJ
CACAGAGCAGCGGGACTCGGCCATGTATCGCTGTGCCAGCAGCCATGAGAATAAATCAGGGGGCCTTACGAGCAGTACTTCGGGCCG		2	2.087246921310791E-4	50	TCRBV07-06*01	TCRBV07	TCRBV07-06	01				TCRBD01-01*01	TCRBD01	TCRBD01-01	01				TCRBJ02-07*01	TCRBJ02	TCRBJ02-07	01				5	2	4	0	13	4	31	43	56	64	66	2	Out	VDJ
NCTCTGAAGATCCGGTCCACAAAGCTGGAGGACTCAGCCATGTACTTCTGTGCCAGCAACGGGGCGTACGAGCAGTACTTCGGGCCG	CASNGAYEQYF	1	1.0436234606553955E-4	33	TCRBV02-01	TCRBV02	TCRBV02-01				01,03					TCRBD01,TCRBD02	TCRBD01-01,TCRBD02-01		TCRBJ02-07*01	TCRBJ02	TCRBJ02-07	01				7	1	7	0	2	4	48	58	60	65	66	1	In	VDJ
ACTCTGACAGTGACCAGTGCCCATCCTGAAGACAGCAGCTTCTACATCTGCAGTCCCCGCGAGGGCTACGAGCAGTACTTCGGGCCG	CSPREGYEQYF	2	2.087246921310791E-4	33	TCRBV20-01	TCRBV20	TCRBV20-01				01,04	TCRBD02-01*02	TCRBD02	TCRBD02-01	02				TCRBJ02-07*01	TCRBJ02	TCRBJ02-07	01				8	0	11	0	6	3	48	54	60	-1	65	2	In	VDJ
GCCTTGTTGCTGGGGGACTCGGCCCTCTATCTCTGTGCCAGCAGCTTCTATCTAGCGGGGGGGCCCTACGAGCAGTACTTCGGGCCG	CASSFYLAGGPYEQYF	1	1.0436234606553955E-4	48	TCRBV05-06*01	TCRBV05	TCRBV05-06	01				TCRBD02-01*01	TCRBD02	TCRBD02-01	01				TCRBJ02-07*01	TCRBJ02	TCRBJ02-07	01				2	1	4	0	4	2	33	47	51	63	64	1	In	VDJ
CCTGCAGAGCTTGAGGACTCGGCCGTGTATCTCTGTGCCAGCAGCTTAGATAGTGGCGGGACCCCCTACGAGCAGTACTTCGGGCCG	CASSLDSGGTPYEQYF	2	2.087246921310791E-4	48	TCRBV11	TCRBV11				TCRBV11-02,TCRBV11-03		TCRBD02-01*02	TCRBD02	TCRBD02-01	02				TCRBJ02-07*01	TCRBJ02	TCRBJ02-07	01				0	3	7	3	5	2	33	50	55	61	64	2	In	VDJ
GTGAGCACCTTGGAGCTGGGGGACTCGGCCCTTTATCTTTGCGCCAGCAGCTTGGAGGCAGGGACCTACGAGCAGTACTTCGGGCCG	CASSLEAGTYEQYF	3	3.1308703819661864E-4	42	TCRBV05-01*01	TCRBV05	TCRBV05-01	01				TCRBD01-01*01	TCRBD01	TCRBD01-01	01				TCRBJ02-07*01	TCRBJ02	TCRBJ02-07	01				0	1	4	3	3	2	39	55	58	63	64	3	In	VDJ
CAGCGCACAGAGCAGGGGGACTCGGCCATGTATCTCTGTGCCAGCAGCTTAGCCTTGGCCCCCACCTACGAGCAGTACTTCGGGCCG	CASSLALAPTYEQYF	2	2.087246921310791E-4	45	TCRBV07-09*01	TCRBV07	TCRBV07-09	01				TCRBD01-01*01	TCRBD01	TCRBD01-01	01				TCRBJ02-07*01	TCRBJ02	TCRBJ02-07	01				0	5	9	0	3	2	36	53	56	59	64	2	In	VDJ
AGCCCTCAGAACCCAGGGACTCAGCTGTGTATTTTTGTGCTAGTGGTTTCCCTAGCCTCCCGAACCTACGAGCAGTACTTCGGGCCG		1	1.0436234606553955E-4	46	TCRBV12-05*01	TCRBV12	TCRBV12-05	01				TCRBD02-01	TCRBD02	TCRBD02-01				01,02	TCRBJ02-07*01	TCRBJ02	TCRBJ02-07	01				3	8	4	7	2	2	35	49	51	56	64	1	Out	VDJ
AATTCCCTGGAGCTTGGTGACTCTGCTGTGTATTTCTGTGCCAGCAGCCAAACCCGGACGGAAATATACGAGCAGTACTTCGGGCCG	CASSQTRTEIYEQYF	1	1.0436234606553955E-4	45	TCRBV03-01/03-02*01	TCRBV03	TCRBV03-01/03-02	01								TCRBD01,TCRBD02	TCRBD01-01,TCRBD02-01		TCRBJ02-07*01	TCRBJ02	TCRBJ02-07	01				2	7	1	7	4	4	36	51	55	59	66	1	In	VDJ
ATCCTGGAGTCGCCCAGCCCCAACCAGACCTCTCTGTACTTCTGTGCCAGCACGTCACCGTCGGGGAACGAGCAGTACTTCGGGCCG	CASTSPSGNEQYF	3	3.1308703819661864E-4	39	TCRBV27-01*01	TCRBV27	TCRBV27-01	01				TCRBD02-01*01	TCRBD02	TCRBD02-01	01				TCRBJ02-07*01	TCRBJ02	TCRBJ02-07	01				7	1	8	3	9	5	42	52	61	66	67	3	In	VDJ
NTGTCGGCTGCTCCCTCCCAGACATCTGTGTACTTCTGTGCCAGCAGTTTCTCTCGGTTCGGGGGAAACACCATATATTTTGGAGAG	CASSFSRFGGNTIYF	1	1.0436234606553955E-4	45	TCRBV06-05*01	TCRBV06	TCRBV06-05	01				TCRBD02-01	TCRBD02	TCRBD02-01				01,02	TCRBJ01-03*01	TCRBJ01	TCRBJ01-03	01				0	0	8	4	6	4	36	53	59	-1	63	1	In	VDJ
AGCACCTTGGAGCTGGGGGACTCGGCCCTTTATCTTTGCGCCAGCAGAGTGGGTCCTGAAAGGGGGAATGAGCAGTTCTTCGGGCCA	CASRVGPERGNEQFF	1	1.0436234606553955E-4	45	TCRBV05-01*01	TCRBV05	TCRBV05-01	01				TCRBD01-01*01	TCRBD01	TCRBD01-01	01				TCRBJ02-01*01	TCRBJ02	TCRBJ02-01	01				5	0	5	1	13	7	36	47	60	-1	66	1	In	VDJ
CCTCCCAGACATCTGTGTACTTCTGTGCCAGCAAGGCAGGGGTTCGGGCTGAGTAGGGCCTTTTACAATGAGCAGTTCTTCGGGCCA		1	1.0436234606553955E-4	58	TCRBV06	TCRBV06				TCRBV06-01,TCRBV06-05,TCRBV06-06		TCRBD01-01*01	TCRBD01	TCRBD01-01	01				TCRBJ02-01*01	TCRBJ02	TCRBJ02-01	01				7	21	4	2	3	4	23	33	36	42	63	1	Out	VDJ
TCCAGCGCACAGAGCGGGGGGACTCAGCCGTGTATCTCTGTGCCAGCAGCTTAGTGCTAGCGGTACAATGAGCAGTTCTTCGGGCCA		2	2.087246921310791E-4	43	TCRBV07-03*01	TCRBV07	TCRBV07-03	01				TCRBD02-01	TCRBD02	TCRBD02-01				01,02	TCRBJ02-01*01	TCRBJ02	TCRBJ02-01	01				2	0	4	5	3	4	38	53	56	-1	63	2	Out	VDJ
CGCACAGAGCAGGAGGACTCCGCCGTGTATCTCTGTGCCAGCAGCATAAGACTAGCGGGGACCTACAATGAGCAGTTCTTCGGGCCA	CASSIRLAGTYNEQFF	2	2.087246921310791E-4	48	TCRBV07-08	TCRBV07	TCRBV07-08				01,03	TCRBD02-01*01	TCRBD02	TCRBD02-01	01				TCRBJ02-01*01	TCRBJ02	TCRBJ02-01	01				5	1	2	3	4	2	33	45	49	60	61	2	In	VDJ
ACCAGTGCCCATCCTGAAGACAGCAGCTTCTACATCTGCAGTGCTAGAGTAGGGACTAGCGGTAACAATGAGCAGTTCTTCGGGCCA	CSARVGTSGNNEQFF	1	1.0436234606553955E-4	45	TCRBV20	TCRBV20				TCRBV20-01,TCRBV20-or09_02		TCRBD02-01	TCRBD02	TCRBD02-01				01,02	TCRBJ02-01*01	TCRBJ02	TCRBJ02-01	01				1	2	0	5	2	5	36	49	51	62	64	1	In	VDJ
CTGGAGTCTGCTGCCTCCTCCCAGACATCTGTATATTTCTGCGCCAGCAGTGAGTCTGGGACAGGGCACGAGCAGTTCTTCGGGCCA	CASSESGTGHEQFF	1	1.0436234606553955E-4	42	TCRBV10-01*01	TCRBV10	TCRBV10-01	01				TCRBD01-01*01	TCRBD01	TCRBD01-01	01				TCRBJ02-01*01	TCRBJ02	TCRBJ02-01	01				0	3	0	3	1	10	39	56	57	66	69	1	In	VDJ
CACATCAATTCCCTGGAGCTTGGTGACTCTGCTGTGTATTTCTGTGCCAGCAGCTCTAGCGGGGGGGGGACCCAGTACTTCGGGCCA	CASSSSGGGTQYF	1	1.0436234606553955E-4	39	TCRBV03-01/03-02*01	TCRBV03	TCRBV03-01/03-02	01				TCRBD02-01*01	TCRBD02	TCRBD02-01	01				TCRBJ02-05*01	TCRBJ02	TCRBJ02-05	01				5	1	4	0	1	7	42	54	55	67	68	1	In	VDJ
CTCCTCCCAGACATCTGTATATTTCTGCGCCAGCAGGCCGGGACTAGCGGGGGGGACTGCGGTAAGGGGACCCAGTACTTCGGGCCA		6	6.261740763932373E-4	56	TCRBV10-01	TCRBV10	TCRBV10-01				01,03	TCRBD02-01*01	TCRBD02	TCRBD02-01	01				TCRBJ02-05*01	TCRBJ02	TCRBJ02-05	01				6	13	0	0	3	7	25	36	39	55	68	6	Out	VDJ
AGAACTGGAGGATTCTGGAGTTTATTTCTGTGCCAGCCCTACTCAGGCGAAGTCTAGCGGGGGGTAGAGACCCAGTACTTCGGGCCA		3	3.1308703819661864E-4	53	TCRBV14-01*01	TCRBV14	TCRBV14-01	01				TCRBD02-01*01	TCRBD02	TCRBD02-01	01				TCRBJ02-05*01	TCRBJ02	TCRBJ02-05	01				8	1	4	1	16	4	28	37	53	64	65	3	Out	VDJ
CAGCGCACAGAGCAGGGGGACTCGGCCATGTATCTCTGTGCCAGCAGTTTTGGCGGTGGGGTTGGTGATACGCAGTATTTTGGCCCA	CASSFGGGVGDTQYF	2	2.087246921310791E-4	45	TCRBV07-09*01	TCRBV07	TCRBV07-09	01								TCRBD01,TCRBD02	TCRBD01-01,TCRBD02-01		TCRBJ02-03*01	TCRBJ02	TCRBJ02-03	01				6	5	6	2	10	6	36	47	57	61	66	2	In	VDJ
GCCCATCCTGAAGACAGCAGCTTCTACATCTGCAGTGCTAGAGATCTGGGCTAGCGGGGACCCGGGGATACGCAGTATTTTGGCCCA	CSARDLG*RGPGDTQYF	4	4.174493842621582E-4	51	TCRBV20	TCRBV20				TCRBV20-01,TCRBV20-or09_02		TCRBD02-01*01	TCRBD02	TCRBD02-01	01				TCRBJ02-03*01	TCRBJ02	TCRBJ02-03	01				0	7	4	3	6	6	30	44	50	59	66	4	Stop	VDJ
GTGACTCTGCTGTGTATTTCTGTGCCAGCAGCCTCCGTACTGCGACTAGCGGGGGGACATGGCACAGATACGCAGTATTTTGGCCCA		2	2.087246921310791E-4	61	TCRBV03-01/03-02*01	TCRBV03	TCRBV03-01/03-02	01				TCRBD02-01*01	TCRBD02	TCRBD02-01	01				TCRBJ02-03*01	TCRBJ02	TCRBJ02-03	01				4	5	2	1	10	1	20	33	43	56	61	2	Out	VDJ
AAGATCCAGCGCACAGAGCAGGGGGACTCGGCCATGTATCTCTGTGCCAGCAGCTTAGATGACAGCGGGGAGCTGTTTTTTGGAGAA	CASSLDDSGELFF	3	3.1308703819661864E-4	39	TCRBV07-09*01	TCRBV07	TCRBV07-09	01				TCRBD01-01*01	TCRBD01	TCRBD01-01	01				TCRBJ02-02*01	TCRBJ02	TCRBJ02-02	01				1	0	2	5	2	7	42	58	60	-1	65	3	In	VDJ
ACCTTGGAGCTGGGGGACTCGGCCCTTTATCTTTGCGCCAGCAGCTTGGTCAAGGGGCTGGGGGCCGGGGAGCTGTTTTTTGGAGAA	CASSLVKGLGAGELFF	1	1.0436234606553955E-4	48	TCRBV05-01*01	TCRBV05	TCRBV05-01	01								TCRBD01,TCRBD02	TCRBD01-01,TCRBD02-01		TCRBJ02-02*01	TCRBJ02	TCRBJ02-02	01				0	7	5	2	3	6	33	49	52	57	64	1	In	VDJ
TCACCAGGCCTGGGGGACGCAGCCATGTACCTGTGTGCCACCAGCAGGGTAGCGGGGGGACGCGCCGGGGAGCTGTTTTTTGGAGAA	CATSRVAGGRAGELFF	3	3.1308703819661864E-4	48	TCRBV15-01*02	TCRBV15	TCRBV15-01	02				TCRBD02-01*01	TCRBD02	TCRBD02-01	01				TCRBJ02-02*01	TCRBJ02	TCRBJ02-02	01				3	5	5	1	2	6	33	47	49	59	64	3	In	VDJ
GTGAGCACCTTGGAGCTGGGGGACTCGGCCCTTTATCTTTGCGCCAGCAGCGCAGGAATGAGGACCGGGGAGCTGTTTTTTGGAGAA	CASSAGMRTGELFF	1	1.0436234606553955E-4	42	TCRBV05-01*01	TCRBV05	TCRBV05-01	01								TCRBD01,TCRBD02	TCRBD01-01,TCRBD02-01		TCRBJ02-02*01	TCRBJ02	TCRBJ02-02	01				4	7	4	4	1	5	39	51	52	56	63	1	In	VDJ
ACAGTGACCAGTGCCCATCCTGAAGACAGCAGCTTCTACATCTGCAGTGCTCGGGACCTCAACACCGGGGAGCTGTTTTTTGGAGAA	CSARDLNTGELFF	1	1.0436234606553955E-4	39	TCRBV20	TCRBV20				TCRBV20-01,TCRBV20-or09_02						TCRBD01,TCRBD02	TCRBD01-01,TCRBD02-01		TCRBJ02-02*01	TCRBJ02	TCRBJ02-02	01				5	3	0	7	1	2	42	51	52	57	60	1	In	VDJ
CTCAAGATCCAGCCTGCAGAGCTTGGGGACTCGGCCGTGTATCTCTGTGCCAGCAGCGGTGGGGTAGGGGAGCTGTTTTTTGGAGAA	CASSGGVGELFF	4	4.174493842621582E-4	36	TCRBV11-03*01	TCRBV11	TCRBV11-03	01								TCRBD01,TCRBD02	TCRBD01-01,TCRBD02-01		TCRBJ02-02*01	TCRBJ02	TCRBJ02-02	01				5	2	6	2	3	8	45	57	60	64	66	4	In	VDJ
GTGACCAGTGCCCATCCTGAAGACAGCAGCTTCTACATCTGCAGTGCTAGACCTTTTGAAAAGGGGCTGGGAGCTTTCTTTGGACAA	CSARPFEKGLGAFF	2	2.087246921310791E-4	42	TCRBV20	TCRBV20				TCRBV20-01,TCRBV20-or09_02		TCRBD01-01*01	TCRBD01	TCRBD01-01	01				TCRBJ01-01*01	TCRBJ01	TCRBJ01-01	01				2	5	5	2	10	10	39	51	61	66	71	2	In	VDJ
NNNNNNNNNNTGTCGGCTGCTCCCTCCCAGACATCTGTGTACTTCTGTGCCAGCAGTTCCCTGGGGGTTGAAGCTTTCTTTGGACAA	CASSSLGVEAFF	1	1.0436234606553955E-4	36	TCRBV06-05*01	TCRBV06	TCRBV06-05	01								TCRBD01,TCRBD02	TCRBD01-01,TCRBD02-01		TCRBJ01-01*01	TCRBJ01	TCRBJ01-01	01				4	1	6	1	4	7	45	58	62	67	68	1	In	VDJ
GAGTCCGCCAGCACCAACCAGACATCTATGTACCTCTGTGCCAGCAGTTTGGGCAGTCCTATGAATACTGAAGCTTTCTTTGGACAA	CASSLGSPMNTEAFF	1	1.0436234606553955E-4	45	TCRBV28-01*01	TCRBV28	TCRBV28-01	01				TCRBD01-01*01	TCRBD01	TCRBD01-01	01				TCRBJ01-01*01	TCRBJ01	TCRBJ01-01	01				3	12	8	0	0	5	36	-1	50	54	66	1	In	VDJ
ATCCAGCGCACAGAGCAGCGGGACTCGGCCATGTATCGCTGTGCCAGCAGCTTAGAGGCGGTTGGGACTGAAGCTTTCTTTGGACAA	CASSLEAVGTEAFF	1	1.0436234606553955E-4	42	TCRBV07-06*01	TCRBV07	TCRBV07-06	01				TCRBD02-01	TCRBD02	TCRBD02-01				01,02	TCRBJ01-01*01	TCRBJ01	TCRBJ01-01	01				1	5	7	5	2	5	39	55	57	61	66	1	In	VDJ
CTGAGTTCTAAGAAGCTCCTTCTCAGTGACTCTGGCTTCTATCTCTGTGCCTGGGGGGACTATGGGACTGAAGCTTTCTTTGGACAA	CAWGDYGTEAFF	1	1.0436234606553955E-4	36	TCRBV30-01*05	TCRBV30	TCRBV30-01	05				TCRBD02-01	TCRBD02	TCRBD02-01				01,02	TCRBJ01-01*01	TCRBJ01	TCRBJ01-01	01				3	4	1	9	0	5	45	-1	56	62	66	1	In	VDJ
CTCTGACAGTGACCAGTGCCCATCCTGAAGACAGCAGCTTCTACATCTGCAGTGGGACAAGTGAACACTGAAGCTTTCTTTGGACAA		1	1.0436234606553955E-4	34	TCRBV20	TCRBV20				TCRBV20-01,TCRBV20-or09_02		TCRBD01-01*01	TCRBD01	TCRBD01-01	01				TCRBJ01-01*01	TCRBJ01	TCRBJ01-01	01				7	2	1	6	0	0	47	-1	54	59	61	1	Out	VDJ
NNNNNNNCCCTCACGTTGGCGTCTGCTGTACCCTCTCAGACATCTGTTCCTCGGGGGGGGAGGAACACTGAAGCTTTCTTTGGACAA	GGRNTEAFF	2	2.087246921310791E-4	27	TCRBV06-04*01	TCRBV06	TCRBV06-04	01				TCRBD02-01*01	TCRBD02	TCRBD02-01	01				TCRBJ01-01*01	TCRBJ01	TCRBJ01-01	01				24	3	8	0	4	1	54	47	51	59	62	2	In	VDJ
GAGTCCGCTACCAGCTCCCAGACATCTGTGTACTTCTGTGCCATCAGTGCCGGGTTGGACAGGAACACTGAAGCTTTCTTTGGACAA	CAISAGLDRNTEAFF	1	1.0436234606553955E-4	45	TCRBV10-03*01	TCRBV10	TCRBV10-03	01				TCRBD01-01*01	TCRBD01	TCRBD01-01	01				TCRBJ01-01*01	TCRBJ01	TCRBJ01-01	01				4	0	1	5	7	1	36	49	56	-1	62	1	In	VDJ
AAGATCCAGCGCACAGAGCGGGGGGACTCAGCCGTGTATCTCTGTGCCAGCAGCTTAATGGAGAAGACTAAAGCTTTCTTTGGACAA	CASSLMEKTKAFF	1	1.0436234606553955E-4	39	TCRBV07-03*01	TCRBV07	TCRBV07-03	01				TCRBD02-01	TCRBD02	TCRBD02-01				01,02	TCRBJ01-01*01	TCRBJ01	TCRBJ01-01	01				1	0	2	9	7	9	42	58	65	-1	70	1	In	VDJ
GGCGTCTGCTGTACCCTCTCAGACATCTGTGTACTTCTGTGCCAGCAGTGTACGGGGAGGAGCAATCAGCCCCAGCATTTTGGTGAT		4	4.174493842621582E-4	44	TCRBV06-04*01	TCRBV06	TCRBV06-04	01				TCRBD02-01*02	TCRBD02	TCRBD02-01	02				TCRBJ01-05*01	TCRBJ01	TCRBJ01-05	01				4	0	9	1	4	1	37	50	54	-1	60	4	Out	VDJ
CTGAGCTCTCTGGAGCTGGGGGACTCAGCTTTGTATTTCTGTGCCAGCAGCATGGGGACAGACAATCAGCCCCAGCATTTTGGTGAT	CASSMGTDNQPQHF	1	1.0436234606553955E-4	42	TCRBV09-01*01	TCRBV09	TCRBV09-01	01				TCRBD01-01*01	TCRBD01	TCRBD01-01	01				TCRBJ01-05*01	TCRBJ01	TCRBJ01-05	01				4	1	0	5	3	3	39	51	54	61	62	1	In	VDJ
CAGCGCACAGAGCAGGAGGACTCCGCCGTGTATCTCTGTGCCAGCAGCTTAGAAAGACAGAGTAATTCACCCCTCCACTTTGGGAAT	CASSLERQSNSPLHF	1	1.0436234606553955E-4	45	TCRBV07-08*01	TCRBV07	TCRBV07-08	01				TCRBD01-01*01	TCRBD01	TCRBD01-01	01				TCRBJ01-06*01	TCRBJ01	TCRBJ01-06	01				1	2	2	5	3	6	36	52	55	60	62	1	In	VDJ
ACAGTGACCAGTGCCCATCCTGAAGACAGCAGCTTCTACATCTGCAGTGCCCCCAGCGAGCGGACCACTGGCTACACCTTCGGTTCG	CSAPSERTTGYTF	2	2.087246921310791E-4	39	TCRBV20	TCRBV20				TCRBV20-01,TCRBV20-or09_02		TCRBD02-01	TCRBD02	TCRBD02-01				01,02	TCRBJ01-02*01	TCRBJ01	TCRBJ01-02	01				6	5	6	5	8	7	42	50	58	63	68	2	In	VDJ
ACAAAGCTGGAGGACTCAGCCATGTACTTCTGTGCCAGCAGTGATTTCGTATCAGAGCGGCCTAACTATGGCTACACCTTCGGTTCG	CASSDFVSERPNYGYTF	3	3.1308703819661864E-4	51	TCRBV02-01	TCRBV02	TCRBV02-01				01,03	TCRBD02-01	TCRBD02	TCRBD02-01				01,02	TCRBJ01-02*01	TCRBJ01	TCRBJ01-02	01				3	1	6	5	11	0	30	44	55	60	61	3	In	VDJ
AATGTGAACGCCTTGTTGCTGGGGGACTCGGCCCTCTATCTCTGTGCCAGCAGCTTGGAGGGATGGAGGGGCTACACCTTCGGTTCG	CASSLEGWRGYTF	2	2.087246921310791E-4	39	TCRBV05-06*01	TCRBV05	TCRBV05-06	01				TCRBD02-01*02	TCRBD02	TCRBD02-01	02				TCRBJ01-02*01	TCRBJ01	TCRBJ01-02	01				0	0	10	1	6	8	42	58	64	-1	69	2	In	VDJ
AACCTGAGCTCTCTGGAGCTGGGGGACTCAGCTTTGTATTTCTGTGCCAGCAGCGACGGGAGGTCTGAGGGCTACACCTTCGGTTCG	CASSDGRSEGYTF	1	1.0436234606553955E-4	39	TCRBV09-01*01	TCRBV09	TCRBV09-01	01				TCRBD02-01*02	TCRBD02	TCRBD02-01	02				TCRBJ01-02*01	TCRBJ01	TCRBJ01-02	01				3	6	8	1	1	8	42	55	56	63	69	1	In	VDJ
GCTTCTACATCTGCAGTGCTAGAGATTATGACCCCCTGACCTCGGGACAGGGTGATTCTTCGTTCGGGCGAGCAGTACTTCGGGCCG		1	1.0436234606553955E-4	70	TCRBV20	TCRBV20				TCRBV20-01,TCRBV20-or09_02		TCRBD01-01*01	TCRBD01	TCRBD01-01	01				TCRBJ02-07*01	TCRBJ02	TCRBJ02-07	01				0	16	0	3	18	6	11	25	43	52	68	1	Out	VDJ
ACCAGTGCCCATCCTGAAGACAGCAGCTTCTACATCTGCAGTTCCTTCCCCGCTTCCCATCACTCCTACGAGCAGTACTTCGGGCCG	CSSFPASHHSYEQYF	1	1.0436234606553955E-4	45	TCRBV20	TCRBV20				TCRBV20-01,TCRBV20-or09_02						TCRBD01,TCRBD02	TCRBD01-01,TCRBD02-01		TCRBJ02-07*01	TCRBJ02	TCRBJ02-07	01				8	3	4	6	15	0	36	42	57	59	62	1	In	VDJ
TGACATCGGCCCAAAAGAACCCGACAGCTTTCTATCTCTGTGCCAGTAGTATAGACAGGTGCGAAGGACGAGCAGTACTTCGGGCCG		1	1.0436234606553955E-4	43	TCRBV19-01*01	TCRBV19	TCRBV19-01	01				TCRBD01-01*01	TCRBD01	TCRBD01-01	01				TCRBJ02-07*01	TCRBJ02	TCRBJ02-07	01				0	8	4	4	0	5	38	-1	55	59	67	1	Out	VDJ
CAGCGCACAGAGCGAGGGGACTCAGCCGTGTATCTCTGTGCCAGCAGCCCGACAGGGGACTCTGGAAACACCATATATTTTGGAGAG	CASSPTGDSGNTIYF	1	1.0436234606553955E-4	45	TCRBV07-03*01	TCRBV07	TCRBV07-03	01				TCRBD01-01*01	TCRBD01	TCRBD01-01	01				TCRBJ01-03*01	TCRBJ01	TCRBJ01-03	01				5	1	2	2	2	0	36	48	50	58	59	1	In	VDJ
ATCCAGCGCACAGAGCGGGGGGACTCAGCCGTGTATCTCTGTGCCAGCAGCTTAACGGTCCAGGGCAATGAGCAGTTCTTCGGGCCA	CASSLTVQGNEQFF	1	1.0436234606553955E-4	42	TCRBV07-03*01	TCRBV07	TCRBV07-03	01				TCRBD01-01*01	TCRBD01	TCRBD01-01	01				TCRBJ02-01*01	TCRBJ02	TCRBJ02-01	01				0	0	4	3	4	6	39	56	60	-1	65	1	In	VDJ
CGGGGGGACTCAGCCGTGTATCTCTGTGCCAGCAGCACCCCTCCGGGACTAGCGGGAGAAGGGTACAATGAGCAGTTCTTCGGGCCA	CASSTPPGLAGEGYNEQFF	1	1.0436234606553955E-4	57	TCRBV07-03*01	TCRBV07	TCRBV07-03	01				TCRBD02-01*02	TCRBD02	TCRBD02-01	02				TCRBJ02-01*01	TCRBJ02	TCRBJ02-01	01				5	5	0	2	8	4	24	36	44	58	63	1	In	VDJ
ACATCGGCCCAAAAGAACCCGACAGCTTTCTATCTCTGTGCCAGTAGCCCTTAAGCGGGAGACTACAATGAGCAGTTCTTCGGGCCA	CASSP*AGDYNEQFF	1	1.0436234606553955E-4	45	TCRBV19-01*01	TCRBV19	TCRBV19-01	01				TCRBD02-01*02	TCRBD02	TCRBD02-01	02				TCRBJ02-01*01	TCRBJ02	TCRBJ02-01	01				6	1	6	2	6	3	36	47	53	61	62	1	Stop	VDJ
NNNNTGTCGGCTGCTCCCTCCCAGACATCTGTGTACTTCTGTGCCAGCAGTGAATTAGCTGCCCACAATGAGCAGTTCTTCGGGCCA	CASSELAAHNEQFF	1	1.0436234606553955E-4	42	TCRBV06-01*01	TCRBV06	TCRBV06-01	01				TCRBD02-01	TCRBD02	TCRBD02-01				01,02	TCRBJ02-01*01	TCRBJ02	TCRBJ02-01	01				2	5	5	7	1	5	39	54	55	59	64	1	In	VDJ
TCTGCTGCCTCCTCCCAGACATCTGTATATTTCTGCGCCAGCAGTGAGTCCGTGGGTACCGCCGCGGAGACCCAGTACTTCGGGCCA	CASSESVGTAAETQYF	1	1.0436234606553955E-4	48	TCRBV10-01	TCRBV10	TCRBV10-01				01,03					TCRBD01,TCRBD02	TCRBD01-01,TCRBD02-01		TCRBJ02-05*01	TCRBJ02	TCRBJ02-05	01				0	10	0	9	3	5	33	50	53	56	66	1	In	VDJ
AGTCTGCTGCCTCCTCCCAGACATCTGTATATTTCTGCGCCAGCAGTGTTAGCGGGAGGACCTCAAGAGACCCAGTACTTCGGGCCA		2	2.087246921310791E-4	46	TCRBV10-01	TCRBV10	TCRBV10-01				01,03	TCRBD02-01*02	TCRBD02	TCRBD02-01	02				TCRBJ02-05*01	TCRBJ02	TCRBJ02-05	01				4	4	5	1	1	2	35	48	49	59	63	2	Out	VDJ
AGCACCTTGGAGCTGGGGGACTCGGCCCTTTATCTTTGCGCCAGCACCCCGGGATCTATGAGCCAAGAGACCCAGTACTTCGGGCCA	CASTPGSMSQETQYF	1	1.0436234606553955E-4	45	TCRBV05-01*01	TCRBV05	TCRBV05-01	01				TCRBD02-01*02	TCRBD02	TCRBD02-01	02				TCRBJ02-05*01	TCRBJ02	TCRBJ02-05	01				6	8	8	3	3	1	36	46	49	54	62	1	In	VDJ
CTCAGAACCCAGGGACTCAGCTGTGTACTTCTGTGCCAGCACCATCCCAGGCAGACGACGCTACAAGAGACCCAGTACTTCGGGCCA		1	1.0436234606553955E-4	50	TCRBV12	TCRBV12				TCRBV12-03/12-04,TCRBV12-04		TCRBD01-01*01	TCRBD01	TCRBD01-01	01				TCRBJ02-05*01	TCRBJ02	TCRBJ02-05	01				7	12	4	4	6	2	31	41	47	51	63	1	Out	VDJ
TCTGGAGTCCGCCAGCACCAACCAGACATCTATGTACCTCTGTGCCAGCAGTTTATCACTCCTACAGATACGCAGTATTTTGGCCCA		1	1.0436234606553955E-4	41	TCRBV28-01*01	TCRBV28	TCRBV28-01	01				TCRBD02-01	TCRBD02	TCRBD02-01				01,02	TCRBJ02-03*01	TCRBJ02	TCRBJ02-03	01				1	3	3	10	1	3	40	56	57	60	63	1	Out	VDJ
TCGGCCCAAAAGAACCCGACAGCTTTCTATCTCTGTGCCAGTAGTATAGGTGGGAGGGCCGTGACAGATACGCAGTATTTTGGCCCA	CASSIGGRAVTDTQYF	2	2.087246921310791E-4	48	TCRBV19-01*01	TCRBV19	TCRBV19-01	01				TCRBD02-01*02	TCRBD02	TCRBD02-01	02				TCRBJ02-03*01	TCRBJ02	TCRBJ02-03	01				1	5	9	0	2	3	33	49	51	58	63	2	In	VDJ
GCGTCTGCTGTACCCTCTCAGACATCTGTGTACTTCTGTGCCAGATCTTTACGGGATTCTAGCACAGATACGCAGTATTTTGGCCCA	CARSLRDSSTDTQYF	2	2.087246921310791E-4	45	TCRBV06-04*01	TCRBV06	TCRBV06-04	01				TCRBD02-01*02	TCRBD02	TCRBD02-01	02				TCRBJ02-03*01	TCRBJ02	TCRBJ02-03	01				9	4	8	3	7	0	36	44	51	56	60	2	In	VDJ
AGCGCACAGAGCAGGGGGACTCGGCCATGTATCTCTGTGCCAGCAGCCCGCGCCGGAGTCTACACAGATACGCAGTATTTTGGCCCA		1	1.0436234606553955E-4	46	TCRBV07-09*01	TCRBV07	TCRBV07-09	01				TCRBD02-01*02	TCRBD02	TCRBD02-01	02				TCRBJ02-03*01	TCRBJ02	TCRBJ02-03	01				5	4	10	2	7	2	35	47	54	58	62	1	Out	VDJ
NNNNNNNNNNTGTCGGCTGCTCCCTCCCAGACATCTGTGTACTTCTGTGCCAGTAGGAAAGACACAGATACGCAGTATTTTGGCCCA	CASRKDTDTQYF	1	1.0436234606553955E-4	36	TCRBV06-05*01	TCRBV06	TCRBV06-05	01								TCRBD01,TCRBD02	TCRBD01-01,TCRBD02-01		TCRBJ02-03*01	TCRBJ02	TCRBJ02-03	01				9	4	1	8	2	2	45	53	55	58	62	1	In	VDJ
ATCCAGCGCACAGAGCAGGGGGACTCGGCCATGTATCTCTGTGCCAGCAGCTTAGACCCGCGCACCGGGGAGCTGTTTTTTGGAGAA	CASSLDPRTGELFF	1	1.0436234606553955E-4	42	TCRBV07-09*01	TCRBV07	TCRBV07-09	01				TCRBD02-01	TCRBD02	TCRBD02-01				01,02	TCRBJ02-02*01	TCRBJ02	TCRBJ02-02	01				1	0	7	6	4	4	39	55	59	-1	62	1	In	VDJ
TCCGCCAGCACCAACCAGACATCTATGTACCTCTGTGCCAGCAGCCGCCGACAGGGATTGAGCACCGGGGAGCTGTTTTTTGGAGAA	CASSRRQGLSTGELFF	2	2.087246921310791E-4	48	TCRBV28-01*01	TCRBV28	TCRBV28-01	01				TCRBD01-01*01	TCRBD01	TCRBD01-01	01				TCRBJ02-02*01	TCRBJ02	TCRBJ02-02	01				6	6	2	3	5	4	33	44	49	56	62	2	In	VDJ
CAGAACCCAGGGACTCAGCTGTGTACTTCTGTGCCAGCACCGGCGACTAGCGGGGGACCTAACACCGGGGAGCTGTTTTTTGGAGAA		2	2.087246921310791E-4	52	TCRBV12	TCRBV12				TCRBV12-03/12-04,TCRBV12-04		TCRBD02-01*01	TCRBD02	TCRBD02-01	01				TCRBJ02-02*01	TCRBJ02	TCRBJ02-02	01				7	4	2	2	5	2	29	39	44	56	60	2	Out	VDJ
ACAGAGCAGGAGGACTCGGCCGTGTATCTCTGTGCCAGCAGCTCTCCACCGGGTACCCTGAACACCGGGGAGCTGTTTTTTGGAGAA	CASSSPPGTLNTGELFF	1	1.0436234606553955E-4	51	TCRBV07-02	TCRBV07	TCRBV07-02				01,02	TCRBD02-01	TCRBD02	TCRBD02-01				01,02	TCRBJ02-02*01	TCRBJ02	TCRBJ02-02	01				4	6	8	4	6	1	30	43	49	53	59	1	In	VDJ
AAGGTGCAGCCTGCAGAACTGGAGGATTCTGGAGTTTATTTCTGTGCCAGCAGCCAACAGGCACGGGATAAGGCTTTCTTTGGACAA	CASSQQARDKAFF	1	1.0436234606553955E-4	39	TCRBV14-01*01	TCRBV14	TCRBV14-01	01				TCRBD02-01*02	TCRBD02	TCRBD02-01	02				TCRBJ01-01*01	TCRBJ01	TCRBJ01-01	01				2	4	8	3	6	11	42	57	63	68	72	1	In	VDJ
GGAGATCCAGTCCACGGAGTCAGGGGACACAGCACTGTATTTCTGTGCCAGCACCCAGCGGGTTAGACTGAAGCTTTCTTTGGACAA		2	2.087246921310791E-4	38	TCRBV21-01*01	TCRBV21	TCRBV21-01	01				TCRBD02-01	TCRBD02	TCRBD02-01				01,02	TCRBJ01-01*01	TCRBJ01	TCRBJ01-01	01				7	4	6	4	3	5	43	53	56	62	66	2	Out	VDJ
CTGGAGTCCGCTACCAGCTCCCAGACATCTGTGTACTTCTGTGCCATCAGTGAAGGGACAGAATTCACTGAAGCTTTCTTTGGACAA	CAISEGTEFTEAFF	2	2.087246921310791E-4	42	TCRBV10-03*01	TCRBV10	TCRBV10-03	01				TCRBD01-01*01	TCRBD01	TCRBD01-01	01				TCRBJ01-01*01	TCRBJ01	TCRBJ01-01	01				3	4	0	5	1	4	39	53	54	61	65	2	In	VDJ
AAGATCCAGCGCACAGAGCAGGAGGACTCGGCCGTGTATCTCTGTGCCAGCAGCTTTACGCAGAGCACTGAAGCTTTCTTTGGACAA	CASSFTQSTEAFF	4	4.174493842621582E-4	39	TCRBV07-02	TCRBV07	TCRBV07-02				01,02					TCRBD01,TCRBD02	TCRBD01-01,TCRBD02-01		TCRBJ01-01*01	TCRBJ01	TCRBJ01-01	01				3	2	4	5	4	4	42	56	60	63	65	4	In	VDJ
AAGATCCGGTCCACAAAGCTGGAGGACTCAGCCATGTACTTCTGTGCCAGCAAATGGGGGAGGAACACTGAAGCTTTCTTTGGACAA	CASKWGRNTEAFF	3	3.1308703819661864E-4	39	TCRBV02-01	TCRBV02	TCRBV02-01				01,03					TCRBD01,TCRBD02	TCRBD01-01,TCRBD02-01		TCRBJ01-01*01	TCRBJ01	TCRBJ01-01	01				7	2	6	1	3	1	42	52	55	60	62	3	In	VDJ
NNNNTGTCGGCTGCTCCCTCCCAGACATCTGTGTACTTCTGTGCCAGCAGACCGACAGCCCAGAACACTGAAGCTTTCTTTGGACAA	CASRPTAQNTEAFF	10	0.0010436234606553956	42	TCRBV06-05*01	TCRBV06	TCRBV06-05	01				TCRBD01-01*01	TCRBD01	TCRBD01-01	01				TCRBJ01-01*01	TCRBJ01	TCRBJ01-01	01				6	4	2	5	3	1	39	50	53	58	62	10	In	VDJ
AAGATCCAGCCCTCAGAACCCAGGGACTCAGCTGTGTACTTCTGTGCCAGCAGTTTAGGGGGGCCGGTAAAAGCTTTCTTTGGACAA	CASSLGGPVKAFF	1	1.0436234606553955E-4	39	TCRBV12-03/12-04*01	TCRBV12	TCRBV12-03/12-04	01				TCRBD01-01*01	TCRBD01	TCRBD01-01	01				TCRBJ01-01*01	TCRBJ01	TCRBJ01-01	01				1	6	6	0	0	9	42	-1	58	64	70	1	In	VDJ
TTGGAGCTGGACGACTCGGCCCTGTATCTCTGTGCCAGCAGCTTCGGGACAGGGGACGCAACTAATGAAAAACTGTTTTTTGGCAGT	CASSFGTGDATNEKLFF	1	1.0436234606553955E-4	51	TCRBV05-04*01	TCRBV05	TCRBV05-04	01				TCRBD01-01*01	TCRBD01	TCRBD01-01	01				TCRBJ01-04*01	TCRBJ01	TCRBJ01-04	01				2	3	0	2	1	0	30	44	45	55	58	1	In	VDJ
CGCACAGAGCAGGGGGACTCGGCCATGTATCTCTGTGCCAGCAGCTCCGCAGGCGGGGTGGTTGGCGAAAAACTGTTTTTTGGCAGT	CASSSAGGVVGEKLFF	1	1.0436234606553955E-4	48	TCRBV07-09*01	TCRBV07	TCRBV07-09	01				TCRBD02-01*01	TCRBD02	TCRBD02-01	01				TCRBJ01-04*01	TCRBJ01	TCRBJ01-04	01				4	8	7	3	6	8	33	46	52	58	66	1	In	VDJ
NNCTTGGAGATCCAGTCCACGGAGTCAGGGGACACAGCACTGTATTTCTGTGCCAGCAGCACCCCAGAAAAACTGTTTTTTGGCAGT	CASSTPEKLFF	1	1.0436234606553955E-4	33	TCRBV21-01*01	TCRBV21	TCRBV21-01	01				TCRBD01-01*01	TCRBD01	TCRBD01-01	01				TCRBJ01-04*01	TCRBJ01	TCRBJ01-04	01				4	0	4	6	3	8	48	61	64	-1	66	1	In	VDJ
CGGTCCACAAAGCTGGAGGACTCAGCCATGTACTTCTGTGCCAGCAGTGAAATAGGGGACGTCAATCAGCCCCAGCATTTTGGTGAT	CASSEIGDVNQPQHF	1	1.0436234606553955E-4	45	TCRBV02-01	TCRBV02	TCRBV02-01				01,03					TCRBD01,TCRBD02	TCRBD01-01,TCRBD02-01		TCRBJ01-05*01	TCRBJ01	TCRBJ01-05	01				2	2	0	7	4	3	36	51	55	60	62	1	In	VDJ
AACGCCTTGGAGCTGGAGGACTCGGCCCTGTATCTCTGTGCCAGCAGCTTGGGTAGGTCCCTCAATCAGCCCCAGCATTTTGGTGAT	CASSLGRSLNQPQHF	2	2.087246921310791E-4	45	TCRBV05-08*01	TCRBV05	TCRBV05-08	01								TCRBD01,TCRBD02	TCRBD01-01,TCRBD02-01		TCRBJ01-05*01	TCRBJ01	TCRBJ01-05	01				0	5	5	4	2	3	36	52	54	57	62	2	In	VDJ
GGAGTCCGCCAGCACCAACCAGACATCTATGTACCTCTGTGCCAGCAGTAATAGCGACTGAGCAATCAGCCCCAGCATTTTGGTGAT		1	1.0436234606553955E-4	44	TCRBV28-01*01	TCRBV28	TCRBV28-01	01				TCRBD02-01	TCRBD02	TCRBD02-01				01,02	TCRBJ01-05*01	TCRBJ01	TCRBJ01-05	01				5	4	5	6	2	1	37	49	51	56	60	1	Out	VDJ
ACGATCCAGCGCACAGAGCAGCGGGACTCAGCCATGTATCGCTGTGCCAGCAGCCAAGACTGGGGACAGCCCCAGCATTTTGGTGAT	CASSQDWGQPQHF	2	2.087246921310791E-4	39	TCRBV07	TCRBV07				TCRBV07-06,TCRBV07-07						TCRBD01,TCRBD02	TCRBD01-01,TCRBD02-01		TCRBJ01-05*01	TCRBJ01	TCRBJ01-05	01				5	0	0	8	8	7	42	54	62	-1	66	2	In	VDJ
ACATCGGCCCAAAAGAACCCGACAGCTTTCTATCTCTGTGCCAGTAGTACCCTCAGCCAGGGCATTTATGGCTACACCTTCGGTTCG	CASSTLSQGIYGYTF	2	2.087246921310791E-4	45	TCRBV19-01*01	TCRBV19	TCRBV19-01	01				TCRBD01-01*01	TCRBD01	TCRBD01-01	01				TCRBJ01-02*01	TCRBJ01	TCRBJ01-02	01				4	4	4	3	8	5	36	49	57	62	66	2	In	VDJ
CTGGGGGACTCAGCTTTGTATTTCTGTGCCAGCAGCGTAGGGGCGGGGGCCGGTAGCCCGAGGGGCTATGGCTACACCTTCGGTTCG	CASSVGAGAGSPRGYGYTF	1	1.0436234606553955E-4	57	TCRBV09-01*01	TCRBV09	TCRBV09-01	01				TCRBD02-01*01	TCRBD02	TCRBD02-01	01				TCRBJ01-02*01	TCRBJ01	TCRBJ01-02	01				0	16	7	2	2	4	24	40	42	49	65	1	In	VDJ
ACTGTGAGCAACATGAGCCCTGAAGACAGCAGCATATATCTCTGCAGCGTTTTTTACCAGGGGTCCTATGGCTACACCTTCGGTTCG	CSVFYQGSYGYTF	4	4.174493842621582E-4	39	TCRBV29-01	TCRBV29	TCRBV29-01				01,02	TCRBD01-01*01	TCRBD01	TCRBD01-01	01				TCRBJ01-02*01	TCRBJ01	TCRBJ01-02	01				5	2	4	2	6	4	42	51	57	63	65	4	In	VDJ
AAGGTGCAGCCTGCAGAACTGGAGGATTCTGGAGTTTATTTCTGTGCCAGCAGCCAAGGAGGGAACTATGGCTACACCTTCGGTTCG	CASSQGGNYGYTF	1	1.0436234606553955E-4	39	TCRBV14-01*01	TCRBV14	TCRBV14-01	01				TCRBD02-01*02	TCRBD02	TCRBD02-01	02				TCRBJ01-02*01	TCRBJ01	TCRBJ01-02	01				1	0	11	0	0	2	42	-1	58	-1	63	1	In	VDJ
CTGACAGTGACCAGTGCCCATCCTGAAGACAGCAGCTTCTACATCTGCAGTGCTAGGGGTCCAAACTATGGCTACACCTTCGGTTCG	CSARGPNYGYTF	1	1.0436234606553955E-4	36	TCRBV20	TCRBV20				TCRBV20-01,TCRBV20-or09_02						TCRBD01,TCRBD02	TCRBD01-01,TCRBD02-01		TCRBJ01-02*01	TCRBJ01	TCRBJ01-02	01				3	4	0	9	0	2	45	-1	56	59	63	1	In	VDJ
TTGGAGCTGGACGACTCGGCCCTGTATCTCTGTGCCAGCAGCTTGGGTCACGGTTCTGGACGATCGGGTGAGCAGTACTTCGGGCCG	CASSLGHGSGRSGEQYF	3	3.1308703819661864E-4	51	TCRBV05-04*01	TCRBV05	TCRBV05-04	01								TCRBD01,TCRBD02	TCRBD01-01,TCRBD02-01		TCRBJ02-07*01	TCRBJ02	TCRBJ02-07	01				0	8	1	7	11	7	30	46	57	61	69	3	In	VDJ
ACAGTGACCAGTGCCCATCCTGAAGACAGCAGCTTCTACATCTGCAGTGCTAGGACAGGGGGCCTGAGCGAGCAGTACTTCGGGCCG	CSARTGGLSEQYF	1	1.0436234606553955E-4	39	TCRBV20	TCRBV20				TCRBV20-01,TCRBV20-or09_02		TCRBD01-01*01	TCRBD01	TCRBD01-01	01				TCRBJ02-07*01	TCRBJ02	TCRBJ02-07	01				3	5	2	0	0	6	42	-1	53	63	68	1	In	VDJ
CAGTCCACGGAGTCAGGGGACACAGCACTGTATTTCTGTGCCAGCAGCAAAGGCCGGGACCCCTTCTACGAGCAGTACTTCGGGCCG	CASSKGRDPFYEQYF	1	1.0436234606553955E-4	45	TCRBV21-01*01	TCRBV21	TCRBV21-01	01								TCRBD01,TCRBD02	TCRBD01-01,TCRBD02-01		TCRBJ02-07*01	TCRBJ02	TCRBJ02-07	01				1	5	0	7	3	3	36	52	55	60	65	1	In	VDJ
NNNNNNNNNNNNNTGTCGGCTGCTCCCTCCCAAACATCTGTGTACTTCTGTGCCAGCAGGATCTCCTACGAGCAGTACTTCGGGCCG	CASRISYEQYF	2	2.087246921310791E-4	33	TCRBV06	TCRBV06				TCRBV06-02/06-03,TCRBV06-02						TCRBD01,TCRBD02	TCRBD01-01,TCRBD02-01		TCRBJ02-07*01	TCRBJ02	TCRBJ02-07	01				6	1	2	8	0	0	48	-1	59	61	62	2	In	VDJ
CTCCCTCCCAGACATCTGTGTACTTCTGTGCCAGCAGAGGATGGGACTGCCGACTAGTTGAGCTCCTACGAGCAGTACTTCGGGCCG		1	1.0436234606553955E-4	55	TCRBV06	TCRBV06				TCRBV06-01,TCRBV06-05,TCRBV06-06		TCRBD02-01	TCRBD02	TCRBD02-01				01,02	TCRBJ02-07*01	TCRBJ02	TCRBJ02-07	01				6	14	0	10	5	0	26	37	42	48	62	1	Out	VDJ
TCGCCCAGCCCCAACCAGACCTCTCTGTACTTCTGTGCCAGCAGCTCACCTGGGTCGTAAGAACACTACGAGCAGTACTTCGGGCCG	CASSSPGS*EHYEQYF	3	3.1308703819661864E-4	48	TCRBV27-01*01	TCRBV27	TCRBV27-01	01								TCRBD01,TCRBD02	TCRBD01-01,TCRBD02-01		TCRBJ02-07*01	TCRBJ02	TCRBJ02-07	01				6	11	0	9	7	3	33	44	51	54	65	3	Stop	VDJ
AGATCCAGCGCACAGAGCGGGGGGACTCAGCCGTGTATCTCTGTGCCATTAAGTACGGGAGGTGGATACGAGCAGTACTTCGGGCCG		1	1.0436234606553955E-4	40	TCRBV07-03*01	TCRBV07	TCRBV07-03	01				TCRBD02-01*02	TCRBD02	TCRBD02-01	02				TCRBJ02-07*01	TCRBJ02	TCRBJ02-07	01				10	4	8	1	7	4	41	48	55	62	66	1	Out	VDJ
CAGCGCACAGAGCAGCGGGACTCGGCCATGTATCGCTGTGCCAGCAGCCCAATGGGGGTCTCTGGAAACACCATATATTTTGGAGAG	CASSPMGVSGNTIYF	1	1.0436234606553955E-4	45	TCRBV07-06*01	TCRBV07	TCRBV07-06	01								TCRBD01,TCRBD02	TCRBD01-01,TCRBD02-01		TCRBJ01-03*01	TCRBJ01	TCRBJ01-03	01				5	1	6	1	5	0	36	48	53	58	59	1	In	VDJ
AGCACCTTGGAGCTGGGGGACTCGGCCCTTTATCTTTGCGCCAGCAGCTCAAACCTACAAGCTGGAAACACCATATATTTTGGAGAG	CASSSNLQAGNTIYF	3	3.1308703819661864E-4	45	TCRBV05-01*01	TCRBV05	TCRBV05-01	01								TCRBD01,TCRBD02	TCRBD01-01,TCRBD02-01		TCRBJ01-03*01	TCRBJ01	TCRBJ01-03	01				3	2	3	6	7	2	36	49	56	59	61	3	In	VDJ
GATCCAGCCCTCAGAACCCAGGGACTCAGCTGTGTACTTCTGTGCCAGCAGACCACAGGGTCGGGAAACACCATATATTTTGGAGAG		2	2.087246921310791E-4	41	TCRBV12	TCRBV12				TCRBV12-03/12-04,TCRBV12-04		TCRBD01-01*01	TCRBD01	TCRBD01-01	01				TCRBJ01-03*01	TCRBJ01	TCRBJ01-03	01				6	3	3	3	3	4	40	51	54	60	63	2	Out	VDJ
CGCACAGAGCAGGAGGACTCCGCCGTGTATCTCTGTGCCAGCAGCTTAAACGCCGGGGTGTACGGAAACACCATATATTTTGGAGAG	CASSLNAGVYGNTIYF	2	2.087246921310791E-4	48	TCRBV07-08*01	TCRBV07	TCRBV07-08	01				TCRBD02-01*01	TCRBD02	TCRBD02-01	01				TCRBJ01-03*01	TCRBJ01	TCRBJ01-03	01				2	5	8	3	5	4	33	48	53	58	63	2	In	VDJ
CAAAAGAACCCGACAGCTTTCTATCTCTGTGCCAGTAGTATTGCGCGGGGACGGTGGTCTGGGGCCAACGTCCTGACTTTCGGGGCC	CASSIARGRWSGANVLTF	1	1.0436234606553955E-4	54	TCRBV19-01*01	TCRBV19	TCRBV19-01	01				TCRBD02-01*01	TCRBD02	TCRBD02-01	01				TCRBJ02-06*01	TCRBJ02	TCRBJ02-06	01				3	7	7	3	3	1	27	41	44	50	57	1	In	VDJ
GCCTTGTTGCTGGGGGACTCGGCCCTCTATCTCTGTGCCAGCAGCTCTAAGGGGGGTAGTGACAAAAACATTCAGTACTTCGGCGCC	CASSSKGGSDKNIQYF	3	3.1308703819661864E-4	48	TCRBV05-06*01	TCRBV05	TCRBV05-06	01								TCRBD01,TCRBD02	TCRBD01-01,TCRBD02-01		TCRBJ02-04*01	TCRBJ02	TCRBJ02-04	01				3	7	5	1	3	3	33	46	49	55	62	3	In	VDJ
TCAGAACCCAGGGACTCAGCTGTGTACTTCTGTGCCAGCAGAGCTAGCGGCGGGGTTGCTGCCCTCAATGAGCAGTTCTTCGGGCCA	CASRASGGVAALNEQFF	1	1.0436234606553955E-4	51	TCRBV12	TCRBV12				TCRBV12-03/12-04,TCRBV12-04		TCRBD02-01	TCRBD02	TCRBD02-01				01,02	TCRBJ02-01*01	TCRBJ02	TCRBJ02-01	01				6	15	4	5	2	6	30	41	43	50	65	1	In	VDJ
AAGATCCAGCGCACAGAGCGGGGGGACTCAGCCGTGTATCTCTGTGCCAGCAGCCTCATCCCTGGCAATGAGCAGTTCTTCGGGCCA	CASSLIPGNEQFF	1	1.0436234606553955E-4	39	TCRBV07-03*01	TCRBV07	TCRBV07-03	01								TCRBD01,TCRBD02	TCRBD01-01,TCRBD02-01		TCRBJ02-01*01	TCRBJ02	TCRBJ02-01	01				5	0	0	10	9	6	42	54	63	-1	65	1	In	VDJ
CTTCTCAGTGACTCTGGCTTCTATCTCTGTGCCTGGAGCCGACCCCCCCAGCGGGGGCGAACAGGCAATGAGCAGTTCTTCGGGCCA	CAWSRPPQRGRTGNEQFF	1	1.0436234606553955E-4	54	TCRBV30-01*01	TCRBV30	TCRBV30-01	01				TCRBD02-01*01	TCRBD02	TCRBD02-01	01				TCRBJ02-01*01	TCRBJ02	TCRBJ02-01	01				3	8	6	2	11	6	27	38	49	57	65	1	In	VDJ
GCCAGGCCCTCACATACCTCTCAGTACCTCTGTGCCAGCAGTGACGAAGTAGCGGGAGGAGATACCAATGAGCAGTTCTTCGGGCCA	CASSDEVAGGDTNEQFF	2	2.087246921310791E-4	51	TCRBV25-01*01	TCRBV25	TCRBV25-01	01				TCRBD02-01*02	TCRBD02	TCRBD02-01	02				TCRBJ02-01*01	TCRBJ02	TCRBJ02-01	01				3	6	5	1	5	6	30	44	49	59	65	2	In	VDJ
AACATGAGCCCTGAAGACAGCAGCATATATCTCTGCAGCGTTAGGAACCAGCGGGGGGACCGCTACAATGAGCAGTTCTTCGGGCCA	CSVRNQRGDRYNEQFF	1	1.0436234606553955E-4	48	TCRBV29-01	TCRBV29	TCRBV29-01				01,02	TCRBD02-01*01	TCRBD02	TCRBD02-01	01				TCRBJ02-01*01	TCRBJ02	TCRBJ02-01	01				5	4	6	1	7	3	33	42	49	58	62	1	In	VDJ
ATGAGCCCTGAAGACAGCAGCATATATCTCTGCAGCGTTGAAGATCTAGAGGGATCGAGCTCCTACAATGAGCAGTTCTTCGGGCCA	CSVEDLEGSSSYNEQFF	1	1.0436234606553955E-4	51	TCRBV29-01	TCRBV29	TCRBV29-01				01,02	TCRBD02-01*02	TCRBD02	TCRBD02-01	02				TCRBJ02-01*01	TCRBJ02	TCRBJ02-01	01				0	6	11	0	4	0	30	44	48	53	59	1	In	VDJ
TCGGCCCAAAAGAACCCGACAGCTTTCTATCTCTGTGCCAGTAGTATTATCCTTGTAGGAGCCTACAATGAGCAGTTCTTCGGGCCA	CASSIILVGAYNEQFF	4	4.174493842621582E-4	48	TCRBV19-01*01	TCRBV19	TCRBV19-01	01				TCRBD02-01*02	TCRBD02	TCRBD02-01	02				TCRBJ02-01*01	TCRBJ02	TCRBJ02-01	01				3	0	10	2	10	2	33	47	57	-1	61	4	In	VDJ
AGCAACATGAGCCCTGAAGACAGCAGCATATATCTCTGCAGCGTTGAGGGTAGGGGGCTCACCTACAATGAGCAGTTCTTCGGGCCA	CSVEGRGLTYNEQFF	5	5.218117303276978E-4	45	TCRBV29-01	TCRBV29	TCRBV29-01				01,02	TCRBD01-01*01	TCRBD01	TCRBD01-01	01				TCRBJ02-01*01	TCRBJ02	TCRBJ02-01	01				3	3	5	0	4	2	36	47	51	58	61	5	In	VDJ
CGCCCAGCCCCAACCAGACCTCTCTGTACTTCTGTGCCAGCAGTCTCAACGAGTCGGGGGATATACAATGAGCAGTTCTTCGGGCCA		1	1.0436234606553955E-4	49	TCRBV27-01*01	TCRBV27	TCRBV27-01	01				TCRBD02-01*01	TCRBD02	TCRBD02-01	01				TCRBJ02-01*01	TCRBJ02	TCRBJ02-01	01				5	3	8	2	10	4	32	44	54	60	63	1	Out	VDJ
CTAGAGTCTGCCATCCCCAACCAGACAGCTCTTTACTTCTGTGCCACCAGTGCCGGGGGAACCGACAATGAGCAGTTCTTCGGGCCA	CATSAGGTDNEQFF	2	2.087246921310791E-4	42	TCRBV24-01*01	TCRBV24	TCRBV24-01	01				TCRBD02-01*01	TCRBD02	TCRBD02-01	01				TCRBJ02-01*01	TCRBJ02	TCRBJ02-01	01				5	5	8	2	1	5	39	52	53	59	64	2	In	VDJ
ACATCGGCCCAAAAGAACCCGACAGCTTTCTATCTCTGTGCCAGTAGTATCGGCCCGCTAGAGCACAATGAGCAGTTCTTCGGGCCA	CASSIGPLEHNEQFF	2	2.087246921310791E-4	45	TCRBV19-01*01	TCRBV19	TCRBV19-01	01				TCRBD02-01	TCRBD02	TCRBD02-01				01,02	TCRBJ02-01*01	TCRBJ02	TCRBJ02-01	01				3	3	4	8	7	5	36	50	57	61	64	2	In	VDJ
ACCAGTGCCCATCCTGAAGACAGCAGCTTCTACATCTGCAGTGCCGAAACTCCACTCGGGACTAGCGGAGAGCAGTTCTTCGGGCCA	CSAETPLGTSGEQFF	2	2.087246921310791E-4	45	TCRBV20	TCRBV20				TCRBV20-01,TCRBV20-or09_02		TCRBD02-01	TCRBD02	TCRBD02-01				01,02	TCRBJ02-01*01	TCRBJ02	TCRBJ02-01	01				6	1	0	5	13	10	36	44	57	68	69	2	In	VDJ
CCCTAGAGTCTGCCATCCCCAACCAGACAGCTCTTTACTTCTGTGCCACCAGTGAGGACAGGTGAGGGGACCCAGTACTTCGGGCCA		2	2.087246921310791E-4	40	TCRBV24-01*01	TCRBV24	TCRBV24-01	01				TCRBD01-01*01	TCRBD01	TCRBD01-01	01				TCRBJ02-05*01	TCRBJ02	TCRBJ02-05	01				4	6	1	4	0	7	41	-1	55	62	68	2	Out	VDJ
TCTGCCAGGCCCTCACATACCTCTCAGTACCTCTGTGCCAGCAGTGAATTGGGGGACAGAGTTCGAGAGACCCAGTACTTCGGGCCA	CASSELGDRVRETQYF	2	2.087246921310791E-4	48	TCRBV25-01*01	TCRBV25	TCRBV25-01	01				TCRBD01-01*01	TCRBD01	TCRBD01-01	01				TCRBJ02-05*01	TCRBJ02	TCRBJ02-05	01				1	6	0	5	3	4	33	49	52	59	65	2	In	VDJ
ACAGTGACCAGTGCCCATCCTGAAGACAGCAGCTTCTACATCTGCAGTGCTAGAGAACAAAGAGAAGAGACCCAGTACTTCGGGCCA	CSAREQREETQYF	2	2.087246921310791E-4	39	TCRBV20	TCRBV20				TCRBV20-01,TCRBV20-or09_02						TCRBD01,TCRBD02	TCRBD01-01,TCRBD02-01		TCRBJ02-05*01	TCRBJ02	TCRBJ02-05	01				0	5	3	6	0	3	42	-1	56	59	64	2	In	VDJ
CTACACGCCCTGCAGCCAGAAGACTCAGCCCTGTATCTCTGCGCCAGCAGCTCCAATCTGAACCAAGAGACCCAGTACTTCGGGCCA	CASSSNLNQETQYF	2	2.087246921310791E-4	42	TCRBV04-01*01	TCRBV04	TCRBV04-01	01								TCRBD01,TCRBD02	TCRBD01-01,TCRBD02-01		TCRBJ02-05*01	TCRBJ02	TCRBJ02-05	01				5	0	2	8	8	0	39	51	59	-1	61	2	In	VDJ
ATCCAGCCCTCAGAACCCAGGGACTCAGCTGTGTACTTCTGTGCCAGCAGTTATGCCTTTGGGTTGGATACGCAGTATTTTGGCCCA	CASSYAFGLDTQYF	2	2.087246921310791E-4	42	TCRBV12	TCRBV12				TCRBV12-03/12-04,TCRBV12-04						TCRBD01,TCRBD02	TCRBD01-01,TCRBD02-01		TCRBJ02-03*01	TCRBJ02	TCRBJ02-03	01				4	3	0	9	8	6	39	52	60	63	66	2	In	VDJ
CAGCCTGCAGAGCTTGAGGACTCGGCCGTGTATCTCTGTGCCAGCAGCTTAGTTGATCGCAGTACAGATACGCAGTATTTTGGCCCA	CASSLVDRSTDTQYF	1	1.0436234606553955E-4	45	TCRBV11	TCRBV11				TCRBV11-02,TCRBV11-03		TCRBD01-01*01	TCRBD01	TCRBD01-01	01				TCRBJ02-03*01	TCRBJ02	TCRBJ02-03	01				1	1	4	5	7	3	36	52	59	62	63	1	In	VDJ
NTGTCGGCTGCTCCCTCCCAGACATCTGTGTACTTCTGTGCCAGCAGTTATGGGTCCCCCCGCACAGATACGCAGTATTTTGGCCCA	CASSYGSPRTDTQYF	3	3.1308703819661864E-4	45	TCRBV06-05*01	TCRBV06	TCRBV06-05	01								TCRBD01,TCRBD02	TCRBD01-01,TCRBD02-01		TCRBJ02-03*01	TCRBJ02	TCRBJ02-03	01				3	7	0	9	1	1	36	50	51	54	61	3	In	VDJ
AGCTTGGGGACTCGGCCGTGTATCTCTGTGCCAGCATCAGACCCACCCGGACTAGCGGGAGACACAGATACGCAGTATTTTGGCCCA		1	1.0436234606553955E-4	55	TCRBV11-03*01	TCRBV11	TCRBV11-03	01				TCRBD02-01*02	TCRBD02	TCRBD02-01	02				TCRBJ02-03*01	TCRBJ02	TCRBJ02-03	01				7	1	1	2	12	2	26	36	48	61	62	1	Out	VDJ
TCGGCCCAAAAGAACCCGACAGCTTTCTATCTCTGTGCCAGTAGTATAGGGCGGGAGCGGTCTGGCGGGGAGCTGTTTTTTGGAGAA	CASSIGRERSGGELFF	2	2.087246921310791E-4	48	TCRBV19-01*01	TCRBV19	TCRBV19-01	01				TCRBD02-01*02	TCRBD02	TCRBD02-01	02				TCRBJ02-02*01	TCRBJ02	TCRBJ02-02	01				1	8	7	2	1	7	33	49	50	57	65	2	In	VDJ
TCGGCTGCTCCCTCCCAAACATCTGTGTACTTCTGTGCCAGCAAGGGGAGGCCTACCGAGGTGGCCGGGGAGCTGTTTTTTGGAGAA	CASKGRPTEVAGELFF	1	1.0436234606553955E-4	48	TCRBV06	TCRBV06				TCRBV06-02/06-03,TCRBV06-02		TCRBD02-01*02	TCRBD02	TCRBD02-01	02				TCRBJ02-02*01	TCRBJ02	TCRBJ02-02	01				7	13	9	1	2	6	33	43	45	51	64	1	In	VDJ
NNNNNNNNNNTGTCGGCTGCTCCCTCCCAGACATCTGTGTACTTCTGTGCCAGCAGTGAAGTCACCCCTCAGGCTTTCTTTGGACAA	CASSEVTPQAFF	2	2.087246921310791E-4	36	TCRBV06-01*01	TCRBV06	TCRBV06-01	01				TCRBD01-01*01	TCRBD01	TCRBD01-01	01				TCRBJ01-01*01	TCRBJ01	TCRBJ01-01	01				1	0	4	5	8	11	45	61	69	-1	72	2	In	VDJ
CTGGAGCTGGGGGACTCAGCTTTGTATTTCTGTGCCAGCAGCGTAGGGGTCGGGGATCCGGGGTCCACTGAAGCTTTCTTTGGACAA	CASSVGVGDPGSTEAFF	1	1.0436234606553955E-4	51	TCRBV09-01*01	TCRBV09	TCRBV09-01	01				TCRBD02-01*01	TCRBD02	TCRBD02-01	01				TCRBJ01-01*01	TCRBJ01	TCRBJ01-01	01				0	10	8	3	4	4	30	46	50	55	65	1	In	VDJ
TCTCTGGAGCTGGGGGACTCAGCTTTGTATTTCTGTGCCAGCAGCGTAGGGACGGACCCAGCTTACACTGAAGCTTTCTTTGGACAA	CASSVGTDPAYTEAFF	1	1.0436234606553955E-4	48	TCRBV09-01*01	TCRBV09	TCRBV09-01	01								TCRBD01,TCRBD02	TCRBD01-01,TCRBD02-01		TCRBJ01-01*01	TCRBJ01	TCRBJ01-01	01				0	11	1	7	0	3	33	-1	49	53	64	1	In	VDJ
GAGCACCTTGGAGCTGGGGGACTCGGCCCTTTATCTTTGCGCCAGCAGCTTGGCCGGGTGGATTACACTGAAGCTTTCTTTGGACAA		4	4.174493842621582E-4	44	TCRBV05-01*01	TCRBV05	TCRBV05-01	01				TCRBD02-01	TCRBD02	TCRBD02-01				01,02	TCRBJ01-01*01	TCRBJ01	TCRBJ01-01	01				0	6	8	4	1	3	37	53	54	58	64	4	Out	VDJ
GCCAGGCCCTCACATACCTCTCAGTACCTCTGTGCCAGCAGTGGCAGGGTGGGACCGGTCTCTAACACTGAAGCTTTCTTTGGACAA	CASSGRVGPVSNTEAFF	1	1.0436234606553955E-4	51	TCRBV25-01*01	TCRBV25	TCRBV25-01	01								TCRBD01,TCRBD02	TCRBD01-01,TCRBD02-01		TCRBJ01-01*01	TCRBJ01	TCRBJ01-01	01				4	8	0	7	7	2	30	43	50	55	63	1	In	VDJ
CTGGAGCTGGGGGACTCAGCTTTGTATTTCTGTGCCAGCAGTGGGGCCGGGGGCCCAGTCGTGAACACTGAAGCTTTCTTTGGACAA	CASSGAGGPVVNTEAFF	1	1.0436234606553955E-4	51	TCRBV09-01*01	TCRBV09	TCRBV09-01	01								TCRBD01,TCRBD02	TCRBD01-01,TCRBD02-01		TCRBJ01-01*01	TCRBJ01	TCRBJ01-01	01				5	7	6	0	7	0	30	41	48	54	61	1	In	VDJ
CAGCCTGCAGAGCTTGGGGACTCGGCCATGTATCTCTGTGCCAGCAGCTCTACGACAGGGTATGGGAATGAAGCTTTCTTTGGACAA	CASSSTTGYGNEAFF	2	2.087246921310791E-4	45	TCRBV11-01*01	TCRBV11	TCRBV11-01	01				TCRBD01-01*01	TCRBD01	TCRBD01-01	01				TCRBJ01-01*01	TCRBJ01	TCRBJ01-01	01				4	8	2	3	4	7	36	49	53	60	68	2	In	VDJ
CCCTCAGAACCCAGGGACTCAGCTGTGTACTTCTGTGCCAGCAGTTTGGGAGGGGGCACGATGGGTGAAAAACTGTTTTTTGGCAGT	CASSLGGGTMGEKLFF	2	2.087246921310791E-4	48	TCRBV12	TCRBV12				TCRBV12-03/12-04,TCRBV12-04						TCRBD01,TCRBD02	TCRBD01-01,TCRBD02-01		TCRBJ01-04*01	TCRBJ01	TCRBJ01-04	01				3	8	5	0	3	7	33	47	50	57	65	2	In	VDJ
GTCTGCTGTACCCTCTCAGACATCTGTGTACTTCTGTGCCAGCAGTGTTCTCCCCGGGGGACGGATGAAAAACTGTTTTTTGGCAGT		3	3.1308703819661864E-4	47	TCRBV06-04*01	TCRBV06	TCRBV06-04	01				TCRBD02-01*01	TCRBD02	TCRBD02-01	01				TCRBJ01-04*01	TCRBJ01	TCRBJ01-04	01				4	4	8	2	7	6	34	47	54	60	64	3	Out	VDJ
CCCTCCCAGACATCTGTGTACTTCTGTGCCAGCAGTGGTCGAGTTTTGACCGAAGGTGCAACTAATGAAAAACTGTTTTTTGGCAGT	CASSGRVLTEGATNEKLFF	1	1.0436234606553955E-4	57	TCRBV06-01*01	TCRBV06	TCRBV06-01	01								TCRBD01,TCRBD02	TCRBD01-01,TCRBD02-01		TCRBJ01-04*01	TCRBJ01	TCRBJ01-04	01				4	8	2	7	10	0	24	37	47	50	58	1	In	VDJ
CACATCAATTCCCTGGAGCTTGGTGACTCTGCTGTGTATTTCTGTGCCAGCAGCCAAGACAGGAATCAGCCCCAGCATTTTGGTGAT	CASSQDRNQPQHF	2	2.087246921310791E-4	39	TCRBV03-01/03-02*01	TCRBV03	TCRBV03-01/03-02	01				TCRBD01-01*01	TCRBD01	TCRBD01-01	01				TCRBJ01-05*01	TCRBJ01	TCRBJ01-05	01				0	0	4	4	0	4	42	-1	59	-1	63	2	In	VDJ
ACATCGGCCCAAAAGAACCCGACAGCTTTCTATCTCTGTGCCAGTAGTAGGGGACAGGGCAACAATCAGCCCCAGCATTTTGGTGAT	CASSRGQGNNQPQHF	1	1.0436234606553955E-4	45	TCRBV19-01*01	TCRBV19	TCRBV19-01	01				TCRBD01-01*01	TCRBD01	TCRBD01-01	01				TCRBJ01-05*01	TCRBJ01	TCRBJ01-05	01				4	3	0	3	1	3	36	49	50	59	62	1	In	VDJ
GTGAGCAACATGAGCCCTGAAGACAGCAGCATATATCTCTGCAGCGTTCAAGGGACAGGCACGTCCTATGGCTACACCTTCGGTTCG	CSVQGTGTSYGYTF	1	1.0436234606553955E-4	42	TCRBV29-01	TCRBV29	TCRBV29-01				01,02	TCRBD01-01*01	TCRBD01	TCRBD01-01	01				TCRBJ01-02*01	TCRBJ01	TCRBJ01-02	01				1	6	1	4	0	4	39	-1	52	59	65	1	In	VDJ
AGTTCTAAGAAGCTCCTTCTCAGTGACTCTGGCTTCTATCTCTGTGCCTGGAGTACGGGGGCTTGGAATGGCTACACCTTCGGTTCG	CAWSTGAWNGYTF	1	1.0436234606553955E-4	39	TCRBV30-01*01	TCRBV30	TCRBV30-01	01								TCRBD01,TCRBD02	TCRBD01-01,TCRBD02-01		TCRBJ01-02*01	TCRBJ01	TCRBJ01-02	01				2	5	6	0	2	6	42	54	56	62	67	1	In	VDJ
ATCCGCTCACCAGGCCTGGGGGACGCAGCCATGTACCTGTGTGCCACCAGCAGCACGGGCCGGGGGCACGGCTACACCTTCGGTTCG	CATSSTGRGHGYTF	1	1.0436234606553955E-4	42	TCRBV15-01*02	TCRBV15	TCRBV15-01	02								TCRBD01,TCRBD02	TCRBD01-01,TCRBD02-01		TCRBJ01-02*01	TCRBJ01	TCRBJ01-02	01				3	2	6	0	8	8	39	53	61	67	69	1	In	VDJ
NCTCTGAAGATCCGGTCCACAAAGCTGGAGGACTCAGCCATGTACTTCTGTGCCAGCAGAGGATTGGAGGTGCGGTACTTCGGGCCG	CASRGLEVRYF	3	3.1308703819661864E-4	33	TCRBV02-01	TCRBV02	TCRBV02-01				01,03	TCRBD02-01*02	TCRBD02	TCRBD02-01	02				TCRBJ02-07*01	TCRBJ02	TCRBJ02-07	01				6	4	10	1	6	12	48	59	65	70	74	3	In	VDJ
CTGAAGATCCGGTCCACAAAGCTGGAGGACTCAGCCATGTACTTCTGTGCCAGCAGTGAAGACAGGGGGGAGCAGTACTTCGGGCCG	CASSEDRGEQYF	1	1.0436234606553955E-4	36	TCRBV02-01	TCRBV02	TCRBV02-01				01,03	TCRBD01-01*01	TCRBD01	TCRBD01-01	01				TCRBJ02-07*01	TCRBJ02	TCRBJ02-07	01				1	0	3	1	0	7	45	-1	61	-1	69	1	In	VDJ
CACATCAATTCCCTGGAGCTTGGTGACTCTGCTGTGTATTTCTGTGCCAGCAGCTTGGGCCTCCTCCTCGAGCAGTACTTCGGGCCG	CASSLGLLLEQYF	4	4.174493842621582E-4	39	TCRBV03-01/03-02*01	TCRBV03	TCRBV03-01/03-02	01				TCRBD01-01*01	TCRBD01	TCRBD01-01	01				TCRBJ02-07*01	TCRBJ02	TCRBJ02-07	01				5	8	8	0	2	6	42	54	56	60	68	4	In	VDJ
GCCTTGGAGCTGGACGACTCGGCCCTGTATCTCTGTGCCAGCAGCTCCCTGGACGGAGCGGGGTTCTACGAGCAGTACTTCGGGCCG	CASSSLDGAGFYEQYF	2	2.087246921310791E-4	48	TCRBV05-04*01	TCRBV05	TCRBV05-04	01				TCRBD02-01*01	TCRBD02	TCRBD02-01	01				TCRBJ02-07*01	TCRBJ02	TCRBJ02-07	01				3	2	6	3	10	3	33	46	56	63	65	2	In	VDJ
GTGAACGCCTTGGAGCTGGACGACTCGGCCCTGTATCTCTGTGCCAGCAGCTTGGAAAGTCCTGTCTACGAGCAGTACTTCGGGCCG	CASSLESPVYEQYF	1	1.0436234606553955E-4	42	TCRBV05-04*01	TCRBV05	TCRBV05-04	01								TCRBD01,TCRBD02	TCRBD01-01,TCRBD02-01		TCRBJ02-07*01	TCRBJ02	TCRBJ02-07	01				0	6	5	5	2	3	39	55	57	59	65	1	In	VDJ
CTGGAGTCCGCCAGCACCAACCAGACATCTATGTACCTCTGTGCCAGCAGTTTTGTGCTGGGACTCTACGAGCAGTACTTCGGGCCG	CASSFVLGLYEQYF	2	2.087246921310791E-4	42	TCRBV28-01*01	TCRBV28	TCRBV28-01	01				TCRBD02-01	TCRBD02	TCRBD02-01				01,02	TCRBJ02-07*01	TCRBJ02	TCRBJ02-07	01				3	0	0	10	6	3	39	53	59	-1	65	2	In	VDJ
ACGCCTTGTTGCTGGGGGACTCGGCCCTCTATCTCTGTGCCAGCAGCTCTCACCCCGGGACTAATCTACGAGCAGTACTTCGGGCCG		1	1.0436234606553955E-4	46	TCRBV05-06*01	TCRBV05	TCRBV05-06	01				TCRBD02-01	TCRBD02	TCRBD02-01				01,02	TCRBJ02-07*01	TCRBJ02	TCRBJ02-07	01				3	2	0	9	8	3	35	48	56	63	65	1	Out	VDJ
NTGTCGGCTGCTCCCTCCCAGACATCTGTGTACTTCTGTGCCAGCAGTTACCAGGGACTTTTAGGCTACGAGCAGTACTTCGGGCCG	CASSYQGLLGYEQYF	5	5.218117303276978E-4	45	TCRBV06-05*01	TCRBV06	TCRBV06-05	01				TCRBD02-01	TCRBD02	TCRBD02-01				01,02	TCRBJ02-07*01	TCRBJ02	TCRBJ02-07	01				2	6	0	10	2	3	36	51	53	59	65	5	In	VDJ
CTGAAGATCCAGCGCACAGAGCAGGGGGACTCGGCCATGTATCTCTGTGCCAGCAGCCTCATTCCCTACGAGCAGTACTTCGGGCCG	CASSLIPYEQYF	4	4.174493842621582E-4	36	TCRBV07-09*01	TCRBV07	TCRBV07-09	01								TCRBD01,TCRBD02	TCRBD01-01,TCRBD02-01		TCRBJ02-07*01	TCRBJ02	TCRBJ02-07	01				5	3	4	6	2	2	45	57	59	61	64	4	In	VDJ
GTGAGCACCTTGGAGCTGGGGGACTCGGCCCTTTATCTTTGCGCCAGCAGCCCCGCTACTGATCCCTACGAGCAGTACTTCGGGCCG	CASSPATDPYEQYF	2	2.087246921310791E-4	42	TCRBV05-01*01	TCRBV05	TCRBV05-01	01				TCRBD02-01	TCRBD02	TCRBD02-01				01,02	TCRBJ02-07*01	TCRBJ02	TCRBJ02-07	01				4	4	3	10	6	2	39	51	57	60	64	2	In	VDJ
CTGAGCTCTCTGGAGCTGGGGGACTCAGCTTTGTATTTCTGTGCCAGCAGCGTAGTGCCCGGACCCTACGAGCAGTACTTCGGGCCG	CASSVVPGPYEQYF	1	1.0436234606553955E-4	42	TCRBV09-01*01	TCRBV09	TCRBV09-01	01								TCRBD01,TCRBD02	TCRBD01-01,TCRBD02-01		TCRBJ02-07*01	TCRBJ02	TCRBJ02-07	01				0	0	1	7	5	2	39	55	60	-1	64	1	In	VDJ
CTGGAGTCCGCCAGCACCAACCAGACATCTATGTACCTCTGTGCCAGCAGCGACAGGGAGGGTAACTACGAGCAGTACTTCGGGCCG	CASSDREGNYEQYF	2	2.087246921310791E-4	42	TCRBV28-01*01	TCRBV28	TCRBV28-01	01								TCRBD01,TCRBD02	TCRBD01-01,TCRBD02-01		TCRBJ02-07*01	TCRBJ02	TCRBJ02-07	01				6	7	2	3	1	3	39	50	51	58	65	2	In	VDJ
GTGACATCGGCCCAAAAGAACCCGACAGCTTTCTATCTCTGTGCCAGTAGTCCCGGACAGATTGGAAACACCATATATTTTGGAGAG	CASSPGQIGNTIYF	1	1.0436234606553955E-4	42	TCRBV19-01*01	TCRBV19	TCRBV19-01	01				TCRBD01-01*01	TCRBD01	TCRBD01-01	01				TCRBJ01-03*01	TCRBJ01	TCRBJ01-03	01				5	2	1	5	3	3	39	51	54	60	62	1	In	VDJ
CGCCCTGCAGCCAGAAGACTCAGCCCTGTATCTCTGCGCCAGCAGCCAAGATTGACCCTTGGTGGAAACACCATATATTTTGGAGAG		1	1.0436234606553955E-4	47	TCRBV04-01*01	TCRBV04	TCRBV04-01	01								TCRBD01,TCRBD02	TCRBD01-01,TCRBD02-01		TCRBJ01-03*01	TCRBJ01	TCRBJ01-03	01				0	6	2	7	2	3	34	51	53	56	62	1	Out	VDJ
AGTGCCCATCCTGAAGACAGCAGCTTCTACATCTGCAGTGCTAGAGAGGTTGGCCCAAAGGGACATTCACCCCTCCACTTTGGGAAC	CSAREVGPKGHSPLHF	2	2.087246921310791E-4	48	TCRBV20	TCRBV20				TCRBV20-01,TCRBV20-or09_02						TCRBD01,TCRBD02	TCRBD01-01,TCRBD02-01		TCRBJ01-06*02	TCRBJ01	TCRBJ01-06	02				0	0	0	7	12	8	33	47	59	-1	64	2	In	VDJ
GCCTTGTTGCTGGGGGACTCGGCCCTCTATCTCTGTGCCAGCAGCTTAATCGGCCAGACGAAGAATTCACCCCTCCACTTTGGGAAC	CASSLIGQTKNSPLHF	1	1.0436234606553955E-4	48	TCRBV05-06*01	TCRBV05	TCRBV05-06	01								TCRBD01,TCRBD02	TCRBD01-01,TCRBD02-01		TCRBJ01-06*02	TCRBJ01	TCRBJ01-06	02				2	4	2	7	9	7	33	47	56	59	63	1	In	VDJ
AAGCTCCTTCTCAGTGACTCTGGCTTCTATCTCTGTGCCTGGCTCCCTCAGGGGGCAGCTGACCGATCACCCCTCCACTTTGGGAAC	CAWLPQGAADRSPLHF	1	1.0436234606553955E-4	48	TCRBV30-01	TCRBV30	TCRBV30-01				01,05	TCRBD01-01*01	TCRBD01	TCRBD01-01	01				TCRBJ01-06*02	TCRBJ01	TCRBJ01-06	02				5	10	4	0	6	10	33	42	48	56	66	1	In	VDJ
AGTGCCCATCCTGAAGACAGCAGCTTCTACATCTGCAGTGCTAGGGGGTTTACCGGGACCCCAGGCCCTGAGCAGTTCTTCGGGCCA	CSARGFTGTPGPEQFF	2	2.087246921310791E-4	48	TCRBV20	TCRBV20				TCRBV20-01,TCRBV20-or09_02						TCRBD01,TCRBD02	TCRBD01-01,TCRBD02-01		TCRBJ02-01*01	TCRBJ02	TCRBJ02-01	01				3	9	0	7	10	9	33	44	54	59	68	2	In	VDJ
CACTGTGACATCGGCCCAAAAGAACCCGACAGCCCTCTTGGGCCGGGGCAATATAGGGGGGGGATGAATGAGCAGTTCTTCGGGCCA		1	1.0436234606553955E-4	38	TCRBV19-01*01	TCRBV19	TCRBV19-01	01				TCRBD02-01*01	TCRBD02	TCRBD02-01	01				TCRBJ02-01*01	TCRBJ02	TCRBJ02-01	01				27	4	9	0	22	7	43	33	55	62	66	1	Out	VDJ
NNNNCTCTCACTGTGACATCGGCCCAAAAGAACCCGACAGCTTTCTATCTCTGTGCCCCCACTGCGAATGAGCAGTTCTTCGGGCCA	CAPTANEQFF	1	1.0436234606553955E-4	30	TCRBV19-01*01	TCRBV19	TCRBV19-01	01				TCRBD02-01	TCRBD02	TCRBD02-01				01,02	TCRBJ02-01*01	TCRBJ02	TCRBJ02-01	01				11	3	3	10	3	7	51	57	60	63	66	1	In	VDJ
NNNNNNNNNNNNNTGTCGGCTGCTCCCTCCCAGACATCTGTGTACTTCTGTGCCAGCAGTCAAGGCAATGAGCAGTTCTTCGGGCCA	CASSQGNEQFF	1	1.0436234606553955E-4	33	TCRBV06	TCRBV06				TCRBV06-01,TCRBV06-05									TCRBJ02-01*01	TCRBJ02	TCRBJ02-01	01				1	1	0	0	0	6	48	-1	-1	64	65	1	In	VJ
GGAGTCCGCTACCCGCTCCCAGACATCTGTGTATTTCTGCGCCAGAGAACTAGCGGGCCCTCCTACAATGAGCAGTTCTTCGGGCCA		1	1.0436234606553955E-4	44	TCRBV10-02*01	TCRBV10	TCRBV10-02	01				TCRBD02-01	TCRBD02	TCRBD02-01				01,02	TCRBJ02-01*01	TCRBJ02	TCRBJ02-01	01				9	2	3	4	3	0	37	45	48	57	59	1	Out	VDJ
GCAGGTAGTGCGAGGAGATTCGGCAGCTTATTTCTGTGCCAGCTCACCCGCCGACTAGCGGGGTTCGGGGAGCAGTTCTTCGGGCCA		2	2.087246921310791E-4	47	TCRBV18-01*01	TCRBV18	TCRBV18-01	01				TCRBD02-01*01	TCRBD02	TCRBD02-01	01				TCRBJ02-01*01	TCRBJ02	TCRBJ02-01	01				3	6	2	3	4	10	34	48	52	63	69	2	Out	VDJ
CTGAGCTCTCTGGAGCTGGGGGACTCAGCTTTGTATTTCTGTGCCAGCAGCGTAGTAGGGGTTGGGGAGACCCAGTACTTCGGGCCA	CASSVVGVGETQYF	1	1.0436234606553955E-4	42	TCRBV09-01*01	TCRBV09	TCRBV09-01	01				TCRBD01-01*01	TCRBD01	TCRBD01-01	01				TCRBJ02-05*01	TCRBJ02	TCRBJ02-05	01				0	5	5	2	1	5	39	55	56	61	66	1	In	VDJ
ATCAATTCCCTGGAGCTTGGTGACTCTGCTGTGTATTTCTGTGCCAGCAGGCTGACAGGTTCGTCGGAGACCCAGTACTTCGGGCCA	CASRLTGSSETQYF	1	1.0436234606553955E-4	42	TCRBV03-01/03-02*01	TCRBV03	TCRBV03-01/03-02	01				TCRBD01-01*01	TCRBD01	TCRBD01-01	01				TCRBJ02-05*01	TCRBJ02	TCRBJ02-05	01				6	7	2	4	3	5	39	50	53	59	66	1	In	VDJ
ACAGTGACCAGTGCCCATCCTGAAGACAGCAGCTTCTACATCTGCAGTTCCTCAGGGTTAACGTCGGAGACCCAGTACTTCGGGCCA	CSSSGLTSETQYF	2	2.087246921310791E-4	39	TCRBV20	TCRBV20				TCRBV20-01,TCRBV20-or09_02		TCRBD01-01*01	TCRBD01	TCRBD01-01	01				TCRBJ02-05*01	TCRBJ02	TCRBJ02-05	01				8	9	4	3	4	5	42	48	52	57	66	2	In	VDJ
CGGTCCACAAAGCTGGAGGACTCAGCCATGTACTTCTGTGCCAGCAGCGCCCCCTTGGCGGGGGGAGAGACCCAGTACTTCGGGCCA	CASSAPLAGGETQYF	1	1.0436234606553955E-4	45	TCRBV02-01	TCRBV02	TCRBV02-01				01,03	TCRBD02-01*01	TCRBD02	TCRBD02-01	01				TCRBJ02-05*01	TCRBJ02	TCRBJ02-05	01				6	0	7	1	10	4	36	47	57	-1	65	1	In	VDJ
ATCCAGTCCACGGAGTCAGGGGACACAGCACTGTATTTCTGTGCCAGCAGCAAACGAGCGGCCGAAGAGACCCAGTACTTCGGGCCA	CASSKRAAEETQYF	2	2.087246921310791E-4	42	TCRBV21-01*01	TCRBV21	TCRBV21-01	01				TCRBD02-01	TCRBD02	TCRBD02-01				01,02	TCRBJ02-05*01	TCRBJ02	TCRBJ02-05	01				2	3	6	5	2	3	39	54	56	61	64	2	In	VDJ
TGTGAGTGCCTTGGAGCTGGGGGACTCGGCCCTGTATCTCTGTGCCAGAAGCTGGGACTAGCGCAAGAGACCCAGTACTTCGGGCCA		1	1.0436234606553955E-4	41	TCRBV05-03	TCRBV05	TCRBV05-03				01,02	TCRBD02-01	TCRBD02	TCRBD02-01				01,02	TCRBJ02-05*01	TCRBJ02	TCRBJ02-05	01				3	0	0	6	0	2	40	-1	53	-1	63	1	Out	VDJ
AGCGCACAGAGCAGGGGGACTCGGCCATGTATCTCTGTGCCAGCAGCTTTATCCCACGGCATCCAAGAGACCCAGTACTTCGGGCCA		2	2.087246921310791E-4	46	TCRBV07-09*01	TCRBV07	TCRBV07-09	01								TCRBD01,TCRBD02	TCRBD01-01,TCRBD02-01		TCRBJ02-05*01	TCRBJ02	TCRBJ02-05	01				3	2	9	0	8	1	35	49	57	60	62	2	Out	VDJ
AGCACCTTGGAGCTGGGGGACTCGGCCCTTTATCTTTGCGCCAGCAGCTTGGGTGCGGGGGGCCAAGAGACCCAGTACTTCGGGCCA	CASSLGAGGQETQYF	1	1.0436234606553955E-4	45	TCRBV05-01*01	TCRBV05	TCRBV05-01	01				TCRBD02-01*01	TCRBD02	TCRBD02-01	01				TCRBJ02-05*01	TCRBJ02	TCRBJ02-05	01				0	0	7	1	2	1	36	52	54	-1	62	1	In	VDJ
GCCTTGGAGCTGGACGACTCGGCCCTGTATCTCTGTGCCAGCAGCTTGGGGAACAGGGTAGGAATAGATACGCAGTATTTTGGCCCA	CASSLGNRVGIDTQYF	2	2.087246921310791E-4	48	TCRBV05-04*01	TCRBV05	TCRBV05-04	01				TCRBD01-01*01	TCRBD01	TCRBD01-01	01				TCRBJ02-03*01	TCRBJ02	TCRBJ02-03	01				0	7	3	3	3	5	33	49	52	58	65	2	In	VDJ
TCGGCTGCTCCCTCCCAGACATCTGTGTACTTCTGTGCCAGCAGTCAAGTCGGGAGACTTGTCGCAGATACGCAGTATTTTGGCCCA	CASSQVGRLVADTQYF	3	3.1308703819661864E-4	48	TCRBV06-01*01	TCRBV06	TCRBV06-01	01				TCRBD02-01*02	TCRBD02	TCRBD02-01	02				TCRBJ02-03*01	TCRBJ02	TCRBJ02-03	01				1	8	8	2	1	4	33	49	50	56	64	3	In	VDJ
CACACCCTGCAGCCAGAAGACTCGGCCCTGTATCTCTGTGCCAGCAGCCGCGGGACTAGCGATACAGATACGCAGTATTTTGGCCCA	CASSRGTSDTDTQYF	2	2.087246921310791E-4	45	TCRBV04-02*01	TCRBV04	TCRBV04-02	01				TCRBD02-01	TCRBD02	TCRBD02-01				01,02	TCRBJ02-03*01	TCRBJ02	TCRBJ02-03	01				4	2	0	6	2	3	36	49	51	61	63	2	In	VDJ
GTGAGCACCTTGGAGCTGGGGGACTCGGCCCTTTATCTTTGCGCCAGCAGCTTGAGGAAGAGCACAGATACGCAGTATTTTGGCCCA	CASSLRKSTDTQYF	1	1.0436234606553955E-4	42	TCRBV05-01*01	TCRBV05	TCRBV05-01	01								TCRBD01,TCRBD02	TCRBD01-01,TCRBD02-01		TCRBJ02-03*01	TCRBJ02	TCRBJ02-03	01				1	2	1	8	1	0	39	54	55	58	60	1	In	VDJ
TCCACAAAGCTGGAGGACTCAGCCATGTACTTCTGTGCCAGCAGTGTGGGGAGCGGGAAAAACACAGATACGCAGTATTTTGGCCCA	CASSVGSGKNTDTQYF	1	1.0436234606553955E-4	48	TCRBV02-01	TCRBV02	TCRBV02-01				01,03	TCRBD02-01*02	TCRBD02	TCRBD02-01	02				TCRBJ02-03*01	TCRBJ02	TCRBJ02-03	01				4	4	6	3	5	2	33	46	51	58	62	1	In	VDJ
TGGAGCTGGGGGACTCAGCTTTGTATTTCTGTGCCAGCAGCGTGCGGGGCTGGGGCCGATGAAACAGATACGCAGTATTTTGGCCCA		1	1.0436234606553955E-4	52	TCRBV09-01*01	TCRBV09	TCRBV09-01	01				TCRBD02-01*01	TCRBD02	TCRBD02-01	01				TCRBJ02-03*01	TCRBJ02	TCRBJ02-03	01				2	14	7	3	0	3	29	-1	43	49	63	1	Out	VDJ
ACAGTGACCAGTGCCCATCCTGAAGACAGCAGCTTCTACATCTGCAGTGCGCCGAGGCGGGAAACCGGGGAGCTGTTTTTTGGAGAA	CSAPRRETGELFF	1	1.0436234606553955E-4	39	TCRBV20	TCRBV20				TCRBV20-01,TCRBV20-or09_02		TCRBD02-01*02	TCRBD02	TCRBD02-01	02				TCRBJ02-02*01	TCRBJ02	TCRBJ02-02	01				6	1	7	3	6	5	42	50	56	62	63	1	In	VDJ
CAGCCTGCAGAACTGGAGGATTCTGGAGTTTATTTCTGTGCCAGCAGCCACTCAGGGTCTCGGGGATCTGAAGCTTTCTTTGGACAA	CASSHSGSRGSEAFF	1	1.0436234606553955E-4	45	TCRBV14-01*01	TCRBV14	TCRBV14-01	01								TCRBD01,TCRBD02	TCRBD01-01,TCRBD02-01		TCRBJ01-01*01	TCRBJ01	TCRBJ01-01	01				3	10	4	3	2	6	36	50	52	57	67	1	In	VDJ
ATCCAGCGCACAGAGCAGGAGGACTCCGCCGTGTATCTCTGTGCCAGCAGCTTCAGGGGAGGTGGCACTGAAGCTTTCTTTGGACAA	CASSFRGGGTEAFF	6	6.261740763932373E-4	42	TCRBV07-08*01	TCRBV07	TCRBV07-08	01								TCRBD01,TCRBD02	TCRBD01-01,TCRBD02-01		TCRBJ01-01*01	TCRBJ01	TCRBJ01-01	01				3	6	4	2	0	4	39	-1	53	59	65	6	In	VDJ
CTGGAGTCCGCCAGCACCAACCAGACATCTATGTACCTCTGTGCCAGCAAGGGGGGTATGATGAACACTGAAGCTTTCTTTGGACAA	CASKGGMMNTEAFF	1	1.0436234606553955E-4	42	TCRBV28-01*01	TCRBV28	TCRBV28-01	01								TCRBD01,TCRBD02	TCRBD01-01,TCRBD02-01		TCRBJ01-01*01	TCRBJ01	TCRBJ01-01	01				7	6	5	1	0	0	39	-1	49	55	61	1	In	VDJ
ACAGTGACCAGTGCCCATCCTGAAGACAGCAGCTTCTACATCTGCAGTGCTAGTCAACAGATGAACACTGAAGCTTTCTTTGGACAA	CSASQQMNTEAFF	1	1.0436234606553955E-4	39	TCRBV20-01*04	TCRBV20	TCRBV20-01	04				TCRBD01-01*01	TCRBD01	TCRBD01-01	01				TCRBJ01-01*01	TCRBJ01	TCRBJ01-01	01				2	1	3	5	2	0	42	54	56	60	61	1	In	VDJ
NTGTCGGCTGCTCCCTCCCAGACATCTGTGTACTTCTGTGCCAGCAGTGAAGCGAGGGGGGGCGTTGAAAAACTGTTTTTTGGCAGT	CASSEARGGVEKLFF	1	1.0436234606553955E-4	45	TCRBV06-01*01	TCRBV06	TCRBV06-01	01				TCRBD02-01*01	TCRBD02	TCRBD02-01	01				TCRBJ01-04*01	TCRBJ01	TCRBJ01-04	01				0	3	9	0	2	7	36	53	55	62	65	1	In	VDJ
ACCAGTGCCCATCCTGAAGACAGCAGCTTCTACATCTGCAGTGCTAGGGGGGACGGGGTGGGCCATGAAAAACTGTTTTTTGGCAGT	CSARGDGVGHEKLFF	2	2.087246921310791E-4	45	TCRBV20	TCRBV20				TCRBV20-01,TCRBV20-or09_02						TCRBD01,TCRBD02	TCRBD01-01,TCRBD02-01		TCRBJ01-04*01	TCRBJ01	TCRBJ01-04	01				3	10	0	7	2	6	36	47	49	54	64	2	In	VDJ
GCCTTGGAGCTGGACGACTCGGCCCTGTATCTCTGTGCCAGCAGCCCTACACCGGGACAGGGGGCGAGGGCCCAGCATTTTGGTGAT	CASSPTPGQGARAQHF	2	2.087246921310791E-4	48	TCRBV05-04*01	TCRBV05	TCRBV05-04	01				TCRBD01-01*01	TCRBD01	TCRBD01-01	01				TCRBJ01-05*01	TCRBJ01	TCRBJ01-05	01				4	5	0	0	8	11	33	45	53	65	70	2	In	VDJ
GCCAGCACCAACCAGACATCTATGTACCTCTGTGCCAGCAGTTTAACACGGACAGCATATAGCAATCAGCCCCAGCATTTTGGTGAT	CASSLTRTAYSNQPQHF	1	1.0436234606553955E-4	51	TCRBV28-01*01	TCRBV28	TCRBV28-01	01				TCRBD01-01*01	TCRBD01	TCRBD01-01	01				TCRBJ01-05*01	TCRBJ01	TCRBJ01-05	01				2	4	1	5	4	0	30	45	49	55	59	1	In	VDJ
CTGGGGGACGCAGCCATGTACCTGTGTGCCACCAGCAGAGACCCAACGCCCGGACGCAAAGCTAACTATGGCTACACCTTCGGTTCG	CATSRDPTPGRKANYGYTF	1	1.0436234606553955E-4	57	TCRBV15-01*02	TCRBV15	TCRBV15-01	02								TCRBD01,TCRBD02	TCRBD01-01,TCRBD02-01		TCRBJ01-02*01	TCRBJ01	TCRBJ01-02	01				0	6	1	7	10	0	24	41	51	55	61	1	In	VDJ
ATGAATGTGAGCACCTTGGAGCTGGGGGACTCGGCCCTTTATCTTTGCGCCAGCAGCTTGCAGGGATATGGCTACACCTTCGGTTCG	CASSLQGYGYTF	2	2.087246921310791E-4	36	TCRBV05-01*01	TCRBV05	TCRBV05-01	01				TCRBD01-01*01	TCRBD01	TCRBD01-01	01				TCRBJ01-02*01	TCRBJ01	TCRBJ01-02	01				1	1	4	3	0	5	45	-1	60	65	66	2	In	VDJ
TCCAGCGCACAGAGCAGGGGGACTCGGCCATGTATCTCTGTGCCAGCAGCCCGCACAGGGGAAGAAGGCGGCTACACCTTCGGTTCG		1	1.0436234606553955E-4	43	TCRBV07-09*01	TCRBV07	TCRBV07-09	01				TCRBD01-01*01	TCRBD01	TCRBD01-01	01				TCRBJ01-02*01	TCRBJ01	TCRBJ01-02	01				5	8	3	2	4	8	38	50	54	61	69	1	Out	VDJ
GCCTTGTTGCTGGGGGACTCGGCCCTCTATCTCTGTGCCAGCAGCTTCTATTTGAGCGGTGGACCCCTAGTGTTGTACTTCGGGCCG	CASSFYLSGGPLVLYF	1	1.0436234606553955E-4	48	TCRBV05-06*01	TCRBV05	TCRBV05-06	01				TCRBD02-01	TCRBD02	TCRBD02-01				01,02	TCRBJ02-07*01	TCRBJ02	TCRBJ02-07	01				2	15	6	5	7	12	33	47	54	59	74	1	In	VDJ
NTGAAGATCCAGCCCTCAGAACCCAGGGACTCAGCTGTGTACTTCTGTGCCAGCAGTCCGACAGGACCCGAGCAGTACTTCGGGCCG	CASSPTGPEQYF	1	1.0436234606553955E-4	36	TCRBV12-03/12-04*01	TCRBV12	TCRBV12-03/12-04	01				TCRBD01-01*01	TCRBD01	TCRBD01-01	01				TCRBJ02-07*01	TCRBJ02	TCRBJ02-07	01				5	3	2	4	2	6	45	57	59	65	68	1	In	VDJ
GTGACCAGTGCCCATCCTGAAGACAGCAGCTTCTACATCTGCAGTGCTAGAGGGGGCAGGGAGGTCTACGAGCAGTACTTCGGGCCG	CSARGGREVYEQYF	3	3.1308703819661864E-4	42	TCRBV20	TCRBV20				TCRBV20-01,TCRBV20-or09_02		TCRBD02-01*02	TCRBD02	TCRBD02-01	02				TCRBJ02-07*01	TCRBJ02	TCRBJ02-07	01				1	1	9	1	6	3	39	52	58	64	65	3	In	VDJ
TCGGCTGCTCCCTCCCAGACATCTGTGTACTTCTGTGCCAGCAGTTATTCAAGGACCAGGGGTTCCTACGAGCAGTACTTCGGGCCG	CASSYSRTRGSYEQYF	4	4.174493842621582E-4	48	TCRBV06-05*01	TCRBV06	TCRBV06-05	01				TCRBD01-01*01	TCRBD01	TCRBD01-01	01				TCRBJ02-07*01	TCRBJ02	TCRBJ02-07	01				3	1	4	2	9	1	33	47	56	62	63	4	In	VDJ
GTGAACGCCTTGGAGCTGGACGACTCGGCCCTGTATCTCTGTGCCAGCAGCCCCTTCCGTGGCTCCTACGAGCAGTACTTCGGGCCG	CASSPFRGSYEQYF	2	2.087246921310791E-4	42	TCRBV05-04*01	TCRBV05	TCRBV05-04	01								TCRBD01,TCRBD02	TCRBD01-01,TCRBD02-01		TCRBJ02-07*01	TCRBJ02	TCRBJ02-07	01				4	0	0	10	9	0	39	51	60	-1	62	2	In	VDJ
NNNNTGTCGGCTGCTCCCTCCCAGACATCTGTGTACTTCTGTGCCAGCAGTGAAGACGTCCGCTCCTACGAGCAGTACTTCGGGCCG	CASSEDVRSYEQYF	1	1.0436234606553955E-4	42	TCRBV06-01*01	TCRBV06	TCRBV06-01	01								TCRBD01,TCRBD02	TCRBD01-01,TCRBD02-01		TCRBJ02-07*01	TCRBJ02	TCRBJ02-07	01				1	5	3	7	0	0	39	-1	55	57	62	1	In	VDJ
CACAGAGCAGGGGGACTCAGCTGTGTATCTCTGTGCCAGCAGCTTAGGCCCCCAGGACGGCGATCCTACGAGCAGTACTTCGGGCCG		1	1.0436234606553955E-4	50	TCRBV07-04	TCRBV07	TCRBV07-04				01,02					TCRBD01,TCRBD02	TCRBD01-01,TCRBD02-01		TCRBJ02-07*01	TCRBJ02	TCRBJ02-07	01				1	5	1	7	7	1	31	47	54	58	63	1	Out	VDJ
TCCACTCTGACAGTGACCAGTGCCCATCCTGAAGACAGCAGCTTCTACATCTGCAGTGTCGAATCCTACGAGCAGTACTTCGGGCCG	CSVESYEQYF	1	1.0436234606553955E-4	30	TCRBV20-01	TCRBV20	TCRBV20-01				01,04					TCRBD01,TCRBD02	TCRBD01-01,TCRBD02-01		TCRBJ02-07*01	TCRBJ02	TCRBJ02-07	01				7	1	2	8	2	1	51	58	60	62	63	1	In	VDJ
ATCCAGCGCACAGAGCAGCGGGACTCGGCCATGTATCGCTGTGCCAGCAGCCTACAGGGGGCCGCCTACGAGCAGTACTTCGGGCCG	CASSLQGAAYEQYF	2	2.087246921310791E-4	42	TCRBV07-06*01	TCRBV07	TCRBV07-06	01				TCRBD01-01*01	TCRBD01	TCRBD01-01	01				TCRBJ02-07*01	TCRBJ02	TCRBJ02-07	01				5	2	3	0	2	2	39	51	53	62	64	2	In	VDJ
ATCCAGCCTGCAGAGCTTGGGGACTCGGCCATGTATCTCTGTGCCAGCAGCCGCGGTGGCGAGGACCACGAGCAGTACTTCGGGCCG	CASSRGGEDHEQYF	1	1.0436234606553955E-4	42	TCRBV11-01*01	TCRBV11	TCRBV11-01	01								TCRBD01,TCRBD02	TCRBD01-01,TCRBD02-01		TCRBJ02-07*01	TCRBJ02	TCRBJ02-07	01				5	1	1	7	11	5	39	51	62	66	67	1	In	VDJ
TCCCTGGAGCTTGGTGACTCTGCTGTGTATTTCTGTGCCAGCAGCTCCCAGGGCCGACGATCTGGAAACACCATATATTTTGGAGAG	CASSSQGRRSGNTIYF	3	3.1308703819661864E-4	48	TCRBV03-01/03-02*01	TCRBV03	TCRBV03-01/03-02	01				TCRBD01-01*01	TCRBD01	TCRBD01-01	01				TCRBJ01-03*01	TCRBJ01	TCRBJ01-03	01				5	7	4	3	3	1	33	45	48	53	60	3	In	VDJ
CAGCCCTCAGAACCCAGGGACTCAGCTGTGTACTTCTGTGCCAGCAGTTTAGAGCCTTTCATGGGAAACACCATATATTTTGGAGAG	CASSLEPFMGNTIYF	1	1.0436234606553955E-4	45	TCRBV12	TCRBV12				TCRBV12-03/12-04,TCRBV12-04		TCRBD02-01	TCRBD02	TCRBD02-01				01,02	TCRBJ01-03*01	TCRBJ01	TCRBJ01-03	01				1	8	6	7	0	4	36	-1	52	55	63	1	In	VDJ
CAGCCCTCAGAACCCAGGGACTCAGCTGTGTACTTCTGTGCCAGCAGCTCGACAGGGTTTGGGGCCAACGTCCTGACTTTCGGGGCC	CASSSTGFGANVLTF	5	5.218117303276978E-4	45	TCRBV12	TCRBV12				TCRBV12-03/12-04,TCRBV12-04		TCRBD01-01*01	TCRBD01	TCRBD01-01	01				TCRBJ02-06*01	TCRBJ02	TCRBJ02-06	01				6	2	2	3	3	3	36	47	50	57	59	5	In	VDJ
CTCAAGATCCAGCCTGCAGAGCTTGAGGACTCGGCCGTATATCTCTGTGCCAGCAGCTTGGGGGGCAGTGAGCAGTTCTTCGGGCCA	CASSLGGSEQFF	1	1.0436234606553955E-4	36	TCRBV11	TCRBV11				TCRBV11-02,TCRBV11-03						TCRBD01,TCRBD02	TCRBD01-01,TCRBD02-01		TCRBJ02-01*01	TCRBJ02	TCRBJ02-01	01				3	2	6	0	1	9	45	59	60	66	68	1	In	VDJ
GAGTCTGCCATCCCCAACCAGACAGCTCTTTACTTCTGTGCCACCAGTGGGCGCAGACTTGGCTACAATGAGCAGTTCTTCGGGCCA	CATSGRRLGYNEQFF	2	2.087246921310791E-4	45	TCRBV24-01*01	TCRBV24	TCRBV24-01	01				TCRBD02-01	TCRBD02	TCRBD02-01				01,02	TCRBJ02-01*01	TCRBJ02	TCRBJ02-01	01				5	3	2	10	6	3	36	49	55	59	62	2	In	VDJ
AGTTCTAAGAAGCTCCTTCTCAGTGACTCTGGCTTCTATCTCTGTGCCTGGTGTAGGAGCTCCTACAATGAGCAGTTCTTCGGGCCA	CAWCRSSYNEQFF	1	1.0436234606553955E-4	39	TCRBV30-01	TCRBV30	TCRBV30-01				01,05	TCRBD02-01*02	TCRBD02	TCRBD02-01	02				TCRBJ02-01*01	TCRBJ02	TCRBJ02-01	01				5	0	10	2	4	0	42	51	55	-1	59	1	In	VDJ
CAGCGCACAGAGCAGCGGGACTCGGCCATGTATCGCTGTGCCAGCAGCTTTAGGGTGGCGATCGGAGAGACCCAGTACTTCGGGCCA	CASSFRVAIGETQYF	3	3.1308703819661864E-4	45	TCRBV07-06*01	TCRBV07	TCRBV07-06	01								TCRBD01,TCRBD02	TCRBD01-01,TCRBD02-01		TCRBJ02-05*01	TCRBJ02	TCRBJ02-05	01				3	10	5	3	1	4	36	50	51	55	65	3	In	VDJ
GTGACCAGTGCCCATCCTGAAGACAGCAGCTTCTACATCTGCAGTGCTATAGACGGGGGGGCTAGAGAGACCCAGTACTTCGGGCCA	CSAIDGGARETQYF	2	2.087246921310791E-4	42	TCRBV20	TCRBV20				TCRBV20-01,TCRBV20-or09_02		TCRBD02-01*01	TCRBD02	TCRBD02-01	01				TCRBJ02-05*01	TCRBJ02	TCRBJ02-05	01				0	4	8	0	0	4	39	-1	53	61	65	2	In	VDJ
AGTGCCCATCCTGAAGACAGCAGCTTCTACATCTGTAGCGCTCTAAGGAGGGAGGCCCACCTCGCAGATACGCAGTATTTTGGCCCA	CSALRREAHLADTQYF	1	1.0436234606553955E-4	48	TCRBV20	TCRBV20				TCRBV20-01,TCRBV20-or09_02		TCRBD02-01*02	TCRBD02	TCRBD02-01	02				TCRBJ02-03*01	TCRBJ02	TCRBJ02-03	01				5	9	9	1	7	4	33	42	49	55	64	1	In	VDJ
TCCTTGGAGCTGGGGGACTCAGCCCTGTACTTCTGTGCCAGCAGCTTAGGGGTTAGCGGGAGGACAGATACGCAGTATTTTGGCCCA	CASSLGVSGRTDTQYF	1	1.0436234606553955E-4	48	TCRBV13-01*01	TCRBV13	TCRBV13-01	01				TCRBD02-01*02	TCRBD02	TCRBD02-01	02				TCRBJ02-03*01	TCRBJ02	TCRBJ02-03	01				0	0	5	1	3	3	33	50	53	-1	63	1	In	VDJ
GAGTCTGCCATCCCCAACCAGACAGCTCTTTACTTCTGTGCCACCCATGACTAGCGCCCTAGCACAGATACGCAGTATTTTGGCCCA	CATHD*RPSTDTQYF	2	2.087246921310791E-4	45	TCRBV24-01*01	TCRBV24	TCRBV24-01	01				TCRBD02-01	TCRBD02	TCRBD02-01				01,02	TCRBJ02-03*01	TCRBJ02	TCRBJ02-03	01				9	4	2	6	3	0	36	45	48	56	60	2	Stop	VDJ
CTCTGGAGCTGGGGGACTCAGCTTTGTATTTCTGTGCCAGCAGCCCGATTAGCGGGAGAAGACACAGATACGCAGTATTTTGGCCCA		1	1.0436234606553955E-4	49	TCRBV09-01*01	TCRBV09	TCRBV09-01	01				TCRBD02-01*02	TCRBD02	TCRBD02-01	02				TCRBJ02-03*01	TCRBJ02	TCRBJ02-03	01				4	4	5	2	5	2	32	44	49	58	62	1	Out	VDJ
CCAGTGCCCATCCTGAAGACAGCAGCTTCTACATCTGCAGTGCAACAAGACTAGCGGGATTTAACAGATACGCAGTATTTTGGCCCA		1	1.0436234606553955E-4	46	TCRBV20	TCRBV20				TCRBV20-01,TCRBV20-or09_02		TCRBD02-01*02	TCRBD02	TCRBD02-01	02				TCRBJ02-03*01	TCRBJ02	TCRBJ02-03	01				6	4	2	3	5	3	35	43	48	59	63	1	Out	VDJ
GTGAGCACCTTGGAGCTGGGGGACTCGGCCCTTTATCTTTGCGCCAGCAGCTTATCTACAGGTACCGGGGAGCTGTTTTTTGGAGAA	CASSLSTGTGELFF	1	1.0436234606553955E-4	42	TCRBV05-01*01	TCRBV05	TCRBV05-01	01				TCRBD01-01*01	TCRBD01	TCRBD01-01	01				TCRBJ02-02*01	TCRBJ02	TCRBJ02-02	01				2	1	3	4	4	5	39	53	57	62	63	1	In	VDJ
CAGGTAGTGCGAGGAGATTCGGCAGCTTATTTCTGTGCCAGCTCACCGCGGGGGGCTAAGAACACCGGGGAGCTGTTTTTTGGAGAA	CASSPRGAKNTGELFF	1	1.0436234606553955E-4	48	TCRBV18-01*01	TCRBV18	TCRBV18-01	01				TCRBD02-01*01	TCRBD02	TCRBD02-01	01				TCRBJ02-02*01	TCRBJ02	TCRBJ02-02	01				3	4	7	1	0	1	33	-1	47	55	59	1	In	VDJ
GAGCTGGGGGACTCAGCCCTGTACTTCTGTGCCAGCAGCTCCAGTCGACTAGCGGGTTTAAACACCGGGGAGCTGTTTTTTGGAGAA	CASSSSRLAGLNTGELFF	4	4.174493842621582E-4	54	TCRBV13-01*01	TCRBV13	TCRBV13-01	01				TCRBD02-01	TCRBD02	TCRBD02-01				01,02	TCRBJ02-02*01	TCRBJ02	TCRBJ02-02	01				4	4	2	4	6	2	27	40	46	56	60	4	In	VDJ
CAGCCTGCAGAGCTTGAGGACTCGGCCGTGTATCTCTGTGCCAGCAGCTTAACTCGGGACAGGGGCTCTGAAGCTTTCTTTGGACAA	CASSLTRDRGSEAFF	1	1.0436234606553955E-4	45	TCRBV11	TCRBV11				TCRBV11-02,TCRBV11-03		TCRBD01-01*01	TCRBD01	TCRBD01-01	01				TCRBJ01-01*01	TCRBJ01	TCRBJ01-01	01				2	2	0	2	4	6	36	51	55	65	67	1	In	VDJ
ATCCAGTCCACGGAGTCAGGGGACACAGCACTGTATTTCTGTGCCAGCAGCAAAGTGGGGGGGAGCCCTGAAGCTTTCTTTGGACAA	CASSKVGGSPEAFF	2	2.087246921310791E-4	42	TCRBV21-01*01	TCRBV21	TCRBV21-01	01				TCRBD02-01*01	TCRBD02	TCRBD02-01	01				TCRBJ01-01*01	TCRBJ01	TCRBJ01-01	01				1	4	9	0	1	6	39	55	56	63	67	2	In	VDJ
NNNNNNNTGTCGGCTGCTCCCTCCCAGACATCTGTGTACTTCTGTGCCAGCAGGCCGGGTCTGCGGACTGAAGCTTTCTTTGGACAA	CASRPGLRTEAFF	3	3.1308703819661864E-4	39	TCRBV06-05*01	TCRBV06	TCRBV06-05	01				TCRBD02-01	TCRBD02	TCRBD02-01				01,02	TCRBJ01-01*01	TCRBJ01	TCRBJ01-01	01				6	0	7	5	9	5	42	53	62	-1	66	3	In	VDJ
ACAGAGCAGGGGGACTCGGCCATGTATCTCTGTGCCAGCAGCCGGCCCGGAACGGATTTGATGAACACTGAAGCTTTCTTTGGACAA	CASSRPGTDLMNTEAFF	2	2.087246921310791E-4	51	TCRBV07-09*01	TCRBV07	TCRBV07-09	01								TCRBD01,TCRBD02	TCRBD01-01,TCRBD02-01		TCRBJ01-01*01	TCRBJ01	TCRBJ01-01	01				5	10	1	8	6	0	30	42	48	51	61	2	In	VDJ
CAGCGCACAGAGCAGGGGGACTCGGCCATGTATCTCTGTGCCAGCAGTTTGAGTGGGTCCCCGAACACTGAAGCTTTCTTTGGACAA	CASSLSGSPNTEAFF	1	1.0436234606553955E-4	45	TCRBV07-09*01	TCRBV07	TCRBV07-09	01								TCRBD01,TCRBD02	TCRBD01-01,TCRBD02-01		TCRBJ01-01*01	TCRBJ01	TCRBJ01-01	01				6	5	0	9	7	1	36	47	54	57	62	1	In	VDJ
TCAGAACCCAGGGACTCAGCTGTGTACTTCTGTGCCAGCAGTTTATCCAGGGGGCTCACGGAGAACACTGAAGCTTTCTTTGGACAA	CASSLSRGLTENTEAFF	2	2.087246921310791E-4	51	TCRBV12	TCRBV12				TCRBV12-03/12-04,TCRBV12-04		TCRBD01-01*01	TCRBD01	TCRBD01-01	01				TCRBJ01-01*01	TCRBJ01	TCRBJ01-01	01				2	7	4	0	2	1	30	45	47	55	62	2	In	VDJ
AAGATCCGGTCCACAAAGCTGGAGGACTCAGCCATGTACTTCTGTGCCAGCAGTGGGCACCAGAACACTGAAGCTTTCTTTGGACAA	CASSGHQNTEAFF	1	1.0436234606553955E-4	39	TCRBV02-01	TCRBV02	TCRBV02-01				01,03	TCRBD01-01*01	TCRBD01	TCRBD01-01	01				TCRBJ01-01*01	TCRBJ01	TCRBJ01-01	01				4	4	9	0	0	1	42	-1	55	58	62	1	In	VDJ
CACGCCCTGCAGCCAGAAGACTCAGCCCTGTATCTCTGCGCCAGCAGCCAAGAAATGGCAGGAAAAACTGAAGCTTTCTTTGGACAA	CASSQEMAGKTEAFF	1	1.0436234606553955E-4	45	TCRBV04-01*01	TCRBV04	TCRBV04-01	01				TCRBD01-01*01	TCRBD01	TCRBD01-01	01				TCRBJ01-01*01	TCRBJ01	TCRBJ01-01	01				0	4	4	4	5	5	36	53	58	62	66	1	In	VDJ
AGCACCTTGGAGCTGGGGGACTCGGCCCTTTATCTTTGCGCCAGCAGCTTGGACCCAGGGAGGCGTGAAAAACTGTTTTTTGGCAGT	CASSLDPGRREKLFF	3	3.1308703819661864E-4	45	TCRBV05-01*01	TCRBV05	TCRBV05-01	01				TCRBD02-01*02	TCRBD02	TCRBD02-01	02				TCRBJ01-04*01	TCRBJ01	TCRBJ01-04	01				0	2	9	1	5	7	36	52	57	63	65	3	In	VDJ
AACGCCTTGGAGCTGGACGACTCGGCCCTGTATCTCTGTGCCAGCAGCGTCGGGGGGGCCGGCGGGGAAAAACTGTTTTTTGGCAGT	CASSVGGAGGEKLFF	1	1.0436234606553955E-4	45	TCRBV05-04*01	TCRBV05	TCRBV05-04	01				TCRBD02-01*01	TCRBD02	TCRBD02-01	01				TCRBJ01-04*01	TCRBJ01	TCRBJ01-04	01				4	8	8	0	2	8	36	48	50	58	66	1	In	VDJ
CAGCCCTCAGAACCCAGGGACTCAGCTGTGTACTTCTGTGCCAGCAGCCGAAGGGCAGGGGTGGGTCAGCCCCAGCATTTTGGTGAT	CASSRRAGVGQPQHF	1	1.0436234606553955E-4	45	TCRBV12	TCRBV12				TCRBV12-03/12-04,TCRBV12-04		TCRBD01-01*01	TCRBD01	TCRBD01-01	01				TCRBJ01-05*01	TCRBJ01	TCRBJ01-05	01				6	4	4	2	8	6	36	47	55	61	65	1	In	VDJ
GAGCACCTTGGAGCTGGGGGACTCGGCCCTTTATCTTTGCGCCAGCAGCGTTTAAGGACGGTTCGTCAGCCCCAGCATTTTGGTGAT		1	1.0436234606553955E-4	44	TCRBV05-01*01	TCRBV05	TCRBV05-01	01								TCRBD01,TCRBD02	TCRBD01-01,TCRBD02-01		TCRBJ01-05*01	TCRBJ01	TCRBJ01-05	01				4	6	1	7	6	6	37	49	55	59	65	1	Out	VDJ
CAGTGACCAGTGCCCATCCTGAAGACAGCAGCTTCTACATCTGCAGTGCTCTAGTGGAAAGGGAATCAGCCCCAGCATTTTGGTGAT		3	3.1308703819661864E-4	40	TCRBV20	TCRBV20				TCRBV20-01,TCRBV20-or09_02						TCRBD01,TCRBD02	TCRBD01-01,TCRBD02-01		TCRBJ01-05*01	TCRBJ01	TCRBJ01-05	01				5	0	5	3	9	4	41	50	59	-1	63	3	Out	VDJ
NNNNTGTCGGCTGCTCCCTCCCAGACATCTGTGTACTTCTGTGCCAGCAGTGCAGGGCCCTATAATTCACCCCTCCACTTTGGGAAT	CASSAGPYNSPLHF	1	1.0436234606553955E-4	42	TCRBV06	TCRBV06				TCRBV06-01,TCRBV06-05		TCRBD01-01*01	TCRBD01	TCRBD01-01	01				TCRBJ01-06*01	TCRBJ01	TCRBJ01-06	01				4	1	4	3	0	2	39	-1	52	57	58	1	In	VDJ
ATCCAGCAGGTAGTGCGAGGAGATTCGGCAGCTTATTTCTGTGCCAGCTCACCGGGACACGGGTGGTATGGCTACACCTTCGGTTCG	CASSPGHGWYGYTF	1	1.0436234606553955E-4	42	TCRBV18-01*01	TCRBV18	TCRBV18-01	01				TCRBD01-01*01	TCRBD01	TCRBD01-01	01				TCRBJ01-02*01	TCRBJ01	TCRBJ01-02	01				3	7	0	6	0	5	39	-1	53	59	66	1	In	VDJ
ACAGAGCAGGAGGACTCCGCCGTGTATCTCTGTGCCAGCAGCTTAGTAATGCGGACTACACTGGACTATGGCTACACCTTCGGTTCG	CASSLVMRTTLDYGYTF	1	1.0436234606553955E-4	51	TCRBV07-08*01	TCRBV07	TCRBV07-08	01				TCRBD02-01	TCRBD02	TCRBD02-01				01,02	TCRBJ01-02*01	TCRBJ01	TCRBJ01-02	01				1	6	1	9	6	3	30	46	52	58	64	1	In	VDJ
NNNNTGTCGGCTGCTCCCTCCCAGACATCTGTGTACTTCTGTGCCAGCAGTTACTCGATGGGCCCGTGGGGCTACACCTTCGGTTCG	CASSYSMGPWGYTF	3	3.1308703819661864E-4	42	TCRBV06-05*01	TCRBV06	TCRBV06-05	01				TCRBD01-01*01	TCRBD01	TCRBD01-01	01				TCRBJ01-02*01	TCRBJ01	TCRBJ01-02	01				0	6	8	0	3	8	39	56	59	63	69	3	In	VDJ
NNNNNNNNNNNNNTGTCGGCTGCTCCCTCCCAAACATCTGTGTACTTCTGTGCCAGCACGAGTTCCGTCCATAGGTACTTCGGGCCG	CASTSSVHRYF	9	9.39261114589856E-4	33	TCRBV06	TCRBV06				TCRBV06-02/06-03,TCRBV06-02		TCRBD02-01	TCRBD02	TCRBD02-01				01,02	TCRBJ02-07*01	TCRBJ02	TCRBJ02-07	01				7	0	5	8	13	12	48	58	71	-1	74	9	In	VDJ
CTGAGCTCTCTGGAGCTGGGGGACTCAGCTTTGTATTTCTGTGCCAGCAGCGTCGGGACAGATTCCCAGCCGCAGTACTTCGGGCCG	CASSVGTDSQPQYF	1	1.0436234606553955E-4	42	TCRBV09-01*01	TCRBV09	TCRBV09-01	01				TCRBD01-01*01	TCRBD01	TCRBD01-01	01				TCRBJ02-07*01	TCRBJ02	TCRBJ02-07	01				2	10	0	5	1	9	39	53	54	61	71	1	In	VDJ
AGCACCTTGGAGCTGGGGGACTCGGCCCTTTATCTTTGCGCCAGCAGCTTGGCGGACCGCGAAGGCCCCGAGCAGTACTTCGGGCCG	CASSLADREGPEQYF	1	1.0436234606553955E-4	45	TCRBV05-01*01	TCRBV05	TCRBV05-01	01								TCRBD01,TCRBD02	TCRBD01-01,TCRBD02-01		TCRBJ02-07*01	TCRBJ02	TCRBJ02-07	01				0	11	1	7	1	6	36	52	53	57	68	1	In	VDJ
GAGTCAGGGGACACAGCACTGTATTTCTGTGCCAGCAGCAAGGGACAGGAAAAGAAGGTGATTGGCTACGAGCAGTACTTCGGGCCG	CASSKGQEKKVIGYEQYF	4	4.174493842621582E-4	54	TCRBV21-01*01	TCRBV21	TCRBV21-01	01				TCRBD01-01*01	TCRBD01	TCRBD01-01	01				TCRBJ02-07*01	TCRBJ02	TCRBJ02-07	01				3	16	0	4	0	3	27	-1	41	49	65	4	In	VDJ
CACGCCCTGCAGCCAGAAGACTCAGCCCTGTATCTCTGCGCCAGCAGCCAAGAAGAGCGGGGGTCCTACGAGCAGTACTTCGGGCCG	CASSQEERGSYEQYF	1	1.0436234606553955E-4	45	TCRBV04-01*01	TCRBV04	TCRBV04-01	01				TCRBD02-01*01	TCRBD02	TCRBD02-01	01				TCRBJ02-07*01	TCRBJ02	TCRBJ02-07	01				0	0	6	2	2	1	36	53	55	-1	63	1	In	VDJ
ACACCCTGCAGCCAGAAGACTCGGCCCTGTATCTCTGTGCCAGCAGCCAAGATTCCGGGAGTATACTACGAGCAGTACTTCGGGCCG		2	2.087246921310791E-4	46	TCRBV04-02*01	TCRBV04	TCRBV04-02	01				TCRBD02-01*02	TCRBD02	TCRBD02-01	02				TCRBJ02-07*01	TCRBJ02	TCRBJ02-07	01				0	4	8	2	3	3	35	52	55	61	65	2	Out	VDJ
CAGCGCACAGAGCAGGAGGACTCCGCCGTGTATCTCTGTGCCAGCAGCTTAGTAAGCGGGGCCCAATACGAGCAGTACTTCGGGCCG	CASSLVSGAQYEQYF	1	1.0436234606553955E-4	45	TCRBV07-08*01	TCRBV07	TCRBV07-08	01				TCRBD02-01*01	TCRBD02	TCRBD02-01	01				TCRBJ02-07*01	TCRBJ02	TCRBJ02-07	01				1	5	6	3	2	4	36	52	54	61	66	1	In	VDJ
GTGACCAGTGCCCATCCTGAAGACAGCAGCTTCTACATCTGCAGTGCTAGATCACGGGAGGGCCTTGACGAGCAGTACTTCGGGCCG	CSARSREGLDEQYF	1	1.0436234606553955E-4	42	TCRBV20	TCRBV20				TCRBV20-01,TCRBV20-or09_02		TCRBD02-01*02	TCRBD02	TCRBD02-01	02				TCRBJ02-07*01	TCRBJ02	TCRBJ02-07	01				2	5	8	0	3	5	39	51	54	62	67	1	In	VDJ
ACTGTGAGCAACATGAGCCCTGAAGACAGCAGCATATATCTCTGCAGCGTTGACGAGTCCGGCTGGGGAGAGCAGTACTTCGGGCCG	CSVDESGWGEQYF	2	2.087246921310791E-4	39	TCRBV29-01	TCRBV29	TCRBV29-01				01,02					TCRBD01,TCRBD02	TCRBD01-01,TCRBD02-01		TCRBJ02-07*01	TCRBJ02	TCRBJ02-07	01				3	0	0	8	12	7	42	53	65	-1	69	2	In	VDJ
CCAGGGACTCAGCTGTGTACTTCTGTGCCAGCAGGCGACCGGGACAGGGGCTCGAATACTTCTGGAAACACCATATATTTTGGAGAG		2	2.087246921310791E-4	58	TCRBV12	TCRBV12				TCRBV12-03/12-04,TCRBV12-04		TCRBD01-01*01	TCRBD01	TCRBD01-01	01				TCRBJ01-03*01	TCRBJ01	TCRBJ01-03	01				6	10	0	2	6	1	23	34	40	50	60	2	Out	VDJ
CTGGAGCTTGGTGACTCTGCTGTGTATTTCTGTGCCAGCAGCCAAGCGGGCTCCCGGGGGTCTGGAAACACCATATATTTTGGAGAG	CASSQAGSRGSGNTIYF	1	1.0436234606553955E-4	51	TCRBV03-01/03-02*01	TCRBV03	TCRBV03-01/03-02	01				TCRBD02-01*01	TCRBD02	TCRBD02-01	01				TCRBJ01-03*01	TCRBJ01	TCRBJ01-03	01				1	0	8	2	8	1	30	46	54	-1	60	1	In	VDJ
CCTGTCCTCAGAACCGGGAGACACGGCACTGTATCTCTGCGCCAGCAGTTTCCGTGGGGGCCTGGAAACACCATATATTTTGGAGAG		2	2.087246921310791E-4	44	TCRBV23-01*01	TCRBV23	TCRBV23-01	01				TCRBD01-01*01	TCRBD01	TCRBD01-01	01				TCRBJ01-03*01	TCRBJ01	TCRBJ01-03	01				5	0	6	0	6	2	37	49	55	-1	61	2	Out	VDJ
GAGTCGCCCAGCCCCAACCAGACCTCTCTGTACTTCTGTGCCAGCAGTTTATCGCGGTTAGGGAATTCACCCCTCCACTTTGGGAAC	CASSLSRLGNSPLHF	1	1.0436234606553955E-4	45	TCRBV27-01*01	TCRBV27	TCRBV27-01	01								TCRBD01,TCRBD02	TCRBD01-01,TCRBD02-01		TCRBJ01-06*02	TCRBJ01	TCRBJ01-06	02				0	0	5	3	6	7	36	53	59	-1	63	1	In	VDJ
GCCCTCAGAACCCAGGGACTCAGCTGTGTACTTCTGTGCCAGCAGTTTGGTGACAGGCGAAAAAATTCACCCCTCCACTTTGGGAAC		1	1.0436234606553955E-4	47	TCRBV12	TCRBV12				TCRBV12-03/12-04,TCRBV12-04		TCRBD01-01*01	TCRBD01	TCRBD01-01	01				TCRBJ01-06*02	TCRBJ01	TCRBJ01-06	02				3	6	2	4	3	7	34	48	51	57	63	1	Out	VDJ
GAGTCTGCCATCCCCAACCAGACAGCTCTTTACTTCTGTGCCACCAGTGATTCCAGGGTTGTCGTTGATGAGCAGTTCTTCGGGCCA	CATSDSRVVVDEQFF	1	1.0436234606553955E-4	45	TCRBV24-01*01	TCRBV24	TCRBV24-01	01				TCRBD01-01*01	TCRBD01	TCRBD01-01	01				TCRBJ02-01*01	TCRBJ02	TCRBJ02-01	01				2	9	4	3	1	8	36	52	53	58	67	1	In	VDJ
ACATCGGCCCAAAAGAACCCGACAGCTTTCTATCTCTGTGCCAGTAGTTCTAGAACGACGGGTAGCAATGAGCAGTTCTTCGGGCCA	CASSSRTTGSNEQFF	1	1.0436234606553955E-4	45	TCRBV19-01*01	TCRBV19	TCRBV19-01	01				TCRBD02-01	TCRBD02	TCRBD02-01				01,02	TCRBJ02-01*01	TCRBJ02	TCRBJ02-01	01				5	12	4	8	1	6	36	48	49	53	65	1	In	VDJ
CAGCGCACAGAGCGGGGGGACTCAGCCGTGTATCTCTGTGCCAGCAGCTTGGAGCGGAGCTCCTACAATGAGCAGTTCTTCGGGCCA	CASSLERSSYNEQFF	1	1.0436234606553955E-4	45	TCRBV07-03*01	TCRBV07	TCRBV07-03	01				TCRBD02-01	TCRBD02	TCRBD02-01				01,02	TCRBJ02-01*01	TCRBJ02	TCRBJ02-01	01				3	2	6	5	2	0	36	50	52	57	59	1	In	VDJ
AATGTGAACGCCTTGGAGCTGGACGACTCGGCCCTGTATCTCTGTGCCAGCAGCTGGGACAGGAACAATGAGCAGTTCTTCGGGCCA	CASSWDRNNEQFF	3	3.1308703819661864E-4	39	TCRBV05-04*01	TCRBV05	TCRBV05-04	01				TCRBD01-01*01	TCRBD01	TCRBD01-01	01				TCRBJ02-01*01	TCRBJ02	TCRBJ02-01	01				3	1	0	4	0	5	42	-1	55	63	64	3	In	VDJ
GCACAGAGCAGGAGGACTCCGCCGTGTATCTCTGTGCCAGCAGCTTGGGGGGACTAGCGGGATTGAGAGACCCAGTACTTCGGGCCA		1	1.0436234606553955E-4	49	TCRBV07-08*01	TCRBV07	TCRBV07-08	01				TCRBD02-01*02	TCRBD02	TCRBD02-01	02				TCRBJ02-05*01	TCRBJ02	TCRBJ02-05	01				3	3	0	3	3	4	32	46	49	62	65	1	Out	VDJ
TGCAGCCAGAAGACTCAGCCCTGTATCTCTGCGCCAGCAGCCAAGACAGACTAGCGGGGGGAACAAGAGACCCAGTACTTCGGGCCA		1	1.0436234606553955E-4	52	TCRBV04-01*01	TCRBV04	TCRBV04-01	01				TCRBD02-01*01	TCRBD02	TCRBD02-01	01				TCRBJ02-05*01	TCRBJ02	TCRBJ02-05	01				0	2	2	1	2	2	29	46	48	61	63	1	Out	VDJ
CTGGAGTCTGCTGCCTCCTCCCAGACATCTGTATATTTCTGCGCCAGCACTGACGACAGCCACGGGACTACGCAGTATTTTGGCCCA	CASTDDSHGTTQYF	1	1.0436234606553955E-4	42	TCRBV10-01*01	TCRBV10	TCRBV10-01	01								TCRBD01,TCRBD02	TCRBD01-01,TCRBD02-01		TCRBJ02-03*01	TCRBJ02	TCRBJ02-03	01				3	0	0	7	10	8	39	53	63	-1	68	1	In	VDJ
CTGGAGCTGGGGGACTCAGCTTTGTATTTCTGTGCCAGCAGCCCCCTAGTACAGGGACAGTTCGCAGATACGCAGTATTTTGGCCCA	CASSPLVQGQFADTQYF	1	1.0436234606553955E-4	51	TCRBV09-01*01	TCRBV09	TCRBV09-01	01				TCRBD01-01*01	TCRBD01	TCRBD01-01	01				TCRBJ02-03*01	TCRBJ02	TCRBJ02-03	01				4	4	0	5	11	4	30	42	53	60	64	1	In	VDJ
ATCCGGTCCACAAAGCTGGAGGACTCAGCCATGTACTTCTGTGCCAGCAGGCCGGGAGGAGGCACAGATACGCAGTATTTTGGCCCA	CASRPGGGTDTQYF	4	4.174493842621582E-4	42	TCRBV02-01	TCRBV02	TCRBV02-01				01,03	TCRBD02-01*02	TCRBD02	TCRBD02-01	02				TCRBJ02-03*01	TCRBJ02	TCRBJ02-03	01				6	2	8	1	2	1	39	50	52	59	61	4	In	VDJ
ATCGGCCCAAAAGAACCCGACAGCTTTCTATCTCTGTGCCAGTAGTATCCCGCTAGCGTTAGCACAGATACGCAGTATTTTGGCCCA		1	1.0436234606553955E-4	47	TCRBV19-01*01	TCRBV19	TCRBV19-01	01				TCRBD02-01	TCRBD02	TCRBD02-01				01,02	TCRBJ02-03*01	TCRBJ02	TCRBJ02-03	01				3	2	4	6	4	0	34	48	52	58	60	1	Out	VDJ
CCATCCCCAACCAGACAGCTCTTTACTTCTGTGCCACCAGTGATTTATTCAGGGGATTCTAGCACAGATACGCAGTATTTTGGCCCA		1	1.0436234606553955E-4	52	TCRBV24-01*01	TCRBV24	TCRBV24-01	01				TCRBD01-01*01	TCRBD01	TCRBD01-01	01				TCRBJ02-03*01	TCRBJ02	TCRBJ02-03	01				1	5	4	2	3	0	29	46	49	55	60	1	Out	VDJ
CTGACAGTGACCAGTGCCCATCCTGAAGACAGCAGCTTCTACATCTGCAGTGCCAGGCCGTCCACAGATACGCAGTATTTTGGCCCA	CSARPSTDTQYF	3	3.1308703819661864E-4	36	TCRBV20	TCRBV20				TCRBV20-01,TCRBV20-or09_02		TCRBD01-01*01	TCRBD01	TCRBD01-01	01				TCRBJ02-03*01	TCRBJ02	TCRBJ02-03	01				6	5	4	4	0	2	45	-1	53	57	62	3	In	VDJ
TCCACAAAGCTGGAGGACTCAGCCATGTACTTCTGTAGCAGCTCGAATTTGGCGGGAGGCCCCACAGATACGCAGTATTTTGGCCCA	CSSSNLAGGPTDTQYF	2	2.087246921310791E-4	48	TCRBV02-01	TCRBV02	TCRBV02-01				01,03	TCRBD02-01*02	TCRBD02	TCRBD02-01	02				TCRBJ02-03*01	TCRBJ02	TCRBJ02-03	01				14	3	7	1	15	2	33	36	51	59	62	2	In	VDJ
TTCCCTGGAGCTTGGTGACTCTGCTGTGTATTTCTGTGCCAGCAGCCAAAGAGATCCGTCATGCAAGATACGCAGTATTTTGGCCCA		1	1.0436234606553955E-4	47	TCRBV03-01/03-02*01	TCRBV03	TCRBV03-01/03-02	01				TCRBD02-01*02	TCRBD02	TCRBD02-01	02				TCRBJ02-03*01	TCRBJ02	TCRBJ02-03	01				2	12	11	2	1	5	34	49	50	53	65	1	Out	VDJ
ATCCAGCCCTCAGAACCCAGGGACTCAGCTGTGTACTTCTGTGCCAGCAGCCAAATAGCGGGAGAGGGGGAGCTGTTTTTTGGAGAA	CASSQIAGEGELFF	2	2.087246921310791E-4	42	TCRBV12	TCRBV12				TCRBV12-03/12-04,TCRBV12-04		TCRBD02-01*02	TCRBD02	TCRBD02-01	02				TCRBJ02-02*01	TCRBJ02	TCRBJ02-02	01				6	2	5	2	5	8	39	50	55	64	66	2	In	VDJ
CAGGGACTCAGCTGTGTACTTCTGTGCCAGCAGTTTACACCCGCCGACGATGCAGGGGGATCCACCGGGGAGCTGTTTTTTGGAGAA		2	2.087246921310791E-4	59	TCRBV12	TCRBV12				TCRBV12-03/12-04,TCRBV12-04		TCRBD01-01*01	TCRBD01	TCRBD01-01	01				TCRBJ02-02*01	TCRBJ02	TCRBJ02-02	01				2	3	4	1	15	4	22	37	52	59	62	2	Out	VDJ
AACCAGACAGCTCTTTACTTCTGTGCCACCAGTGATGGAACTCTAGCGGGGGGCCTAGCGACCACCGGGGAGCTGTTTTTTGGAGAA	CATSDGTLAGGLATTGELFF	1	1.0436234606553955E-4	60	TCRBV24-01*01	TCRBV24	TCRBV24-01	01				TCRBD02-01*01	TCRBD02	TCRBD02-01	01				TCRBJ02-02*01	TCRBJ02	TCRBJ02-02	01				3	9	4	1	6	4	21	36	42	53	62	1	In	VDJ
CTCCTTCTCAGTGACTCTGGCTTCTATCTCTGTGCCTGGAGTGCCCGGGTGGGGACAGCTTACACCGGGGAGCTGTTTTTTGGAGAA	CAWSARVGTAYTGELFF	2	2.087246921310791E-4	51	TCRBV30-01*01	TCRBV30	TCRBV30-01	01				TCRBD01-01*01	TCRBD01	TCRBD01-01	01				TCRBJ02-02*01	TCRBJ02	TCRBJ02-02	01				1	3	0	5	8	3	30	43	51	58	61	2	In	VDJ
CTGAGCTCTCTGGAGCTGGGGGACTCAGCTTTGTATTTCTGTGCCAGCAGCGAGGGGGGAAACACCGGGGAGCTGTTTTTTGGAGAA	CASSEGGNTGELFF	1	1.0436234606553955E-4	42	TCRBV09-01*01	TCRBV09	TCRBV09-01	01								TCRBD01,TCRBD02	TCRBD01-01,TCRBD02-01		TCRBJ02-02*01	TCRBJ02	TCRBJ02-02	01				3	2	5	1	0	2	39	-1	52	58	60	1	In	VDJ
CAGCCATGTACTTCTGTGCCAGCAGTCGACAGGGAACACTGAAGCTTTCTTTGTGCCAGAATGCAAATTTCAGCTTTCTTTGGACAA		1	1.0436234606553955E-4	67	TCRBV02-01	TCRBV02	TCRBV02-01				01,03	TCRBD01-01*01	TCRBD01	TCRBD01-01	01				TCRBJ01-01*01	TCRBJ01	TCRBJ01-01	01				5	37	2	3	1	10	14	26	27	34	71	1	Out	VDJ
GTGACATCGGCCCAAAAGAACCCGACAGCTTTCTATCTCTGTGCCAGTAGTATGGCAGGACAGGGGACTGAAGCTTTCTTTGGACAA	CASSMAGQGTEAFF	5	5.218117303276978E-4	42	TCRBV19-01*01	TCRBV19	TCRBV19-01	01				TCRBD01-01*01	TCRBD01	TCRBD01-01	01				TCRBJ01-01*01	TCRBJ01	TCRBJ01-01	01				3	0	1	2	4	5	39	53	57	-1	66	5	In	VDJ
NTGTCGGCTGCTCCCTCCCAAACATCTGTGTACTTCTGTGCCAGCAGCCAGGAGGGGGCATCGAACACTGAAGCTTTCTTTGGACAA	CASSQEGASNTEAFF	1	1.0436234606553955E-4	45	TCRBV06-02*02	TCRBV06	TCRBV06-02	02				TCRBD01-01*01	TCRBD01	TCRBD01-01	01				TCRBJ01-01*01	TCRBJ01	TCRBJ01-01	01				2	3	5	0	3	1	36	49	52	59	62	1	In	VDJ
ATCAATTCCCTGGAGCTTGGTGACTCTGCTGTGTATTTCTGTGCCAGCAGCCAAGTCCGTTGGGAAACTGAAGCTTTCTTTGGACAA	CASSQVRWETEAFF	1	1.0436234606553955E-4	42	TCRBV03-01/03-02*01	TCRBV03	TCRBV03-01/03-02	01								TCRBD01,TCRBD02	TCRBD01-01,TCRBD02-01		TCRBJ01-01*01	TCRBJ01	TCRBJ01-01	01				1	1	0	8	6	5	39	55	61	65	66	1	In	VDJ
TCCCTGATTCTGGAGTCCGCCAGCACCAACCAGACATCTATGTACCTCTGTGCCAGCAGTCGAGGAAAGGAAGCTTTCTTTGGACAA	CASSRGKEAFF	1	1.0436234606553955E-4	33	TCRBV28-01*01	TCRBV28	TCRBV28-01	01				TCRBD02-01*02	TCRBD02	TCRBD02-01	02				TCRBJ01-01*01	TCRBJ01	TCRBJ01-01	01				5	4	11	1	1	8	48	60	61	65	69	1	In	VDJ
GTGACATCGGCCCAAAAGAACCCGACAGCTTTCTATCTCTGTGCCAGTAGTACGGATGCAACTAATGAAAAACTGTTTTTTGGCAGT	CASSTDATNEKLFF	1	1.0436234606553955E-4	42	TCRBV19-01*01	TCRBV19	TCRBV19-01	01								TCRBD01,TCRBD02	TCRBD01-01,TCRBD02-01		TCRBJ01-04*01	TCRBJ01	TCRBJ01-04	01				4	2	1	8	1	0	39	52	53	56	58	1	In	VDJ
CGCTCACCAGGCCTGGGGGACGCAGCCATGTACCTGTGTGCCACCAGCAGAGATCTTGGTGCGGGGGAAAAACTGTTTTTTGGCAGT	CATSRDLGAGEKLFF	2	2.087246921310791E-4	45	TCRBV15-01*02	TCRBV15	TCRBV15-01	02				TCRBD02-01*01	TCRBD02	TCRBD02-01	01				TCRBJ01-04*01	TCRBJ01	TCRBJ01-04	01				0	0	7	3	7	8	36	53	60	-1	66	2	In	VDJ
CTGAAGATCCAGCGCACACAGCAGGAGGACTCCGCCGTGTATCTCTGTGCCAGCAGCAAACCTAATCAGCCCCAGCATTTTGGTGAT	CASSKPNQPQHF	1	1.0436234606553955E-4	36	TCRBV07-08	TCRBV07	TCRBV07-08				01,03					TCRBD01,TCRBD02	TCRBD01-01,TCRBD02-01		TCRBJ01-05*01	TCRBJ01	TCRBJ01-05	01				5	2	3	7	2	4	45	57	59	61	63	1	In	VDJ
AACTGGAGGATTCTGGAGTTTATTTCTGTGCCAGCAGCCAAGGGAGGCAGGGGGCGCTCGGGCAATCAGCCCCAGCATTTTGGTGAT		2	2.087246921310791E-4	55	TCRBV14-01*01	TCRBV14	TCRBV14-01	01				TCRBD01-01*01	TCRBD01	TCRBD01-01	01				TCRBJ01-05*01	TCRBJ01	TCRBJ01-05	01				1	6	4	0	5	2	26	42	47	55	61	2	Out	VDJ
TCAGAACCCAGGGACTCAGCTGTGTACTTCTGTGCCAGCAGCCTTGAATCCCAGCCATATAGCAATCAGCCCCAGCATTTTGGTGAT	CASSLESQPYSNQPQHF	1	1.0436234606553955E-4	51	TCRBV12	TCRBV12				TCRBV12-03/12-04,TCRBV12-04						TCRBD01,TCRBD02	TCRBD01-01,TCRBD02-01		TCRBJ01-05*01	TCRBJ01	TCRBJ01-05	01				6	5	4	5	10	0	30	41	51	54	59	1	In	VDJ
GCTACCAGCTCCCAGACATCTGTGTACTTCTGTGCCATCAGTGACACTAGACAGGGGAATAGCAATCAGCCCCAGCATTTTGGTGAT	CAISDTRQGNSNQPQHF	1	1.0436234606553955E-4	51	TCRBV10-03*01	TCRBV10	TCRBV10-03	01				TCRBD01-01*01	TCRBD01	TCRBD01-01	01				TCRBJ01-05*01	TCRBJ01	TCRBJ01-05	01				3	2	2	2	5	0	30	44	49	57	59	1	In	VDJ
ACAAAGCTGGAGGACTCAGCCATGTACTTCTGTGCCAGCAGCCACATTGGGCAGGGGATCGTTGATTATGGCTACACCTTCGGTTCG	CASSHIGQGIVDYGYTF	1	1.0436234606553955E-4	51	TCRBV02-01	TCRBV02	TCRBV02-01				01,03	TCRBD01-01*01	TCRBD01	TCRBD01-01	01				TCRBJ01-02*01	TCRBJ01	TCRBJ01-02	01				6	9	4	2	10	5	30	41	51	57	66	1	In	VDJ
GCACAGAGCGGGGGGACTCAGCCGTGTATCTCTGTGCCAGCAGCTAGGGGCGACAGGGGGCTCTGCTATGGCTACACCTTCGGTTCG		1	1.0436234606553955E-4	49	TCRBV07-03*01	TCRBV07	TCRBV07-03	01				TCRBD01-01*01	TCRBD01	TCRBD01-01	01				TCRBJ01-02*01	TCRBJ01	TCRBJ01-02	01				4	4	2	0	6	4	32	45	51	61	65	1	Out	VDJ
CTGAGCTCTCTGGAGCTGGGGGACCCAGCTTTGTATTTCTGTGCCAGCAGCTCCAGAGGTGGGAACTATGGCTACACCTTCGGTTCG	CASSSRGGNYGYTF	1	1.0436234606553955E-4	42	TCRBV09-01*01	TCRBV09	TCRBV09-01	01				TCRBD02-01*02	TCRBD02	TCRBD02-01	02				TCRBJ01-02*01	TCRBJ01	TCRBJ01-02	01				4	4	11	1	4	2	39	51	55	59	63	1	In	VDJ
ACCCGCTCCCAGACATCTGTGTATTTCTGCGCCAGCAGTGAACAGGCAGGGGGTATAATAGGAAACTATGGCTACACCTTCGGTTCG	CASSEQAGGIIGNYGYTF	1	1.0436234606553955E-4	54	TCRBV10-02*01	TCRBV10	TCRBV10-02	01				TCRBD01-01*01	TCRBD01	TCRBD01-01	01				TCRBJ01-02*01	TCRBJ01	TCRBJ01-02	01				3	10	4	1	5	2	27	41	46	53	63	1	In	VDJ
CTGATTCTGGAGTCCGCCAGCACCAACCAGACATCTATGTACCTCTGTGCCAGCAGTTTGGGTGTCCATGGCTACACCTTCGGTTCG	CASSLGVHGYTF	5	5.218117303276978E-4	36	TCRBV28-01*01	TCRBV28	TCRBV28-01	01								TCRBD01,TCRBD02	TCRBD01-01,TCRBD02-01		TCRBJ01-02*01	TCRBJ01	TCRBJ01-02	01				3	5	0	9	0	6	45	-1	59	62	67	5	In	VDJ
TCCCTGATTCTGGAGTCCGCCAGCACCAACCAGACATCTATGTACCTCTGTGCCAGCAGCCCCACTACCGAGCAGTACTTCGGGCCG	CASSPTTEQYF	1	1.0436234606553955E-4	33	TCRBV28-01*01	TCRBV28	TCRBV28-01	01				TCRBD02-01	TCRBD02	TCRBD02-01				01,02	TCRBJ02-07*01	TCRBJ02	TCRBJ02-07	01				6	1	3	9	4	6	48	59	63	67	68	1	In	VDJ
TGGAGTCAGCTGCTCCCTCCCAGACATCTGTGTACTTCTGTGCCAGTCCATCGGACAGGAGAGAAGTACGAGCAGTACTTCGGGCCG		1	1.0436234606553955E-4	43	TCRBV06	TCRBV06				TCRBV06-01,TCRBV06-09		TCRBD01-01*01	TCRBD01	TCRBD01-01	01				TCRBJ02-07*01	TCRBJ02	TCRBJ02-07	01				9	7	1	4	6	4	38	46	52	59	66	1	Out	VDJ
CAGGGGACACAGCACTGTATTTCTGTGCCAGCAGCAAAGAACTTCGGGACAGGGATTTTATGCTCCTACGAGCAGTACTTCGGGCCG		2	2.087246921310791E-4	58	TCRBV21-01*01	TCRBV21	TCRBV21-01	01				TCRBD01-01*01	TCRBD01	TCRBD01-01	01				TCRBJ02-07*01	TCRBJ02	TCRBJ02-07	01				1	8	0	3	6	0	23	39	45	54	62	2	Out	VDJ
CTGGAGTCCGCCAGCACCAACCAGACATCTATGTACCTCTGTGCCAGCAGACCTAGCGGTTACTCCTACGAGCAGTACTTCGGGCCG	CASRPSGYSYEQYF	3	3.1308703819661864E-4	42	TCRBV28-01*01	TCRBV28	TCRBV28-01	01				TCRBD02-01	TCRBD02	TCRBD02-01				01,02	TCRBJ02-07*01	TCRBJ02	TCRBJ02-07	01				6	3	4	5	2	0	39	50	52	59	62	3	In	VDJ
CAGGTAGTGCGAGGAGATTCGGCAGCTTATTTCTGTGCCAGCTCACCACTCCCCGGGACAGCATCCTACGAGCAGTACTTCGGGCCG	CASSPLPGTASYEQYF	1	1.0436234606553955E-4	48	TCRBV18-01*01	TCRBV18	TCRBV18-01	01				TCRBD01-01*01	TCRBD01	TCRBD01-01	01				TCRBJ02-07*01	TCRBJ02	TCRBJ02-07	01				1	2	0	5	5	1	33	49	54	61	63	1	In	VDJ
CAGCAGGTAGTGCGAGGAGATTCGGCAGCTTATTTCTGTGCCAGCTCGCCCCGGACCTCGGAGGCCTACGAGCAGTACTTCGGGCCG	CASSPRTSEAYEQYF	1	1.0436234606553955E-4	45	TCRBV18-01*01	TCRBV18	TCRBV18-01	01				TCRBD02-01*02	TCRBD02	TCRBD02-01	02				TCRBJ02-07*01	TCRBJ02	TCRBJ02-07	01				6	0	10	1	12	2	36	47	59	-1	64	1	In	VDJ
NNNNNNNNNNTGTCGGCTGCTCCCTCCCAGACATCTGTGTACTTCTGTGCCGTAAGGGGTGTACCCTACGAGCAGTACTTCGGGCCG	CAVRGVPYEQYF	2	2.087246921310791E-4	36	TCRBV06-05*01	TCRBV06	TCRBV06-05	01				TCRBD01-01*01	TCRBD01	TCRBD01-01	01				TCRBJ02-07*01	TCRBJ02	TCRBJ02-07	01				11	5	5	2	3	2	45	51	54	59	64	2	In	VDJ
ATCCAGCCCTCAGAACCCAGGGACTCAGCTGTGTACTTCTGTGCCAGCAGCCTCTGGGGGGGCTACTACGAGCAGTACTTCGGGCCG	CASSLWGGYYEQYF	1	1.0436234606553955E-4	42	TCRBV12	TCRBV12				TCRBV12-03/12-04,TCRBV12-04		TCRBD02-01*01	TCRBD02	TCRBD02-01	01				TCRBJ02-07*01	TCRBJ02	TCRBJ02-07	01				6	3	9	0	5	3	39	50	55	62	65	1	In	VDJ
AAGATCCGGTCCACAAAGCTGGAGGACTCAGCCATGTACTTCTGTGCCAGCAGTTGGGCCCAAAAATACGAGCAGTACTTCGGGCCG	CASSWAQKYEQYF	4	4.174493842621582E-4	39	TCRBV02-01	TCRBV02	TCRBV02-01				01,03	TCRBD01-01*01	TCRBD01	TCRBD01-01	01				TCRBJ02-07*01	TCRBJ02	TCRBJ02-07	01				5	7	8	0	1	4	42	54	55	59	66	4	In	VDJ
TGTGACATCGGCCCAAAAGAACCCGACAGCTTTCTATCTCTGTGCCAGTCCAAGGGGGTCGAATAGCACGAGCAGTACTTCGGGCCG		1	1.0436234606553955E-4	41	TCRBV19-01*01	TCRBV19	TCRBV19-01	01				TCRBD01-01*01	TCRBD01	TCRBD01-01	01				TCRBJ02-07*01	TCRBJ02	TCRBJ02-07	01				8	9	5	1	3	5	40	49	52	58	67	1	Out	VDJ
GAGTCCGCTACCAGCTCCCAGACATCTGTGTACTTCTGTGCCATCAGTGAGTCGGCCGGTATTGGAAACACCATATATTTTGGAGAG	CAISESAGIGNTIYF	2	2.087246921310791E-4	45	TCRBV10-03*01	TCRBV10	TCRBV10-03	01								TCRBD01,TCRBD02	TCRBD01-01,TCRBD02-01		TCRBJ01-03*01	TCRBJ01	TCRBJ01-03	01				0	6	9	0	0	3	36	-1	53	56	62	2	In	VDJ
ACCTTGGAGCTGGGGGACTCGGCCCTTTATCTTTGCGCCAGCAGCCCGGACAGCCTTCTCTCTGGAAACACCATATATTTTGGAGAG	CASSPDSLLSGNTIYF	2	2.087246921310791E-4	48	TCRBV05-01*01	TCRBV05	TCRBV05-01	01				TCRBD01-01*01	TCRBD01	TCRBD01-01	01				TCRBJ01-03*01	TCRBJ01	TCRBJ01-03	01				4	6	1	5	2	0	33	45	47	53	59	2	In	VDJ
TCTCTGGAGCTGGGGGACTCAGCTTTGTATTTCTGTGCCAGCAGCGTAGCTGGGCAATTAACTGGAAACACCATATATTTTGGAGAG	CASSVAGQLTGNTIYF	1	1.0436234606553955E-4	48	TCRBV09-01*01	TCRBV09	TCRBV09-01	01				TCRBD01-01*01	TCRBD01	TCRBD01-01	01				TCRBJ01-03*01	TCRBJ01	TCRBJ01-03	01				0	6	8	0	2	2	33	49	51	55	61	1	In	VDJ
GAGTCCGCTACCAGCTCCCAGACATCTGTGTACTTCTGTGCCATCAGGAGCTTTGGAGGGGGAGGAAACACCATATATTTTGGAGAG	CAIRSFGGGGNTIYF	2	2.087246921310791E-4	45	TCRBV10-03*01	TCRBV10	TCRBV10-03	01								TCRBD01,TCRBD02	TCRBD01-01,TCRBD02-01		TCRBJ01-03*01	TCRBJ01	TCRBJ01-03	01				6	1	5	1	9	4	36	47	56	62	63	2	In	VDJ
CTGGAGGATTCTGGAGTTTATTTCTGTGCCAGCAGCCCCCGGGTAGGTGCGGGGGTCTCTGGGGCCAACGTCCTGACTTTCGGGGCC	CASSPRVGAGVSGANVLTF	3	3.1308703819661864E-4	57	TCRBV14-01*01	TCRBV14	TCRBV14-01	01				TCRBD02-01*01	TCRBD02	TCRBD02-01	01				TCRBJ02-06*01	TCRBJ02	TCRBJ02-06	01				4	1	7	2	11	0	24	37	48	55	56	3	In	VDJ
CAGGAGGACTCCGCCGTGTATCTCTGTGCCAGCAGTCTCCGGGACAGGGTGACGGGCTCCTATAATTCACCCCTCCACTTTGGGAAC	CASSLRDRVTGSYNSPLHF	1	1.0436234606553955E-4	57	TCRBV07-08	TCRBV07	TCRBV07-08				01,03	TCRBD01-01*01	TCRBD01	TCRBD01-01	01				TCRBJ01-06*02	TCRBJ01	TCRBJ01-06	02				6	7	0	3	5	0	24	35	40	49	56	1	In	VDJ
ATCCAGCGCACAGAGCGGGGGGACTCAGCCGTGTATCTCTGTGCCAGCAGCTTAGCGGGGGCCTACAATGAGCAGTTCTTCGGGCCA	CASSLAGAYNEQFF	1	1.0436234606553955E-4	42	TCRBV07-03*01	TCRBV07	TCRBV07-03	01				TCRBD02-01*01	TCRBD02	TCRBD02-01	01				TCRBJ02-01*01	TCRBJ02	TCRBJ02-01	01				2	0	7	2	0	2	39	-1	54	-1	61	1	In	VDJ
ACCTTGGAGCTGGGGGACTCGGCCCTTTATCTTTGCGCCAGCAGCGTAGTAGCGGGGGGTGTATACAATGAGCAGTTCTTCGGGCCA	CASSVVAGGVYNEQFF	2	2.087246921310791E-4	48	TCRBV05-01*01	TCRBV05	TCRBV05-01	01				TCRBD02-01*01	TCRBD02	TCRBD02-01	01				TCRBJ02-01*01	TCRBJ02	TCRBJ02-01	01				4	4	5	1	4	4	33	45	49	59	63	2	In	VDJ
ATGAATGTGAGCACCTTGGAGCTGGGGGACTCGGCCCTTTATCTTTGCGCCAGCAGCTTGGTAGGGGGCGAGCAGTTCTTCGGGCCA	CASSLVGGEQFF	1	1.0436234606553955E-4	36	TCRBV05-01*01	TCRBV05	TCRBV05-01	01				TCRBD01-01*01	TCRBD01	TCRBD01-01	01				TCRBJ02-01*01	TCRBJ02	TCRBJ02-01	01				0	0	5	0	1	10	45	61	62	-1	69	1	In	VDJ
CAGCGCACAGAGCAGGAGGACTCCGCCGTGTATCTCTGTGCCAGCAGCTTAGTAGGGACTAGCGGAGGGACCCAGTACTTCGGGCCA	CASSLVGTSGGTQYF	1	1.0436234606553955E-4	45	TCRBV07-08*01	TCRBV07	TCRBV07-08	01				TCRBD02-01	TCRBD02	TCRBD02-01				01,02	TCRBJ02-05*01	TCRBJ02	TCRBJ02-05	01				1	3	0	5	2	7	36	52	54	65	68	1	In	VDJ
GAGTCTGCCATCCCCAACCAGACAGCTCTTTACTTCTGTGCCACCAGTGATTCGCGACTGGCCCAAGAGACCCAGTACTTCGGGCCA	CATSDSRLAQETQYF	1	1.0436234606553955E-4	45	TCRBV24-01*01	TCRBV24	TCRBV24-01	01				TCRBD02-01	TCRBD02	TCRBD02-01				01,02	TCRBJ02-05*01	TCRBJ02	TCRBJ02-05	01				2	3	2	10	3	1	36	52	55	59	62	1	In	VDJ
ATCCAGCCTGCAGAGCTTGAGGACTCGGCCGTGTATCTCTGTGCCAGCAGCTTAGACGGCATACAAGAGACCCAGTACTTCGGGCCA	CASSLDGIQETQYF	1	1.0436234606553955E-4	42	TCRBV11	TCRBV11				TCRBV11-02,TCRBV11-03						TCRBD01,TCRBD02	TCRBD01-01,TCRBD02-01		TCRBJ02-05*01	TCRBJ02	TCRBJ02-05	01				0	3	9	0	1	2	39	56	57	60	63	1	In	VDJ
NNNNNNNTGTCGGCTGCTCCCTCCCAGACATCTGTGTACTTCTGTGCCAGCAGTGAAGAGGGGTGGCAGACCCAGTACTTCGGGCCA	CASSEEGWQTQYF	1	1.0436234606553955E-4	39	TCRBV06-01*01	TCRBV06	TCRBV06-01	01				TCRBD01-01*01	TCRBD01	TCRBD01-01	01				TCRBJ02-05*01	TCRBJ02	TCRBJ02-05	01				1	4	5	2	0	6	42	-1	58	63	67	1	In	VDJ
AGTGCCCATCCTGAAGACAGCAGCTTCTACATCTGCAGTGCTAGAGACCGGGACAGGGGGCCACCAGATACGCAGTATTTTGGCCCA	CSARDRDRGPPDTQYF	1	1.0436234606553955E-4	48	TCRBV20	TCRBV20				TCRBV20-01,TCRBV20-or09_02		TCRBD01-01*01	TCRBD01	TCRBD01-01	01				TCRBJ02-03*01	TCRBJ02	TCRBJ02-03	01				0	3	0	0	2	4	33	47	49	61	64	1	In	VDJ
CGCACAGAGCAGGAGGACTCCGCCGTGTATCTCTGTGCCAGCAGCTTTCCGAGAGGGGGGCTAGCGGGGGAGCTGTTTTTTGGAGAA	CASSFPRGGLAGELFF	1	1.0436234606553955E-4	48	TCRBV07-08*01	TCRBV07	TCRBV07-08	01								TCRBD01,TCRBD02	TCRBD01-01,TCRBD02-01		TCRBJ02-02*01	TCRBJ02	TCRBJ02-02	01				3	7	5	1	6	8	33	47	53	59	66	1	In	VDJ
ACAGAGCGGGGGGACTCAGCCGTGTATCTCTGTGCCAGCAGCTTAAACCCGACAGGGATGGGAGCCGGGGAGCTGTTTTTTGGAGAA	CASSLNPTGMGAGELFF	1	1.0436234606553955E-4	51	TCRBV07-03*01	TCRBV07	TCRBV07-03	01				TCRBD01-01*01	TCRBD01	TCRBD01-01	01				TCRBJ02-02*01	TCRBJ02	TCRBJ02-02	01				1	7	2	3	4	6	30	46	50	57	64	1	In	VDJ
GAACTGAACATGAGCTCCTTGGAGCTGGGGGACTCAGCCCTGTACTTCTGTGCCAGCAGCATCACCGGGGAGCTGTTTTTTGGAGAA	CASSITGELFF	1	1.0436234606553955E-4	33	TCRBV13-01*01	TCRBV13	TCRBV13-01	01											TCRBJ02-02*01	TCRBJ02	TCRBJ02-02	01				5	2	0	0	0	4	48	-1	-1	60	62	1	In	VJ
CTCAAGATCCAGCCTGCAGAGCTTGAGGACTCGGCCGTGTATCTCTGTGCCAGCAGCTTAGGCCCCTTTGAAGCTTTCTTTGGACAA	CASSLGPFEAFF	2	2.087246921310791E-4	36	TCRBV11	TCRBV11				TCRBV11-02,TCRBV11-03						TCRBD01,TCRBD02	TCRBD01-01,TCRBD02-01		TCRBJ01-01*01	TCRBJ01	TCRBJ01-01	01				1	5	10	0	0	7	45	-1	61	63	68	2	In	VDJ
GACATCGGCCCAAAAGAACCCGACAGCTTTCTATCTCTGTGCCAGTAGTATTTTATAAGACAGAATACTGAAGCTTTCTTTGGACAA		1	1.0436234606553955E-4	44	TCRBV19-01*01	TCRBV19	TCRBV19-01	01				TCRBD01-01*01	TCRBD01	TCRBD01-01	01				TCRBJ01-01*01	TCRBJ01	TCRBJ01-01	01				3	3	2	5	7	5	37	51	58	63	66	1	Out	VDJ
CTGACAGTGACCAGTGCCCATCCTGAAGACAGCAGCTTCTACATCTGCAGTGCTTTAACAGTGTCCACTGAAGCTTTCTTTGGACAA	CSALTVSTEAFF	1	1.0436234606553955E-4	36	TCRBV20	TCRBV20				TCRBV20-01,TCRBV20-or09_02		TCRBD01-01*01	TCRBD01	TCRBD01-01	01				TCRBJ01-01*01	TCRBJ01	TCRBJ01-01	01				5	4	3	5	3	4	45	54	57	61	65	1	In	VDJ
ACCTTGGAGCTGGGGGACTCGGCCCTTTATCTTTGCGCCAGCAGCAGCGGGACAGAAGGTTGGAACACTGAAGCTTTCTTTGGACAA	CASSSGTEGWNTEAFF	1	1.0436234606553955E-4	48	TCRBV05-01*01	TCRBV05	TCRBV05-01	01								TCRBD01,TCRBD02	TCRBD01-01,TCRBD02-01		TCRBJ01-01*01	TCRBJ01	TCRBJ01-01	01				4	7	0	5	3	1	33	45	48	55	62	1	In	VDJ
TCGGCTGCTCCCTCCCAGACATCTGTGTACTTCTGTGCCAGCAGTTACTCGACTGGCCGCAGGAACACTGAAGCTTTCTTTGGACAA	CASSYSTGRRNTEAFF	1	1.0436234606553955E-4	48	TCRBV06-05*01	TCRBV06	TCRBV06-05	01				TCRBD02-01	TCRBD02	TCRBD02-01				01,02	TCRBJ01-01*01	TCRBJ01	TCRBJ01-01	01				0	8	2	10	0	1	33	-1	50	54	62	1	In	VDJ
ATCAATTCCCTGGAGCTTGGTGACTCTGCTGTGTATTTCTGTGCCAGCAGCCAGACCCCGGGCTATGAAAAACTGTTTTTTGGCAGT	CASSQTPGYEKLFF	1	1.0436234606553955E-4	42	TCRBV03-01/03-02*01	TCRBV03	TCRBV03-01/03-02	01								TCRBD01,TCRBD02	TCRBD01-01,TCRBD02-01		TCRBJ01-04*01	TCRBJ01	TCRBJ01-04	01				3	1	8	0	6	6	39	53	59	63	64	1	In	VDJ
CTGCAGCCAGAAGACTCAGCCCTGTATCTCTGCGCCAGCAGCCGAGGGTTTTACTTGGAGTCTAATGAAAAACTGTTTTTTGGCAGT	CASSRGFYLESNEKLFF	1	1.0436234606553955E-4	51	TCRBV04-01*01	TCRBV04	TCRBV04-01	01				TCRBD02-01*02	TCRBD02	TCRBD02-01	02				TCRBJ01-04*01	TCRBJ01	TCRBJ01-04	01				4	13	11	0	0	3	30	-1	43	48	61	1	In	VDJ
CAGCCTGCAGAGCTTGAGGACTCGGCCGTGTATCTCTGTGCCAGCAGCTTTTCCGTGACGGCTAATGAAAAACTGTTTTTTGGCAGT	CASSFSVTANEKLFF	1	1.0436234606553955E-4	45	TCRBV11	TCRBV11				TCRBV11-02,TCRBV11-03						TCRBD01,TCRBD02	TCRBD01-01,TCRBD02-01		TCRBJ01-04*01	TCRBJ01	TCRBJ01-04	01				3	2	2	7	6	3	36	50	56	59	61	1	In	VDJ
AAGATCCAGCCTGCAGAGCTTGAGGACTCGGCCGTGTATCTCTGTGCCAGCAGGAGGACAGGGGGGGAAAAACTGTTTTTTGGCAGT	CASRRTGGEKLFF	1	1.0436234606553955E-4	39	TCRBV11	TCRBV11				TCRBV11-02,TCRBV11-03		TCRBD01-01*01	TCRBD01	TCRBD01-01	01				TCRBJ01-04*01	TCRBJ01	TCRBJ01-04	01				6	1	1	1	2	8	42	53	55	65	66	1	In	VDJ
ATCCAGCGCACAGAGCAGGAGGACTCGGCCGTGTATCTCTGTGCCAGCAGCCGACAGGGGTGGGATCAGCCCCAGCATTTTGGTGAT	CASSRQGWDQPQHF	1	1.0436234606553955E-4	42	TCRBV07	TCRBV07				TCRBV07-02,TCRBV07-08		TCRBD01-01*01	TCRBD01	TCRBD01-01	01				TCRBJ01-05*01	TCRBJ01	TCRBJ01-05	01				5	4	2	2	1	5	39	51	52	60	64	1	In	VDJ
CAGCGCACAGAGCAGGGGGACTCGGCCATGTATCTCTGTGCCAGCAGCCCCGATGGGGGTGCTAATCAGCCCCAGCATTTTGGTGAT	CASSPDGGANQPQHF	2	2.087246921310791E-4	45	TCRBV07-09*01	TCRBV07	TCRBV07-09	01								TCRBD01,TCRBD02	TCRBD01-01,TCRBD02-01		TCRBJ01-05*01	TCRBJ01	TCRBJ01-05	01				5	4	6	1	6	4	36	48	54	59	63	2	In	VDJ
ACATCGGCCCAAAAGAACCCGACAGCTTTCTATCTCTGTGCCAGTAGTGCCGGGACAGAAGCACTCTATGGCTACACCTTCGGTTCG	CASSAGTEALYGYTF	1	1.0436234606553955E-4	45	TCRBV19-01*01	TCRBV19	TCRBV19-01	01				TCRBD01-01*01	TCRBD01	TCRBD01-01	01				TCRBJ01-02*01	TCRBJ01	TCRBJ01-02	01				5	7	0	5	3	4	36	48	51	58	65	1	In	VDJ
ATCCAGCGCACAGAGCAGGGGGACTCGGCCATGTATCTCTGTGTCAGCAGCCCCTCCGGCAGCCCCTATGGCTACACCTTCGGTTCG	CVSSPSGSPYGYTF	1	1.0436234606553955E-4	42	TCRBV07-09*01	TCRBV07	TCRBV07-09	01								TCRBD01,TCRBD02	TCRBD01-01,TCRBD02-01		TCRBJ01-02*01	TCRBJ01	TCRBJ01-02	01				5	3	4	5	8	4	39	51	59	62	65	1	In	VDJ
CTGCAGCCAGAAGACTCAGCCCTGTATCTCTGCGCCAGCAGCCAAGACTTGGACAGGAGGACTAACTATGGCTACACCTTCGGTTCG	CASSQDLDRRTNYGYTF	1	1.0436234606553955E-4	51	TCRBV04-01*01	TCRBV04	TCRBV04-01	01				TCRBD01-01*01	TCRBD01	TCRBD01-01	01				TCRBJ01-02*01	TCRBJ01	TCRBJ01-02	01				0	4	1	4	3	0	30	47	50	57	61	1	In	VDJ
ATCCGGTCCACAAAGCTGGAGGACTCAGCCATGTACTTCTGTGCCAGCAGCAATACGGGACGGAACTATGGCTACACCTTCGGTTCG	CASSNTGRNYGYTF	1	1.0436234606553955E-4	42	TCRBV02-01	TCRBV02	TCRBV02-01				01,03					TCRBD01,TCRBD02	TCRBD01-01,TCRBD02-01		TCRBJ01-02*01	TCRBJ01	TCRBJ01-02	01				6	2	0	7	6	2	39	50	56	61	63	1	In	VDJ
AGCAACATGAGCCCTGAAGACAGCAGCATATATCTCTGCAGCGTTCACTTCTCACCGGGACACGAATCGGGCTACACCTTCGGTTCG	CSVHFSPGHESGYTF	1	1.0436234606553955E-4	45	TCRBV29-01	TCRBV29	TCRBV29-01				01,02	TCRBD01-01*01	TCRBD01	TCRBD01-01	01				TCRBJ01-02*01	TCRBJ01	TCRBJ01-02	01				5	7	0	6	11	8	36	45	56	62	69	1	In	VDJ
NNNNNNNTGTCGGCTGCTCCCTCCCAGACATCTGTGTACTTCTGTGCCAGCAGTGAGGACAGGGATCTCGAGCAGTACTTCGGGCCG	CASSEDRDLEQYF	1	1.0436234606553955E-4	39	TCRBV06-01*01	TCRBV06	TCRBV06-01	01				TCRBD01-01*01	TCRBD01	TCRBD01-01	01				TCRBJ02-07*01	TCRBJ02	TCRBJ02-07	01				3	4	1	3	0	6	42	-1	56	64	68	1	In	VDJ
GAGATCCAGTCCACGGAGTCAGGGGACACAGCACTGTATTTCTGTGCCAGCAGCAAAGTAGTCTCCTACGAGCAGTACTTCGGGCCG	CASSKVVSYEQYF	2	2.087246921310791E-4	39	TCRBV21-01*01	TCRBV21	TCRBV21-01	01				TCRBD02-01	TCRBD02	TCRBD02-01				01,02	TCRBJ02-07*01	TCRBJ02	TCRBJ02-07	01				1	1	5	8	0	0	42	-1	58	61	62	2	In	VDJ
GAGTTGGCTGCTCCCTCCCAGACATCTGTGTACTTCTGTGCCAGCAGAAACGGACAGGGTCTCTCCTACGAGCAGTACTTCGGGCCG	CASRNGQGLSYEQYF	1	1.0436234606553955E-4	45	TCRBV06-06	TCRBV06	TCRBV06-06				01,04	TCRBD01-01*01	TCRBD01	TCRBD01-01	01				TCRBJ02-07*01	TCRBJ02	TCRBJ02-07	01				6	3	1	3	4	0	36	47	51	59	62	1	In	VDJ
TCCGCTACCAGCTCCCAGACATCTGTGTACTTCTGTGCCATCAGTGAGTCGAACGGATTCAGCTCCTACGAGCAGTACTTCGGGCCG	CAISESNGFSSYEQYF	1	1.0436234606553955E-4	48	TCRBV10-03*01	TCRBV10	TCRBV10-03	01								TCRBD01,TCRBD02	TCRBD01-01,TCRBD02-01		TCRBJ02-07*01	TCRBJ02	TCRBJ02-07	01				0	5	1	8	4	0	33	50	54	57	62	1	In	VDJ
ACAGAGCAGGAGGACTCGGCCGTGTATCTCTGTGCCAGCAGCGAAGGAGCGGGAGCCTATCTATCCTACGAGCAGTACTTCGGGCCG	CASSEGAGAYLSYEQYF	1	1.0436234606553955E-4	51	TCRBV07-02	TCRBV07	TCRBV07-02				01,02	TCRBD02-01*02	TCRBD02	TCRBD02-01	02				TCRBJ02-07*01	TCRBJ02	TCRBJ02-07	01				5	8	6	2	5	1	30	42	47	55	63	1	In	VDJ
GTGAACGCCTTGGAGCTGGACGACTCGGCCCTGTATCTCTGTGCCAGCAGCTTGGGACGGGGGGCCTACGAGCAGTACTTCGGGCCG	CASSLGRGAYEQYF	5	5.218117303276978E-4	42	TCRBV05-04*01	TCRBV05	TCRBV05-04	01				TCRBD02-01*01	TCRBD02	TCRBD02-01	01				TCRBJ02-07*01	TCRBJ02	TCRBJ02-07	01				0	0	8	1	2	2	39	55	57	-1	64	5	In	VDJ
GTGACCAGTGCCCATCCTGAAGACAGCAGCTTCTACATCTGCAGTGCTCACGACAGGGGAAGCCTTCACGAGCAGTACTTCGGGCCG	CSAHDRGSLHEQYF	2	2.087246921310791E-4	42	TCRBV20	TCRBV20				TCRBV20-01,TCRBV20-or09_02		TCRBD01-01*01	TCRBD01	TCRBD01-01	01				TCRBJ02-07*01	TCRBJ02	TCRBJ02-07	01				5	8	2	2	3	5	39	48	51	59	67	2	In	VDJ
CCTCACTCTGGAGTCTGCTGCCTCCTCCCAGACATCTGTATATTTCTGCGCCAGCAACTATCAGGGAACGAGCAGTACTTCGGGCCG		2	2.087246921310791E-4	35	TCRBV10-01*01	TCRBV10	TCRBV10-01	01				TCRBD01-01*01	TCRBD01	TCRBD01-01	01				TCRBJ02-07*01	TCRBJ02	TCRBJ02-07	01				7	1	4	3	5	5	46	56	61	66	67	2	Out	VDJ
TCCCTGATTCTGGAGTCCGCCAGCACCAACCAGACATCTATGTACCTCTGTGCCAGCAGACATCCCCGGGGCCTCTACTTCGGGCCG	CASRHPRGLYF	1	1.0436234606553955E-4	33	TCRBV28-01*01	TCRBV28	TCRBV28-01	01								TCRBD01,TCRBD02	TCRBD01-01,TCRBD02-01		TCRBJ02-07*01	TCRBJ02	TCRBJ02-07	01				6	3	7	0	8	13	48	59	67	72	75	1	In	VDJ
AGGCTGGAGTTGGCTGCTCCCTCCCAGACATCTGTGTACTTCTGTGCCAGCAGTGCCTCCCCTGGAAACACCATATATTTTGGAGAG	CASSASPGNTIYF	1	1.0436234606553955E-4	39	TCRBV06-06	TCRBV06	TCRBV06-06				01,04					TCRBD01,TCRBD02	TCRBD01-01,TCRBD02-01		TCRBJ01-03*01	TCRBJ01	TCRBJ01-03	01				5	5	10	0	0	2	42	-1	54	56	61	1	In	VDJ
ATCCAGCAGGTAGTGCGAGGAGATTCGGCAGCTTATTTCTGTGCCAGCTCACCATCAGGGGCAGGATCACCCCTCCACTTTGGGAAC	CASSPSGAGSPLHF	3	3.1308703819661864E-4	42	TCRBV18-01*01	TCRBV18	TCRBV18-01	01				TCRBD01-01*01	TCRBD01	TCRBD01-01	01				TCRBJ01-06*02	TCRBJ01	TCRBJ01-06	02				2	5	4	2	1	10	39	54	55	61	66	3	In	VDJ
NNNNNNNTGTCGGCTGCTCCCTCCCAGACATCTGTGTACTTCTGTGCCAGCGCGGAGACTTTTTCCGTTGAGCAGTTCTTCGGGCCA	CASAETFSVEQFF	1	1.0436234606553955E-4	39	TCRBV06-05*01	TCRBV06	TCRBV06-05	01				TCRBD02-01	TCRBD02	TCRBD02-01				01,02	TCRBJ02-01*01	TCRBJ02	TCRBJ02-01	01				8	8	2	10	5	9	42	51	56	60	68	1	In	VDJ
TGCCCATCCTGAAGACAGCAGCTTCTACATCTGCAGTGCTATTCTCGGATCTCCTAGCGGGGGAGGGGTGAGCAGTTCTTCGGGCCA		1	1.0436234606553955E-4	50	TCRBV20	TCRBV20				TCRBV20-01,TCRBV20-or09_02		TCRBD02-01*01	TCRBD02	TCRBD02-01	01				TCRBJ02-01*01	TCRBJ02	TCRBJ02-01	01				4	5	4	2	12	9	31	41	53	63	68	1	Out	VDJ
GTGACCAGTGCCCATCCTGAAGACAGCAGCTTCTACATCTGCAGTGCTCCGGGACTAGCGGGAGTTGATGAGCAGTTCTTCGGGCCA	CSAPGLAGVDEQFF	1	1.0436234606553955E-4	42	TCRBV20	TCRBV20				TCRBV20-01,TCRBV20-or09_02		TCRBD02-01*02	TCRBD02	TCRBD02-01	02				TCRBJ02-01*01	TCRBJ02	TCRBJ02-01	01				5	3	0	2	2	8	39	48	50	64	67	1	In	VDJ
CAGGCTACGAAGCTTGAGGATTCAGCAGTGTATTTTTGTGCCAGCAGCCTAGGGACTAGCGGGACCGATGAGCAGTTCTTCGGGCCA	CASSLGTSGTDEQFF	1	1.0436234606553955E-4	45	TCRBV16-01*01	TCRBV16	TCRBV16-01	01				TCRBD02-01*02	TCRBD02	TCRBD02-01	02				TCRBJ02-01*01	TCRBJ02	TCRBJ02-01	01				4	3	0	3	2	8	36	49	51	64	67	1	In	VDJ
TCCCTAGAGTCTGCCATCCCCAACCAGACAGCTCTTTACTTCTGTGCCACCAGTGATTTGTCCGGTAATGAGCAGTTCTTCGGGCCA	CATSDLSGNEQFF	1	1.0436234606553955E-4	39	TCRBV24-01*01	TCRBV24	TCRBV24-01	01				TCRBD02-01	TCRBD02	TCRBD02-01				01,02	TCRBJ02-01*01	TCRBJ02	TCRBJ02-01	01				0	1	8	5	2	7	42	60	62	65	66	1	In	VDJ
CTGCAGCCAGAAGACTCGGCCCTGTATCTCTGTGCCAGCAGCCATCCCCAGGCAGGACTAGCAGGCAATGAGCAGTTCTTCGGGCCA	CASSHPQAGLAGNEQFF	1	1.0436234606553955E-4	51	TCRBV04-02*01	TCRBV04	TCRBV04-02	01				TCRBD02-01	TCRBD02	TCRBD02-01				01,02	TCRBJ02-01*01	TCRBJ02	TCRBJ02-01	01				3	3	1	7	10	6	30	44	54	62	65	1	In	VDJ
CAGCGCACAGAGCGGGGGGACTCAGCCGTGTATCTCTGTGCCAGCAGCTTACTGGGCAGCTCCTACAATGAGCAGTTCTTCGGGCCA	CASSLLGSSYNEQFF	1	1.0436234606553955E-4	45	TCRBV07-03*01	TCRBV07	TCRBV07-03	01				TCRBD01-01*01	TCRBD01	TCRBD01-01	01				TCRBJ02-01*01	TCRBJ02	TCRBJ02-01	01				2	2	8	0	2	0	36	51	53	57	59	1	In	VDJ
ATGAGCCCTGAAGACAGCAGCATATATCTCTGCAGCGTTGAAGAAGGGCTCGGGGGCGACTCCTACAATGAGCAGTTCTTCGGGCCA	CSVEEGLGGDSYNEQFF	2	2.087246921310791E-4	51	TCRBV29-01	TCRBV29	TCRBV29-01				01,02					TCRBD01,TCRBD02	TCRBD01-01,TCRBD02-01		TCRBJ02-01*01	TCRBJ02	TCRBJ02-01	01				0	2	6	0	7	0	30	44	51	57	59	2	In	VDJ
NTGTCGGCTGCTCCCTCCCAGACATCTGTGTACTTCTGTGCCAGCAAGGTCTGGGACACCAACTACAATGAGCAGTTCTTCGGGCCA	CASKVWDTNYNEQFF	1	1.0436234606553955E-4	45	TCRBV06-05*01	TCRBV06	TCRBV06-05	01				TCRBD01-01*01	TCRBD01	TCRBD01-01	01				TCRBJ02-01*01	TCRBJ02	TCRBJ02-01	01				7	4	0	6	6	3	36	46	52	58	62	1	In	VDJ
ACCAGTGCCCATCCTGAAGACAGCAGCTTCTACATCTGCAGTGCTAGAGATCGCGGAGGGGACAACAATGAGCAGTTCTTCGGGCCA	CSARDRGGDNNEQFF	1	1.0436234606553955E-4	45	TCRBV20	TCRBV20				TCRBV20-01,TCRBV20-or09_02						TCRBD01,TCRBD02	TCRBD01-01,TCRBD02-01		TCRBJ02-01*01	TCRBJ02	TCRBJ02-01	01				0	0	0	6	8	5	36	50	58	-1	64	1	In	VDJ
TCCGCCAGCACCAACCAGACATCTATGTACCTCTGTGCCAGCAGCTTCCCGGGACTAGCGGGAGTGGGAGAGCAGTTCTTCGGGCCA	CASSFPGLAGVGEQFF	1	1.0436234606553955E-4	48	TCRBV28-01*01	TCRBV28	TCRBV28-01	01				TCRBD02-01*02	TCRBD02	TCRBD02-01	02				TCRBJ02-01*01	TCRBJ02	TCRBJ02-01	01				6	5	0	2	6	10	33	44	50	64	69	1	In	VDJ
AAGATCCAGCGCACAGAGCAGGAGGACTCCGCCGTGTATCTCTGTGCCAGCAGCCCAGGCTGGCAAGAGACCCAGTACTTCGGGCCA	CASSPGWQETQYF	3	3.1308703819661864E-4	39	TCRBV07-08*03	TCRBV07	TCRBV07-08	03				TCRBD01-01*01	TCRBD01	TCRBD01-01	01				TCRBJ02-05*01	TCRBJ02	TCRBJ02-05	01				4	4	4	4	0	2	42	-1	55	59	63	3	In	VDJ
ACTGTGAGCAACATGAGCCCTGAAGACAGCAGCATATATCTCTGCAGCGTTGGGGACAGGTACCAAGAGACCCAGTACTTCGGGCCA	CSVGDRYQETQYF	4	4.174493842621582E-4	39	TCRBV29-01	TCRBV29	TCRBV29-01				01,02	TCRBD01-01*01	TCRBD01	TCRBD01-01	01				TCRBJ02-05*01	TCRBJ02	TCRBJ02-05	01				4	1	0	4	0	0	42	-1	52	60	61	4	In	VDJ
ACGTTGGCGTCTGCTGTACCCTCTCAGACATCTGTGTACTTCTGTGCCAGAACCAGGAGGGTTCGGGATACGCAGTATTTTGGCCCA	CARTRRVRDTQYF	1	1.0436234606553955E-4	39	TCRBV06-04*01	TCRBV06	TCRBV06-04	01				TCRBD02-01*02	TCRBD02	TCRBD02-01	02				TCRBJ02-03*01	TCRBJ02	TCRBJ02-03	01				9	5	10	0	5	6	42	50	55	61	66	1	In	VDJ
CACGCCCTGCAGCCAGAAGACTCAGCCCTGTATCTCTGCGCCAGCAGCCATATAAGCGGGGGAGCGGATACGCAGTATTTTGGCCCA	CASSHISGGADTQYF	1	1.0436234606553955E-4	45	TCRBV04-01*01	TCRBV04	TCRBV04-01	01				TCRBD02-01*01	TCRBD02	TCRBD02-01	01				TCRBJ02-03*01	TCRBJ02	TCRBJ02-03	01				3	4	6	2	4	6	36	50	54	62	66	1	In	VDJ
GCCCTGCAGCCAGAAGACTCAGCCCTGTATCTCTGCGCCAGCAGCCAACATAGCGGGGGGAACGTAGATACGCAGTATTTTGGCCCA	CASSQHSGGNVDTQYF	1	1.0436234606553955E-4	48	TCRBV04-01*01	TCRBV04	TCRBV04-01	01				TCRBD02-01*01	TCRBD02	TCRBD02-01	01				TCRBJ02-03*01	TCRBJ02	TCRBJ02-03	01				2	5	5	1	2	5	33	48	50	60	65	1	In	VDJ
CAGGTAGTGCGAGGAGATTCGGCAGCTTATTTCTGTGCCAGCTCACCAAATTTCCTAGCGGGGTCAGATACGCAGTATTTTGGCCCA	CASSPNFLAGSDTQYF	1	1.0436234606553955E-4	48	TCRBV18-01*01	TCRBV18	TCRBV18-01	01				TCRBD02-01*01	TCRBD02	TCRBD02-01	01				TCRBJ02-03*01	TCRBJ02	TCRBJ02-03	01				2	1	4	3	6	4	33	48	54	63	64	1	In	VDJ
CTGGAGGACTCAGCCATGTACTTCTGTGCCAGCAGAGACAAAGGGCGGGACTAGCGGTTCTAACCAGATACGCAGTATTTTGGCCCA	CASRDKGRD*RF*PDTQYF	1	1.0436234606553955E-4	57	TCRBV02-01	TCRBV02	TCRBV02-01				01,03	TCRBD02-01	TCRBD02	TCRBD02-01				01,02	TCRBJ02-03*01	TCRBJ02	TCRBJ02-03	01				6	7	0	5	11	4	24	35	46	57	64	1	Stop	VDJ
TGGAGTCCGCCAGCACCAACCAGACATCTATGTACCTCTGTGCCAGGGTTCCTGGCGGGGGTTACAGATACGCAGTATTTTGGCCCA		1	1.0436234606553955E-4	43	TCRBV28-01*01	TCRBV28	TCRBV28-01	01				TCRBD02-01*01	TCRBD02	TCRBD02-01	01				TCRBJ02-03*01	TCRBJ02	TCRBJ02-03	01				9	2	7	2	8	3	38	46	54	61	63	1	Out	VDJ
TCAACTCTGACTGTGAGCAACATGAGCCCTGAAGACAGCAGCATATATCTCTGCAGCGGGGGCACAGATACGCAGTATTTTGGCCCA	CSGGTDTQYF	2	2.087246921310791E-4	30	TCRBV29-01	TCRBV29	TCRBV29-01				01,03					TCRBD01,TCRBD02	TCRBD01-01,TCRBD02-01		TCRBJ02-03*01	TCRBJ02	TCRBJ02-03	01				7	0	0	9	0	1	51	-1	58	-1	61	2	In	VDJ
GGCTGCTCCCTCCCAGACATCTGTGTACTTCTGTGCCAGCAGTGAAGCCAGACTGAACTTCGCACAGATACGCAGTATTTTGGCCCA		1	1.0436234606553955E-4	50	TCRBV06-01*01	TCRBV06	TCRBV06-01	01				TCRBD02-01	TCRBD02	TCRBD02-01				01,02	TCRBJ02-03*01	TCRBJ02	TCRBJ02-03	01				0	7	2	10	2	1	31	48	50	54	61	1	Out	VDJ
GTGAGCAACATGAGCCCTGAAGACAGCAGCATATATCTCTGCAGCGTTGACGGGACGTATAGCACAGATACGCAGTATTTTGGCCCA	CSVDGTYSTDTQYF	1	1.0436234606553955E-4	42	TCRBV29-01	TCRBV29	TCRBV29-01				01,02					TCRBD01,TCRBD02	TCRBD01-01,TCRBD02-01		TCRBJ02-03*01	TCRBJ02	TCRBJ02-03	01				3	4	0	7	1	0	39	50	51	56	60	1	In	VDJ
AAGCTGGAGGACTCAGCCATGTACTTCTGTGCCAGCAGTGAAGCGCTTTTTCGTTCCCTCTTCCCCGGGGAGCTGTTTTTTGGAGAA	CASSEALFRSLFPGELFF	4	4.174493842621582E-4	54	TCRBV02-01	TCRBV02	TCRBV02-01				01,03					TCRBD01,TCRBD02	TCRBD01-01,TCRBD02-01		TCRBJ02-02*01	TCRBJ02	TCRBJ02-02	01				0	18	10	0	0	6	27	-1	44	46	64	4	In	VDJ
GCTTGAGGACTCGGCCGTGTATCTCTGTGCCAGCAGCTTGGGTGGGATAAGGGCAGGGTGGGCACCGGGGAGCTGTTTTTTGGAGAA		1	1.0436234606553955E-4	56	TCRBV11-02	TCRBV11	TCRBV11-02				01,03	TCRBD01-01*01	TCRBD01	TCRBD01-01	01				TCRBJ02-02*01	TCRBJ02	TCRBJ02-02	01				3	4	4	3	14	4	25	39	53	58	62	1	Out	VDJ
CTGGAGTCAGCTACCAGCTCCCAGACATCTGTGTACTTCTGTGCCACACTAGCGGAATATAACACCGGGGAGCTGTTTTTTGGAGAA	CATLAEYNTGELFF	1	1.0436234606553955E-4	42	TCRBV10-03*01	TCRBV10	TCRBV10-03	01				TCRBD02-01	TCRBD02	TCRBD02-01				01,02	TCRBJ02-02*01	TCRBJ02	TCRBJ02-02	01				10	5	3	5	1	2	39	46	47	55	60	1	In	VDJ
ATCCAGCCTGCAGAGCTTGGGGACTCGGCCATGTATCTCTGTGCCAGCAGCTTAGCGACAGGGCAGACTGAAGCTTTCTTTGGACAA	CASSLATGQTEAFF	6	6.261740763932373E-4	42	TCRBV11-01*01	TCRBV11	TCRBV11-01	01				TCRBD01-01*01	TCRBD01	TCRBD01-01	01				TCRBJ01-01*01	TCRBJ01	TCRBJ01-01	01				0	3	2	3	0	5	39	-1	56	63	66	6	In	VDJ
ACGTTGGCGTCTGCTGTACCCTCTCAGACATCTGTGTACTTCTGTGCCAGCAGTCCTACAGTGAACACTGAAGCTTTCTTTGGACAA	CASSPTVNTEAFF	1	1.0436234606553955E-4	39	TCRBV06-04*01	TCRBV06	TCRBV06-04	01				TCRBD01-01*01	TCRBD01	TCRBD01-01	01				TCRBJ01-01*01	TCRBJ01	TCRBJ01-01	01				5	0	3	5	3	0	42	54	57	-1	61	1	In	VDJ
GTGACATCGGCCCAAAAGAACCCGACAGCTTTCTATCTCTGTGCCAGTCGAACCGGGACAGGGCAAACTGAAGCTTTCTTTGGACAA	CASRTGTGQTEAFF	1	1.0436234606553955E-4	42	TCRBV19-01*01	TCRBV19	TCRBV19-01	01				TCRBD01-01*01	TCRBD01	TCRBD01-01	01				TCRBJ01-01*01	TCRBJ01	TCRBJ01-01	01				8	3	0	3	6	5	39	48	54	63	66	1	In	VDJ
CTGAAGATCCAGCGCACAGAGCAGGGGGACTCGGCCATGTATCTCTGTGCCAGCAGCGCTACAGGGATCGGACTGTTTTTTGGCAGT	CASSATGIGLFF	2	2.087246921310791E-4	36	TCRBV07-09*01	TCRBV07	TCRBV07-09	01				TCRBD01-01*01	TCRBD01	TCRBD01-01	01				TCRBJ01-04*01	TCRBJ01	TCRBJ01-04	01				5	5	3	3	3	13	45	57	60	66	71	2	In	VDJ
TCTCTGGAGCTGGGGGACTCAGCTTTGTATTTCTGTGCCAGCAGCTTCGGACAGGGAGGAACTAATGAAAAACTGTTTTTTGGCAGT	CASSFGQGGTNEKLFF	1	1.0436234606553955E-4	48	TCRBV09-01*01	TCRBV09	TCRBV09-01	01				TCRBD01-01*01	TCRBD01	TCRBD01-01	01				TCRBJ01-04*01	TCRBJ01	TCRBJ01-04	01				4	3	1	3	3	1	33	45	48	56	59	1	In	VDJ
ACGATCCAGCGCACAGAGCAGGAGGACTCGGCCGTGTATCTCTGTGCCAGCAGCAGGGACAGGGGGGAAAAACTGTTTTTTGGCAGT	CASSRDRGEKLFF	1	1.0436234606553955E-4	39	TCRBV07-02	TCRBV07	TCRBV07-02				01,02	TCRBD01-01*01	TCRBD01	TCRBD01-01	01				TCRBJ01-04*01	TCRBJ01	TCRBJ01-04	01				5	0	0	1	1	8	42	54	55	-1	66	1	In	VDJ
NNNNNNNNNNTGTCGGCTGCTCCCTCCCAGACATCTGTGTACTTCTGTGCCAGCACGGCTGGTAATCAGCCCCAGCATTTTGGTGAT	CASTAGNQPQHF	1	1.0436234606553955E-4	36	TCRBV06-05*01	TCRBV06	TCRBV06-05	01								TCRBD01,TCRBD02	TCRBD01-01,TCRBD02-01		TCRBJ01-05*01	TCRBJ01	TCRBJ01-05	01				7	4	9	0	1	4	45	55	56	59	63	1	In	VDJ
CCCTCCCAGACATCTGTGTACTTCTGTGCCAGCAGTGAACGGGGATAGCATTCGGGGGGAGGCAATCAGCCCCAGCATTTTGGTGAT	CASSERG*HSGGGNQPQHF	2	2.087246921310791E-4	57	TCRBV06-01*01	TCRBV06	TCRBV06-01	01				TCRBD02-01*01	TCRBD02	TCRBD02-01	01				TCRBJ01-05*01	TCRBJ01	TCRBJ01-05	01				2	2	8	1	13	2	24	39	52	59	61	2	Stop	VDJ
GTGAGCACCTTGGAGCTGGGGGACTCGGCCCTTTATCTTTGCGCCAGCAGCTGGGGGACAGGGTCGGGTGGCTACACCTTCGGTTCG	CASSWGTGSGGYTF	1	1.0436234606553955E-4	42	TCRBV05-01*01	TCRBV05	TCRBV05-01	01				TCRBD01-01*01	TCRBD01	TCRBD01-01	01				TCRBJ01-02*01	TCRBJ01	TCRBJ01-02	01				3	5	0	3	2	7	39	52	54	63	68	1	In	VDJ
CTGGAGTCTGCTGCCTCCTCCCAGACATCTGTATATTTCTGCGCCAGCAGCCCAGGGTTTATCGGCTATGGCTACACCTTCGGTTCG	CASSPGFIGYGYTF	4	4.174493842621582E-4	42	TCRBV10-01*01	TCRBV10	TCRBV10-01	01				TCRBD01-01*01	TCRBD01	TCRBD01-01	01				TCRBJ01-02*01	TCRBJ01	TCRBJ01-02	01				6	8	4	3	2	4	39	50	52	57	65	4	In	VDJ
CATCCGCTCACCAGGCCTGGGGGACGCAGCCATGTACCTGTGTGCCACCAGCACCGGGGACAGAACTATGGCTACACCTTCGGTTCG		1	1.0436234606553955E-4	41	TCRBV15-01*02	TCRBV15	TCRBV15-01	02				TCRBD01-01*01	TCRBD01	TCRBD01-01	01				TCRBJ01-02*01	TCRBJ01	TCRBJ01-02	01				4	0	0	5	3	2	40	53	56	-1	63	1	Out	VDJ
ATCCAGCGCACAGAGCAGGGGGACTCGGCCATGTATCTCTGTGCCAGCAGCTCGGCAATAATTGACATCGGCTACACCTTCGGTTCG	CASSSAIIDIGYTF	1	1.0436234606553955E-4	42	TCRBV07-09*01	TCRBV07	TCRBV07-09	01				TCRBD01-01*01	TCRBD01	TCRBD01-01	01				TCRBJ01-02*01	TCRBJ01	TCRBJ01-02	01				4	2	2	6	11	8	39	52	63	67	69	1	In	VDJ
AAGATCCAGCCTGCAGAGCTTGAGGACTCGGCCGTGTATCTCTGTGCCAGCAGCTGGGGGGGTTCCTACGAGCAGTATTTCGGGCCG	CASSWGGSYEQYF	1	1.0436234606553955E-4	39	TCRBV11	TCRBV11				TCRBV11-02,TCRBV11-03		TCRBD02-01*01	TCRBD02	TCRBD02-01	01				TCRBJ02-07*01	TCRBJ02	TCRBJ02-07	01				4	16	9	0	0	16	42	-1	55	62	78	1	In	VDJ
AGCACCTTGGAGCTGGGGGACTCGGCCCTTTATCTTTGCGCCAGCAGCCTTCCGGGACTAGTGATCCAGGAGCAGTACTTCGGGCCG	CASSLPGLVIQEQYF	1	1.0436234606553955E-4	45	TCRBV05-01*01	TCRBV05	TCRBV05-01	01				TCRBD02-01	TCRBD02	TCRBD02-01				01,02	TCRBJ02-07*01	TCRBJ02	TCRBJ02-07	01				4	8	0	8	5	7	36	48	53	61	69	1	In	VDJ
AACCTGAGCTCTCTGGAGCTGGGGGACTCAGCTTTGTATTTCTGTGCCAGCAGCCCGGGACAGGGCTACGAGCAGTACTTCGGGCCG	CASSPGQGYEQYF	2	2.087246921310791E-4	39	TCRBV09-01*01	TCRBV09	TCRBV09-01	01				TCRBD01-01*01	TCRBD01	TCRBD01-01	01				TCRBJ02-07*01	TCRBJ02	TCRBJ02-07	01				4	0	0	3	2	3	42	54	56	-1	65	2	In	VDJ
GCTGCTCCCTCCCAGACATCTGTGTACTTCTGTGCCAGCAGTGATGAGCGGGGTTCACACTCCAGCTACGAGCAGTACTTCGGGCCG	CASSDERGSHSSYEQYF	2	2.087246921310791E-4	51	TCRBV06-01*01	TCRBV06	TCRBV06-01	01				TCRBD02-01*01	TCRBD02	TCRBD02-01	01				TCRBJ02-07*01	TCRBJ02	TCRBJ02-07	01				3	12	6	3	2	3	30	44	46	53	65	2	In	VDJ
AGCACCTTGGAGCTGGGGGACTCGGCCCTTTATCTTTGCGCCAGCAGCCTCCTTTTAGACACCGCCTACGAGCAGTACTTCGGGCCG	CASSLLLDTAYEQYF	1	1.0436234606553955E-4	45	TCRBV05-01*01	TCRBV05	TCRBV05-01	01				TCRBD01-01*01	TCRBD01	TCRBD01-01	01				TCRBJ02-07*01	TCRBJ02	TCRBJ02-07	01				4	3	2	6	9	2	36	48	57	61	64	1	In	VDJ
GCGCACAGAGCGGGGGGACTCAGCCGTGTATCTCTGTGCCAGCAGTCCCCGGGATAATAGGACCCCTACGAGCAGTACTTCGGGCCG		2	2.087246921310791E-4	47	TCRBV07-03*01	TCRBV07	TCRBV07-03	01				TCRBD02-01*02	TCRBD02	TCRBD02-01	02				TCRBJ02-07*01	TCRBJ02	TCRBJ02-07	01				6	10	8	3	4	2	34	45	49	54	64	2	Out	VDJ
[truncated: 4,490 more rows]
[truncated: 2 more columns]
