# Supplementary material for: Preoperative immune checkpoint inhibition and cryoablation in early-stage breast cancer
Source: iScience. 2024 Jan 12;27(2):108880. doi: 10.1016/j.isci.2024.108880 (PMC10850740; doi:10.1016/j.isci.2024.108880)
Supplement: Data S1. Metadata file for TCR clone abundance tables provided in the supplement [file mmc2.zip › 16-495-6TB_TCRB.tsv]

nucleotide	aminoAcid	count (templates/reads)	frequencyCount (%)	cdr3Length	vMaxResolved	vFamilyName	vGeneName	vGeneAllele	vFamilyTies	vGeneNameTies	vGeneAlleleTies	dMaxResolved	dFamilyName	dGeneName	dGeneAllele	dFamilyTies	dGeneNameTies	dGeneAlleleTies	jMaxResolved	jFamilyName	jGeneName	jGeneAllele	jFamilyTies	jGeneNameTies	jGeneAlleleTies	vDeletion	n1Insertion	d5Deletion	d3Deletion	n2Insertion	jDeletion	vIndex	n1Index	dIndex	n2Index	jIndex	estimatedNumberGenomes	sequenceStatus	cloneResolved	vOrphon	dOrphon	jOrphon	vFunction	dFunction	jFunction	fractionNucleated	vAlignLength	vAlignSubstitutionCount	vAlignSubstitutionIndexes
GAGCTTGGTGACTCTGCTGTGTATTTCTGTGCCAGCAGCGACAGGGATCCCATTTCACATCATAATTCACCCCTCCACTTTGGGAAC	CASSDRDPISHHNSPLHF	1	0.015625	54	TCRBV03-01/03-02*01	TCRBV03	TCRBV03-01/03-02	01				TCRBD01-01*01	TCRBD01	TCRBD01-01	01				TCRBJ01-06*02	TCRBJ01	TCRBJ01-06	02				5	15	2	3	0	5	27	-1	39	46	61	1	In	VDJ
TCCGCTACCAGCTCCCAGACATCTGTGTACTTCTGTGCCATCAGTGAGGTTAACTGTAGATGAAAGTATGGCTACACCTTCGGTTCG	CAISEVNCR*KYGYTF	1	0.015625	48	TCRBV10-03*01	TCRBV10	TCRBV10-03	01				TCRBD02-01	TCRBD02	TCRBD02-01				01,02	TCRBJ01-02*01	TCRBJ01	TCRBJ01-02	01				2	11	3	10	4	5	33	48	52	55	66	1	Stop	VDJ
ATCAATTCCCTGGAGCTTGGTGACTCTGCTGTGTATTTCTGTGCCAGCGGTCGGACAGGGGGCCGCACTGAAGCTTTCTTTGGACAA	CASGRTGGRTEAFF	1	0.015625	42	TCRBV03-01/03-02*01	TCRBV03	TCRBV03-01/03-02	01				TCRBD01-01*01	TCRBD01	TCRBD01-01	01				TCRBJ01-01*01	TCRBJ01	TCRBJ01-01	01				8	2	1	0	4	4	39	48	52	63	65	1	In	VDJ
GTCCACGGAGTCAGGGGACACAGCACTGTATTTCTGTGCCAGCAGATTTCGGCTCAACACGCACGAAACACCATATATTTTGGAGAG		1	0.015625	47	TCRBV21-01*01	TCRBV21	TCRBV21-01	01								TCRBD01,TCRBD02	TCRBD01-01,TCRBD02-01		TCRBJ01-03*01	TCRBJ01	TCRBJ01-03	01				6	5	3	6	11	5	34	45	56	59	64	1	Out	VDJ
CTGGAGCTTGGTGACTCTGCTGTGTATTTCTGTGCCAGCAGCCGTAAGGGTCCCATTTGCAAAGAAAACATTCAGTACTTCGGCGCC	CASSRKGPICKENIQYF	1	0.015625	51	TCRBV03-01/03-02*01	TCRBV03	TCRBV03-01/03-02	01								TCRBD01,TCRBD02	TCRBD01-01,TCRBD02-01		TCRBJ02-04*01	TCRBJ02	TCRBJ02-04	01				4	14	5	3	3	5	30	43	46	50	64	1	In	VDJ
AGCAACATGAGCCCTGAAGACAGCAGCATATATCTCTGCAGCGTTGAAGGGCAACTAGCGGGAGGAAATGAGCAGTTCTTCGGGCCA	CSVEGQLAGGNEQFF	2	0.03125	45	TCRBV29-01	TCRBV29	TCRBV29-01				01,02	TCRBD02-01*02	TCRBD02	TCRBD02-01	02				TCRBJ02-01*01	TCRBJ02	TCRBJ02-01	01				1	1	3	1	4	7	36	49	53	65	66	2	In	VDJ
CAGCCTGCAGAGCTTGAGGACTCGGCCGTGTATCTCTGTGCCAGCAGCTGGGACAGCTTCCGACCCAATGAGCAGTTCTTCGGGCCA	CASSWDSFRPNEQFF	1	0.015625	45	TCRBV11	TCRBV11				TCRBV11-02,TCRBV11-03		TCRBD01-01*01	TCRBD01	TCRBD01-01	01				TCRBJ02-01*01	TCRBJ02	TCRBJ02-01	01				4	9	0	5	0	6	36	-1	49	56	65	1	In	VDJ
AAGATCCAGCGCACAGAGCAGGGGGACTCGGCCATGTATCTCTGTGCCAGCTCGCTCAGGGAGGACACTGAAGCTTTCTTTGGACAA	CASSLREDTEAFF	1	0.015625	39	TCRBV07-09	TCRBV07	TCRBV07-09				01,05,06	TCRBD02-01*02	TCRBD02	TCRBD02-01	02				TCRBJ01-01*01	TCRBJ01	TCRBJ01-01	01				8	0	9	1	7	3	42	51	58	-1	64	1	In	VDJ
AACCCAGGGACTTGGGCCTATATTTCTGTGCCAGCAGCGTAGGACATGTATAGGACAAGTCGGGCCAACGTCCTGACTTTCGGGGCC		1	0.015625	55	TCRBV12-01*01	TCRBV12	TCRBV12-01	01				TCRBD01-01*01	TCRBD01	TCRBD01-01	01				TCRBJ02-06*01	TCRBJ02	TCRBJ02-06	01				5	15	1	6	3	5	26	38	41	46	61	1	Out	VDJ
GAGCAAGGGCGACTCGGCTGTGTATCTCTGTACCAGAATGGAGGCGTGAAGTAGACAAATCGGGCCAACGTCCTGACTTTCGGGGCC		1	0.015625	53	TCRBV07-05*01	TCRBV07	TCRBV07-05	01				TCRBD02-01*02	TCRBD02	TCRBD02-01	02				TCRBJ02-06*01	TCRBJ02	TCRBJ02-06	01				6	17	10	1	1	5	28	38	39	44	61	1	Out	VDJ
CACACCCTGCAGCCAGAAGACTCGGCCCTGTATCTCTGTGCCAGCAGCCAGCCGGGAGGTGAGGAGTACAAGCAGTACTTCGGGCCG	CASSQPGGEEYKQYF	1	0.015625	45	TCRBV04-02*01	TCRBV04	TCRBV04-02	01				TCRBD02-01*02	TCRBD02	TCRBD02-01	02				TCRBJ02-07*01	TCRBJ02	TCRBJ02-07	01				3	11	8	1	2	8	36	50	52	59	70	1	In	VDJ
AATTCCCTGGAGCTTGGTGACTCTGCTGTGTATTTCTGTGCCAGCAGCGCTTACTGTCCAATTCGCACTGAAGCTTTCTTTGGACAA	CASSAYCPIRTEAFF	1	0.015625	45	TCRBV03-01/03-02*01	TCRBV03	TCRBV03-01/03-02	01				TCRBD02-01	TCRBD02	TCRBD02-01				01,02	TCRBJ01-01*01	TCRBJ01	TCRBJ01-01	01				5	10	3	10	4	4	36	48	52	55	65	1	In	VDJ
NNNNNNNNNNTGTCGGCTGCTCCCTCCCAGACATCTGTGTACTTCTGTGCCAGCAGTTACGGGGGAACTGAAGCTTTCTTTGGACAA	CASSYGGTEAFF	2	0.03125	36	TCRBV06-05*01	TCRBV06	TCRBV06-05	01								TCRBD01,TCRBD02	TCRBD01-01,TCRBD02-01		TCRBJ01-01*01	TCRBJ01	TCRBJ01-01	01				2	1	6	1	0	5	45	-1	60	65	66	2	In	VDJ
TCCCTGGAGCTTGGTGACTCTGCTGTGTATTTCTGTGCCAGCAGCCCATACAATCCTTCAATTCGCACTGAAGCTTTCTTTGGACAA	CASSPYNPSIRTEAFF	1	0.015625	48	TCRBV03-01/03-02*01	TCRBV03	TCRBV03-01/03-02	01				TCRBD01-01*01	TCRBD01	TCRBD01-01	01				TCRBJ01-01*01	TCRBJ01	TCRBJ01-01	01				4	13	3	6	3	4	33	46	49	52	65	1	In	VDJ
AGCACCTTGGAGCTGGGGGACTCGGCCCTTTATCTTTGCGCCAGCAGCTTGGAGGGCAGGGGGCTTGAGCCCCAGCATTTTGGTGAT	CASSLEGRGLEPQHF	1	0.015625	45	TCRBV05-01*01	TCRBV05	TCRBV05-01	01				TCRBD01-01*01	TCRBD01	TCRBD01-01	01				TCRBJ01-05*01	TCRBJ01	TCRBJ01-05	01				0	3	4	0	4	8	36	52	56	64	67	1	In	VDJ
GAGTCTGCTGCCTCCTCCCAGACATCTGTATATTTCTGCGCCAGCAGTGAGGCTAGCGGGAGCCCCTACGAGCAGTACTTCGGGCCG	CASSEASGSPYEQYF	1	0.015625	45	TCRBV10-01*01	TCRBV10	TCRBV10-01	01				TCRBD02-01*02	TCRBD02	TCRBD02-01	02				TCRBJ02-07*01	TCRBJ02	TCRBJ02-07	01				2	2	4	2	1	2	36	51	52	62	64	1	In	VDJ
CTGAAGATCCGGTCCACAAAGCTGGAGGACTCAGCCATGTACTTCTGTGCCAGCAGTGGGGGACGTCAGCCCCAGCATTTTGGTGAT	CASSGGRQPQHF	2	0.03125	36	TCRBV02-01	TCRBV02	TCRBV02-01				01,03					TCRBD01,TCRBD02	TCRBD01-01,TCRBD02-01		TCRBJ01-05*01	TCRBJ01	TCRBJ01-05	01				4	1	0	7	1	6	45	58	59	64	65	2	In	VDJ
AGGCCTGGGGGACGCAGCCATGTACCTGTGTGCCACCAGCCCAAACACTAGGTCGATAATAGCAATCAGCCCCAGCATTTTGGTGAT		1	0.015625	53	TCRBV15-01*02	TCRBV15	TCRBV15-01	02				TCRBD02-01	TCRBD02	TCRBD02-01				01,02	TCRBJ01-05*01	TCRBJ01	TCRBJ01-05	01				5	8	3	8	6	0	28	40	46	51	59	1	Out	VDJ
TCCACAAAGCTGGAGGACTCAGCCATGTACTTCTGTGCCAGCACCTCACCCGTCGGGACAGTAGGAAACACCATATATTTTGGAGAG	CASTSPVGTVGNTIYF	1	0.015625	48	TCRBV02-01	TCRBV02	TCRBV02-01				01,03	TCRBD01-01*01	TCRBD01	TCRBD01-01	01				TCRBJ01-03*01	TCRBJ01	TCRBJ01-03	01				7	2	0	5	11	4	33	43	54	61	63	1	In	VDJ
AAGATCCAGCCTGCAGAGCTTGGGGACTCGGCCATGTATCTCTGTGCCAGCAGCTTTCGACAGGGCAGCGAGCAGTACTTCGGGCCG	CASSFRQGSEQYF	1	0.015625	39	TCRBV11-01*01	TCRBV11	TCRBV11-01	01				TCRBD01-01*01	TCRBD01	TCRBD01-01	01				TCRBJ02-07*01	TCRBJ02	TCRBJ02-07	01				3	3	2	3	2	6	42	56	58	65	68	1	In	VDJ
CTGAATGTGAACGCCTTGTTGCTGGGGGACTCGGCCCTCTATCTCTGTGCCAGCAGCTTGGTTAGGAATGAGCAGTTCTTCGGGCCA	CASSLVRNEQFF	1	0.015625	36	TCRBV05-06*01	TCRBV05	TCRBV05-06	01								TCRBD01,TCRBD02	TCRBD01-01,TCRBD02-01		TCRBJ02-01*01	TCRBJ02	TCRBJ02-01	01				0	0	5	4	2	7	45	61	63	-1	66	1	In	VDJ
TCCACAAAGCTGGAGGACTCAGCCATGTACTTCTGTGCCAGCAGTGAGACAGGGGGGGTGATAGTGAGTGAAGCTTTCTTTGGACAA	CASSETGGVIVSEAFF	1	0.015625	48	TCRBV02-01	TCRBV02	TCRBV02-01				01,03	TCRBD01-01*01	TCRBD01	TCRBD01-01	01				TCRBJ01-01*01	TCRBJ01	TCRBJ01-01	01				3	12	2	1	0	7	33	-1	47	56	68	1	In	VDJ
TCCGCTACCAGCTCCCAGACATCTGTGTACTTCTGTGCCATCAGTTTCATAGCGGGTGAAGAGGCCGGGGAGCTGTTTTTTGGAGAA	CAISFIAGEEAGELFF	1	0.015625	48	TCRBV10-03*01	TCRBV10	TCRBV10-03	01				TCRBD02-01	TCRBD02	TCRBD02-01				01,02	TCRBJ02-02*01	TCRBJ02	TCRBJ02-02	01				5	8	5	4	4	6	33	45	49	56	64	1	In	VDJ
TGTCGGCTGCTCCCTCCCAAACATCTGTGTACTTCTGTGCCAGCAGTTACTAACTAGCGGAGAAACAATGAGCAGTTCTTCGGGCCA		1	0.015625	46	TCRBV06-02/06-03*01	TCRBV06	TCRBV06-02/06-03	01				TCRBD02-01	TCRBD02	TCRBD02-01				01,02	TCRBJ02-01*01	TCRBJ02	TCRBJ02-01	01				1	4	3	5	1	5	35	51	52	60	64	1	Out	VDJ
CACCAGCCAAACAGCTTTGTACTTCTGTCCTGGGAGATAACACTGAAAGCGAACAAAAGTCGGGCCAACGTCCTGACTTTCGGGGCC		1	0.015625	56	TCRBV22-01*01	TCRBV22	TCRBV22-01	01				TCRBD02-01	TCRBD02	TCRBD02-01				01,02	TCRBJ02-06*01	TCRBJ02	TCRBJ02-06	01				5	10	6	6	11	5	25	36	47	51	61	1	Out	VDJ
CCCTGGAGCTTGGTGACTCTGCTGTGTATTTCTGTGCCAGCAGCCGCAAGTATCCCATTTCGGTTAGACGAGCAGTACTTCGGGCCG		1	0.015625	49	TCRBV03-01/03-02*01	TCRBV03	TCRBV03-01/03-02	01				TCRBD02-01	TCRBD02	TCRBD02-01				01,02	TCRBJ02-07*01	TCRBJ02	TCRBJ02-07	01				4	0	5	8	19	5	32	45	64	-1	67	1	Out	VDJ
CGGCTGCTCCCTCCCAGACATCTGTGTACTTGTGTGCCAGCAGTTGAAATTTACGCTCTAGAAAGACATGGCTACACCTTCGGTTCG		1	0.015625	49	TCRBV06-08*01	TCRBV06	TCRBV06-08	01				TCRBD02-01	TCRBD02	TCRBD02-01				01,02	TCRBJ01-02*01	TCRBJ01	TCRBJ01-02	01				4	6	4	8	12	6	32	45	57	61	67	1	Out	VDJ
GTCCACAAAGCTGGAGGACTCAGCCATGTACTTCTGTGCCAGCAGTGAGACAGGGGGGTGATAGTGAGTGAAGCTTTCTTTGGACAA		1	0.015625	47	TCRBV02-01	TCRBV02	TCRBV02-01				01,03	TCRBD01-01*01	TCRBD01	TCRBD01-01	01				TCRBJ01-01*01	TCRBJ01	TCRBJ01-01	01				3	11	2	1	0	7	34	-1	48	57	68	1	Out	VDJ
ACTCTGGAGTCCGCTACCAGCTCCCAGACATCTGTGTACTTCTGTGCCATCAGACAGACCAGCGGCTACGAGCAGTACTTCGGGCCG	CAIRQTSGYEQYF	1	0.015625	39	TCRBV10-03*01	TCRBV10	TCRBV10-03	01				TCRBD02-01	TCRBD02	TCRBD02-01				01,02	TCRBJ02-07*01	TCRBJ02	TCRBJ02-07	01				6	0	6	5	7	3	42	53	60	-1	65	1	In	VDJ
GAGATCCAGTCCACGGAGTCAGGGGACACAGCACTGTATTTCTGTGCCAGCAGCAAGAGGGGAGGCAATGAGCAGTTCTTCGGGCCA	CASSKRGGNEQFF	1	0.015625	39	TCRBV21-01*01	TCRBV21	TCRBV21-01	01				TCRBD02-01*02	TCRBD02	TCRBD02-01	02				TCRBJ02-01*01	TCRBJ02	TCRBJ02-01	01				3	0	9	1	3	6	42	56	59	-1	65	1	In	VDJ
ATCCAGCCTGCAGAGCTTGGGGACTCGGCCATGTATCTCTGTGCCAGCAGCCCGACAGTGCTGAACACTGAAGCTTTCTTTGGACAA	CASSPTVLNTEAFF	2	0.03125	42	TCRBV11-01*01	TCRBV11	TCRBV11-01	01				TCRBD01-01*01	TCRBD01	TCRBD01-01	01				TCRBJ01-01*01	TCRBJ01	TCRBJ01-01	01				5	3	2	5	2	0	39	51	53	58	61	2	In	VDJ
CAGCCCTCAGAACCCAGGGACTCAGCTGTGTACTTCTGTGCCAGCAGTTTAAAGGTGGGGGCCAATCAGCCCCAGCATTTTGGTGAT	CASSLKVGANQPQHF	1	0.015625	45	TCRBV12	TCRBV12				TCRBV12-03/12-04,TCRBV12-04		TCRBD01-01*01	TCRBD01	TCRBD01-01	01				TCRBJ01-05*01	TCRBJ01	TCRBJ01-05	01				2	0	6	0	5	3	36	51	56	-1	62	1	In	VDJ
GCTCCCTCCCAGACATCTGTGTACTTCTGTGCCAGCAGTGGCTAGGCTCTATGCACAAGTCGGGCCAACGTCCTGACTTTCGGGGCC	CASSG*ALCTSRANVLTF	1	0.015625	54	TCRBV06-01*01	TCRBV06	TCRBV06-01	01				TCRBD02-01	TCRBD02	TCRBD02-01				01,02	TCRBJ02-06*01	TCRBJ02	TCRBJ02-06	01				4	16	4	8	1	5	27	40	41	45	61	1	Stop	VDJ
GTGCAGCCTGCAGAACTGGAGGATTCTGGAGTTTATTTCTGTGCCAGCAGTTTCGCGGGGGGCACAGATACGCAGTATTTTGGCCCA	CASSFAGGTDTQYF	1	0.015625	42	TCRBV14-01*01	TCRBV14	TCRBV14-01	01				TCRBD02-01*01	TCRBD02	TCRBD02-01	01				TCRBJ02-03*01	TCRBJ02	TCRBJ02-03	01				6	0	7	2	4	1	39	50	54	-1	61	1	In	VDJ
GTGAGCACCTTGGAGCTGGGGGACTCGGCCCTTTATCTTTGCGCCAGCAGCTTAGGGACTAGTTACAATGAGCAGTTCTTCGGGCCA	CASSLGTSYNEQFF	1	0.015625	42	TCRBV05-01*01	TCRBV05	TCRBV05-01	01				TCRBD02-01	TCRBD02	TCRBD02-01				01,02	TCRBJ02-01*01	TCRBJ02	TCRBJ02-01	01				2	1	0	8	1	4	39	53	54	62	63	1	In	VDJ
CTGGAGTCCGCCAGCACCAACCAGACATCTATGTACCTCTGTGCCAGCAGTTTATTTGGAGGGCCCTATGGCTACACCTTCGGTTCG	CASSLFGGPYGYTF	1	0.015625	42	TCRBV28-01*01	TCRBV28	TCRBV28-01	01				TCRBD02-01*02	TCRBD02	TCRBD02-01	02				TCRBJ01-02*01	TCRBJ01	TCRBJ01-02	01				1	2	10	0	2	4	39	55	57	63	65	1	In	VDJ
AATGTGAGCACCTTGGAGCTGGGGGACTCGGCCCTTTATCTTTGCGCCAGCAGCTTACAGGTGGGGGCGGAGCAGCTCTTCGGGCCA	CASSLQVGAEQLF	1	0.015625	39	TCRBV05-01*01	TCRBV05	TCRBV05-01	01				TCRBD01-01*01	TCRBD01	TCRBD01-01	01				TCRBJ02-01*01	TCRBJ02	TCRBJ02-01	01				2	8	6	0	6	17	42	56	62	68	76	1	In	VDJ
AATGTGAGCACCTTGGAGCTGGGGGACTCGGCCCTTTATCTTTGCGCCAGCAGCTTACAGGTGGGGGCGGAGCAGTTCTTCGGGCCA	CASSLQVGAEQFF	2	0.03125	39	TCRBV05-01*01	TCRBV05	TCRBV05-01	01				TCRBD01-01*01	TCRBD01	TCRBD01-01	01				TCRBJ02-01*01	TCRBJ02	TCRBJ02-01	01				2	1	6	0	6	10	42	56	62	68	69	2	In	VDJ
CAGCGCACAGAGCAGGGGGACTCGGCCATGTATCTCTGTGCCAGCAGCTTAGAGTCTGACGAAATGGATACGCAGTATTTTGGCCCA	CASSLESDEMDTQYF	1	0.015625	45	TCRBV07-09*01	TCRBV07	TCRBV07-09	01								TCRBD01,TCRBD02	TCRBD01-01,TCRBD02-01		TCRBJ02-03*01	TCRBJ02	TCRBJ02-03	01				1	6	2	7	5	6	36	52	57	60	66	1	In	VDJ
AACCCAGGGACTCAGCTGTGTACTTCTGTGCCAGCAGTTTCCTTCGCACAGCAGACAAAGTCGGCCAACGTCCTGACTTTCGGGGCC		1	0.015625	55	TCRBV12	TCRBV12				TCRBV12-03/12-04,TCRBV12-04		TCRBD01-01*01	TCRBD01	TCRBD01-01	01				TCRBJ02-06*01	TCRBJ02	TCRBJ02-06	01				3	5	2	6	13	6	26	40	53	57	62	1	Out	VDJ
TGGAGCTTGGTGACTCTGCTGTGTATTTCTGTGCCAGCAGCTTTCAGGTTCCCATTTGCAAGAAAAAACATTCAGTACTTCGGCGCC		1	0.015625	52	TCRBV03-01/03-02*01	TCRBV03	TCRBV03-01/03-02	01				TCRBD01-01*01	TCRBD01	TCRBD01-01	01				TCRBJ02-04*01	TCRBJ02	TCRBJ02-04	01				5	15	4	4	3	4	29	41	44	48	63	1	Out	VDJ
TGCGAGGAGATTCGGCAGCTTATTTCTGTGCCAGCTCAGCCATAGGGGACATTTACAAAGTCGGCCAACGTCCTGACTTTCGGGGCC		1	0.015625	55	TCRBV18-01*01	TCRBV18	TCRBV18-01	01				TCRBD01-01*01	TCRBD01	TCRBD01-01	01				TCRBJ02-06*01	TCRBJ02	TCRBJ02-06	01				5	11	0	6	7	6	26	38	45	51	62	1	Out	VDJ
TCCCCAACCAGACAGCTCTTTACTTCTGTGCCACCAGTTTCCTGGGTAGTACCAACAAAGTCGGCCAACGTCCTGACTTTCGGGGCC		1	0.015625	55	TCRBV24-01*01	TCRBV24	TCRBV24-01	01								TCRBD01,TCRBD02	TCRBD01-01,TCRBD02-01		TCRBJ02-06*01	TCRBJ02	TCRBJ02-06	01				6	16	0	9	5	6	26	38	43	46	62	1	Out	VDJ
TGAGTGCCTTGGAGCTGGGGGACTCGGCCCTGTATCTCTGTGCCAGAAGCTTCTAAAGGGGGTGTAGAGACCCAGTACTTCGGGCCA		1	0.015625	43	TCRBV05-03	TCRBV05	TCRBV05-03				01,02	TCRBD01-01*01	TCRBD01	TCRBD01-01	01				TCRBJ02-05*01	TCRBJ02	TCRBJ02-05	01				2	3	5	1	4	4	38	52	56	62	65	1	Out	VDJ
TCAACTCTGACTGTGAGCAACATGAGCCCTGAAGACAGCAGCATATATCTCTGCAGCGTTGATGGCTATGGCTACACCTTCGGTTCG	CSVDGYGYTF	1	0.015625	30	TCRBV29-01*01	TCRBV29	TCRBV29-01	01								TCRBD01,TCRBD02	TCRBD01-01,TCRBD02-01		TCRBJ01-02*01	TCRBJ01	TCRBJ01-02	01				3	0	0	10	1	4	51	62	63	-1	65	1	In	VDJ
GTCCACGGAGTCAGGGGACACAGCACTGTATTTCTGTGCCAGCAGCCCAGATGTTAGCCAATTCGCACTGAAGCTTTCTTTGGACAA		1	0.015625	47	TCRBV21-01*01	TCRBV21	TCRBV21-01	01				TCRBD02-01	TCRBD02	TCRBD02-01				01,02	TCRBJ01-01*01	TCRBJ01	TCRBJ01-01	01				5	7	5	7	8	4	34	46	54	58	65	1	Out	VDJ
ACATCGGCCCAAAAGAACCCGACAGCTTTCTATCTCTGTGCCAGTAGTACCAATCCAAGTGGAGCGAGTACGCAGTATTTTGGCCCA	CASSTNPSGASTQYF	1	0.015625	45	TCRBV19-01*01	TCRBV19	TCRBV19-01	01				TCRBD02-01	TCRBD02	TCRBD02-01				01,02	TCRBJ02-03*01	TCRBJ02	TCRBJ02-03	01				4	2	6	6	13	8	36	49	62	66	68	1	In	VDJ
TGAAGTCTGCCAGCACCAACCAGACATCTGTGTATCTCTATGCCAGCAGTTCGGCGTTTTTCGACGGAAAGACCTATGGCCGGTTCG		1	0.015625	43	TCRBV26-01*01	TCRBV26	TCRBV26-01	01								TCRBD01,TCRBD02	TCRBD01-01,TCRBD02-01		TCRBJ01-02*01	TCRBJ01	TCRBJ01-02	01				3	12	1	8	13	19	38	52	65	68	80	1	Out	VDJ
ACAGTGACCAGTGCCCATCCTGAAGACAGCAGCTTCTACATCTGCAGTGCTAGAGATCAGGGCAATCAGCCCCAGCATTTTGGTGAT	CSARDQGNQPQHF	1	0.015625	39	TCRBV20	TCRBV20				TCRBV20-01,TCRBV20-or09_02		TCRBD01-01*01	TCRBD01	TCRBD01-01	01				TCRBJ01-05*01	TCRBJ01	TCRBJ01-05	01				0	0	4	4	1	2	42	56	57	-1	61	1	In	VDJ
GAGTCTGCCAGGCCCTCACATACCTCTCAGTACCTCTGTGCCAGCCGTTGACTAGCGGGAGTTGCGGATACGCAGTATTTTGGCCCA	CASR*LAGVADTQYF	1	0.015625	45	TCRBV25-01*01	TCRBV25	TCRBV25-01	01				TCRBD02-01*02	TCRBD02	TCRBD02-01	02				TCRBJ02-03*01	TCRBJ02	TCRBJ02-03	01				8	5	2	2	4	6	36	45	49	61	66	1	Stop	VDJ
ACAGAGCAGGAGGACTCCGCCGTGTATCTCTGTGCCAGCAGTTTCGGTAGCGGGATTCCTAGCACAGATACGCAGTATTTTGGCCCA	CASSFGSGIPSTDTQYF	1	0.015625	51	TCRBV07-08	TCRBV07	TCRBV07-08				01,03	TCRBD02-01*02	TCRBD02	TCRBD02-01	02				TCRBJ02-03*01	TCRBJ02	TCRBJ02-03	01				6	5	5	3	6	0	30	41	47	55	60	1	In	VDJ
CAGCGCACAGAGCGGGGGGACTCAGCCGTGTATCTCTGTGCCAGCAGCTTAGGGGACAGGCCTTCCGGGGAGCTGTTTTTTGGAGAA	CASSLGDRPSGELFF	1	0.015625	45	TCRBV07-03*01	TCRBV07	TCRBV07-03	01				TCRBD01-01*01	TCRBD01	TCRBD01-01	01				TCRBJ02-02*01	TCRBJ02	TCRBJ02-02	01				2	4	0	4	1	6	36	51	52	60	64	1	In	VDJ
ATGAGCTCCTTGGAGCTGGGGGACTCAGCCCTGTACTTCTGTGCCAGCAGCTTAAGGGACCTGAATTCACCCCTCCACTTTGGGAAC	CASSLRDLNSPLHF	1	0.015625	42	TCRBV13-01*01	TCRBV13	TCRBV13-01	01								TCRBD01,TCRBD02	TCRBD01-01,TCRBD02-01		TCRBJ01-06*02	TCRBJ01	TCRBJ01-06	02				2	3	0	7	1	7	39	54	55	60	63	1	In	VDJ
TCAGAACCCAGGGACTCAGCTGTGTACTTCTGTGCCAGCAGTTTAGGAGGGGGCTACTCGGGTAATGAAAAACTGTTTTTTGGCAGT	CASSLGGGYSGNEKLFF	1	0.015625	51	TCRBV12	TCRBV12				TCRBV12-03/12-04,TCRBV12-04		TCRBD01-01*01	TCRBD01	TCRBD01-01	01				TCRBJ01-04*01	TCRBJ01	TCRBJ01-04	01				1	8	5	0	1	4	30	46	47	54	62	1	In	VDJ
TCCGCTACCAGCTCCCAGACATCTGTGTACTTCTGTGCCATCAGTGTAACCGGGACTAGCTCCACAGATACGCAGTATTTTGGCCCA	CAISVTGTSSTDTQYF	1	0.015625	48	TCRBV10-03*01	TCRBV10	TCRBV10-03	01				TCRBD02-01	TCRBD02	TCRBD02-01				01,02	TCRBJ02-03*01	TCRBJ02	TCRBJ02-03	01				4	2	0	7	5	2	33	46	51	60	62	1	In	VDJ
GCCCAAAAGAACCCGACAGCTTTCTATCTCTGTGCCAGTAGTGACCCGTTAACAGGGAGAGGTCGAGAAAAACTGTTTTTTGGCAGT	CASSDPLTGRGREKLFF	1	0.015625	51	TCRBV19-01*01	TCRBV19	TCRBV19-01	01				TCRBD01-01*01	TCRBD01	TCRBD01-01	01				TCRBJ01-04*01	TCRBJ01	TCRBJ01-04	01				5	9	3	3	9	8	30	42	51	57	66	1	In	VDJ
GGAGCTTGGTGACTCTGCTGTGTATTTCTGTGCCAGCAGCTGTCTGAATCCCATTCAGGCTTGACCGGGGAGCTGTTTTTTGGAGAA		1	0.015625	53	TCRBV03-01/03-02*01	TCRBV03	TCRBV03-01/03-02	01				TCRBD01-01*01	TCRBD01	TCRBD01-01	01				TCRBJ02-02*01	TCRBJ02	TCRBJ02-02	01				5	4	4	4	15	5	28	40	55	59	63	1	Out	VDJ
NNNNNNNNNNTGTCGGCTGCTCCCTCCCAGACATCTGTGTACTTCTGTGCCAGCAGCAACGGACAGAACGAGCAGTACTTCGGGCCG	CASSNGQNEQYF	1	0.015625	36	TCRBV06-05*01	TCRBV06	TCRBV06-05	01				TCRBD01-01*01	TCRBD01	TCRBD01-01	01				TCRBJ02-07*01	TCRBJ02	TCRBJ02-07	01				6	1	1	5	4	5	45	56	60	66	67	1	In	VDJ
ACTCTGGAGTCTGCTGCCAGCTCCCAGACATCTGTGTACTTCTGTGCCATCATGGGGGACGGAGCAGATACGCAGTATTTTGGCCCA	CAIMGDGADTQYF	1	0.015625	39	TCRBV10-03*01	TCRBV10	TCRBV10-03	01								TCRBD01,TCRBD02	TCRBD01-01,TCRBD02-01		TCRBJ02-03*01	TCRBJ02	TCRBJ02-03	01				7	4	0	7	3	4	42	52	55	60	64	1	In	VDJ
[truncated: 2 more columns]
