# Supplementary material for: Preoperative immune checkpoint inhibition and cryoablation in early-stage breast cancer
Source: iScience. 2024 Jan 12;27(2):108880. doi: 10.1016/j.isci.2024.108880 (PMC10850740; doi:10.1016/j.isci.2024.108880)
Supplement: Data S1. Metadata file for TCR clone abundance tables provided in the supplement [file mmc2.zip › 16-495-6TC_TCRB.tsv]

nucleotide	aminoAcid	count (templates/reads)	frequencyCount (%)	cdr3Length	vMaxResolved	vFamilyName	vGeneName	vGeneAllele	vFamilyTies	vGeneNameTies	vGeneAlleleTies	dMaxResolved	dFamilyName	dGeneName	dGeneAllele	dFamilyTies	dGeneNameTies	dGeneAlleleTies	jMaxResolved	jFamilyName	jGeneName	jGeneAllele	jFamilyTies	jGeneNameTies	jGeneAlleleTies	vDeletion	n1Insertion	d5Deletion	d3Deletion	n2Insertion	jDeletion	vIndex	n1Index	dIndex	n2Index	jIndex	estimatedNumberGenomes	sequenceStatus	cloneResolved	vOrphon	dOrphon	jOrphon	vFunction	dFunction	jFunction	fractionNucleated	vAlignLength	vAlignSubstitutionCount	vAlignSubstitutionIndexes
CTCAAGATCCAGCCTGCAGAGCTTGAGGACTCGGCCGTGTATCTCTGTGCCAGCAGCTTGGGGGGCAGTGAGCAGTTCTTCGGGCCA	CASSLGGSEQFF	2	0.002881844380403458	36	TCRBV11	TCRBV11				TCRBV11-02,TCRBV11-03						TCRBD01,TCRBD02	TCRBD01-01,TCRBD02-01		TCRBJ02-01*01	TCRBJ02	TCRBJ02-01	01				3	2	6	0	1	9	45	59	60	66	68	2	In	VDJ
CAGGCTACGAAGCTTGAGGATTCAGCAGTGTATTTTTGTGCCAGCAGCCAACGAATAAGGGACGGCGGGGAGCTGTTTTTTGGAGAA	CASSQRIRDGGELFF	2	0.002881844380403458	45	TCRBV16-01*01	TCRBV16	TCRBV16-01	01								TCRBD01,TCRBD02	TCRBD01-01,TCRBD02-01		TCRBJ02-02*01	TCRBJ02	TCRBJ02-02	01				2	2	0	7	7	7	36	51	58	63	65	2	In	VDJ
AGGATCCAGCAGGTAGTGCGAGGAGATTCGGCAGCTTATTTCTGTGCCAGTTCAAGGGAGGCGAACACTGAAGCTTTCTTTGGACAA	CASSREANTEAFF	1	0.001440922190201729	39	TCRBV18-01*01	TCRBV18	TCRBV18-01	01				TCRBD02-01*02	TCRBD02	TCRBD02-01	02				TCRBJ01-01*01	TCRBJ01	TCRBJ01-01	01				5	1	9	1	1	1	42	54	55	61	62	1	In	VDJ
TCAATTCCCTGGAGCTTGGTGACTCTGCTGTGTATTTCTGTGCCAGCAGCGATTTACTTCGCACGAAACACCATATATTTTGGAGAG		1	0.001440922190201729	43	TCRBV03-01/03-02*01	TCRBV03	TCRBV03-01/03-02	01				TCRBD02-01	TCRBD02	TCRBD02-01				01,02	TCRBJ01-03*01	TCRBJ01	TCRBJ01-03	01				5	6	3	10	5	5	38	50	55	58	64	1	Out	VDJ
AAGATCCGGTCCACAAAGCTGGAGGACTCAGCCATGTACTTCTGTGCCAGCAGTGTTAGGGGTGCAGATACGCAGTATTTTGGCCCA	CASSVRGADTQYF	1	0.001440922190201729	39	TCRBV02-01	TCRBV02	TCRBV02-01				01,03	TCRBD01-01*01	TCRBD01	TCRBD01-01	01				TCRBJ02-03*01	TCRBJ02	TCRBJ02-03	01				4	2	5	2	2	4	42	55	57	62	64	1	In	VDJ
ACAGTGACCAGTGCCCATCCTGAAGACAGCAGCTTCTACATCTGCAGTGCGCAACAGGGAGCCCAGCCTGAAGCTTTCTTTGGACAA	CSAQQGAQPEAFF	1	0.001440922190201729	39	TCRBV20	TCRBV20				TCRBV20-01,TCRBV20-or09_02		TCRBD01-01*01	TCRBD01	TCRBD01-01	01				TCRBJ01-01*01	TCRBJ01	TCRBJ01-01	01				6	8	3	3	3	6	42	50	53	59	67	1	In	VDJ
CACAAAGCTGGAGGACTCAGCCATGTACTTCTGTGCCAGCAGCCCCGCGGGGGCCGAGTAGCCAAAAACATTCAGTACTTCGGCGCC		1	0.001440922190201729	50	TCRBV02-01	TCRBV02	TCRBV02-01				01,03	TCRBD02-01*01	TCRBD02	TCRBD02-01	01				TCRBJ02-04*01	TCRBJ02	TCRBJ02-04	01				6	6	7	2	4	0	31	42	46	53	59	1	Out	VDJ
CTAAACCTGAGCTCTCTGGAGCTGGGGGACTCAGCTTTGTATTTCTGTGCCAGCAGCGCCTACGATGCCATTCAGTACTTCGGCGCC	CASSAYDAIQYF	2	0.002881844380403458	36	TCRBV09-01*01	TCRBV09	TCRBV09-01	01				TCRBD02-01	TCRBD02	TCRBD02-01				01,02	TCRBJ02-04*01	TCRBJ02	TCRBJ02-04	01				3	6	4	9	1	9	45	58	59	62	68	2	In	VDJ
CTTCACATCAATTCCCTGGAGCTTGGTGACTCTGCTGTGTATTTCTGTGCCAGCAGCCTACCGGCGGGGGTACCTTTCTTTGGACAA	CASSLPAGVPFF	1	0.001440922190201729	36	TCRBV03-01/03-02*01	TCRBV03	TCRBV03-01/03-02	01				TCRBD02-01*01	TCRBD02	TCRBD02-01	01				TCRBJ01-01*01	TCRBJ01	TCRBJ01-01	01				4	3	7	2	5	12	45	58	63	70	73	1	In	VDJ
AATGTGAGCACCTTGGAGCTGGGGGACTCGGCCCTTTATCTTTGCGCCAGCCGACAGACAGGTCCGGGCGAGCAGTACTTCGGGCCG	CASRQTGPGEQYF	1	0.001440922190201729	39	TCRBV05-01*01	TCRBV05	TCRBV05-01	01				TCRBD01-01*01	TCRBD01	TCRBD01-01	01				TCRBJ02-07*01	TCRBJ02	TCRBJ02-07	01				7	6	2	4	5	6	42	51	56	62	68	1	In	VDJ
TCCGCCAGCACCAACCAGACATCTATGTACCTCTGTGCCAGCAGTTTCCCACAGGGAGGTCCTGGAAACACCATATATTTTGGAGAG	CASSFPQGGPGNTIYF	1	0.001440922190201729	48	TCRBV28-01*01	TCRBV28	TCRBV28-01	01								TCRBD01,TCRBD02	TCRBD01-01,TCRBD02-01		TCRBJ01-03*01	TCRBJ01	TCRBJ01-03	01				3	5	3	3	3	2	33	47	50	56	61	1	In	VDJ
GTGAACGCCTTGGAGCTGGACGACTCGGCCCTGTATCTCTGTGCCAGCAGCCGCCTCAGGGGAATGGAGACCCAGTACTTCGGGCCA	CASSRLRGMETQYF	1	0.001440922190201729	42	TCRBV05-04*01	TCRBV05	TCRBV05-04	01				TCRBD01-01*01	TCRBD01	TCRBD01-01	01				TCRBJ02-05*01	TCRBJ02	TCRBJ02-05	01				4	4	4	2	5	5	39	51	56	62	66	1	In	VDJ
GCTGGAGGACTCAGCCATGTACTTCTGTGCCAGCAGTGAATGGTTCTAGATCCCGACAGTGCTGACTATGGCTACACCTTCGGTTCG		1	0.001440922190201729	56	TCRBV02-01	TCRBV02	TCRBV02-01				01,03	TCRBD01-01*01	TCRBD01	TCRBD01-01	01				TCRBJ01-02*01	TCRBJ01	TCRBJ01-02	01				2	5	2	5	14	3	25	40	54	59	64	1	Out	VDJ
GTGACCAGTGCCCATCCTGAAGACAGCAGCTTCTACATCTGCAGTGTTTGGACTAGCCGTAACCAAGAGACCCAGTACTTCGGGCCA	CSVWTSRNQETQYF	1	0.001440922190201729	42	TCRBV20	TCRBV20				TCRBV20-01,TCRBV20-or09_02		TCRBD02-01	TCRBD02	TCRBD02-01				01,02	TCRBJ02-05*01	TCRBJ02	TCRBJ02-05	01				7	4	1	7	3	0	39	46	49	57	61	1	In	VDJ
CGCACTGCAGCAAGAAGACTCAGCTGCGTATCTCTGCACCAGCAGCCCTCCAGGCGGGGGGCCCAAGAGACCCAGTACTTCGGGCCA		1	0.001440922190201729	47	TCRBV01-01*01	TCRBV01	TCRBV01-01	01				TCRBD02-01*01	TCRBD02	TCRBD02-01	01				TCRBJ02-05*01	TCRBJ02	TCRBJ02-05	01				4	1	7	1	6	1	34	47	53	61	62	1	Out	VDJ
ACTGTGAGCAACATGAGCCCTGAAGACAGCAGCATATATCTCTGCAGCGTTGGACTAGCGGGAGTAGGTGAGCAGTTCTTCGGGCCA	CSVGLAGVGEQFF	2	0.002881844380403458	39	TCRBV29-01	TCRBV29	TCRBV29-01				01,02	TCRBD02-01*02	TCRBD02	TCRBD02-01	02				TCRBJ02-01*01	TCRBJ02	TCRBJ02-01	01				4	4	2	2	0	9	42	-1	52	64	68	2	In	VDJ
GCCCAGCCCCAACCAGACCTCTCTGTACTTCTGTGCCAGCAGTTTACCGTCCCTACGTTGAACACCGGGGAGCTGTTTTTTGGAGAA		1	0.001440922190201729	50	TCRBV27-01*01	TCRBV27	TCRBV27-01	01				TCRBD02-01	TCRBD02	TCRBD02-01				01,02	TCRBJ02-02*01	TCRBJ02	TCRBJ02-02	01				2	4	4	9	6	1	31	46	52	55	59	1	Out	VDJ
CCTGCAGAGCTTGGGGACTCGGCCGTGTATCTCTGTGCCAGCAGCCCACAGGGGCTCTTGAACACCGGGGAGCTGTTTTTTGGAGAA	CASSPQGLLNTGELFF	1	0.001440922190201729	48	TCRBV11-03*01	TCRBV11	TCRBV11-03	01				TCRBD01-01*01	TCRBD01	TCRBD01-01	01				TCRBJ02-02*01	TCRBJ02	TCRBJ02-02	01				5	5	3	2	2	1	33	45	47	54	59	1	In	VDJ
ACTGTGACATCGGCCCAAAAGAACCCGACAGCTTTCTATCTCTGTGCCAGTAGTTCAAGGACAGGGGCTGAAGCTTTCTTTGGACAA	CASSSRTGAEAFF	2	0.002881844380403458	39	TCRBV19-01*01	TCRBV19	TCRBV19-01	01				TCRBD01-01*01	TCRBD01	TCRBD01-01	01				TCRBJ01-01*01	TCRBJ01	TCRBJ01-01	01				5	0	1	2	4	6	42	54	58	-1	67	2	In	VDJ
CTGGAGTCGCCCAGCCCCAACCAGACCTCTCTGTACTTCTGTGCCAGCGCCGGGACAGGGGTGCCCTACGAGCAGTACTTCGGGCCG	CASAGTGVPYEQYF	1	0.001440922190201729	42	TCRBV27-01*01	TCRBV27	TCRBV27-01	01				TCRBD01-01*01	TCRBD01	TCRBD01-01	01				TCRBJ02-07*01	TCRBJ02	TCRBJ02-07	01				8	3	0	2	3	2	39	48	51	61	64	1	In	VDJ
GACAGTGACCAGTGCCCATCCTGAAGACAGCAGCTTCTACATCTGCAGTGCTAGAGAGTTATAAGGGATGAGCAGTTCTTCGGGCCA		1	0.001440922190201729	38	TCRBV20	TCRBV20				TCRBV20-01,TCRBV20-or09_02						TCRBD01,TCRBD02	TCRBD01-01,TCRBD02-01		TCRBJ02-01*01	TCRBJ02	TCRBJ02-01	01				0	0	5	3	6	8	43	57	63	-1	67	1	Out	VDJ
GTGAGCACCTTGGAGCTGGGGGACTCGGCCCTTTATCTTTGCGCCTAGAGCAGGGGGAATAGTAGCTCTGAAGCTTTCTTTGGACAA	CA*SRGNSSSEAFF	1	0.001440922190201729	42	TCRBV05-01*01	TCRBV05	TCRBV05-01	01				TCRBD01-01*01	TCRBD01	TCRBD01-01	01				TCRBJ01-01*01	TCRBJ01	TCRBJ01-01	01				10	10	4	1	5	6	39	45	50	57	67	1	Stop	VDJ
AGCACCTTGGAGCTGGGGGACTCGGCCCTTTATCTTTGCGCCAGCAGCTACTTCGGGCCTGGCGCCTATGGCTACACCTTCGGTTCG	CASSYFGPGAYGYTF	1	0.001440922190201729	45	TCRBV05-01*01	TCRBV05	TCRBV05-01	01								TCRBD01,TCRBD02	TCRBD01-01,TCRBD02-01		TCRBJ01-02*01	TCRBJ01	TCRBJ01-02	01				3	7	8	0	5	4	36	49	54	58	65	1	In	VDJ
GAGTCCGCCAGCACCAACCAGACATCTATGTACCTCTGTGCCAGCAGTTCAGGAGGGAGAGGGAACTATGGCTACACCTTCGGTTCG	CASSSGGRGNYGYTF	1	0.001440922190201729	45	TCRBV28-01*01	TCRBV28	TCRBV28-01	01				TCRBD02-01*02	TCRBD02	TCRBD02-01	02				TCRBJ01-02*01	TCRBJ01	TCRBJ01-02	01				4	6	10	0	2	2	36	49	51	57	63	1	In	VDJ
CTGATTCTGGAGTCCGCCAGCACCAACCAGACATCTATGTACCTCTGTGCCAGCAGTTTAGAGTACAATGAGCAGTTCTTCGGGCCA	CASSLEYNEQFF	3	0.004322766570605188	36	TCRBV28-01*01	TCRBV28	TCRBV28-01	01				TCRBD02-01*02	TCRBD02	TCRBD02-01	02				TCRBJ02-01*01	TCRBJ02	TCRBJ02-01	01				2	0	11	2	0	4	45	-1	60	-1	63	3	In	VDJ
CACGCCCTGCAGCCAGAAGACTCAGCCCTGTATCTCTGCGCCAGCAGCCAGGGGGACCAAAACCAAGAGACCCAGTACTTCGGGCCA	CASSQGDQNQETQYF	1	0.001440922190201729	45	TCRBV04-01*01	TCRBV04	TCRBV04-01	01								TCRBD01,TCRBD02	TCRBD01-01,TCRBD02-01		TCRBJ02-05*01	TCRBJ02	TCRBJ02-05	01				3	4	0	7	2	0	36	50	52	57	61	1	In	VDJ
TTGGAGCTGGGGGACTCGGCCCTTTATCTTTGCGCCAGCAGTTCAGATCTAGCGGGGCCAGCCAAAAACATTCAGTACTTCGGCGCC	CASSSDLAGPAKNIQYF	1	0.001440922190201729	51	TCRBV05-01*01	TCRBV05	TCRBV05-01	01				TCRBD02-01*01	TCRBD02	TCRBD02-01	01				TCRBJ02-04*01	TCRBJ02	TCRBJ02-04	01				5	2	4	3	7	0	30	41	48	57	59	1	In	VDJ
TCGGCCCAAAAGAACCCGACAGCTTTCTATCTCTGTGCCAGTAGTTCCCGGGGCAGGGCGAGTAATTCACCCCTCCACTTTGGGAAC	CASSSRGRASNSPLHF	1	0.001440922190201729	48	TCRBV19-01*01	TCRBV19	TCRBV19-01	01								TCRBD01,TCRBD02	TCRBD01-01,TCRBD02-01		TCRBJ01-06*02	TCRBJ01	TCRBJ01-06	02				5	4	4	3	8	6	33	45	53	58	62	1	In	VDJ
CACCTACACGCCCTGCAGCCAGAAGACTCAGCCCTGTATCTCTGCGCCAGCAGCCCTCACAAGATTGATGAGCAGTTCTTCGGGCCA	CASSPHKIDEQFF	1	0.001440922190201729	39	TCRBV04-01*01	TCRBV04	TCRBV04-01	01				TCRBD01-01*01	TCRBD01	TCRBD01-01	01				TCRBJ02-01*01	TCRBJ02	TCRBJ02-01	01				4	6	3	6	3	8	42	55	58	61	67	1	In	VDJ
AGCTCTCTGGAGCTGGGGGACTCAGCTTTGTATTTCTGTGCCAGCAGCGTAGCGGGGGACGATACTGATACGCAGTATTTTGGCCCA	CASSVAGDDTDTQYF	1	0.001440922190201729	45	TCRBV09-01*01	TCRBV09	TCRBV09-01	01				TCRBD02-01*01	TCRBD02	TCRBD02-01	01				TCRBJ02-03*01	TCRBJ02	TCRBJ02-03	01				0	8	8	2	0	6	36	-1	52	58	66	1	In	VDJ
TCTAAGAAGCTCCTTCTCAGTGACTCTGGCTTCTATCTCTGTGCCTGGAGCTCCGACAGGGGAGGATATGGCTACACCTTCGGTTCG	CAWSSDRGGYGYTF	1	0.001440922190201729	42	TCRBV30-01*01	TCRBV30	TCRBV30-01	01				TCRBD01-01*01	TCRBD01	TCRBD01-01	01				TCRBJ01-02*01	TCRBJ01	TCRBJ01-02	01				3	4	2	2	4	5	39	50	54	62	66	1	In	VDJ
CTGGAGTCCGCCAGCACCAACCAGACATCTATGTACCTCTGTGCCAGCAGCGACAGGGAGGGTAACTACGAGCAGTACTTCGGGCCG	CASSDREGNYEQYF	1	0.001440922190201729	42	TCRBV28-01*01	TCRBV28	TCRBV28-01	01								TCRBD01,TCRBD02	TCRBD01-01,TCRBD02-01		TCRBJ02-07*01	TCRBJ02	TCRBJ02-07	01				6	7	2	3	1	3	39	50	51	58	65	1	In	VDJ
GTGAGCAACATGAGCCCTGAAGACAGCAGCATATATCTCTGCAGCGTTCGGGCGGGAGTGGGCACCGGGGAGCTGTTTTTTGGAGAA	CSVRAGVGTGELFF	1	0.001440922190201729	42	TCRBV29-01	TCRBV29	TCRBV29-01				01,02	TCRBD02-01*02	TCRBD02	TCRBD02-01	02				TCRBJ02-02*01	TCRBJ02	TCRBJ02-02	01				5	4	7	2	3	4	39	48	51	58	62	1	In	VDJ
NNNNNNNTGTCGGCTGCTCCCTCCCAGACATCTGTGTACTTCTGTGCCACCCGGGGGACAGAAAATGAAAAACTGTTTTTTGGCAGT	CATRGTENEKLFF	1	0.001440922190201729	39	TCRBV06-05*01	TCRBV06	TCRBV06-05	01				TCRBD01-01*01	TCRBD01	TCRBD01-01	01				TCRBJ01-04*01	TCRBJ01	TCRBJ01-04	01				10	2	0	5	5	5	42	49	54	61	63	1	In	VDJ
CTGAAGATCCGGTCCACAAAGCTGGAGGACTCAGCCATGTACTTCTGTGCCAGCAGTGTGGGGACAGGGGCAGCTTTCTTTGGACAA	CASSVGTGAAFF	1	0.001440922190201729	36	TCRBV02-01	TCRBV02	TCRBV02-01				01,03	TCRBD01-01*01	TCRBD01	TCRBD01-01	01				TCRBJ01-01*01	TCRBJ01	TCRBJ01-01	01				4	1	0	2	2	10	45	58	60	70	71	1	In	VDJ
CTGCAGCCAGAAGACTCGGCCCTGTATCTCTGTGCCAGCAGCCAAGATCCCCCCCTAGGGCGGGATGAAAAACTGTTTTTTGGCAGT	CASSQDPPLGRDEKLFF	1	0.001440922190201729	51	TCRBV04-02*01	TCRBV04	TCRBV04-02	01				TCRBD02-01	TCRBD02	TCRBD02-01				01,02	TCRBJ01-04*01	TCRBJ01	TCRBJ01-04	01				0	0	7	4	12	6	30	47	59	-1	64	1	In	VDJ
GTGACCAGTGCCCATCCTGAAGACAGCAGCTTCTACATCTGCAGTGCTAGAGACCCCAGGTTCTACTATGGCTACACCTTCGGTTCG	CSARDPRFYYGYTF	1	0.001440922190201729	42	TCRBV20	TCRBV20				TCRBV20-01,TCRBV20-or09_02		TCRBD01-01*01	TCRBD01	TCRBD01-01	01				TCRBJ01-02*01	TCRBJ01	TCRBJ01-02	01				0	4	4	4	3	3	39	53	56	60	64	1	In	VDJ
ATCCAGCCCTCAGAACCCAGGGACTCAGCTGTGTACTTCTGTGCCAGCAGTTTTGGGCAGTCTAACTATGGCTACACCTTCGGTTCG	CASSFGQSNYGYTF	1	0.001440922190201729	42	TCRBV12	TCRBV12				TCRBV12-03/12-04,TCRBV12-04		TCRBD01-01*01	TCRBD01	TCRBD01-01	01				TCRBJ01-02*01	TCRBJ01	TCRBJ01-02	01				3	3	8	0	1	0	39	53	54	58	61	1	In	VDJ
AAGGTGCAGCCTGCAGAACTGGAGGATTCTGGAGTTTATTTCTGTGCCAGCAGCCGACAGCCTAACTATGGCTACACCTTCGGTTCG	CASSRQPNYGYTF	1	0.001440922190201729	39	TCRBV14-01*01	TCRBV14	TCRBV14-01	01				TCRBD01-01*01	TCRBD01	TCRBD01-01	01				TCRBJ01-02*01	TCRBJ01	TCRBJ01-02	01				4	1	2	5	0	0	42	-1	55	60	61	1	In	VDJ
ACTGTGAGCAACATGAGCCCTGAAGACAGCAGCATATATCTCTGCAGCGTTGAAGGGACTAGGGGATATCAGCAGTACTTCGGGCCG	CSVEGTRGYQQYF	1	0.001440922190201729	39	TCRBV29-01	TCRBV29	TCRBV29-01				01,02	TCRBD02-01	TCRBD02	TCRBD02-01				01,02	TCRBJ02-07*01	TCRBJ02	TCRBJ02-07	01				1	8	1	8	0	8	42	-1	55	62	70	1	In	VDJ
ATCCGGTCCACAAAGCTGGAGGACTCAGCCATGTACTTCTGTGCCAGCAGTGAGGAGGGGGATAATTCACCCCTCCACTTTGGGAAC	CASSEEGDNSPLHF	1	0.001440922190201729	42	TCRBV02-01	TCRBV02	TCRBV02-01				01,03					TCRBD01,TCRBD02	TCRBD01-01,TCRBD02-01		TCRBJ01-06*02	TCRBJ01	TCRBJ01-06	02				3	0	5	1	2	5	39	53	55	-1	61	1	In	VDJ
AGCACCTTGGAGCTGGGGGACTCGGCCCTTTATCTTTGCGCCAGCAGCTTGGGCCCAGGGCCATACAATGAGCAGTTCTTCGGGCCA	CASSLGPGPYNEQFF	1	0.001440922190201729	45	TCRBV05-01*01	TCRBV05	TCRBV05-01	01				TCRBD01-01*01	TCRBD01	TCRBD01-01	01				TCRBJ02-01*01	TCRBJ02	TCRBJ02-01	01				0	3	4	3	3	4	36	52	55	60	63	1	In	VDJ
CTGGAGCTTGGTGACTCTGCTGTGTATTTCTGTGCCAGCAGCCGGACTAGCGGGAGCGCGGGCACCGGGGAGCTGTTTTTTGGAGAA	CASSRTSGSAGTGELFF	1	0.001440922190201729	51	TCRBV03-01/03-02*01	TCRBV03	TCRBV03-01/03-02	01				TCRBD02-01*02	TCRBD02	TCRBD02-01	02				TCRBJ02-02*01	TCRBJ02	TCRBJ02-02	01				4	6	1	2	0	4	30	-1	43	56	62	1	In	VDJ
GTGACATCGGCCCAAAAGAACCCGACAGCTTTCTATCTCTGTGCCAGTAGTATGAGACGGGGCTCCACTGAAGCTTTCTTTGGACAA	CASSMRRGSTEAFF	1	0.001440922190201729	42	TCRBV19-01*01	TCRBV19	TCRBV19-01	01								TCRBD01,TCRBD02	TCRBD01-01,TCRBD02-01		TCRBJ01-01*01	TCRBJ01	TCRBJ01-01	01				3	2	7	0	5	4	39	53	58	63	65	1	In	VDJ
CTGAAGATCCGGTCCACAAAGCTGGAGGACTCAGCCATGTACTTCTGTGCCAGCAGTGGGGGACGTCAGCCCCAGCATTTTGGTGAT	CASSGGRQPQHF	3	0.004322766570605188	36	TCRBV02-01	TCRBV02	TCRBV02-01				01,03					TCRBD01,TCRBD02	TCRBD01-01,TCRBD02-01		TCRBJ01-05*01	TCRBJ01	TCRBJ01-05	01				4	1	0	7	1	6	45	58	59	64	65	3	In	VDJ
CAGCCCTCAGAACCCAGGGACTCAGCTGTGTACTTCTGTGCCAGCAGTTTAAAGGTGGGGGCCAATCAGCCCCAGCATTTTGGTGAT	CASSLKVGANQPQHF	1	0.001440922190201729	45	TCRBV12	TCRBV12				TCRBV12-03/12-04,TCRBV12-04		TCRBD01-01*01	TCRBD01	TCRBD01-01	01				TCRBJ01-05*01	TCRBJ01	TCRBJ01-05	01				2	0	6	0	5	3	36	51	56	-1	62	1	In	VDJ
AGCTCCTTGGAGCTGGGGGACTCAGCCCTGTACTTCTGTGCCAGCAGCTGGGGTACGTTTGGCAGTTATGGCTACACCTTCGGTTCG	CASSWGTFGSYGYTF	1	0.001440922190201729	45	TCRBV13-01*01	TCRBV13	TCRBV13-01	01								TCRBD01,TCRBD02	TCRBD01-01,TCRBD02-01		TCRBJ01-02*01	TCRBJ01	TCRBJ01-02	01				4	13	6	2	0	5	36	-1	49	53	66	1	In	VDJ
AAGATCCAGCCCTCAGAACCCAGGGACTCAGCTGTGTACTTCTGTGCCAGCAGTTTAGGCTCTTACTATGGCTACACCTTCGGTTCG	CASSLGSYYGYTF	1	0.001440922190201729	39	TCRBV12-03/12-04*01	TCRBV12	TCRBV12-03/12-04	01								TCRBD01,TCRBD02	TCRBD01-01,TCRBD02-01		TCRBJ01-02*01	TCRBJ01	TCRBJ01-02	01				1	4	10	0	0	3	42	-1	58	60	64	1	In	VDJ
CCCTCAGAACCCAGGGACTCAGCTGTGTACTTCTGTGCCAGCAGTTTGTTCGGACAGGGTAAAGGAAACACCATATATTTTGGAGAG	CASSLFGQGKGNTIYF	1	0.001440922190201729	48	TCRBV12	TCRBV12				TCRBV12-03/12-04,TCRBV12-04		TCRBD01-01*01	TCRBD01	TCRBD01-01	01				TCRBJ01-03*01	TCRBJ01	TCRBJ01-03	01				3	4	1	3	4	4	33	47	51	59	63	1	In	VDJ
GCCTTGGAGCTGGACGACTCGGCCCTGTATCTCTGTGCCAGCAGCCCTTCCCTGGACAGAAGCCAAGAGACCCAGTACTTCGGGCCA	CASSPSLDRSQETQYF	1	0.001440922190201729	48	TCRBV05-04*01	TCRBV05	TCRBV05-04	01				TCRBD01-01*01	TCRBD01	TCRBD01-01	01				TCRBJ02-05*01	TCRBJ02	TCRBJ02-05	01				4	3	1	5	8	1	33	45	53	59	62	1	In	VDJ
AGCACCTTGGAGCTGGGGGACTCGGCCCTTTATCTTTGCGCCAGCAGCCCGGCAGGCGGCCCCTCCTACGAGCAGTACTTCGGGCCG	CASSPAGGPSYEQYF	1	0.001440922190201729	45	TCRBV05-01*01	TCRBV05	TCRBV05-01	01								TCRBD01,TCRBD02	TCRBD01-01,TCRBD02-01		TCRBJ02-07*01	TCRBJ02	TCRBJ02-07	01				4	6	4	4	4	0	36	48	52	56	62	1	In	VDJ
CTGAAGATCCGGTCCACAAAGCTGGAGGACTCAGCCATGTACTTCTGTGCCAGCAGTGGGGGGCACTACGAGCAGTACTTCGGGCCG	CASSGGHYEQYF	1	0.001440922190201729	36	TCRBV02-01	TCRBV02	TCRBV02-01				01,03	TCRBD01-01*01	TCRBD01	TCRBD01-01	01				TCRBJ02-07*01	TCRBJ02	TCRBJ02-07	01				4	1	6	0	0	3	45	-1	58	64	65	1	In	VDJ
CAGCCCTCAGAACCCAGGGACTCAGCTGTGTACTTCTGTGCCAGCAGTTTAGGCCAGACAATCACAGATACGCAGTATTTTGGCCCA	CASSLGQTITDTQYF	2	0.002881844380403458	45	TCRBV12	TCRBV12				TCRBV12-03/12-04,TCRBV12-04		TCRBD01-01*01	TCRBD01	TCRBD01-01	01				TCRBJ02-03*01	TCRBJ02	TCRBJ02-03	01				1	2	2	6	4	2	36	52	56	60	62	2	In	VDJ
CAGCCCTCAGAACCCAGGGACTCAGCTGTGTACTTCTGTGCCAGCAGTCCTAAGATGAGCTCTGGAAACATCATATATTTTGGAGAG	CASSPKMSSGNIIYF	1	0.001440922190201729	45	TCRBV12	TCRBV12				TCRBV12-03/12-04,TCRBV12-04						TCRBD01,TCRBD02	TCRBD01-01,TCRBD02-01		TCRBJ01-03*01	TCRBJ01	TCRBJ01-03	01				5	5	1	8	15	12	36	48	63	66	71	1	In	VDJ
CCAGCCCCAACCAGACCTCTCTGTACTTCTGTGCCAGCAGTTTATAGAGTCTAGCGGCCCCTCTCCGATGAGCAGTTCTTCGGGCCA		2	0.002881844380403458	52	TCRBV27-01*01	TCRBV27	TCRBV27-01	01				TCRBD02-01	TCRBD02	TCRBD02-01				01,02	TCRBJ02-01*01	TCRBJ02	TCRBJ02-01	01				1	10	4	5	5	8	29	45	50	57	67	2	Out	VDJ
GAGTCGCCCAGCCCCAACCAGACCTCTCTGTACTTCTGTGCCAGCAGTTTATTTGGGGACAGGGTGGGCGAGCAGTTCTTCGGGCCA	CASSLFGDRVGEQFF	1	0.001440922190201729	45	TCRBV27-01*01	TCRBV27	TCRBV27-01	01				TCRBD01-01*01	TCRBD01	TCRBD01-01	01				TCRBJ02-01*01	TCRBJ02	TCRBJ02-01	01				1	5	0	3	3	10	36	52	55	64	69	1	In	VDJ
CTGACAGTGACCAGTGCCCATCCTGAAGACAGCAGCTTCTACATCTGCAGTGCTACCGGACAGGGGGCGCGGGCTTTCTTTGGACAA	CSATGQGARAFF	1	0.001440922190201729	36	TCRBV20	TCRBV20				TCRBV20-01,TCRBV20-or09_02		TCRBD01-01*01	TCRBD01	TCRBD01-01	01				TCRBJ01-01*01	TCRBJ01	TCRBJ01-01	01				4	4	1	0	2	11	45	55	57	68	72	1	In	VDJ
ACAGTGACCAGTGCCCATCCTGAAGACAGCAGCTTCTACATCTGCAGTGCTAGGCCGGGGATAGGTGAAAAACTGTTTTTTGGCAGT	CSARPGIGEKLFF	1	0.001440922190201729	39	TCRBV20	TCRBV20				TCRBV20-01,TCRBV20-or09_02		TCRBD02-01*01	TCRBD02	TCRBD02-01	01				TCRBJ01-04*01	TCRBJ01	TCRBJ01-04	01				3	5	8	3	2	7	42	53	55	60	65	1	In	VDJ
AGCTCTCTGGAGCTGGGGGACTCAGCTTTGTATTTCTGTGCCAGCAGCCCCCGAGATGCCCCCTACTACGAGCAGTACTTCGGGCCG	CASSPRDAPYYEQYF	1	0.001440922190201729	45	TCRBV09-01*01	TCRBV09	TCRBV09-01	01				TCRBD02-01	TCRBD02	TCRBD02-01				01,02	TCRBJ02-07*01	TCRBJ02	TCRBJ02-07	01				4	0	4	9	14	3	36	48	62	-1	65	1	In	VDJ
TCAGAACCCAGGGACTCAGCTGTGTACTTCTGTGCCAGCAGTTTGGGTTGGGGTAGCGGGGGGGCCTATGAGCAGTTCTTCGGGCCA	CASSLGWGSGGAYEQFF	1	0.001440922190201729	51	TCRBV12	TCRBV12				TCRBV12-03/12-04,TCRBV12-04		TCRBD02-01*01	TCRBD02	TCRBD02-01	01				TCRBJ02-01*01	TCRBJ02	TCRBJ02-01	01				3	3	5	0	9	8	30	44	53	64	67	1	In	VDJ
CTGCAGCCAGAAGACTCAGCCCTGTATCTCTGCGCCAGCAGCCAAGGCGGGGGGACTAGCGGACCTAATGAGCAGTTCTTCGGGCCA	CASSQGGGTSGPNEQFF	1	0.001440922190201729	51	TCRBV04-01*01	TCRBV04	TCRBV04-01	01				TCRBD02-01	TCRBD02	TCRBD02-01				01,02	TCRBJ02-01*01	TCRBJ02	TCRBJ02-01	01				1	4	0	5	5	7	30	46	51	62	66	1	In	VDJ
GTCCTCAGAACCGGGAGACACGGCACTGTATCTCTGCGCCAGCAGTCAATCGACTGGTAAGGCACAGATACGCAGTATTTTGGCCCA		1	0.001440922190201729	47	TCRBV23-01*01	TCRBV23	TCRBV23-01	01				TCRBD02-01	TCRBD02	TCRBD02-01				01,02	TCRBJ02-03*01	TCRBJ02	TCRBJ02-03	01				0	6	2	10	0	1	34	-1	51	55	61	1	Out	VDJ
ATCCGGTCCACAAAGCTGGAGGACTCAGCCATGTACTTCTGTGCCAGCAGTGATCAGGGGGGAAATCAGCCCCAGCATTTTGGTGAT	CASSDQGGNQPQHF	1	0.001440922190201729	42	TCRBV02-01	TCRBV02	TCRBV02-01				01,03	TCRBD01-01*01	TCRBD01	TCRBD01-01	01				TCRBJ01-05*01	TCRBJ01	TCRBJ01-05	01				3	2	4	1	1	4	39	53	54	61	63	1	In	VDJ
ATCCAGCCCTCAGAACCCAGGGACTCAGCTGTGTACTTCTGTGCCAGCAGTTTTAAGGGGAGAGGCTATGGCTACACCTTCGGTTCG	CASSFKGRGYGYTF	1	0.001440922190201729	42	TCRBV12	TCRBV12				TCRBV12-03/12-04,TCRBV12-04						TCRBD01,TCRBD02	TCRBD01-01,TCRBD02-01		TCRBJ01-02*01	TCRBJ01	TCRBJ01-02	01				3	5	5	2	2	4	39	53	55	60	65	1	In	VDJ
GTGACATCGGCCCAAAAGAACCCGACAGCTTTCTATCTCTGTGCCAGTAGCGACCGGGACACGCGAGGGGAGCAGTACTTCGGGCCG	CASSDRDTRGEQYF	1	0.001440922190201729	42	TCRBV19-01*01	TCRBV19	TCRBV19-01	01				TCRBD01-01*01	TCRBD01	TCRBD01-01	01				TCRBJ02-07*01	TCRBJ02	TCRBJ02-07	01				6	8	0	6	5	7	39	50	55	61	69	1	In	VDJ
AATTCCCTGGAGCTTGGTGACTCTGCTGTGTATTTCTGTGCCAGCAGCAAAATTGGTTTCGTGTTAGACGAGCAGTACTTCGGGCCG	CASSKIGFVLDEQYF	1	0.001440922190201729	45	TCRBV03-01/03-02*01	TCRBV03	TCRBV03-01/03-02	01				TCRBD02-01	TCRBD02	TCRBD02-01				01,02	TCRBJ02-07*01	TCRBJ02	TCRBJ02-07	01				5	0	5	8	16	5	36	48	64	-1	67	1	In	VDJ
NNNNNNNNNTGTCGGCTGCTCCCTCCCAGACATCTGTGTACTTCTGTGCCAGCAGGATGGGGTCGAGAGGAAGCTTTCTTTGGACAA		1	0.001440922190201729	37	TCRBV06-05*01	TCRBV06	TCRBV06-05	01								TCRBD01,TCRBD02	TCRBD01-01,TCRBD02-01		TCRBJ01-01*01	TCRBJ01	TCRBJ01-01	01				6	7	6	2	3	8	44	55	58	62	69	1	Out	VDJ
NNNNNNNNTGTCGGCTGCTCCCTCCCAAACATCTGTGTACTTCTGTGCCAGCAACACACAGGGTATTGGGGCTACACCTTCGGTTCG		1	0.001440922190201729	38	TCRBV06	TCRBV06				TCRBV06-02/06-03,TCRBV06-02		TCRBD01-01*01	TCRBD01	TCRBD01-01	01				TCRBJ01-02*01	TCRBJ01	TCRBJ01-02	01				7	6	3	3	4	8	43	53	57	63	69	1	Out	VDJ
AAGATCCAGCCTGCAGAGCTTGGGGACTCGGCCATGTATCTCTGTGCCAGCAGCTTTCGACAGGGCAGCGAGCAGTACTTCGGGCCG	CASSFRQGSEQYF	1	0.001440922190201729	39	TCRBV11-01*01	TCRBV11	TCRBV11-01	01				TCRBD01-01*01	TCRBD01	TCRBD01-01	01				TCRBJ02-07*01	TCRBJ02	TCRBJ02-07	01				3	3	2	3	2	6	42	56	58	65	68	1	In	VDJ
NTGTCGGCTGCTCCCTCCCAGACATCTGTGTACTTCTGTGCCAGCAGTTCTAGCGGGGGGACTTACAATGAGCAGTTCTTCGGGCCA	CASSSSGGTYNEQFF	1	0.001440922190201729	45	TCRBV06-05*01	TCRBV06	TCRBV06-05	01				TCRBD02-01*01	TCRBD02	TCRBD02-01	01				TCRBJ02-01*01	TCRBJ02	TCRBJ02-01	01				4	3	4	1	0	4	36	-1	49	60	63	1	In	VDJ
ACTCTGGAGTCTGCTGCCTCCTCCCAGACATCTGTATATTTCTGCGCCAGCAGTTTCGGGGCCCAAGAGACCCAGTACTTCGGGCCA	CASSFGAQETQYF	1	0.001440922190201729	39	TCRBV10-01*01	TCRBV10	TCRBV10-01	01								TCRBD01,TCRBD02	TCRBD01-01,TCRBD02-01		TCRBJ02-05*01	TCRBJ02	TCRBJ02-05	01				5	0	7	0	3	1	42	54	57	-1	62	1	In	VDJ
GATCCAGCCCTCAGAACCCAGGGACTCAGCTGTGTACTTCTGTGCCAGCAGTTTCCGACGGAGACCGGGGAGCTGTTTTTTGGAGAA		1	0.001440922190201729	41	TCRBV12	TCRBV12				TCRBV12-03/12-04,TCRBV12-04		TCRBD02-01*02	TCRBD02	TCRBD02-01	02				TCRBJ02-02*01	TCRBJ02	TCRBJ02-02	01				3	0	10	2	5	5	40	54	59	-1	63	1	Out	VDJ
CTGGAGTCCGCCAGCACCAACCAGACATCTATGTACCTCTGTGCCAGCAGCAAGAGGGACTGGGCCTACGAGCAGTACTTCGGGCCG	CASSKRDWAYEQYF	1	0.001440922190201729	42	TCRBV28-01*01	TCRBV28	TCRBV28-01	01				TCRBD02-01	TCRBD02	TCRBD02-01				01,02	TCRBJ02-07*01	TCRBJ02	TCRBJ02-07	01				6	3	0	10	5	2	39	50	55	61	64	1	In	VDJ
CTGGAGTCGCCCAGCCCCAACCAGACCTCTCTGTACTTCTGTGCCAGCAGTTTATTCCGCGGGCCCTACGAGCAGTACTTCGGGCCG	CASSLFRGPYEQYF	1	0.001440922190201729	42	TCRBV27-01*01	TCRBV27	TCRBV27-01	01				TCRBD02-01	TCRBD02	TCRBD02-01				01,02	TCRBJ02-07*01	TCRBJ02	TCRBJ02-07	01				1	1	7	4	3	2	39	55	58	63	64	1	In	VDJ
GTGAGCACCTTGGAGCTGGGGGACTCGGCCCTTTATCTTTGCGCCAGCAGCTTGGAACAGAGTTCAGATACGCAGTATTTTGGCCCA	CASSLEQSSDTQYF	1	0.001440922190201729	42	TCRBV05-01*01	TCRBV05	TCRBV05-01	01				TCRBD01-01*01	TCRBD01	TCRBD01-01	01				TCRBJ02-03*01	TCRBJ02	TCRBJ02-03	01				0	4	3	5	1	4	39	55	56	60	64	1	In	VDJ
GCTCCCTCCCAGACATCTGTGTACTTCTGTGCCAGCAGTTACTCCGCGGGACAGGGCTTACCGAACACTGAAGCTTTCTTTGGACAA	CASSYSAGQGLPNTEAFF	1	0.001440922190201729	54	TCRBV06	TCRBV06				TCRBV06-05,TCRBV06-06		TCRBD01-01*01	TCRBD01	TCRBD01-01	01				TCRBJ01-01*01	TCRBJ01	TCRBJ01-01	01				0	6	0	3	3	1	27	44	47	56	62	1	In	VDJ
CCCATCCTGAAGACAGCAGCTTCTACATCTGCAGTGCTAGAGATCGGGGAGGTCGGCTCGACTAATGAAAAACTGTTTTTTGGCAGT		1	0.001440922190201729	52	TCRBV20	TCRBV20				TCRBV20-01,TCRBV20-or09_02		TCRBD02-01*02	TCRBD02	TCRBD02-01	02				TCRBJ01-04*01	TCRBJ01	TCRBJ01-04	01				0	8	9	1	3	2	29	43	46	52	60	1	Out	VDJ
CTGAGCTCTCTGGAGCTGGGGGACTCAGCTTTGTATTTCTGTGCCAGCAGCATTAGGGGGGGTAACTATGGCTACACCTTCGGTTCG	CASSIRGGNYGYTF	1	0.001440922190201729	42	TCRBV09-01*01	TCRBV09	TCRBV09-01	01				TCRBD02-01*01	TCRBD02	TCRBD02-01	01				TCRBJ01-02*01	TCRBJ01	TCRBJ01-02	01				4	0	9	0	4	1	39	51	55	-1	62	1	In	VDJ
GTAGTGCGAGGAGATTCGGCAGCTTATTTCTGTGCCAGCTCACCCGGGACAGAGGGCCCAACCAGGGAGACCCAGTACTTCGGGCCA	CASSPGTEGPTRETQYF	1	0.001440922190201729	51	TCRBV18-01*01	TCRBV18	TCRBV18-01	01				TCRBD01-01*01	TCRBD01	TCRBD01-01	01				TCRBJ02-05*01	TCRBJ02	TCRBJ02-05	01				3	14	0	5	1	5	30	44	45	52	66	1	In	VDJ
AAGATCCAGCGCACAGAGCAGGGGGACTCGGCCATGTATCTCTGTGCCAGCACCTCGGGGGGGAACACTGAAGCTTTCTTTGGACAA	CASTSGGNTEAFF	2	0.002881844380403458	39	TCRBV07-09*05	TCRBV07	TCRBV07-09	05				TCRBD02-01*01	TCRBD02	TCRBD02-01	01				TCRBJ01-01*01	TCRBJ01	TCRBJ01-01	01				5	0	8	1	1	1	42	54	55	-1	62	2	In	VDJ
NTGTCGGCTGCTCCCTCCCAGACATCTGTGTACTTCTGTGCCAGCAGTCTAGAATACTCTGGGGCCAACGTCCTGACTTTCGGGGCC	CASSLEYSGANVLTF	1	0.001440922190201729	45	TCRBV06-05*01	TCRBV06	TCRBV06-05	01				TCRBD02-01	TCRBD02	TCRBD02-01				01,02	TCRBJ02-06*01	TCRBJ02	TCRBJ02-06	01				5	4	4	8	0	0	36	-1	48	52	56	1	In	VDJ
CTGGAGTCGCCCAGCCCCAACCAGACCTCTCTGTACTTCTGTGCCAGCAGTTCTCCCGAAGCCAAAAACATTCAGTACTTCGGCGCC	CASSSPEAKNIQYF	1	0.001440922190201729	42	TCRBV27-01*01	TCRBV27	TCRBV27-01	01								TCRBD01,TCRBD02	TCRBD01-01,TCRBD02-01		TCRBJ02-04*01	TCRBJ02	TCRBJ02-04	01				4	0	2	8	5	0	39	52	57	-1	59	1	In	VDJ
CCAGTCCACGGAGTCAGGGGACACAGCACTGTATTTCTGTGCCAGCAGACCGTCGTAGGTGCTGGAAACACCATATATTTTGGAGAG		1	0.001440922190201729	44	TCRBV21-01*01	TCRBV21	TCRBV21-01	01								TCRBD01,TCRBD02	TCRBD01-01,TCRBD02-01		TCRBJ01-03*01	TCRBJ01	TCRBJ01-03	01				6	2	5	4	8	2	37	48	56	59	61	1	Out	VDJ
GACACGGCACTGTATCTCTGCGCCAGCAGTACCTAAGGAGGAGGGGACTTACCGAGCTCCTATAATTCACCCCTCCACTTTGGGAAC	CASST*GGGDLPSSYNSPLHF	1	0.001440922190201729	63	TCRBV23-01*01	TCRBV23	TCRBV23-01	01				TCRBD02-01	TCRBD02	TCRBD02-01				01,02	TCRBJ01-06*02	TCRBJ01	TCRBJ01-06	02				5	7	0	10	13	0	18	30	43	49	56	1	Stop	VDJ
ATGAGCTCCTTGGAGCTGGGGGACTCAGCCCTGTACTTCTGTGCCAGCAGCTTAAGGGACCTGAATTCACCCCTCCACTTTGGGAAC	CASSLRDLNSPLHF	3	0.004322766570605188	42	TCRBV13-01*01	TCRBV13	TCRBV13-01	01								TCRBD01,TCRBD02	TCRBD01-01,TCRBD02-01		TCRBJ01-06*02	TCRBJ01	TCRBJ01-06	02				2	3	0	7	1	7	39	54	55	60	63	3	In	VDJ
CAGCGCACAGAGCAGGGGGACTCGGCCATGTATCTCTGTGCCAGCAGCTTAACAGGGCGGGAGGGCTATGAGCAGTTCTTCGGGCCA	CASSLTGREGYEQFF	2	0.002881844380403458	45	TCRBV07-09*01	TCRBV07	TCRBV07-09	01				TCRBD02-01*02	TCRBD02	TCRBD02-01	02				TCRBJ02-01*01	TCRBJ02	TCRBJ02-01	01				2	2	7	0	5	8	36	51	56	65	67	2	In	VDJ
ACGATCCAGCGCACAGAGCGGGGGGACTCAGCCGTGTATCTCTGTGCCAGCAGCCCGGGACTAGCCGATGAGCAGTTCTTCGGGCCA	CASSPGLADEQFF	1	0.001440922190201729	39	TCRBV07-03*01	TCRBV07	TCRBV07-03	01				TCRBD02-01	TCRBD02	TCRBD02-01				01,02	TCRBJ02-01*01	TCRBJ02	TCRBJ02-01	01				5	2	0	7	2	8	42	54	56	65	67	1	In	VDJ
GTGAGCACCTTGGAGCTGGGGGACTCGGCCCTTTATCTTTGCGCCAGCAGCCTGGACAGGGGGCGCGACGGCTACACCTTCGGTTCG	CASSLDRGRDGYTF	1	0.001440922190201729	42	TCRBV05-01*01	TCRBV05	TCRBV05-01	01				TCRBD01-01*01	TCRBD01	TCRBD01-01	01				TCRBJ01-02*01	TCRBJ01	TCRBJ01-02	01				0	5	3	0	0	8	39	-1	55	64	69	1	In	VDJ
AATTCCCTGGAGCTTGGTGACTCTGCTGTGTATTTCTGTGCCAGCAGCCAAGCGGGAGCGGGGGTCTACGAGCAGTACTTCGGGCCG	CASSQAGAGVYEQYF	1	0.001440922190201729	45	TCRBV03-01/03-02*01	TCRBV03	TCRBV03-01/03-02	01				TCRBD02-01*01	TCRBD02	TCRBD02-01	01				TCRBJ02-07*01	TCRBJ02	TCRBJ02-07	01				1	1	6	2	4	3	36	52	56	64	65	1	In	VDJ
CTGAGCTCTCTGGAGCTGGGGGACTCAGCTTTGTATTTCTGTGCCAGCAGCACTACAGGGGGCCTGGACGAGCAGTACTTCGGGCCG	CASSTTGGLDEQYF	1	0.001440922190201729	42	TCRBV09-01*01	TCRBV09	TCRBV09-01	01				TCRBD01-01*01	TCRBD01	TCRBD01-01	01				TCRBJ02-07*01	TCRBJ02	TCRBJ02-07	01				4	4	3	0	3	5	39	51	54	63	67	1	In	VDJ
TTGGAGCTGGGGGACTCGGCCCTTTATCTTTGCGCCAGCAGCTCTAGCGGGAGAGGATACTCCTACAATGAGCAGTTCTTCGGGCCA	CASSSSGRGYSYNEQFF	1	0.001440922190201729	51	TCRBV05-01*01	TCRBV05	TCRBV05-01	01				TCRBD02-01*02	TCRBD02	TCRBD02-01	02				TCRBJ02-01*01	TCRBJ02	TCRBJ02-01	01				3	6	4	2	0	0	30	-1	43	53	59	1	In	VDJ
TCGCCCAGCCCCAACCAGACCTCTCTGTACTTCTGTGCCAGCAGGCCACGGGCTGGACAGGGGGTACAGACCCAGTACTTCGGGCCA	CASRPRAGQGVQTQYF	1	0.001440922190201729	48	TCRBV27-01*01	TCRBV27	TCRBV27-01	01				TCRBD01-01*01	TCRBD01	TCRBD01-01	01				TCRBJ02-05*01	TCRBJ02	TCRBJ02-05	01				6	3	1	1	10	6	33	44	54	64	67	1	In	VDJ
CGCACAGAGCAGGAGGACTCCGCCGTGTATCTCTGTGCCAGCAGTCATAGGGGGACAGGGTGGGGTCAGCCCCAGCATTTTGGTGAT	CASSHRGTGWGQPQHF	1	0.001440922190201729	48	TCRBV07-08	TCRBV07	TCRBV07-08				01,03	TCRBD01-01*01	TCRBD01	TCRBD01-01	01				TCRBJ01-05*01	TCRBJ01	TCRBJ01-05	01				6	5	0	3	7	6	33	44	51	60	65	1	In	VDJ
CGCACAGAGCAGGAGGACTCCGCCGTGTATCTCTGTGCCAGCAGCTTAGACACAGGGACCCGCAATCAGCCCCAGCATTTTGGTGAT	CASSLDTGTRNQPQHF	1	0.001440922190201729	48	TCRBV07-08*01	TCRBV07	TCRBV07-08	01				TCRBD01-01*01	TCRBD01	TCRBD01-01	01				TCRBJ01-05*01	TCRBJ01	TCRBJ01-05	01				1	4	3	3	2	2	33	49	51	57	61	1	In	VDJ
AGGATCCAGCAGGTAGTGCGAGGAGATTCGGCAGCTTATTTCTGTGCCAGCTCACCACCGCATGGCTACGAGCAGTACTTCGGGCCG	CASSPPHGYEQYF	1	0.001440922190201729	39	TCRBV18-01*01	TCRBV18	TCRBV18-01	01								TCRBD01,TCRBD02	TCRBD01-01,TCRBD02-01		TCRBJ02-07*01	TCRBJ02	TCRBJ02-07	01				0	0	0	10	4	3	42	59	63	-1	65	1	In	VDJ
ATCCAGCGCACAGAGCAGCGGGACTCGGCCATGTATCGCTGTGCCAGCAGCGCCGGGACAGGGCCCCTAAAGCAGTACTTCGGGCCG	CASSAGTGPLKQYF	1	0.001440922190201729	42	TCRBV07-06*01	TCRBV07	TCRBV07-06	01				TCRBD01-01*01	TCRBD01	TCRBD01-01	01				TCRBJ02-07*01	TCRBJ02	TCRBJ02-07	01				5	7	0	3	3	8	39	51	54	63	70	1	In	VDJ
TCTAAGAAGCTCCTTCTCAGTGACTCTGGCTTCTATCTCTGTGCCTGGAGTGTGGGCAGATTAAATTCACCCCTCCACTTTGGGAAC	CAWSVGRLNSPLHF	1	0.001440922190201729	42	TCRBV30-01*01	TCRBV30	TCRBV30-01	01				TCRBD01-01*01	TCRBD01	TCRBD01-01	01				TCRBJ01-06*02	TCRBJ01	TCRBJ01-06	02				0	6	8	0	0	7	39	-1	53	57	63	1	In	VDJ
GTCTGCTGTACCCTCTCAGACATCTGTGTACTTCTGTGCCAGCAGTGACTCAGGCCATAGACAGGCGAAAAACTGTTTTTTGGCAGT		1	0.001440922190201729	47	TCRBV06-04*01	TCRBV06	TCRBV06-04	01				TCRBD01-01*01	TCRBD01	TCRBD01-01	01				TCRBJ01-04*01	TCRBJ01	TCRBJ01-04	01				0	1	2	4	8	8	34	51	59	65	66	1	Out	VDJ
NCTCTGAAGATCCGGTCCACAAAGCTGGAGGACTCAGCCATGTACTTCTGTGCCAGCAGAGGATTGGAGGTGCGGTACTTCGGGCCG	CASRGLEVRYF	1	0.001440922190201729	33	TCRBV02-01	TCRBV02	TCRBV02-01				01,03	TCRBD02-01*02	TCRBD02	TCRBD02-01	02				TCRBJ02-07*01	TCRBJ02	TCRBJ02-07	01				6	4	10	1	6	12	48	59	65	70	74	1	In	VDJ
CTGACTGTGAGCAACATGAGCCCTGAAGACAGCAGCATATATCTCTGCAGCGTTGGACAGGGGGTCTCCGAGCAGTACTTCGGGCCG	CSVGQGVSEQYF	1	0.001440922190201729	36	TCRBV29-01	TCRBV29	TCRBV29-01				01,02	TCRBD01-01*01	TCRBD01	TCRBD01-01	01				TCRBJ02-07*01	TCRBJ02	TCRBJ02-07	01				4	4	2	1	0	6	45	-1	55	64	68	1	In	VDJ
ATCCAGCCCTCAGAACCCAGGGACTCAGCTGTGTATTTTTGTGCTAGTGGCTCGGACAGGGTAGGAGACACCATATATTTTGGAGAG	CASGSDRVGDTIYF	1	0.001440922190201729	42	TCRBV12-05*01	TCRBV12	TCRBV12-05	01				TCRBD01-01*01	TCRBD01	TCRBD01-01	01				TCRBJ01-03*01	TCRBJ01	TCRBJ01-03	01				6	6	1	3	3	8	39	50	53	61	67	1	In	VDJ
CCTGCAGAACTGGAGGATTCTGGAGTTTATTTCTGTGCCAGCAGCCTCTTGACAGGGGCGTTTTACAATGAGCAGTTCTTCGGGCCA	CASSLLTGAFYNEQFF	1	0.001440922190201729	48	TCRBV14-01*01	TCRBV14	TCRBV14-01	01				TCRBD01-01*01	TCRBD01	TCRBD01-01	01				TCRBJ02-01*01	TCRBJ02	TCRBJ02-01	01				4	5	2	2	4	4	33	46	50	58	63	1	In	VDJ
CTGAAGATCCAGCGCACAGAGCAGGAGGACTCCGCCGTGTATCTCTGTGCCAGCAGCTTTGTCACAGATACGCAGTATTTTGGCCCA	CASSFVTDTQYF	1	0.001440922190201729	36	TCRBV07-08*01	TCRBV07	TCRBV07-08	01											TCRBJ02-03*01	TCRBJ02	TCRBJ02-03	01				3	3	0	0	0	2	45	-1	-1	59	62	1	In	VJ
TCTGCCATCCCCAACCAGACAGCTCTTTACTTCTGTGCCACCAGTGATTTATCGGGGTGGAGCACAGATACGCAGTATTTTGGCCCA	CATSDLSGWSTDTQYF	2	0.002881844380403458	48	TCRBV24-01*01	TCRBV24	TCRBV24-01	01				TCRBD02-01*01	TCRBD02	TCRBD02-01	01				TCRBJ02-03*01	TCRBJ02	TCRBJ02-03	01				1	3	8	3	2	0	33	50	52	57	60	2	In	VDJ
CTGGAGCTTGGTGACTCTGCTGTGTATTTCTGTGCCAGCAGCCAAGCCGTTAGACTAGTGGACACCGGGGAGCTGTTTTTTGGAGAA	CASSQAVRLVDTGELFF	1	0.001440922190201729	51	TCRBV03-01/03-02*01	TCRBV03	TCRBV03-01/03-02	01				TCRBD02-01	TCRBD02	TCRBD02-01				01,02	TCRBJ02-02*01	TCRBJ02	TCRBJ02-02	01				1	3	2	8	6	3	30	46	52	58	61	1	In	VDJ
ACATCGGCCCAAAAGAACCCGACAGCTTTCTATCTCTGTGCCAGTAGTATCGGTCAGGGAGGAGGCACTGAAGCTTTCTTTGGACAA	CASSIGQGGGTEAFF	1	0.001440922190201729	45	TCRBV19-01*01	TCRBV19	TCRBV19-01	01				TCRBD02-01*02	TCRBD02	TCRBD02-01	02				TCRBJ01-01*01	TCRBJ01	TCRBJ01-01	01				3	3	9	1	6	4	36	50	56	62	65	1	In	VDJ
ATCCAGCCTGCAGAGCTTGAGGACTCGGCCGTGTATCTCTGTGCCAGCAGCTTAAGGCAGGCGGGAAACACCATATATTTTGGAGAG	CASSLRQAGNTIYF	2	0.002881844380403458	42	TCRBV11	TCRBV11				TCRBV11-02,TCRBV11-03		TCRBD01-01*01	TCRBD01	TCRBD01-01	01				TCRBJ01-03*01	TCRBJ01	TCRBJ01-03	01				2	2	4	4	3	4	39	54	57	61	63	2	In	VDJ
TCGGCTGCTCCCTCCCAAACATCTGTGTACTTCTGTGCCAGCGGCGGTTTTGTAGGGAGCTCCTACAATGAGCAGTTCTTCGGGCCA	CASGGFVGSSYNEQFF	1	0.001440922190201729	48	TCRBV06	TCRBV06				TCRBV06-02/06-03,TCRBV06-02		TCRBD02-01*02	TCRBD02	TCRBD02-01	02				TCRBJ02-01*01	TCRBJ02	TCRBJ02-01	01				8	0	9	2	12	0	33	42	54	-1	59	1	In	VDJ
TTCCCTGGAGCTTGGTGACTCTGCTGTGTATTTCTGTGCCAGCAGCGTGTATAGTCAGGCTTGACCGGGGAGCTGTTTTTTGGAGAA		1	0.001440922190201729	47	TCRBV03-01/03-02*01	TCRBV03	TCRBV03-01/03-02	01				TCRBD01-01*01	TCRBD01	TCRBD01-01	01				TCRBJ02-02*01	TCRBJ02	TCRBJ02-02	01				5	4	4	4	9	5	34	46	55	59	63	1	Out	VDJ
CACGCCCTGCAGCCAGAAGACTCAGCCCTGTATCTCTGCGCCAGCAGCGAAGGGGACCGTCAATGGGAGCCCCAGCATTTTGGTGAT	CASSEGDRQWEPQHF	1	0.001440922190201729	45	TCRBV04-01*01	TCRBV04	TCRBV04-01	01								TCRBD01,TCRBD02	TCRBD01-01,TCRBD02-01		TCRBJ01-05*01	TCRBJ01	TCRBJ01-05	01				1	10	0	7	0	8	36	-1	52	57	67	1	In	VDJ
AAGATCCGGTCCACAAAGCTGGAGGACTCAGCCATGTACTTCTGTGCCAGCAGAGTCGGGACAGGTAACGGCTACACCTTCGGTTCG	CASRVGTGNGYTF	1	0.001440922190201729	39	TCRBV02-01	TCRBV02	TCRBV02-01				01,03	TCRBD01-01*01	TCRBD01	TCRBD01-01	01				TCRBJ01-02*01	TCRBJ01	TCRBJ01-02	01				6	4	0	4	4	8	42	53	57	65	69	1	In	VDJ
AAGATCCAGCCCTCAGAACCCAGGGACTCAGCTGTGTACTTCTGTGCCAGCAGGGGGGCGGGGCCGCAAGGCTACACCTTCGGTTCG	CASRGAGPQGYTF	1	0.001440922190201729	39	TCRBV12-03/12-04*01	TCRBV12	TCRBV12-03/12-04	01								TCRBD01,TCRBD02	TCRBD01-01,TCRBD02-01		TCRBJ01-02*01	TCRBJ01	TCRBJ01-02	01				6	10	6	0	0	8	42	-1	53	59	69	1	In	VDJ
ACAGAGCAGGAGGACTCCGCCGTGTATCTCTGTGCCAGCAGCTATGGGGGAGCGGGAGGGTTTTCCTACGAGCAGTACTTCGGGCCG	CASSYGGAGGFSYEQYF	1	0.001440922190201729	51	TCRBV07-08*01	TCRBV07	TCRBV07-08	01				TCRBD02-01*02	TCRBD02	TCRBD02-01	02				TCRBJ02-07*01	TCRBJ02	TCRBJ02-07	01				4	3	6	0	7	1	30	43	50	60	63	1	In	VDJ
CGCACAGAGCAGGGGGACTCGGCCATGTATCTCTGTGCCAGCAGCCGAGACTCGAGCGGGGCCAAAAACATTCAGTACTTCGGCGCC	CASSRDSSGAKNIQYF	1	0.001440922190201729	48	TCRBV07-09*01	TCRBV07	TCRBV07-09	01				TCRBD02-01	TCRBD02	TCRBD02-01				01,02	TCRBJ02-04*01	TCRBJ02	TCRBJ02-04	01				5	0	6	4	9	1	33	45	54	-1	60	1	In	VDJ
CGCACAGAGCAGGGGGACTCGGCCATGTATCTCTGTGCCAGCAGCTTAGCGCCTAGCGGAGACTACAATGAGCAGTTCTTCGGGCCA	CASSLAPSGDYNEQFF	1	0.001440922190201729	48	TCRBV07-09*01	TCRBV07	TCRBV07-09	01				TCRBD02-01	TCRBD02	TCRBD02-01				01,02	TCRBJ02-01*01	TCRBJ02	TCRBJ02-01	01				0	3	4	5	2	3	33	50	52	59	62	1	In	VDJ
GCTGCTCCCTCCCAGACATCTGTGTACTTCTGTGCCAGCAGTGGCTTTGGGGGGGCGCGGAACACAGATACGCAGTATTTTGGCCCA	CASSGFGGARNTDTQYF	2	0.002881844380403458	51	TCRBV06-01*01	TCRBV06	TCRBV06-01	01				TCRBD02-01*01	TCRBD02	TCRBD02-01	01				TCRBJ02-03*01	TCRBJ02	TCRBJ02-03	01				4	7	9	0	5	2	30	43	48	55	62	2	In	VDJ
CTGGAGCTTGGTAACTCTGCTGTGTATTTCTGTGCCAGCAGCCCCCCCCGAAGCGGCGTGGTTTTAGGGGAGCTGTTTTTTGGAGAA	CASSPPRSGVVLGELFF	1	0.001440922190201729	51	TCRBV03-01/03-02*01	TCRBV03	TCRBV03-01/03-02	01				TCRBD02-01	TCRBD02	TCRBD02-01				01,02	TCRBJ02-02*01	TCRBJ02	TCRBJ02-02	01				4	10	6	5	8	8	30	43	51	56	66	1	In	VDJ
ACATCGGCCCAAAAGAACCCGACAGCTTTCTATCTCTGTGCCAGTAGTAGGGGAGGGTTGATGAACACTGAAGCTTTCTTTGGACAA	CASSRGGLMNTEAFF	1	0.001440922190201729	45	TCRBV19-01*01	TCRBV19	TCRBV19-01	01				TCRBD02-01*02	TCRBD02	TCRBD02-01	02				TCRBJ01-01*01	TCRBJ01	TCRBJ01-01	01				4	4	9	0	1	0	36	49	50	57	61	1	In	VDJ
GTGAACGCCTTGGAGCTGGAGGACTCGGCCCTGTATCTCTGTGCCAGCAGCTCACAGCTAATCAATCAGCCCCAGCATTTTGGTGAT	CASSSQLINQPQHF	1	0.001440922190201729	42	TCRBV05-08*01	TCRBV05	TCRBV05-08	01				TCRBD01-01*01	TCRBD01	TCRBD01-01	01				TCRBJ01-05*01	TCRBJ01	TCRBJ01-05	01				3	5	3	5	1	3	39	52	53	57	62	1	In	VDJ
GTGACATCGGCCCAAAAGAACCCGACAGCTTTCTATCTCTGTGCCAGTCATAACAGGGAGCCGGGTAGTGGCTACACCTTCGGTTCG	CASHNREPGSGYTF	1	0.001440922190201729	42	TCRBV19-01*01	TCRBV19	TCRBV19-01	01				TCRBD01-01*01	TCRBD01	TCRBD01-01	01				TCRBJ01-02*01	TCRBJ01	TCRBJ01-02	01				8	10	3	3	4	7	39	48	52	58	68	1	In	VDJ
TCCGCCAGCACCAACCAGACATCTATGTACCTCTGTGCCAGCAGCCCACTTAAGGGGAGCTCCTACAATGAGCAGTTCTTCGGGCCA	CASSPLKGSSYNEQFF	1	0.001440922190201729	48	TCRBV28-01*01	TCRBV28	TCRBV28-01	01								TCRBD01,TCRBD02	TCRBD01-01,TCRBD02-01		TCRBJ02-01*01	TCRBJ02	TCRBJ02-01	01				6	2	5	2	8	0	33	44	52	57	59	1	In	VDJ
CTGACTGTGAGCAACATGAGCCCTGAAGACAGCAGCATATATCTCTGCAGCGTACGACAGTTCCAAGAGACCCAGTACTTCGGGCCA	CSVRQFQETQYF	1	0.001440922190201729	36	TCRBV29-01	TCRBV29	TCRBV29-01				01,02	TCRBD01-01*01	TCRBD01	TCRBD01-01	01				TCRBJ02-05*01	TCRBJ02	TCRBJ02-05	01				6	2	2	5	2	1	45	53	55	60	62	1	In	VDJ
CTGGAGTCCGCTACCAGCTCCCAGACATCTGTGTACTTCTGTGCCATCAGTGAGGCAGACGTCAATCAGCCCCAGCATTTTGGTGAT	CAISEADVNQPQHF	1	0.001440922190201729	42	TCRBV10-03*01	TCRBV10	TCRBV10-03	01								TCRBD01,TCRBD02	TCRBD01-01,TCRBD02-01		TCRBJ01-05*01	TCRBJ01	TCRBJ01-05	01				2	2	2	7	3	3	39	54	57	60	62	1	In	VDJ
CTAAGAAGCTCCTTCTCAGTGACTCTGGCTTCTATCTCTGTGCCTGGTCCCCACGATCCGGGGATGGAGACCCAGTACTTCGGGCCA		1	0.001440922190201729	43	TCRBV30-01	TCRBV30	TCRBV30-01				01,05	TCRBD02-01*01	TCRBD02	TCRBD02-01	01				TCRBJ02-05*01	TCRBJ02	TCRBJ02-05	01				5	3	8	3	11	5	38	47	58	63	66	1	Out	VDJ
TTGGAGCTGGGGGACTCGGCCCTTTATCTTTGCGCCAGCAGCCCCCCGGGACTAGCGGGAAATTATGATACGCAGTATTTTGGCCCA	CASSPPGLAGNYDTQYF	1	0.001440922190201729	51	TCRBV05-01*01	TCRBV05	TCRBV05-01	01				TCRBD02-01*02	TCRBD02	TCRBD02-01	02				TCRBJ02-03*01	TCRBJ02	TCRBJ02-03	01				4	6	0	3	5	6	30	42	47	60	66	1	In	VDJ
ATCCAGCGCACAGAGCAGGGGGACTCGGCCATGTATCTCTGTGCCAGCAGCTTCGAGCAGCCGGCGGGTGGCTACACCTTCGGTTCG	CASSFEQPAGGYTF	1	0.001440922190201729	42	TCRBV07-09*01	TCRBV07	TCRBV07-09	01				TCRBD02-01	TCRBD02	TCRBD02-01				01,02	TCRBJ01-02*01	TCRBJ01	TCRBJ01-02	01				3	0	7	4	10	7	39	53	63	-1	68	1	In	VDJ
CAGCCTGCAGAGCTTGAGGACTCGGCCGTGTATCTCTGTGCCAGCAGCTTTTCGGGACAGCTCACAGATACGCAGTATTTTGGCCCA	CASSFSGQLTDTQYF	1	0.001440922190201729	45	TCRBV11	TCRBV11				TCRBV11-02,TCRBV11-03		TCRBD01-01*01	TCRBD01	TCRBD01-01	01				TCRBJ02-03*01	TCRBJ02	TCRBJ02-03	01				3	2	0	5	3	2	36	50	53	60	62	1	In	VDJ
GCCTTGGAGCTGGAGGACTCGGCCCTGTATCTCTGTGCCAGCAGCTTTTTTTCAGGGACGGGGCGCGGGGAGCTGTTTTTTGGAGAA	CASSFFSGTGRGELFF	1	0.001440922190201729	48	TCRBV05-08*01	TCRBV05	TCRBV05-08	01								TCRBD01,TCRBD02	TCRBD01-01,TCRBD02-01		TCRBJ02-02*01	TCRBJ02	TCRBJ02-02	01				2	6	0	7	7	7	33	47	54	59	65	1	In	VDJ
ACAGTGACCAGTGCCCATCCTGAAGACAGCAGCTTCTACATCTGCAGTGCTAGTCGACAGGGGAACACTGAAGCTTTCTTTGGACAA	CSASRQGNTEAFF	1	0.001440922190201729	39	TCRBV20-01*04	TCRBV20	TCRBV20-01	04				TCRBD01-01*01	TCRBD01	TCRBD01-01	01				TCRBJ01-01*01	TCRBJ01	TCRBJ01-01	01				2	0	2	3	1	1	42	54	55	-1	62	1	In	VDJ
ATCCAGCAGGTAGTGCGAGGAGATTCGGCAGCTTATTTCTGTGCCAGCTCACCAGACAGGGATCTTAACGAGCAGTACTTCGGGCCG	CASSPDRDLNEQYF	1	0.001440922190201729	42	TCRBV18-01*01	TCRBV18	TCRBV18-01	01				TCRBD01-01*01	TCRBD01	TCRBD01-01	01				TCRBJ02-07*01	TCRBJ02	TCRBJ02-07	01				2	6	2	3	0	5	39	-1	54	61	67	1	In	VDJ
AGTGCCCATCCTGAAGACAGCAGCTTCTACATCTGCAGTGCTAGCCCACTCATGACAGGGACGCGTTCTGAAGCTTTCTTTGGACAA	CSASPLMTGTRSEAFF	1	0.001440922190201729	48	TCRBV20	TCRBV20				TCRBV20-01,TCRBV20-or09_02		TCRBD01-01*01	TCRBD01	TCRBD01-01	01				TCRBJ01-01*01	TCRBJ01	TCRBJ01-01	01				3	7	2	3	9	6	33	44	53	60	67	1	In	VDJ
CCTGCAGAGCTTGAGGACTCGGCCGTGTATCTCTGTGCCAGCAGGCTGGCAGCGGGGGGGAGCTCCTACGAGCAGTACTTCGGGCCG	CASRLAAGGSSYEQYF	1	0.001440922190201729	48	TCRBV11	TCRBV11				TCRBV11-02,TCRBV11-03		TCRBD02-01*01	TCRBD02	TCRBD02-01	01				TCRBJ02-07*01	TCRBJ02	TCRBJ02-07	01				6	2	6	0	6	0	33	44	50	60	62	1	In	VDJ
GCTGGGGGACTCAGCTTTGTATTTCTGTGCCAGCAGCGCTCGCCGGGACTAGCGGGAGAATAAGAAAACGAGCAGTACTTCGGGCCG		1	0.001440922190201729	56	TCRBV09-01*01	TCRBV09	TCRBV09-01	01				TCRBD02-01*02	TCRBD02	TCRBD02-01	02				TCRBJ02-07*01	TCRBJ02	TCRBJ02-07	01				3	9	0	2	6	5	25	38	44	58	67	1	Out	VDJ
GTGAGCACCTTGGAGCTGGGGGACTCGGCCCTTTATCTTTGCGCCAGCAGCTTAATGGGACTAGCGGGCCCGCAGTTCTTCGGGCCA	CASSLMGLAGPQFF	1	0.001440922190201729	42	TCRBV05-01*01	TCRBV05	TCRBV05-01	01				TCRBD02-01	TCRBD02	TCRBD02-01				01,02	TCRBJ02-01*01	TCRBJ02	TCRBJ02-01	01				2	3	0	4	3	12	39	53	56	68	71	1	In	VDJ
CCTGCAGAGCTTGAGGACTCGGCCGTGTATCTCTGTGCCAGCAGCTTAGGAGCGAGCGGGGATGGGAAGACCCAGTACTTCGGGCCA	CASSLGASGDGKTQYF	1	0.001440922190201729	48	TCRBV11	TCRBV11				TCRBV11-02,TCRBV11-03		TCRBD02-01*01	TCRBD02	TCRBD02-01	01				TCRBJ02-05*01	TCRBJ02	TCRBJ02-05	01				1	6	6	3	5	6	33	49	54	61	67	1	In	VDJ
NNNNTGTCGGCTGCTCCCTCCCAGACATCTGTGTACTTCTGTGCCAGCAGGGGGACAGGGGGTAAATATGGCTACACCTTCGGTTCG	CASRGTGGKYGYTF	1	0.001440922190201729	42	TCRBV06-05*01	TCRBV06	TCRBV06-05	01				TCRBD01-01*01	TCRBD01	TCRBD01-01	01				TCRBJ01-02*01	TCRBJ01	TCRBJ01-02	01				6	4	0	1	1	5	39	50	51	62	66	1	In	VDJ
CTACACACCCTGCAGCCAGAAGACTCGGCCCTGTATCTCTGTGCCAGCAGCCAAGAGTTAGGAGGCTACGAGCAGTACTTCGGGCCG	CASSQELGGYEQYF	2	0.002881844380403458	42	TCRBV04-02*01	TCRBV04	TCRBV04-02	01				TCRBD02-01*02	TCRBD02	TCRBD02-01	02				TCRBJ02-07*01	TCRBJ02	TCRBJ02-07	01				0	0	10	1	4	3	39	56	60	-1	65	2	In	VDJ
NNNNNNNNNNTGTCGGCTGCTCCCTCCCAAACATCTGTGTACTTCTGTGCCAGCAGTAGACAGGGGAATGAGCAGTTCTTCGGGCCA	CASSRQGNEQFF	1	0.001440922190201729	36	TCRBV06-02/06-03*01	TCRBV06	TCRBV06-02/06-03	01				TCRBD01-01*01	TCRBD01	TCRBD01-01	01				TCRBJ02-01*01	TCRBJ02	TCRBJ02-01	01				5	0	2	2	1	7	45	57	58	-1	66	1	In	VDJ
AGATCCAGTCCACGGAGTCAGGGGACACAGCACTGTATTTCTGTGCCAGCAGCAAAGGGGCGGGACAATGAGCAGTTCTTCGGGCCA		1	0.001440922190201729	40	TCRBV21-01*01	TCRBV21	TCRBV21-01	01				TCRBD02-01	TCRBD02	TCRBD02-01				01,02	TCRBJ02-01*01	TCRBJ02	TCRBJ02-01	01				1	0	7	4	2	5	41	57	59	-1	64	1	Out	VDJ
CTGATTCTGGAGTCCGCCAGCACCAACCAGACATCTATGTACCTCTGTGCCAGCAGTTTCGCAGGGGGCCCCCAGCATTTTGGTGAT	CASSFAGGPQHF	1	0.001440922190201729	36	TCRBV28-01*01	TCRBV28	TCRBV28-01	01				TCRBD01-01*01	TCRBD01	TCRBD01-01	01				TCRBJ01-05*01	TCRBJ01	TCRBJ01-05	01				3	0	4	0	2	10	45	59	61	-1	69	1	In	VDJ
ATCCAGCCTGCAGAGCTTGGGGACTCGGCCATGTATCTCTGTGCCAGCAGCTTATCTGGGGGGGTGACTGAAGCTTTCTTTGGACAA	CASSLSGGVTEAFF	1	0.001440922190201729	42	TCRBV11-01*01	TCRBV11	TCRBV11-01	01				TCRBD02-01*01	TCRBD02	TCRBD02-01	01				TCRBJ01-01*01	TCRBJ01	TCRBJ01-01	01				2	2	9	0	3	5	39	54	57	64	66	1	In	VDJ
CAGCCCTCAGAACCCAGGGACTCAGCTGTGTACTTCTGTGCCAGCACCTCCTCCTTGGGGGGGAACACTGAAGCTTTCTTTGGACAA	CASTSSLGGNTEAFF	1	0.001440922190201729	45	TCRBV12	TCRBV12				TCRBV12-03/12-04,TCRBV12-04		TCRBD02-01*01	TCRBD02	TCRBD02-01	01				TCRBJ01-01*01	TCRBJ01	TCRBJ01-01	01				7	0	9	1	10	1	36	46	56	-1	62	1	In	VDJ
AGTCTGCTGCCTCCTCCCAGACATCTGTATATTTCTGCGCCATCCCGGAAGGGCTTACTAGCCAAAAACATTCAGTACTTCGGCGCC		2	0.002881844380403458	46	TCRBV10-01	TCRBV10	TCRBV10-01				01,03					TCRBD01,TCRBD02	TCRBD01-01,TCRBD02-01		TCRBJ02-04*01	TCRBJ02	TCRBJ02-04	01				10	6	5	3	7	0	35	42	49	53	59	2	Out	VDJ
CCTTGGAGCTGGACGACTCGGCCCTGTATCTCTGTGCCAGCACCCACATCCGGAGCGGCCCAAGAGGATACGCAGTATTTTGGCCCA		1	0.001440922190201729	49	TCRBV05-04*01	TCRBV05	TCRBV05-04	01				TCRBD02-01	TCRBD02	TCRBD02-01				01,02	TCRBJ02-03*01	TCRBJ02	TCRBJ02-03	01				6	8	6	5	11	6	32	42	53	58	66	1	Out	VDJ
AAGGTGCAGCCTGCAGAACTGGAGGATTCTGGAGTTTATTTCTGTGCCAGCAGCCAAGGACAGGGGGTGACCCAGTACTTCGGGCCA	CASSQGQGVTQYF	1	0.001440922190201729	39	TCRBV14-01*01	TCRBV14	TCRBV14-01	01				TCRBD01-01*01	TCRBD01	TCRBD01-01	01				TCRBJ02-05*01	TCRBJ02	TCRBJ02-05	01				1	1	2	1	0	7	42	-1	58	67	68	1	In	VDJ
AGCTCTCTGGAGCTGGGGGACTCAGCTTTGTATTTCTGTGCCAGCACCAGGGGATCAAAAAACACCGGGGAGCTGTTTTTTGGAGAA	CASTRGSKNTGELFF	1	0.001440922190201729	45	TCRBV09-01*01	TCRBV09	TCRBV09-01	01				TCRBD01-01*01	TCRBD01	TCRBD01-01	01				TCRBJ02-02*01	TCRBJ02	TCRBJ02-02	01				6	7	4	2	1	2	36	46	47	53	60	1	In	VDJ
TCCACGGAGTCAGGGGACACAGCACTGTATTTCTGTGCCAGCAGAAGGAGAATAGCTACACGGTTAGACGAGCAGTACTTCGGGCCG	CASRRRIATRLDEQYF	1	0.001440922190201729	48	TCRBV21-01*01	TCRBV21	TCRBV21-01	01				TCRBD02-01	TCRBD02	TCRBD02-01				01,02	TCRBJ02-07*01	TCRBJ02	TCRBJ02-07	01				6	11	5	7	8	5	33	44	52	56	67	1	In	VDJ
TCTCAAGATCCAGCCTGCAGAGCTTGAGGACTCGGCCGTGTATCTCTGTGCCAGCAGCTTGGGGGCAGTGAGCAGTTCTTCGGGCCA		1	0.001440922190201729	35	TCRBV11	TCRBV11				TCRBV11-02,TCRBV11-03		TCRBD01-01*01	TCRBD01	TCRBD01-01	01				TCRBJ02-01*01	TCRBJ02	TCRBJ02-01	01				3	2	6	0	0	9	46	-1	60	66	68	1	Out	VDJ
CACATCAATTCCCTGGAGCTTGGTGACTCTGCTGTGTATTTCTGTGCCAGCAGTAGACAGGGGCAAGAGACCCAGTACTTCGGGCCA	CASSRQGQETQYF	1	0.001440922190201729	39	TCRBV03-01/03-02*01	TCRBV03	TCRBV03-01/03-02	01				TCRBD01-01*01	TCRBD01	TCRBD01-01	01				TCRBJ02-05*01	TCRBJ02	TCRBJ02-05	01				6	0	2	2	2	2	42	53	55	-1	63	1	In	VDJ
ACCTTGGAGCTGGGGGACTCGGCCCTTTATCTTTGCGCCAGCAGCTTGGAACCGATAGGGGGGAAAGAGACCCAGTACTTCGGGCCA	CASSLEPIGGKETQYF	1	0.001440922190201729	48	TCRBV05-01*01	TCRBV05	TCRBV05-01	01								TCRBD01,TCRBD02	TCRBD01-01,TCRBD02-01		TCRBJ02-05*01	TCRBJ02	TCRBJ02-05	01				0	2	5	1	7	3	33	49	56	62	64	1	In	VDJ
ATTCCCTGGAGCTTGGTGACTCTGCTGTGTATTTCTGTGCCAGCAGCGTGTATAGTCAGGCTTGACCGGGGAGCTGTTTTTGGAGAA		1	0.001440922190201729	46	TCRBV03-01/03-02*01	TCRBV03	TCRBV03-01/03-02	01				TCRBD02-01	TCRBD02	TCRBD02-01				01,02	TCRBJ02-02*01	TCRBJ02	TCRBJ02-02	01				5	5	8	3	19	18	35	47	66	71	76	1	Out	VDJ
NNNNGACTCTGAAGATCCAGCGCACAGAGCGGGGGGACTCAGCCGTGTATCTCTGTGCCAGCAGCCGGGAGCGCTTTCTTTGGACAA		1	0.001440922190201729	28	TCRBV07-03*01	TCRBV07	TCRBV07-03	01				TCRBD02-01*02	TCRBD02	TCRBD02-01	02				TCRBJ01-01*01	TCRBJ01	TCRBJ01-01	01				5	1	8	2	0	11	53	-1	65	71	72	1	Out	VDJ
GTGAGCACCTTGGAGCTGGGGGACTCGGCCCTTTATCTTTGCGCCAGCAGGGAACCAGGGGTGAACACTGAAGCTTTCTTTGGACAA	CASREPGVNTEAFF	1	0.001440922190201729	42	TCRBV05-01*01	TCRBV05	TCRBV05-01	01				TCRBD01-01*01	TCRBD01	TCRBD01-01	01				TCRBJ01-01*01	TCRBJ01	TCRBJ01-01	01				5	0	4	2	5	0	39	50	55	-1	61	1	In	VDJ
TTGGAGCTGGGGGACTCGGCCCTTTATCTTTGCGCCAGCAGCTCTAGCGGGAGAGGATACTCCTACAATGAGCGGTTCTTCGGGCCA	CASSSSGRGYSYNERFF	1	0.001440922190201729	51	TCRBV05-01*01	TCRBV05	TCRBV05-01	01				TCRBD02-01*02	TCRBD02	TCRBD02-01	02				TCRBJ02-01*01	TCRBJ02	TCRBJ02-01	01				3	21	4	2	0	15	30	-1	43	53	74	1	In	VDJ
ACGATCCAGCGCACAGAGCAGGGGGACTCGGCCATGTATCTCTGTGCCAGCAGCCCTCAGACGGGTCATGAGCAGTTCTTCGGGCCA	CASSPQTGHEQFF	2	0.002881844380403458	39	TCRBV07-09*01	TCRBV07	TCRBV07-09	01				TCRBD02-01	TCRBD02	TCRBD02-01				01,02	TCRBJ02-01*01	TCRBJ02	TCRBJ02-01	01				5	2	8	4	7	8	42	54	61	65	67	2	In	VDJ
CGCACAGAGCAGGAGGACTCCGCCGTGTATCTCTGTGCCAGCACCCATCCTGGGGTAGCGGGGGATGAAGAGCAGTTCTTCGGGCCA	CASTHPGVAGDEEQFF	1	0.001440922190201729	48	TCRBV07-08	TCRBV07	TCRBV07-08				01,03	TCRBD02-01*01	TCRBD02	TCRBD02-01	01				TCRBJ02-01*01	TCRBJ02	TCRBJ02-01	01				7	5	5	2	12	10	33	43	55	64	69	1	In	VDJ
CCTGGAGCTTGGTGACTCTGCTGTGTATTTCTGTGCCAGCAGCTTCAGGAATCCCATTTCATTCGCACTGAAGCTTTCTTTGGACAA		1	0.001440922190201729	50	TCRBV03-01/03-02*01	TCRBV03	TCRBV03-01/03-02	01				TCRBD01-01*01	TCRBD01	TCRBD01-01	01				TCRBJ01-01*01	TCRBJ01	TCRBJ01-01	01				5	16	4	4	2	4	31	43	45	49	65	1	Out	VDJ
GGGGGACTCAGCTTTGTATTTCTGTGCCAGCAGCGTAGGTCGGGACAGGGGTCGCCCCGCTTCTACACTGAAGCTTTCTTTGGACAA		1	0.001440922190201729	59	TCRBV09-01*01	TCRBV09	TCRBV09-01	01				TCRBD01-01*01	TCRBD01	TCRBD01-01	01				TCRBJ01-01*01	TCRBJ01	TCRBJ01-01	01				0	13	0	2	3	3	22	38	41	51	64	1	Out	VDJ
TCCGCCAGCACCAACCAGACATCTATGTACCTCTGTGCCAGCAGTCGGGACCTCCGGGGGATGAACACTGAAGCTTTCTTTGGACAA	CASSRDLRGMNTEAFF	1	0.001440922190201729	48	TCRBV28-01*01	TCRBV28	TCRBV28-01	01				TCRBD02-01*01	TCRBD02	TCRBD02-01	01				TCRBJ01-01*01	TCRBJ01	TCRBJ01-01	01				5	1	8	2	9	0	33	45	54	60	61	1	In	VDJ
ATCAGTGCCCATCCTGAAGACAGCAGCTTCTACATCTGCAGTGCCGTACTGGGGACGTAAGCCAAAAACATTCAGTACTTCGGCGCC	CSAVLGT*AKNIQYF	1	0.001440922190201729	45	TCRBV20	TCRBV20				TCRBV20-01,TCRBV20-or09_02						TCRBD01,TCRBD02	TCRBD01-01,TCRBD02-01		TCRBJ02-04*01	TCRBJ02	TCRBJ02-04	01				6	3	0	7	7	0	36	44	51	56	59	1	Stop	VDJ
CTGAAGATCCAGCGCACAGAGCAGGAGGACTCCGCCGTGTATCTCTGTGCCAGCAGCCCGTTAGGCAATACCCTCCACTTTGGGAAC	CASSPLGNTLHF	1	0.001440922190201729	36	TCRBV07-08*03	TCRBV07	TCRBV07-08	03								TCRBD01,TCRBD02	TCRBD01-01,TCRBD02-01		TCRBJ01-06*02	TCRBJ01	TCRBJ01-06	02				4	5	5	4	4	14	45	58	62	65	70	1	In	VDJ
ACTGTGAGCAACATGAGCCCTGAAGACAGCAGCATATATCTCTGCAGCGTTGACGAGTCCGGCTGGGGAGAGCAGTACTTCGGGCCG	CSVDESGWGEQYF	1	0.001440922190201729	39	TCRBV29-01	TCRBV29	TCRBV29-01				01,02					TCRBD01,TCRBD02	TCRBD01-01,TCRBD02-01		TCRBJ02-07*01	TCRBJ02	TCRBJ02-07	01				3	0	0	8	12	7	42	53	65	-1	69	1	In	VDJ
NTGTCGGCTGCTCCCTCCCAGACATCTGTGTACTTCTGTGCCAGCGGCTGGGCGGGAGATTTGACAGATACGCAGTATTTTGGCCCA	CASGWAGDLTDTQYF	1	0.001440922190201729	45	TCRBV06-05*01	TCRBV06	TCRBV06-05	01				TCRBD02-01*02	TCRBD02	TCRBD02-01	02				TCRBJ02-03*01	TCRBJ02	TCRBJ02-03	01				8	5	7	2	6	3	36	45	51	58	63	1	In	VDJ
CCTGGAGCTTGGTAACTCTGCTGTGTATTTCTGTGCCAGCAGCCCCCCCGAAGCGGCGTGGTTTTAGGGGAGCTGTTTTTTGGAGAA		1	0.001440922190201729	50	TCRBV03-01/03-02*01	TCRBV03	TCRBV03-01/03-02	01				TCRBD02-01	TCRBD02	TCRBD02-01				01,02	TCRBJ02-02*01	TCRBJ02	TCRBJ02-02	01				4	10	6	5	7	8	31	44	51	56	66	1	Out	VDJ
CACAGAGCAGCGGGACTCAGCCATGTATCGCTGTGCCAGCAGCATAATCCTTAAGTGCCGAAGACCTATGGCTACACCTCCGGTTCG		1	0.001440922190201729	50	TCRBV07-07*01	TCRBV07	TCRBV07-07	01								TCRBD01,TCRBD02	TCRBD01-01,TCRBD02-01		TCRBJ01-02*01	TCRBJ01	TCRBJ01-02	01				5	15	2	7	19	19	31	43	62	65	80	1	Out	VDJ
CTGACAGTGACCAGTGCCCATCCTGAAGACAGCAGCTTCTACATCTGCAGTGCTGCTAGCGGGAGTTACGAGCAGTACTTCGGGCCG	CSAASGSYEQYF	1	0.001440922190201729	36	TCRBV20	TCRBV20				TCRBV20-01,TCRBV20-or09_02		TCRBD02-01*02	TCRBD02	TCRBD02-01	02				TCRBJ02-07*01	TCRBJ02	TCRBJ02-07	01				5	1	4	2	1	4	45	54	55	65	66	1	In	VDJ
CACACCCTGCAGCCAGAAGACTCGGCCCTGTATCTCTGTGCCAGTTTGGGAGGGGGAGCTGGGGCCAACGTCCTGACTTTCGGGGCC	CASLGGGAGANVLTF	1	0.001440922190201729	45	TCRBV04-02	TCRBV04	TCRBV04-02				01,02	TCRBD02-01*02	TCRBD02	TCRBD02-01	02				TCRBJ02-06*01	TCRBJ02	TCRBJ02-06	01				9	4	9	0	3	2	36	44	47	54	58	1	In	VDJ
TCCCTGTCCCTAGAGTCTGCCATCCCCAACCAGACAGCTCTTTACTTCTGTGCCACCGAATACTCCAATGAGCAGTTCTTCGGGCCA	CATEYSNEQFF	1	0.001440922190201729	33	TCRBV24-01*01	TCRBV24	TCRBV24-01	01				TCRBD02-01	TCRBD02	TCRBD02-01				01,02	TCRBJ02-01*01	TCRBJ02	TCRBJ02-01	01				9	1	3	10	4	6	48	57	61	64	65	1	In	VDJ
GAGCTGGGGGACTCGGCCCTTTATCTTTGCGCCAGCAGCTTTATTCCTTCTAGCGGGGGGGCCACAGATACGCAGTATTTTGGCCCA	CASSFIPSSGGATDTQYF	2	0.002881844380403458	54	TCRBV05-01*01	TCRBV05	TCRBV05-01	01				TCRBD02-01*01	TCRBD02	TCRBD02-01	01				TCRBJ02-03*01	TCRBJ02	TCRBJ02-03	01				2	1	4	0	8	2	27	41	49	61	62	2	In	VDJ
GAGCTTGGTGACTCTGCTGTGTATTTCTGTGCCAGCAGTCGAGGACTAGCGGGAGGGATATTCACAGATACGCAGTATTTTGGCCCA	CASSRGLAGGIFTDTQYF	1	0.001440922190201729	54	TCRBV03-01/03-02*01	TCRBV03	TCRBV03-01/03-02	01				TCRBD02-01*02	TCRBD02	TCRBD02-01	02				TCRBJ02-03*01	TCRBJ02	TCRBJ02-03	01				6	5	1	0	4	2	27	38	42	57	62	1	In	VDJ
ACAGTGACCAGTGCCCATCCTGAAGACAGCAGCTTCTACATCTGCAGTGCTAGAGATATAAGTAACACTGAAGCTTTCTTTGGACAA	CSARDISNTEAFF	2	0.002881844380403458	39	TCRBV20	TCRBV20				TCRBV20-01,TCRBV20-or09_02						TCRBD01,TCRBD02	TCRBD01-01,TCRBD02-01		TCRBJ01-01*01	TCRBJ01	TCRBJ01-01	01				0	1	5	5	4	2	42	56	60	62	63	2	In	VDJ
GGAGTCCGCTACCAGCTCCCAGACATCTGTGTACTTCTGTGCCATCCCCCCGGGTTCCGGGATGACAATGAGCAGTTCTTCGGGCCA		1	0.001440922190201729	44	TCRBV10-03*01	TCRBV10	TCRBV10-03	01				TCRBD02-01*02	TCRBD02	TCRBD02-01	02				TCRBJ02-01*01	TCRBJ02	TCRBJ02-01	01				8	2	8	3	11	5	37	46	57	62	64	1	Out	VDJ
CCCTCACTCTGGAGTCAGCTACCCGCTCCCAGACATCTGTGTATTTCTGCGCCAGCCCAGGGGGCAAGTGGCTACACCTTCGGTTCG		1	0.001440922190201729	34	TCRBV10-02*01	TCRBV10	TCRBV10-02	01				TCRBD01-01*01	TCRBD01	TCRBD01-01	01				TCRBJ01-02*01	TCRBJ01	TCRBJ01-02	01				8	3	4	0	1	7	47	56	57	65	68	1	Out	VDJ
TTGGAGCTGGACGACTCGGCCCTGTATCTCTGTGCCAGCAGCACGTCATTCGGACGGGGATCCTCGGGCATTCAGTACTTCGGCGCC	CASSTSFGRGSSGIQYF	1	0.001440922190201729	51	TCRBV05-04*01	TCRBV05	TCRBV05-04	01				TCRBD02-01*01	TCRBD02	TCRBD02-01	01				TCRBJ02-04*01	TCRBJ02	TCRBJ02-04	01				4	9	8	3	12	9	30	42	54	59	68	1	In	VDJ
AAGATCCGGTCCACAAAGCTGGAGGACTCAGCCATGTACTTCTGTGCCAGCAGTGAACCAGGGAGAGGGCCCCTCCACTTTGGGAAC	CASSEPGRGPLHF	1	0.001440922190201729	39	TCRBV02-01	TCRBV02	TCRBV02-01				01,03					TCRBD01,TCRBD02	TCRBD01-01,TCRBD02-01		TCRBJ01-06*02	TCRBJ01	TCRBJ01-06	02				2	6	4	3	1	13	42	57	58	63	69	1	In	VDJ
ATCCAGCCTGCAGAGCTTGGGGACTCGGCCGTGTATCTCTGTGCCAGCAGCTACGGGAGTCCGGGGTCTACGCAGTATTTTGGCCCA	CASSYGSPGSTQYF	1	0.001440922190201729	42	TCRBV11-03*01	TCRBV11	TCRBV11-03	01				TCRBD02-01*02	TCRBD02	TCRBD02-01	02				TCRBJ02-03*01	TCRBJ02	TCRBJ02-03	01				4	9	8	2	1	8	39	52	53	59	68	1	In	VDJ
AGCACCTTGGAGCTGGGGGACTCGGCCCTTTATCTTTGCGCCAGCAGCCCAGACAGGGGGCCCACCGGGGAGCTGTTTTTTGGAGAA	CASSPDRGPTGELFF	1	0.001440922190201729	45	TCRBV05-01*01	TCRBV05	TCRBV05-01	01				TCRBD01-01*01	TCRBD01	TCRBD01-01	01				TCRBJ02-02*01	TCRBJ02	TCRBJ02-02	01				4	1	2	0	3	4	36	48	51	61	62	1	In	VDJ
GATGAATGTGAGCACCTTGGAGCTGGGGGACTCGGCCCTTTATCTTTGCGCCAGCTAGAAGGTGGAAACACCATATATTTTGGAGAG		2	0.002881844380403458	35	TCRBV05-01*01	TCRBV05	TCRBV05-01	01								TCRBD01,TCRBD02	TCRBD01-01,TCRBD02-01		TCRBJ01-03*01	TCRBJ01	TCRBJ01-03	01				7	0	5	4	4	3	46	55	59	-1	62	2	Out	VDJ
GAGTCGCCCAGCCCCAACCAGACCTCTCTGTACTTCTGTGCCAGCAGTTTACGTGGGAGGGGCACCGGGGAGCTGTTTTTTGGAGAA	CASSLRGRGTGELFF	1	0.001440922190201729	45	TCRBV27-01*01	TCRBV27	TCRBV27-01	01				TCRBD02-01*02	TCRBD02	TCRBD02-01	02				TCRBJ02-02*01	TCRBJ02	TCRBJ02-02	01				2	1	9	0	3	4	36	51	54	61	62	1	In	VDJ
GTGAGCACCTTGGAGCTGGGGGACTCGGCCCTTTATCTTTGCGCCAGCAGCTTGAACAGGGTCTACAATGAGCAGTTCTTCGGGCCA	CASSLNRVYNEQFF	1	0.001440922190201729	42	TCRBV05-01*01	TCRBV05	TCRBV05-01	01				TCRBD01-01*01	TCRBD01	TCRBD01-01	01				TCRBJ02-01*01	TCRBJ02	TCRBJ02-01	01				1	1	3	3	1	3	39	54	55	61	62	1	In	VDJ
ATGAGCCCTGAAGACAGCAGCATATATCTCTGCAGCGTTGAAGATCTAGAGGGATCGAGCTCCTACAATGAGCAGTTCTTCGGGCCA	CSVEDLEGSSSYNEQFF	1	0.001440922190201729	51	TCRBV29-01	TCRBV29	TCRBV29-01				01,02	TCRBD02-01*02	TCRBD02	TCRBD02-01	02				TCRBJ02-01*01	TCRBJ02	TCRBJ02-01	01				0	6	11	0	4	0	30	44	48	53	59	1	In	VDJ
CTGAACATGAGCTCCTTGGAGCTGGGGGACTCAGCCCTGTACTTCTGTGCCAGCAGCTTGTCTAGCGGTGTTCAGTACTTCGGGCCA	CASSLSSGVQYF	1	0.001440922190201729	36	TCRBV13-01*01	TCRBV13	TCRBV13-01	01				TCRBD02-01	TCRBD02	TCRBD02-01				01,02	TCRBJ02-05*01	TCRBJ02	TCRBJ02-05	01				3	4	4	5	2	11	45	59	61	68	72	1	In	VDJ
AGCAGGTAGTGCGAGGAGATTCGGCAGCTTATTTCTGTGCCAGCTCACCAAATCCCTACGGGAGGAGAGACCCAGTACTTCGGGCCA		1	0.001440922190201729	46	TCRBV18-01*01	TCRBV18	TCRBV18-01	01				TCRBD02-01*02	TCRBD02	TCRBD02-01	02				TCRBJ02-05*01	TCRBJ02	TCRBJ02-05	01				2	0	8	1	8	4	35	50	58	-1	65	1	Out	VDJ
TGCAGAGCTTGGGGACTCGGCCATGTATCTCTGTGCCAGCAGCTTAGAAGGGGACAGGGGGACACCGGGGAGCTGTTTTTTGGAGAA		1	0.001440922190201729	50	TCRBV11	TCRBV11				TCRBV11-01,TCRBV11-03		TCRBD01-01*01	TCRBD01	TCRBD01-01	01				TCRBJ02-02*01	TCRBJ02	TCRBJ02-02	01				1	0	0	1	3	3	31	47	50	-1	61	1	Out	VDJ
TGACATCCGCTCACCAGGCCTGGGGGACGCAGCCATGTACCTGTGTGCCACCAAGCAGGGGAGGATCAGCCCCAGCATTTTGGTGAT		1	0.001440922190201729	38	TCRBV15-01*02	TCRBV15	TCRBV15-01	02								TCRBD01,TCRBD02	TCRBD01-01,TCRBD02-01		TCRBJ01-05*01	TCRBJ01	TCRBJ01-05	01				7	3	4	2	2	5	43	53	55	61	64	1	Out	VDJ
ATCCAGCCTGCAGAGCTTGGGGACTCGGCCATGTATCTCTGTGCCAGCAGCTTAATTCAGGGTAGGAATGAGCAGTTCTTCGGGCCA	CASSLIQGRNEQFF	1	0.001440922190201729	42	TCRBV11-01*01	TCRBV11	TCRBV11-01	01				TCRBD01-01*01	TCRBD01	TCRBD01-01	01				TCRBJ02-01*01	TCRBJ02	TCRBJ02-01	01				2	4	4	3	3	7	39	54	57	62	66	1	In	VDJ
TCTCTGGAGCTGGGGGACTCAGCTTTGTATTTCTGTGCCAGCAGCGTAGCTAGCGGGGATAAATACAATGAGCAGTTCTTCGGGCCA	CASSVASGDKYNEQFF	1	0.001440922190201729	48	TCRBV09-01*01	TCRBV09	TCRBV09-01	01				TCRBD02-01*01	TCRBD02	TCRBD02-01	01				TCRBJ02-01*01	TCRBJ02	TCRBJ02-01	01				0	5	4	3	0	4	33	-1	49	58	63	1	In	VDJ
TTGTTGCTGGGGGACTCGGCCCTCTATCTCTGTGCCAGCAGCTTGGTGGGTAGCGGGAGTTCGTCGGATGAGCAGTTCTTCGGGCCA	CASSLVGSGSSSDEQFF	1	0.001440922190201729	51	TCRBV05-06*01	TCRBV05	TCRBV05-06	01				TCRBD02-01*02	TCRBD02	TCRBD02-01	02				TCRBJ02-01*01	TCRBJ02	TCRBJ02-01	01				0	8	5	2	4	8	30	46	50	59	67	1	In	VDJ
ATGAGCCCTGAAGACAGCAGCATATATCTCTGCAGCGTTGAAGATGGGGAGGACGGGAGCTCCTACAATGAGCAGTTCTTCGGGCCA	CSVEDGEDGSSYNEQFF	1	0.001440922190201729	51	TCRBV29-01	TCRBV29	TCRBV29-01				01,02	TCRBD02-01*02	TCRBD02	TCRBD02-01	02				TCRBJ02-01*01	TCRBJ02	TCRBJ02-01	01				0	0	8	2	9	0	30	44	53	-1	59	1	In	VDJ
ACTGTGAGCAACATGAGCCCTGAAGACAGCAGCATATATCTCTGCAGCGTTGGAGGTGCAACGAACACTGAAGCTTTCTTTGGACAA	CSVGGATNTEAFF	1	0.001440922190201729	39	TCRBV29-01	TCRBV29	TCRBV29-01				01,02	TCRBD02-01*02	TCRBD02	TCRBD02-01	02				TCRBJ01-01*01	TCRBJ01	TCRBJ01-01	01				4	6	11	1	0	1	42	-1	52	56	62	1	In	VDJ
GTGAGCACCTTGGAGCTGGGGGACTCGGCCCTTTATCTTTGCGCCAGCAAGGGACAGGGGGCGTTTTACGAGCAGTACTTCGGGCCG	CASKGQGAFYEQYF	1	0.001440922190201729	42	TCRBV05-01*01	TCRBV05	TCRBV05-01	01				TCRBD01-01*01	TCRBD01	TCRBD01-01	01				TCRBJ02-07*01	TCRBJ02	TCRBJ02-07	01				6	4	0	0	1	4	39	49	50	62	66	1	In	VDJ
NNNTGAAGATCCAGCCCTCAGAACCCAGGGACTCAGCTGTGTACTTCTGTGCCAGCAGACCTACAGGGGACTTATCGCATGGGGCCA		2	0.002881844380403458	34	TCRBV12-03/12-04*01	TCRBV12	TCRBV12-03/12-04	01				TCRBD01-01*01	TCRBD01	TCRBD01-01	01				TCRBJ02	TCRBJ02				TCRBJ02-01,TCRBJ02-05		6	12	3	2	4	22	47	58	62	69	81	2	Out	VDJ
CGCACAGAGCAGCGGGACTCGGCCATGTATCGCTGTGCCAGCAGCTTGGGGGTAGCGGGAGATATAGATACGCAGTATTTTGGCCCA	CASSLGVAGDIDTQYF	2	0.002881844380403458	48	TCRBV07-06*01	TCRBV07	TCRBV07-06	01				TCRBD02-01*02	TCRBD02	TCRBD02-01	02				TCRBJ02-03*01	TCRBJ02	TCRBJ02-03	01				3	4	5	2	5	5	33	47	52	61	65	2	In	VDJ
CCTAGAGTCTGCCATCCCCAACCAGACAGCTCTTTACTTCTGTGCCACCGGGGGTTAAGGCGAGGGTATGGCTACACCTTCGGTTCG		1	0.001440922190201729	41	TCRBV24-01*01	TCRBV24	TCRBV24-01	01								TCRBD01,TCRBD02	TCRBD01-01,TCRBD02-01		TCRBJ01-02*01	TCRBJ01	TCRBJ01-02	01				9	12	6	1	0	5	40	-1	49	54	66	1	Out	VDJ
AAGATCCGGTCCACAAAGCTGGAGGACTCAGCCATGTACTTCTGTGCCAGCAGTGAAGGGAGAACCGGGGAGCTGTTTTTTGGAGAA	CASSEGRTGELFF	2	0.002881844380403458	39	TCRBV02-01	TCRBV02	TCRBV02-01				01,03	TCRBD02-01*02	TCRBD02	TCRBD02-01	02				TCRBJ02-02*01	TCRBJ02	TCRBJ02-02	01				1	1	10	2	0	5	42	-1	58	62	63	2	In	VDJ
AACGCCTTGTTGCTGGGGGACTCGGCCCTCTATCTCTGTGCCAGCAGTTATAGGAGGGGACTATACGCTGAAGCTTTCTTTGGACAA	CASSYRRGLYAEAFF	1	0.001440922190201729	45	TCRBV05-06*01	TCRBV05	TCRBV05-06	01				TCRBD02-01	TCRBD02	TCRBD02-01				01,02	TCRBJ01-01*01	TCRBJ01	TCRBJ01-01	01				5	4	0	9	9	6	36	47	56	63	67	1	In	VDJ
GGAGTCAGGGGACACAGCACTGTATTTCTGTGCCAGCAGCAAAGGTTCCGGTTACCGGGGACAGGGTCTGGCTACACCTTCGGTTCG		1	0.001440922190201729	53	TCRBV21-01*01	TCRBV21	TCRBV21-01	01				TCRBD01-01*01	TCRBD01	TCRBD01-01	01				TCRBJ01-02*01	TCRBJ01	TCRBJ01-02	01				1	2	0	3	13	7	28	44	57	66	68	1	Out	VDJ
GAGTCTGCTGCCTCCTCCCAGACATCTGTATATTTCTGCGCCAGCAGTGCCTCGGGGTCCCTGGCCAACGTCCTGACTTTCGGGGCC	CASSASGSLANVLTF	1	0.001440922190201729	45	TCRBV10-01*01	TCRBV10	TCRBV10-01	01				TCRBD02-01*01	TCRBD02	TCRBD02-01	01				TCRBJ02-06*01	TCRBJ02	TCRBJ02-06	01				4	5	8	3	3	6	36	49	52	57	62	1	In	VDJ
GAAGATCCAGCGCACAGAGCAGGGGGACTCGGCCATGTATCTCTGTGCCAGCAGCTTAGGGCCCCACTTGAGCAGTTCTTCGGGCCA		1	0.001440922190201729	38	TCRBV07-09*01	TCRBV07	TCRBV07-09	01								TCRBD01,TCRBD02	TCRBD01-01,TCRBD02-01		TCRBJ02-01*01	TCRBJ02	TCRBJ02-01	01				1	6	9	0	0	9	43	-1	59	62	68	1	Out	VDJ
ACAGTGACCAGTGCCCATCCTGAAGACAGCAGCTTCTACATCTGCAGTGCTAGTAAGGGGGACTGGGAGACCCAGTACTTCGGGCCA	CSASKGDWETQYF	1	0.001440922190201729	39	TCRBV20-01*04	TCRBV20	TCRBV20-01	04								TCRBD01,TCRBD02	TCRBD01-01,TCRBD02-01		TCRBJ02-05*01	TCRBJ02	TCRBJ02-05	01				2	5	5	1	1	5	42	54	55	61	66	1	In	VDJ
TCCCCCTCACTCTGGAGTCTGCTGCCTCCTCCCAGACATCTGTATATTTCTGCGCCATATAACAGAGAGACCCAGTACTTCGGGCCA		1	0.001440922190201729	31	TCRBV10-01*01	TCRBV10	TCRBV10-01	01				TCRBD01-01*01	TCRBD01	TCRBD01-01	01				TCRBJ02-05*01	TCRBJ02	TCRBJ02-05	01				10	0	3	5	4	4	50	57	61	-1	65	1	Out	VDJ
AGCACCTTGGAGCTGGGGGACTCGGCCCTTTATCTTTGCGCCAGCAGCTTAGAGGCCGGCGGGTCCTACGAGCAGTACTTCGGGCCG	CASSLEAGGSYEQYF	1	0.001440922190201729	45	TCRBV05-01*01	TCRBV05	TCRBV05-01	01				TCRBD02-01	TCRBD02	TCRBD02-01				01,02	TCRBJ02-07*01	TCRBJ02	TCRBJ02-07	01				2	0	7	4	8	1	36	50	58	-1	63	1	In	VDJ
GAGCTGAATGTGAACGCCTTGGAGCTGGAGGACTCGGCCCTGTATCTCTGTGCCAGCAGCTTAACGATTGGCTACACCTTCGGTTCG	CASSLTIGYTF	1	0.001440922190201729	33	TCRBV05-08*01	TCRBV05	TCRBV05-08	01								TCRBD01,TCRBD02	TCRBD01-01,TCRBD02-01		TCRBJ01-02*01	TCRBJ01	TCRBJ01-02	01				2	1	2	8	3	7	48	62	65	67	68	1	In	VDJ
GTGAGCACCTTGGAGCTGGGGGACTCGGCCCTTTATCTTTGCGCCAGCCAACAGGGAATGGGCAATTCACCCCTCCACTTTGGGAAC	CASQQGMGNSPLHF	1	0.001440922190201729	42	TCRBV05-01*01	TCRBV05	TCRBV05-01	01				TCRBD01-01*01	TCRBD01	TCRBD01-01	01				TCRBJ01-06*02	TCRBJ01	TCRBJ01-06	02				7	7	3	3	2	7	39	48	50	56	63	1	In	VDJ
ACAGAGCAGCGGGACTCGGCCATGTATCGCTGTGCCAGCAGCTTAACCGGGAGGGCCCTCGGACGCAATGAGCAGTTCTTCGGGCCA	CASSLTGRALGRNEQFF	2	0.002881844380403458	51	TCRBV07-06*01	TCRBV07	TCRBV07-06	01				TCRBD02-01*02	TCRBD02	TCRBD02-01	02				TCRBJ02-01*01	TCRBJ02	TCRBJ02-01	01				2	10	8	0	2	6	30	45	47	55	65	2	In	VDJ
GAGCAGGAGGACTCGGCCGTGTATCTCTGTGCCAGCAGCTTAGAAACCCGTCCGGGACTGAGGTACAATGAGCAGTTCTTCGGGCCA	CASSLETRPGLRYNEQFF	1	0.001440922190201729	54	TCRBV07-02	TCRBV07	TCRBV07-02				01,02	TCRBD02-01	TCRBD02	TCRBD02-01				01,02	TCRBJ02-01*01	TCRBJ02	TCRBJ02-01	01				1	4	0	10	10	4	27	43	53	59	63	1	In	VDJ
CGCACAGAGCAGGAGGACTCCGCCGTGTATCTCTGTGCCAGCAGCTTGGCGCCCGGGACAGGGACAGATACGCAGTATTTTGGCCCA	CASSLAPGTGTDTQYF	1	0.001440922190201729	48	TCRBV07-08*01	TCRBV07	TCRBV07-08	01				TCRBD01-01*01	TCRBD01	TCRBD01-01	01				TCRBJ02-03*01	TCRBJ02	TCRBJ02-03	01				3	0	0	3	7	3	33	47	54	-1	63	1	In	VDJ
ATCCAGCGCACAGAGCGGGGGGACTCAGCCGTGTATCTCTGTGCCAGCAGCGCTTTGACTAGCACAGATACGCAGTATTTTGGCCCA	CASSALTSTDTQYF	1	0.001440922190201729	42	TCRBV07-03*01	TCRBV07	TCRBV07-03	01				TCRBD02-01	TCRBD02	TCRBD02-01				01,02	TCRBJ02-03*01	TCRBJ02	TCRBJ02-03	01				5	0	2	10	5	0	39	51	56	-1	60	1	In	VDJ
ATCCGGTCCACAAAGCTGGAGGACTCAGCCATGTACTTCTGTGCCAGCAGTGAATGGCAGGGGATTAACGAGCAGTACTTCGGGCCG	CASSEWQGINEQYF	1	0.001440922190201729	42	TCRBV02-01	TCRBV02	TCRBV02-01				01,03	TCRBD01-01*01	TCRBD01	TCRBD01-01	01				TCRBJ02-07*01	TCRBJ02	TCRBJ02-07	01				2	4	4	2	3	5	39	54	57	63	67	1	In	VDJ
TCCCTGGAGCTTGGTGACTCTGCTGTGTATTTCTGTGCCAGCAGCCAAGATCGATGGGGGCTGGTTAATGAGCAGTTCTTCGGGCCA	CASSQDRWGLVNEQFF	1	0.001440922190201729	48	TCRBV03-01/03-02*01	TCRBV03	TCRBV03-01/03-02	01				TCRBD01-01*01	TCRBD01	TCRBD01-01	01				TCRBJ02-01*01	TCRBJ02	TCRBJ02-01	01				0	5	6	0	5	7	33	50	55	61	66	1	In	VDJ
AAGATCCGGTCCACAAAGCTGGAGGACTCAGCCATGTACTTCTGTGCCAGCAGCCACAGCACTGACGGGGAGCTGTTTTTTGGAGAA	CASSHSTDGELFF	1	0.001440922190201729	39	TCRBV02-01	TCRBV02	TCRBV02-01				01,03	TCRBD01-01*01	TCRBD01	TCRBD01-01	01				TCRBJ02-02*01	TCRBJ02	TCRBJ02-02	01				6	6	3	5	2	7	42	53	55	59	65	1	In	VDJ
GTGACATCGGCCCAAAAGAACCCGACAGCTTTCTATCTCTGTGCCAGTAGTATAGACCCGGGTTCGGGTGAGCAGTTCTTCGGGCCA	CASSIDPGSGEQFF	1	0.001440922190201729	42	TCRBV19-01*01	TCRBV19	TCRBV19-01	01				TCRBD02-01	TCRBD02	TCRBD02-01				01,02	TCRBJ02-01*01	TCRBJ02	TCRBJ02-01	01				0	6	8	4	2	9	39	56	58	62	68	1	In	VDJ
ACCAGTGCCCATCCTGAAGACAGCAGCTTCTACATCTGCAGTGCTAGAGCCTATACTACAGGGACCTATGGCTACACCTTCGGTTCG	CSARAYTTGTYGYTF	1	0.001440922190201729	45	TCRBV20	TCRBV20				TCRBV20-01,TCRBV20-or09_02		TCRBD01-01*01	TCRBD01	TCRBD01-01	01				TCRBJ01-02*01	TCRBJ01	TCRBJ01-02	01				1	2	3	3	8	4	36	49	57	63	65	1	In	VDJ
CCCTCAGAACCCAGGGACTCAGCTGTGTACTTCTGTGCCAGCAGTGGGGACGGGACAGATGTAAAGGATGGCTACACCTTCGGTTCG	CASSGDGTDVKDGYTF	1	0.001440922190201729	48	TCRBV12	TCRBV12				TCRBV12-03/12-04,TCRBV12-04		TCRBD01-01*01	TCRBD01	TCRBD01-01	01				TCRBJ01-02*01	TCRBJ01	TCRBJ01-02	01				5	9	0	5	6	6	33	45	51	58	67	1	In	VDJ
CTGAGCTCTCTGGAGCTGGGGGACTCAGCTTTGTATTTCTGTGCCAGCAGCGACGACGGTTCCTCCTACGAGCAGTACTTCGGGCCG	CASSDDGSSYEQYF	1	0.001440922190201729	42	TCRBV09-01*01	TCRBV09	TCRBV09-01	01								TCRBD01,TCRBD02	TCRBD01-01,TCRBD02-01		TCRBJ02-07*01	TCRBJ02	TCRBJ02-07	01				3	5	2	7	2	0	39	52	54	57	62	1	In	VDJ
ACGATCCAGCGCACAGAGCAGCGGGACTCGGCCATGTATCGCTGTGCCAGCAGCTTAGGAGCCATTTCACCCCTCCACTTTGGGAAC	CASSLGAISPLHF	1	0.001440922190201729	39	TCRBV07-06*01	TCRBV07	TCRBV07-06	01				TCRBD02-01	TCRBD02	TCRBD02-01				01,02	TCRBJ01-06*02	TCRBJ01	TCRBJ01-06	02				1	3	6	7	1	9	42	58	59	62	65	1	In	VDJ
CTTGGAGCTGGGGGACTCGGCCCTTTATCTTTGCGCCAGCAGCTACCGGGACACCTACTGGGCAATCAGCCCCAGCATTTTGGTGAT		1	0.001440922190201729	50	TCRBV05-01*01	TCRBV05	TCRBV05-01	01				TCRBD01-01*01	TCRBD01	TCRBD01-01	01				TCRBJ01-05*01	TCRBJ01	TCRBJ01-05	01				3	8	0	6	3	2	31	44	47	53	61	1	Out	VDJ
NNNNTGTCGGCTGCTCCCTCCCAGACATCTGTGTACTTCTGTGCCAGCAGTATCTGGGACAGCCAAGGTGGCTATACCTTCGGTTCG	CASSIWDSQGGYTF	1	0.001440922190201729	42	TCRBV06-05*01	TCRBV06	TCRBV06-05	01				TCRBD01-01*01	TCRBD01	TCRBD01-01	01				TCRBJ01-02*01	TCRBJ01	TCRBJ01-02	01				5	13	0	5	4	14	39	51	55	62	75	1	In	VDJ
CGGGACTCGGCCATGTATCGCTGTGCCAGCAGCTTACTGAGGCCCTTACAGAATTCAGTGGTTGGAGAGACCCAGTACTTCGGGCCA	CASSLLRPLQNSVVGETQYF	1	0.001440922190201729	60	TCRBV07-06*01	TCRBV07	TCRBV07-06	01								TCRBD01,TCRBD02	TCRBD01-01,TCRBD02-01		TCRBJ02-05*01	TCRBJ02	TCRBJ02-05	01				2	14	3	5	11	4	21	36	47	51	65	1	In	VDJ
GTGACCAGTGCCCATCCTGAAGACAGCAGCTTCTACATCTGCAGTGCTGGTGGAGGACGGCTCGCTGGGGAGCAGTACTTCGGGCCG	CSAGGGRLAGEQYF	1	0.001440922190201729	42	TCRBV20-01*04	TCRBV20	TCRBV20-01	04								TCRBD01,TCRBD02	TCRBD01-01,TCRBD02-01		TCRBJ02-07*01	TCRBJ02	TCRBJ02-07	01				1	11	1	7	2	7	39	52	54	58	69	1	In	VDJ
ATCCAGCGCACAGAGCAGGAGGACTCGGCCGTGTATCTCTGTGCCAGCAGCTTAGACAGGGCTGGAAACACCATATATTTTGGAGAG	CASSLDRAGNTIYF	1	0.001440922190201729	42	TCRBV07-02	TCRBV07	TCRBV07-02				01,02	TCRBD01-01*01	TCRBD01	TCRBD01-01	01				TCRBJ01-03*01	TCRBJ01	TCRBJ01-03	01				1	0	3	3	0	2	39	-1	55	-1	61	1	In	VDJ
TTGGAGCTGGGGGACTCGGCCCTTTATCTTTGCGCCAGCAGCTTGGATGGACAGGGGTTTTGGACAGATACGCAGTATTTTGGCCCA	CASSLDGQGFWTDTQYF	1	0.001440922190201729	51	TCRBV05-01*01	TCRBV05	TCRBV05-01	01				TCRBD01-01*01	TCRBD01	TCRBD01-01	01				TCRBJ02-03*01	TCRBJ02	TCRBJ02-03	01				0	6	1	2	2	3	30	46	48	57	63	1	In	VDJ
GTGACCAGTGCCCATCCTGAAGACAGCAGCTTCTACATCTGCAGTGCTAGAGGAGGTTTCCTGGATTCACCCCTCCACTTTGGGAAT	CSARGGFLDSPLHF	1	0.001440922190201729	42	TCRBV20	TCRBV20				TCRBV20-01,TCRBV20-or09_02		TCRBD02-01*02	TCRBD02	TCRBD02-01	02				TCRBJ01-06*01	TCRBJ01	TCRBJ01-06	01				1	8	11	1	0	8	39	-1	52	56	64	1	In	VDJ
GTGAGCAACATGAGCCCTGAAGACAGCAGCATATATCTCTGCAGCGTGCTACTAGGACAGATGATCTATGGCTACACCTTCGGTTCG	CSVLLGQMIYGYTF	1	0.001440922190201729	42	TCRBV29-01	TCRBV29	TCRBV29-01				01,02	TCRBD01-01*01	TCRBD01	TCRBD01-01	01				TCRBJ01-02*01	TCRBJ01	TCRBJ01-02	01				6	5	1	5	7	4	39	47	54	60	65	1	In	VDJ
TCCCCCTGATCCTGGAGTCGCCCAGCCCCAACCAGACCTCTCTGTACTTCTGTGCCACCCTCCCGACCTGAAGCTTTCTTTGGACAA		2	0.002881844380403458	31	TCRBV27-01*01	TCRBV27	TCRBV27-01	01								TCRBD01,TCRBD02	TCRBD01-01,TCRBD02-01		TCRBJ01-01*01	TCRBJ01	TCRBJ01-01	01				10	0	2	7	7	6	50	57	64	-1	67	2	Out	VDJ
GTGACATCGGCCCAAAAGAACCCGACAGCTTTCTATCTCTGTGCCAGTAGTATAGGACAGTACTCCTACGAGCAGTACTTCGGGCCG	CASSIGQYSYEQYF	2	0.002881844380403458	42	TCRBV19-01*01	TCRBV19	TCRBV19-01	01				TCRBD01-01*01	TCRBD01	TCRBD01-01	01				TCRBJ02-07*01	TCRBJ02	TCRBJ02-07	01				1	2	2	5	0	0	39	-1	55	60	62	2	In	VDJ
ATCCGGTCCACAAAGCTGGAGGACTCAGCCATGTACTTCTGTGCCAGCGGGGCAGGGGCGCGCGGAAACACCATATATTTTGGAGAG	CASGAGARGNTIYF	1	0.001440922190201729	42	TCRBV02-01	TCRBV02	TCRBV02-01				01,03	TCRBD01-01*01	TCRBD01	TCRBD01-01	01				TCRBJ01-03*01	TCRBJ01	TCRBJ01-03	01				8	5	4	2	4	4	39	48	52	58	63	1	In	VDJ
NTGTCGGCTGCTCCCTCCCAGACATCTGTGTACTTCTGTGCCAGCAGTGGGCCGGGGAGCTCCTACAATGAGCAGTTCTTCGGGCCA	CASSGPGSSYNEQFF	1	0.001440922190201729	45	TCRBV06	TCRBV06				TCRBV06-01,TCRBV06-05		TCRBD02-01	TCRBD02	TCRBD02-01				01,02	TCRBJ02-01*01	TCRBJ02	TCRBJ02-01	01				4	2	8	3	3	0	36	49	52	57	59	1	In	VDJ
AGTCGCCCAGCCCCAACCAGACCTCTCTGTACTTCTGTGCCAGCAGTTTTATGCCCGGGGGATTTAGATACGCAGTATTTTGGCCCA		1	0.001440922190201729	46	TCRBV27-01*01	TCRBV27	TCRBV27-01	01				TCRBD02-01*01	TCRBD02	TCRBD02-01	01				TCRBJ02-03*01	TCRBJ02	TCRBJ02-03	01				3	4	8	2	6	5	35	49	55	61	65	1	Out	VDJ
CTACACACCCTGCAGCCAGAAGACTCGGCCCTGTATCTCTGTGCCAGCAGCCAGGACAAGCCCTTTTATGGCTACACCTTCGGTTCG	CASSQDKPFYGYTF	1	0.001440922190201729	42	TCRBV04-02*01	TCRBV04	TCRBV04-02	01				TCRBD01-01*01	TCRBD01	TCRBD01-01	01				TCRBJ01-02*01	TCRBJ01	TCRBJ01-02	01				3	8	1	6	0	5	39	-1	53	58	66	1	In	VDJ
GCAATCCTGTCCTCAGAACCGGGAGACACGGCACTGTATCTCTGCGCCAGCAGCTCTCAGGGGTCTGGGGAGCAGTACTTCGGGCCG	CASSSQGSGEQYF	1	0.001440922190201729	39	TCRBV23-01*01	TCRBV23	TCRBV23-01	01				TCRBD01-01*01	TCRBD01	TCRBD01-01	01				TCRBJ02-07*01	TCRBJ02	TCRBJ02-07	01				6	6	4	2	4	7	42	53	57	63	69	1	In	VDJ
ACCAGTGCCCATCCTGAAGACAGCAGCTTCTACATCTGCAGTGCTACGATCCGGGAGGAGTCGGACAATGAGCAGTTCTTCGGGCCA	CSATIREESDNEQFF	1	0.001440922190201729	45	TCRBV20	TCRBV20				TCRBV20-01,TCRBV20-or09_02		TCRBD02-01*02	TCRBD02	TCRBD02-01	02				TCRBJ02-01*01	TCRBJ02	TCRBJ02-01	01				4	6	8	1	5	5	36	46	51	58	64	1	In	VDJ
ATCCAGGCTACGAAGCTTGAGGATTCAGCAGTGTATTTTTGTGCCAGCAGCCAAGAGGTCACGACCGGGGAGCTGTTTTTTGGAGAA	CASSQEVTTGELFF	2	0.002881844380403458	42	TCRBV16-01*01	TCRBV16	TCRBV16-01	01				TCRBD02-01*02	TCRBD02	TCRBD02-01	02				TCRBJ02-02*01	TCRBJ02	TCRBJ02-02	01				2	5	11	1	0	5	39	-1	54	58	63	2	In	VDJ
GAGCTGGGGGACTCGGCCCTTTATCTTTGCGCCAGCAGCAACCGGACTAGCGGGGGGCTGGGCACCGGGGAGCTGTTTTTTGGAGAA	CASSNRTSGGLGTGELFF	1	0.001440922190201729	54	TCRBV05-01*01	TCRBV05	TCRBV05-01	01				TCRBD02-01*01	TCRBD02	TCRBD02-01	01				TCRBJ02-02*01	TCRBJ02	TCRBJ02-02	01				4	5	1	1	4	4	27	39	43	57	62	1	In	VDJ
CTGGAGCTGGGGGACTCAGCTTTGTATTTCTGTGCCAGCAGCGTAGTTCCTTTTACAGGGGTGAACACTGAAGCTTTCTTTGGACAA	CASSVVPFTGVNTEAFF	1	0.001440922190201729	51	TCRBV09-01*01	TCRBV09	TCRBV09-01	01				TCRBD01-01*01	TCRBD01	TCRBD01-01	01				TCRBJ01-01*01	TCRBJ01	TCRBJ01-01	01				0	0	3	2	8	0	30	46	54	-1	61	1	In	VDJ
CTAGAGTCTGCCATCCCCAACCAGACAGCTCTTTACTTCTGTGCCACCAGTTCCGCCGGACAGGGGGGCGGCTACACCTTCGGTTCG	CATSSAGQGGGYTF	1	0.001440922190201729	42	TCRBV24-01*01	TCRBV24	TCRBV24-01	01				TCRBD01-01*01	TCRBD01	TCRBD01-01	01				TCRBJ01-02*01	TCRBJ01	TCRBJ01-02	01				6	2	1	1	6	8	39	51	57	67	69	1	In	VDJ
CCAGGGACTCAGCTGTGTACTTCTGTGCCAGCAGGCGACCGGGACAGGGGTTCGAATACTTCTGGAAACACCATATATTTTGGAGAG		1	0.001440922190201729	58	TCRBV12	TCRBV12				TCRBV12-03/12-04,TCRBV12-04		TCRBD01-01*01	TCRBD01	TCRBD01-01	01				TCRBJ01-03*01	TCRBJ01	TCRBJ01-03	01				6	10	0	2	6	1	23	34	40	50	60	1	Out	VDJ
AAGATCCAGCGCACAGAGCGGGGGGACTCAGCCGTGTATCTCTGTGCCAGCAGCTATCGAAAAGGAAACACCATATATTTTGGAGAG	CASSYRKGNTIYF	1	0.001440922190201729	39	TCRBV07-03*01	TCRBV07	TCRBV07-03	01								TCRBD01,TCRBD02	TCRBD01-01,TCRBD02-01		TCRBJ01-03*01	TCRBJ01	TCRBJ01-03	01				4	3	2	8	3	4	42	55	58	60	63	1	In	VDJ
CAGCGCACAGAGCAGGAGGACTCCGCCGTGTATCTCTGTGCCAGCAGGGCCGGGACATCGTACCAAGAGACCCAGTACTTCGGGCCA	CASRAGTSYQETQYF	1	0.001440922190201729	45	TCRBV07-08	TCRBV07	TCRBV07-08				01,03	TCRBD01-01*01	TCRBD01	TCRBD01-01	01				TCRBJ02-05*01	TCRBJ02	TCRBJ02-05	01				6	4	0	6	4	0	36	47	51	57	61	1	In	VDJ
AACGCCTTGTTGCTGGGGGACTCGGCCCTCTATCTCTGTGCCAGCAGCCAGGGGGACAGGGGGCTAGAAAAACTGTTTTTTGGCAGT	CASSQGDRGLEKLFF	1	0.001440922190201729	45	TCRBV05-06*01	TCRBV05	TCRBV05-06	01				TCRBD01-01*01	TCRBD01	TCRBD01-01	01				TCRBJ01-04*01	TCRBJ01	TCRBJ01-04	01				4	2	0	0	4	8	36	48	52	64	66	1	In	VDJ
NNNNTGTCGGCTGCTCCCTCCCAAACATCTGTGTACTTCTGTGCCAGCAGCCGTACCGCCAGCTCCTACGAGCAGTACTTCGGGCCG	CASSRTASSYEQYF	1	0.001440922190201729	42	TCRBV06-02*02	TCRBV06	TCRBV06-02	02				TCRBD01-01*01	TCRBD01	TCRBD01-01	01				TCRBJ02-07*01	TCRBJ02	TCRBJ02-07	01				2	0	4	5	7	0	39	52	59	-1	62	1	In	VDJ
ACCAGTGCCCATCCTGAAGACAGCAGCTTCTACATCTGCAGTGCTAGAGACGGGCTATCGGGCACAGATACGCAGTATTTTGGCCCA	CSARDGLSGTDTQYF	1	0.001440922190201729	45	TCRBV20	TCRBV20				TCRBV20-01,TCRBV20-or09_02						TCRBD01,TCRBD02	TCRBD01-01,TCRBD02-01		TCRBJ02-03*01	TCRBJ02	TCRBJ02-03	01				0	6	8	0	1	1	36	50	51	55	61	1	In	VDJ
ACGCCTTGTTGCTGGGGGACTCGGCCCTGTATCTCTGTGCCAGCAGCCCTGGCCTTATCTGGGGACACTGAAGCTTTCTTTGGACAA		1	0.001440922190201729	46	TCRBV05-05*01	TCRBV05	TCRBV05-05	01								TCRBD01,TCRBD02	TCRBD01-01,TCRBD02-01		TCRBJ01-01*01	TCRBJ01	TCRBJ01-01	01				4	0	6	2	13	3	35	47	60	-1	64	1	Out	VDJ
GAACCCAGGGACTCAGCTGTGTACTTCTGTGCCAGCACCACCTTGGGGGGCAGGGGAACCTATAATTCACCCCTCCACTTTGGGAAT	CASTTLGGRGTYNSPLHF	1	0.001440922190201729	54	TCRBV12	TCRBV12				TCRBV12-03/12-04,TCRBV12-04						TCRBD01,TCRBD02	TCRBD01-01,TCRBD02-01		TCRBJ01-06*01	TCRBJ01	TCRBJ01-06	01				7	2	4	2	13	2	27	37	50	56	58	1	In	VDJ
TGGAGCTGGGGGACTCAGCTTTGTATTTCTGTGCCAGCAGCGTAGCTCTTGGGCCGGGGGGGGCGGGATACGCAGTATTTTGGCCCA		1	0.001440922190201729	52	TCRBV09-01*01	TCRBV09	TCRBV09-01	01				TCRBD02-01*01	TCRBD02	TCRBD02-01	01				TCRBJ02-03*01	TCRBJ02	TCRBJ02-03	01				0	4	8	0	9	6	29	45	54	62	66	1	Out	VDJ
AACCTGAGCTCTCTGGAGCTGGGGGACTCAGCTTTGTATTTCTGTGCCAGCGAGGGCAGAAGCACAGATACGCAGTATTTTGGCCCA	CASEGRSTDTQYF	1	0.001440922190201729	39	TCRBV09-01*01	TCRBV09	TCRBV09-01	01				TCRBD02-01*02	TCRBD02	TCRBD02-01	02				TCRBJ02-03*01	TCRBJ02	TCRBJ02-03	01				7	4	11	0	0	0	42	-1	51	56	60	1	In	VDJ
TCGGCCCAAAAGAACCCGACAGCTTTCTATCTCTGTGCCAGTACGGGGGGCGCGTCAAGAACCACCGGGGAGCTGTTTTTTGGAGAA	CASTGGASRTTGELFF	1	0.001440922190201729	48	TCRBV19-01*01	TCRBV19	TCRBV19-01	01				TCRBD02-01*01	TCRBD02	TCRBD02-01	01				TCRBJ02-02*01	TCRBJ02	TCRBJ02-02	01				7	12	8	1	0	4	33	-1	43	50	62	1	In	VDJ
AGTGCCCATCCTGAAGACAGCAGCTTCTACATCTGCAGTGCTAGTGCCGGAGTAGCGAGAAACACCGGGGAGCTGTTTTTTGGAGAA	CSASAGVARNTGELFF	1	0.001440922190201729	48	TCRBV20-01*04	TCRBV20	TCRBV20-01	04				TCRBD02-01	TCRBD02	TCRBD02-01				01,02	TCRBJ02-02*01	TCRBJ02	TCRBJ02-02	01				1	3	5	6	6	2	33	46	52	57	60	1	In	VDJ
CAGCCAGAAGACTCGGCCCTGTATCTCTGTGCCAGCAGCGAAGGGTGGGGGACAGGGGTCCTTAATGAAAAACTGTTTTTTGGCAGT	CASSEGWGTGVLNEKLFF	1	0.001440922190201729	54	TCRBV04-02*01	TCRBV04	TCRBV04-02	01				TCRBD01-01*01	TCRBD01	TCRBD01-01	01				TCRBJ01-04*01	TCRBJ01	TCRBJ01-04	01				1	4	0	2	5	4	27	43	48	58	62	1	In	VDJ
NNNNNNNNNNTGTCGGCTGCTCCCTCCCAGACATCTGTGTACTTCTGTGCCAGCAGTTACGGGGGAACTGAAGCTTTCTTTGGACAA	CASSYGGTEAFF	1	0.001440922190201729	36	TCRBV06-05*01	TCRBV06	TCRBV06-05	01								TCRBD01,TCRBD02	TCRBD01-01,TCRBD02-01		TCRBJ01-01*01	TCRBJ01	TCRBJ01-01	01				2	1	6	1	0	5	45	-1	60	65	66	1	In	VDJ
ATTCTGGAGTCCGCCAGCACCAACCAGACATCTATGTACCTCTGTGCCAGCCCGGGACAGCGAAATGAAAAACTGTTTTTTGGCAGT	CASPGQRNEKLFF	2	0.002881844380403458	39	TCRBV28-01*01	TCRBV28	TCRBV28-01	01				TCRBD01-01*01	TCRBD01	TCRBD01-01	01				TCRBJ01-04*01	TCRBJ01	TCRBJ01-04	01				8	3	0	5	2	5	42	51	53	60	63	2	In	VDJ
CCAGTGCCCATCCTGAAGACAGCAGCTTCTACATCTGCAGTGCTAGAGATAGAACGGAAAACTAACTATGGCTACACCTTCGGTTCG		1	0.001440922190201729	46	TCRBV20	TCRBV20				TCRBV20-01,TCRBV20-or09_02						TCRBD01,TCRBD02	TCRBD01-01,TCRBD02-01		TCRBJ01-02*01	TCRBJ01	TCRBJ01-02	01				0	3	1	8	6	0	35	49	55	58	61	1	Out	VDJ
CATCCTGAAGACAGCAGCTTCTACATCTGCAGTGCTAGCCCTGGACAGGGGGCGACCCGGTTCGGCAATGAGCAGTTCTTCGGGCCA	CSASPGQGATRFGNEQFF	1	0.001440922190201729	54	TCRBV20	TCRBV20				TCRBV20-01,TCRBV20-or09_02		TCRBD01-01*01	TCRBD01	TCRBD01-01	01				TCRBJ02-01*01	TCRBJ02	TCRBJ02-01	01				3	12	1	0	4	6	27	38	42	53	65	1	In	VDJ
CAAAAGAACCCGACAGCTTTCTATCTCTGTGCCAGTAGTATAGACCGGGGGGCCGCCATGAGCACAGATACGCAGTATTTTGGCCCA	CASSIDRGAAMSTDTQYF	1	0.001440922190201729	54	TCRBV19-01*01	TCRBV19	TCRBV19-01	01				TCRBD02-01*01	TCRBD02	TCRBD02-01	01				TCRBJ02-03*01	TCRBJ02	TCRBJ02-03	01				0	8	8	1	1	0	27	44	45	52	60	1	In	VDJ
GGAGATCCAGTCCACGGAGTCAGGGGACACAGCACTGTATTTCTGTGCCAGCAGAATAGGGCCCCCCGGGAGCTGTTTTTTGGAGAA		1	0.001440922190201729	38	TCRBV21-01*01	TCRBV21	TCRBV21-01	01								TCRBD01,TCRBD02	TCRBD01-01,TCRBD02-01		TCRBJ02-02*01	TCRBJ02	TCRBJ02-02	01				6	6	5	3	3	9	43	54	57	61	67	1	Out	VDJ
GTGACCAGTGCCCATCCTGAAGACAGCAGCTTCTACATCTGCAGTGCTAGAGAGATGGGAGGGGCCTATGGCTACACCTTCGGTTCG	CSAREMGGAYGYTF	2	0.002881844380403458	42	TCRBV20	TCRBV20				TCRBV20-01,TCRBV20-or09_02		TCRBD02-01*02	TCRBD02	TCRBD02-01	02				TCRBJ01-02*01	TCRBJ01	TCRBJ01-02	01				0	2	9	0	3	4	39	53	56	63	65	2	In	VDJ
GAGATCCAGTCCACGGAGTCAGGGGACACAGCACTGTATTTCTGTGCCGCCGGGGGAGGGGGAAGAAACACCATATATTTTGGAGAG	CAAGGGGRNTIYF	1	0.001440922190201729	39	TCRBV21-01*01	TCRBV21	TCRBV21-01	01				TCRBD02-01*02	TCRBD02	TCRBD02-01	02				TCRBJ01-03*01	TCRBJ01	TCRBJ01-03	01				11	4	9	0	5	5	42	48	53	60	64	1	In	VDJ
CAGTGACCAGTGCCCATCCTGAAGACAGCAGCTTCTACATCTGCAGTGCTAAAATTTCGGGCCACCTACGAGCAGTACTTCGGGCCG		1	0.001440922190201729	40	TCRBV20	TCRBV20				TCRBV20-01,TCRBV20-or09_02						TCRBD01,TCRBD02	TCRBD01-01,TCRBD02-01		TCRBJ02-07*01	TCRBJ02	TCRBJ02-07	01				4	2	8	0	7	2	41	51	58	62	64	1	Out	VDJ
CAAAAGAACCCGACAGCTTTCTATCTCTGTGCCAGTAGTATGGGGTATGGTCGGGGCGGTCGGAATTCACCCCTCCACTTTGGGAAC	CASSMGYGRGGRNSPLHF	1	0.001440922190201729	54	TCRBV19-01*01	TCRBV19	TCRBV19-01	01								TCRBD01,TCRBD02	TCRBD01-01,TCRBD02-01		TCRBJ01-06*02	TCRBJ01	TCRBJ01-06	02				3	6	7	0	11	7	27	41	52	57	63	1	In	VDJ
GTCCACGGAGTCAGGGGACACAGCACTGTATTTCTGTGCCAGCAGCAAAGGATAAGGGCCAGCCAAGAGACCCAGTACTTCGGGCCA		1	0.001440922190201729	47	TCRBV21-01*01	TCRBV21	TCRBV21-01	01								TCRBD01,TCRBD02	TCRBD01-01,TCRBD02-01		TCRBJ02-05*01	TCRBJ02	TCRBJ02-05	01				1	4	5	3	4	1	34	50	54	58	62	1	Out	VDJ
GAGTCGCCCAGCCCCAACCAGACCTCTCTGTACTTCTGTGCCAGCAGTTTTTCCAGCGGGACCCAAGAGACCCAGTACTTCGGGCCA	CASSFSSGTQETQYF	1	0.001440922190201729	45	TCRBV27-01*01	TCRBV27	TCRBV27-01	01				TCRBD02-01*02	TCRBD02	TCRBD02-01	02				TCRBJ02-05*01	TCRBJ02	TCRBJ02-05	01				3	1	6	3	4	1	36	50	54	61	62	1	In	VDJ
GTGAGCACCTTGGAGCTGGGGGACTCGGCCCTTTATCTTTGCGCCAGCAGCTTGGAGGTTTCTGCAAATACGCAGTATTTTGGCCCA	CASSLEVSANTQYF	1	0.001440922190201729	42	TCRBV05-01*01	TCRBV05	TCRBV05-01	01								TCRBD01,TCRBD02	TCRBD01-01,TCRBD02-01		TCRBJ02-03*01	TCRBJ02	TCRBJ02-03	01				0	9	5	4	0	7	39	-1	55	58	67	1	In	VDJ
ACTGTGAGCAACATGAGCCCTGAAGACAGCAGCATATATCTCTGCAGCGTTGAAGCGGCGGCAGGCACTGAAGCTTTCTTTGGACAA	CSVEAAAGTEAFF	1	0.001440922190201729	39	TCRBV29-01	TCRBV29	TCRBV29-01				01,02					TCRBD01,TCRBD02	TCRBD01-01,TCRBD02-01		TCRBJ01-01*01	TCRBJ01	TCRBJ01-01	01				1	0	4	4	6	4	42	55	61	-1	65	1	In	VDJ
ATCGGCCCAAAAGAACCCGACAGCTTTCTATCTCTGTGCCAGTAGTATAGACCGTAGGGAGGCCACTATGGCTACACCTTCGGTTCG		1	0.001440922190201729	47	TCRBV19-01*01	TCRBV19	TCRBV19-01	01				TCRBD02-01*02	TCRBD02	TCRBD02-01	02				TCRBJ01-02*01	TCRBJ01	TCRBJ01-02	01				0	2	9	1	5	3	34	51	56	62	64	1	Out	VDJ
NNNNTGTCGGCTGCTCCCTCCCAGACATCTGTGTACTTCTGTGCCAGCAGTGATGGTTGGTTCCGGGAGACCCAGTACTTCGGGCCA	CASSDGWFRETQYF	1	0.001440922190201729	42	TCRBV06-01*01	TCRBV06	TCRBV06-01	01				TCRBD02-01	TCRBD02	TCRBD02-01				01,02	TCRBJ02-05*01	TCRBJ02	TCRBJ02-05	01				3	0	8	5	10	5	39	53	63	-1	66	1	In	VDJ
ACAGTGACCAGTGCCCATCCTGAAGACAGCAGCTTCTACATCTGCAGTGTTTCGGACAGGGGAAACTATGGCTACACCTTCGGTTCG	CSVSDRGNYGYTF	1	0.001440922190201729	39	TCRBV20	TCRBV20				TCRBV20-01,TCRBV20-or09_02		TCRBD01-01*01	TCRBD01	TCRBD01-01	01				TCRBJ01-02*01	TCRBJ01	TCRBJ01-02	01				7	1	1	2	4	2	42	49	53	62	63	1	In	VDJ
CTGCAGCCAGAAGACTCAGCCCTGTATCTCTGCGCCAGCAGCCACCCCTCAAGCGGGGTATACACAGATACGCAGTATTTTGGCCCA	CASSHPSSGVYTDTQYF	1	0.001440922190201729	51	TCRBV04-01*01	TCRBV04	TCRBV04-01	01				TCRBD02-01*01	TCRBD02	TCRBD02-01	01				TCRBJ02-03*01	TCRBJ02	TCRBJ02-03	01				3	4	6	3	7	2	30	44	51	58	62	1	In	VDJ
ACAAAGCTGGAGGACTCAGCCATGTACTTCTGTGCCAGCGGGGGAGGCTGGGGCGGAATCAACACCGGGGAGCTGTTTTTTGGAGAA	CASGGGWGGINTGELFF	1	0.001440922190201729	51	TCRBV02-01	TCRBV02	TCRBV02-01				01,03	TCRBD02-01*02	TCRBD02	TCRBD02-01	02				TCRBJ02-02*01	TCRBJ02	TCRBJ02-02	01				8	13	9	1	2	2	30	39	41	47	60	1	In	VDJ
CCCTCAGAACCCAGGGACTCAGCTGTGTACTTCTGTGCCAGCAGTTCGAGAAAGGGATCAGGCCCCACTGAAGCTTTCTTTGGACAA	CASSSRKGSGPTEAFF	1	0.001440922190201729	48	TCRBV12	TCRBV12				TCRBV12-03/12-04,TCRBV12-04						TCRBD01,TCRBD02	TCRBD01-01,TCRBD02-01		TCRBJ01-01*01	TCRBJ01	TCRBJ01-01	01				4	8	0	8	7	4	33	46	53	57	65	1	In	VDJ
GCGCACAGAGCAGGGGGACTCGGCCATGTATCTCTGTGCCAGCAGCTTAGGGGCTAGCGGGGGACCGGGGAGCTGTTTTTTGGAGAA		1	0.001440922190201729	47	TCRBV07-09*01	TCRBV07	TCRBV07-09	01				TCRBD02-01*01	TCRBD02	TCRBD02-01	01				TCRBJ02-02*01	TCRBJ02	TCRBJ02-02	01				1	0	4	2	3	5	34	50	53	-1	63	1	Out	VDJ
GAGTCCGCCAGCACCAACCAGACATCTATGTACCTCTGTGCCAGCAGTTTATTCGGGGGGCAGGACACTGAAGCTTTCTTTGGACAA	CASSLFGGQDTEAFF	1	0.001440922190201729	45	TCRBV28-01*01	TCRBV28	TCRBV28-01	01				TCRBD02-01*01	TCRBD02	TCRBD02-01	01				TCRBJ01-01*01	TCRBJ01	TCRBJ01-01	01				1	4	8	1	1	3	36	52	53	60	64	1	In	VDJ
NNNNNNNNNNNNNTGTCGGCTGCTCCCTCCCAGACATCTGTGTACTTCTGTGCCAGCAGGGCCTTGTACGAGCAGTACTTCGGGCCG	CASRALYEQYF	1	0.001440922190201729	33	TCRBV06-05*01	TCRBV06	TCRBV06-05	01				TCRBD01-01*01	TCRBD01	TCRBD01-01	01				TCRBJ02-07*01	TCRBJ02	TCRBJ02-07	01				6	4	9	0	0	4	48	-1	59	62	66	1	In	VDJ
CAGCAGGTAGTGCGAGGAGATTCGGCAGCTTATTTCTGTGCCAGCTCACCCCCGAGGACTAGCGGGGAGACCCAGTACTTCGGGCCA	CASSPPRTSGETQYF	1	0.001440922190201729	45	TCRBV18-01*01	TCRBV18	TCRBV18-01	01				TCRBD02-01	TCRBD02	TCRBD02-01				01,02	TCRBJ02-05*01	TCRBJ02	TCRBJ02-05	01				3	0	1	4	5	5	36	50	55	-1	66	1	In	VDJ
AAGATCCAGCCCTCAGAACCCAGGGACTCAGCTGTGTACTTCTGTGCCATCTCCCAGGGCATGAACACTGAAGCTTTCTTTGGACAA	CAISQGMNTEAFF	1	0.001440922190201729	39	TCRBV12-03/12-04*01	TCRBV12	TCRBV12-03/12-04	01				TCRBD01-01*01	TCRBD01	TCRBD01-01	01				TCRBJ01-01*01	TCRBJ01	TCRBJ01-01	01				10	2	4	3	5	0	42	49	54	59	61	1	In	VDJ
CCCTAGAGTCTGCCATCCCCAACCAGACAGCTCTTTACTTCTGTGCCACCAACCGGCTAGGGCGGCGAAAAACTGTTTTTTGGCAGT		1	0.001440922190201729	40	TCRBV24-01*01	TCRBV24	TCRBV24-01	01								TCRBD01,TCRBD02	TCRBD01-01,TCRBD02-01		TCRBJ01-04*01	TCRBJ01	TCRBJ01-04	01				8	4	5	3	7	8	41	51	58	62	66	1	Out	VDJ
NTGTCGGCTGCTCCCTCCCAGACATCTGTGTACTTCTGTGCCAGCAGTGTGGACAGCGCCCTAAATCAGCCCCAGCATTTTGGTGAT	CASSVDSALNQPQHF	1	0.001440922190201729	45	TCRBV06	TCRBV06				TCRBV06-01,TCRBV06-05		TCRBD01-01*01	TCRBD01	TCRBD01-01	01				TCRBJ01-05*01	TCRBJ01	TCRBJ01-05	01				4	7	1	5	1	4	36	49	50	56	63	1	In	VDJ
AAGATCCAGCGCACAGAGCGGGGGGACTCAGCCGTGTATCTCTGTGCCAGCAGCGCGGGACACAACTATGGCTACACCTTCGGTTCG	CASSAGHNYGYTF	1	0.001440922190201729	39	TCRBV07-03*01	TCRBV07	TCRBV07-03	01								TCRBD01,TCRBD02	TCRBD01-01,TCRBD02-01		TCRBJ01-02*01	TCRBJ01	TCRBJ01-02	01				5	1	0	6	2	2	42	54	56	62	63	1	In	VDJ
TCTCTGGAGCTGGGGGACTCAGCTTTGTATTTCTGTGCCAGCAGCGTATCCCTAGCGGATCGCTACAATGAACAGTTCTTCGGGCCA	CASSVSLADRYNEQFF	1	0.001440922190201729	48	TCRBV09-01*01	TCRBV09	TCRBV09-01	01				TCRBD02-01	TCRBD02	TCRBD02-01				01,02	TCRBJ02-01*01	TCRBJ02	TCRBJ02-01	01				1	14	4	5	3	13	33	48	51	58	72	1	In	VDJ
ATGAGCCCTGAAGACAGCAGCATATATCTCTGCAGCGTTACCGGGACTAGCGGTAAAGATTCTCCCTACGAGCAGTACTTCGGGCCG	CSVTGTSGKDSPYEQYF	1	0.001440922190201729	51	TCRBV29-01	TCRBV29	TCRBV29-01				01,02	TCRBD02-01	TCRBD02	TCRBD02-01				01,02	TCRBJ02-07*01	TCRBJ02	TCRBJ02-07	01				5	11	0	5	3	2	30	39	42	53	64	1	In	VDJ
CAGCCCTCAGAACCCAGGGACTCAGCTGTGTACTTCTGTGCCAGCAGCCAGGGGCGGGGGGTCCAAGAGACCCAGTACTTCGGGCCA	CASSQGRGVQETQYF	1	0.001440922190201729	45	TCRBV12	TCRBV12				TCRBV12-03/12-04,TCRBV12-04		TCRBD02-01*01	TCRBD02	TCRBD02-01	01				TCRBJ02-05*01	TCRBJ02	TCRBJ02-05	01				6	1	7	1	6	1	36	47	53	61	62	1	In	VDJ
TCGGCTGCTCCCTCCCAGACATCTGTGTACTTCTGTGCCAGCAGTGAAGGTCCTAGCGGGAGTAGTGTCGCGCAGTACTTCGGGCCG	CASSEGPSGSSVAQYF	1	0.001440922190201729	48	TCRBV06-01*01	TCRBV06	TCRBV06-01	01				TCRBD02-01*02	TCRBD02	TCRBD02-01	02				TCRBJ02-07*01	TCRBJ02	TCRBJ02-07	01				1	9	4	2	3	9	33	49	52	62	71	1	In	VDJ
GCTGCTCCCTCCCAGACATCTGTGTACTTCTGTGCCAGCAGTTACTCCCTGACAAGAGGTATCAACTATGGCTACACCTTCGGTTCG	CASSYSLTRGINYGYTF	1	0.001440922190201729	51	TCRBV06	TCRBV06				TCRBV06-05,TCRBV06-06						TCRBD01,TCRBD02	TCRBD01-01,TCRBD02-01		TCRBJ01-02*01	TCRBJ01	TCRBJ01-02	01				0	9	2	6	3	2	30	47	50	54	63	1	In	VDJ
CTGGAGTCGCCCAGCCCCAACCAGACCTCTCTGTACTTCTGTGCCAGCAGTTTTTTTCGGGGGGGCACTGAAGCTTTCTTTGGACAA	CASSFFRGGTEAFF	1	0.001440922190201729	42	TCRBV27-01*01	TCRBV27	TCRBV27-01	01				TCRBD02-01*01	TCRBD02	TCRBD02-01	01				TCRBJ01-01*01	TCRBJ01	TCRBJ01-01	01				3	0	8	0	4	4	39	53	57	-1	65	1	In	VDJ
AATGTGAGCACCTTGGAGCTGGGGGACTCGGCCCTTTATCTTTGCGCCAGCGGGTGACAGGGGGGTTATGGCTACACCTTCGGTTCG	CASG*QGGYGYTF	1	0.001440922190201729	39	TCRBV05-01*01	TCRBV05	TCRBV05-01	01				TCRBD01-01*01	TCRBD01	TCRBD01-01	01				TCRBJ01-02*01	TCRBJ01	TCRBJ01-02	01				7	2	2	1	4	5	42	51	55	64	66	1	Stop	VDJ
ACCTTGTCCACTCTGACAGTGACCAGTGCCCATCCTGAAGACAGCAGCTTCTACATCTGCAGTTAGTACGAGCAGTACTTCGGGCCG	CS*YEQYF	1	0.001440922190201729	24	TCRBV20-01	TCRBV20	TCRBV20-01				01,04	TCRBD02-01	TCRBD02	TCRBD02-01				01,02	TCRBJ02-07*01	TCRBJ02	TCRBJ02-07	01				8	0	5	8	0	4	57	-1	63	-1	66	1	Stop	VDJ
CTGTCCCTAGAGTCTGCCATCCCCAACCAGACAGCTCTTTACTTCTGTGCCACCGGGGACAGCTACAATGAGCAGTTCTTCGGGCCA	CATGDSYNEQFF	1	0.001440922190201729	36	TCRBV24-01*01	TCRBV24	TCRBV24-01	01				TCRBD01-01*01	TCRBD01	TCRBD01-01	01				TCRBJ02-01*01	TCRBJ02	TCRBJ02-01	01				9	0	0	5	1	3	45	54	55	-1	62	1	In	VDJ
GGAGCTGGGGGACTCGGCCCTTTATCTTTGCGCCAGCAGCTTGTCCTTTTTTGACACTAGAACACCGGGGAGCTGTTTTTTGGAGAA		1	0.001440922190201729	53	TCRBV05-01*01	TCRBV05	TCRBV05-01	01								TCRBD01,TCRBD02	TCRBD01-01,TCRBD02-01		TCRBJ02-02*01	TCRBJ02	TCRBJ02-02	01				1	3	2	6	9	1	28	43	52	56	59	1	Out	VDJ
CCAGTGCCCATCCTGAAGACAGCAGCTTCTACATCTGCAGTGCTAGAGACAGAACGGAAAACTAACTATGGCTACACCTTCGGTTCG		1	0.001440922190201729	46	TCRBV20	TCRBV20				TCRBV20-01,TCRBV20-or09_02						TCRBD01,TCRBD02	TCRBD01-01,TCRBD02-01		TCRBJ01-02*01	TCRBJ01	TCRBJ01-02	01				0	3	1	8	6	0	35	49	55	58	61	1	Out	VDJ
ATCCAGCGCACAGAGCAGGGGGACTCGGCCATGTATCTCTGTGCCAGTCTGACAGGTTGGGTCGACATTGAGCAGTTCTTCGGGCCA	CASLTGWVDIEQFF	1	0.001440922190201729	42	TCRBV07-09	TCRBV07	TCRBV07-09				01,05,06	TCRBD01-01*01	TCRBD01	TCRBD01-01	01				TCRBJ02-01*01	TCRBJ02	TCRBJ02-01	01				9	12	2	4	3	9	39	47	50	56	68	1	In	VDJ
CCCTGCAGCCAGAAGACTCAGCCCTGTATCTCTGCGCCAGCAGCCAAGGCTGGCACCGCTAGCACAGATACGCAGTATTTTGGCCCA		1	0.001440922190201729	49	TCRBV04-01*01	TCRBV04	TCRBV04-01	01				TCRBD01-01*01	TCRBD01	TCRBD01-01	01				TCRBJ02-03*01	TCRBJ02	TCRBJ02-03	01				1	6	9	0	3	0	32	48	51	54	60	1	Out	VDJ
CTGGAGTCCGCTACCCGCTCCCAGACATCTGTGTATTTCTGCGCCAGCTCGGGACTAGCGGGCTCCTACGAGCAGTACTTCGGGCCG	CASSGLAGSYEQYF	1	0.001440922190201729	42	TCRBV10-02*01	TCRBV10	TCRBV10-02	01				TCRBD02-01	TCRBD02	TCRBD02-01				01,02	TCRBJ02-07*01	TCRBJ02	TCRBJ02-07	01				8	0	0	4	2	0	39	48	50	-1	62	1	In	VDJ
ACAGTGACCAGTGCCCATCCTGAAGACAGCAGCTTCTACATCTGCAGTGCGTTGCGACTATTGGACAATGAGCAGTTCTTCGGGCCA	CSALRLLDNEQFF	1	0.001440922190201729	39	TCRBV20	TCRBV20				TCRBV20-01,TCRBV20-or09_02		TCRBD02-01	TCRBD02	TCRBD02-01				01,02	TCRBJ02-01*01	TCRBJ02	TCRBJ02-01	01				6	4	2	9	5	5	42	50	55	60	64	1	In	VDJ
ATCCAGCGCACAGAGCAGGAGGACTCGGCCGTGTATCTCTGTGCCAGCAGCGCCGGGGGGCTGAACAATGAGCAGCTCTTCGGGCCA	CASSAGGLNNEQLF	1	0.001440922190201729	42	TCRBV07-02	TCRBV07	TCRBV07-02				01,02	TCRBD02-01*01	TCRBD02	TCRBD02-01	01				TCRBJ02-01*01	TCRBJ02	TCRBJ02-01	01				5	16	8	1	2	17	39	51	53	60	76	1	In	VDJ
GAGTCGCCCAGCCCCAACCAGACCTCTCTGTACTTCTGTGCCAGCCGATTAGCGGGGATGTACCAAGAGACCCAGTACTTCGGGCCA	CASRLAGMYQETQYF	1	0.001440922190201729	45	TCRBV27-01*01	TCRBV27	TCRBV27-01	01				TCRBD02-01*01	TCRBD02	TCRBD02-01	01				TCRBJ02-05*01	TCRBJ02	TCRBJ02-05	01				8	4	5	3	4	0	36	45	49	57	61	1	In	VDJ
CTGAGCTCTCTGGAGCTGGGGGACTCAGCTTTGTATTTCTGTGCCAGTTCGATAGCGGGAAGACCAGATACGCAGTATTTTGGCCCA	CASSIAGRPDTQYF	1	0.001440922190201729	42	TCRBV09-01*01	TCRBV09	TCRBV09-01	01				TCRBD02-01*02	TCRBD02	TCRBD02-01	02				TCRBJ02-03*01	TCRBJ02	TCRBJ02-03	01				8	4	5	3	5	4	39	47	52	60	64	1	In	VDJ
ACTGTGAGCAACATGAGCCCTGAAGACAGCAGCATATATCTCTGCAGCGTCGCCCCCGGGGGCACAGATACGCAGTATTTTGGCCCA	CSVAPGGTDTQYF	1	0.001440922190201729	39	TCRBV29-01	TCRBV29	TCRBV29-01				01,02	TCRBD02-01*01	TCRBD02	TCRBD02-01	01				TCRBJ02-03*01	TCRBJ02	TCRBJ02-03	01				6	0	8	3	6	1	42	50	56	-1	61	1	In	VDJ
ACCTTGGAGCTGGGGGACTCGGCCCTTTATCTTTGCGCCAGCAGCCGGGACCTTGGGGGGACTAATGAAAAACTGTTTTTTGGCAGT	CASSRDLGGTNEKLFF	1	0.001440922190201729	48	TCRBV05-01*01	TCRBV05	TCRBV05-01	01				TCRBD02-01*01	TCRBD02	TCRBD02-01	01				TCRBJ01-04*01	TCRBJ01	TCRBJ01-04	01				4	0	9	1	9	2	33	45	54	-1	60	1	In	VDJ
TGGAGATCCAGTCCACGGAGTCAGGGGACACAGCACTGTATTTCTGTGCCAGCAGCTCCAGGGCCGCGGGTCCAACATTTTGGTGAT		1	0.001440922190201729	37	TCRBV21-01*01	TCRBV21	TCRBV21-01	01								TCRBD01,TCRBD02	TCRBD01-01,TCRBD02-01		TCRBJ01-05*01	TCRBJ01	TCRBJ01-05	01				5	12	4	3	2	16	44	56	58	63	75	1	Out	VDJ
CTGACGATCCAGCGCACAGAGCAGGGGGACTCGGCCATGTATCTCTGTGCCAGCAGCTTAGAAGTTCAGGGCCAGTACTTCGGGCCA	CASSLEVQGQYF	1	0.001440922190201729	36	TCRBV07-09*01	TCRBV07	TCRBV07-09	01				TCRBD01-01*01	TCRBD01	TCRBD01-01	01				TCRBJ02-05*01	TCRBJ02	TCRBJ02-05	01				1	0	4	3	5	10	45	61	66	-1	71	1	In	VDJ
ATCCAGCGCACAGAGCAGGGGGACTCGGCCATGTATCTCTGTGCCAGCAGCCCTAGCGCGGCCCAAGAGACCCAGTACTTCGGGCCA	CASSPSAAQETQYF	1	0.001440922190201729	42	TCRBV07-09*01	TCRBV07	TCRBV07-09	01				TCRBD02-01	TCRBD02	TCRBD02-01				01,02	TCRBJ02-05*01	TCRBJ02	TCRBJ02-05	01				5	4	4	6	1	1	39	51	52	58	62	1	In	VDJ
NNNNNNNTGTCGGCTGCTCCCTCCCAGACATCTGTGTACTTCTGTGCCAGCAGTATCAAGGGGTCGACTGAAGCTTTCTTTGGACAA	CASSIKGSTEAFF	1	0.001440922190201729	39	TCRBV06-05*01	TCRBV06	TCRBV06-05	01				TCRBD01-01*01	TCRBD01	TCRBD01-01	01				TCRBJ01-01*01	TCRBJ01	TCRBJ01-01	01				5	3	5	2	4	5	42	54	58	63	66	1	In	VDJ
ACCAGTGCCCATCCTGAAGACAGCAGCTTCTACATCTGCAGTGCGGCCCCAAGTTTACAGGGGACGTTCGAGCAGTACTTCGGGCCG	CSAAPSLQGTFEQYF	1	0.001440922190201729	45	TCRBV20	TCRBV20				TCRBV20-01,TCRBV20-or09_02		TCRBD01-01*01	TCRBD01	TCRBD01-01	01				TCRBJ02-07*01	TCRBJ02	TCRBJ02-07	01				6	5	3	2	12	6	36	44	56	63	68	1	In	VDJ
GTGAGCACCTTGGAGCTGGGGGACTCGGCCCTTTACCTTTGCGCCAGCAAGGGACAGGGGGCGTTTTACGAGCAGTACTTCGGGCCG	CASKGQGAFYEQYF	1	0.001440922190201729	42	TCRBV05-01*01	TCRBV05	TCRBV05-01	01				TCRBD01-01*01	TCRBD01	TCRBD01-01	01				TCRBJ02-07*01	TCRBJ02	TCRBJ02-07	01				6	4	0	0	1	4	39	49	50	62	66	1	In	VDJ
ATCCAGCGCACAGAGCAGGAGGACTCGGCCGTGTATCTCTGTGCCAGCAGCGCCGGGGGGCTGAACAATGAGCAGTTCTTCGGGCCA	CASSAGGLNNEQFF	1	0.001440922190201729	42	TCRBV07-02	TCRBV07	TCRBV07-02				01,02	TCRBD02-01*01	TCRBD02	TCRBD02-01	01				TCRBJ02-01*01	TCRBJ02	TCRBJ02-01	01				5	4	8	1	2	5	39	51	53	60	64	1	In	VDJ
CTGAATGTGAACGCCTTGGAGCTGGACGACTCGGCCCTGTATCTCTGTGCCAGCAGCGCGTCCGGGGATACGCAGTATTTTGGCCCA	CASSASGDTQYF	1	0.001440922190201729	36	TCRBV05-04*01	TCRBV05	TCRBV05-04	01				TCRBD02-01	TCRBD02	TCRBD02-01				01,02	TCRBJ02-03*01	TCRBJ02	TCRBJ02-03	01				4	0	8	4	5	6	45	57	62	-1	66	1	In	VDJ
AAGATCCAGCCCTCAGAACCCAGGGACTCAGCTGTGTACTTCTGTGCCAGCACCTTCGGAGGTCTCGATACGCAGTATTTTGGCCCA	CASTFGGLDTQYF	1	0.001440922190201729	39	TCRBV12-03/12-04*01	TCRBV12	TCRBV12-03/12-04	01				TCRBD02-01*02	TCRBD02	TCRBD02-01	02				TCRBJ02-03*01	TCRBJ02	TCRBJ02-03	01				7	4	10	1	5	6	42	52	57	62	66	1	In	VDJ
CCAGCCCATGGAACCCAGGGACTTGGGCCTATATTTCTGTGCCAGCAGCCCCTGGGACAGGGGGACTACGAGCAGTACTTCGGGCCG		1	0.001440922190201729	44	TCRBV12-01*01	TCRBV12	TCRBV12-01	01				TCRBD01-01*01	TCRBD01	TCRBD01-01	01				TCRBJ02-07*01	TCRBJ02	TCRBJ02-07	01				5	1	0	1	4	3	37	49	53	64	65	1	Out	VDJ
ATCCAGCGCACAGAGCAGGGGGACTCGGCCATGTATCTCTGTGCCAGCAGCCCGGACCGGCGGCGGGACACCATATATTTTGGAGAG	CASSPDRRRDTIYF	1	0.001440922190201729	42	TCRBV07-09*01	TCRBV07	TCRBV07-09	01				TCRBD02-01	TCRBD02	TCRBD02-01				01,02	TCRBJ01-03*01	TCRBJ01	TCRBJ01-03	01				5	0	7	4	11	8	39	51	62	-1	67	1	In	VDJ
CCAGCCCTCAGAACCCAGGGACTCAGCTGTGTACTTCTGTGCCAGCAGCCAGGGGCGGGGGTCCAAGAGACCCAGTACTTCGGGCCA		1	0.001440922190201729	44	TCRBV12	TCRBV12				TCRBV12-03/12-04,TCRBV12-04		TCRBD02-01*01	TCRBD02	TCRBD02-01	01				TCRBJ02-05*01	TCRBJ02	TCRBJ02-05	01				6	1	7	2	6	1	37	48	54	61	62	1	Out	VDJ
AAGATCCAGCGCACAGAGCAGGAGGACTCCGCCGTGTATCTCTGTGCCAGCAGCTGGGGTGGGCACGGGACGCAGTATTTTGGCCCA	CASSWGGHGTQYF	1	0.001440922190201729	39	TCRBV07-08*01	TCRBV07	TCRBV07-08	01								TCRBD01,TCRBD02	TCRBD01-01,TCRBD02-01		TCRBJ02-03*01	TCRBJ02	TCRBJ02-03	01				4	10	6	2	0	9	42	-1	55	59	69	1	In	VDJ
CGCACACAGCAGGAGGACTCCGCCGTGTATCTCTGTGCCAGCTCCCTTTGGGGCGGGAGGAACACCGGGGAGCTGTTTTTTGGAGAA	CASSLWGGRNTGELFF	1	0.001440922190201729	48	TCRBV07-08	TCRBV07	TCRBV07-08				01,03	TCRBD02-01*02	TCRBD02	TCRBD02-01	02				TCRBJ02-02*01	TCRBJ02	TCRBJ02-02	01				8	0	7	2	10	1	33	42	52	-1	59	1	In	VDJ
GCTGCTCCCTCCCAGACATCTGTGTACTTCTGTGCCAGCAGTGATGAGCGGGGTTCACACTCCAGCTACGAGCAGTACTTCGGGCCG	CASSDERGSHSSYEQYF	1	0.001440922190201729	51	TCRBV06-01*01	TCRBV06	TCRBV06-01	01				TCRBD02-01*01	TCRBD02	TCRBD02-01	01				TCRBJ02-07*01	TCRBJ02	TCRBJ02-07	01				3	12	6	3	2	3	30	44	46	53	65	1	In	VDJ
CAGCGCACAGAGCGGGGGGACTCAGCCGTGTATCTCTGTGCCAGCAGCCCCGAGACAGGGGGATACAATGAGCAGTTCTTCGGGCCA	CASSPETGGYNEQFF	1	0.001440922190201729	45	TCRBV07-03*01	TCRBV07	TCRBV07-03	01				TCRBD01-01*01	TCRBD01	TCRBD01-01	01				TCRBJ02-01*01	TCRBJ02	TCRBJ02-01	01				5	1	2	1	5	4	36	48	53	62	63	1	In	VDJ
ATCCAGCAGGTAGTGCGAGGAGATTCGGCAGCTTATTTCTGTGCCAGCTCACGGTGGCAGGGGGAAGAGACCCAGTACTTCGGGCCA	CASSRWQGEETQYF	1	0.001440922190201729	42	TCRBV18-01*01	TCRBV18	TCRBV18-01	01				TCRBD01-01*01	TCRBD01	TCRBD01-01	01				TCRBJ02-05*01	TCRBJ02	TCRBJ02-05	01				4	0	4	1	5	3	39	52	57	-1	64	1	In	VDJ
GGAGTCTGCTGCCTCCTCCCAGACATCTGTATATTTCTGCGCCAGCAGTGAGTCCCAGCTAGCACAGATACGCAGTATTTTGGCCCA		1	0.001440922190201729	44	TCRBV10-01*01	TCRBV10	TCRBV10-01	01								TCRBD01,TCRBD02	TCRBD01-01,TCRBD02-01		TCRBJ02-03*01	TCRBJ02	TCRBJ02-03	01				0	2	4	5	1	0	37	54	55	58	60	1	Out	VDJ
GGGTCGCCCAGCCCCAACCAGACCTCTCTGTACTTCTGTGCCAGCAGTTCGCCGGGACAAAGCACAGATACGCAGTATTTTGGCCCA	CASSSPGQSTDTQYF	1	0.001440922190201729	45	TCRBV27-01*01	TCRBV27	TCRBV27-01	01				TCRBD01-01*01	TCRBD01	TCRBD01-01	01				TCRBJ02-03*01	TCRBJ02	TCRBJ02-03	01				4	1	0	6	4	0	36	49	53	59	60	1	In	VDJ
AGCACCTTGGAGCTGGGGGACTCGGCCCTTTATCTTTGCGCCAGCAGCTGGAACTAGCCGTACTACAATGAGCAGTTCTTCGGGCCA	CASSWN*PYYNEQFF	2	0.002881844380403458	45	TCRBV05-01*01	TCRBV05	TCRBV05-01	01				TCRBD02-01	TCRBD02	TCRBD02-01				01,02	TCRBJ02-01*01	TCRBJ02	TCRBJ02-01	01				3	4	3	7	3	3	36	49	52	58	62	2	Stop	VDJ
ATCCAGCCCTCAGAACCCAGGGACTCAGCTGTGTACTTCTGTGCCAGCAGTTCCCTAGGGGGTCTGACTGAAGCTTTCTTTGGACAA	CASSSLGGLTEAFF	1	0.001440922190201729	42	TCRBV12	TCRBV12				TCRBV12-03/12-04,TCRBV12-04		TCRBD01-01*01	TCRBD01	TCRBD01-01	01				TCRBJ01-01*01	TCRBJ01	TCRBJ01-01	01				4	4	5	1	4	5	39	52	56	62	66	1	In	VDJ
GAAGATCCAGCGCACAGAGCGGGGGGACTCAGCCGTGTATCTCTGTGCCAGCAGCAAAGTCGGGCCAACGTCCTGACTTTCGGGGCC		1	0.001440922190201729	38	TCRBV07-03*01	TCRBV07	TCRBV07-03	01								TCRBD01,TCRBD02	TCRBD01-01,TCRBD02-01		TCRBJ02-06*01	TCRBJ02	TCRBJ02-06	01				5	2	5	5	2	5	43	55	57	59	61	1	Out	VDJ
TTGGAGCTGGGGGACTCGGCCCTTTATCTTTGCGCCAGCAGCTCAGATCTAGCGGGGCCAGCCAAAAACATTCAGTACTTCGGCGCC	CASSSDLAGPAKNIQYF	1	0.001440922190201729	51	TCRBV05-01*01	TCRBV05	TCRBV05-01	01				TCRBD02-01*01	TCRBD02	TCRBD02-01	01				TCRBJ02-04*01	TCRBJ02	TCRBJ02-04	01				3	2	4	3	5	0	30	43	48	57	59	1	In	VDJ
GTGAGCACCTTGGAGCTGGGGGACTCGGCCCTTTATCTTTGCGCCAGCAGCGCAACCCAGGGGTTGGGCGGCTACACCTTCGGTTCG	CASSATQGLGGYTF	1	0.001440922190201729	42	TCRBV05-01*01	TCRBV05	TCRBV05-01	01				TCRBD01-01*01	TCRBD01	TCRBD01-01	01				TCRBJ01-02*01	TCRBJ01	TCRBJ01-02	01				4	6	4	2	6	8	39	51	57	63	69	1	In	VDJ
CTGGAGTCCGCCAGCACCAACCAGACATCTATGTACCTCTGTGCCAGCAGTTGGGGGCTTAGTCCTATGGGCTACACCTTCGGTTCG	CASSWGLSPMGYTF	1	0.001440922190201729	42	TCRBV28-01*01	TCRBV28	TCRBV28-01	01				TCRBD01-01*01	TCRBD01	TCRBD01-01	01				TCRBJ01-02*01	TCRBJ01	TCRBJ01-02	01				4	11	6	0	0	8	39	-1	52	58	69	1	In	VDJ
TTCCCTGGAGCTTGGTGACTCTGCTGTGTATTTCTGTGCCAGCAGCATTATATTTATTTCGTGTTAGACGAGCAGTACTTCGGGCCG		1	0.001440922190201729	47	TCRBV03-01/03-02*01	TCRBV03	TCRBV03-01/03-02	01				TCRBD02-01	TCRBD02	TCRBD02-01				01,02	TCRBJ02-07*01	TCRBJ02	TCRBJ02-07	01				5	0	5	8	18	5	34	46	64	-1	67	1	Out	VDJ
TTGCTGGGGGACTCGGCCCTCTATCTCTGTGCCAGCAGCCTAGTGGGTGTCAGGACAGGAGGAAACTATGGCTACACCTTCGGTTCG	CASSLVGVRTGGNYGYTF	1	0.001440922190201729	54	TCRBV05-06*01	TCRBV05	TCRBV05-06	01				TCRBD01-01*01	TCRBD01	TCRBD01-01	01				TCRBJ01-02*01	TCRBJ01	TCRBJ01-02	01				4	4	1	4	13	2	27	39	52	59	63	1	In	VDJ
NNNNNNNTGTCGGCTGCTCCCTCCCAAACATCTGTGTACTTCTGTGCCAGCACAAAAGGGCAGACCTACGAGCAGTACTTCGGGCCG	CASTKGQTYEQYF	2	0.002881844380403458	39	TCRBV06	TCRBV06				TCRBV06-02/06-03,TCRBV06-02						TCRBD01,TCRBD02	TCRBD01-01,TCRBD02-01		TCRBJ02-07*01	TCRBJ02	TCRBJ02-07	01				7	4	5	3	4	2	42	52	56	60	64	2	In	VDJ
ATTCTGGAGTCCGCCAGCACCAACCAGACATCTATGTACCTCTGTGCCAGCAGGAAACAGGGGGAAGAGACCCAGTACTTCGGGCCA	CASRKQGEETQYF	1	0.001440922190201729	39	TCRBV28-01*01	TCRBV28	TCRBV28-01	01				TCRBD01-01*01	TCRBD01	TCRBD01-01	01				TCRBJ02-05*01	TCRBJ02	TCRBJ02-05	01				6	0	3	1	3	3	42	53	56	-1	64	1	In	VDJ
ACTGTGACATCGGCCCAAAAGAACCCGACAGCTTTCTATCTCTGTGCCAGTAGGGGGGAAGGTACCGGGGAGCTGTTTTTTGGAGAA	CASRGEGTGELFF	1	0.001440922190201729	39	TCRBV19-01*01	TCRBV19	TCRBV19-01	01								TCRBD01,TCRBD02	TCRBD01-01,TCRBD02-01		TCRBJ02-02*01	TCRBJ02	TCRBJ02-02	01				6	5	6	1	0	5	42	-1	53	58	63	1	In	VDJ
CCACGGAGTCAGGGGACACAGCACTGTATTTCTGTGCCAGCAGCAAAGCGCTAGTTTGGTTTACGTTCACCCCTCCACTTTGGGAAT		1	0.001440922190201729	49	TCRBV21-01*01	TCRBV21	TCRBV21-01	01				TCRBD02-01	TCRBD02	TCRBD02-01				01,02	TCRBJ01-06*01	TCRBJ01	TCRBJ01-06	01				0	11	4	8	1	9	32	49	50	54	65	1	Out	VDJ
TCTAAGAAGCTCCTTCTCAGTGACTCTGGCTTCTATCTCTGTGCCTGGAGTAAGGACAGGGGGCACTACGAGCAGTACTTCGGGCCG	CAWSKDRGHYEQYF	1	0.001440922190201729	42	TCRBV30-01*01	TCRBV30	TCRBV30-01	01				TCRBD01-01*01	TCRBD01	TCRBD01-01	01				TCRBJ02-07*01	TCRBJ02	TCRBJ02-07	01				2	1	1	0	2	3	39	51	53	64	65	1	In	VDJ
CTGTCCTCAGAACCGGGAGACACGGCACTGTATCTCTGCGCCAGCAGTCCTCCAGAGCCTTTTCGGTACGAGCAGTACTTCGGGCCG	CASSPPEPFRYEQYF	2	0.002881844380403458	45	TCRBV23-01*01	TCRBV23	TCRBV23-01	01								TCRBD01,TCRBD02	TCRBD01-01,TCRBD02-01		TCRBJ02-07*01	TCRBJ02	TCRBJ02-07	01				4	11	4	5	3	4	36	49	52	55	66	2	In	VDJ
CAGCCCTCAGAACCCAGGGACTCAGCTGTGTACTTCTGTGCCAGCAGTCCGCTAGCGGGAGACTACAATGAGCAGTTCTTCGGGCCA	CASSPLAGDYNEQFF	1	0.001440922190201729	45	TCRBV12	TCRBV12				TCRBV12-03/12-04,TCRBV12-04		TCRBD02-01*02	TCRBD02	TCRBD02-01	02				TCRBJ02-01*01	TCRBJ02	TCRBJ02-01	01				5	1	4	2	3	3	36	48	51	61	62	1	In	VDJ
TCTCTGGAGCTGGGGGACTCAGCTTTGTATTTCTGTGCCAGCAGCGTATCCCTAGCGGATCGCTACAATGAGCAGTTCTTCGGGCCA	CASSVSLADRYNEQFF	1	0.001440922190201729	48	TCRBV09-01*01	TCRBV09	TCRBV09-01	01				TCRBD02-01	TCRBD02	TCRBD02-01				01,02	TCRBJ02-01*01	TCRBJ02	TCRBJ02-01	01				1	4	4	5	3	3	33	48	51	58	62	1	In	VDJ
ATCCAGCGCACAGAGCAGGGGGACTCGGCCATGTATCTCTGTGCCAGCCAACGGACGGGGGCCCCCTACGAGCAGTACTTCGGGCCG	CASQRTGAPYEQYF	1	0.001440922190201729	42	TCRBV07-09	TCRBV07	TCRBV07-09				01,05,06					TCRBD01,TCRBD02	TCRBD01-01,TCRBD02-01		TCRBJ02-07*01	TCRBJ02	TCRBJ02-07	01				8	2	6	0	8	2	39	48	56	62	64	1	In	VDJ
CCAGCCTGCAGAGCAGGGGGACTCGGCCGTGTATGTCTGTGCAAGTCGCTTTTCTCGTTCGCGTTTTATGGCTACACCTTCGGTTCG		1	0.001440922190201729	44	TCRBV12-02*01	TCRBV12	TCRBV12-02	01				TCRBD02-01	TCRBD02	TCRBD02-01				01,02	TCRBJ01-02*01	TCRBJ01	TCRBJ01-02	01				3	3	7	6	9	5	37	51	60	63	66	1	Out	VDJ
GTCCACGGAGTCAGGGGACACAGCACTGTATTTCTGTGCCAGACCAGATAGCGGGGGGTCTCCTACAATGAGCAGTTCTTCGGGCCA		1	0.001440922190201729	47	TCRBV21-01*01	TCRBV21	TCRBV21-01	01				TCRBD02-01*01	TCRBD02	TCRBD02-01	01				TCRBJ02-01*01	TCRBJ02	TCRBJ02-01	01				9	1	5	1	6	0	34	42	48	58	59	1	Out	VDJ
ACTGTGACATCGGCCCAAAAGAACCCGACAGCTTTCTATCTCTGTGCCAGTAGTCGCGGGAGCTGGGAGACCCAGTACTTCGGGCCA	CASSRGSWETQYF	1	0.001440922190201729	39	TCRBV19-01*01	TCRBV19	TCRBV19-01	01				TCRBD02-01*02	TCRBD02	TCRBD02-01	02				TCRBJ02-05*01	TCRBJ02	TCRBJ02-05	01				5	4	7	2	1	5	42	54	55	62	66	1	In	VDJ
ATCCGGTCCACAAAGCTGGAGGACTCAGCCATGTACTTCTGTGCCAGCTCCCAGCGATTCATGAACACTGAAGCTTTCTTTGGACAA	CASSQRFMNTEAFF	1	0.001440922190201729	42	TCRBV02-01	TCRBV02	TCRBV02-01				01,03	TCRBD02-01	TCRBD02	TCRBD02-01				01,02	TCRBJ01-01*01	TCRBJ01	TCRBJ01-01	01				8	5	6	6	4	0	39	48	52	56	61	1	In	VDJ
AGCACCTTGGAGCTGGGGGACTCGGCCCTTTATCTTTGCGCCAGCAGCCGATCCGGTGACGGCGGCTATGGCTACACCTTCGGTTCG	CASSRSGDGGYGYTF	1	0.001440922190201729	45	TCRBV05-01*01	TCRBV05	TCRBV05-01	01				TCRBD02-01	TCRBD02	TCRBD02-01				01,02	TCRBJ01-02*01	TCRBJ01	TCRBJ01-02	01				4	0	7	5	13	4	36	48	61	-1	65	1	In	VDJ
ATCCGGTCCACAAAGCTGGAGGACTCAGCCATGTACTTCTGTGCCAGCATGGGCGGGATTGGCACCGGGGAGCTGTTTTTTGGAGAA	CASMGGIGTGELFF	1	0.001440922190201729	42	TCRBV02-01	TCRBV02	TCRBV02-01				01,03	TCRBD02-01*02	TCRBD02	TCRBD02-01	02				TCRBJ02-02*01	TCRBJ02	TCRBJ02-02	01				7	4	7	3	3	4	39	49	52	58	62	1	In	VDJ
CCTGTCCTCAGAACCGGGAGACACGGCACTGTATCTCTGCGCCAGCAGTCAATCGGCCAGGAGGGCTATGGCTACACCTTCGGTTCG		1	0.001440922190201729	44	TCRBV23-01*01	TCRBV23	TCRBV23-01	01				TCRBD02-01*02	TCRBD02	TCRBD02-01	02				TCRBJ01-02*01	TCRBJ01	TCRBJ01-02	01				0	0	10	0	5	4	37	54	59	-1	65	1	Out	VDJ
AAGATCCAGCCCTCAGAACCCAGGGACTCAGCTGTGTACTTCTGTGCCAGCACCCTCGGATCCTACAATGAGCAGTTCTTCGGGCCA	CASTLGSYNEQFF	1	0.001440922190201729	39	TCRBV12-03/12-04*01	TCRBV12	TCRBV12-03/12-04	01								TCRBD01,TCRBD02	TCRBD01-01,TCRBD02-01		TCRBJ02-01*01	TCRBJ02	TCRBJ02-01	01				7	0	1	8	5	1	42	52	57	-1	60	1	In	VDJ
ACCTTGGAGCTGGGGGACTCGGCCCTTTATCTTTGCGCCAGCAGCTTGTCCCAAGTCGAGGTTACCGGGGAGCTGTTTTTTGGAGAA	CASSLSQVEVTGELFF	2	0.002881844380403458	48	TCRBV05-01*01	TCRBV05	TCRBV05-01	01				TCRBD02-01*02	TCRBD02	TCRBD02-01	02				TCRBJ02-02*01	TCRBJ02	TCRBJ02-02	01				1	2	11	1	9	5	33	48	57	61	63	2	In	VDJ
NNNNTGTCGGCTGCTCCCTCCCAGACATCTGTGTACTTCTGTGCCAGCAGTTCACAGGGGGCTGGGACTGAAGCTTTCTTTGGACAA	CASSSQGAGTEAFF	1	0.001440922190201729	42	TCRBV06-05*01	TCRBV06	TCRBV06-05	01				TCRBD01-01*01	TCRBD01	TCRBD01-01	01				TCRBJ01-01*01	TCRBJ01	TCRBJ01-01	01				4	4	3	0	1	5	39	52	53	62	66	1	In	VDJ
CAGCGCACAGAGCAGGGGGACTCGGCCATGTATCTCTGTGCCAGCAGCTTAGGCGGAAACAGGGACACTGAAGCTTTCTTTGGACAA	CASSLGGNRDTEAFF	1	0.001440922190201729	45	TCRBV07-09*01	TCRBV07	TCRBV07-09	01				TCRBD01-01*01	TCRBD01	TCRBD01-01	01				TCRBJ01-01*01	TCRBJ01	TCRBJ01-01	01				1	0	3	3	6	3	36	52	58	-1	64	1	In	VDJ
ACCAGTGCCCATCCTGAAGACAGCAGCTTCTACATCTGCAGTGCCGTACTGGGGACGTAAGCCAAAAACATTCAGTACTTCGGCGCC	CSAVLGT*AKNIQYF	1	0.001440922190201729	45	TCRBV20	TCRBV20				TCRBV20-01,TCRBV20-or09_02						TCRBD01,TCRBD02	TCRBD01-01,TCRBD02-01		TCRBJ02-04*01	TCRBJ02	TCRBJ02-04	01				6	3	0	7	7	0	36	44	51	56	59	1	Stop	VDJ
ATCCAGCGCACAGAGCAGGGGGACTCGGCCATGTATCTCTGTGCCAGCAGCTTAGCAGGGTTAGGAGAAAAACTGTTTTTTGGCAGT	CASSLAGLGEKLFF	1	0.001440922190201729	42	TCRBV07-09*01	TCRBV07	TCRBV07-09	01								TCRBD01,TCRBD02	TCRBD01-01,TCRBD02-01		TCRBJ01-04*01	TCRBJ01	TCRBJ01-04	01				0	6	5	3	0	8	39	-1	56	60	66	1	In	VDJ
AAACCTGAGCTCTCTGGAGCTGGGGGACTCAGCTTTGTATTTCTGTGCCAGCAGCGTAACCGGATAGGGTACCTTTTCTTCGGTTCG		1	0.001440922190201729	38	TCRBV09-01*01	TCRBV09	TCRBV09-01	01								TCRBD01,TCRBD02	TCRBD01-01,TCRBD02-01		TCRBJ01-02*01	TCRBJ01	TCRBJ01-02	01				1	8	5	3	7	16	43	58	65	69	77	1	Out	VDJ
CAGCCTGCAGAGCTTGGGGACTCGGCCATGTATCTCTGTGCCAGCAGCTTAGACAGGGGAGGACGGTACGAGCAGTACTTCGGGCCG	CASSLDRGGRYEQYF	1	0.001440922190201729	45	TCRBV11-01*01	TCRBV11	TCRBV11-01	01				TCRBD01-01*01	TCRBD01	TCRBD01-01	01				TCRBJ02-07*01	TCRBJ02	TCRBJ02-07	01				1	7	3	2	0	4	36	-1	52	59	66	1	In	VDJ
NTGTCGGCTGCTCCCTCCCAGACATCTGTGTACTTCTGTGCCAGCAGTTCGGGCCTCTCTAGCACAGATACGCAGTATTTTGGCCCA	CASSSGLSSTDTQYF	1	0.001440922190201729	45	TCRBV06-05*01	TCRBV06	TCRBV06-05	01								TCRBD01,TCRBD02	TCRBD01-01,TCRBD02-01		TCRBJ02-03*01	TCRBJ02	TCRBJ02-03	01				4	6	8	0	1	0	36	49	50	54	60	1	In	VDJ
AGCACCTTGGAGCTGGGGGACTCGGCCCTTTATCTTTGCGCCAGCAGCTTGGAAGGGGGGAACACCGGGGAGCTGTTTTTTGGAGAA	CASSLEGGNTGELFF	1	0.001440922190201729	45	TCRBV05-01*01	TCRBV05	TCRBV05-01	01				TCRBD01-01*01	TCRBD01	TCRBD01-01	01				TCRBJ02-02*01	TCRBJ02	TCRBJ02-02	01				0	0	5	1	1	1	36	52	53	-1	59	1	In	VDJ
CTGCAGCCAGAAGACTCGGCCCTGTATCTCTGTGCCAGCAGCCAAGAAGCCAAGACTAGCGGGAGCTACGAGCAGTACTTCGGGCCG	CASSQEAKTSGSYEQYF	1	0.001440922190201729	51	TCRBV04-02*01	TCRBV04	TCRBV04-02	01				TCRBD02-01*02	TCRBD02	TCRBD02-01	02				TCRBJ02-07*01	TCRBJ02	TCRBJ02-07	01				0	0	2	2	6	3	30	47	53	-1	65	1	In	VDJ
GAGTCTGCTGCCTCCTCCCAGACATCTGTATATTTCTGCGCCAGCAGTGAGTCGAGTGAGTCCTACAATGAGCAGTTCTTCGGGCCA	CASSESSESYNEQFF	1	0.001440922190201729	45	TCRBV10-01*01	TCRBV10	TCRBV10-01	01				TCRBD02-01*02	TCRBD02	TCRBD02-01	02				TCRBJ02-01*01	TCRBJ02	TCRBJ02-01	01				0	4	11	2	0	1	36	-1	53	56	60	1	In	VDJ
NNNNTGTCGGCTGCTCCCTCCCAGACATCTGTGTACTTCTGTGCCAGCAGACCGACAGCCCAGAACACTGAAGCTTTCTTTGGACAA	CASRPTAQNTEAFF	1	0.001440922190201729	42	TCRBV06-05*01	TCRBV06	TCRBV06-05	01				TCRBD01-01*01	TCRBD01	TCRBD01-01	01				TCRBJ01-01*01	TCRBJ01	TCRBJ01-01	01				6	4	2	5	3	1	39	50	53	58	62	1	In	VDJ
ACATCGGCCCAAAAGAACCCGACAGCTTTCTATCTCTGTGCCAGTAGTATGAGGCATGATCGGGGCTTTGGCTACACCTTCGGTTCG	CASSMRHDRGFGYTF	1	0.001440922190201729	45	TCRBV19-01*01	TCRBV19	TCRBV19-01	01								TCRBD01,TCRBD02	TCRBD01-01,TCRBD02-01		TCRBJ01-02*01	TCRBJ01	TCRBJ01-02	01				3	2	7	0	11	7	36	50	61	66	68	1	In	VDJ
GTGAGCACCTTGGAGCTGGGGGACTCGGCCCTTTATCTTTGCGCCAGCAGCTTAACAGGTCGCTCTGCTGGCTACACCTTCGGTTCG	CASSLTGRSAGYTF	1	0.001440922190201729	42	TCRBV05-01*01	TCRBV05	TCRBV05-01	01				TCRBD01-01*01	TCRBD01	TCRBD01-01	01				TCRBJ01-02*01	TCRBJ01	TCRBJ01-02	01				2	9	3	4	1	7	39	53	54	59	68	1	In	VDJ
TCCACTCTGACAGTGACCAGTGCCCATCCTGAAGACAGCAGCTTCTACATCTGCAGTGCTAGTGGCGGGGGCGCTTTCTTTGGACAA	CSASGGGAFF	1	0.001440922190201729	30	TCRBV20-01*04	TCRBV20	TCRBV20-01	04				TCRBD02-01*01	TCRBD02	TCRBD02-01	01				TCRBJ01-01*01	TCRBJ01	TCRBJ01-01	01				1	1	7	2	0	11	51	-1	64	71	72	1	In	VDJ
CCAGCGCACAGAGCAGCGGGACTCAGCCATGTATCGCTGTGCCAGCAGACGCCCTTTTGGGGGTGTTGTGGCTACACCTTCGGTTCG		1	0.001440922190201729	44	TCRBV07-07*01	TCRBV07	TCRBV07-07	01								TCRBD01,TCRBD02	TCRBD01-01,TCRBD02-01		TCRBJ01-02*01	TCRBJ01	TCRBJ01-02	01				6	5	6	1	10	7	37	48	58	63	68	1	Out	VDJ
AGCAACATGAGCCCTGAAGACAGCAGCATATATCTCTGCAGCGTCCAAGGAGGGACTAGCGGGGGTAATGAGCAGTTCTTCGGGCCA	CSVQGGTSGGNEQFF	1	0.001440922190201729	45	TCRBV29-01	TCRBV29	TCRBV29-01				01,02	TCRBD02-01*01	TCRBD02	TCRBD02-01	01				TCRBJ02-01*01	TCRBJ02	TCRBJ02-01	01				6	1	0	2	7	7	36	44	51	65	66	1	In	VDJ
AATGTGAGCACCTTGGAGCTGGGGGACTCGGCCCTTTATCTTTGCGCCAGCAGCACCGAGCGCACGGAGACCCAGTACTTCGGGCCA	CASSTERTETQYF	1	0.001440922190201729	39	TCRBV05-01*01	TCRBV05	TCRBV05-01	01				TCRBD02-01	TCRBD02	TCRBD02-01				01,02	TCRBJ02-05*01	TCRBJ02	TCRBJ02-05	01				4	4	6	6	4	5	42	54	58	62	66	1	In	VDJ
AGCACCTTGGAGCTGGGGGACTCGGCCCTTTATCTTTGCGCCAGCAGCTTGGAGGGACGGAGCACAGATACGCAGTATTTTGGCCCA	CASSLEGRSTDTQYF	1	0.001440922190201729	45	TCRBV05-01*01	TCRBV05	TCRBV05-01	01								TCRBD01,TCRBD02	TCRBD01-01,TCRBD02-01		TCRBJ02-03*01	TCRBJ02	TCRBJ02-03	01				0	2	0	7	1	0	36	52	53	58	60	1	In	VDJ
AAGATCCAGCCCTCAGAACCCAGGGACTCAGCTGTGTACTTCTGTGCCAGCAGTTCTGTAGCGGGTTACGAGCAGTACTTCGGGCCG	CASSSVAGYEQYF	1	0.001440922190201729	39	TCRBV12-03/12-04*01	TCRBV12	TCRBV12-03/12-04	01				TCRBD02-01	TCRBD02	TCRBD02-01				01,02	TCRBJ02-07*01	TCRBJ02	TCRBJ02-07	01				4	1	5	4	3	4	42	55	58	65	66	1	In	VDJ
GCCTTGGAGCTGGACGACTCGGCCCTGTATCTCTGTGCCAGCAGCTTCGGGGGGGCCGGTTTGACAGATACGCAGTATTTTGGCCCA	CASSFGGAGLTDTQYF	1	0.001440922190201729	48	TCRBV05-04*01	TCRBV05	TCRBV05-04	01				TCRBD02-01*01	TCRBD02	TCRBD02-01	01				TCRBJ02-03*01	TCRBJ02	TCRBJ02-03	01				2	8	8	0	0	3	33	-1	47	55	63	1	In	VDJ
AAGATCCGGTCCACAAAGCTGGAGGACTCAGCCATGTACTTCTGTGCCAGCAATCCGTACCGAGGGGAGGAGCAGTACTTCGGGCCG	CASNPYRGEEQYF	1	0.001440922190201729	39	TCRBV02-01	TCRBV02	TCRBV02-01				01,03					TCRBD01,TCRBD02	TCRBD01-01,TCRBD02-01		TCRBJ02-07*01	TCRBJ02	TCRBJ02-07	01				7	2	5	2	10	7	42	52	62	67	69	1	In	VDJ
ATCCAGCCCTCAGAACCCAGGGACTCAGCTGTGTACTTCTGTGCCAGCACCTTCGGGGGGCCTGCCTACGAGCAGTACTTCGGGCCG	CASTFGGPAYEQYF	1	0.001440922190201729	42	TCRBV12	TCRBV12				TCRBV12-03/12-04,TCRBV12-04		TCRBD02-01*01	TCRBD02	TCRBD02-01	01				TCRBJ02-07*01	TCRBJ02	TCRBJ02-07	01				7	4	8	1	4	2	39	49	53	60	64	1	In	VDJ
CAGCGCACAGAGCGGGGGGACTCAGCCGTGTATCTCTGTGCCAGCAGCCCCGGGACAGGGGGATACAATGAGCAGTTCTTCGGGCCA	CASSPGTGGYNEQFF	1	0.001440922190201729	45	TCRBV07-03*01	TCRBV07	TCRBV07-03	01				TCRBD01-01*01	TCRBD01	TCRBD01-01	01				TCRBJ02-01*01	TCRBJ02	TCRBJ02-01	01				5	1	0	1	3	4	36	48	51	62	63	1	In	VDJ
ACATCGGCCCAAAAGAACCCGACAGCTTTCTATCTCTGTGCCAGTAAATCGGCTAGCCCCATTGCCGGGGAGCTGTTTTTTGGAGAA	CASKSASPIAGELFF	1	0.001440922190201729	45	TCRBV19-01*01	TCRBV19	TCRBV19-01	01				TCRBD02-01	TCRBD02	TCRBD02-01				01,02	TCRBJ02-02*01	TCRBJ02	TCRBJ02-02	01				7	7	4	7	6	6	36	46	52	57	64	1	In	VDJ
CTGACTGTGAGCAACATGAGCCCTGAAGACAGCAGCATATATCTCTGCAGCGTTAGGGGTAGGGCCGGGGAGCTGTTTTTTGGAGAA	CSVRGRAGELFF	1	0.001440922190201729	36	TCRBV29-01	TCRBV29	TCRBV29-01				01,02	TCRBD01-01*01	TCRBD01	TCRBD01-01	01				TCRBJ02-02*01	TCRBJ02	TCRBJ02-02	01				5	5	5	2	0	6	45	-1	54	59	64	1	In	VDJ
GCTCTCTGGAGCTGGGGGACTCAGCTTTGTATTTCTGTGCCAGCAGCGCCCAGCCACGGGGACAACACTGAAGCTTTCTTTGGACAA		1	0.001440922190201729	46	TCRBV09-01*01	TCRBV09	TCRBV09-01	01								TCRBD01,TCRBD02	TCRBD01-01,TCRBD02-01		TCRBJ01-01*01	TCRBJ01	TCRBJ01-01	01				3	0	0	7	10	2	35	48	58	-1	63	1	Out	VDJ
CAGCCTGCAGAGCTTGGGGACTCGGCCATGTATCTCTGTGCCAGCAGCTTAGAAGGCGGGGGGACCTACGAGCAGTACTTCGGGCCG	CASSLEGGGTYEQYF	1	0.001440922190201729	45	TCRBV11-01*01	TCRBV11	TCRBV11-01	01				TCRBD02-01*01	TCRBD02	TCRBD02-01	01				TCRBJ02-07*01	TCRBJ02	TCRBJ02-07	01				1	1	7	1	3	2	36	52	55	63	64	1	In	VDJ
CGGTCCACAAAGCTGGAGGACTCAGCCATGTACTTCTGTGCCAGCAGTGTAGAGGGAGGCTCTGGAAACACCATATATTTTGGAGAG	CASSVEGGSGNTIYF	1	0.001440922190201729	45	TCRBV02-01	TCRBV02	TCRBV02-01				01,03	TCRBD02-01*02	TCRBD02	TCRBD02-01	02				TCRBJ01-03*01	TCRBJ01	TCRBJ01-03	01				4	0	9	1	4	0	36	49	53	-1	59	1	In	VDJ
ACGATCCAGCGCACAGAGCAGCGGGACTCAGCCATGTATCGCTGTGCTAGCAGCCCATACTTCAGGGAGACCCAGTACTTCGGGCCA	CASSPYFRETQYF	1	0.001440922190201729	39	TCRBV07	TCRBV07				TCRBV07-06,TCRBV07-07		TCRBD01-01*01	TCRBD01	TCRBD01-01	01				TCRBJ02-05*01	TCRBJ02	TCRBJ02-05	01				5	0	4	4	8	5	42	54	62	-1	66	1	In	VDJ
CGGTCCACAAAGCTGGAGGACTCAGCCATGTACTTCTGTGCCAGCAGTGAAGGGGGAGGGGGTCAAGAGACCCAGTACTTCGGGCCA	CASSEGGGGQETQYF	1	0.001440922190201729	45	TCRBV02-01	TCRBV02	TCRBV02-01				01,03	TCRBD02-01*02	TCRBD02	TCRBD02-01	02				TCRBJ02-05*01	TCRBJ02	TCRBJ02-05	01				1	3	9	0	1	2	36	52	53	60	63	1	In	VDJ
TCTGCTGCCTCCTCCCAGACATCTGTATATTTCTGCGCCAGCAGTGAGTATAGTAGCGGCAGCACAGATACGCAGTATTTTGGCCCA	CASSEYSSGSTDTQYF	1	0.001440922190201729	48	TCRBV10-01	TCRBV10	TCRBV10-01				01,03	TCRBD02-01	TCRBD02	TCRBD02-01				01,02	TCRBJ02-03*01	TCRBJ02	TCRBJ02-03	01				1	1	5	5	4	0	33	49	53	59	60	1	In	VDJ
CGCCAGCACCAACCAGACATCTATGTACCTCTGTGCCAGCAGTTGGGGCGAGGGGGGAGGTACACCGGGGAGCTGTTTTTTGGAGAA		1	0.001440922190201729	50	TCRBV28-01*01	TCRBV28	TCRBV28-01	01								TCRBD01,TCRBD02	TCRBD01-01,TCRBD02-01		TCRBJ02-02*01	TCRBJ02	TCRBJ02-02	01				4	5	5	1	6	3	31	44	50	56	61	1	Out	VDJ
AAGATCCAGCCCTCAGAACCCAGGGACTCAGCTGTGTACTTCTGTGCCAGCAGTGGACAGGGGAACACTGAAGCTTTCTTTGGACAA	CASSGQGNTEAFF	1	0.001440922190201729	39	TCRBV12-03/12-04*01	TCRBV12	TCRBV12-03/12-04	01				TCRBD01-01*01	TCRBD01	TCRBD01-01	01				TCRBJ01-01*01	TCRBJ01	TCRBJ01-01	01				5	0	1	3	0	1	42	-1	54	-1	62	1	In	VDJ
GTGAACGCCTTGGAGCTGGACGACTCGGCCCTGTATCTCTGTGCCAGCAGCCTGGACAGGGGAAGGGAAAAACTGTTTTTTGGCAGT	CASSLDRGREKLFF	1	0.001440922190201729	42	TCRBV05-04*01	TCRBV05	TCRBV05-04	01				TCRBD01-01*01	TCRBD01	TCRBD01-01	01				TCRBJ01-04*01	TCRBJ01	TCRBJ01-04	01				0	4	3	2	0	8	39	-1	55	62	66	1	In	VDJ
TCTGCCATCCCCAACCAGACAGCTCTTTACTTCTGTGCCACCAGTGATTCAACTAGCGGAAATCCCTACGAGCATTACTTCGGGCCG	CATSDSTSGNPYEHYF	1	0.001440922190201729	48	TCRBV24-01*01	TCRBV24	TCRBV24-01	01				TCRBD02-01	TCRBD02	TCRBD02-01				01,02	TCRBJ02-07*01	TCRBJ02	TCRBJ02-07	01				2	16	3	5	2	13	33	49	51	59	75	1	In	VDJ
GAGTCGCCCAGCCCCAACCAGACCTCTCTGTACTTCTGTGCCAGCAGTTTATCCCGGGCGTCTGGAAACACCATATATTTTGGAGAG	CASSLSRASGNTIYF	1	0.001440922190201729	45	TCRBV27-01*01	TCRBV27	TCRBV27-01	01								TCRBD01,TCRBD02	TCRBD01-01,TCRBD02-01		TCRBJ01-03*01	TCRBJ01	TCRBJ01-03	01				0	1	8	0	2	1	36	53	55	59	60	1	In	VDJ
CACGGAGTCAGGGGACACAGCACTGTATTTCTGTGCCAGCAGCAAACTCAGTAACAGGGCCTTCGAGAGACCCAGTACTTCGGGCCA		1	0.001440922190201729	50	TCRBV21-01*01	TCRBV21	TCRBV21-01	01				TCRBD01-01*01	TCRBD01	TCRBD01-01	01				TCRBJ02-05*01	TCRBJ02	TCRBJ02-05	01				2	6	3	3	7	4	31	46	53	59	65	1	Out	VDJ
GCCATCCCTAACCAGACAGCTCTTTACTTCTGTGCCACCTTGATATTCCAGGGGGCAGGTGAAAGGTATACGCAGTATTTTGGCCCA	CATLIFQGAGERYTQYF	1	0.001440922190201729	51	TCRBV24-01*01	TCRBV24	TCRBV24-01	01				TCRBD01-01*01	TCRBD01	TCRBD01-01	01				TCRBJ02-03*01	TCRBJ02	TCRBJ02-03	01				9	11	4	0	9	7	30	39	48	56	67	1	In	VDJ
CAGCCAGAAGACTCAGCCCTGTATCTCTGCGCCAGCAGCCAAGAAGGGGGTAGGACAGGGGAGTCAGATACGCAGTATTTTGGCCCA	CASSQEGGRTGESDTQYF	2	0.002881844380403458	54	TCRBV04-01*01	TCRBV04	TCRBV04-01	01				TCRBD01-01*01	TCRBD01	TCRBD01-01	01				TCRBJ02-03*01	TCRBJ02	TCRBJ02-03	01				0	3	1	2	8	4	27	44	52	61	64	2	In	VDJ
AAGATCCGGTCCACAAAGCTGGAGGACTCAGCCATGTACTTCTGTGCCAGCAGTGGACAGGGGGCTTATGGCTACACCTTCGGTTCG	CASSGQGAYGYTF	1	0.001440922190201729	39	TCRBV02-01	TCRBV02	TCRBV02-01				01,03	TCRBD01-01*01	TCRBD01	TCRBD01-01	01				TCRBJ01-02*01	TCRBJ01	TCRBJ01-02	01				4	1	2	0	0	5	42	-1	55	65	66	1	In	VDJ
CGCACAGAGCAGGAGGACTCGGCCGTGTATCTCTGTGCCAGCAGCTTCAACAGGCCGTCTGGGGCCAACGTCCTGACTTTCGGGGCC	CASSFNRPSGANVLTF	1	0.001440922190201729	48	TCRBV07-02	TCRBV07	TCRBV07-02				01,02	TCRBD01-01*01	TCRBD01	TCRBD01-01	01				TCRBJ02-06*01	TCRBJ02	TCRBJ02-06	01				3	3	3	4	2	1	33	47	49	54	57	1	In	VDJ
AAGATCCAGCCCTCAGAACCCAGGGACTCAGCTGTGTACTTCTGTGCCAGCGATTCGAGCGAGACAGATACGCAGTATTTTGGCCCA	CASDSSETDTQYF	1	0.001440922190201729	39	TCRBV12-03/12-04*01	TCRBV12	TCRBV12-03/12-04	01				TCRBD02-01	TCRBD02	TCRBD02-01				01,02	TCRBJ02-03*01	TCRBJ02	TCRBJ02-03	01				8	2	6	6	6	3	42	51	57	61	63	1	In	VDJ
TCGGCCCAAAAGAACCCGACAGCTTTCTATCTCTGTGCCAGTAGTATAGGGGACAGATTTCGCAATCAGCCCCAGCATTTTGGTGAT	CASSIGDRFRNQPQHF	1	0.001440922190201729	48	TCRBV19-01*01	TCRBV19	TCRBV19-01	01				TCRBD01-01*01	TCRBD01	TCRBD01-01	01				TCRBJ01-05*01	TCRBJ01	TCRBJ01-05	01				1	5	0	5	0	2	33	-1	49	56	61	1	In	VDJ
CTGGGGGACTCAGCTTTGTATTTCTGTGCCAGCAGCGTAGCTTGGCAGGGGGAACCCTTGGCCGGAAACACCATATATTTTGGAGAG	CASSVAWQGEPLAGNTIYF	1	0.001440922190201729	57	TCRBV09-01*01	TCRBV09	TCRBV09-01	01				TCRBD01-01*01	TCRBD01	TCRBD01-01	01				TCRBJ01-03*01	TCRBJ01	TCRBJ01-03	01				0	11	4	1	5	4	24	40	45	52	63	1	In	VDJ
ACAGTGACCAGTGCCCATCCTGAAGACAGCAGCTTCTACATCTGCAGTGCTAGATTCGGGGGACAGGGTGAGCAGTTCTTCGGGCCA	CSARFGGQGEQFF	1	0.001440922190201729	39	TCRBV20	TCRBV20				TCRBV20-01,TCRBV20-or09_02		TCRBD01-01*01	TCRBD01	TCRBD01-01	01				TCRBJ02-01*01	TCRBJ02	TCRBJ02-01	01				2	0	0	3	5	9	42	54	59	-1	68	1	In	VDJ
ATCCAGCAGGTAGTGCGAGGAGATTCGGCAGCTTATTTCTGTGCCAGCTCCTCAGACCTAGCAAACAATGAGCAGTTCTTCGGGCCA	CASSSDLANNEQFF	1	0.001440922190201729	42	TCRBV18-01*01	TCRBV18	TCRBV18-01	01				TCRBD02-01	TCRBD02	TCRBD02-01				01,02	TCRBJ02-01*01	TCRBJ02	TCRBJ02-01	01				6	2	4	7	7	5	39	50	57	62	64	1	In	VDJ
AGCAACATGAGCCCTGAAGACAGCAGCATATATCTCTGCAGCGTTGAAGGGCAACTAGCGGGAGGAAATGAGCAGTTCTTCGGGCCA	CSVEGQLAGGNEQFF	1	0.001440922190201729	45	TCRBV29-01	TCRBV29	TCRBV29-01				01,02	TCRBD02-01*02	TCRBD02	TCRBD02-01	02				TCRBJ02-01*01	TCRBJ02	TCRBJ02-01	01				1	1	3	1	4	7	36	49	53	65	66	1	In	VDJ
ATCCAGTCCACGGAGTCAGGGGACACAGCACTGTATTTCTGTGCCAGCAGCCGGACGTTCCTAGTAGAGACCCAGTACTTCGGGCCA	CASSRTFLVETQYF	1	0.001440922190201729	42	TCRBV21-01*01	TCRBV21	TCRBV21-01	01								TCRBD01,TCRBD02	TCRBD01-01,TCRBD02-01		TCRBJ02-05*01	TCRBJ02	TCRBJ02-05	01				5	9	1	7	1	4	39	51	52	56	65	1	In	VDJ
ACTGTGAGCAACATGAGCCCTGAAGACAGCAGCATATATCTCTGCAGCGTTGTGGGACTAGCTTGGGATACGCAGTATTTTGGCCCA	CSVVGLAWDTQYF	1	0.001440922190201729	39	TCRBV29-01	TCRBV29	TCRBV29-01				01,02	TCRBD02-01	TCRBD02	TCRBD02-01				01,02	TCRBJ02-03*01	TCRBJ02	TCRBJ02-03	01				4	4	0	7	1	6	42	52	53	62	66	1	In	VDJ
CCATCCTGAAGACAGCAGCTTCTACATCTGCAGTGCTAGAGATCAGCTAAGGAGGGGGCAAGGGGAGATACGCAGTATTTTGGCCCA		1	0.001440922190201729	53	TCRBV20	TCRBV20				TCRBV20-01,TCRBV20-or09_02		TCRBD01-01*01	TCRBD01	TCRBD01-01	01				TCRBJ02-03*01	TCRBJ02	TCRBJ02-03	01				0	6	5	0	10	5	28	42	52	59	65	1	Out	VDJ
NNNNNNTGTCGGCTGCTCCCTCCCAGACATCTGTGTACTTCTGTGCCAGCAGTTACGGGGGGCGTTCAGCCCCAGCATTTTGGTGAT		1	0.001440922190201729	40	TCRBV06-05*01	TCRBV06	TCRBV06-05	01								TCRBD01,TCRBD02	TCRBD01-01,TCRBD02-01		TCRBJ01-05*01	TCRBJ01	TCRBJ01-05	01				2	2	6	0	1	6	41	56	57	63	65	1	Out	VDJ
CAAAAGAACCCGACAGCTTTCTATCTCTGTGCCAGTAGGGTCCAGGGGACGGCTTTAATTAGCAATCAGCCCCAGCATTTTGGTGAT	CASRVQGTALISNQPQHF	1	0.001440922190201729	54	TCRBV19-01*01	TCRBV19	TCRBV19-01	01				TCRBD01-01*01	TCRBD01	TCRBD01-01	01				TCRBJ01-05*01	TCRBJ01	TCRBJ01-05	01				6	11	4	2	4	0	27	38	42	48	59	1	In	VDJ
CCCTCAGAACCCAGGGACTCAGCTGTGTACTTCTGTGCCAGCAGTTTAAGAGGGGATTATAGCAATCAGCCCCAGCATTTTGGTGAT	CASSLRGDYSNQPQHF	1	0.001440922190201729	48	TCRBV12	TCRBV12				TCRBV12-03/12-04,TCRBV12-04						TCRBD01,TCRBD02	TCRBD01-01,TCRBD02-01		TCRBJ01-05*01	TCRBJ01	TCRBJ01-05	01				2	4	5	2	2	0	33	48	50	55	59	1	In	VDJ
AAGAAGCTCCTTCTCAGTGACTCTGGCTTCTATCTCTGTGCCTGGAGTCACCGAGGGGGAGCAAATCAGCCCCAGCATTTTGGTGAT	CAWSHRGGANQPQHF	1	0.001440922190201729	45	TCRBV30-01*01	TCRBV30	TCRBV30-01	01				TCRBD01-01*01	TCRBD01	TCRBD01-01	01				TCRBJ01-05*01	TCRBJ01	TCRBJ01-05	01				2	4	5	1	5	4	36	48	53	59	63	1	In	VDJ
GTGAGCACCTTGGAGCTGGGGGACTCGGCCCTTTATCTTTGCGCCAGCAGGAACAGGGTCTCGGCGGATGGCTACACCTTCGGTTCG	CASRNRVSADGYTF	1	0.001440922190201729	42	TCRBV05-01*01	TCRBV05	TCRBV05-01	01				TCRBD01-01*01	TCRBD01	TCRBD01-01	01				TCRBJ01-02*01	TCRBJ01	TCRBJ01-02	01				5	9	3	3	2	6	39	50	52	58	67	1	In	VDJ
CAGCGCACAGAGCAGGAGGACTCGGCCGTGTATCTCTGTGCCAGCAGCCCGGGGGGGGTTCTGGGCAGCGAGCAGTACTTCGGGCCG	CASSPGGVLGSEQYF	1	0.001440922190201729	45	TCRBV07-02	TCRBV07	TCRBV07-02				01,02	TCRBD02-01*01	TCRBD02	TCRBD02-01	01				TCRBJ02-07*01	TCRBJ02	TCRBJ02-07	01				5	11	8	0	1	6	36	48	49	57	68	1	In	VDJ
CAGCCTGCAGAGCTTGAGGACTCGGCCGTGTATCTCTGTGCCAGCAGCTTAGATCGCGGGGGGCGTTACGAGCAGTACTTCGGGCCG	CASSLDRGGRYEQYF	1	0.001440922190201729	45	TCRBV11	TCRBV11				TCRBV11-02,TCRBV11-03		TCRBD02-01*01	TCRBD02	TCRBD02-01	01				TCRBJ02-07*01	TCRBJ02	TCRBJ02-07	01				0	3	7	1	2	4	36	53	55	63	66	1	In	VDJ
GCCCTGCAGCCAGAAGACTCAGCCCTGTATCTCTGCGCCAGCAGCCAAGCGCGGGGATTCTCTGGAAACACCATATATTTTGGAGAG	CASSQARGFSGNTIYF	1	0.001440922190201729	48	TCRBV04-01*01	TCRBV04	TCRBV04-01	01				TCRBD02-01*01	TCRBD02	TCRBD02-01	01				TCRBJ01-03*01	TCRBJ01	TCRBJ01-03	01				1	3	7	3	1	0	33	49	50	56	59	1	In	VDJ
TCAGAACCCAGGGACTCAGCTGTGTACTTCTGTGCCAGCAGCACCACAGGGAGACTCTCTGGGGCCAACGTCCTGACTTTCGGGGCC	CASSTTGRLSGANVLTF	1	0.001440922190201729	51	TCRBV12	TCRBV12				TCRBV12-03/12-04,TCRBV12-04		TCRBD01-01*01	TCRBD01	TCRBD01-01	01				TCRBJ02-06*01	TCRBJ02	TCRBJ02-06	01				6	5	3	3	4	0	30	41	45	51	56	1	In	VDJ
TCCGCCAGCACCAACCAGACATCTATGTACCTCTGTGCCAGCAGCCAATTGGGGAGGGGGAGCACAGATACGCAGTATTTTGGCCCA	CASSQLGRGSTDTQYF	1	0.001440922190201729	48	TCRBV28-01*01	TCRBV28	TCRBV28-01	01				TCRBD02-01*02	TCRBD02	TCRBD02-01	02				TCRBJ02-03*01	TCRBJ02	TCRBJ02-03	01				6	2	9	0	7	0	33	44	51	58	60	1	In	VDJ
ACTCAGCTTTGTATTTCTGTGCCAGCAGCGCCCTTCTCCTTCCGGGATCGGGGCACCGGCGTACACAATGAGCAGTTCTTCGGGCCA		1	0.001440922190201729	64	TCRBV09-01*01	TCRBV09	TCRBV09-01	01								TCRBD01,TCRBD02	TCRBD01-01,TCRBD02-01		TCRBJ02-01*01	TCRBJ02	TCRBJ02-01	01				3	10	7	0	19	5	17	30	49	54	64	1	Out	VDJ
GTGCAGCCTGCAGAACTGGAGGATTCTGGAGTTTATTTCTGTGCCAGCAGCCAATACGTTCAGGGAAATGAGCAGTTCTTCGGGCCA	CASSQYVQGNEQFF	2	0.002881844380403458	42	TCRBV14-01*01	TCRBV14	TCRBV14-01	01				TCRBD01-01*01	TCRBD01	TCRBD01-01	01				TCRBJ02-01*01	TCRBJ02	TCRBJ02-01	01				2	1	4	3	6	7	39	54	60	65	66	2	In	VDJ
GCCCTGCAGCCAGAAGACTCAGCCCTGTATCTCTGCGCCAGCAGCCCTGGCGGTGCGGGAGGGGGAGATACGCAGTATTTTGGCCCA	CASSPGGAGGGDTQYF	1	0.001440922190201729	48	TCRBV04-01*01	TCRBV04	TCRBV04-01	01				TCRBD02-01*02	TCRBD02	TCRBD02-01	02				TCRBJ02-03*01	TCRBJ02	TCRBJ02-03	01				4	2	7	0	8	5	33	46	54	63	65	1	In	VDJ
GTGAACGCCTTGGAGCTGGAGGACTCGGCCCTGTATCTCTGTGCCAGCAGCCCTCCCCGGGGGTCTCAGCCCCAGCATTTTGGTGAT	CASSPPRGSQPQHF	1	0.001440922190201729	42	TCRBV05-08*01	TCRBV05	TCRBV05-08	01				TCRBD02-01*01	TCRBD02	TCRBD02-01	01				TCRBJ01-05*01	TCRBJ01	TCRBJ01-05	01				4	2	8	2	6	6	39	51	57	63	65	1	In	VDJ
ACAGAGCAGGGGGACTCGGCCATGTATCTCTGTGCCAGCAGCTTAGGGGTAGCGGGGGACGCCCAAGAGACCCAGTACTTCGGGCCA	CASSLGVAGDAQETQYF	1	0.001440922190201729	51	TCRBV07-09*01	TCRBV07	TCRBV07-09	01				TCRBD02-01*01	TCRBD02	TCRBD02-01	01				TCRBJ02-05*01	TCRBJ02	TCRBJ02-05	01				1	4	5	2	3	1	30	46	49	58	62	1	In	VDJ
GCCCATCCTGAAGACAGCAGCTTCTACATCTGCAGTGCTAGAGATCGGGTAGTCGAGGCTACTAATGAAAAACTGTTTTTTGGCAGT	CSARDRVVEATNEKLFF	1	0.001440922190201729	51	TCRBV20	TCRBV20				TCRBV20-01,TCRBV20-or09_02		TCRBD02-01	TCRBD02	TCRBD02-01				01,02	TCRBJ01-04*01	TCRBJ01	TCRBJ01-04	01				0	11	8	4	1	2	30	44	45	49	60	1	In	VDJ
ACAGAGCGGGGGGACTCAGCCGTGTATCTCTGTGCCAGCAGCCCAACCGGGACAGGGGCTACGACCGGGGAGCTGTTTTTTGGAGAA	CASSPTGTGATTGELFF	1	0.001440922190201729	51	TCRBV07-03*01	TCRBV07	TCRBV07-03	01				TCRBD01-01*01	TCRBD01	TCRBD01-01	01				TCRBJ02-02*01	TCRBJ02	TCRBJ02-02	01				5	5	0	2	6	5	30	42	48	58	63	1	In	VDJ
ACTGTGACATCGGCCCAAAAGAACCCGACAGCTTTCTATCTCTGTGCCATTAGGGGGGAAGGCACCGGGGAGCTGTTTTTTGGAGAA	CAIRGEGTGELFF	2	0.002881844380403458	39	TCRBV19-01*01	TCRBV19	TCRBV19-01	01								TCRBD01,TCRBD02	TCRBD01-01,TCRBD02-01		TCRBJ02-02*01	TCRBJ02	TCRBJ02-02	01				6	4	6	1	0	4	42	-1	53	58	62	2	In	VDJ
TGTGACATCGGCCCAAAAGAACCCGACAGCTTTCTATCTCTGTGCCAGTACCCCTGGGGGGGGAATGAAAAACTGTTTTTTGGCAGT		1	0.001440922190201729	41	TCRBV19-01*01	TCRBV19	TCRBV19-01	01				TCRBD02-01*01	TCRBD02	TCRBD02-01	01				TCRBJ01-04*01	TCRBJ01	TCRBJ01-04	01				7	1	9	0	5	5	40	50	55	62	63	1	Out	VDJ
CTGGAGTCCGCCAGCACCAACCAGACATCTATGTACCTCTGTGCCAGCAGTTTTGAGGGGGCCCACGAAAAACTGTTTTTTGGCAGT	CASSFEGAHEKLFF	1	0.001440922190201729	42	TCRBV28-01*01	TCRBV28	TCRBV28-01	01				TCRBD01-01*01	TCRBD01	TCRBD01-01	01				TCRBJ01-04*01	TCRBJ01	TCRBJ01-04	01				3	4	5	0	2	8	39	53	55	62	66	1	In	VDJ
ATCCGGTCCACAAAGCTGGAGGACTCAGCCATGTACTTCTGTGCCAGCAGTGCTGAGGTAGCTAACTACGAGCAGTACTTCGGGCCG	CASSAEVANYEQYF	1	0.001440922190201729	42	TCRBV02-01	TCRBV02	TCRBV02-01				01,03	TCRBD02-01	TCRBD02	TCRBD02-01				01,02	TCRBJ02-07*01	TCRBJ02	TCRBJ02-07	01				4	3	5	7	6	3	39	52	58	62	65	1	In	VDJ
GCCTTGTTGCTGGGGGACTCGGCCCTGTATCTCTGTGCCAGCAGCCCAGTTACCGGGACAGGGGTGAATGAGCAGTTCTTCGGGCCA	CASSPVTGTGVNEQFF	1	0.001440922190201729	48	TCRBV05-05*01	TCRBV05	TCRBV05-05	01				TCRBD01-01*01	TCRBD01	TCRBD01-01	01				TCRBJ02-01*01	TCRBJ02	TCRBJ02-01	01				4	2	0	2	9	7	33	45	54	64	66	1	In	VDJ
GCAGGGGGACTCGGCCGTGTATGTCTGTGCAAGTCGCTTAGCGATAGGACCCTCGGGACTGCGGGCAATGAGCAGTTCTTCGGGCCA		1	0.001440922190201729	56	TCRBV12-02*01	TCRBV12	TCRBV12-02	01				TCRBD02-01	TCRBD02	TCRBD02-01				01,02	TCRBJ02-01*01	TCRBJ02	TCRBJ02-01	01				0	5	0	10	12	6	25	42	54	60	65	1	Out	VDJ
ACCCTGAAGATCCAGCGCACAGAGCAGGGGGACTCGGCCATGTATCTCTGTGCCAGCAGCTTTGACTTTTTTCAGCTCTTCGGGCCA	CASSFDFFQLF	1	0.001440922190201729	33	TCRBV07-09*01	TCRBV07	TCRBV07-09	01				TCRBD02-01	TCRBD02	TCRBD02-01				01,02	TCRBJ02-01*01	TCRBJ02	TCRBJ02-01	01				3	9	2	10	1	17	48	62	63	67	76	1	In	VDJ
ACTCAGCCGTGTATCTCTGTGCCAGCAGTTCCGGCCCCGAGGGGGACAGGGGCGCGGGAGTGCAATCAGCCCCAGCATTTTGGTGAT		1	0.001440922190201729	64	TCRBV07-03*01	TCRBV07	TCRBV07-03	01				TCRBD01-01*01	TCRBD01	TCRBD01-01	01				TCRBJ01-05*01	TCRBJ01	TCRBJ01-05	01				6	9	0	2	14	2	17	28	42	52	61	1	Out	VDJ
CCTGCAGAGCTTGAGGACTCGGCCGTGTATCTCTGTGCCAGCAGCTTAGGGGGACAAGTCGTGGGCTACGAGCAGTACTTCGGGCCG	CASSLGGQVVGYEQYF	1	0.001440922190201729	48	TCRBV11	TCRBV11				TCRBV11-02,TCRBV11-03		TCRBD01-01*01	TCRBD01	TCRBD01-01	01				TCRBJ02-07*01	TCRBJ02	TCRBJ02-07	01				1	9	0	6	1	3	33	49	50	56	65	1	In	VDJ
TCCGCCAGCACCAACCAGACATCTATGTACCTCTGTGCCAGCAGTTTCGGGGGCACTTTCTCTGGAAACACCATATATTTTGGAGAG	CASSFGGTFSGNTIYF	1	0.001440922190201729	48	TCRBV28-01*01	TCRBV28	TCRBV28-01	01								TCRBD01,TCRBD02	TCRBD01-01,TCRBD02-01		TCRBJ01-03*01	TCRBJ01	TCRBJ01-03	01				3	5	6	0	1	0	33	47	48	54	59	1	In	VDJ
CAGCCTGCAGAGCTTGAGGACTCGGCCGTGTATCTCTGTGCCAGCAGCGTCCAAGGGGGGTATAATTCACCCCTCCACTTTGGGAAC	CASSVQGGYNSPLHF	1	0.001440922190201729	45	TCRBV11	TCRBV11				TCRBV11-02,TCRBV11-03						TCRBD01,TCRBD02	TCRBD01-01,TCRBD02-01		TCRBJ01-06*02	TCRBJ01	TCRBJ01-06	02				5	1	5	1	5	4	36	48	53	59	60	1	In	VDJ
AGCGCACAGAGCAGGAGGACTCCGCCGTGTATCTCTGTGCCAGCAGCCCGCCTGGGACAGGGTGGGAATGAGCAGTTCTTCGGGCCA		1	0.001440922190201729	46	TCRBV07-08*03	TCRBV07	TCRBV07-08	03				TCRBD01-01*01	TCRBD01	TCRBD01-01	01				TCRBJ02-01*01	TCRBJ02	TCRBJ02-01	01				4	4	0	3	5	7	35	48	53	62	66	1	Out	VDJ
AAGAAGCTCCTTCTCAGTGACTCTGGCTTCTATCTCTGTGCCTGGTCCGGCGGGGCAGGGGATGGTGAAAAACTGTTTTTTGGCAGT	CAWSGGAGDGEKLFF	1	0.001440922190201729	45	TCRBV30-01	TCRBV30	TCRBV30-01				01,05					TCRBD01,TCRBD02	TCRBD01-01,TCRBD02-01		TCRBJ01-04*01	TCRBJ01	TCRBJ01-04	01				5	4	4	2	10	7	36	45	55	61	65	1	In	VDJ
ATCAATTCCCTGGAGCTTGGTGACTCTGCTGTGTATTTCTGTGCCAGCAGCCAAGGGGAGGGGGCCGGTGGCTACACCTTCGGTTCG	CASSQGEGAGGYTF	1	0.001440922190201729	42	TCRBV03-01/03-02*01	TCRBV03	TCRBV03-01/03-02	01								TCRBD01,TCRBD02	TCRBD01-01,TCRBD02-01		TCRBJ01-02*01	TCRBJ01	TCRBJ01-02	01				1	3	5	0	3	7	39	55	58	65	68	1	In	VDJ
AGAACCGGGAGACACGGCACTGTATCTCTGCGCCAGCTCGACAGGGGATGGGGCTGAGGCGGCTCCTACGAGCAGTACTTCGGGCCG		1	0.001440922190201729	53	TCRBV23-01*01	TCRBV23	TCRBV23-01	01				TCRBD01-01*01	TCRBD01	TCRBD01-01	01				TCRBJ02-07*01	TCRBJ02	TCRBJ02-07	01				8	15	2	2	2	0	28	37	39	47	62	1	Out	VDJ
AATGTGAGCACCTTGGAGCTGGGGGACTCGGCCCTTTATCTTTGCGCCAGCAGCTTGGCGCAGGGTACGGCCCAGCATTTTGGTGAT	CASSLAQGTAQHF	1	0.001440922190201729	39	TCRBV05-01*01	TCRBV05	TCRBV05-01	01				TCRBD01-01*01	TCRBD01	TCRBD01-01	01				TCRBJ01-05*01	TCRBJ01	TCRBJ01-05	01				0	5	4	3	2	11	42	58	60	65	70	1	In	VDJ
CTGACTGTGAGCAACATGAGCCCTGAAGACAGCAGCATATATCTCTGCAGCGTTGGGAGTGACGGAAACACCATATATTTTGGAGAG	CSVGSDGNTIYF	1	0.001440922190201729	36	TCRBV29-01	TCRBV29	TCRBV29-01				01,02	TCRBD02-01*02	TCRBD02	TCRBD02-01	02				TCRBJ01-03*01	TCRBJ01	TCRBJ01-03	01				4	4	10	2	0	4	45	-1	55	59	63	1	In	VDJ
CAGCCCTCAGAACCCAGGGACTCAGCTGTGTATTTTTGTGCTAGTGGTTTGTGGGGGAGAAACGCAGATACGCAGTATTTTGGCCCA	CASGLWGRNADTQYF	1	0.001440922190201729	45	TCRBV12-05*01	TCRBV12	TCRBV12-05	01								TCRBD01,TCRBD02	TCRBD01-01,TCRBD02-01		TCRBJ02-03*01	TCRBJ02	TCRBJ02-03	01				2	7	6	1	1	4	36	51	52	57	64	1	In	VDJ
TTGGAGCTGGGGGACTCGGCCCTTTATCTTTGCGCCAGCAGCTTGGCCCCCGGGACTAGCGGAGTTAATACGCAGTATTTTGGCCCA	CASSLAPGTSGVNTQYF	1	0.001440922190201729	51	TCRBV05-01*01	TCRBV05	TCRBV05-01	01				TCRBD02-01	TCRBD02	TCRBD02-01				01,02	TCRBJ02-03*01	TCRBJ02	TCRBJ02-03	01				0	5	0	5	5	7	30	46	51	62	67	1	In	VDJ
GAGTCAGCTACCCGCTCCCAGACATCTGTGTATTTCTGCGCCAGCAGCGGACTAGCGGGGTGGACCGGGGAGCTGTTTTTTGGAGAA	CASSGLAGWTGELFF	1	0.001440922190201729	45	TCRBV10-02*01	TCRBV10	TCRBV10-02	01				TCRBD02-01*01	TCRBD02	TCRBD02-01	01				TCRBJ02-02*01	TCRBJ02	TCRBJ02-02	01				6	3	1	3	1	5	36	47	48	60	63	1	In	VDJ
GAGCTGGGGGACTCGGCCCTTTATCTTTGCGCCAGCAGCTCACGTGCCGGGACAGGGGGCACCACATACGAGCAGTACTTCGGGCCG	CASSSRAGTGGTTYEQYF	1	0.001440922190201729	54	TCRBV05-01*01	TCRBV05	TCRBV05-01	01				TCRBD01-01*01	TCRBD01	TCRBD01-01	01				TCRBJ02-07*01	TCRBJ02	TCRBJ02-07	01				3	6	0	0	8	4	27	40	48	60	66	1	In	VDJ
AGCACCTTGGAGCTGGGGGACTCGGCCCTTTATCTTTGCGCCAGTCGTCAAAGCGCTCTCTCTACAGATACGCAGTATTTTGGCCCA	CASRQSALSTDTQYF	1	0.001440922190201729	45	TCRBV05-01*01	TCRBV05	TCRBV05-01	01				TCRBD02-01	TCRBD02	TCRBD02-01				01,02	TCRBJ02-03*01	TCRBJ02	TCRBJ02-03	01				8	8	6	6	7	3	36	44	51	55	63	1	In	VDJ
CCCTCCCAGACATCTGTGTACTTCTGTGCCAACAGGATCCCCGGGACAGGGATGGGTCCTCTCACAGATACGCAGTATTTTGGCCCA	CANRIPGTGMGPLTDTQYF	1	0.001440922190201729	57	TCRBV06	TCRBV06				TCRBV06-01,TCRBV06-05,TCRBV06-06		TCRBD01-01*01	TCRBD01	TCRBD01-01	01				TCRBJ02-03*01	TCRBJ02	TCRBJ02-03	01				6	11	0	3	7	2	24	35	42	51	62	1	In	VDJ
GTGACCAGTGCCCATCCTGAAGACAGCAGCTTCTACATCTGCAGTGCTAGAGCTGGGGCAGGCAATCAGCCCCAGCATTTTGGTGAT	CSARAGAGNQPQHF	1	0.001440922190201729	42	TCRBV20	TCRBV20				TCRBV20-01,TCRBV20-or09_02		TCRBD01-01*01	TCRBD01	TCRBD01-01	01				TCRBJ01-05*01	TCRBJ01	TCRBJ01-05	01				1	2	7	0	2	2	39	52	54	59	61	1	In	VDJ
CCCTCAGAACCCAGGGACTCAGCTGTGTACTTCTGTGCCAGCAGAGGGTCCCACCAAGCTAGCAATCAGCCCCAGCATTTTGGTGAT	CASRGSHQASNQPQHF	1	0.001440922190201729	48	TCRBV12	TCRBV12				TCRBV12-03/12-04,TCRBV12-04						TCRBD01,TCRBD02	TCRBD01-01,TCRBD02-01		TCRBJ01-05*01	TCRBJ01	TCRBJ01-05	01				6	11	5	3	0	0	33	-1	44	48	59	1	In	VDJ
ACCAGTGCCCATCCTGAAGACAGCAGCTTCTACATCTGCAGTGCTAGAGCGTACAGGGGCGGGGATTACGAGCAGTACTTCGGGCCG	CSARAYRGGDYEQYF	1	0.001440922190201729	45	TCRBV20	TCRBV20				TCRBV20-01,TCRBV20-or09_02		TCRBD01-01*01	TCRBD01	TCRBD01-01	01				TCRBJ02-07*01	TCRBJ02	TCRBJ02-07	01				1	7	3	2	3	4	36	49	52	59	66	1	In	VDJ
CAGCGCACAGAGCGGGGGGACTCAGCCGTGTATCTCTGTGCCAGCAGCATCACTGACAGGCTCTACAATGAGCAGTTCTTCGGGCCA	CASSITDRLYNEQFF	1	0.001440922190201729	45	TCRBV07-03*01	TCRBV07	TCRBV07-03	01				TCRBD01-01*01	TCRBD01	TCRBD01-01	01				TCRBJ02-01*01	TCRBJ02	TCRBJ02-01	01				5	2	2	4	6	3	36	48	54	60	62	1	In	VDJ
GAAGATCCAGCCCTCAGAACCCAGGGACTCAGCTGTGTACTTCTGTGCCGGACCCCGTCCCCGAGGGAAAAACTGTTTTTTGGCAGT		1	0.001440922190201729	38	TCRBV12-03/12-04*01	TCRBV12	TCRBV12-03/12-04	01								TCRBD01,TCRBD02	TCRBD01-01,TCRBD02-01		TCRBJ01-04*01	TCRBJ01	TCRBJ01-04	01				11	13	1	7	0	8	43	-1	49	53	66	1	Out	VDJ
ACTGTGACATCGGCCCAAAAGAACCCGACAGCTTTCTATCTCTGTGCCAGTAGTTGGGACAGCACAGATACGCAGTATTTTGGCCCA	CASSWDSTDTQYF	1	0.001440922190201729	39	TCRBV19-01*01	TCRBV19	TCRBV19-01	01								TCRBD01,TCRBD02	TCRBD01-01,TCRBD02-01		TCRBJ02-03*01	TCRBJ02	TCRBJ02-03	01				5	0	0	7	1	0	42	54	55	-1	60	1	In	VDJ
CACATCAATTCCCTGGAGCTTGGTGACTCTGCTGTGTATTTCTGTGCCAGCAGCCAGAGACGGGGTGGGAGAGCTTTCTTTGGACAA	CASSQRRGGRAFF	1	0.001440922190201729	39	TCRBV03-01/03-02*01	TCRBV03	TCRBV03-01/03-02	01				TCRBD02-01	TCRBD02	TCRBD02-01				01,02	TCRBJ01-01*01	TCRBJ01	TCRBJ01-01	01				3	6	8	3	4	10	42	56	60	65	71	1	In	VDJ
AAGATCCGGTCCACAAAGCTGGAGGACTCAGCCATGTACTTCTGTGCCAGCAAATGGGGGAGGAACACTGAAGCTTTCTTTGGACAA	CASKWGRNTEAFF	1	0.001440922190201729	39	TCRBV02-01	TCRBV02	TCRBV02-01				01,03					TCRBD01,TCRBD02	TCRBD01-01,TCRBD02-01		TCRBJ01-01*01	TCRBJ01	TCRBJ01-01	01				7	2	6	1	3	1	42	52	55	60	62	1	In	VDJ
TGACCAGTGCCCATCCTGAAGACAGCAGCTTCTACATCTGCAGTGCTAGGCCCCGGAACGCCGAACACTGAAGCTTTCTTTGGACAA		1	0.001440922190201729	43	TCRBV20	TCRBV20				TCRBV20-01,TCRBV20-or09_02						TCRBD01,TCRBD02	TCRBD01-01,TCRBD02-01		TCRBJ01-01*01	TCRBJ01	TCRBJ01-01	01				3	5	1	8	5	1	38	49	54	57	62	1	Out	VDJ
TCGGCTGCTCCCTCCCAGACATCTGTGTACTTCTGTGCCAGCACCCCAAGTGGGTGGTCGCGCAATCAGCCCCAGCATTTTGGTGAT	CASTPSGWSRNQPQHF	1	0.001440922190201729	48	TCRBV06	TCRBV06				TCRBV06-01,TCRBV06-05						TCRBD01,TCRBD02	TCRBD01-01,TCRBD02-01		TCRBJ01-05*01	TCRBJ01	TCRBJ01-05	01				7	7	0	9	8	2	33	43	51	54	61	1	In	VDJ
AATTCCCTGGAGCTTGGTGACTCTGCTGTGTATTTCTGTGCCAGCAGCCAACGAGTCTCTGGGGCCAACGTCCTGACTTTCGGGGCC	CASSQRVSGANVLTF	1	0.001440922190201729	45	TCRBV03-01/03-02*01	TCRBV03	TCRBV03-01/03-02	01				TCRBD02-01*02	TCRBD02	TCRBD02-01	02				TCRBJ02-06*01	TCRBJ02	TCRBJ02-06	01				2	1	11	2	1	0	36	51	52	55	56	1	In	VDJ
GAGTCGCCCAGCCCCAACCAGACCTCTCTGTACTTCTGTGCCAGCAGTCCTCGCAGCCTAAGCTCCTACGAGCAGTACTTCGGGCCG	CASSPRSLSSYEQYF	1	0.001440922190201729	45	TCRBV27-01*01	TCRBV27	TCRBV27-01	01								TCRBD01,TCRBD02	TCRBD01-01,TCRBD02-01		TCRBJ02-07*01	TCRBJ02	TCRBJ02-07	01				5	6	4	5	5	0	36	48	53	56	62	1	In	VDJ
CGCTCACCAGGCCTGGGGGACGCAGCCATGTACCTGTGTGCCACCAGCAGTTATTGGGGGGCTGGAAACACCATATATTTTGGAGAG	CATSSYWGAGNTIYF	1	0.001440922190201729	45	TCRBV15-01*02	TCRBV15	TCRBV15-01	02				TCRBD02-01*01	TCRBD02	TCRBD02-01	01				TCRBJ01-03*01	TCRBJ01	TCRBJ01-03	01				3	0	9	1	5	2	36	50	55	-1	61	1	In	VDJ
CAGCCTGCAGAGCTTGGGGACTCGGCCGTGTATCTCTGTGCCAGCAGCTCTACTAGCGGGAGCCAGGAGACCCAGTACTTCGGGCCA	CASSSTSGSQETQYF	1	0.001440922190201729	45	TCRBV11-03*01	TCRBV11	TCRBV11-03	01				TCRBD02-01*02	TCRBD02	TCRBD02-01	02				TCRBJ02-05*01	TCRBJ02	TCRBJ02-05	01				4	4	3	2	2	5	36	49	51	62	66	1	In	VDJ
GATCCAGCGCACAGAGCGGGGGGACTCAGCCGTGTATCTCTGTGCCATTTAGCCCGCCTAGGACCAGATACGCAGTATTTTGGCCCA		1	0.001440922190201729	41	TCRBV07-03*01	TCRBV07	TCRBV07-03	01								TCRBD01,TCRBD02	TCRBD01-01,TCRBD02-01		TCRBJ02-03*01	TCRBJ02	TCRBJ02-03	01				10	0	1	7	13	4	40	47	60	-1	64	1	Out	VDJ
CTGGAGTCGCCCAGCCCCAACCAGACCTCTCTGTACTTCTGTGCCAGCAGTTTATCCCCGCCCGGTACTGAAGCTTTCTTTGGACAA	CASSLSPPGTEAFF	1	0.001440922190201729	42	TCRBV27-01*01	TCRBV27	TCRBV27-01	01				TCRBD02-01	TCRBD02	TCRBD02-01				01,02	TCRBJ01-01*01	TCRBJ01	TCRBJ01-01	01				0	1	8	5	6	5	39	56	62	65	66	1	In	VDJ
CTGGAGCTTGGTGACTCTGCTGTGTATTTCTGTGCCAGCAGCAGATGATCTCCCATTTCGTGTTAGGACGAGCAGTACTTCGGGCCG	CASSR*SPISC*DEQYF	1	0.001440922190201729	51	TCRBV03-01/03-02*01	TCRBV03	TCRBV03-01/03-02	01								TCRBD01,TCRBD02	TCRBD01-01,TCRBD02-01		TCRBJ02-07*01	TCRBJ02	TCRBJ02-07	01				5	0	5	4	22	5	30	42	64	-1	67	1	Stop	VDJ
CGCACAGAGCGGGGGGACTCAGCCGTGTATCTCTGTGCCAGCAGCTTTTCCCTAGGGTCGTTGGGGAATGAGCAGTTCTTCGGGCCA	CASSFSLGSLGNEQFF	1	0.001440922190201729	48	TCRBV07-03*01	TCRBV07	TCRBV07-03	01								TCRBD01,TCRBD02	TCRBD01-01,TCRBD02-01		TCRBJ02-01*01	TCRBJ02	TCRBJ02-01	01				3	9	5	3	6	7	33	47	53	57	66	1	In	VDJ
CTGAACATGAGCTCCTTGGAGCTGGGGGACTCAGCCCTGTACTTCTGTGCCAGCAGTCGACAGGAAGAGACCCAGTACTTCGGGCCA	CASSRQEETQYF	1	0.001440922190201729	36	TCRBV13-01*01	TCRBV13	TCRBV13-01	01				TCRBD01-01*01	TCRBD01	TCRBD01-01	01				TCRBJ02-05*01	TCRBJ02	TCRBJ02-05	01				6	0	2	4	2	3	45	56	58	-1	64	1	In	VDJ
TCGGCTGCTCCCTCCCAGACATCTGTGTACTTCTGTGCCAGCAGTGCCTTCTCGACCCCGGGGAACACTGAAGCTTTCTTTGGACAA	CASSAFSTPGNTEAFF	1	0.001440922190201729	48	TCRBV06-01*01	TCRBV06	TCRBV06-01	01				TCRBD02-01	TCRBD02	TCRBD02-01				01,02	TCRBJ01-01*01	TCRBJ01	TCRBJ01-01	01				4	0	8	4	12	1	33	46	58	-1	62	1	In	VDJ
ACGCAGCTGTGTAGCGCTGTGCCAGCAGCCCCAACGGGGGGGGATTGCGGTTTATTCTTGGCCTCCTACGAGCAGTACTTCGGGCCG		1	0.001440922190201729	64	TCRBV07-04	TCRBV07	TCRBV07-04				01,02	TCRBD02-01*01	TCRBD02	TCRBD02-01	01				TCRBJ02-07*01	TCRBJ02	TCRBJ02-07	01				5	20	8	0	5	0	17	29	34	42	62	1	Out	VDJ
AATGTGAGCACCTTGGAGCTGGGGGACTCGGCCCTTTATCTTTGCGCCAGCAGCTTAGACAGATACAATGAGCAGTTCTTCGGGCCA	CASSLDRYNEQFF	1	0.001440922190201729	39	TCRBV05-01*01	TCRBV05	TCRBV05-01	01				TCRBD01-01*01	TCRBD01	TCRBD01-01	01				TCRBJ02-01*01	TCRBJ02	TCRBJ02-01	01				2	1	2	5	1	4	42	56	57	62	63	1	In	VDJ
GTGACCAGTGCCCATCCTGAAGACAGCAGCTTCTACACCTGCAGTGCTAGAGCTGGGGCAGGCAATCAGCCCCAGCATTTTGGTGAT	CSARAGAGNQPQHF	1	0.001440922190201729	42	TCRBV20	TCRBV20				TCRBV20-01,TCRBV20-or09_02		TCRBD01-01*01	TCRBD01	TCRBD01-01	01				TCRBJ01-05*01	TCRBJ01	TCRBJ01-05	01				1	2	7	0	2	2	39	52	54	59	61	1	In	VDJ
CCTGCAGCCAGAAGACTCAGCCCTGTATCTCTGCGCCAGCAGCCATCAGAACTAGAACCGAAGACCTATGGCTACACCTTCGGTTCG		1	0.001440922190201729	50	TCRBV04-01*01	TCRBV04	TCRBV04-01	01				TCRBD02-01	TCRBD02	TCRBD02-01				01,02	TCRBJ01-02*01	TCRBJ01	TCRBJ01-02	01				3	10	3	8	5	4	31	45	50	55	65	1	Out	VDJ
ACGCAGCGGTGCAGCCCTGCGCCAGCAGCCCTCCCGGGGGGGGATTGCGGTTTATTCTTGGCCTCCTACGAGCAGTACTTCGGGCCG		1	0.001440922190201729	64	TCRBV04	TCRBV04				TCRBV04-01,TCRBV04-03		TCRBD02-01*01	TCRBD02	TCRBD02-01	01				TCRBJ02-07*01	TCRBJ02	TCRBJ02-07	01				4	20	8	0	4	0	17	30	34	42	62	1	Out	VDJ
TCCCTGGAGCTTGGTGACTCTGCTGTGTATTTCTGTGCCAGCAGCCAACGAACCCCGGGGGCCTCCTACGAGCAGTACTTCGGGCCG	CASSQRTPGASYEQYF	1	0.001440922190201729	48	TCRBV03-01/03-02*01	TCRBV03	TCRBV03-01/03-02	01								TCRBD01,TCRBD02	TCRBD01-01,TCRBD02-01		TCRBJ02-07*01	TCRBJ02	TCRBJ02-07	01				2	0	6	0	8	0	33	48	56	-1	62	1	In	VDJ
GCCCTCAGAACCCAGGGACTCAGCTGTGTATTTTTGTGCTAGTGGTTCACCCCCGGGACAGCAGCCTACGAGCAGTACTTCGGGCCG		1	0.001440922190201729	47	TCRBV12-05*01	TCRBV12	TCRBV12-05	01				TCRBD01-01*01	TCRBD01	TCRBD01-01	01				TCRBJ02-07*01	TCRBJ02	TCRBJ02-07	01				4	3	0	5	7	2	34	47	54	61	64	1	Out	VDJ
CTAGCACCAGCCAGACCTCTGTACCTCTGTGGCAGTGGAGGCAATGATAGCCACAAAGGTCGGGCCAACGTCCTGACTTTCGGGGCC	CGSGGNDSHKGRANVLTF	1	0.001440922190201729	54	TCRBV08-01*01	TCRBV08	TCRBV08-01	01				TCRBD02-01	TCRBD02	TCRBD02-01				01,02	TCRBJ02-06*01	TCRBJ02	TCRBJ02-06	01				4	10	5	7	10	5	27	37	47	51	61	1	In	VDJ
AGCCAGAAGACTCGGCCCTGTATCTCTGTGCCAGCAGCGCAAGGCACAAGGGTTACAAGTCGGGCCAACGTCCTGACTTTCGGGGCC		1	0.001440922190201729	55	TCRBV04-02*01	TCRBV04	TCRBV04-02	01								TCRBD01,TCRBD02	TCRBD01-01,TCRBD02-01		TCRBJ02-06*01	TCRBJ02	TCRBJ02-06	01				5	9	5	3	10	5	26	38	48	52	61	1	Out	VDJ
TCTGCCATCCCCAACCAGACAGCTCTTTACTTCTGTGCCACCAGTGATTCAACTAGCGGAAATCCCTACGAGCAGTACTTCGGGCCG	CATSDSTSGNPYEQYF	1	0.001440922190201729	48	TCRBV24-01*01	TCRBV24	TCRBV24-01	01				TCRBD02-01	TCRBD02	TCRBD02-01				01,02	TCRBJ02-07*01	TCRBJ02	TCRBJ02-07	01				2	5	3	5	2	2	33	49	51	59	64	1	In	VDJ
ACCCTGGAGTCTGCCAGGCCCTCACATACCTCTCAGTACCTCTGTGCCAGTTGCCAGGGGGGCCGCGATGAGCAGTTCTTCGGGCCA	CASCQGGRDEQFF	1	0.001440922190201729	39	TCRBV25-01*01	TCRBV25	TCRBV25-01	01				TCRBD01-01*01	TCRBD01	TCRBD01-01	01				TCRBJ02-01*01	TCRBJ02	TCRBJ02-01	01				9	6	4	1	4	8	42	50	54	61	67	1	In	VDJ
TCACCAGGCCTGGGGGACGCAGCCATGTACCTGTGTGCCACCAGCAGAAGGGTTTTGGGATCCTACAATGAGCAGTTCTTCGGGCCA	CATSRRVLGSYNEQFF	1	0.001440922190201729	48	TCRBV15-01*02	TCRBV15	TCRBV15-01	02								TCRBD01,TCRBD02	TCRBD01-01,TCRBD02-01		TCRBJ02-01*01	TCRBJ02	TCRBJ02-01	01				2	0	0	8	8	1	33	48	56	-1	60	1	In	VDJ
AGCAGGTAGTGCGAGGAGATTCGGCAGCTTATTTCTGTGCCAGCTCACCTCCGCCCCCCCGCCGTTAGGGAGCAGTTCTTCGGGCCA		1	0.001440922190201729	46	TCRBV18-01*01	TCRBV18	TCRBV18-01	01								TCRBD01,TCRBD02	TCRBD01-01,TCRBD02-01		TCRBJ02-01*01	TCRBJ02	TCRBJ02-01	01				3	0	5	4	17	10	35	49	66	-1	69	1	Out	VDJ
CTGCAGCCAGAAGACTCGGCCCTGTATCTCTGTGCCAGCAGCCAAGAAGCCAAGACTAGCGGGAGCTACGAGCAGTACTTCGGGCCA	CASSQEAKTSGSYEQYF	1	0.001440922190201729	51	TCRBV04-02*01	TCRBV04	TCRBV04-02	01				TCRBD02-01*02	TCRBD02	TCRBD02-01	02				TCRBJ02-05*01	TCRBJ02	TCRBJ02-05	01				0	7	2	2	6	11	30	47	53	65	72	1	In	VDJ
ATCCAGCCTGCAGAGCTTGAGGACTCGGCCGTGTATCTCTGTGCCAGCAGCTTAAGGGGGATTGGCACTGAAGCTTTCTTTGGACAA	CASSLRGIGTEAFF	1	0.001440922190201729	42	TCRBV11	TCRBV11				TCRBV11-02,TCRBV11-03		TCRBD01-01*01	TCRBD01	TCRBD01-01	01				TCRBJ01-01*01	TCRBJ01	TCRBJ01-01	01				2	5	5	1	0	4	39	-1	54	60	65	1	In	VDJ
GAAGCTCCTTCTCAGTGACTCTGGCTTCTATCTCTGTGCCTGGACCGGTGCGCTTTATAGAAGACCTATGGCTACACCTTCGGTTCG		1	0.001440922190201729	47	TCRBV30-01*01	TCRBV30	TCRBV30-01	01								TCRBD01,TCRBD02	TCRBD01-01,TCRBD02-01		TCRBJ01-02*01	TCRBJ01	TCRBJ01-02	01				4	0	2	7	18	4	34	44	62	-1	65	1	Out	VDJ
CAGCCCTCAGAACCCAGGGACTCAGCTGTGTACTTCTGTGCCAGCAGTTTAACGGGGGATTATAATTCACCCCTCCACTTTGGGAAC	CASSLTGDYNSPLHF	1	0.001440922190201729	45	TCRBV12	TCRBV12				TCRBV12-03/12-04,TCRBV12-04		TCRBD02-01*01	TCRBD02	TCRBD02-01	01				TCRBJ01-06*02	TCRBJ01	TCRBJ01-06	02				2	2	8	2	1	4	36	51	52	58	60	1	In	VDJ
CAGCCTGCAGAGCTTGGGGACTCGGCCATGTATCTCTGTGCCAGCAGCTTAGACAGGGGAGGACGGTACGAGCAGTACTTCGGGCCA	CASSLDRGGRYEQYF	1	0.001440922190201729	45	TCRBV11-01*01	TCRBV11	TCRBV11-01	01				TCRBD01-01*01	TCRBD01	TCRBD01-01	01				TCRBJ02-05*01	TCRBJ02	TCRBJ02-05	01				1	13	3	2	0	11	36	-1	52	59	72	1	In	VDJ
CGGTCCACAAAGCTGGAGGACTCAGCCATGTACTTCTGTGCCAGCAGTGAAGGGGGAGGGGGGCAAGAGACCCAGTACTTCGGGCCA	CASSEGGGGQETQYF	1	0.001440922190201729	45	TCRBV02-01	TCRBV02	TCRBV02-01				01,03	TCRBD02-01*02	TCRBD02	TCRBD02-01	02				TCRBJ02-05*01	TCRBJ02	TCRBJ02-05	01				1	3	9	0	1	2	36	52	53	60	63	1	In	VDJ
GTGAACGCCTTGGAGCTGGACGACTCGGCCCTGTATCTCTGTGCCAGCAGCTTAGGAAGGAGCCAAGAGACCCAGTACTTCGGGCCA	CASSLGRSQETQYF	1	0.001440922190201729	42	TCRBV05-04*01	TCRBV05	TCRBV05-04	01				TCRBD02-01*02	TCRBD02	TCRBD02-01	02				TCRBJ02-05*01	TCRBJ02	TCRBJ02-05	01				2	0	10	2	5	1	39	53	58	-1	62	1	In	VDJ
NNNNTGTCGGCTGCTCCCTCCCAAACATCTGTGTACTTCTGTGCCAGCAGTTACTCGTCTTTACTGGAGCCCCAGCATTTTGGTGAT	CASSYSSLLEPQHF	1	0.001440922190201729	42	TCRBV06-02/06-03*01	TCRBV06	TCRBV06-02/06-03	01				TCRBD02-01	TCRBD02	TCRBD02-01				01,02	TCRBJ01-05*01	TCRBJ01	TCRBJ01-05	01				0	2	3	10	6	8	39	56	62	65	67	1	In	VDJ
ATGAGCTCCTTGGAGCTGGGGGACTCAGCCCTGTACTTCTGTGCCAGCAGCTTACGAGGGAGCAATCAGCCCCAGCATTTTGGTGAT	CASSLRGSNQPQHF	1	0.001440922190201729	42	TCRBV13-01*01	TCRBV13	TCRBV13-01	01				TCRBD02-01*02	TCRBD02	TCRBD02-01	02				TCRBJ01-05*01	TCRBJ01	TCRBJ01-05	01				2	0	11	0	1	1	39	54	55	-1	60	1	In	VDJ
CCATCCCCAACCAGACAGCTCTTTACTTCTGTGCCACCAGTGATTTGTCGCCTGCAACCACCCTACAATGAGCAGTTCTTCGGGCCA		1	0.001440922190201729	52	TCRBV24-01*01	TCRBV24	TCRBV24-01	01								TCRBD01,TCRBD02	TCRBD01-01,TCRBD02-01		TCRBJ02-01*01	TCRBJ02	TCRBJ02-01	01				0	3	3	7	9	2	29	47	56	58	61	1	Out	VDJ
CTGGAGTCAGCTACCCGCTCCCAGACATCTGTGTATTTCTGCGCCAGCTCGGGACTAGCGGGCTCCTACGAGCAGTACTTCGGGCCG	CASSGLAGSYEQYF	2	0.002881844380403458	42	TCRBV10-02*01	TCRBV10	TCRBV10-02	01				TCRBD02-01	TCRBD02	TCRBD02-01				01,02	TCRBJ02-07*01	TCRBJ02	TCRBJ02-07	01				8	0	0	4	2	0	39	48	50	-1	62	2	In	VDJ
TTGGAGCTGGGGGACTCGGCCCTGTATCTCTGTGCCAGAAGCTTGTCACAGGGGTCTTATAGCAATCAGCCCCAGCATTTTGGTGAT	CARSLSQGSYSNQPQHF	1	0.001440922190201729	51	TCRBV05-03	TCRBV05	TCRBV05-03				01,02	TCRBD01-01*01	TCRBD01	TCRBD01-01	01				TCRBJ01-05*01	TCRBJ01	TCRBJ01-05	01				1	5	3	2	2	0	30	45	47	54	59	1	In	VDJ
GCCTGCAGAGCTTGGGGACTCGGCCATGTATCTCTGTGCCAGCAGCGAGCAGCCGGGACACTACGTTACGAGCAGTACTTCGGGCCG		1	0.001440922190201729	47	TCRBV11-01*01	TCRBV11	TCRBV11-01	01				TCRBD01-01*01	TCRBD01	TCRBD01-01	01				TCRBJ02-07*01	TCRBJ02	TCRBJ02-07	01				5	6	0	6	8	4	34	46	54	60	66	1	Out	VDJ
ACTCTGACAGTGACCAGTGCCCATCCTGAAGACAGCAGCTTCTACATCTGCAGTTTGGGACGGATCACTGAAGCTTTCTTTGGACAA	CSLGRITEAFF	1	0.001440922190201729	33	TCRBV20-01	TCRBV20	TCRBV20-01				01,04					TCRBD01,TCRBD02	TCRBD01-01,TCRBD02-01		TCRBJ01-01*01	TCRBJ01	TCRBJ01-01	01				8	4	0	7	2	4	48	54	56	61	65	1	In	VDJ
CAGCCTGCAGAACTGGAGGATTCTGGAGTTTATTTCTGTGCCAGCAGCCTCCTCGGGACAGGGGGAGATACGCAGTATTTTGGCCCA	CASSLLGTGGDTQYF	1	0.001440922190201729	45	TCRBV14-01*01	TCRBV14	TCRBV14-01	01				TCRBD01-01*01	TCRBD01	TCRBD01-01	01				TCRBJ02-03*01	TCRBJ02	TCRBJ02-03	01				4	0	0	1	5	5	36	49	54	-1	65	1	In	VDJ
CTGGAGTCGCCCAGCCCCAACCAGACCTCTCTGTACTTCTGTGCCAGCAGTTACAGGGGAATGAACACTGAAGCTTTCTTTGGACAA	CASSYRGMNTEAFF	1	0.001440922190201729	42	TCRBV27-01*01	TCRBV27	TCRBV27-01	01				TCRBD01-01*01	TCRBD01	TCRBD01-01	01				TCRBJ01-01*01	TCRBJ01	TCRBJ01-01	01				4	2	3	2	0	0	39	-1	52	59	61	1	In	VDJ
GCCTTGGAGCTGGACGACTCGGCCCTGTATCTCTGTGCCAGCAGCCACGGGACTAGCGGGGGCCAAGAGACCCAGTACTTCGGGCCA	CASSHGTSGGQETQYF	1	0.001440922190201729	48	TCRBV05-04*01	TCRBV05	TCRBV05-04	01				TCRBD02-01*01	TCRBD02	TCRBD02-01	01				TCRBJ02-05*01	TCRBJ02	TCRBJ02-05	01				4	0	0	2	3	1	33	45	48	-1	62	1	In	VDJ
TGAACGCCTTGGAGCTGGACGACTCGGCCCTGTATCTCTGTGCCAGCAGCTTACAGGGTAGCATGCAATGAGCAGTTCTTCGGGCCA		1	0.001440922190201729	43	TCRBV05-04*01	TCRBV05	TCRBV05-04	01				TCRBD01-01*01	TCRBD01	TCRBD01-01	01				TCRBJ02-01*01	TCRBJ02	TCRBJ02-01	01				2	7	3	3	0	6	38	-1	52	58	65	1	Out	VDJ
CAGCGCACAGAGCAGGAGGACTCGGCCGTGTATCTCTGTGCCAGCAGCGTAACTAGCGGGGGTTTCAATGAGCAGTTCTTCGGGCCA	CASSVTSGGFNEQFF	1	0.001440922190201729	45	TCRBV07-02	TCRBV07	TCRBV07-02				01,02	TCRBD02-01*01	TCRBD02	TCRBD02-01	01				TCRBJ02-01*01	TCRBJ02	TCRBJ02-01	01				5	3	3	2	3	6	36	48	51	62	65	1	In	VDJ
CTGGAGTCCGCCAGCACCAACCAGACATCTATGTACCTCTGTGCCAGCAGCACTGGGCCGGTGGGAGATACGCAGTATTTTGGCCCA	CASSTGPVGDTQYF	1	0.001440922190201729	42	TCRBV28-01*01	TCRBV28	TCRBV28-01	01				TCRBD01-01*01	TCRBD01	TCRBD01-01	01				TCRBJ02-03*01	TCRBJ02	TCRBJ02-03	01				6	7	8	0	4	5	39	50	54	58	65	1	In	VDJ
ACATCGGCCCAAAAGAACCCGACAGCTTTCTATCTCTGTGCCAGTAGTATCGGTCTGAACAGCAATCAGCCCCAGCATTTTGGTGAT	CASSIGLNSNQPQHF	1	0.001440922190201729	45	TCRBV19-01*01	TCRBV19	TCRBV19-01	01				TCRBD02-01	TCRBD02	TCRBD02-01				01,02	TCRBJ01-05*01	TCRBJ01	TCRBJ01-05	01				3	7	8	5	0	1	36	-1	50	53	60	1	In	VDJ
TGGAGATCCAGTCCACGGAGTCAGGGGACACAGCACTGTATTTCTGTGCCAGCCCAGGGACAGAGCACTGAAGCTTTCTTTGGACAA		1	0.001440922190201729	37	TCRBV21-01*01	TCRBV21	TCRBV21-01	01				TCRBD01-01*01	TCRBD01	TCRBD01-01	01				TCRBJ01-01*01	TCRBJ01	TCRBJ01-01	01				8	2	0	5	3	4	44	53	56	63	65	1	Out	VDJ
CTGAAGGTGCAGCCTGCAGAACTGGAGGATTCTGGAGTTTATTTCTGTGCCGAACTGTGGGTGGGAGAAAAACTGTTTTTTGGCAGT	CAELWVGEKLFF	1	0.001440922190201729	36	TCRBV14-01*01	TCRBV14	TCRBV14-01	01								TCRBD01,TCRBD02	TCRBD01-01,TCRBD02-01		TCRBJ01-04*01	TCRBJ01	TCRBJ01-04	01				11	0	0	8	11	8	45	51	62	-1	66	1	In	VDJ
ATCAATTCCCTGGAGCTTGGTGACTCTGCTGTGTATTTCTGTGCCAGCAGCCAAGGGCTTTCTAACTATGGCTACACCTTCGGTTCG	CASSQGLSNYGYTF	1	0.001440922190201729	42	TCRBV03-01/03-02*01	TCRBV03	TCRBV03-01/03-02	01				TCRBD01-01*01	TCRBD01	TCRBD01-01	01				TCRBJ01-02*01	TCRBJ01	TCRBJ01-02	01				1	3	9	0	0	0	39	-1	55	58	61	1	In	VDJ
GTGAGCACCTTGGAGCTGGGGGACTCGGCCCTTTATCTTTGCGCCAGCAGCTTGGAGGCAGGGACCTACGAGCAGTACTTCGGGCCG	CASSLEAGTYEQYF	1	0.001440922190201729	42	TCRBV05-01*01	TCRBV05	TCRBV05-01	01				TCRBD01-01*01	TCRBD01	TCRBD01-01	01				TCRBJ02-07*01	TCRBJ02	TCRBJ02-07	01				0	1	4	3	3	2	39	55	58	63	64	1	In	VDJ
GACATCCGCTCACCAGGCCTGGGGGACGCAGCCATGTACCTGTGTGCCACCAGCCACAGGGGGAACAATGAGCAGTTCTTCGGGCCA	CATSHRGNNEQFF	1	0.001440922190201729	39	TCRBV15-01*02	TCRBV15	TCRBV15-01	02				TCRBD01-01*01	TCRBD01	TCRBD01-01	01				TCRBJ02-01*01	TCRBJ02	TCRBJ02-01	01				5	1	3	1	1	5	42	54	55	63	64	1	In	VDJ
TCTCTGGAGCTGGGGGACTCAGCTTTGTATTTCTGTGCCAGCAGCGTAGGTGTAAGTGCTGGGGCCAACGTCCTGACTTTCGGGGCC	CASSVGVSAGANVLTF	1	0.001440922190201729	48	TCRBV09-01*01	TCRBV09	TCRBV09-01	01								TCRBD01,TCRBD02	TCRBD01-01,TCRBD02-01		TCRBJ02-06*01	TCRBJ02	TCRBJ02-06	01				0	2	5	5	5	2	33	49	54	56	58	1	In	VDJ
ACCAGTGCCCATCCTGAAGACAGCAGCTTCTACATCTGCAGTGCCACCGAGTGGACTAGCGGGAGAAGTGAGCAGTTCTTCGGGCCA	CSATEWTSGRSEQFF	1	0.001440922190201729	45	TCRBV20	TCRBV20				TCRBV20-01,TCRBV20-or09_02		TCRBD02-01*02	TCRBD02	TCRBD02-01	02				TCRBJ02-01*01	TCRBJ02	TCRBJ02-01	01				6	3	1	2	8	9	36	44	52	65	68	1	In	VDJ
CAGCAGGTAGTGCGAGGAGATTCGGCAGCTTATTTCTGTGCCAGCTCACCAAACCCAGGGTCGTTTGATGAGCAGTTCTTCGGGCCA	CASSPNPGSFDEQFF	1	0.001440922190201729	45	TCRBV18-01*01	TCRBV18	TCRBV18-01	01				TCRBD01-01*01	TCRBD01	TCRBD01-01	01				TCRBJ02-01*01	TCRBJ02	TCRBJ02-01	01				2	7	4	3	4	8	36	51	55	60	67	1	In	VDJ
CTGCAGCCAGAAGACTCGGCCCTGTATCTCTGTGCCAGCAGCCAAGGGGGAGCGGGAGGGCCGTGGGAGACCCAGTACTTCGGGCCA	CASSQGGAGGPWETQYF	1	0.001440922190201729	51	TCRBV04-02*01	TCRBV04	TCRBV04-02	01				TCRBD02-01*02	TCRBD02	TCRBD02-01	02				TCRBJ02-05*01	TCRBJ02	TCRBJ02-05	01				1	6	6	0	4	5	30	46	50	60	66	1	In	VDJ
TCAATTCCCTGGAGCTTGGTGACTCTGCTGTGTATTTCTGTGCCAGCAGCCAAGAGGCAGGACACCGGGGAGCTGTTTTTTGGAGAA		1	0.001440922190201729	43	TCRBV03-01/03-02*01	TCRBV03	TCRBV03-01/03-02	01				TCRBD01-01*01	TCRBD01	TCRBD01-01	01				TCRBJ02-02*01	TCRBJ02	TCRBJ02-02	01				0	0	4	4	2	3	38	55	57	-1	61	1	Out	VDJ
ATCCAGCCCTCAGAACCCAGGGACTCAGCTGTGTACTTCTGTGCCAGCAGCTCCCATGGGGGACTCACTGAAGCTTTCTTTGGACAA	CASSSHGGLTEAFF	1	0.001440922190201729	42	TCRBV12	TCRBV12				TCRBV12-03/12-04,TCRBV12-04		TCRBD02-01	TCRBD02	TCRBD02-01				01,02	TCRBJ01-01*01	TCRBJ01	TCRBJ01-01	01				6	0	0	10	9	4	39	50	59	-1	65	1	In	VDJ
GTGCAGCCTGCAGAACTGGAGGATTCTGGAGTTTATTTCTGTGCCAGCAGCCAACTAGGGGGATACTACGAGCAGTACTTCGGGCCG	CASSQLGGYYEQYF	1	0.001440922190201729	42	TCRBV14-01*01	TCRBV14	TCRBV14-01	01				TCRBD01-01*01	TCRBD01	TCRBD01-01	01				TCRBJ02-07*01	TCRBJ02	TCRBJ02-07	01				2	3	5	1	2	3	39	54	56	62	65	1	In	VDJ
AAGATCCAGCCCTCAGAACCCAGGGACTCAGCTGTGTACTTCTGTGCCAGCAGTTTAGCCGAAGATCAGCCCCAGCATTTTGGTGAT	CASSLAEDQPQHF	1	0.001440922190201729	39	TCRBV12-03/12-04*01	TCRBV12	TCRBV12-03/12-04	01								TCRBD01,TCRBD02	TCRBD01-01,TCRBD02-01		TCRBJ01-05*01	TCRBJ01	TCRBJ01-05	01				0	2	2	8	1	5	42	59	60	62	64	1	In	VDJ
AGCAACATGAGCCCTGAAGACAGCAGCATATATCTCTGCAGCGTTACCGGGACAGGGGGCTTTAACTATGGCTACACCTTCGGTTCG	CSVTGTGGFNYGYTF	1	0.001440922190201729	45	TCRBV29-01	TCRBV29	TCRBV29-01				01,02	TCRBD01-01*01	TCRBD01	TCRBD01-01	01				TCRBJ01-02*01	TCRBJ01	TCRBJ01-02	01				5	2	0	0	3	1	36	45	48	60	62	1	In	VDJ
CAGCCTGCAGAGCTTGGGGACTCGGCCATGTATCTCTGTGCCAGCAGCTTTCGGAGCGGGAGTTACAATGAGCAGTTCTTCGGGCCA	CASSFRSGSYNEQFF	1	0.001440922190201729	45	TCRBV11-01*01	TCRBV11	TCRBV11-01	01				TCRBD02-01*02	TCRBD02	TCRBD02-01	02				TCRBJ02-01*01	TCRBJ02	TCRBJ02-01	01				3	1	6	2	4	4	36	50	54	62	63	1	In	VDJ
GAGTCGCCCAGCCCCAACCAGACCTCTCTGTACTTCTGTGCCAGCAGACAAAATAGCGGGGGCTACAATGAGCAGTTCTTCGGGCCA	CASRQNSGGYNEQFF	1	0.001440922190201729	45	TCRBV27-01*01	TCRBV27	TCRBV27-01	01				TCRBD02-01*01	TCRBD02	TCRBD02-01	01				TCRBJ02-01*01	TCRBJ02	TCRBJ02-01	01				6	0	5	2	6	3	36	47	53	-1	62	1	In	VDJ
CTGAAGATCCAGCGCACAGAGCAGGAGGACTCGGCCGTGTATCTCTGTGCCAGCAGATCGTACCAAGAGACCCAGTACTTCGGGCCA	CASRSYQETQYF	1	0.001440922190201729	36	TCRBV07	TCRBV07				TCRBV07-02,TCRBV07-08		TCRBD02-01	TCRBD02	TCRBD02-01				01,02	TCRBJ02-05*01	TCRBJ02	TCRBJ02-05	01				6	1	8	6	2	0	45	56	58	60	61	1	In	VDJ
ATGAGCTCCTTGGAGCTGGGGGACTCAGCCCTGTACTTCTGTGCCAGCAGCTTAGGGAGAGTGGCCGGGGAGCTGTTTTTTGGAGAA	CASSLGRVAGELFF	1	0.001440922190201729	42	TCRBV13-01*01	TCRBV13	TCRBV13-01	01				TCRBD02-01*02	TCRBD02	TCRBD02-01	02				TCRBJ02-02*01	TCRBJ02	TCRBJ02-02	01				0	5	11	2	0	6	39	-1	56	59	64	1	In	VDJ
AGGCTGGAGTTGGCTGCTCCCTCCCAGACATCTGTGTACTTCTGTGCCAGCAGTTACGGCTGGAAGGATGGCTACACCTTCGGTTCG	CASSYGWKDGYTF	1	0.001440922190201729	39	TCRBV06-06*01	TCRBV06	TCRBV06-06	01								TCRBD01,TCRBD02	TCRBD01-01,TCRBD02-01		TCRBJ01-02*01	TCRBJ01	TCRBJ01-02	01				2	3	1	8	4	6	42	57	61	64	67	1	In	VDJ
AGCACCTTGGAGCTGGGGGACTCGGCCCTTTATCTTTGCGCCAGCAGCCTTGCCGACAGAAAAGGAAACACCATATATTTTGGAGAG	CASSLADRKGNTIYF	1	0.001440922190201729	45	TCRBV05-01*01	TCRBV05	TCRBV05-01	01				TCRBD01-01*01	TCRBD01	TCRBD01-01	01				TCRBJ01-03*01	TCRBJ01	TCRBJ01-03	01				4	4	2	5	6	4	36	48	54	59	63	1	In	VDJ
CTGACAGTGACCAGTGCCCATCCTGAAGACAGCAGCTTCTACATCTGCAGTGCTAGAGCTAATCCCGGGGAGCTGTTTTTTGGAGAA	CSARANPGELFF	1	0.001440922190201729	36	TCRBV20	TCRBV20				TCRBV20-01,TCRBV20-or09_02		TCRBD02-01	TCRBD02	TCRBD02-01				01,02	TCRBJ02-02*01	TCRBJ02	TCRBJ02-02	01				1	3	4	9	0	6	45	-1	58	61	64	1	In	VDJ
CTGGAGTCCGCCAGCACCAACCAGACATCTATGTACCTCTGTGCCAGCAGTCCGATTCGAGGGGCTCGTGGCTACACCTTCGGTTCG	CASSPIRGARGYTF	1	0.001440922190201729	42	TCRBV28-01*01	TCRBV28	TCRBV28-01	01								TCRBD01,TCRBD02	TCRBD01-01,TCRBD02-01		TCRBJ01-02*01	TCRBJ01	TCRBJ01-02	01				5	4	5	2	8	7	39	51	59	64	68	1	In	VDJ
NTGAAGATCCAGCCCTCAGAACCCAGGGACTCAGCTGTGTACTTCTGTGCCAGCAGTTTTGGGATCATCAGCTACACCTTCGGTTCG	CASSFGIISYTF	1	0.001440922190201729	36	TCRBV12-03/12-04*01	TCRBV12	TCRBV12-03/12-04	01								TCRBD01,TCRBD02	TCRBD01-01,TCRBD02-01		TCRBJ01-02*01	TCRBJ01	TCRBJ01-02	01				3	6	0	8	1	9	45	59	60	64	70	1	In	VDJ
CCAGGCCTGGGGGACGCAGCCATGTACCTGTGTGCCACCAGCAGAGATGACGGCTATTTAGCCAAAAACATTCAGTACTTCGGCGCC	CATSRDDGYLAKNIQYF	1	0.001440922190201729	51	TCRBV15-01*02	TCRBV15	TCRBV15-01	02								TCRBD01,TCRBD02	TCRBD01-01,TCRBD02-01		TCRBJ02-04*01	TCRBJ02	TCRBJ02-04	01				0	8	2	7	1	0	30	47	48	51	59	1	In	VDJ
NNNNTGTCGGCTGCTCCCTCCCAAACATCTGTGTACTTCTGTGCCAGCAGTCCAACTACAGGGTTCACTGAAGCTTTCTTTGGACAA	CASSPTTGFTEAFF	2	0.002881844380403458	42	TCRBV06-02/06-03*01	TCRBV06	TCRBV06-02/06-03	01				TCRBD01-01*01	TCRBD01	TCRBD01-01	01				TCRBJ01-01*01	TCRBJ01	TCRBJ01-01	01				5	2	3	3	6	4	39	51	57	63	65	2	In	VDJ
AAGATCCAGCGCACAGAGCAGCGGGACTCGGCCATGTATCGCTGTGCCAGCAGCTTAGCGGAGAATTCACCCCTCCACTTTGGGAAT	CASSLAENSPLHF	1	0.001440922190201729	39	TCRBV07-06*01	TCRBV07	TCRBV07-06	01				TCRBD02-01*02	TCRBD02	TCRBD02-01	02				TCRBJ01-06*01	TCRBJ01	TCRBJ01-06	01				0	0	10	2	0	7	42	-1	59	-1	63	1	In	VDJ
CTGGAGTCCGCTACCAGCTCCCAGACATCTGTGTACTTCTGTGCCATCAGAAGACTAGCGGACGACTACGAGCAGTACTTCGGGCCG	CAIRRLADDYEQYF	1	0.001440922190201729	42	TCRBV10-03*01	TCRBV10	TCRBV10-03	01				TCRBD02-01	TCRBD02	TCRBD02-01				01,02	TCRBJ02-07*01	TCRBJ02	TCRBJ02-07	01				6	4	2	5	2	3	39	50	52	61	65	1	In	VDJ
CTACACGCCCTGCAGCCAGAAGACTCAGCCCTGTATCTCTGCGCCAGCAGCCAGAAATGGTCTTCCGATGAGCAGTTCTTCGGGCCA	CASSQKWSSDEQFF	1	0.001440922190201729	42	TCRBV04-01*01	TCRBV04	TCRBV04-01	01								TCRBD01,TCRBD02	TCRBD01-01,TCRBD02-01		TCRBJ02-01*01	TCRBJ02	TCRBJ02-01	01				3	7	0	10	5	8	39	53	58	60	67	1	In	VDJ
ATCCAGCCCTCAGAACCCAGGGACTCAGCTGTGTACTTCTGTGCCAGCAGCCCCGGGGGAGGAGTGGAGACCCAGTACTTCGGGCCA	CASSPGGGVETQYF	1	0.001440922190201729	42	TCRBV12	TCRBV12				TCRBV12-03/12-04,TCRBV12-04		TCRBD02-01	TCRBD02	TCRBD02-01				01,02	TCRBJ02-05*01	TCRBJ02	TCRBJ02-05	01				6	7	8	2	3	5	39	50	53	59	66	1	In	VDJ
GCAGGTAGTGCGAGGAGATTCGGCAGCTTATTTCTGTGCCAGCTCACCAATTTTTGACAGGCCACAGATACGCAGTATTTTGGCCCA		1	0.001440922190201729	47	TCRBV18-01*01	TCRBV18	TCRBV18-01	01				TCRBD01-01*01	TCRBD01	TCRBD01-01	01				TCRBJ02-03*01	TCRBJ02	TCRBJ02-03	01				2	1	2	4	6	2	34	49	55	61	62	1	Out	VDJ
CTGAAGGTGCAGCCTGCAGAACTGGAGGATTCTGGAGTTTATTTCTGTGCCAGCAGCCAAGTCAGTGAAAAACTGTTTTTTGGCAGT	CASSQVSEKLFF	1	0.001440922190201729	36	TCRBV14-01*01	TCRBV14	TCRBV14-01	01				TCRBD01-01*01	TCRBD01	TCRBD01-01	01				TCRBJ01-04*01	TCRBJ01	TCRBJ01-04	01				1	0	4	5	1	7	45	61	62	-1	65	1	In	VDJ
AACTAAACCTGAGCTCTCTGGAGCTGGGGGACTCAGCTTTGTATTTCTGTGCCAGCAGAATTACGAAACACCATATATTTTGGAGAG		1	0.001440922190201729	34	TCRBV09-01*01	TCRBV09	TCRBV09-01	01								TCRBD01,TCRBD02	TCRBD01-01,TCRBD02-01		TCRBJ01-03*01	TCRBJ01	TCRBJ01-03	01				5	0	3	7	4	5	47	58	62	-1	64	1	Out	VDJ
TCCGCTACCAGCTCCCAGACATCTGTGTACTTCTGTGCCATCAGGCCAGGGACTAGCGGGAGTACCGGGGAGCTGTTTTTTGGAGAA	CAIRPGTSGSTGELFF	1	0.001440922190201729	48	TCRBV10-03*01	TCRBV10	TCRBV10-03	01				TCRBD02-01*02	TCRBD02	TCRBD02-01	02				TCRBJ02-02*01	TCRBJ02	TCRBJ02-02	01				6	1	0	2	4	5	33	44	48	62	63	1	In	VDJ
AAGATCCAGCCCTCAGAACCCAGGGACTCAGCTGTGTACTTCTGTGCCAGCAGTTTCGACAGGGCTAGGGAGCTGTTTTTTGGAGAA	CASSFDRARELFF	1	0.001440922190201729	39	TCRBV12-03/12-04*01	TCRBV12	TCRBV12-03/12-04	01				TCRBD01-01*01	TCRBD01	TCRBD01-01	01				TCRBJ02-02*01	TCRBJ02	TCRBJ02-02	01				3	3	2	3	1	9	42	56	57	64	67	1	In	VDJ
GTGCAGCCTGCAGAACTGGAGGATTCTGGAGTTTATTTCTGTGCCAGCAGCCAAGTTGCAGGGGGACCTGAAGCTTTCTTTGGACAA	CASSQVAGGPEAFF	1	0.001440922190201729	42	TCRBV14-01*01	TCRBV14	TCRBV14-01	01				TCRBD01-01*01	TCRBD01	TCRBD01-01	01				TCRBJ01-01*01	TCRBJ01	TCRBJ01-01	01				1	2	4	1	3	6	39	55	58	65	67	1	In	VDJ
ACATCGGCCCAAAAGAACCCGACAGCTTTCTATCTCTGTGCCAGTAGTATAGCTGGGACAGCGGGTGAAAAACTGTTTTTTGGCAGT	CASSIAGTAGEKLFF	1	0.001440922190201729	45	TCRBV19-01*01	TCRBV19	TCRBV19-01	01				TCRBD01-01*01	TCRBD01	TCRBD01-01	01				TCRBJ01-04*01	TCRBJ01	TCRBJ01-04	01				1	4	0	5	2	7	36	52	54	61	65	1	In	VDJ
GTGACCAGTGCCCATCCTGAAGACAGCAGCTTCTACATCTGCAGTGCCAGGGTGCCTAGCGGGGATTACGAGCAGTACTTCGGGCCG	CSARVPSGDYEQYF	1	0.001440922190201729	42	TCRBV20	TCRBV20				TCRBV20-01,TCRBV20-or09_02		TCRBD02-01*01	TCRBD02	TCRBD02-01	01				TCRBJ02-07*01	TCRBJ02	TCRBJ02-07	01				6	2	4	3	8	4	39	47	55	64	66	1	In	VDJ
GAGCAGGGGGACTCGGCCATGTATCTCTGTGCCAGCAGCGGAAGCGGGAGGGCTAGGGGACACACAGATACGCAGTATTTTGGCCCA	CASSGSGRARGHTDTQYF	1	0.001440922190201729	54	TCRBV07-09*01	TCRBV07	TCRBV07-09	01				TCRBD02-01*02	TCRBD02	TCRBD02-01	02				TCRBJ02-03*01	TCRBJ02	TCRBJ02-03	01				5	10	6	0	3	2	27	39	42	52	62	1	In	VDJ
AAGATCCAGCGCACAGAGCAGGAGGACTCGGCCGTGTATCTCTGTGCCAGCAGCTTAGGAGGGGCCGACATTCAGTACTTCGGCGCC	CASSLGGADIQYF	1	0.001440922190201729	39	TCRBV07-02	TCRBV07	TCRBV07-02				01,02					TCRBD01,TCRBD02	TCRBD01-01,TCRBD02-01		TCRBJ02-04*01	TCRBJ02	TCRBJ02-04	01				1	3	5	2	1	8	42	58	59	64	67	1	In	VDJ
AGTCGCCCAGCCCCAACCAGACCTCTCTGTACTTCTGTGCCAGCAGTTTAAAGCGGGACAGGGAACACTGAAGCTTTCTTTGGACAA		1	0.001440922190201729	46	TCRBV27-01*01	TCRBV27	TCRBV27-01	01				TCRBD01-01*01	TCRBD01	TCRBD01-01	01				TCRBJ01-01*01	TCRBJ01	TCRBJ01-01	01				2	0	0	4	4	1	35	50	54	-1	62	1	Out	VDJ
CTGAGGATCCAGCAGGTAGTGCGAGGAGATTCGGCAGCTTATTTCTGTGCCAGCTCTCAACCGCAGACAGGGCAGTTCTTCGGGCCA	CASSQPQTGQFF	1	0.001440922190201729	36	TCRBV18-01*01	TCRBV18	TCRBV18-01	01				TCRBD01-01*01	TCRBD01	TCRBD01-01	01				TCRBJ02-01*01	TCRBJ02	TCRBJ02-01	01				6	0	2	4	9	12	45	56	65	-1	71	1	In	VDJ
AAGAAGCTCCTTCTCAGTGACTCTGGCTTCTATCTCTGTGCCTGGAGTGTTAATGGGCCGGGGGATCAGCCCCAGCATTTTGGTGAT	CAWSVNGPGDQPQHF	1	0.001440922190201729	45	TCRBV30-01*01	TCRBV30	TCRBV30-01	01				TCRBD02-01*01	TCRBD02	TCRBD02-01	01				TCRBJ01-05*01	TCRBJ01	TCRBJ01-05	01				0	0	8	2	8	5	36	50	58	-1	64	1	In	VDJ
AAGATCCAGCGCACAGAGCGGGGGGACTCAGCCGTGTATCTCTGTGCCAGCAGCTTAACCAAAGATTCACCCCTCCACTTTGGGAAC	CASSLTKDSPLHF	1	0.001440922190201729	39	TCRBV07-03*01	TCRBV07	TCRBV07-03	01								TCRBD01,TCRBD02	TCRBD01-01,TCRBD02-01		TCRBJ01-06*02	TCRBJ01	TCRBJ01-06	02				0	3	4	6	0	8	42	-1	59	61	64	1	In	VDJ
CAGCGCACAGAGCAGCGGGACTCGGCCATGTATCGCTGTGCCAGCAGCCTTGGACTAAGCTCCTACAATGAGCAGTTCTTCGGGCCA	CASSLGLSSYNEQFF	1	0.001440922190201729	45	TCRBV07-06*01	TCRBV07	TCRBV07-06	01				TCRBD02-01	TCRBD02	TCRBD02-01				01,02	TCRBJ02-01*01	TCRBJ02	TCRBJ02-01	01				5	2	1	9	3	0	36	48	51	57	59	1	In	VDJ
GAAGGTGCAGCCTGCAGAACTGGAGGATTCTGGAGTTTATTTCTGTGCCAGCAGCCAAGTAAGCACAATGAGCAGTTCTTCGGGCCA		1	0.001440922190201729	38	TCRBV14-01*01	TCRBV14	TCRBV14-01	01				TCRBD02-01	TCRBD02	TCRBD02-01				01,02	TCRBJ02-01*01	TCRBJ02	TCRBJ02-01	01				1	0	6	7	2	5	43	59	61	-1	64	1	Out	VDJ
GAGCTGGACGACTCGGCCCTGTATCTCTGTGCCAGCAGCTCTGGGACTAGCGGGAGTCAGTACCAAGAGACCCAGTACTTCGGGCCA	CASSSGTSGSQYQETQYF	1	0.001440922190201729	54	TCRBV05-04*01	TCRBV05	TCRBV05-04	01				TCRBD02-01*02	TCRBD02	TCRBD02-01	02				TCRBJ02-05*01	TCRBJ02	TCRBJ02-05	01				3	5	0	2	2	0	27	40	42	56	61	1	In	VDJ
GTGAACGCCTTGGAGCTGGACGACTCGGCCCTGTATCTCTGTGCCAGCAGCCGTTCTAGGGGCACAGATACGCAGTATTTTGGCCCA	CASSRSRGTDTQYF	1	0.001440922190201729	42	TCRBV05-04*01	TCRBV05	TCRBV05-04	01								TCRBD01,TCRBD02	TCRBD01-01,TCRBD02-01		TCRBJ02-03*01	TCRBJ02	TCRBJ02-03	01				4	0	5	3	6	1	39	51	57	-1	61	1	In	VDJ
AGCACCTTGGAGCTGGGGGACTCGGCCCTTTATCTTTGCGCCAGCAGCCGGGGGGAGGGTCTGAACACTGAAGCTTTCTTTGGACAA	CASSRGEGLNTEAFF	1	0.001440922190201729	45	TCRBV05-01*01	TCRBV05	TCRBV05-01	01				TCRBD02-01	TCRBD02	TCRBD02-01				01,02	TCRBJ01-01*01	TCRBJ01	TCRBJ01-01	01				4	6	8	1	0	0	36	-1	48	55	61	1	In	VDJ
AGCACCTTGGAGCTGGGGGACTCGGCCCTTTATCTTTGCGCCAGCAGCCCGGGACAGTGGGGGGATCAGCCCCAGCATTTTGGTGAT	CASSPGQWGDQPQHF	1	0.001440922190201729	45	TCRBV05-01*01	TCRBV05	TCRBV05-01	01				TCRBD01-01*01	TCRBD01	TCRBD01-01	01				TCRBJ01-05*01	TCRBJ01	TCRBJ01-05	01				4	7	0	5	2	5	36	48	50	57	64	1	In	VDJ
CAGCCCTCAGAACCCAGGGACTCAGCTGTGTACTTCTGTGCCAGCAGTCCACCGGGACAGGAAACCTACGAGCAGTACTTCGGGCCG	CASSPPGQETYEQYF	1	0.001440922190201729	45	TCRBV12	TCRBV12				TCRBV12-03/12-04,TCRBV12-04		TCRBD01-01*01	TCRBD01	TCRBD01-01	01				TCRBJ02-07*01	TCRBJ02	TCRBJ02-07	01				5	3	0	4	5	2	36	48	53	61	64	1	In	VDJ
AGAGCGGGGGGACTCAGCCGTGTATCTCTGTGCCAGCAGCCCTCCCGTGGAGGACAGGACCCCACCTACGAGCAGTACTTCGGGCCG		1	0.001440922190201729	53	TCRBV07-03*01	TCRBV07	TCRBV07-03	01				TCRBD01-01*01	TCRBD01	TCRBD01-01	01				TCRBJ02-07*01	TCRBJ02	TCRBJ02-07	01				5	6	1	4	11	2	28	40	51	58	64	1	Out	VDJ
NNNNTGAAGATCCAGCCCTCAGAACCCAGGGACTCAGCTGTGTACTTCTGTGCCACCTCCTCTGGAAACACCATATATTTTGGAGAG	CATSSGNTIYF	1	0.001440922190201729	33	TCRBV12-03/12-04*01	TCRBV12	TCRBV12-03/12-04	01				TCRBD02-01	TCRBD02	TCRBD02-01				01,02	TCRBJ01-03*01	TCRBJ01	TCRBJ01-03	01				10	1	4	10	1	0	48	55	56	58	59	1	In	VDJ
ACATCGGCCCAAAAGAACCCGACAGCTTTCTATCTCTGTGCCAGTAGTATAGCCGCTGGGAGCTGGAATGAGCAGTTCTTCGGGCCA	CASSIAAGSWNEQFF	1	0.001440922190201729	45	TCRBV19-01*01	TCRBV19	TCRBV19-01	01				TCRBD02-01*02	TCRBD02	TCRBD02-01	02				TCRBJ02-01*01	TCRBJ02	TCRBJ02-01	01				1	4	9	2	5	7	36	52	57	62	66	1	In	VDJ
CCAGGGACTCAGCTGTGTATTTTTGTGCTAGGGTCCCCGAATGCCCAGACAGGGAATCATAGCAATCAGCCCCAGCATTTTGGTGAT		1	0.001440922190201729	58	TCRBV12-05*01	TCRBV12	TCRBV12-05	01				TCRBD01-01*01	TCRBD01	TCRBD01-01	01				TCRBJ01-05*01	TCRBJ01	TCRBJ01-05	01				9	5	2	3	16	0	23	31	47	54	59	1	Out	VDJ
GAGTCTGCCAGGCCCTCACATACCTCTCAGTACCTCTGTGCCAGCAGTGAATTGGGCAGGGGAGATTCACCCCTCCACTTTGGGAAT	CASSELGRGDSPLHF	1	0.001440922190201729	45	TCRBV25-01*01	TCRBV25	TCRBV25-01	01				TCRBD01-01*01	TCRBD01	TCRBD01-01	01				TCRBJ01-06*01	TCRBJ01	TCRBJ01-06	01				1	2	4	2	4	8	36	52	56	62	64	1	In	VDJ
NNNNTGTCGGCTGCTCCCTCCCAGACATCTGTGTACTTCTGTGCCAGCAGTCGGTCCTACTCTATGCACAAAGTCGGGCTCGGGGCC	CASSRSYSMHKVGL	1	0.001440922190201729	42	TCRBV06-05*01	TCRBV06	TCRBV06-05	01								TCRBD01,TCRBD02	TCRBD01-01,TCRBD02-01		TCRBJ02-06*01	TCRBJ02	TCRBJ02-06	01				5	0	8	0	24	23	39	51	75	-1	79	1	In	VDJ
ATCCGGTCCACAAAGCTGGAGGACTCAGCCATGTACTTCTGTGCCAGCAGCGACAGATCAAGCTCCTACGAGCAGTACTTCGGGCCA	CASSDRSSSYEQYF	1	0.001440922190201729	42	TCRBV02-01	TCRBV02	TCRBV02-01				01,03	TCRBD01-01*01	TCRBD01	TCRBD01-01	01				TCRBJ02-05*01	TCRBJ02	TCRBJ02-05	01				6	16	2	5	1	11	39	50	51	56	72	1	In	VDJ
ATCCAGCGCACAGAGCAGGAGGACTCGGCCGTGTATCTCTGTGCCAGCAGCCCCGGCCCCAGCACAGATACGCAGTATTTTGGCCCA	CASSPGPSTDTQYF	1	0.001440922190201729	42	TCRBV07-02	TCRBV07	TCRBV07-02				01,02					TCRBD01,TCRBD02	TCRBD01-01,TCRBD02-01		TCRBJ02-03*01	TCRBJ02	TCRBJ02-03	01				5	3	9	0	3	0	39	51	54	57	60	1	In	VDJ
GCTGGAGGACTCAGCCATGTACTTCTGTGCCAGCAGTGAATGGTTCTAGATCCCGATAGTGCTGACTATGGCTACACCTTCGGTTCG		1	0.001440922190201729	56	TCRBV02-01	TCRBV02	TCRBV02-01				01,03	TCRBD02-01	TCRBD02	TCRBD02-01				01,02	TCRBJ01-02*01	TCRBJ01	TCRBJ01-02	01				2	15	4	8	5	3	25	40	45	49	64	1	Out	VDJ
CAGCACCAACCAGACATCTATGTACCTCTGTGCCAGCACCCAATTCCCGGGACAGGGACCCCCAACTATGGCTACACCTTCGGTTCG		1	0.001440922190201729	53	TCRBV28-01*01	TCRBV28	TCRBV28-01	01				TCRBD01-01*01	TCRBD01	TCRBD01-01	01				TCRBJ01-02*01	TCRBJ01	TCRBJ01-02	01				7	6	0	3	10	2	28	38	48	57	63	1	Out	VDJ
TCGGCCCAAAAGAACCCGACAGCTTTCTATCTCTGTGCCAGTAGTAAAGACAGGGGAGGGGTACAAGAGACCCAGTACTTCGGGCCA	CASSKDRGGVQETQYF	1	0.001440922190201729	48	TCRBV19-01*01	TCRBV19	TCRBV19-01	01				TCRBD02-01*02	TCRBD02	TCRBD02-01	02				TCRBJ02-05*01	TCRBJ02	TCRBJ02-05	01				0	3	9	0	3	2	33	50	53	60	63	1	In	VDJ
CAGCGCACAGAGCGGGGGGACTCAGCCGTGTATCTCTGTGCCAGCAGGAACGACAGACACGGGACCGGGGAGCTGTTTTTTGGAGAA	CASRNDRHGTGELFF	1	0.001440922190201729	45	TCRBV07-03*01	TCRBV07	TCRBV07-03	01				TCRBD01-01*01	TCRBD01	TCRBD01-01	01				TCRBJ02-02*01	TCRBJ02	TCRBJ02-02	01				6	7	2	5	4	5	36	47	51	56	63	1	In	VDJ
CTGACTGTGAGCAACATGAGCCCTGAAGACAGCAGCATATATCTCTGCAGCGGAGAATCAGGGCTCACTGAAGCTTTCTTTGGACAA	CSGESGLTEAFF	1	0.001440922190201729	36	TCRBV29-01	TCRBV29	TCRBV29-01				01,02,03	TCRBD01-01*01	TCRBD01	TCRBD01-01	01				TCRBJ01-01*01	TCRBJ01	TCRBJ01-01	01				7	2	4	3	6	4	45	52	58	63	65	1	In	VDJ
ATTCTGGAGTCCGCCAGCACCAACCAGACATCTATGTACCTCTGTGCCAGCAGTTTAGGCATATCCTACGAGCAGTACTTCGGGCCG	CASSLGISYEQYF	1	0.001440922190201729	39	TCRBV28-01*01	TCRBV28	TCRBV28-01	01				TCRBD01-01*01	TCRBD01	TCRBD01-01	01				TCRBJ02-07*01	TCRBJ02	TCRBJ02-07	01				2	3	9	0	0	1	42	-1	57	60	63	1	In	VDJ
ATCCGGTCCACAAAGCTGGAGGACTCAGCCATGTACTTCTGTGCCAGCAGTGAAAGTGGCCGTCACTACGAGCAGTACTTCGGGCCG	CASSESGRHYEQYF	1	0.001440922190201729	42	TCRBV02-01	TCRBV02	TCRBV02-01				01,03	TCRBD01-01*01	TCRBD01	TCRBD01-01	01				TCRBJ02-07*01	TCRBJ02	TCRBJ02-07	01				2	5	9	0	3	3	39	54	57	60	65	1	In	VDJ
TCTCTGGAGCTGGGGGACTCAGCTTTGTATTTCTGTGCCAGCAGCGTAGGAAGTTTGACAGGGGGTCACGAGCAGTACTTCGGGCCG	CASSVGSLTGGHEQYF	1	0.001440922190201729	48	TCRBV09-01*01	TCRBV09	TCRBV09-01	01				TCRBD01-01*01	TCRBD01	TCRBD01-01	01				TCRBJ02-07*01	TCRBJ02	TCRBJ02-07	01				0	2	2	1	7	5	33	49	56	65	67	1	In	VDJ
CCCTCAGAACCCAGGGACTCAGCTGTGTACTTCTGTGCCAGCAGCTCCCTAAGTTTTGGCCCTGGAAACACCATATATTTTGGAGAG	CASSSLSFGPGNTIYF	1	0.001440922190201729	48	TCRBV12	TCRBV12				TCRBV12-03/12-04,TCRBV12-04						TCRBD01,TCRBD02	TCRBD01-01,TCRBD02-01		TCRBJ01-03*01	TCRBJ01	TCRBJ01-03	01				6	1	9	0	13	2	33	44	57	60	61	1	In	VDJ
GAGCACCTTGGAGCTGGGGGACTCGGCCCTTTATCTTTGCGCCAGCAGCCCTAGCGGGAGGGCCGTAATGAGCAGTTCTTCGGGCCA		1	0.001440922190201729	44	TCRBV05-01*01	TCRBV05	TCRBV05-01	01				TCRBD02-01*02	TCRBD02	TCRBD02-01	02				TCRBJ02-01*01	TCRBJ02	TCRBJ02-01	01				4	4	4	0	1	7	37	49	50	62	66	1	Out	VDJ
AGCACCTTGGAGCTGGGGGACTCGGCCCTTTATCTTTGCGCCAGCAGCTCGGTCGAATACGGGACACCGGAGCAGTTCTTCGGGCCA	CASSSVEYGTPEQFF	1	0.001440922190201729	45	TCRBV05-01*01	TCRBV05	TCRBV05-01	01				TCRBD01-01*01	TCRBD01	TCRBD01-01	01				TCRBJ02-01*01	TCRBJ02	TCRBJ02-01	01				3	3	0	6	11	10	36	49	60	66	69	1	In	VDJ
CCGACAGCTTTCTATCTCTGTGCCAGTAGTATAGTGGGTACAGGCTTGGGGAGAGTTACTATGACAGATACGCAGTATTTTGGCCCA	CASSIVGTGLGRVTMTDTQYF	1	0.001440922190201729	63	TCRBV19-01*01	TCRBV19	TCRBV19-01	01								TCRBD01,TCRBD02	TCRBD01-01,TCRBD02-01		TCRBJ02-03*01	TCRBJ02	TCRBJ02-03	01				1	19	3	4	5	3	18	34	39	44	63	1	In	VDJ
TTGCTGGGGGACTCGGCCCTCTATCTCTGTGCCAGCAGCGGATCTGCCGGTAGCGGGAGACCCGAAGAGACCCAGTACTTCGGGCCA	CASSGSAGSGRPEETQYF	1	0.001440922190201729	54	TCRBV05-06*01	TCRBV05	TCRBV05-06	01				TCRBD02-01*02	TCRBD02	TCRBD02-01	02				TCRBJ02-05*01	TCRBJ02	TCRBJ02-05	01				4	5	5	2	11	3	27	39	50	59	64	1	In	VDJ
AGTGCCCATCCTGAAGACAGCAGCTTCTACATCTGCAGTGCTAGATTGAGGCGGGGGGGGAGCACAGATACGCAGTATTTTGGCCCA	CSARLRRGGSTDTQYF	1	0.001440922190201729	48	TCRBV20	TCRBV20				TCRBV20-01,TCRBV20-or09_02		TCRBD02-01*01	TCRBD02	TCRBD02-01	01				TCRBJ02-03*01	TCRBJ02	TCRBJ02-03	01				2	1	7	0	5	0	33	45	50	59	60	1	In	VDJ
CCCTGGAGCTTGGTGACTCTGCTGTGTATTTCTGTGCCAGCAGCGTTATCTGTCCCATTCATGCAAGATACGCAGTATTTTGGCCCA		1	0.001440922190201729	49	TCRBV03-01/03-02*01	TCRBV03	TCRBV03-01/03-02	01								TCRBD01,TCRBD02	TCRBD01-01,TCRBD02-01		TCRBJ02-03*01	TCRBJ02	TCRBJ02-03	01				5	8	4	6	11	5	32	44	55	57	65	1	Out	VDJ
TCCCTGGAGCTTGGTGACTCTGCTGTGTATTTCTGTGCCAGCAGCCACGCTACAGGGGGTAGAGGTCAGCCCCAGCATTTTGGTGAT	CASSHATGGRGQPQHF	1	0.001440922190201729	48	TCRBV03-01/03-02*01	TCRBV03	TCRBV03-01/03-02	01				TCRBD01-01*01	TCRBD01	TCRBD01-01	01				TCRBJ01-05*01	TCRBJ01	TCRBJ01-05	01				3	6	3	1	4	6	33	47	51	59	65	1	In	VDJ
CCTCAGAACCGGGAGACACGGCACTGTATCTCTGCGCCAGCAGTCAATGGGTAAGAGGGGTACAACTATGGCTACACCTTCGGTTCG		1	0.001440922190201729	49	TCRBV23-01*01	TCRBV23	TCRBV23-01	01								TCRBD01,TCRBD02	TCRBD01-01,TCRBD02-01		TCRBJ01-02*01	TCRBJ01	TCRBJ01-02	01				1	3	5	2	7	2	32	48	55	60	63	1	Out	VDJ
CAGCGCACAGAGCAGGAGGACTCGGCCGTGTATCTCTGTGCCAGCAGCCCGGGGACAGCCCGAAACAATGAGCAGTTCTTCGGGCCA	CASSPGTARNNEQFF	1	0.001440922190201729	45	TCRBV07-02	TCRBV07	TCRBV07-02				01,02	TCRBD01-01*01	TCRBD01	TCRBD01-01	01				TCRBJ02-01*01	TCRBJ02	TCRBJ02-01	01				5	6	0	5	3	5	36	48	51	58	64	1	In	VDJ
ACAGTGACCAGTGCCCATCCTGAAGACAGCAGCTTCTACATCTGCAGTGCTGGACAGGGGGGTCAAGAGACCCAGTACTTCGGGCCA	CSAGQGGQETQYF	1	0.001440922190201729	39	TCRBV20	TCRBV20				TCRBV20-01,TCRBV20-or09_02		TCRBD01-01*01	TCRBD01	TCRBD01-01	01				TCRBJ02-05*01	TCRBJ02	TCRBJ02-05	01				5	2	1	1	0	2	42	-1	51	61	63	1	In	VDJ
AGTGCCCATCCTGAAGACAGCAGCTTCTACATCTGCAGTGCTACCGAGTTTGGGGGGGGGCCAACAGATACGCAGTATTTTGGCCCA	CSATEFGGGPTDTQYF	1	0.001440922190201729	48	TCRBV20	TCRBV20				TCRBV20-01,TCRBV20-or09_02		TCRBD02-01*01	TCRBD02	TCRBD02-01	01				TCRBJ02-03*01	TCRBJ02	TCRBJ02-03	01				4	5	9	0	8	3	33	43	51	58	63	1	In	VDJ
CGGTCCACAAAGCTGGAGGACTCAGCCATGTACTTCTGTGCCAGCACTCGGACAGGGAGGGCGAACACTGAAGCTTTCTTTGGACAA	CASTRTGRANTEAFF	1	0.001440922190201729	45	TCRBV02-01	TCRBV02	TCRBV02-01				01,03	TCRBD01-01*01	TCRBD01	TCRBD01-01	01				TCRBJ01-01*01	TCRBJ01	TCRBJ01-01	01				7	5	1	3	3	1	36	46	49	57	62	1	In	VDJ
AATGTGAGCACCTTGGAGCTGGGGGACTCGGCCCTTTATCTTTGCGCCAGCAGCTTGTATGGTATTTATGGCTACACCTTCGGTTCG	CASSLYGIYGYTF	1	0.001440922190201729	39	TCRBV05-01*01	TCRBV05	TCRBV05-01	01								TCRBD01,TCRBD02	TCRBD01-01,TCRBD02-01		TCRBJ01-02*01	TCRBJ01	TCRBJ01-02	01				1	4	0	10	3	5	42	57	60	62	66	1	In	VDJ
CGGCTGCTCCCTCCCAGACATCTGTGTACTTCTGTGCCAGCAGTGGTATACCGGAATGTAGAAACCTATGGCTACACCTTCGGTTCG		1	0.001440922190201729	49	TCRBV06-01*01	TCRBV06	TCRBV06-01	01								TCRBD01,TCRBD02	TCRBD01-01,TCRBD02-01		TCRBJ01-02*01	TCRBJ01	TCRBJ01-02	01				4	10	1	8	7	4	32	45	52	55	65	1	Out	VDJ
ATCCAGCGCACAGAGCAGCGGGACTCAGCCATGTATCGCTGTGCTAGCAGCTTAAGAGGGACAGGGACCGAGCAGTACTTCGGGCCG	CASSLRGTGTEQYF	1	0.001440922190201729	42	TCRBV07	TCRBV07				TCRBV07-06,TCRBV07-07		TCRBD01-01*01	TCRBD01	TCRBD01-01	01				TCRBJ02-07*01	TCRBJ02	TCRBJ02-07	01				2	2	0	3	3	6	39	54	57	66	68	1	In	VDJ
NTGTCGGCTGCTCCCTCCCAGACATCTGTGTACTTCTGTGCCAGCAGATACCGGGGCGGTTCTGGAAACACCATATATTTTGGAGAG	CASRYRGGSGNTIYF	1	0.001440922190201729	45	TCRBV06-05*01	TCRBV06	TCRBV06-05	01								TCRBD01,TCRBD02	TCRBD01-01,TCRBD02-01		TCRBJ01-03*01	TCRBJ01	TCRBJ01-03	01				2	3	7	0	1	1	36	51	52	57	60	1	In	VDJ
GTGAACGCCTTGGAGCTGGACGACTCGGCCCTGTATCTCTGTGCCAGCAGCCTGAGGACTAGCATGTCTGAGCAGTTCTTCGGGCCA	CASSLRTSMSEQFF	1	0.001440922190201729	42	TCRBV05-04*01	TCRBV05	TCRBV05-04	01				TCRBD02-01	TCRBD02	TCRBD02-01				01,02	TCRBJ02-01*01	TCRBJ02	TCRBJ02-01	01				4	5	1	7	4	9	39	51	55	63	68	1	In	VDJ
GTGACCAGTGCCCATCCTGAAGACAGCAGCTTCTACATCTGCAGTGCTACCCAACATAGACTAGTTGATGAGCAGTTCTTCGGGCCA	CSATQHRLVDEQFF	1	0.001440922190201729	42	TCRBV20	TCRBV20				TCRBV20-01,TCRBV20-or09_02		TCRBD02-01	TCRBD02	TCRBD02-01				01,02	TCRBJ02-01*01	TCRBJ02	TCRBJ02-01	01				4	3	2	8	9	8	39	49	58	64	67	1	In	VDJ
CCAGTCCACGGAGTCAGGGGACACAGCACTGTATTTCTGTGCCAGCAGCAAAGTTGGCTGAGCACAGATACGCAGTATTTTGGCCCA		1	0.001440922190201729	44	TCRBV21-01*01	TCRBV21	TCRBV21-01	01				TCRBD01-01*01	TCRBD01	TCRBD01-01	01				TCRBJ02-03*01	TCRBJ02	TCRBJ02-03	01				1	2	9	0	2	0	37	53	55	58	60	1	Out	VDJ
ATCCAGCGCACAGAGCAGGAGGACTCCGCCGTGTATCTCTGTGCCAGCAGCTTTAAGGGAGAGGATTCACCCCTCCACTTTGGGAAT	CASSFKGEDSPLHF	1	0.001440922190201729	42	TCRBV07-08*01	TCRBV07	TCRBV07-08	01				TCRBD02-01*02	TCRBD02	TCRBD02-01	02				TCRBJ01-06*01	TCRBJ01	TCRBJ01-06	01				3	3	9	2	3	8	39	53	56	61	64	1	In	VDJ
AAGATCCAGCGCACAGAGCGGGGGGACTCAGCCGTGTATCTCTGTGCCAGCAGCTTAATAGGGAACTATGGCTACACCTTCGGTTCG	CASSLIGNYGYTF	1	0.001440922190201729	39	TCRBV07-03*01	TCRBV07	TCRBV07-03	01								TCRBD01,TCRBD02	TCRBD01-01,TCRBD02-01		TCRBJ01-02*01	TCRBJ01	TCRBJ01-02	01				1	0	5	3	1	2	42	58	59	-1	63	1	In	VDJ
ATCCGGTCCACAAAGCTGGAGGACTCAGCCATGTACTTCTGTGCCAGCAGAGCGGGGGGGCAATTCGAGACCCAGTACTTCGGGCCA	CASRAGGQFETQYF	1	0.001440922190201729	42	TCRBV02-01	TCRBV02	TCRBV02-01				01,03	TCRBD02-01*01	TCRBD02	TCRBD02-01	01				TCRBJ02-05*01	TCRBJ02	TCRBJ02-05	01				6	6	6	0	0	5	39	-1	50	60	66	1	In	VDJ
AAGATCCAGCGCACAGAGCGGGGGGACTCAGCCGTGTATCTCTGTGCCAGCAGCTCCGGGTTGAACACTGAAGCTTTCTTTGGACAA	CASSSGLNTEAFF	1	0.001440922190201729	39	TCRBV07-03*01	TCRBV07	TCRBV07-03	01				TCRBD02-01	TCRBD02	TCRBD02-01				01,02	TCRBJ01-01*01	TCRBJ01	TCRBJ01-01	01				4	1	8	4	1	0	42	55	56	60	61	1	In	VDJ
CCAGAAGACTCGGCCCTGTATCTCTGTGCCAGCAGCCAAGGAGGGGACAGGGGACCTAATAGCAATCAGCCCCAGCATTTTGGTGAT	CASSQGGDRGPNSNQPQHF	1	0.001440922190201729	57	TCRBV04-02*01	TCRBV04	TCRBV04-02	01				TCRBD01-01*01	TCRBD01	TCRBD01-01	01				TCRBJ01-05*01	TCRBJ01	TCRBJ01-05	01				1	6	0	2	3	0	24	40	43	53	59	1	In	VDJ
GTGACATCGGCCCAAAAGAACCCGACAGCTTTCTATCTCTGTGCCAGTAGTATCCAATACAGCAATCAGCCCCAGCATTTTGGTGAT	CASSIQYSNQPQHF	1	0.001440922190201729	42	TCRBV19-01*01	TCRBV19	TCRBV19-01	01								TCRBD01,TCRBD02	TCRBD01-01,TCRBD02-01		TCRBJ01-05*01	TCRBJ01	TCRBJ01-05	01				3	0	3	7	5	1	39	53	58	-1	60	1	In	VDJ
CGGTCCACAAAGCTGGAGGACTCAGCCATGTACTTCTGTGCCAGCAGTGAAGTCCAGGGAAAGAACACTGAAGCTTTCTTTGGACAA	CASSEVQGKNTEAFF	1	0.001440922190201729	45	TCRBV02-01	TCRBV02	TCRBV02-01				01,03	TCRBD01-01*01	TCRBD01	TCRBD01-01	01				TCRBJ01-01*01	TCRBJ01	TCRBJ01-01	01				1	3	4	3	2	1	36	52	54	59	62	1	In	VDJ
ACTGTGAGCAACATGAGCCCTGAAGACAGCAGCATATATCTCTGCAGCGTTGAGGCGGGAGGGCGCAACGAGCAGTACTTCGGGCCG	CSVEAGGRNEQYF	1	0.001440922190201729	39	TCRBV29-01	TCRBV29	TCRBV29-01				01,02	TCRBD02-01*02	TCRBD02	TCRBD02-01	02				TCRBJ02-07*01	TCRBJ02	TCRBJ02-07	01				3	4	7	0	1	5	42	53	54	63	67	1	In	VDJ
ATCCAGCGCACAGAGCAGGGGGACTCGGCCATGTATCTCTGTGCCAGCAGCCCCACAGGGCGCACAGATACGCAGTATTTTGGCCCA	CASSPTGRTDTQYF	1	0.001440922190201729	42	TCRBV07-09*01	TCRBV07	TCRBV07-09	01				TCRBD01-01*01	TCRBD01	TCRBD01-01	01				TCRBJ02-03*01	TCRBJ02	TCRBJ02-03	01				5	1	3	3	3	1	39	51	54	60	61	1	In	VDJ
GAGTCGCCCAGCCCCAACCAGACCTCTCTGTACTTCTGTGCCAGCAGACAGTCCACTACAGGGACCGGGGAGCTGTTTTTTGGAGAA	CASRQSTTGTGELFF	1	0.001440922190201729	45	TCRBV27-01*01	TCRBV27	TCRBV27-01	01				TCRBD01-01*01	TCRBD01	TCRBD01-01	01				TCRBJ02-02*01	TCRBJ02	TCRBJ02-02	01				6	0	3	3	10	5	36	47	57	-1	63	1	In	VDJ
CTTCACATCAATTCCCTGGAGCTTGGTGACTCTGCTGTGTATTTCTGTGCCAGCAGCCAACAAAGGGCGCAGCAGTACTTCGGGCCG	CASSQQRAQQYF	1	0.001440922190201729	36	TCRBV03-01/03-02*01	TCRBV03	TCRBV03-01/03-02	01								TCRBD01,TCRBD02	TCRBD01-01,TCRBD02-01		TCRBJ02-07*01	TCRBJ02	TCRBJ02-07	01				2	3	5	3	3	8	45	60	63	67	70	1	In	VDJ
GCCCATCCTGAAGACAGCAGCTTCTACATCTGCAGTGCGCCCCGGGACCTAGGGGGCTTCTCTGGAAACACCATATATTTTGGAGAG	CSAPRDLGGFSGNTIYF	1	0.001440922190201729	51	TCRBV20	TCRBV20				TCRBV20-01,TCRBV20-or09_02		TCRBD01-01*01	TCRBD01	TCRBD01-01	01				TCRBJ01-03*01	TCRBJ01	TCRBJ01-03	01				6	2	5	0	12	0	30	38	50	57	59	1	In	VDJ
AACCAGACATCTATGTACCTCTGTGCCAGCAGTTTATCTAAGGGGGCCCCCTGGGGTCTGATCACAGATACGCAGTATTTTGGCCCA	CASSLSKGAPWGLITDTQYF	1	0.001440922190201729	60	TCRBV28-01*01	TCRBV28	TCRBV28-01	01				TCRBD01-01*01	TCRBD01	TCRBD01-01	01				TCRBJ02-03*01	TCRBJ02	TCRBJ02-03	01				1	15	5	0	3	2	21	37	40	47	62	1	In	VDJ
TCCCTAGAGTCTGCCATCCCCAACCAGACAGCTCTTTACTTCTGTGCCACCAGCCGCGGGACCCAAGAGACCCAGTACTTCGGGCCA	CATSRGTQETQYF	1	0.001440922190201729	39	TCRBV24-01*01	TCRBV24	TCRBV24-01	01				TCRBD02-01*02	TCRBD02	TCRBD02-01	02				TCRBJ02-05*01	TCRBJ02	TCRBJ02-05	01				7	1	7	3	2	1	42	53	55	61	62	1	In	VDJ
CGCACAGAGCAGGGGGACTCGGCCATGTATCTCTGTGCCAGCAGCGGACCCGGGACAGCCGACACCGGGGAGCTGTTTTTTGGAGAA	CASSGPGTADTGELFF	1	0.001440922190201729	48	TCRBV07-09*01	TCRBV07	TCRBV07-09	01				TCRBD01-01*01	TCRBD01	TCRBD01-01	01				TCRBJ02-02*01	TCRBJ02	TCRBJ02-02	01				5	3	0	5	6	3	33	45	51	58	61	1	In	VDJ
CGCACAGAGCAGGAGGACTCGGCCGTGTATCTCTGTGCCAGCAGGCGACTAGCGGGGGGGCCAGAAGGGGAGCTGTTTTTTGGAGAA	CASRRLAGGPEGELFF	1	0.001440922190201729	48	TCRBV07-02	TCRBV07	TCRBV07-02				01,02	TCRBD02-01*01	TCRBD02	TCRBD02-01	01				TCRBJ02-02*01	TCRBJ02	TCRBJ02-02	01				6	6	2	0	2	8	33	44	46	60	66	1	In	VDJ
TCGGCCCAAAAGAACCCGACAGCTTTCTATCTCTGTGCCAGTAGTTATGCCCTTCAGGGAGGGAAAACTGAAGCTTTCTTTGGACAA	CASSYALQGGKTEAFF	1	0.001440922190201729	48	TCRBV19-01*01	TCRBV19	TCRBV19-01	01				TCRBD02-01*02	TCRBD02	TCRBD02-01	02				TCRBJ01-01*01	TCRBJ01	TCRBJ01-01	01				5	3	9	0	11	5	33	45	56	63	66	1	In	VDJ
AGCACCTTGGAGCTGGGGGACTCGGCCCTTTATCTTTGCGCCAGCAGCTTGGGTCCGGGAGATAATTCACCCCTCCACTTTGGGAAC	CASSLGPGDNSPLHF	1	0.001440922190201729	45	TCRBV05-01*01	TCRBV05	TCRBV05-01	01				TCRBD02-01*02	TCRBD02	TCRBD02-01	02				TCRBJ01-06*02	TCRBJ01	TCRBJ01-06	02				0	0	8	2	3	5	36	52	55	-1	61	1	In	VDJ
CTGAAGATCCAGCGCACAGAGCAGGGGGACTCGGCCATGTATCTCTGTGCCAGCAGCTTAGAAGTTCAGGGCCAGTACTTCGGGCCA	CASSLEVQGQYF	1	0.001440922190201729	36	TCRBV07-09*01	TCRBV07	TCRBV07-09	01				TCRBD01-01*01	TCRBD01	TCRBD01-01	01				TCRBJ02-05*01	TCRBJ02	TCRBJ02-05	01				1	0	4	3	5	10	45	61	66	-1	71	1	In	VDJ
GTGACCAGTGCCCATCCTGAAGACAGCAGCTTCTACATCTGCAGTGCTAGAATTGGGACAGGCAACACTGAAGCTTTCTTTGGACAA	CSARIGTGNTEAFF	1	0.001440922190201729	42	TCRBV20	TCRBV20				TCRBV20-01,TCRBV20-or09_02		TCRBD01-01*01	TCRBD01	TCRBD01-01	01				TCRBJ01-01*01	TCRBJ01	TCRBJ01-01	01				2	1	0	4	3	2	39	51	54	62	63	1	In	VDJ
AGTGCCCATCCTGAAGACAGCAGCTTCTACATCTGCAGTGCTAGCCCCCAGTCCAATAGCGGGAGATACGAGCAGTACTTCGGGCCG	CSASPQSNSGRYEQYF	1	0.001440922190201729	48	TCRBV20	TCRBV20				TCRBV20-01,TCRBV20-or09_02		TCRBD02-01*02	TCRBD02	TCRBD02-01	02				TCRBJ02-07*01	TCRBJ02	TCRBJ02-07	01				3	1	5	2	12	4	33	44	56	65	66	1	In	VDJ
AGATGAATGTGAGCACCTTGGAGCTGGGGGACTCGGCCCTTTATCTTTGCGCCAGCAGCTTGGAAAGCATCCCAGTACTTCGGGCCG		1	0.001440922190201729	34	TCRBV05-01*01	TCRBV05	TCRBV05-01	01				TCRBD02-01	TCRBD02	TCRBD02-01				01,02	TCRBJ02-07*01	TCRBJ02	TCRBJ02-07	01				0	4	6	7	2	10	47	63	65	68	72	1	Out	VDJ
TCCGCCAGCACCAACCAGACATCTATGTACCTCTGTGCCAGCAGTTCGTCAACTAGCGGGATTCTCAATGAGCAGTTCTTCGGGCCA	CASSSSTSGILNEQFF	1	0.001440922190201729	48	TCRBV28-01*01	TCRBV28	TCRBV28-01	01				TCRBD02-01*02	TCRBD02	TCRBD02-01	02				TCRBJ02-01*01	TCRBJ02	TCRBJ02-01	01				4	4	3	3	5	6	33	46	51	61	65	1	In	VDJ
CAGCGCACAGAGCAGCGGGACTCAGCCATGTATCGCTGTGCCAGCAGCTTTGGACAGGGGGCAATAGATACGCAGTATTTTGGCCCA	CASSFGQGAIDTQYF	1	0.001440922190201729	45	TCRBV07-07*01	TCRBV07	TCRBV07-07	01				TCRBD01-01*01	TCRBD01	TCRBD01-01	01				TCRBJ02-03*01	TCRBJ02	TCRBJ02-03	01				3	3	1	0	1	5	36	50	51	62	65	1	In	VDJ
CTGCTGTACCCTCTCAGACATCTGTGTACTTCTGTGCCAGTTGACGGGACTCCGGAGACGAAGAACACTGAAGCTTTCTTTGGACAA		1	0.001440922190201729	49	TCRBV06-04*01	TCRBV06	TCRBV06-04	01				TCRBD02-01	TCRBD02	TCRBD02-01				01,02	TCRBJ01-01*01	TCRBJ01	TCRBJ01-01	01				9	11	0	10	5	1	32	40	45	51	62	1	Out	VDJ
AAGATCCAGCGCACAGAGCAGGAGGACTCCGCCGTGTATCTCTGTGCCAGCAGCCGGGACCCGTAAAGAGGCTACACCTTCGGTTCG	CASSRDP*RGYTF	1	0.001440922190201729	39	TCRBV07-08*03	TCRBV07	TCRBV07-08	03								TCRBD01,TCRBD02	TCRBD01-01,TCRBD02-01		TCRBJ01-02*01	TCRBJ01	TCRBJ01-02	01				3	9	1	7	0	8	42	-1	56	60	69	1	Stop	VDJ
CAGTGACCAGTGCCCATCCTGAAGACAGCAGCTTCTACATCTGCAGTGCTAGAATTTCGGGCCACCTACGAGCAGTACTTCGGGCCG		1	0.001440922190201729	40	TCRBV20	TCRBV20				TCRBV20-01,TCRBV20-or09_02						TCRBD01,TCRBD02	TCRBD01-01,TCRBD02-01		TCRBJ02-07*01	TCRBJ02	TCRBJ02-07	01				2	2	8	0	5	2	41	53	58	62	64	1	Out	VDJ
CAGACATCTATGTACCTCTGTGCCAGCAGTTTTGGAGGGATCCTCGGGGGGACAAGCCCCGTTAACAATGAGCAGTTCTTCGGGCCA	CASSFGGILGGTSPVNNEQFF	1	0.001440922190201729	63	TCRBV28-01*01	TCRBV28	TCRBV28-01	01				TCRBD02-01*01	TCRBD02	TCRBD02-01	01				TCRBJ02-01*01	TCRBJ02	TCRBJ02-01	01				3	13	8	1	12	5	18	32	44	51	64	1	In	VDJ
ACCAGTGCCCATCCTGAAGACAGCAGCTTCTACATCTGCAGTGCTATGCTGACTAGCGGGGGGCAAGAGACCCAGTACTTCGGGCCA	CSAMLTSGGQETQYF	1	0.001440922190201729	45	TCRBV20	TCRBV20				TCRBV20-01,TCRBV20-or09_02		TCRBD02-01*01	TCRBD02	TCRBD02-01	01				TCRBJ02-05*01	TCRBJ02	TCRBJ02-05	01				4	0	2	1	4	2	36	46	50	-1	63	1	In	VDJ
GAGTCTGCTGCCTCCTCCCAGACATCTGTATATTTCTGCGCCAGCAGTGAGAGTGGTCCGGGTTCCGGGGAGCTGTTTTTTGGAGAA	CASSESGPGSGELFF	1	0.001440922190201729	45	TCRBV10-01*01	TCRBV10	TCRBV10-01	01				TCRBD02-01	TCRBD02	TCRBD02-01				01,02	TCRBJ02-02*01	TCRBJ02	TCRBJ02-02	01				2	2	8	4	7	6	36	51	58	62	64	1	In	VDJ
GATCCAGCGCACAGAGCAGGGGGACTCGGCCATGTATCTCTGTGCCAGCAGCCCCCCTGGGACAACACTGAAGCTTTCTTTGGACAA		1	0.001440922190201729	41	TCRBV07-09*01	TCRBV07	TCRBV07-09	01								TCRBD01,TCRBD02	TCRBD01-01,TCRBD02-01		TCRBJ01-01*01	TCRBJ01	TCRBJ01-01	01				5	0	0	7	6	2	40	52	58	-1	63	1	Out	VDJ
AAGATCCAGCGCACAGAGCAGGGGGACTCGGCCATGTATCTCTGTGCCAGCAGCTTAAGGGGATTCGAAAAACTGTTTTTTGGCAGT	CASSLRGFEKLFF	1	0.001440922190201729	39	TCRBV07-09*01	TCRBV07	TCRBV07-09	01				TCRBD01-01*01	TCRBD01	TCRBD01-01	01				TCRBJ01-04*01	TCRBJ01	TCRBJ01-04	01				2	4	5	2	0	8	42	-1	57	62	66	1	In	VDJ
ACCTTGGAGCTGGGGGACTCGGCCCTTTATCTTTGCGCCAGCAGCTTGTCCCAAGTCGAGGTTATCGGGGAGCTGTTTTTTGGAGAA	CASSLSQVEVIGELFF	1	0.001440922190201729	48	TCRBV05-01*01	TCRBV05	TCRBV05-01	01				TCRBD02-01*02	TCRBD02	TCRBD02-01	02				TCRBJ02-02*01	TCRBJ02	TCRBJ02-02	01				1	4	11	1	9	7	33	48	57	61	65	1	In	VDJ
AAGATCCAGCCTGCAGAGCTTGAGGACTCGGCCGTGTATCTCTGTGCCAGCAGCACATCTGAGAACACTGAAGCTTTCTTTGGACAA	CASSTSENTEAFF	1	0.001440922190201729	39	TCRBV11	TCRBV11				TCRBV11-02,TCRBV11-03		TCRBD01-01*01	TCRBD01	TCRBD01-01	01				TCRBJ01-01*01	TCRBJ01	TCRBJ01-01	01				5	5	3	6	0	1	42	-1	54	57	62	1	In	VDJ
ACCTTGGAGCTGGGGGACTCGGCCCTTTATCTTTGCGCCAGCAGTCTGGGGGGGGCGCTTACTAATGAAAAACTGTTTTTTGGCAGT	CASSLGGALTNEKLFF	1	0.001440922190201729	48	TCRBV05-01*01	TCRBV05	TCRBV05-01	01				TCRBD02-01*01	TCRBD02	TCRBD02-01	01				TCRBJ01-04*01	TCRBJ01	TCRBJ01-04	01				5	6	9	0	3	2	33	44	47	54	60	1	In	VDJ
ACCAGCTCCCAGACATCTGTGTACTTCTGTGCCACCTCGATTGGTGGGACAGGGATGTATAGCAATCAGCCCCAGCATTTTGGTGAT	CATSIGGTGMYSNQPQHF	1	0.001440922190201729	54	TCRBV10-03*01	TCRBV10	TCRBV10-03	01				TCRBD01-01*01	TCRBD01	TCRBD01-01	01				TCRBJ01-05*01	TCRBJ01	TCRBJ01-05	01				10	5	0	3	11	0	27	34	45	54	59	1	In	VDJ
ATCCAGCGCACAGAGCGGGGGGACTCAGCCGTGTATCTCTGTGCCAGCAGCTCCGACGGGACCACGGATGAGCAGTTCTTCGGGCCA	CASSSDGTTDEQFF	1	0.001440922190201729	42	TCRBV07-03*01	TCRBV07	TCRBV07-03	01								TCRBD01,TCRBD02	TCRBD01-01,TCRBD02-01		TCRBJ02-01*01	TCRBJ02	TCRBJ02-01	01				4	5	0	7	5	8	39	52	57	62	67	1	In	VDJ
CAGGTAGTGCGAGGAGATTCGGCAGCTTATTTCTGTGCCAGCTCACCACCCCGTGGGGGGCGTTACAATGAGCAGTTCTTCGGGCCA	CASSPPRGGRYNEQFF	1	0.001440922190201729	48	TCRBV18-01*01	TCRBV18	TCRBV18-01	01								TCRBD01,TCRBD02	TCRBD01-01,TCRBD02-01		TCRBJ02-01*01	TCRBJ02	TCRBJ02-01	01				0	2	6	0	5	4	33	50	55	61	63	1	In	VDJ
CTGATCCTGGAGTCGCCCAGCCCCAACCAGACCTCTCTGTACTTCTGTGCCAGCAGTTTACCGAACACTGAAGCTTTCTTTGGACAA	CASSLPNTEAFF	1	0.001440922190201729	36	TCRBV27-01*01	TCRBV27	TCRBV27-01	01											TCRBJ01-01*01	TCRBJ01	TCRBJ01-01	01				2	2	0	0	0	1	45	-1	-1	60	62	1	In	VJ
AGATCCAGCGCACAGAGCAGGGGGACTCGGCCATGTATCTCTGTGCCAGCAGTGAAAACCTGAAACACTGAAGCTTTCTTTGGACAA		1	0.001440922190201729	40	TCRBV07-09*01	TCRBV07	TCRBV07-09	01								TCRBD01,TCRBD02	TCRBD01-01,TCRBD02-01		TCRBJ01-01*01	TCRBJ01	TCRBJ01-01	01				6	8	2	8	1	2	41	52	53	55	63	1	Out	VDJ
GTGACATCGGCCCAAAAGAACCCGACAGCTTTCTATCTCTGTGCCAGTAGCCCTGCAGGGGGCAATCAGCCCCAGCATTTTGGTGAT	CASSPAGGNQPQHF	1	0.001440922190201729	42	TCRBV19-01*01	TCRBV19	TCRBV19-01	01				TCRBD01-01*01	TCRBD01	TCRBD01-01	01				TCRBJ01-05*01	TCRBJ01	TCRBJ01-05	01				6	0	4	2	5	2	39	50	55	-1	61	1	In	VDJ
ACTCTGAAGATCCAGCGCACAGAGCAGGGGGACTCGGCCATGTATCTCTGTGCCAGCAGCTTATCCGGTGGCTACACCTTCGGTTCG	CASSLSGGYTF	1	0.001440922190201729	33	TCRBV07-09*01	TCRBV07	TCRBV07-09	01				TCRBD02-01	TCRBD02	TCRBD02-01				01,02	TCRBJ01-02*01	TCRBJ01	TCRBJ01-02	01				2	0	8	5	2	7	48	63	65	-1	68	1	In	VDJ
CTGCAGCCAGAAGACTCAGCCCTGTATCTCTGCGCCAGCAGCCAAGATTGGCCCGGCTCTGGGGCCAACGTCCTGACTTTCGGGGCC	CASSQDWPGSGANVLTF	1	0.001440922190201729	51	TCRBV04-01*01	TCRBV04	TCRBV04-01	01								TCRBD01,TCRBD02	TCRBD01-01,TCRBD02-01		TCRBJ02-06*01	TCRBJ02	TCRBJ02-06	01				0	4	9	0	2	0	30	47	49	52	56	1	In	VDJ
CGCACAGAGCAGGAGGACTCCGCCGTGTATCTCTGTGCCAGCAGCTTAGGGACTAGCGGGGGGGCCCATGAGCAGTTCTTCGGGCCA	CASSLGTSGGAHEQFF	1	0.001440922190201729	48	TCRBV07-08*01	TCRBV07	TCRBV07-08	01				TCRBD02-01*01	TCRBD02	TCRBD02-01	01				TCRBJ02-01*01	TCRBJ02	TCRBJ02-01	01				1	3	1	0	0	8	33	-1	49	64	67	1	In	VDJ
GTGACCAGTGCCCATCCTGAAGACAGCAGCTTCTACATCTGCAGTGCTAGGGACCTAAAGAAGGCAGATACGCAGTATTTTGGCCCA	CSARDLKKADTQYF	1	0.001440922190201729	42	TCRBV20	TCRBV20				TCRBV20-01,TCRBV20-or09_02						TCRBD01,TCRBD02	TCRBD01-01,TCRBD02-01		TCRBJ02-03*01	TCRBJ02	TCRBJ02-03	01				3	10	1	7	0	4	39	-1	50	54	64	1	In	VDJ
AATGTGAGCACCTTGGAGCTGGGGGACTCGGCCCTTTATCTTTGCGCCAGCAGCCTGAGTCCTACGGATGGCTACACCTTCGGTTCG	CASSLSPTDGYTF	1	0.001440922190201729	39	TCRBV05-01*01	TCRBV05	TCRBV05-01	01				TCRBD02-01	TCRBD02	TCRBD02-01				01,02	TCRBJ01-02*01	TCRBJ01	TCRBJ01-02	01				4	3	4	9	7	6	42	54	61	64	67	1	In	VDJ
ACCAGTGCCCATCCTGAAGACAGCAGCTTCTACATCTGCAGTGCTAGAGATGAACAGGTAATCTCCTACGAGCAGTACTTCGGGCCG	CSARDEQVISYEQYF	1	0.001440922190201729	45	TCRBV20	TCRBV20				TCRBV20-01,TCRBV20-or09_02		TCRBD01-01*01	TCRBD01	TCRBD01-01	01				TCRBJ02-07*01	TCRBJ02	TCRBJ02-07	01				0	4	3	4	3	0	36	50	53	58	62	1	In	VDJ
CGCACAGAGCGGGGGGACTCAGCCGTGTATCTCTGTGCCAGCAGCTTGACAGGGGGAAACTCTGGAAACACCATATATTTTGGAGAG	CASSLTGGNSGNTIYF	1	0.001440922190201729	48	TCRBV07-03*01	TCRBV07	TCRBV07-03	01				TCRBD01-01*01	TCRBD01	TCRBD01-01	01				TCRBJ01-03*01	TCRBJ01	TCRBJ01-03	01				3	3	2	1	0	0	33	-1	47	56	59	1	In	VDJ
CGCACAGAGCAGGGGGACTCGGCCATGTATCTCTGTGCCAGCAGCTCTAGTTGGCGGGGTAAGTGGCGAGAAGCTTTCTTTGGACAA	CASSSSWRGKWREAFF	1	0.001440922190201729	48	TCRBV07-09*01	TCRBV07	TCRBV07-09	01				TCRBD02-01*01	TCRBD02	TCRBD02-01	01				TCRBJ01-01*01	TCRBJ01	TCRBJ01-01	01				4	10	7	3	7	8	33	46	53	59	69	1	In	VDJ
AGCCTGCAGAGCTTGAGGACTCGGCCGTGTATCTCTGTGCCAGCAGCTTAGCGGACAGGGAGGGTTGCACCCCTCCACTTTGGGAAC		1	0.001440922190201729	46	TCRBV11	TCRBV11				TCRBV11-02,TCRBV11-03		TCRBD01-01*01	TCRBD01	TCRBD01-01	01				TCRBJ01-06*02	TCRBJ01	TCRBJ01-06	02				1	7	1	3	1	11	35	51	52	60	67	1	Out	VDJ
ATCCGGTCCACAAAGCTGGAGGACTCAGCCATGTACTTCTGTGCCAGCAGTTTGGGACAGGGAGTAAGCGAGCAGTACTTCGGGCCG	CASSLGQGVSEQYF	1	0.001440922190201729	42	TCRBV02-01	TCRBV02	TCRBV02-01				01,03	TCRBD01-01*01	TCRBD01	TCRBD01-01	01				TCRBJ02-07*01	TCRBJ02	TCRBJ02-07	01				5	6	0	3	2	6	39	51	53	62	68	1	In	VDJ
GTGAGCACCTTGGAGCTGGGGGACTCGGCCCTTTATCTTTGCGCCGGACGTCCTTAGCGGGAGACGGGTGAGCAGTTCTTCGGGCCA	CAGRP*RETGEQFF	1	0.001440922190201729	42	TCRBV05-01*01	TCRBV05	TCRBV05-01	01				TCRBD02-01*02	TCRBD02	TCRBD02-01	02				TCRBJ02-01*01	TCRBJ02	TCRBJ02-01	01				10	5	5	2	9	9	39	45	54	63	68	1	Stop	VDJ
ACTCTGGAGTCTGCTGCCTCCTCCCAGACATCTGTATATTTCTGCGCCAGCAGCGGAGGACAGGGGAAGGCCCAGTACTTCGGGCCA	CASSGGQGKAQYF	1	0.001440922190201729	39	TCRBV10-01*01	TCRBV10	TCRBV10-01	01				TCRBD01-01*01	TCRBD01	TCRBD01-01	01				TCRBJ02-05*01	TCRBJ02	TCRBJ02-05	01				6	4	1	2	4	9	42	53	57	66	70	1	In	VDJ
GAGTCCGCTACCCGCTCCCAGACATCTGTGTATTTCTGCGCCAGCAGTGAGTCGATAGGGAGGTCTACTGAAGCTTTCTTTGGACAA	CASSESIGRSTEAFF	1	0.001440922190201729	45	TCRBV10-02*01	TCRBV10	TCRBV10-02	01				TCRBD02-01*02	TCRBD02	TCRBD02-01	02				TCRBJ01-01*01	TCRBJ01	TCRBJ01-01	01				0	3	9	1	4	5	36	53	57	63	66	1	In	VDJ
CGGTCCACAAAGCTGGAGGACTCAGCCATGTACTTCTGTGCCAGCAGTCGGGAGGGCGGGAATAATTCACCCCTCCACTTTGGGAAC	CASSREGGNNSPLHF	1	0.001440922190201729	45	TCRBV02-01	TCRBV02	TCRBV02-01				01,03	TCRBD02-01*02	TCRBD02	TCRBD02-01	02				TCRBJ01-06*02	TCRBJ01	TCRBJ01-06	02				5	5	8	0	0	5	36	-1	48	56	61	1	In	VDJ
NTGTCGGCTGCTCCCTCCCAAACATCTGTGTACTTCTGTGCCAGCAGGCGGAGCGGGGGGGCCCGGGAGACCCAGTACTTCGGGCCA	CASRRSGGARETQYF	1	0.001440922190201729	45	TCRBV06	TCRBV06				TCRBV06-02/06-03,TCRBV06-02		TCRBD02-01*01	TCRBD02	TCRBD02-01	01				TCRBJ02-05*01	TCRBJ02	TCRBJ02-05	01				6	5	6	0	4	5	36	47	51	61	66	1	In	VDJ
GCAGAGCAGGGGGACTCGGCCGTGTATGTCTGTGCAAGTCGCGCCCGGGACTAGCGGGGGGGCCCCGATACGCAGTATTTTGGCCCA	CASRARD*RGGPDTQYF	1	0.001440922190201729	51	TCRBV12-02*01	TCRBV12	TCRBV12-02	01				TCRBD02-01*01	TCRBD02	TCRBD02-01	01				TCRBJ02-03*01	TCRBJ02	TCRBJ02-03	01				5	4	0	0	4	6	30	42	46	62	66	1	Stop	VDJ
ACTGTGACATCGGCCCAAAAGAACCCGACAGCTTTCTATCTCTGTGCCAGTAGCAGGGTAACCAAAAACATTCAGTACTTCGGCGCC	CASSRVTKNIQYF	1	0.001440922190201729	39	TCRBV19-01*01	TCRBV19	TCRBV19-01	01				TCRBD01-01*01	TCRBD01	TCRBD01-01	01				TCRBJ02-04*01	TCRBJ02	TCRBJ02-04	01				6	3	4	3	0	2	42	-1	53	58	61	1	In	VDJ
CACCTACACACCCTGCAGCCAGAAGACTCGGCCCTGTATCTCTGTGCCAGCAGCCAACAAGCGGGAGATGAGCAGTTCTTCGGGCCA	CASSQQAGDEQFF	1	0.001440922190201729	39	TCRBV04-02*01	TCRBV04	TCRBV04-02	01				TCRBD02-01*02	TCRBD02	TCRBD02-01	02				TCRBJ02-01*01	TCRBJ02	TCRBJ02-01	01				2	0	6	2	2	8	42	57	59	-1	67	1	In	VDJ
GAGCTTGAGGACTCGGCCGTGTATCTCTGTGCCAGCAGCTTAGAGGGGCGACAGGGGTTGCCTAAAAATGAGCAGTTCTTCGGGCCA	CASSLEGRQGLPKNEQFF	1	0.001440922190201729	54	TCRBV11-02	TCRBV11	TCRBV11-02				01,03	TCRBD01-01*01	TCRBD01	TCRBD01-01	01				TCRBJ02-01*01	TCRBJ02	TCRBJ02-01	01				0	9	2	2	5	7	27	44	49	57	66	1	In	VDJ
CACAGAGCAGCGGGACTCGGCCATGTATCGCTGTGCCAGCAGCAAACTCGTTGAATCTCGAAAGACCTATGCTACACCTTCGGTTCG		1	0.001440922190201729	50	TCRBV07-06*01	TCRBV07	TCRBV07-06	01								TCRBD01,TCRBD02	TCRBD01-01,TCRBD02-01		TCRBJ01-02*01	TCRBJ01	TCRBJ01-02	01				5	4	2	7	20	9	31	43	63	66	70	1	Out	VDJ
CCTGCAGAGCTTGAGGACTCGGCCGTGTATCTCTGTGCCAGCAGCTTAAACCCAACGGCAGGTTTGAATGGCTACACCTTCGGTTCG	CASSLNPTAGLNGYTF	1	0.001440922190201729	48	TCRBV11	TCRBV11				TCRBV11-02,TCRBV11-03		TCRBD01-01*01	TCRBD01	TCRBD01-01	01				TCRBJ01-02*01	TCRBJ01	TCRBJ01-02	01				2	5	4	4	10	6	33	48	58	62	67	1	In	VDJ
NNNNNNNTGTCGGCTGCTCCCTCCCAGACATCTGTGTACTTCTGTGCCAGCAGTGAGGACAGGGATCTCGAGCAGTACTTCGGGCCG	CASSEDRDLEQYF	1	0.001440922190201729	39	TCRBV06-01*01	TCRBV06	TCRBV06-01	01				TCRBD01-01*01	TCRBD01	TCRBD01-01	01				TCRBJ02-07*01	TCRBJ02	TCRBJ02-07	01				3	4	1	3	0	6	42	-1	56	64	68	1	In	VDJ
GCGGGGGGACTCAGCCGTGTATCTCTGTGCCAGCAGCCCACAGATCCGGACTAGCGAGGTAAAGGTTGCGAGCAGTACTTCGGGCCG		1	0.001440922190201729	56	TCRBV07-03*01	TCRBV07	TCRBV07-03	01				TCRBD02-01	TCRBD02	TCRBD02-01				01,02	TCRBJ02-07*01	TCRBJ02	TCRBJ02-07	01				5	12	1	6	10	6	25	37	47	56	68	1	Out	VDJ
AACGCCTTGGAGCTGGACGACTCGGCCCTGTATCTCTGTGCCAGCAGCAACACGGAACTAGCCAAAAACATTCAGTACTTCGGCGCC	CASSNTELAKNIQYF	1	0.001440922190201729	45	TCRBV05-04*01	TCRBV05	TCRBV05-04	01								TCRBD01,TCRBD02	TCRBD01-01,TCRBD02-01		TCRBJ02-04*01	TCRBJ02	TCRBJ02-04	01				4	3	1	8	5	0	36	48	53	56	59	1	In	VDJ
ATCCTGGAGTCGCCCAGCCCCAACCAGACCTCTCTGTACTTCTGTGCCAGCAGTTTTGCGGAGAAAGAGACCCAGTACTTCGGGCCA	CASSFAEKETQYF	1	0.001440922190201729	39	TCRBV27-01*01	TCRBV27	TCRBV27-01	01				TCRBD02-01	TCRBD02	TCRBD02-01				01,02	TCRBJ02-05*01	TCRBJ02	TCRBJ02-05	01				3	3	7	5	1	3	42	56	57	61	64	1	In	VDJ
ACGATCCAGCGCACAGAGCGGGGGGACTCAGCCGTGTATCTCTGTGCCAGCAGCTATCGAAAAGGAAACACCATATATTTTGGAGAG	CASSYRKGNTIYF	1	0.001440922190201729	39	TCRBV07-03*01	TCRBV07	TCRBV07-03	01								TCRBD01,TCRBD02	TCRBD01-01,TCRBD02-01		TCRBJ01-03*01	TCRBJ01	TCRBJ01-03	01				4	3	2	8	3	4	42	55	58	60	63	1	In	VDJ
GAGTCAGCTACCAGCTCCCAGACATCTGTGTACTTCTGTGCCATCAGTGAGTTTGGACTAGCGAAAAATACGCAGTATTTTGGCCCA	CAISEFGLAKNTQYF	1	0.001440922190201729	45	TCRBV10-03*01	TCRBV10	TCRBV10-03	01				TCRBD02-01	TCRBD02	TCRBD02-01				01,02	TCRBJ02-03*01	TCRBJ02	TCRBJ02-03	01				1	4	1	6	2	7	36	52	54	63	67	1	In	VDJ
NTGTCGGCTGCTCCCTCCCAGACATCTGTGTACTTCTGTGCCAGCAGTCTCTGGGGCTCTGGGGCCAACGTCCTGACTTTCGGGGCC	CASSLWGSGANVLTF	1	0.001440922190201729	45	TCRBV06-05*01	TCRBV06	TCRBV06-05	01								TCRBD01,TCRBD02	TCRBD01-01,TCRBD02-01		TCRBJ02-06*01	TCRBJ02	TCRBJ02-06	01				5	0	6	2	4	0	36	48	52	-1	56	1	In	VDJ
GCAAGAAGACTCAGCTGCGTATCTCTGCGCCAGCAGAACCGCGCGTTTGTGCACAAAAGTCGGGCCAACGTCCTGACTTTCGGGGCC		1	0.001440922190201729	56	TCRBV01-01*01	TCRBV01	TCRBV01-01	01								TCRBD01,TCRBD02	TCRBD01-01,TCRBD02-01		TCRBJ02-06*01	TCRBJ02	TCRBJ02-06	01				6	6	3	6	16	5	25	36	52	55	61	1	Out	VDJ
CAGAGCCGAGGGACTCAGCCGTGTATCTCTACAGTAGCTTAACCCTTATTCTGGACAAAGTCGGCCAACGTCCTGACTTTCGGGGCC		1	0.001440922190201729	52	TCRBV17-01*01	TCRBV17	TCRBV17-01	01				TCRBD01-01*01	TCRBD01	TCRBD01-01	01				TCRBJ02-06*01	TCRBJ02	TCRBJ02-06	01				5	5	1	6	14	6	29	38	52	57	62	1	Out	VDJ
AACGCCTTGTTGCTGGGGGACTCGGCCCTGTATCTCTGTGCCAGCAGCTTGGGGCAGGGGGCCTACAATGAGCAGTTCTTCGGGCCA	CASSLGQGAYNEQFF	1	0.001440922190201729	45	TCRBV05-05*01	TCRBV05	TCRBV05-05	01				TCRBD01-01*01	TCRBD01	TCRBD01-01	01				TCRBJ02-01*01	TCRBJ02	TCRBJ02-01	01				0	0	4	1	2	2	36	52	54	-1	61	1	In	VDJ
CAGCGCACAGAGCAGGAGGACTCGGCCGTGTATCTCTGTGCCACCCGACGGGGGGGCGGAACAGGAAAGACCCAGTACTTCGGGCCA	CATRRGGGTGKTQYF	1	0.001440922190201729	45	TCRBV07-02	TCRBV07	TCRBV07-02				01,02	TCRBD02-01*01	TCRBD02	TCRBD02-01	01				TCRBJ02-05*01	TCRBJ02	TCRBJ02-05	01				10	11	8	0	5	6	36	43	48	56	67	1	In	VDJ
NTGTCGGCTGCTCCCTCCCAGACATCTGTGTACTTCTGTGCCAGCACCCTTAGCGGGAGCGGAGGAAGCACGCAGTATTTTGGCCCA	CASTLSGSGGSTQYF	1	0.001440922190201729	45	TCRBV06-05*01	TCRBV06	TCRBV06-05	01				TCRBD02-01*02	TCRBD02	TCRBD02-01	02				TCRBJ02-03*01	TCRBJ02	TCRBJ02-03	01				7	10	5	2	4	9	36	46	50	59	69	1	In	VDJ
AGATCCAGTCCACGGAGTCAGGGGACACAGCACTGTATTTCTGTGCCAGCAGCAATTACAAACACCGGGGAGCTGTTTTTTGGAGAA		1	0.001440922190201729	40	TCRBV21-01*01	TCRBV21	TCRBV21-01	01				TCRBD01-01*01	TCRBD01	TCRBD01-01	01				TCRBJ02-02*01	TCRBJ02	TCRBJ02-02	01				3	0	3	6	2	2	41	55	57	-1	60	1	Out	VDJ
ATCCAGCCCTCAGAACCCAGGGACTCAGCTGTGTATTTTTGTGCTAGTGGTTTGGGGCAGAGGCCCACTGAAGCTTTCTTTGGACAA	CASGLGQRPTEAFF	1	0.001440922190201729	42	TCRBV12-05*01	TCRBV12	TCRBV12-05	01				TCRBD02-01*02	TCRBD02	TCRBD02-01	02				TCRBJ01-01*01	TCRBJ01	TCRBJ01-01	01				1	2	11	1	4	4	39	55	59	63	65	1	In	VDJ
GCTGCTCCCTCCCAGACATCTGTGTACTTCTGTGCCAGCAGTGAGGGTAGGTCAGTCTTCATGAACACTGAAGCTTTCTTTGGACAA	CASSEGRSVFMNTEAFF	1	0.001440922190201729	51	TCRBV06-01*01	TCRBV06	TCRBV06-01	01								TCRBD01,TCRBD02	TCRBD01-01,TCRBD02-01		TCRBJ01-01*01	TCRBJ01	TCRBJ01-01	01				3	14	0	9	0	0	30	-1	44	47	61	1	In	VDJ
CGCACAGAGCAGGGGGACTCGGCCATGTATCTCTGTGCCAGCAGCTTTCTAGCGGGGCGTGGCACAGATACGCAGTATTTTGGCCCA	CASSFLAGRGTDTQYF	1	0.001440922190201729	48	TCRBV07-09*01	TCRBV07	TCRBV07-09	01				TCRBD02-01*01	TCRBD02	TCRBD02-01	01				TCRBJ02-03*01	TCRBJ02	TCRBJ02-03	01				3	4	4	3	1	1	33	47	48	57	61	1	In	VDJ
CACTGTGACATCGGCCCAAAAGAACCCGACAGCTTTCTATCTCTGTGCCATTAGGGGGGAAGGCACCGGGGAGCTGTTTTTGGAGAA		1	0.001440922190201729	38	TCRBV19-01*01	TCRBV19	TCRBV19-01	01								TCRBD01,TCRBD02	TCRBD01-01,TCRBD02-01		TCRBJ02-02*01	TCRBJ02	TCRBJ02-02	01				6	17	6	1	0	18	43	-1	54	59	76	1	Out	VDJ
GGCGATCCAGCGCACAGAGCAGGGGGACTCGGCCATGTATCTCTGTGCCAGCACCTCGGGGGGAACACTGAAGCTTTCTTTGGACAA		1	0.001440922190201729	38	TCRBV07-09*05	TCRBV07	TCRBV07-09	05				TCRBD02-01*01	TCRBD02	TCRBD02-01	01				TCRBJ01-01*01	TCRBJ01	TCRBJ01-01	01				5	0	8	2	1	1	43	55	56	-1	62	1	Out	VDJ
[truncated: 2 more columns]
