# Supplementary material for: Preoperative immune checkpoint inhibition and cryoablation in early-stage breast cancer
Source: iScience. 2024 Jan 12;27(2):108880. doi: 10.1016/j.isci.2024.108880 (PMC10850740; doi:10.1016/j.isci.2024.108880)
Supplement: Data S1. Metadata file for TCR clone abundance tables provided in the supplement [file mmc2.zip › 16-495-6TD_TCRB.tsv]

nucleotide	aminoAcid	count (templates/reads)	frequencyCount (%)	cdr3Length	vMaxResolved	vFamilyName	vGeneName	vGeneAllele	vFamilyTies	vGeneNameTies	vGeneAlleleTies	dMaxResolved	dFamilyName	dGeneName	dGeneAllele	dFamilyTies	dGeneNameTies	dGeneAlleleTies	jMaxResolved	jFamilyName	jGeneName	jGeneAllele	jFamilyTies	jGeneNameTies	jGeneAlleleTies	vDeletion	n1Insertion	d5Deletion	d3Deletion	n2Insertion	jDeletion	vIndex	n1Index	dIndex	n2Index	jIndex	estimatedNumberGenomes	sequenceStatus	cloneResolved	vOrphon	dOrphon	jOrphon	vFunction	dFunction	jFunction	fractionNucleated	vAlignLength	vAlignSubstitutionCount	vAlignSubstitutionIndexes
ATCCAGCCTGCAGAGCTTGGGGACTCGGCCGTGTATCTCTGTGCCAGCAGCTTAGATCGAGTCCATGGTGAGCAGTTCTTCGGGCCA	CASSLDRVHGEQFF	10	0.010309278350515464	42	TCRBV11-03*01	TCRBV11	TCRBV11-03	01				TCRBD02-01*02	TCRBD02	TCRBD02-01	02				TCRBJ02-01*01	TCRBJ02	TCRBJ02-01	01				0	7	11	2	2	9	39	56	58	61	68	10	In	VDJ
ACCTTGGAGCTGGGGGACTCGGCCCTTTATCTTTGCGCCAGCAGCCCCCACAGGGGGACAGGGGCCAACGTCCTGACTTTCGGGGCC	CASSPHRGTGANVLTF	11	0.01134020618556701	48	TCRBV05-01*01	TCRBV05	TCRBV05-01	01				TCRBD01-01*01	TCRBD01	TCRBD01-01	01				TCRBJ02-06*01	TCRBJ02	TCRBJ02-06	01				4	3	3	1	4	4	33	45	49	57	60	11	In	VDJ
GTGACATCGGCCCAAAAGAACCCGACAGCTTTCTATCTCTGTGCCAGTAGTCCCCAGGGGGCTGGTCAGCCCCAGCATTTTGGTGAT	CASSPQGAGQPQHF	2	0.002061855670103093	42	TCRBV19-01*01	TCRBV19	TCRBV19-01	01				TCRBD01-01*01	TCRBD01	TCRBD01-01	01				TCRBJ01-05*01	TCRBJ01	TCRBJ01-05	01				5	3	4	0	3	6	39	51	54	62	65	2	In	VDJ
CACGCCCTGCAGCCAGAAGACTCAGCCCTGTATCTCTGCGCCAGCAGCCAAGCCCTCCCGAACACCGGGGAGCTGTTTTTTGGAGAA	CASSQALPNTGELFF	8	0.008247422680412371	45	TCRBV04-01*01	TCRBV04	TCRBV04-01	01				TCRBD02-01	TCRBD02	TCRBD02-01				01,02	TCRBJ02-02*01	TCRBJ02	TCRBJ02-02	01				1	2	4	10	2	0	36	52	54	56	58	8	In	VDJ
AATGTGAGCACCTTGGAGCTGGGGGACTCGGCCCTTTATCTTTGCGCCAGCAGCTTCTCGGGTGGTAATGAGCAGTTCTTCGGGCCA	CASSFSGGNEQFF	4	0.004123711340206186	39	TCRBV05-01*01	TCRBV05	TCRBV05-01	01				TCRBD02-01	TCRBD02	TCRBD02-01				01,02	TCRBJ02-01*01	TCRBJ02	TCRBJ02-01	01				2	4	8	4	2	7	42	56	58	62	66	4	In	VDJ
GTGAACGCCTTGTTGCTGGGGGACTCGGCCCTCTATCTCTGTGCCAGCAGCCAGTGGGAGGCTAACTATGGCTACACCTTCGGTTCG	CASSQWEANYGYTF	3	0.003092783505154639	42	TCRBV05-06*01	TCRBV05	TCRBV05-06	01				TCRBD02-01*02	TCRBD02	TCRBD02-01	02				TCRBJ01-02*01	TCRBJ01	TCRBJ01-02	01				4	0	9	1	4	0	39	51	55	-1	61	3	In	VDJ
ATCCAGCCTGCAGAGCTTGGGGACTCGGCCATGTATCTCTGTGCCAGCAGCTCGGACAGCCCCAATGAAAAACTGTTTTTTGGCAGT	CASSSDSPNEKLFF	4	0.004123711340206186	42	TCRBV11-01*01	TCRBV11	TCRBV11-01	01				TCRBD01-01*01	TCRBD01	TCRBD01-01	01				TCRBJ01-04*01	TCRBJ01	TCRBJ01-04	01				4	4	1	5	1	5	39	52	53	59	63	4	In	VDJ
CTGAAGATCCGGTCCACAAAGCTGGAGGACTCAGCCATGTACTTCTGTGCCAGCAGTGGGGGACGTCAGCCCCAGCATTTTGGTGAT	CASSGGRQPQHF	9	0.009278350515463918	36	TCRBV02-01	TCRBV02	TCRBV02-01				01,03					TCRBD01,TCRBD02	TCRBD01-01,TCRBD02-01		TCRBJ01-05*01	TCRBJ01	TCRBJ01-05	01				4	1	0	7	1	6	45	58	59	64	65	9	In	VDJ
TCCAGCGCACAGAGCAGCGGGACTCGGCCATGTATCGCTGTGCCAGCAGCGGCAACAGGGGGATGCGATGGCTACACCTTCGGTTCG		12	0.012371134020618556	43	TCRBV07-06*01	TCRBV07	TCRBV07-06	01				TCRBD01-01*01	TCRBD01	TCRBD01-01	01				TCRBJ01-02*01	TCRBJ01	TCRBJ01-02	01				5	5	3	1	4	6	38	50	54	62	67	12	Out	VDJ
AAGATCCAGCCCTCAGAACCCAGGGACTCAGCTGTGTACTTCTGTGCCAGCAGTTTAGCCCGGGGCTACGAGCAGTACTTCGGGCCG	CASSLARGYEQYF	2	0.002061855670103093	39	TCRBV12-03/12-04*01	TCRBV12	TCRBV12-03/12-04	01				TCRBD02-01*01	TCRBD02	TCRBD02-01	01				TCRBJ02-07*01	TCRBJ02	TCRBJ02-07	01				0	0	8	3	1	3	42	59	60	-1	65	2	In	VDJ
ATTCTGGAGTCCGCCAGCACCAACCAGACATCTATGTACCTCTGTGCCAGCAGTTCAGAGCTTAACTATGGCTACACCTTCGGTTCG	CASSSELNYGYTF	5	0.005154639175257732	39	TCRBV28-01*01	TCRBV28	TCRBV28-01	01								TCRBD01,TCRBD02	TCRBD01-01,TCRBD02-01		TCRBJ01-02*01	TCRBJ01	TCRBJ01-02	01				4	4	4	5	0	1	42	-1	55	58	62	5	In	VDJ
NCTCTGAAGATCCGGTCCACAAAGCTGGAGGACTCAGCCATGTACTTCTGTGCCAGCAGTGACAACTATGGCTACACCTTCGGTTCG	CASSDNYGYTF	3	0.003092783505154639	33	TCRBV02-01	TCRBV02	TCRBV02-01				01,03								TCRBJ01-02*01	TCRBJ01	TCRBJ01-02	01				3	1	0	0	0	2	48	-1	-1	62	63	3	In	VJ
AGCTCCTTGGAGCTGGGGGACTCAGCCCTGTACTTCTGTGCCAGCAGCCCCCGGGACACTTCGAACACTGAAGCTTTCTTTGGACAA	CASSPRDTSNTEAFF	2	0.002061855670103093	45	TCRBV13-01*01	TCRBV13	TCRBV13-01	01				TCRBD01-01*01	TCRBD01	TCRBD01-01	01				TCRBJ01-01*01	TCRBJ01	TCRBJ01-01	01				5	4	0	6	4	1	36	48	52	58	62	2	In	VDJ
CTGGAGTCCGCCAGCACCAACCAGACATCTATGTACCTCTGTGCCAGCAGCGACAGGGAGGGTAACTACGAGCAGTACTTCGGGCCG	CASSDREGNYEQYF	3	0.003092783505154639	42	TCRBV28-01*01	TCRBV28	TCRBV28-01	01								TCRBD01,TCRBD02	TCRBD01-01,TCRBD02-01		TCRBJ02-07*01	TCRBJ02	TCRBJ02-07	01				6	7	2	3	1	3	39	50	51	58	65	3	In	VDJ
CTGCAGCAAGAAGACTCAGCTGCGTATCTCTGCACCAGCAGCCAAGTTCTAGCGGGAGGGGGAGGATACGAGCAGTACTTCGGGCCG	CTSSQVLAGGGGYEQYF	1	0.0010309278350515464	51	TCRBV01-01*01	TCRBV01	TCRBV01-01	01				TCRBD02-01*02	TCRBD02	TCRBD02-01	02				TCRBJ02-07*01	TCRBJ02	TCRBJ02-07	01				1	6	4	0	2	4	30	46	48	60	66	1	In	VDJ
AAGATCCAGCCCTCAGAACCCAGGGACTCAGCTGTGTACTTCTGTGCCAGCAGCCCAGACCCAGACTATGGCTACACCTTCGGTTCG	CASSPDPDYGYTF	1	0.0010309278350515464	39	TCRBV12-03/12-04*01	TCRBV12	TCRBV12-03/12-04	01								TCRBD01,TCRBD02	TCRBD01-01,TCRBD02-01		TCRBJ01-02*01	TCRBJ01	TCRBJ01-02	01				6	4	2	7	4	3	42	53	57	60	64	1	In	VDJ
ATTCTGGAGTCCGCCAGCACCAACCAGACATCTATGTACCTCTGTGCCAGCAGCAAGACTCCTCAAGAGACCCAGTACTTCGGGCCA	CASSKTPQETQYF	1	0.0010309278350515464	39	TCRBV28-01*01	TCRBV28	TCRBV28-01	01				TCRBD02-01	TCRBD02	TCRBD02-01				01,02	TCRBJ02-05*01	TCRBJ02	TCRBJ02-05	01				6	3	2	10	3	2	42	53	56	60	63	1	In	VDJ
AAGCTCCTTCTCAGTGACTCTGGCTTCTATCTCTGTGCCTGGAGTGTACGTCGGACAGGGGATGTGGGGGAGCTGTTTTTTGGAGAA	CAWSVRRTGDVGELFF	1	0.0010309278350515464	48	TCRBV30-01*01	TCRBV30	TCRBV30-01	01				TCRBD01-01*01	TCRBD01	TCRBD01-01	01				TCRBJ02-02*01	TCRBJ02	TCRBJ02-02	01				0	5	1	2	5	8	33	47	52	61	66	1	In	VDJ
GCTGCTCCCTCCCAGACATCTGTGTACTTCTGTGCCAGCAGCCCTCCCCAGGATTGGGGGAGTGGAAACACCATATATTTTGGAGAG	CASSPPQDWGSGNTIYF	5	0.005154639175257732	51	TCRBV06-02*02	TCRBV06	TCRBV06-02	02								TCRBD01,TCRBD02	TCRBD01-01,TCRBD02-01		TCRBJ01-03*01	TCRBJ01	TCRBJ01-03	01				0	2	6	1	10	3	30	45	55	60	62	5	In	VDJ
GTGAGCACCTTGGAGCTGGGGGACTCGGCCCTTTATCTTTGCGCCAGCAGCCCCGACAGGGGTGGACGAGGCTACACCTTCGGTTCG	CASSPDRGGRGYTF	2	0.002061855670103093	42	TCRBV05-01*01	TCRBV05	TCRBV05-01	01				TCRBD01-01*01	TCRBD01	TCRBD01-01	01				TCRBJ01-02*01	TCRBJ01	TCRBJ01-02	01				4	7	2	2	3	8	39	51	54	62	69	2	In	VDJ
ACCTTGGAGCTGGGGGACTCGGCCCTTTATCTTTGCGCCAGCAGCTCCAACGACAGGGGGTACACAGATACGCAGTATTTTGGCCCA	CASSSNDRGYTDTQYF	1	0.0010309278350515464	48	TCRBV05-01*01	TCRBV05	TCRBV05-01	01				TCRBD01-01*01	TCRBD01	TCRBD01-01	01				TCRBJ02-03*01	TCRBJ02	TCRBJ02-03	01				3	2	2	1	5	2	33	46	51	60	62	1	In	VDJ
GAGTCCGCCAGCACCAACCAGACATCTATGTACCTCTGTGCCAGCAGTTTCCCAGGGGGCCTTTCCTATGGCTACACCTTCGGTTCG	CASSFPGGLSYGYTF	1	0.0010309278350515464	45	TCRBV28-01*01	TCRBV28	TCRBV28-01	01				TCRBD01-01*01	TCRBD01	TCRBD01-01	01				TCRBJ01-02*01	TCRBJ01	TCRBJ01-02	01				3	5	4	0	2	4	36	50	52	60	65	1	In	VDJ
CTGAATGTGAACGCCTTGGAGCTGGACGACTCGGCCCTGTATCTCTGTGCCAGCAGCAGCCAGAACTATGGCTACACCTTCGGTTCG	CASSSQNYGYTF	1	0.0010309278350515464	36	TCRBV05-04*01	TCRBV05	TCRBV05-04	01								TCRBD01,TCRBD02	TCRBD01-01,TCRBD02-01		TCRBJ01-02*01	TCRBJ01	TCRBJ01-02	01				4	0	4	5	3	2	45	57	60	-1	63	1	In	VDJ
GCCCATCCTGAAGACAGCAGCTTCTACATCTGCAGTGCCCCCACACCCCAGGGAAGGGGGATGCCTTACGAGCAGTACTTCGGGCCG	CSAPTPQGRGMPYEQYF	1	0.0010309278350515464	51	TCRBV20	TCRBV20				TCRBV20-01,TCRBV20-or09_02		TCRBD01-01*01	TCRBD01	TCRBD01-01	01				TCRBJ02-07*01	TCRBJ02	TCRBJ02-07	01				6	6	5	1	16	4	30	38	54	60	66	1	In	VDJ
CTGGAGTCTGCTGCCTCCTCCCAGACATCTGTATATTTCTGCGCCAGCAGTGAGTCGGGAATAGGGTACGAGCAGTACTTCGGGCCG	CASSESGIGYEQYF	1	0.0010309278350515464	42	TCRBV10-01*01	TCRBV10	TCRBV10-01	01								TCRBD01,TCRBD02	TCRBD01-01,TCRBD02-01		TCRBJ02-07*01	TCRBJ02	TCRBJ02-07	01				0	6	0	8	0	4	39	-1	56	60	66	1	In	VDJ
AGCACCTTGGAGCTGGGGGACTCGGCCCTTTATCTTTGCGCCAGCAGCTTGGGGACAGGGGAACAGAAGACCCAGTACTTCGGGCCA	CASSLGTGEQKTQYF	1	0.0010309278350515464	45	TCRBV05-01*01	TCRBV05	TCRBV05-01	01				TCRBD01-01*01	TCRBD01	TCRBD01-01	01				TCRBJ02-05*01	TCRBJ02	TCRBJ02-05	01				0	6	1	2	0	6	36	-1	52	61	67	1	In	VDJ
CGGTCCACAAAGCTGGAGGACTCAGCCATGTACTTCTGTGCCAGCAGTGAAAAGACAGGGGCAGCCTACGAGCAGTACTTCGGGCCG	CASSEKTGAAYEQYF	2	0.002061855670103093	45	TCRBV02-01	TCRBV02	TCRBV02-01				01,03	TCRBD01-01*01	TCRBD01	TCRBD01-01	01				TCRBJ02-07*01	TCRBJ02	TCRBJ02-07	01				2	3	2	2	2	2	36	51	53	61	64	2	In	VDJ
ATTCTGGAGTCCGCCAGCACCAACCAGACATCTATGTACCTCTGTGCCAGCAGTTTAATCTCTGGAAACACCATATATTTTGGAGAG	CASSLISGNTIYF	1	0.0010309278350515464	39	TCRBV28-01*01	TCRBV28	TCRBV28-01	01											TCRBJ01-03*01	TCRBJ01	TCRBJ01-03	01				2	2	0	0	0	0	42	-1	-1	57	59	1	In	VJ
CTGACTGTGAGCAACATGAGCCCTGAAGACAGCAGCATATATCTCTGCAGCGTTGGACAGGACCGAAACACCATATATTTTGGAGAG	CSVGQDRNTIYF	2	0.002061855670103093	36	TCRBV29-01	TCRBV29	TCRBV29-01				01,02	TCRBD01-01*01	TCRBD01	TCRBD01-01	01				TCRBJ01-03*01	TCRBJ01	TCRBJ01-03	01				4	3	2	4	0	5	45	-1	55	61	64	2	In	VDJ
AGTGCCCATCCTGAAGACAGCAGCTTCTACATCTGCAGTGCTAGAGTGGTGGGCGGAATCGCCTACAATGAGCAGTTCTTCGGGCCA	CSARVVGGIAYNEQFF	1	0.0010309278350515464	48	TCRBV20	TCRBV20				TCRBV20-01,TCRBV20-or09_02						TCRBD01,TCRBD02	TCRBD01-01,TCRBD02-01		TCRBJ02-01*01	TCRBJ02	TCRBJ02-01	01				1	7	8	0	4	2	33	46	50	54	61	1	In	VDJ
GCCCATCCTGAAGACAGCAGCTTCTACATCTGCAGTGCTAGAGATTTACGCCAAGGAGCAGGGAATTCACCCCTCCACTTTGGGAAT	CSARDLRQGAGNSPLHF	2	0.002061855670103093	51	TCRBV20	TCRBV20				TCRBV20-01,TCRBV20-or09_02		TCRBD01-01*01	TCRBD01	TCRBD01-01	01				TCRBJ01-06*01	TCRBJ01	TCRBJ01-06	01				0	0	4	3	14	7	30	44	58	-1	63	2	In	VDJ
AACGCCTTGTTGCTGGGGGACTCGGCCCTCTATCTCTGTGCCAGCAGCTTAGTGTCGGCCACAACCTACGAGCAGTACTTCGGGCCG	CASSLVSATTYEQYF	1	0.0010309278350515464	45	TCRBV05-06*01	TCRBV05	TCRBV05-06	01								TCRBD01,TCRBD02	TCRBD01-01,TCRBD02-01		TCRBJ02-07*01	TCRBJ02	TCRBJ02-07	01				2	1	3	6	10	2	36	50	60	63	64	1	In	VDJ
TCTGCCATCCCCAACCAGACAGCTCTTTACTTCTGTGCCACCAGTGACCCGCTTCAGGGGAACACCGGGGAGCTGTTTTTTGGAGAA	CATSDPLQGNTGELFF	1	0.0010309278350515464	48	TCRBV24-01*01	TCRBV24	TCRBV24-01	01				TCRBD01-01*01	TCRBD01	TCRBD01-01	01				TCRBJ02-02*01	TCRBJ02	TCRBJ02-02	01				4	0	4	3	7	1	33	47	54	-1	59	1	In	VDJ
CACCTACACGCCCTGCAGCCAGAAGACTCAGCCCTGTATCTCTGCGCCAGCCCTACTTCAGGGGTCTATGGCTACACCTTCGGTTCG	CASPTSGVYGYTF	2	0.002061855670103093	39	TCRBV04-01*01	TCRBV04	TCRBV04-01	01				TCRBD01-01*01	TCRBD01	TCRBD01-01	01				TCRBJ01-02*01	TCRBJ01	TCRBJ01-02	01				8	1	4	2	7	4	42	51	58	64	65	2	In	VDJ
AACGCCTTGTTGCTGGGGGACTCGGCCCTGTATCTCTGTGCCAGCAGCGCCGACACGAGGGCGTCCTATGGCTACACCTTCGGTTCG	CASSADTRASYGYTF	1	0.0010309278350515464	45	TCRBV05-05*01	TCRBV05	TCRBV05-05	01				TCRBD02-01*02	TCRBD02	TCRBD02-01	02				TCRBJ01-02*01	TCRBJ01	TCRBJ01-02	01				4	4	11	0	8	4	36	48	56	61	65	1	In	VDJ
CCCTCAGAACCCAGGGACTCAGCTGTGTACTTCTGTGCCAGCAGTGGGGACGGGACAGATGTAAAGGATGGCTACACCTTCGGTTCG	CASSGDGTDVKDGYTF	2	0.002061855670103093	48	TCRBV12	TCRBV12				TCRBV12-03/12-04,TCRBV12-04		TCRBD01-01*01	TCRBD01	TCRBD01-01	01				TCRBJ01-02*01	TCRBJ01	TCRBJ01-02	01				5	9	0	5	6	6	33	45	51	58	67	2	In	VDJ
ATGAGCCCTGAAGACAGCAGCATATATCTCTGCAGCGTTGAAGATGGGGAGGACGGGAGCTCCTACAATGAGCAGTTCTTCGGGCCA	CSVEDGEDGSSYNEQFF	1	0.0010309278350515464	51	TCRBV29-01	TCRBV29	TCRBV29-01				01,02	TCRBD02-01*02	TCRBD02	TCRBD02-01	02				TCRBJ02-01*01	TCRBJ02	TCRBJ02-01	01				0	0	8	2	9	0	30	44	53	-1	59	1	In	VDJ
ACATCGGCCCAAAAGAACCCGACAGCTTTCTATCTCTGTGCCAGTAGCTCTCCACGGACAGGCCCTCAGCCCCAGCATTTTGGTGAT	CASSSPRTGPQPQHF	4	0.004123711340206186	45	TCRBV19-01*01	TCRBV19	TCRBV19-01	01				TCRBD01-01*01	TCRBD01	TCRBD01-01	01				TCRBJ01-05*01	TCRBJ01	TCRBJ01-05	01				6	3	1	4	8	6	36	47	55	62	65	4	In	VDJ
ACATCGGCCCAAAAGAACCCGACAGCTTTCTATCTCTGTGCCAGTAGGACTTCTCGGACGGGCAATCAGCCCCAGCATTTTGGTGAT	CASRTSRTGNQPQHF	1	0.0010309278350515464	45	TCRBV19-01*01	TCRBV19	TCRBV19-01	01								TCRBD01,TCRBD02	TCRBD01-01,TCRBD02-01		TCRBJ01-05*01	TCRBJ01	TCRBJ01-05	01				6	2	1	7	8	2	36	47	55	59	61	1	In	VDJ
TTGGTGACTCTGCTGTGTATTTCTGTGCCAGCAGCCAAGGAAGCGGGACAGGGGATTGTTAGCAATCAGCCCCAGCATTTTGGTGAT		1	0.0010309278350515464	58	TCRBV03-01/03-02*01	TCRBV03	TCRBV03-01/03-02	01				TCRBD01-01*01	TCRBD01	TCRBD01-01	01				TCRBJ01-05*01	TCRBJ01	TCRBJ01-05	01				1	5	0	2	5	0	23	39	44	54	59	1	Out	VDJ
ATCCAGCCCTCAGAACCCAGGGACTCAGCTGTGTACTTCTGTGCCAGCAGTTTAGCGGTGGCTCGGGGGGAGCAGTACTTCGGGCCG	CASSLAVARGEQYF	1	0.0010309278350515464	42	TCRBV12	TCRBV12				TCRBV12-03/12-04,TCRBV12-04		TCRBD02-01*01	TCRBD02	TCRBD02-01	01				TCRBJ02-07*01	TCRBJ02	TCRBJ02-07	01				0	0	8	2	7	7	39	56	63	-1	69	1	In	VDJ
NTGAAGATCCAGCCCTCAGAACCCAGGGACTCAGCTGTGTACTTCTGTGCCAGCAGTCCGCTGGGCTATGAGCAGTTCTTCGGGCCA	CASSPLGYEQFF	1	0.0010309278350515464	36	TCRBV12-03/12-04*01	TCRBV12	TCRBV12-03/12-04	01				TCRBD01-01*01	TCRBD01	TCRBD01-01	01				TCRBJ02-01*01	TCRBJ02	TCRBJ02-01	01				5	1	8	0	5	8	45	57	62	66	67	1	In	VDJ
TCGGCCCAAAAGAACCCGACAGCTTTCTATCTCTGTGCCAGTAGTATCCGACAGGGGAGCGTTTCAGATACGCAGTATTTTGGCCCA	CASSIRQGSVSDTQYF	2	0.002061855670103093	48	TCRBV19-01*01	TCRBV19	TCRBV19-01	01				TCRBD01-01*01	TCRBD01	TCRBD01-01	01				TCRBJ02-03*01	TCRBJ02	TCRBJ02-03	01				3	7	2	2	2	4	33	47	49	57	64	2	In	VDJ
TCCCTGGAGCTTGGTGACTCTGCTGTGTATTTCTGTGCCAGCAGCCAAGAATGGGCACAGGCTAACTATGGCTACACCTTCGGTTCG	CASSQEWAQANYGYTF	1	0.0010309278350515464	48	TCRBV03-01/03-02*01	TCRBV03	TCRBV03-01/03-02	01				TCRBD01-01*01	TCRBD01	TCRBD01-01	01				TCRBJ01-02*01	TCRBJ01	TCRBJ01-02	01				0	0	3	4	6	0	33	50	56	-1	61	1	In	VDJ
GAACTGGAGGATTCTGGAGTTTATTTCTGTGCCAGCAGTGTCTTGTGGGACATTACCCCCTTGATCTGCGAGCAGTACTTCGGGCCG	CASSVLWDITPLICEQYF	1	0.0010309278350515464	54	TCRBV14-01*01	TCRBV14	TCRBV14-01	01				TCRBD01-01*01	TCRBD01	TCRBD01-01	01				TCRBJ02-07*01	TCRBJ02	TCRBJ02-07	01				6	16	0	6	8	6	27	38	46	52	68	1	In	VDJ
GTGACATCGGCCCAAAAGAACCCGACAGCTTTCTATCTCTGTGCCAGTAGTGCACTAGCGGACTCCTACGAGCAGTACTTCGGGCCG	CASSALADSYEQYF	1	0.0010309278350515464	42	TCRBV19-01*01	TCRBV19	TCRBV19-01	01				TCRBD02-01	TCRBD02	TCRBD02-01				01,02	TCRBJ02-07*01	TCRBJ02	TCRBJ02-07	01				5	1	3	5	2	0	39	51	53	61	62	1	In	VDJ
ACATCGGCCCAAAAGAACCCGACAGCTTTCTATCTCTGTGCCAGCCGTCTGAGAGGGCCTCTTTACAATGAGCAGTTCTTCGGGCCA	CASRLRGPLYNEQFF	1	0.0010309278350515464	45	TCRBV19-01*01	TCRBV19	TCRBV19-01	01				TCRBD02-01*02	TCRBD02	TCRBD02-01	02				TCRBJ02-01*01	TCRBJ02	TCRBJ02-01	01				9	6	11	0	8	4	36	44	52	57	63	1	In	VDJ
CTGAGTTCTAAGAAGCTCCTTCTCAGTGACTCTGGCTTCTATCTCTGTGCCTGGAGTCAGGGATGGGTTGAAGCTTTCTTTGGACAA	CAWSQGWVEAFF	1	0.0010309278350515464	36	TCRBV30-01*01	TCRBV30	TCRBV30-01	01				TCRBD01-01*01	TCRBD01	TCRBD01-01	01				TCRBJ01-01*01	TCRBJ01	TCRBJ01-01	01				2	6	4	3	0	7	45	-1	57	62	68	1	In	VDJ
ATCCAGTCCACGGAGTCAGGGGACACAGCACTGTATTTCTGTGCCAGCAGCGCCGGGTGGACTAATGAAAAACTGTTTTTTGGCAGT	CASSAGWTNEKLFF	1	0.0010309278350515464	42	TCRBV21-01*01	TCRBV21	TCRBV21-01	01				TCRBD02-01	TCRBD02	TCRBD02-01				01,02	TCRBJ01-04*01	TCRBJ01	TCRBJ01-04	01				5	3	8	4	2	2	39	51	53	57	60	1	In	VDJ
CTGAAGATCCAGCGCACAGAGCAGGGGGACTCGGCCATGTATCTCTGTGCCAGCAGCCTCATTCCCTACGAGCAGTACTTCGGGCCG	CASSLIPYEQYF	1	0.0010309278350515464	36	TCRBV07-09*01	TCRBV07	TCRBV07-09	01								TCRBD01,TCRBD02	TCRBD01-01,TCRBD02-01		TCRBJ02-07*01	TCRBJ02	TCRBJ02-07	01				5	3	4	6	2	2	45	57	59	61	64	1	In	VDJ
GTGAGCAACATGAGCCCTGAAGACAGCAGCATATATCTCTGCAGCGTTCCTGGGACCTTAGGTTACAATGAGCAGTTCTTCGGGCCA	CSVPGTLGYNEQFF	1	0.0010309278350515464	42	TCRBV29-01	TCRBV29	TCRBV29-01				01,02					TCRBD01,TCRBD02	TCRBD01-01,TCRBD02-01		TCRBJ02-01*01	TCRBJ02	TCRBJ02-01	01				5	7	0	7	3	4	39	48	51	56	63	1	In	VDJ
GTGACATCGGCCCAAAAGAACCCGACAGCTTTCTATCTCTGTGCCAGTAGTATAGGGGGCGGCACCGGGGAGCTGTTTTTTGGAGAA	CASSIGGGTGELFF	1	0.0010309278350515464	42	TCRBV19-01*01	TCRBV19	TCRBV19-01	01				TCRBD01-01*01	TCRBD01	TCRBD01-01	01				TCRBJ02-02*01	TCRBJ02	TCRBJ02-02	01				1	2	7	0	0	4	39	-1	55	60	62	1	In	VDJ
AAGATCCAGCCTGCAGAGCTTGGGGACTCGGCCATGTATCTCTGTGCCAGCAGCTTCCGTACAGGGGCCGAGCAGTACTTCGGGCCG	CASSFRTGAEQYF	2	0.002061855670103093	39	TCRBV11-01*01	TCRBV11	TCRBV11-01	01				TCRBD01-01*01	TCRBD01	TCRBD01-01	01				TCRBJ02-07*01	TCRBJ02	TCRBJ02-07	01				3	1	3	2	4	6	42	56	60	67	68	2	In	VDJ
GAGTCCGCCAGCACCAACCAGACATCTATGTACCTCTGTGCCAGCAGTTTTTGGGACGATAATACGAATGAGCAGTTCTTCGGGCCA	CASSFWDDNTNEQFF	1	0.0010309278350515464	45	TCRBV28-01*01	TCRBV28	TCRBV28-01	01								TCRBD01,TCRBD02	TCRBD01-01,TCRBD02-01		TCRBJ02-01*01	TCRBJ02	TCRBJ02-01	01				3	9	0	7	2	7	36	50	52	57	66	1	In	VDJ
ATGAGCCCTGAAGACAGCAGCATATATCTCTGCAGCGTTGAAGAAGGGCTCGGGGGCGACTCCTACAATGAGCAGTTCTTCGGGCCA	CSVEEGLGGDSYNEQFF	1	0.0010309278350515464	51	TCRBV29-01	TCRBV29	TCRBV29-01				01,02					TCRBD01,TCRBD02	TCRBD01-01,TCRBD02-01		TCRBJ02-01*01	TCRBJ02	TCRBJ02-01	01				0	2	6	0	7	0	30	44	51	57	59	1	In	VDJ
CTGACAGTGACCAGTGCCCATCCTGAAGACAGCAGCTTCTACATCTGCAGTGCCCAAGGGGTGAGCAACGAGCAGTTCTTCGGGCCA	CSAQGVSNEQFF	2	0.002061855670103093	36	TCRBV20	TCRBV20				TCRBV20-01,TCRBV20-or09_02		TCRBD01-01*01	TCRBD01	TCRBD01-01	01				TCRBJ02-01*01	TCRBJ02	TCRBJ02-01	01				6	8	5	2	3	10	45	53	56	61	69	2	In	VDJ
AAGATCCGGTCCACAAAGCTGGAGGACTCAGCCATGTACTTCTGTGCCAGCAGGCCTAGTCTAGCCTCCGAGCAGTACTTCGGGCCG	CASRPSLASEQYF	4	0.004123711340206186	39	TCRBV02-01	TCRBV02	TCRBV02-01				01,03	TCRBD02-01	TCRBD02	TCRBD02-01				01,02	TCRBJ02-07*01	TCRBJ02	TCRBJ02-07	01				6	3	4	7	7	6	42	53	60	65	68	4	In	VDJ
CAGCCCTCAGAACCCAGGGACTCAGCTGTGTACTTCTGTGCCAGCAGTTTATCCAGGGGGCGAGGAAACGAGCAGTACTTCGGGCCG	CASSLSRGRGNEQYF	1	0.0010309278350515464	45	TCRBV12	TCRBV12				TCRBV12-03/12-04,TCRBV12-04		TCRBD01-01*01	TCRBD01	TCRBD01-01	01				TCRBJ02-07*01	TCRBJ02	TCRBJ02-07	01				2	6	4	0	2	5	36	51	53	61	67	1	In	VDJ
GCCCAAAAGAACCCGACAGCTTTCTATCTCTGTGCCAGTAGTGCCCGGACAGGTACAAGCTCTGGAAACACCATATATTTTGGAGAG	CASSARTGTSSGNTIYF	2	0.002061855670103093	51	TCRBV19-01*01	TCRBV19	TCRBV19-01	01				TCRBD01-01*01	TCRBD01	TCRBD01-01	01				TCRBJ01-03*01	TCRBJ01	TCRBJ01-03	01				5	6	1	4	4	0	30	42	46	53	59	2	In	VDJ
ACCTTGGAGCTGGGGGACTCGGCCCTTTATCTTTGCGCCAGCAGCTTGTCCCAAGTCGAGGTTACCGGGGAGCTGTTTTTTGGAGAA	CASSLSQVEVTGELFF	3	0.003092783505154639	48	TCRBV05-01*01	TCRBV05	TCRBV05-01	01				TCRBD02-01*02	TCRBD02	TCRBD02-01	02				TCRBJ02-02*01	TCRBJ02	TCRBJ02-02	01				1	2	11	1	9	5	33	48	57	61	63	3	In	VDJ
NTGTCGGCTGCTCCCTCCCAGACATCTGTGTACTTCTGTGCCAGCAGTTACTCGGGTACCCCGAACACTGAAGCTTTCTTTGGACAA	CASSYSGTPNTEAFF	1	0.0010309278350515464	45	TCRBV06-05*01	TCRBV06	TCRBV06-05	01								TCRBD01,TCRBD02	TCRBD01-01,TCRBD02-01		TCRBJ01-01*01	TCRBJ01	TCRBJ01-01	01				0	6	0	9	0	1	36	-1	53	56	62	1	In	VDJ
AGCTCTCTGGAGCTGGGGGACTCAGCTTTGTATTTCTGTGCCAGCAGCCCCCAGAGTGTAGACTACTATGGCTACACCTTCGGTTCG	CASSPQSVDYYGYTF	2	0.002061855670103093	45	TCRBV09-01*01	TCRBV09	TCRBV09-01	01				TCRBD02-01	TCRBD02	TCRBD02-01				01,02	TCRBJ01-02*01	TCRBJ01	TCRBJ01-02	01				4	0	2	10	12	3	36	48	60	-1	64	2	In	VDJ
AAGAAGCTCCTTCTCAGTGACTCTGGCTTCTATCTCTGTGCCTGGAGTGTGGGAGACACACGACCTCGGGGGCAGTTCTTCGGGCCA	CAWSVGDTRPRGQFF	1	0.0010309278350515464	45	TCRBV30-01*01	TCRBV30	TCRBV30-01	01				TCRBD02-01	TCRBD02	TCRBD02-01				01,02	TCRBJ02-01*01	TCRBJ02	TCRBJ02-01	01				0	0	8	3	16	12	36	50	66	-1	71	1	In	VDJ
GAGTCCGCCAGCACCAACCAGACATCTATGTACCTCTGTGCCAGCAGTCCGACAAGTTACTCCTACAATGAGCAGTTCTTCGGGCCA	CASSPTSYSYNEQFF	3	0.003092783505154639	45	TCRBV28-01*01	TCRBV28	TCRBV28-01	01				TCRBD01-01*01	TCRBD01	TCRBD01-01	01				TCRBJ02-01*01	TCRBJ02	TCRBJ02-01	01				5	5	2	6	2	0	36	48	50	54	59	3	In	VDJ
TCACCAGGCCTGGGGGACGCAGCCATGTACCTGTGTGCCACCAGCAGAAGGGTTTTGGGATCCTACAATGAGCAGTTCTTCGGGCCA	CATSRRVLGSYNEQFF	2	0.002061855670103093	48	TCRBV15-01*02	TCRBV15	TCRBV15-01	02								TCRBD01,TCRBD02	TCRBD01-01,TCRBD02-01		TCRBJ02-01*01	TCRBJ02	TCRBJ02-01	01				2	0	0	8	8	1	33	48	56	-1	60	2	In	VDJ
GCTACGAAGCTTGAGGATTCAGCAGTGTATTTTTGTGCCAGCAGCCAATCGCTCGGCAGTCTGGGCAATGAAGCTTTCTTTGGACAA	CASSQSLGSLGNEAFF	1	0.0010309278350515464	48	TCRBV16-01*01	TCRBV16	TCRBV16-01	01				TCRBD01-01*01	TCRBD01	TCRBD01-01	01				TCRBJ01-01*01	TCRBJ01	TCRBJ01-01	01				0	2	8	0	12	7	33	50	62	66	68	1	In	VDJ
GTGAACGCCTTGTTGCTGGGGGACTCGGCCCTGTATCTCTGTGCCAGCAGCTGGAGTGGGCTTAACTATGGCTACACCTTCGGTTCG	CASSWSGLNYGYTF	1	0.0010309278350515464	42	TCRBV05-05*01	TCRBV05	TCRBV05-05	01								TCRBD01,TCRBD02	TCRBD01-01,TCRBD02-01		TCRBJ01-02*01	TCRBJ01	TCRBJ01-02	01				3	1	8	0	5	1	39	52	57	61	62	1	In	VDJ
CAGCCTGCAGAGCTTGGGGACTCGGCCGTGTATCTCTGTGCCAGCAGCGCCGGGACAGGCTTCTACAATGAGCAGTTCTTCGGGCCA	CASSAGTGFYNEQFF	1	0.0010309278350515464	45	TCRBV11-03*01	TCRBV11	TCRBV11-03	01				TCRBD01-01*01	TCRBD01	TCRBD01-01	01				TCRBJ02-01*01	TCRBJ02	TCRBJ02-01	01				5	3	0	4	3	3	36	48	51	59	62	1	In	VDJ
ACTGTGACATCGGCCCAAAAGAACCCGACAGCTTTCTATCTCTGTGCCATTAGGGGGGAAGGCACCGGGGAGCTGTTTTTTGGAGAA	CAIRGEGTGELFF	1	0.0010309278350515464	39	TCRBV19-01*01	TCRBV19	TCRBV19-01	01								TCRBD01,TCRBD02	TCRBD01-01,TCRBD02-01		TCRBJ02-02*01	TCRBJ02	TCRBJ02-02	01				6	4	6	1	0	4	42	-1	53	58	62	1	In	VDJ
AGAAGCTCCTTCTCAGTGACTCTGGCTTCTATCTCTGTGCCTGGAGTGTACTCCCCACAGGCCGGGCAGCCCCAGCATTTTGGTGAT		1	0.0010309278350515464	46	TCRBV30-01*01	TCRBV30	TCRBV30-01	01				TCRBD01-01*01	TCRBD01	TCRBD01-01	01				TCRBJ01-05*01	TCRBJ01	TCRBJ01-05	01				0	5	3	4	7	7	35	49	56	61	66	1	Out	VDJ
CCCTCAGAACCCAGGGACTCAGCTGTGTACTTCTGTGCCAGCAGTGGGGACGGGACAGATGTAAAGGATGGCTACACTTTCGGTTCG	CASSGDGTDVKDGYTF	1	0.0010309278350515464	48	TCRBV12	TCRBV12				TCRBV12-03/12-04,TCRBV12-04		TCRBD01-01*01	TCRBD01	TCRBD01-01	01				TCRBJ01-02*01	TCRBJ01	TCRBJ01-02	01				5	20	0	5	6	17	33	45	51	58	78	1	In	VDJ
AGCACCTTGGAGCTGGGGGACTCGGCCCTTTATCTTTGCGCCAGCAGCTTGGGGCCCGGGGACAATTCACCCCTCCACTTTGGGAAC	CASSLGPGDNSPLHF	1	0.0010309278350515464	45	TCRBV05-01*01	TCRBV05	TCRBV05-01	01								TCRBD01,TCRBD02	TCRBD01-01,TCRBD02-01		TCRBJ01-06*02	TCRBJ01	TCRBJ01-06	02				0	0	0	7	6	7	36	52	58	-1	63	1	In	VDJ
GCTGGGGGACTCGGCCCTGTATCTCTGTGCCAGAAGCCTAGAAGATTAGCGGGAGGGCCGTGCAACAATGAGCAGTTCTTCGGGCCA		1	0.0010309278350515464	56	TCRBV05-03	TCRBV05	TCRBV05-03				01,02	TCRBD02-01*02	TCRBD02	TCRBD02-01	02				TCRBJ02-01*01	TCRBJ02	TCRBJ02-01	01				4	7	5	0	9	5	25	37	46	57	64	1	Out	VDJ
GTGAACGCCTTGTTGCTGGGGGACTCGGCCCTCTATCTCTGTGCCAGCAGCTAAAGGACGGAGAACACTGAAGCTTTCTTTGGACAA	CASS*RTENTEAFF	1	0.0010309278350515464	42	TCRBV05-06*01	TCRBV05	TCRBV05-06	01								TCRBD01,TCRBD02	TCRBD01-01,TCRBD02-01		TCRBJ01-01*01	TCRBJ01	TCRBJ01-01	01				3	3	1	7	3	1	39	52	55	59	62	1	Stop	VDJ
CATGAGCTCCTTGGAGCTGGGGGACTCAGCCCTGTACTTCTGTGCCAGCGGACTGGAGTTAGCAATCAGCCCCAGCATTTTGGTGAT		1	0.0010309278350515464	41	TCRBV13-01*01	TCRBV13	TCRBV13-01	01				TCRBD02-01	TCRBD02	TCRBD02-01				01,02	TCRBJ01-05*01	TCRBJ01	TCRBJ01-05	01				8	5	1	10	0	0	40	-1	49	54	59	1	Out	VDJ
ACATCGGCCCAAAAGAACCCGACAGCTTTCTATCTCTGTGCCAGTAGTATATCCCGGACAGGAAATCAGCCCCAGCATTTTGGTGAT	CASSISRTGNQPQHF	2	0.002061855670103093	45	TCRBV19-01*01	TCRBV19	TCRBV19-01	01				TCRBD01-01*01	TCRBD01	TCRBD01-01	01				TCRBJ01-05*01	TCRBJ01	TCRBJ01-05	01				2	1	1	4	4	4	36	51	55	62	63	2	In	VDJ
CTCTGACTGTGAGCAACATGAGCCCTGAAGACAGCAGCATATATCTCTGCAGCCTTGCAGCGGGATTCACCCCTCCACTTTGGGAAT		1	0.0010309278350515464	34	TCRBV29-01*01	TCRBV29	TCRBV29-01	01				TCRBD02-01	TCRBD02	TCRBD02-01				01,02	TCRBJ01-06*01	TCRBJ01	TCRBJ01-06	01				4	0	6	4	1	8	47	57	58	-1	64	1	Out	VDJ
CCCAGCCCCAACCAGACCTCTCTGTACTTCTGTGCCAGCACCGCCGCGGGGGGCGCGTTGATGGTGGAAGGCTACACCTTCGGTTCG	CASTAAGGALMVEGYTF	1	0.0010309278350515464	51	TCRBV27-01*01	TCRBV27	TCRBV27-01	01				TCRBD02-01*01	TCRBD02	TCRBD02-01	01				TCRBJ01-02*01	TCRBJ01	TCRBJ01-02	01				7	16	7	1	5	8	30	40	45	53	69	1	In	VDJ
CCCTCAGAACCCAGGGACTCAGCTGTGTACTTCTGTGCCAGCAGTTTAAGTCGTAGCGGCGCGACCTACGAGCAGTACTTCGGGCCG	CASSLSRSGATYEQYF	3	0.003092783505154639	48	TCRBV12	TCRBV12				TCRBV12-03/12-04,TCRBV12-04		TCRBD02-01	TCRBD02	TCRBD02-01				01,02	TCRBJ02-07*01	TCRBJ02	TCRBJ02-07	01				2	5	5	5	5	2	33	48	53	59	64	3	In	VDJ
CATCGGCCCAAAAGAACCCGACAGCTTTCTATCTCTGTGCCAGTAGCCACGAAGCGGGAGGGAGACTACGAGCAGTACTTCGGGCCG		1	0.0010309278350515464	46	TCRBV19-01*01	TCRBV19	TCRBV19-01	01				TCRBD02-01*02	TCRBD02	TCRBD02-01	02				TCRBJ02-07*01	TCRBJ02	TCRBJ02-07	01				6	3	6	0	6	3	35	46	52	62	65	1	Out	VDJ
GCTGCTCCCTCCCAGACATCTGTGTACTTCTGTGCCAGCAGTGAAGCGGGGACAGGAGTTTCCAAAAACATTCAGTACTTCGGCGCC	CASSEAGTGVSKNIQYF	1	0.0010309278350515464	51	TCRBV06-01*01	TCRBV06	TCRBV06-01	01				TCRBD01-01*01	TCRBD01	TCRBD01-01	01				TCRBJ02-04*01	TCRBJ02	TCRBJ02-04	01				0	5	0	4	1	2	30	47	48	56	61	1	In	VDJ
CTGGAGTCGCCCAGCCCCAACCAGACCTCTCTGTACTTCTGTGCCAGCAGTCCCACAGGGGTCACAGATACGCAGTATTTTGGCCCA	CASSPTGVTDTQYF	1	0.0010309278350515464	42	TCRBV27-01*01	TCRBV27	TCRBV27-01	01				TCRBD01-01*01	TCRBD01	TCRBD01-01	01				TCRBJ02-03*01	TCRBJ02	TCRBJ02-03	01				5	1	3	2	3	2	39	51	54	61	62	1	In	VDJ
ACTCTGACAGTGACCAGTGCCCATCCTGAAGACAGCAGCTTCTACATCTGCAGTGCTAGAGTGGGGGGCGAAGCTTTCTTTGGACAA	CSARVGGEAFF	1	0.0010309278350515464	33	TCRBV20-01*01	TCRBV20	TCRBV20-01	01								TCRBD01,TCRBD02	TCRBD01-01,TCRBD02-01		TCRBJ01-01*01	TCRBJ01	TCRBJ01-01	01				1	0	6	0	2	8	48	61	63	-1	69	1	In	VDJ
GAGTCCGCCAACACCAACCAGACATCTATGTACCTCTGTGCCAGCAGTTTGGCAGGGAACGGGAAGCAGCCCCAGCATTTTGGTGAT	CASSLAGNGKQPQHF	1	0.0010309278350515464	45	TCRBV28-01*01	TCRBV28	TCRBV28-01	01								TCRBD01,TCRBD02	TCRBD01-01,TCRBD02-01		TCRBJ01-05*01	TCRBJ01	TCRBJ01-05	01				3	9	4	3	2	7	36	50	52	57	66	1	In	VDJ
ATCCAGCGCACAGAGCAGGAGGACTCGGCCGTGTATCTCTGTGCCAGCGGGCCTCGGGGGCGCTTTTCCGAGCAGTACTTCGGGCCG	CASGPRGRFSEQYF	2	0.002061855670103093	42	TCRBV07-02	TCRBV07	TCRBV07-02				01,02					TCRBD01,TCRBD02	TCRBD01-01,TCRBD02-01		TCRBJ02-07*01	TCRBJ02	TCRBJ02-07	01				8	7	6	0	7	6	39	48	55	61	68	2	In	VDJ
CCTGATTCTGGAGTCCGCCAGCACCAACCAGACATCTATGTACCTCTGTGCCACCCCCCCAGCTCCTACGAGCAGTACTTCGGGCCG		1	0.0010309278350515464	35	TCRBV28-01*01	TCRBV28	TCRBV28-01	01				TCRBD01-01*01	TCRBD01	TCRBD01-01	01				TCRBJ02-07*01	TCRBJ02	TCRBJ02-07	01				10	0	4	5	6	0	46	53	59	-1	62	1	Out	VDJ
TCTCTGGAGCTGGGGGACTCAGCTTTGTATTTCTGTGCCAGCAGCGTAGGAAGGGGGAGCTCCTACAATGAGCAGTTCTTCGGGCCA	CASSVGRGSSYNEQFF	1	0.0010309278350515464	48	TCRBV09-01*01	TCRBV09	TCRBV09-01	01				TCRBD01-01*01	TCRBD01	TCRBD01-01	01				TCRBJ02-01*01	TCRBJ02	TCRBJ02-01	01				0	2	5	1	2	0	33	49	51	57	59	1	In	VDJ
ATCCAGCCCTCAGAACCCAGGGACTCAGCTGTGTACTTCTGTGCCAGCACCGTGGACACCAGGGGTGAAAAACTGTTTTTTGGCAGT	CASTVDTRGEKLFF	1	0.0010309278350515464	42	TCRBV12	TCRBV12				TCRBV12-03/12-04,TCRBV12-04		TCRBD01-01*01	TCRBD01	TCRBD01-01	01				TCRBJ01-04*01	TCRBJ01	TCRBJ01-04	01				7	0	4	2	10	7	39	49	59	-1	65	1	In	VDJ
NTGAAGATCCAGCCCTCAGAACCCAGGGACTCAGCTGTGTACTTCTGTGCCAGCAGTGGGATTGGCTACGAGCAGTACTTCGGGCCG	CASSGIGYEQYF	1	0.0010309278350515464	36	TCRBV12-03/12-04*01	TCRBV12	TCRBV12-03/12-04	01								TCRBD01,TCRBD02	TCRBD01-01,TCRBD02-01		TCRBJ02-07*01	TCRBJ02	TCRBJ02-07	01				5	4	0	8	0	3	45	-1	57	61	65	1	In	VDJ
NNNNTGAAGATCCAGCCCTCAGAACCCAGGGACTCAGCTGTGTACTTCTGTGCCAGCAGTTTCGGGGATACGCAGTATTTTGGCCCA	CASSFGDTQYF	1	0.0010309278350515464	33	TCRBV12-03/12-04*01	TCRBV12	TCRBV12-03/12-04	01				TCRBD02-01	TCRBD02	TCRBD02-01				01,02	TCRBJ02-03*01	TCRBJ02	TCRBJ02-03	01				3	0	8	4	0	6	48	-1	62	-1	66	1	In	VDJ
ATCCAGCGCACAGAGCAGGGGGACTCGGCCATGTATCTCTGTGCCAGCAGCTCTAGCGGCAGCACAGATACGCAGTATTTTGGCCCA	CASSSSGSTDTQYF	1	0.0010309278350515464	42	TCRBV07-09*01	TCRBV07	TCRBV07-09	01				TCRBD02-01	TCRBD02	TCRBD02-01				01,02	TCRBJ02-03*01	TCRBJ02	TCRBJ02-03	01				4	1	4	5	0	0	39	-1	52	59	60	1	In	VDJ
ATCCAGCGCACAGAGCAGGGGGACTCGGCCATGTATCTCTGTGCCAGCAGCTTGGGGACGGCTAACTATGGCTACACCTTCGGTTCG	CASSLGTANYGYTF	1	0.0010309278350515464	42	TCRBV07-09*01	TCRBV07	TCRBV07-09	01								TCRBD01,TCRBD02	TCRBD01-01,TCRBD02-01		TCRBJ01-02*01	TCRBJ01	TCRBJ01-02	01				3	2	0	7	1	0	39	53	54	59	61	1	In	VDJ
CTGGGGGACTCAGCCCTGTACTTCTGTGCCAGCAGCTTAGGTCCCCCTAGTCCAAACCGGTTATCCTACGAGCAGTACTTCGGGCCG	CASSLGPPSPNRLSYEQYF	2	0.002061855670103093	57	TCRBV13-01*01	TCRBV13	TCRBV13-01	01				TCRBD02-01	TCRBD02	TCRBD02-01				01,02	TCRBJ02-07*01	TCRBJ02	TCRBJ02-07	01				0	13	4	8	5	1	24	41	46	50	63	2	In	VDJ
AGCTCTCTGGAGCTGGGGGACTCAGCTTTGTATTTCTGTGCCAGCAGCGTAGGCGGGACAGAGAACTACGAGCAGTACTTCGGGCCG	CASSVGGTENYEQYF	1	0.0010309278350515464	45	TCRBV09-01*01	TCRBV09	TCRBV09-01	01				TCRBD01-01*01	TCRBD01	TCRBD01-01	01				TCRBJ02-07*01	TCRBJ02	TCRBJ02-07	01				0	4	0	5	2	3	36	52	54	61	65	1	In	VDJ
ATCCAGCAGGTAGTGCGAGGAGATTCGGCAGCTTATTTCTGTGCCAGCTCACCACCTTCAGGAAACTACGAGCAGTACTTCGGGCCG	CASSPPSGNYEQYF	1	0.0010309278350515464	42	TCRBV18-01*01	TCRBV18	TCRBV18-01	01				TCRBD01-01*01	TCRBD01	TCRBD01-01	01				TCRBJ02-07*01	TCRBJ02	TCRBJ02-07	01				0	3	4	4	2	3	39	56	58	62	65	1	In	VDJ
GTGAGCACCTTGGAGCTGGGGGACTCGGCCCTTTATCTTTGCGCCAGCAGCTTGGTAGGGTCTGGAAACACCATATATTTTGGAGAG	CASSLVGSGNTIYF	1	0.0010309278350515464	42	TCRBV05-01*01	TCRBV05	TCRBV05-01	01								TCRBD01,TCRBD02	TCRBD01-01,TCRBD02-01		TCRBJ01-03*01	TCRBJ01	TCRBJ01-03	01				0	0	5	3	1	1	39	55	56	-1	60	1	In	VDJ
CGGTCCACAAAGCTGGAGGACTCAGCCATGTACTTCTGTGCCAGCAGTAACATTCCGTTGATGAGAAACATTCAGTACTTCGGCGCC	CASSNIPLMRNIQYF	2	0.002061855670103093	45	TCRBV02-01	TCRBV02	TCRBV02-01				01,03					TCRBD01,TCRBD02	TCRBD01-01,TCRBD02-01		TCRBJ02-04*01	TCRBJ02	TCRBJ02-04	01				5	13	3	6	1	6	36	48	49	52	65	2	In	VDJ
GCCCAGCCCCAACCAGACCTCTCTGTACTTCTGTGCCAGCAGTTTACGGACAACGGGACCTCCTACAATGAGCAGTTCTTCGGGCCA		1	0.0010309278350515464	50	TCRBV27-01*01	TCRBV27	TCRBV27-01	01								TCRBD01,TCRBD02	TCRBD01-01,TCRBD02-01		TCRBJ02-01*01	TCRBJ02	TCRBJ02-01	01				2	0	0	7	8	0	31	46	54	-1	59	1	Out	VDJ
AAGATCCAGCGCACAGAGCAGCGGGACTCAGCCATGTATCGCTGTGCCAGCAGCTTGGACCGCACAGATACGCAGTATTTTGGCCCA	CASSLDRTDTQYF	1	0.0010309278350515464	39	TCRBV07	TCRBV07				TCRBV07-06,TCRBV07-07						TCRBD01,TCRBD02	TCRBD01-01,TCRBD02-01		TCRBJ02-03*01	TCRBJ02	TCRBJ02-03	01				3	1	1	7	0	1	42	-1	56	60	61	1	In	VDJ
ACCAACCAGACATCTATGTACCTCTGTGCCAGCATCGGAGAGGGGGCGGGAGGTCGGGTGTACACCGGGGAGCTGTTTTTTGGAGAA	CASIGEGAGGRVYTGELFF	1	0.0010309278350515464	57	TCRBV28-01*01	TCRBV28	TCRBV28-01	01				TCRBD02-01*02	TCRBD02	TCRBD02-01	02				TCRBJ02-02*01	TCRBJ02	TCRBJ02-02	01				7	8	7	1	11	3	24	34	45	53	61	1	In	VDJ
ACCCTGGAGTCTGCCAGGCCCTCACATACCTCTCAGTACCTCTGTGCCAGCTTGGACAGCGCCAATCAGCCCCAGCATTTTGGTGAT	CASLDSANQPQHF	1	0.0010309278350515464	39	TCRBV25-01*01	TCRBV25	TCRBV25-01	01				TCRBD01-01*01	TCRBD01	TCRBD01-01	01				TCRBJ01-05*01	TCRBJ01	TCRBJ01-05	01				8	3	1	5	2	3	42	51	53	59	62	1	In	VDJ
GCTGCCTCCTCCCAGACATCTGTATATTTCTGCGCCAGCAGTCTAAAGAAAAAGGACAGGTGCCTCTATGGCTACACCTTCGGTTCG	CASSLKKKDRCLYGYTF	1	0.0010309278350515464	51	TCRBV10-01	TCRBV10	TCRBV10-01				01,03	TCRBD01-01*01	TCRBD01	TCRBD01-01	01				TCRBJ01-02*01	TCRBJ01	TCRBJ01-02	01				5	5	1	4	11	4	30	42	53	60	65	1	In	VDJ
CAGCGCACAGAGCAGGAGGACTCCGCCGTGTATCTCTGTGCCAGCAGCTTAGCCGCGAGTGGGAGCTATGGCTACACCTTCGGTTCG	CASSLAASGSYGYTF	2	0.002061855670103093	45	TCRBV07-08*01	TCRBV07	TCRBV07-08	01				TCRBD02-01*02	TCRBD02	TCRBD02-01	02				TCRBJ01-02*01	TCRBJ01	TCRBJ01-02	01				0	0	9	2	7	4	36	53	60	-1	65	2	In	VDJ
GCCTTGTTGCTGGGGGACTCGGCCCTGTATCTCTGTGCCAGCAGCAGCGGGGAGGGGGCCCTAAACTATGGCTACACCTTCGGTTCG	CASSSGEGALNYGYTF	1	0.0010309278350515464	48	TCRBV05-05*01	TCRBV05	TCRBV05-05	01								TCRBD01,TCRBD02	TCRBD01-01,TCRBD02-01		TCRBJ01-02*01	TCRBJ01	TCRBJ01-02	01				4	4	5	0	7	2	33	45	52	59	63	1	In	VDJ
GTGACCAGTGCCCATCCTGAAGACAGCAGCTTCTACATCTGCAGTGCTCCTCGGCAGGTAGATACTTACGAGCAGTACTTCGGGCCG	CSAPRQVDTYEQYF	1	0.0010309278350515464	42	TCRBV20	TCRBV20				TCRBV20-01,TCRBV20-or09_02		TCRBD01-01*01	TCRBD01	TCRBD01-01	01				TCRBJ02-07*01	TCRBJ02	TCRBJ02-07	01				5	8	4	4	6	4	39	48	54	58	66	1	In	VDJ
GTGAGCACCTTGGAGCTGGGGGACTCGGCCCTTTATCTTTGCGCCAGCAGCTTGGCAGCCTTGGGAGACACCATATATTTTGGAGAG	CASSLAALGDTIYF	1	0.0010309278350515464	42	TCRBV05-01*01	TCRBV05	TCRBV05-01	01				TCRBD02-01*02	TCRBD02	TCRBD02-01	02				TCRBJ01-03*01	TCRBJ01	TCRBJ01-03	01				0	0	9	2	7	8	39	55	62	-1	67	1	In	VDJ
GAGCAGCGGGACTCGGCCATGTATCGCTGTGCCAGCAGTCCCGGACGGAACCCGAGCTCTGGGGCCAACGTCCTGACTTTCGGGGCC	CASSPGRNPSSGANVLTF	1	0.0010309278350515464	54	TCRBV07-06*01	TCRBV07	TCRBV07-06	01								TCRBD01,TCRBD02	TCRBD01-01,TCRBD02-01		TCRBJ02-06*01	TCRBJ02	TCRBJ02-06	01				6	10	1	7	4	0	27	38	42	46	56	1	In	VDJ
TCCTCCCAGACATCTGTATATTTCTGCGCCAGCAGTGCCGGGACTAGCGGGAGTAGGATGTCCTACAATGAGCAGTTCTTCGGGCCA	CASSAGTSGSRMSYNEQFF	2	0.002061855670103093	57	TCRBV10-01	TCRBV10	TCRBV10-01				01,03	TCRBD02-01*02	TCRBD02	TCRBD02-01	02				TCRBJ02-01*01	TCRBJ02	TCRBJ02-01	01				4	7	0	2	2	1	24	37	39	53	60	2	In	VDJ
TCCGCCAGCACCAACCAGACATCTATGTACCTCTGTGCCAGCAGTTTGCCCACAGGGGGCTTTTCCTACGAGCAGTACTTCGGGCCG	CASSLPTGGFSYEQYF	1	0.0010309278350515464	48	TCRBV28-01*01	TCRBV28	TCRBV28-01	01				TCRBD01-01*01	TCRBD01	TCRBD01-01	01				TCRBJ02-07*01	TCRBJ02	TCRBJ02-07	01				3	3	3	0	4	1	33	47	51	60	63	1	In	VDJ
CTGAAGGTGCAGCCTGCAGAACTGGAGGATTCTGGAGTTTATTTCTGTGCCAGCAGCCAGGGGGGTTATACGCAGTATTTTGGCCCA	CASSQGGYTQYF	1	0.0010309278350515464	36	TCRBV14-01*01	TCRBV14	TCRBV14-01	01				TCRBD02-01*01	TCRBD02	TCRBD02-01	01				TCRBJ02-03*01	TCRBJ02	TCRBJ02-03	01				3	2	9	1	0	7	45	-1	59	65	67	1	In	VDJ
NTGTCGGCTGCTCCCTCCCAGACATCTGTGTACTTCTGTGCCAGCAGTTACTCGAAAAGGGGCACCGGGGAGCTGTTTTTTGGAGAA	CASSYSKRGTGELFF	1	0.0010309278350515464	45	TCRBV06-05*01	TCRBV06	TCRBV06-05	01				TCRBD01-01*01	TCRBD01	TCRBD01-01	01				TCRBJ02-02*01	TCRBJ02	TCRBJ02-02	01				0	0	5	2	4	4	36	53	57	-1	62	1	In	VDJ
NNNNNNNTGTCGGCTGCTCCCTCCCAGACATCTGTGTACTTCTGTGCCAGCAGGCCGGGTCTGCGGACTGAAGCTTTCTTTGGACAA	CASRPGLRTEAFF	2	0.002061855670103093	39	TCRBV06-05*01	TCRBV06	TCRBV06-05	01				TCRBD02-01	TCRBD02	TCRBD02-01				01,02	TCRBJ01-01*01	TCRBJ01	TCRBJ01-01	01				6	0	7	5	9	5	42	53	62	-1	66	2	In	VDJ
AAGATCCAGCCTGCAGAGCTTGGGGACTCGGCCATGTATCTCTGTGCCAGCAGCTTTCGACAGGGCAGCGAGCAGTACTTCGGGCCG	CASSFRQGSEQYF	1	0.0010309278350515464	39	TCRBV11-01*01	TCRBV11	TCRBV11-01	01				TCRBD01-01*01	TCRBD01	TCRBD01-01	01				TCRBJ02-07*01	TCRBJ02	TCRBJ02-07	01				3	3	2	3	2	6	42	56	58	65	68	1	In	VDJ
CTGGAGTCAGCTACCCGCTCCCAGACATCTGTGTATTTCTGCGCCAGCTCGGGACTAGCGGGCTCCTACGAGCAGTACTTCGGGCCG	CASSGLAGSYEQYF	2	0.002061855670103093	42	TCRBV10-02*01	TCRBV10	TCRBV10-02	01				TCRBD02-01	TCRBD02	TCRBD02-01				01,02	TCRBJ02-07*01	TCRBJ02	TCRBJ02-07	01				8	0	0	4	2	0	39	48	50	-1	62	2	In	VDJ
GTGAACGCCTTGGAGCTGGACGACTCGGCCCTGTATCTCTGTGCCAGCAGCTTGGGAAGGGCTCAAGAGACCCAGTACTTCGGGCCA	CASSLGRAQETQYF	1	0.0010309278350515464	42	TCRBV05-04*01	TCRBV05	TCRBV05-04	01								TCRBD01,TCRBD02	TCRBD01-01,TCRBD02-01		TCRBJ02-05*01	TCRBJ02	TCRBJ02-05	01				0	2	5	3	2	2	39	55	57	61	63	1	In	VDJ
CTGGAGTCCGCCAGCACCAACCAGACATCTATGTACCTCTGTGCCAGCAGCGGCCCCCACGGGAACACTGAAGCTTTCTTTGGACAA	CASSGPHGNTEAFF	2	0.002061855670103093	42	TCRBV28-01*01	TCRBV28	TCRBV28-01	01								TCRBD01,TCRBD02	TCRBD01-01,TCRBD02-01		TCRBJ01-01*01	TCRBJ01	TCRBJ01-01	01				6	8	9	0	1	1	39	50	51	54	62	2	In	VDJ
CGCTCACCAGGCCTGGGGGACGCAGCCATGTACCTGTGTGCCACCAGCAGAGACGGGATAACCAGTCAGCCCCAGCATTTTGGTGAT	CATSRDGITSQPQHF	1	0.0010309278350515464	45	TCRBV15-01*02	TCRBV15	TCRBV15-01	02				TCRBD02-01*02	TCRBD02	TCRBD02-01	02				TCRBJ01-05*01	TCRBJ01	TCRBJ01-05	01				0	7	8	3	0	6	36	-1	53	58	65	1	In	VDJ
NTGTCGGCTGCTCCCTCCCAGACATCTGTGTACTTCTGTGCCAGCAGTCAAAAGGAACTAGCGGGGGTCGAGCAGTACTTCGGGCCG	CASSQKELAGVEQYF	1	0.0010309278350515464	45	TCRBV06-05*01	TCRBV06	TCRBV06-05	01				TCRBD02-01*01	TCRBD02	TCRBD02-01	01				TCRBJ02-07*01	TCRBJ02	TCRBJ02-07	01				5	1	3	2	8	6	36	48	56	67	68	1	In	VDJ
GGAGTCAGGGGACACAGCACTGTATTTCTGTGCCAGCAGCAAAGCGAACCCTTCGACAGGTTAGCCTACGAGCAGTACTTCGGGCCG		2	0.002061855670103093	53	TCRBV21-01*01	TCRBV21	TCRBV21-01	01				TCRBD01-01*01	TCRBD01	TCRBD01-01	01				TCRBJ02-07*01	TCRBJ02	TCRBJ02-07	01				0	4	2	4	9	2	28	45	54	60	64	2	Out	VDJ
AACCTGAGCTCTCTGGAGCTGGGGGACTCAGCTTTGTATTTCTGTGCCAGCAGCCCCCGGGGGGACACTGAAGCTTTCTTTGGACAA	CASSPRGDTEAFF	1	0.0010309278350515464	39	TCRBV09-01*01	TCRBV09	TCRBV09-01	01				TCRBD02-01*01	TCRBD02	TCRBD02-01	01				TCRBJ01-01*01	TCRBJ01	TCRBJ01-01	01				4	0	8	1	3	3	42	54	57	-1	64	1	In	VDJ
NNNNTGTCGGCTGCTCCCTCCCAGACATCTGTGTACTTCTGTGCCAGCAGTGGACAGCGCAACTCCTACGAGCAGTACTTCGGGCCG	CASSGQRNSYEQYF	1	0.0010309278350515464	42	TCRBV06	TCRBV06				TCRBV06-01,TCRBV06-05		TCRBD01-01*01	TCRBD01	TCRBD01-01	01				TCRBJ02-07*01	TCRBJ02	TCRBJ02-07	01				4	5	2	5	0	0	39	-1	52	57	62	1	In	VDJ
ACAGTGACCAGTGCTCATCCTGAAGACAGCAGCTTCTACATCTGCAGTATCCCAGTTGGCGGATCCTACGAGCAGTACTTCGGGCCG	CSIPVGGSYEQYF	1	0.0010309278350515464	39	TCRBV20	TCRBV20				TCRBV20-01,TCRBV20-or09_02		TCRBD02-01	TCRBD02	TCRBD02-01				01,02	TCRBJ02-07*01	TCRBJ02	TCRBJ02-07	01				8	1	7	5	10	1	42	48	58	62	63	1	In	VDJ
ACCTTGGAGCTGGGGGACTCGGCCCTTTATCTTTGCGCCAGCAGCCCGGCTCCTAGCTATTCAGGCGAGACCCAGTACTTCGGGCCA	CASSPAPSYSGETQYF	1	0.0010309278350515464	48	TCRBV05-01*01	TCRBV05	TCRBV05-01	01				TCRBD02-01	TCRBD02	TCRBD02-01				01,02	TCRBJ02-05*01	TCRBJ02	TCRBJ02-05	01				4	9	4	7	7	5	33	45	52	57	66	1	In	VDJ
GTGAACGCCTTGGAGCTGGACGACTCGGCCCTGTATCTCTGTGCCAGCAGCTTCGGTCAGCACCAAGAGACCCAGTACTTCGGGCCA	CASSFGQHQETQYF	1	0.0010309278350515464	42	TCRBV05-04*01	TCRBV05	TCRBV05-04	01								TCRBD01,TCRBD02	TCRBD01-01,TCRBD02-01		TCRBJ02-05*01	TCRBJ02	TCRBJ02-05	01				2	1	4	5	4	0	39	53	57	60	61	1	In	VDJ
ACCAGTGCCCATCCTGAAGACAGCAGCTTCTACATCTGCAGTGCTAGAGACGGGCTATCGGGCACAGATACGCAGTATTTTGGCCCA	CSARDGLSGTDTQYF	3	0.003092783505154639	45	TCRBV20	TCRBV20				TCRBV20-01,TCRBV20-or09_02						TCRBD01,TCRBD02	TCRBD01-01,TCRBD02-01		TCRBJ02-03*01	TCRBJ02	TCRBJ02-03	01				0	6	8	0	1	1	36	50	51	55	61	3	In	VDJ
GCCATCCCCAACCAGACAGCTCTTTACTTCTGTGCCACCAGTGATTTTCCCAGCGGGAGATGCCGTCACGAGCAGTACTTCGGGCCG	CATSDFPSGRCRHEQYF	1	0.0010309278350515464	51	TCRBV24-01*01	TCRBV24	TCRBV24-01	01				TCRBD02-01*02	TCRBD02	TCRBD02-01	02				TCRBJ02-07*01	TCRBJ02	TCRBJ02-07	01				1	8	6	2	4	5	30	47	51	59	67	1	In	VDJ
TGTTGCTGGGGGACTCGGCCCTCTATCTCTGTGCCAGCAGCTTTCACAGGTGAAAGCACTACACGGCACGAGCAGTACTTCGGGCCG		1	0.0010309278350515464	52	TCRBV05-06*01	TCRBV05	TCRBV05-06	01				TCRBD01-01*01	TCRBD01	TCRBD01-01	01				TCRBJ02-07*01	TCRBJ02	TCRBJ02-07	01				2	17	3	4	2	5	29	43	45	50	67	1	Out	VDJ
GTGACATCGGCCCAAAAGAACCCGACAGCTTTCTATCTCTGTGCCAGTAGTATTCAAGCGGGAGTGGCTGAGCAGTTCTTCGGGCCA	CASSIQAGVAEQFF	1	0.0010309278350515464	42	TCRBV19-01*01	TCRBV19	TCRBV19-01	01				TCRBD02-01*02	TCRBD02	TCRBD02-01	02				TCRBJ02-01*01	TCRBJ02	TCRBJ02-01	01				3	4	6	2	3	9	39	53	56	64	68	1	In	VDJ
AACATGAGCCCTGAAGACAGCAGCATATATCTCTGCAGCGTCGATGGAACGACTAGCGGGGGGGCAAATGAGCAGTTCTTCGGGCCA	CSVDGTTSGGANEQFF	1	0.0010309278350515464	48	TCRBV29-01	TCRBV29	TCRBV29-01				01,02	TCRBD02-01*01	TCRBD02	TCRBD02-01	01				TCRBJ02-01*01	TCRBJ02	TCRBJ02-01	01				6	2	2	0	9	7	33	41	50	64	66	1	In	VDJ
ACTGTGACATCGGCCCAAAAGAACCCGACAGCTTTCTATCTCTGTGCCAGTAGGGGGGAAGGTACCGGGGAGCTGTTTTTTGGAGAA	CASRGEGTGELFF	1	0.0010309278350515464	39	TCRBV19-01*01	TCRBV19	TCRBV19-01	01								TCRBD01,TCRBD02	TCRBD01-01,TCRBD02-01		TCRBJ02-02*01	TCRBJ02	TCRBJ02-02	01				6	5	6	1	0	5	42	-1	53	58	63	1	In	VDJ
CAGCCTGCAGAGCTTGAGGACTCGGCCGTGTATCTCTGTGCCAGCAGCTTACTTACAACCTCCTACAATGAGCAGTTCTTCGGGCCA	CASSLLTTSYNEQFF	1	0.0010309278350515464	45	TCRBV11	TCRBV11				TCRBV11-02,TCRBV11-03		TCRBD01-01*01	TCRBD01	TCRBD01-01	01				TCRBJ02-01*01	TCRBJ02	TCRBJ02-01	01				2	2	3	6	3	0	36	51	54	57	59	1	In	VDJ
GAGCAGCGGGACTCAGCCATGTATCGCTGTGCTAGCAGCGCGCAGACCCCGGGATCCGTTTACGACAATGAGCAGTTCTTCGGGCCA	CASSAQTPGSVYDNEQFF	3	0.003092783505154639	54	TCRBV07-07*01	TCRBV07	TCRBV07-07	01				TCRBD02-01*02	TCRBD02	TCRBD02-01	02				TCRBJ02-01*01	TCRBJ02	TCRBJ02-01	01				5	10	8	3	10	5	27	39	49	54	64	3	In	VDJ
CACATCAATTCCCTGGAGCTTGGTGACTCTGCTGTGTATTTCTGTGCCAGCAGCCGGAGGGGGGACGGGACCCAGTACTTCGGGCCA	CASSRRGDGTQYF	1	0.0010309278350515464	39	TCRBV03-01/03-02*01	TCRBV03	TCRBV03-01/03-02	01								TCRBD01,TCRBD02	TCRBD01-01,TCRBD02-01		TCRBJ02-05*01	TCRBJ02	TCRBJ02-05	01				4	5	5	1	2	7	42	55	57	63	68	1	In	VDJ
AGTTCTAAGAAGCTCCTTCTCAGTGACTCTGGCTTCTATCTCTGTGCCTGGAGACAGCAGAACACCGGGGAGCTGTTTTTTGGAGAA	CAWRQQNTGELFF	1	0.0010309278350515464	39	TCRBV30-01*01	TCRBV30	TCRBV30-01	01				TCRBD01-01*01	TCRBD01	TCRBD01-01	01				TCRBJ02-02*01	TCRBJ02	TCRBJ02-02	01				3	2	3	5	0	1	42	-1	53	57	59	1	In	VDJ
NNNNNNNTGTCGGCTGCTCCCTCCCAGACATCTGTGTACTTCTGTGCCAGCAGTGAACAGGTCCACACTGAAGCTTTCTTTGGACAA	CASSEQVHTEAFF	3	0.003092783505154639	39	TCRBV06-01*01	TCRBV06	TCRBV06-01	01				TCRBD01-01*01	TCRBD01	TCRBD01-01	01				TCRBJ01-01*01	TCRBJ01	TCRBJ01-01	01				2	3	4	4	0	3	42	-1	57	61	64	3	In	VDJ
GACAGCAGCTTCTACATCTGCAGTGCTACTCTCACTAGGGGGGACAGGGGCGTTTTTTGACGGAGAGACCAAGCTTTCTTTGGACAA	CSATLTRGDRGVF*RRDQAFF	1	0.0010309278350515464	63	TCRBV20	TCRBV20				TCRBV20-01,TCRBV20-or09_02		TCRBD01-01*01	TCRBD01	TCRBD01-01	01				TCRBJ01-01*01	TCRBJ01	TCRBJ01-01	01				4	20	0	2	12	9	18	28	40	50	70	1	Stop	VDJ
CTGAAGATCCGGTCCACAAAGCTGGAGGACTCAGCCATGTACTTCTGTGCCAGCAGCACAGGGCGTGAAAAACTGTTTTTTGGCAGT	CASSTGREKLFF	1	0.0010309278350515464	36	TCRBV02-01	TCRBV02	TCRBV02-01				01,03	TCRBD01-01*01	TCRBD01	TCRBD01-01	01				TCRBJ01-04*01	TCRBJ01	TCRBJ01-04	01				6	2	3	3	1	7	45	56	57	63	65	1	In	VDJ
GTCGGCTGCTCCCTCCCAGACATCTGTGTACTTCTGTGCCAGCAGTTACAACTGGGCGCAAGCAATCAGCCCCAGCATTTTGGTGAT		1	0.0010309278350515464	47	TCRBV06-05*01	TCRBV06	TCRBV06-05	01				TCRBD01-01*01	TCRBD01	TCRBD01-01	01				TCRBJ01-05*01	TCRBJ01	TCRBJ01-05	01				2	3	8	0	4	1	34	49	53	57	60	1	Out	VDJ
TCCGCCAGCACCAACCAGACATCTATGTACCTCTGTGCCAGCAGTCCCCCCCAGGGGTCGAGGGATTACGAGCAGTACTTCGGGCCG	CASSPPQGSRDYEQYF	1	0.0010309278350515464	48	TCRBV28-01*01	TCRBV28	TCRBV28-01	01				TCRBD01-01*01	TCRBD01	TCRBD01-01	01				TCRBJ02-07*01	TCRBJ02	TCRBJ02-07	01				5	9	4	2	6	4	33	45	51	57	66	1	In	VDJ
CCAACCAGACCTCTCTGTACTTCTGTGCCAGCAGTTTGCACCCTACGCTTGACTAGCGGGGGTGACTACGAGCAGTACTTCGGGCCG		1	0.0010309278350515464	58	TCRBV27-01*01	TCRBV27	TCRBV27-01	01				TCRBD02-01*01	TCRBD02	TCRBD02-01	01				TCRBJ02-07*01	TCRBJ02	TCRBJ02-07	01				3	3	2	2	13	3	23	37	50	62	65	1	Out	VDJ
NTGTCGGCTGCTCCCTCCCAGACATCTGTGTACTTCTGTGCCAGCAGTGCCCGCGGGGGGGGCACAGATACGCAGTATTTTGGCCCA	CASSARGGGTDTQYF	1	0.0010309278350515464	45	TCRBV06	TCRBV06				TCRBV06-01,TCRBV06-05		TCRBD02-01*01	TCRBD02	TCRBD02-01	01				TCRBJ02-03*01	TCRBJ02	TCRBJ02-03	01				4	0	7	0	3	1	36	49	52	-1	61	1	In	VDJ
CTCTGGAGCTGGGGGACTCAGCTTTGTATTTCTGTGCCAGCAGCGACGGGGACAGCACATAGCAATCAGCCCCAGCATTTTGGTGAT		2	0.002061855670103093	49	TCRBV09-01*01	TCRBV09	TCRBV09-01	01				TCRBD01-01*01	TCRBD01	TCRBD01-01	01				TCRBJ01-05*01	TCRBJ01	TCRBJ01-05	01				3	4	0	5	3	0	32	45	48	55	59	2	Out	VDJ
ACATCGGCCCAAAAGAACCCGACAGCTTTCTATCTCTGTGCCAGTAGTATCCCCCAACCTTCGGGGCAGCCCCAGCATTTTGGTGAT	CASSIPQPSGQPQHF	1	0.0010309278350515464	45	TCRBV19-01*01	TCRBV19	TCRBV19-01	01				TCRBD02-01*01	TCRBD02	TCRBD02-01	01				TCRBJ01-05*01	TCRBJ01	TCRBJ01-05	01				3	0	8	3	11	7	36	50	61	-1	66	1	In	VDJ
CAGCGCACAGAGCAGGAGGACTCGGCCGTGTATCTCTGTGCCAGCAGCTTACGGCAGACTAGGGATTCACCCCTCCACTTTGGGAAT	CASSLRQTRDSPLHF	1	0.0010309278350515464	45	TCRBV07-02	TCRBV07	TCRBV07-02				01,02	TCRBD02-01	TCRBD02	TCRBD02-01				01,02	TCRBJ01-06*01	TCRBJ01	TCRBJ01-06	01				2	2	2	8	5	8	36	51	56	62	64	1	In	VDJ
NNNNTGTCGGCTGCTCCCTCCCAGACATCTGTGTACTTCTGTGCCAGCAGTAACCTCGGGAGGCTGTATGGCTACACCTTCGGTTCG	CASSNLGRLYGYTF	1	0.0010309278350515464	42	TCRBV06-05*01	TCRBV06	TCRBV06-05	01				TCRBD02-01*02	TCRBD02	TCRBD02-01	02				TCRBJ01-02*01	TCRBJ01	TCRBJ01-02	01				5	3	8	1	5	5	39	51	56	63	66	1	In	VDJ
CTGGAGTCTGCCAGGCCCTCACATACCTCTCAGTACCTCTGTGCCAGCAGTGAATACGCAGGGGCCTATGGCTACACCTTCGGTTCG	CASSEYAGAYGYTF	1	0.0010309278350515464	42	TCRBV25-01*01	TCRBV25	TCRBV25-01	01				TCRBD01-01*01	TCRBD01	TCRBD01-01	01				TCRBJ01-02*01	TCRBJ01	TCRBJ01-02	01				0	1	4	2	2	4	39	56	58	64	65	1	In	VDJ
GTGAACGCCTTGGAGCTGGACGACTCGGCCCTGTATCTCTGTGCCAGCAGCCGCATGGCAGGGGGAGATGGCTACACCTTCGGTTCG	CASSRMAGGDGYTF	1	0.0010309278350515464	42	TCRBV05-04*01	TCRBV05	TCRBV05-04	01				TCRBD01-01*01	TCRBD01	TCRBD01-01	01				TCRBJ01-02*01	TCRBJ01	TCRBJ01-02	01				4	2	4	1	7	6	39	51	58	65	67	1	In	VDJ
NNNNTGTCGGCTGCTCCCTCCCAGACATCTGTGTACTTCTGTGCCAGCACCCGCCAGGCAGGGAATTCACCCCTCCACTTTGGGAAC	CASTRQAGNSPLHF	1	0.0010309278350515464	42	TCRBV06-05*01	TCRBV06	TCRBV06-05	01				TCRBD01-01*01	TCRBD01	TCRBD01-01	01				TCRBJ01-06*02	TCRBJ01	TCRBJ01-06	02				7	0	4	3	9	7	39	49	58	-1	63	1	In	VDJ
ACGATCCAGCGCACAGAGCAGCGGGACTCAGCCATGTATCGCTGTGCCAGCAGCTTAGACAGGCCGGAGACCCAGTACTTCGGGCCA	CASSLDRPETQYF	1	0.0010309278350515464	39	TCRBV07	TCRBV07				TCRBV07-06,TCRBV07-07		TCRBD01-01*01	TCRBD01	TCRBD01-01	01				TCRBJ02-05*01	TCRBJ02	TCRBJ02-05	01				1	3	3	4	0	5	42	-1	58	63	66	1	In	VDJ
AGATCCAGTCCACGGAGTCAGGGGACACAGCACTGTATTTCTGTGCCAGCAGGACTAGCGGGAGTAGAGACCCAGTACTTCGGGCCA		1	0.0010309278350515464	40	TCRBV21-01*01	TCRBV21	TCRBV21-01	01				TCRBD02-01*02	TCRBD02	TCRBD02-01	02				TCRBJ02-05*01	TCRBJ02	TCRBJ02-05	01				6	1	2	2	0	4	41	-1	52	64	65	1	Out	VDJ
AATCTTCACATCAATTCCCTGGAGCTTGGTGACTCTGCTGTGTATTTCTGTGCCAGCAGCCATGTGACTGAAGCTTTCTTTGGACAA	CASSHVTEAFF	1	0.0010309278350515464	33	TCRBV03-01/03-02*01	TCRBV03	TCRBV03-01/03-02	01											TCRBJ01-01*01	TCRBJ01	TCRBJ01-01	01				3	4	0	0	0	5	48	-1	-1	62	66	1	In	VJ
ACTGTGAGCAACATGAGCCCTGAAGACAGCAGCATATATCTCTGCAGCGTTGAAAAACGACAGTCCACTGAAGCTTTCTTTGGACAA	CSVEKRQSTEAFF	3	0.003092783505154639	39	TCRBV29-01	TCRBV29	TCRBV29-01				01,02	TCRBD01-01*01	TCRBD01	TCRBD01-01	01				TCRBJ01-01*01	TCRBJ01	TCRBJ01-01	01				2	2	2	5	4	4	42	54	58	63	65	3	In	VDJ
CTGATTCTGGAGTCCGCCAGCACCAACCAGACATCTATGTACCTCTGTGCCAGCAGTTTACGCTACTACGAGCAGTACTTCGGGCCG	CASSLRYYEQYF	2	0.002061855670103093	36	TCRBV28-01*01	TCRBV28	TCRBV28-01	01				TCRBD02-01	TCRBD02	TCRBD02-01				01,02	TCRBJ02-07*01	TCRBJ02	TCRBJ02-07	01				2	0	4	9	2	3	45	60	62	-1	65	2	In	VDJ
ACAGTGACCAGTGCCCATCCTGAAGACAGCAGCTTCTACATCTGCAGTGCTAGAGCTCAGCGGGAAGAGACCCAGTACTTCGGGCCA	CSARAQREETQYF	1	0.0010309278350515464	39	TCRBV20	TCRBV20				TCRBV20-01,TCRBV20-or09_02		TCRBD02-01	TCRBD02	TCRBD02-01				01,02	TCRBJ02-05*01	TCRBJ02	TCRBJ02-05	01				1	0	6	4	3	3	42	55	58	-1	64	1	In	VDJ
ATCCGGTCCACAAAGCTGGAGGACTCAGCCATGTACTTCTGTGCCAGCAAGGGACGGGGCGGGAATGAAAAACTGTTTTTTGGCAGT	CASKGRGGNEKLFF	1	0.0010309278350515464	42	TCRBV02-01	TCRBV02	TCRBV02-01				01,03					TCRBD01,TCRBD02	TCRBD01-01,TCRBD02-01		TCRBJ01-04*01	TCRBJ01	TCRBJ01-04	01				7	8	0	7	1	5	39	49	50	55	63	1	In	VDJ
GTGAGCAACATGAGCCCTGAAGACAGCAGCATATATCTCTGCAGCGTTGGGGCTGGCTCTGGGGCCAACGTCCTGACTTTCGGGGCC	CSVGAGSGANVLTF	1	0.0010309278350515464	42	TCRBV29-01	TCRBV29	TCRBV29-01				01,02	TCRBD01-01*01	TCRBD01	TCRBD01-01	01				TCRBJ02-06*01	TCRBJ02	TCRBJ02-06	01				4	3	8	0	0	0	39	-1	49	53	56	1	In	VDJ
GCTACCAGCTCCCAGACATCTGTGTACTTCTGTGCCACCGAGTCGGGGACAGGGAATGTAATTCAAGATACGCAGTATTTTGGCCCA	CATESGTGNVIQDTQYF	2	0.002061855670103093	51	TCRBV10-03*01	TCRBV10	TCRBV10-03	01				TCRBD01-01*01	TCRBD01	TCRBD01-01	01				TCRBJ02-03*01	TCRBJ02	TCRBJ02-03	01				10	11	0	3	8	5	30	37	45	54	65	2	In	VDJ
AGAGTCTGCCATCCCCAACCAGACAGCTCTTTACTTCTGTGCCACCAGTCGTGGGCAGTAGTCAATCAGCCCCAGCATTTTGGTGAT		1	0.0010309278350515464	44	TCRBV24-01*01	TCRBV24	TCRBV24-01	01				TCRBD01-01*01	TCRBD01	TCRBD01-01	01				TCRBJ01-05*01	TCRBJ01	TCRBJ01-05	01				6	6	8	0	3	3	37	49	52	56	62	1	Out	VDJ
TGTACCCTCTCAGACATCTGTGTACTTCTGTGCCAGCAGCGAAAAACACGGAACAGGTGCACATGCTATGGCTACACCTTCGGTTCG		1	0.0010309278350515464	53	TCRBV06-04*01	TCRBV06	TCRBV06-04	01				TCRBD01-01*01	TCRBD01	TCRBD01-01	01				TCRBJ01-02*01	TCRBJ01	TCRBJ01-02	01				6	8	3	4	13	4	28	39	52	57	65	1	Out	VDJ
ACATCGGCCCAAAAGAACCCGACAGCTTTCTATCTCTGTGCCAGTACCCTCGCGGGGGGGGGACTAACCGGCTACACCTTCGGTTCG	CASTLAGGGLTGYTF	2	0.002061855670103093	45	TCRBV19-01*01	TCRBV19	TCRBV19-01	01				TCRBD02-01*01	TCRBD02	TCRBD02-01	01				TCRBJ01-02*01	TCRBJ01	TCRBJ01-02	01				7	9	7	0	5	8	36	46	51	60	69	2	In	VDJ
GTGACATCGGCCCAAAAGAACCCGACAGCTTTCTATCTCTGTGCCAGTAGTGCGCGACAGAGTGCTACGGAGCAGTACTTCGGGCCG	CASSARQSATEQYF	1	0.0010309278350515464	42	TCRBV19-01*01	TCRBV19	TCRBV19-01	01				TCRBD01-01*01	TCRBD01	TCRBD01-01	01				TCRBJ02-07*01	TCRBJ02	TCRBJ02-07	01				5	9	2	5	4	7	39	51	55	60	69	1	In	VDJ
ACCTTGGAGCTGGGGGACTCGGCCCTTTATCTTTGCGCCAGCAGCCCGAGTCGGAGCTCAAGACAAGAGACCCAGTACTTCGGGCCA	CASSPSRSSRQETQYF	3	0.003092783505154639	48	TCRBV05-01*01	TCRBV05	TCRBV05-01	01				TCRBD02-01*02	TCRBD02	TCRBD02-01	02				TCRBJ02-05*01	TCRBJ02	TCRBJ02-05	01				4	7	10	2	7	2	33	45	52	56	63	3	In	VDJ
NNNTGTCGGCTGCTCCCTCCCAGACATCTGTGTACTTCTGTGCCAGAACACAGGGGTCCACAGGGCGATACGCAGTATTTTGGCCCA		2	0.002061855670103093	43	TCRBV06-05*01	TCRBV06	TCRBV06-05	01				TCRBD01-01*01	TCRBD01	TCRBD01-01	01				TCRBJ02-03*01	TCRBJ02	TCRBJ02-03	01				9	10	3	2	3	6	38	46	49	56	66	2	Out	VDJ
TCCGCCAGCACCAACCAGACATCTATGTACCTCTGTGCCAGCAGTTTTTTTGGGCGAGCGAACACCGGGGAGCTGTTTTTTGGAGAA	CASSFFGRANTGELFF	1	0.0010309278350515464	48	TCRBV28-01*01	TCRBV28	TCRBV28-01	01				TCRBD01-01*01	TCRBD01	TCRBD01-01	01				TCRBJ02-02*01	TCRBJ02	TCRBJ02-02	01				3	3	8	0	4	0	33	47	51	55	58	1	In	VDJ
AGCTCTCTGGAGCTGGGGGACTCAGCTTTGTATTTCTGTGCCAGCAGCGTAGTTGGCCCGGGGGCTACTGAAGCTTTCTTTGGACAA	CASSVVGPGATEAFF	1	0.0010309278350515464	45	TCRBV09-01*01	TCRBV09	TCRBV09-01	01								TCRBD01,TCRBD02	TCRBD01-01,TCRBD02-01		TCRBJ01-01*01	TCRBJ01	TCRBJ01-01	01				0	1	6	0	7	5	36	52	59	65	66	1	In	VDJ
NNNNNNNNNNTGTCGGCTGCTCCCTCCCAGACATCTGTGTACTTCTGTGCCAGCACCCACATCAATTCACCCCTCCACTTTGGGAAT	CASTHINSPLHF	1	0.0010309278350515464	36	TCRBV06-05*01	TCRBV06	TCRBV06-05	01				TCRBD01-01*01	TCRBD01	TCRBD01-01	01				TCRBJ01-06*01	TCRBJ01	TCRBJ01-06	01				7	2	3	6	3	7	45	55	58	61	63	1	In	VDJ
CAGGAGGACTCGGCCGTGTATCTCTGTGCCAGCAGCTTAGTAATGGGTCTAGTAACAGGATTTAACTATGGCTACACCTTCGGTTCG	CASSLVMGLVTGFNYGYTF	1	0.0010309278350515464	57	TCRBV07-02	TCRBV07	TCRBV07-02				01,02	TCRBD01-01*01	TCRBD01	TCRBD01-01	01				TCRBJ01-02*01	TCRBJ01	TCRBJ01-02	01				1	3	3	4	14	1	24	40	54	59	62	1	In	VDJ
ATCCAGCAGGTAGTGCGAGGAGATTCGGCAGCTTATTTCTGTGCCAGCTCCTCCGAGCAGGGGGGCTACGAGCAGTACTTCGGGCCG	CASSSEQGGYEQYF	1	0.0010309278350515464	42	TCRBV18-01*01	TCRBV18	TCRBV18-01	01				TCRBD01-01*01	TCRBD01	TCRBD01-01	01				TCRBJ02-07*01	TCRBJ02	TCRBJ02-07	01				6	1	4	1	7	3	39	50	57	64	65	1	In	VDJ
CGGTCCACAAAGCTGGAGGACTCAGCCATGTACTTCTGTGCCAGCAGAGGGACTAGCGGGGCCTCCTACGAGCAGTACTTCGGGCCG	CASRGTSGASYEQYF	1	0.0010309278350515464	45	TCRBV02-01	TCRBV02	TCRBV02-01				01,03	TCRBD02-01*01	TCRBD02	TCRBD02-01	01				TCRBJ02-07*01	TCRBJ02	TCRBJ02-07	01				6	1	0	3	1	0	36	47	48	61	62	1	In	VDJ
ATCCAGCCTGCAGAGCTTGAGGACTCGGCCGTGTATCTCTGTGCCAGCAGCTTAACCGGAGAACGGACTGAAGCTTTCTTTGGACAA	CASSLTGERTEAFF	1	0.0010309278350515464	42	TCRBV11	TCRBV11				TCRBV11-02,TCRBV11-03		TCRBD02-01*02	TCRBD02	TCRBD02-01	02				TCRBJ01-01*01	TCRBJ01	TCRBJ01-01	01				2	5	10	2	3	5	39	54	57	61	66	1	In	VDJ
NTGTCGGCTGCTCCCTCCCAAACATCTGTGTACTTCTGTGCCAGCAGCTAGTTACGTCGAGTGGTCTTTGAGCAGTACTTCGGGCCG	CASS*LRRVVFEQYF	1	0.0010309278350515464	45	TCRBV06-02*02	TCRBV06	TCRBV06-02	02				TCRBD02-01	TCRBD02	TCRBD02-01				01,02	TCRBJ02-07*01	TCRBJ02	TCRBJ02-07	01				3	18	5	8	0	7	36	-1	48	51	69	1	Stop	VDJ
GTGACCAGTGCCCATCCTGAAGACAGCAGCTTCTACATCTGCAGTGCTACCCCGACAGGGGCCAAAAACATTCAGTACTTCGGCGCC	CSATPTGAKNIQYF	1	0.0010309278350515464	42	TCRBV20	TCRBV20				TCRBV20-01,TCRBV20-or09_02		TCRBD01-01*01	TCRBD01	TCRBD01-01	01				TCRBJ02-04*01	TCRBJ02	TCRBJ02-04	01				4	0	2	3	4	1	39	49	53	-1	60	1	In	VDJ
AGCACCTTGGAGCTGGGGGACTCGGCCCTTTATCTTTGCGCCAGCAGCTTGGGGCCCGGGGATAATTCACCCCTCCACTTTGGGAAC	CASSLGPGDNSPLHF	1	0.0010309278350515464	45	TCRBV05-01*01	TCRBV05	TCRBV05-01	01				TCRBD02-01*01	TCRBD02	TCRBD02-01	01				TCRBJ01-06*02	TCRBJ01	TCRBJ01-06	02				0	0	8	3	4	5	36	52	56	-1	61	1	In	VDJ
GAGTCTGCCATCCCCAACCAGACAGCTCTTTACTTCTGTGCCACCAGTGATGCCGACAGATTAACCAATGAGCAGTTCTTCGGGCCA	CATSDADRLTNEQFF	2	0.002061855670103093	45	TCRBV24-01*01	TCRBV24	TCRBV24-01	01				TCRBD01-01*01	TCRBD01	TCRBD01-01	01				TCRBJ02-01*01	TCRBJ02	TCRBJ02-01	01				3	6	2	5	3	6	36	51	54	59	65	2	In	VDJ
CGCACAGAGCAGGAGGACTCCGCCGTGTATCTCTGTGCCAGCAGCTTAGCAGTCAATCCGAACACCGGGGAGCTGTTTTTTGGAGAA	CASSLAVNPNTGELFF	2	0.002061855670103093	48	TCRBV07-08*01	TCRBV07	TCRBV07-08	01								TCRBD01,TCRBD02	TCRBD01-01,TCRBD02-01		TCRBJ02-02*01	TCRBJ02	TCRBJ02-02	01				0	3	4	6	3	0	33	50	53	55	58	2	In	VDJ
ATCCAGCGCACAGAGCAGGGGGACTCGGCCATGTATCTCTGTGCCAGCAGCCAGGGACAGATGAACACTGAAGCTTTCTTTGGACAA	CASSQGQMNTEAFF	1	0.0010309278350515464	42	TCRBV07-09*01	TCRBV07	TCRBV07-09	01				TCRBD01-01*01	TCRBD01	TCRBD01-01	01				TCRBJ01-01*01	TCRBJ01	TCRBJ01-01	01				5	1	0	5	2	0	39	51	53	60	61	1	In	VDJ
AGGCCTGGGGGACGCAGCCATGTACCTGTGTGCCACCAGCCCAAACACTAGGTCGATAATAGCAATCAGCCCCAGCATTTTGGTGAT		2	0.002061855670103093	53	TCRBV15-01*02	TCRBV15	TCRBV15-01	02				TCRBD02-01	TCRBD02	TCRBD02-01				01,02	TCRBJ01-05*01	TCRBJ01	TCRBJ01-05	01				5	8	3	8	6	0	28	40	46	51	59	2	Out	VDJ
TTGTTGCTGGGGGACTCGGCCCTCTATCTCTGTGCCAGCAGCTTGGGAGGGGGGTCAACTCTAACCTACGAGCAGTACTTCGGGCCG	CASSLGGGSTLTYEQYF	1	0.0010309278350515464	51	TCRBV05-06*01	TCRBV05	TCRBV05-06	01								TCRBD01,TCRBD02	TCRBD01-01,TCRBD02-01		TCRBJ02-07*01	TCRBJ02	TCRBJ02-07	01				0	11	5	1	1	2	30	46	47	53	64	1	In	VDJ
GCCCTCAGAACCCAGGGACTCAGCTGTGTATTTTTGTGCTAGTGGTTTTTTCGCCAAAGTCGGGCCAACGTCCTGACTTTCGGGGCC		1	0.0010309278350515464	47	TCRBV12-05*01	TCRBV12	TCRBV12-05	01								TCRBD01,TCRBD02	TCRBD01-01,TCRBD02-01		TCRBJ02-06*01	TCRBJ02	TCRBJ02-06	01				3	5	4	6	6	5	34	48	54	56	61	1	Out	VDJ
TGGAGCTTGGTGACTCTGCTGTGTATTTCTGTGCCAGCAGCTGTCTTAGTCCCATTGCAAAGAAAAAACATTCAGTACTTCGGCGCC		1	0.0010309278350515464	52	TCRBV03-01/03-02*01	TCRBV03	TCRBV03-01/03-02	01				TCRBD02-01	TCRBD02	TCRBD02-01				01,02	TCRBJ02-04*01	TCRBJ02	TCRBJ02-04	01				5	14	5	8	5	4	29	41	46	49	63	1	Out	VDJ
GTGACATCGGCCCAAAAGAACCCGACAGCTTTCTATCTCTGTGCCAGTAGTATTGGAGGGGGGCTGGGTGAGCAGTTCTTCGGGCCA	CASSIGGGLGEQFF	1	0.0010309278350515464	42	TCRBV19-01*01	TCRBV19	TCRBV19-01	01								TCRBD01,TCRBD02	TCRBD01-01,TCRBD02-01		TCRBJ02-01*01	TCRBJ02	TCRBJ02-01	01				3	6	5	1	3	9	39	53	56	62	68	1	In	VDJ
TCTGGAGTCTGCTGCCTCCTCCCAGACATCTGTATATTTCTGCGCCAGCAGCGCCGTGGGCGGCCGGGGGAAGGGTACTTCGGGCCA		1	0.0010309278350515464	41	TCRBV10-01*01	TCRBV10	TCRBV10-01	01				TCRBD02-01*01	TCRBD02	TCRBD02-01	01				TCRBJ02-05*01	TCRBJ02	TCRBJ02-05	01				6	4	8	2	13	13	40	51	64	70	74	1	Out	VDJ
GTGAGCACCTTGGAGCTGGGGGACTCGGCCCTTTATCTTTGCGCCAGCAGCTTGGCGCCCTCTCCAGATACGCAGTATTTTGGCCCA	CASSLAPSPDTQYF	1	0.0010309278350515464	42	TCRBV05-01*01	TCRBV05	TCRBV05-01	01								TCRBD01,TCRBD02	TCRBD01-01,TCRBD02-01		TCRBJ02-03*01	TCRBJ02	TCRBJ02-03	01				0	6	10	0	1	4	39	55	56	58	64	1	In	VDJ
CGCACAGAGCAGGGGGACTCGGCCATGTATCTCTGTGCCAGCAGCTTAATGCGGACTCTTAACACCGGGGAGCTGTTTTTTGGAGAA	CASSLMRTLNTGELFF	1	0.0010309278350515464	48	TCRBV07-09*01	TCRBV07	TCRBV07-09	01				TCRBD02-01	TCRBD02	TCRBD02-01				01,02	TCRBJ02-02*01	TCRBJ02	TCRBJ02-02	01				2	3	1	10	4	2	33	48	52	57	60	1	In	VDJ
CTGAAGATCCAGCGCACAGAGCAGGAGGACTCGGCCGTGTATCTCTGTGCCAGCAGCTTGCAAAACTATGGCTACACCTTCGGTTCG	CASSLQNYGYTF	2	0.002061855670103093	36	TCRBV07	TCRBV07				TCRBV07-02,TCRBV07-08						TCRBD01,TCRBD02	TCRBD01-01,TCRBD02-01		TCRBJ01-02*01	TCRBJ01	TCRBJ01-02	01				3	1	4	6	1	2	45	59	60	62	63	2	In	VDJ
CTGAAGATCCAGCGCACAGAGCAGGAGGACTCGGCCGTGTATCTCTGTGCCACCAGGACAGGCGCCTACGAGCAGTACTTCGGGCCG	CATRTGAYEQYF	2	0.002061855670103093	36	TCRBV07	TCRBV07				TCRBV07-02,TCRBV07-08		TCRBD01-01*01	TCRBD01	TCRBD01-01	01				TCRBJ02-07*01	TCRBJ02	TCRBJ02-07	01				6	2	2	4	0	2	45	-1	56	62	64	2	In	VDJ
CTCAAGATCCAGCCTGCAGAGCTTGAGGACTCGGCCGTGTATCTCTGTGCCAGCAGCTTGGGGGGCAGTGAGCAGTTCTTCGGGCCA	CASSLGGSEQFF	2	0.002061855670103093	36	TCRBV11	TCRBV11				TCRBV11-02,TCRBV11-03						TCRBD01,TCRBD02	TCRBD01-01,TCRBD02-01		TCRBJ02-01*01	TCRBJ02	TCRBJ02-01	01				3	2	6	0	1	9	45	59	60	66	68	2	In	VDJ
CCAGGCCTGGGGGACGCAGCCATGTACCTGTGTGCCACCAGCAGCCTCGGGGGAAGCGGGAGCTACAATGAGCAGTTCTTCGGGCCA	CATSSLGGSGSYNEQFF	1	0.0010309278350515464	51	TCRBV15-01*02	TCRBV15	TCRBV15-01	02				TCRBD02-01*02	TCRBD02	TCRBD02-01	02				TCRBJ02-01*01	TCRBJ02	TCRBJ02-01	01				3	0	6	2	10	3	30	44	54	-1	62	1	In	VDJ
TCCGCCAGCACCAACCAGACATCTATGTACCTCTGTGCCAGCAGCCAATTGGGGAGGGGGAGCACAGATACGCAGTATTTTGGCCCA	CASSQLGRGSTDTQYF	2	0.002061855670103093	48	TCRBV28-01*01	TCRBV28	TCRBV28-01	01				TCRBD02-01*02	TCRBD02	TCRBD02-01	02				TCRBJ02-03*01	TCRBJ02	TCRBJ02-03	01				6	2	9	0	7	0	33	44	51	58	60	2	In	VDJ
ATCCGGTCCACAAAGCTGGAGGACTCAGCCATGTACTTCTGTGCCAGCACCGCCATAAGAGGGGGAGGGGGCTACACCTTCGGTTCG	CASTAIRGGGGYTF	1	0.0010309278350515464	42	TCRBV02-01	TCRBV02	TCRBV02-01				01,03	TCRBD02-01*02	TCRBD02	TCRBD02-01	02				TCRBJ01-02*01	TCRBJ01	TCRBJ01-02	01				7	0	9	0	13	8	39	49	62	-1	69	1	In	VDJ
ACAGAGCAGCGGGACTCGGCCATGTATCGCTGTGCCAGCAGCTTAGGAGGCGGGACAGGTAGGGCCTACGAGCAGTACTTCGGGCCG	CASSLGGGTGRAYEQYF	1	0.0010309278350515464	51	TCRBV07-06*01	TCRBV07	TCRBV07-06	01				TCRBD01-01*01	TCRBD01	TCRBD01-01	01				TCRBJ02-07*01	TCRBJ02	TCRBJ02-07	01				1	5	0	4	5	2	30	46	51	59	64	1	In	VDJ
ATGAGCTCCTTGGAGCTGGGGGACTCAGCCCTGTACTTCTGTGCCAGCAGCTTAGGTACGGGGGTACACGAGCAGTACTTCGGGCCG	CASSLGTGVHEQYF	1	0.0010309278350515464	42	TCRBV13-01*01	TCRBV13	TCRBV13-01	01				TCRBD02-01*01	TCRBD02	TCRBD02-01	01				TCRBJ02-07*01	TCRBJ02	TCRBJ02-07	01				0	3	8	2	2	5	39	56	58	64	67	1	In	VDJ
CTGAAGATCCGGTCCACAAAGCTGGAGGACTCAGCCATGTACTTCTGTGCCAGTAACAGGGGGCGGGATGAGCAGTTCTTCGGGCCA	CASNRGRDEQFF	1	0.0010309278350515464	36	TCRBV02-01	TCRBV02	TCRBV02-01				01,03	TCRBD01-01*01	TCRBD01	TCRBD01-01	01				TCRBJ02-01*01	TCRBJ02	TCRBJ02-01	01				9	3	3	0	2	8	45	53	55	64	67	1	In	VDJ
CGCACAGAGCGGGGGGACTCAGCCGTGTATCTCTGTGCCAGCAGCTTAACCTCCCGGGGACGGGAGATTCAGCAGTTCTTCGGGCCA	CASSLTSRGREIQQFF	1	0.0010309278350515464	48	TCRBV07-03*01	TCRBV07	TCRBV07-03	01				TCRBD02-01*02	TCRBD02	TCRBD02-01	02				TCRBJ02-01*01	TCRBJ02	TCRBJ02-01	01				0	4	8	2	10	11	33	50	60	66	70	1	In	VDJ
CTGATTCTGGAGTCCGCCAGCACCAACCAGACATCTATGTACCTCTGTGCCAGCAGTTCAGGTCCCTACGAGCAGTACTTCGGGCCG	CASSSGPYEQYF	1	0.0010309278350515464	36	TCRBV28-01*01	TCRBV28	TCRBV28-01	01				TCRBD01-01*01	TCRBD01	TCRBD01-01	01				TCRBJ02-07*01	TCRBJ02	TCRBJ02-07	01				4	2	4	4	0	2	45	-1	58	62	64	1	In	VDJ
CTGATTCTGGAGTCCGCCAGCACCAACCAGACATCTATGTACCTCTGTGCCAGCAGTTCCCAGAGCGACACCATATATTTTGGAGAG	CASSSQSDTIYF	1	0.0010309278350515464	36	TCRBV28-01*01	TCRBV28	TCRBV28-01	01				TCRBD02-01	TCRBD02	TCRBD02-01				01,02	TCRBJ01-03*01	TCRBJ01	TCRBJ01-03	01				4	0	6	6	5	8	45	58	63	-1	67	1	In	VDJ
TCCACAAAGCTGGAGGACTCAGCCATGTACTTCTGTGCCAGCAGTGAGTTTCGGGCAGGGAATAATTCACCCCTCCACTTTGGGAAC	CASSEFRAGNNSPLHF	1	0.0010309278350515464	48	TCRBV02-01	TCRBV02	TCRBV02-01				01,03	TCRBD01-01*01	TCRBD01	TCRBD01-01	01				TCRBJ01-06*02	TCRBJ01	TCRBJ01-06	02				3	1	4	3	8	5	33	47	55	60	61	1	In	VDJ
TTAAATCTTCACATCAATTCCCTGGAGCTTGGTGACTCTGCTGTGTATTTCTGTGCCAGCGGTCACACTGAGCAGTTCTTCGGGCCA	CASGHTEQFF	1	0.0010309278350515464	30	TCRBV03-01/03-02*01	TCRBV03	TCRBV03-01/03-02	01				TCRBD01-01*01	TCRBD01	TCRBD01-01	01				TCRBJ02-01*01	TCRBJ02	TCRBJ02-01	01				8	1	3	6	4	9	51	60	64	67	68	1	In	VDJ
AGGCTGGAGTTGGCTGCTCCCTCCCAGACATCTGTGTACTTCTGTGCCAGCAGTTACGCCGAAGAAGAGACCCAGTACTTCGGGCCA	CASSYAEEETQYF	1	0.0010309278350515464	39	TCRBV06-06*01	TCRBV06	TCRBV06-06	01								TCRBD01,TCRBD02	TCRBD01-01,TCRBD02-01		TCRBJ02-05*01	TCRBJ02	TCRBJ02-05	01				2	2	2	8	3	3	42	57	60	62	64	1	In	VDJ
GTTGCTGGGGGACTCGGCCCTCTATCTCTGTGCCAGCAGCCCGGAGGGACAGGGGGCCCCATGAACACTGAAGCTTTCTTTGGACAA		1	0.0010309278350515464	53	TCRBV05-06*01	TCRBV05	TCRBV05-06	01				TCRBD01-01*01	TCRBD01	TCRBD01-01	01				TCRBJ01-01*01	TCRBJ01	TCRBJ01-01	01				4	4	0	0	5	0	28	40	45	57	61	1	Out	VDJ
CTGAGCTCTCTGGAGCTGGGGGACTCAGCTTTGTATTTCTGTGCCAGCAGCGGTCGAGGGGGGAACTATGGCTACACCTTCGGTTCG	CASSGRGGNYGYTF	1	0.0010309278350515464	42	TCRBV09-01*01	TCRBV09	TCRBV09-01	01								TCRBD01,TCRBD02	TCRBD01-01,TCRBD02-01		TCRBJ01-02*01	TCRBJ01	TCRBJ01-02	01				3	1	5	1	4	2	39	52	56	62	63	1	In	VDJ
AAAGAACCCGACAGCTTTCTATCTCTGTGCCAGTAGTATAGATTCGCAGGGGGGGTTAGGACCAAAAACATTCAGTACTTCGGCGCC		1	0.0010309278350515464	56	TCRBV19-01*01	TCRBV19	TCRBV19-01	01								TCRBD01,TCRBD02	TCRBD01-01,TCRBD02-01		TCRBJ02-04*01	TCRBJ02	TCRBJ02-04	01				0	8	4	1	4	2	25	42	46	53	61	1	Out	VDJ
TCGGCTGCTCCCTCCCAGACATCTGTGTACTTCTGTGCCAGCAGTTACACTAGCGGGGGGGCCGGATCTGAGCAGTTCTTCGGGCCA	CASSYTSGGAGSEQFF	1	0.0010309278350515464	48	TCRBV06-05*01	TCRBV06	TCRBV06-05	01				TCRBD02-01*01	TCRBD02	TCRBD02-01	01				TCRBJ02-01*01	TCRBJ02	TCRBJ02-01	01				2	7	3	0	0	9	33	-1	48	61	68	1	In	VDJ
AGCTCTCTGGAGCTGGGGGACTCAGCTTTGTATTTCTGTGCCAGCAGCGTGACAGGGAATTACTACAATGAGCAGTTCTTCGGGCCA	CASSVTGNYYNEQFF	1	0.0010309278350515464	45	TCRBV09-01*01	TCRBV09	TCRBV09-01	01				TCRBD01-01*01	TCRBD01	TCRBD01-01	01				TCRBJ02-01*01	TCRBJ02	TCRBJ02-01	01				2	5	2	3	0	3	36	-1	50	57	62	1	In	VDJ
CAGCGCACAGAGCAGCGGGACTCGGCCATGTATCGCTGTGCCAGCAGCTTAGCAAGGCGGCGCACAGATACGCAGTATTTTGGCCCA	CASSLARRRTDTQYF	2	0.002061855670103093	45	TCRBV07-06*01	TCRBV07	TCRBV07-06	01				TCRBD02-01	TCRBD02	TCRBD02-01				01,02	TCRBJ02-03*01	TCRBJ02	TCRBJ02-03	01				0	1	7	5	3	1	36	53	56	60	61	2	In	VDJ
CCCTGGAGCTTGGTGACTCTGCTGTGTATTTCTGTGCCAGCAGCCAAAAGGTACTAGCGGGAGATCAATACGCAGTATTTTGGCCCA		1	0.0010309278350515464	49	TCRBV03-01/03-02*01	TCRBV03	TCRBV03-01/03-02	01				TCRBD02-01*02	TCRBD02	TCRBD02-01	02				TCRBJ02-03*01	TCRBJ02	TCRBJ02-03	01				2	4	3	2	5	7	32	47	52	63	67	1	Out	VDJ
CCCTCAGAACCCAGGGACTCAGCTGTGTATTTTTGTGCTAGTGGCTGGGACACCAACGCAACTAACTATGGCTACACCTTCGGTTCG	CASGWDTNATNYGYTF	1	0.0010309278350515464	48	TCRBV12-05*01	TCRBV12	TCRBV12-05	01				TCRBD01-01*01	TCRBD01	TCRBD01-01	01				TCRBJ01-02*01	TCRBJ01	TCRBJ01-02	01				6	9	0	6	2	0	33	44	46	52	61	1	In	VDJ
NTGTCGGCTGCTCCCTCCCAGACATCTGTGTACTTCTGTGCCAGCAGGGGGGGAATTGCGAATAACTATGGCTACACCTTCGGTTCG	CASRGGIANNYGYTF	2	0.002061855670103093	45	TCRBV06-05*01	TCRBV06	TCRBV06-05	01				TCRBD02-01*01	TCRBD02	TCRBD02-01	01				TCRBJ01-02*01	TCRBJ01	TCRBJ01-02	01				6	9	9	1	0	1	36	-1	47	53	62	2	In	VDJ
ATCCAGCGCACAGAGCAGGGGGACTCGGCCATGTATCTCTGTGCCAGCCAACGGACGGGGGCCCCCTACGAGCAGTACTTCGGGCCG	CASQRTGAPYEQYF	3	0.003092783505154639	42	TCRBV07-09	TCRBV07	TCRBV07-09				01,05,06					TCRBD01,TCRBD02	TCRBD01-01,TCRBD02-01		TCRBJ02-07*01	TCRBJ02	TCRBJ02-07	01				8	2	6	0	8	2	39	48	56	62	64	3	In	VDJ
TGGAGCTTGGTGACTCTGCTGTGTATTTCTGTGCCAGCAGCTTTGTCTGTCCCATTGCAAAGAAAAAACATTCAGTACTTCGGCGCC		1	0.0010309278350515464	52	TCRBV03-01/03-02*01	TCRBV03	TCRBV03-01/03-02	01								TCRBD01,TCRBD02	TCRBD01-01,TCRBD02-01		TCRBJ02-04*01	TCRBJ02	TCRBJ02-04	01				5	0	2	8	20	4	29	41	61	-1	63	1	Out	VDJ
TCGGCTGCTCCCTCCCAAACATCTGTGTACTTCTGTGCCAGCAGTTTGCTGGACAGGGTGAGCTCCGGGGAGCTGTTTTTTGGAGAA	CASSLLDRVSSGELFF	1	0.0010309278350515464	48	TCRBV06-02/06-03*01	TCRBV06	TCRBV06-02/06-03	01				TCRBD01-01*01	TCRBD01	TCRBD01-01	01				TCRBJ02-02*01	TCRBJ02	TCRBJ02-02	01				4	6	1	3	4	6	33	46	50	58	64	1	In	VDJ
TCTGCTGCCTCCTCCCAGACATCTGTATATTTCTGCGCCAGGGAGGAGGGTCGAGCGGGGGGCAGGTATGGCTACACCTTCGGTTCG	CAREEGRAGGRYGYTF	1	0.0010309278350515464	48	TCRBV10-01	TCRBV10	TCRBV10-01				01,03	TCRBD02-01*01	TCRBD02	TCRBD02-01	01				TCRBJ01-02*01	TCRBJ01	TCRBJ01-02	01				9	4	6	1	12	5	33	41	53	62	66	1	In	VDJ
ATCCAGCGCACAGAGCAGGAGGACTCGGCCGTGTATCTCTGTGCCAGCAGCTTAAGGACAGGGTCTATCGAGCAGTACTTCGGGCCG	CASSLRTGSIEQYF	4	0.004123711340206186	42	TCRBV07-02	TCRBV07	TCRBV07-02				01,02	TCRBD01-01*01	TCRBD01	TCRBD01-01	01				TCRBJ02-07*01	TCRBJ02	TCRBJ02-07	01				2	5	1	3	1	6	39	54	55	63	68	4	In	VDJ
AACGCCTTGTTGCTGGGGGACTCGGCCCTGTATCTCTGTGCCAGCAGCCCTCAACCGGGACAGGGCTACGAGCAGTACTTCGGGCCG	CASSPQPGQGYEQYF	1	0.0010309278350515464	45	TCRBV05-05*01	TCRBV05	TCRBV05-05	01				TCRBD01-01*01	TCRBD01	TCRBD01-01	01				TCRBJ02-07*01	TCRBJ02	TCRBJ02-07	01				4	0	0	3	8	3	36	48	56	-1	65	1	In	VDJ
CCAGTGCCCATCCTGAAGACAGCAGCTTCTACATCTGCAGTGCTAGATGGGACTAGCGGGAGCACCTACGAGCAGTACTTCGGGCCG		1	0.0010309278350515464	46	TCRBV20	TCRBV20				TCRBV20-01,TCRBV20-or09_02		TCRBD02-01*02	TCRBD02	TCRBD02-01	02				TCRBJ02-07*01	TCRBJ02	TCRBJ02-07	01				2	2	0	2	1	2	35	47	48	62	64	1	Out	VDJ
ATCCAGCGCACAGAGCAGGAGGACTCCGCCGTGTATCTCTGTGCCAGCAGTCCATCGGGACAGGGGGACGAGCAGTACTTCGGGCCG	CASSPSGQGDEQYF	2	0.002061855670103093	42	TCRBV07-08	TCRBV07	TCRBV07-08				01,03	TCRBD01-01*01	TCRBD01	TCRBD01-01	01				TCRBJ02-07*01	TCRBJ02	TCRBJ02-07	01				6	0	0	1	6	5	39	50	56	-1	67	2	In	VDJ
CAGCCCTCAGAACCCAGGGACTCAGCTGTGTACTTCTGTGCCAGCAGTTTAGAGGGACAGGGTCTGTCACCCCTCCACTTTGGGAAC	CASSLEGQGLSPLHF	1	0.0010309278350515464	45	TCRBV12	TCRBV12				TCRBV12-03/12-04,TCRBV12-04		TCRBD01-01*01	TCRBD01	TCRBD01-01	01				TCRBJ01-06*02	TCRBJ01	TCRBJ01-06	02				1	4	0	3	1	10	36	52	53	62	66	1	In	VDJ
CTGGAGTCGCCCAGCCCCAACCAGACCTCTCTGTACTTCTGTGCCAGCAGTTTCCTGGGGAGCACAGATACGCAGTATTTTGGCCCA	CASSFLGSTDTQYF	2	0.002061855670103093	42	TCRBV27-01*01	TCRBV27	TCRBV27-01	01								TCRBD01,TCRBD02	TCRBD01-01,TCRBD02-01		TCRBJ02-03*01	TCRBJ02	TCRBJ02-03	01				3	0	6	2	3	0	39	53	56	-1	60	2	In	VDJ
ACCCTGCAGCCAGAAGACTCGGCCCTGTATCTCTGCGCCAGCAGCCAAGTGGTAGCGGGGAACACCGGGGAGCTGTTTTTTGGAGAA	CASSQVVAGNTGELFF	1	0.0010309278350515464	48	TCRBV04-03*01	TCRBV04	TCRBV04-03	01				TCRBD02-01	TCRBD02	TCRBD02-01				01,02	TCRBJ02-02*01	TCRBJ02	TCRBJ02-02	01				1	0	5	4	3	1	33	49	52	-1	59	1	In	VDJ
AACCTGAGCTCTCTGGAGCTGGGGGACTCAGCTTTGTATTTCTGTGCCAGCGGAGGGGCTTAAGTCTATGGCTACACCTTCGGTTCG	CASGGA*VYGYTF	1	0.0010309278350515464	39	TCRBV09-01*01	TCRBV09	TCRBV09-01	01				TCRBD02-01*02	TCRBD02	TCRBD02-01	02				TCRBJ01-02*01	TCRBJ01	TCRBJ01-02	01				7	8	10	0	0	4	42	-1	51	57	65	1	Stop	VDJ
AACCCAGGGACTTGGGCCTATATTTCTGTGCCAGCAGCTTGAGTAGTGTATAGGACAAAGTCGGCCAACGTCCTGACTTTCGGGGCC		1	0.0010309278350515464	55	TCRBV12-01*01	TCRBV12	TCRBV12-01	01				TCRBD01-01*01	TCRBD01	TCRBD01-01	01				TCRBJ02-06*01	TCRBJ02	TCRBJ02-06	01				3	5	1	6	12	6	26	40	52	57	62	1	Out	VDJ
ACGGAGTCAGGGGACACAGCACTGTATTTCTGTGCCAGCAGAGGGTTACTAGCTACAGCAAAGAAAAACATTCAGTACTTCGGCGCC	CASRGLLATAKKNIQYF	1	0.0010309278350515464	51	TCRBV21-01*01	TCRBV21	TCRBV21-01	01				TCRBD02-01	TCRBD02	TCRBD02-01				01,02	TCRBJ02-04*01	TCRBJ02	TCRBJ02-04	01				6	10	3	7	6	4	30	41	47	53	63	1	In	VDJ
TCGGCTGCTCCCTCCCAGACATCTGTGTACTTCTGTGCCAGCAGTTACTCGACCGTTGGGCTGAACACTGAAGCTTTCTTTGGACAA	CASSYSTVGLNTEAFF	3	0.003092783505154639	48	TCRBV06-05*01	TCRBV06	TCRBV06-05	01				TCRBD01-01*01	TCRBD01	TCRBD01-01	01				TCRBJ01-01*01	TCRBJ01	TCRBJ01-01	01				0	0	8	0	7	0	33	50	57	-1	61	3	In	VDJ
GCCTTGTTGCTGGGGGACTCGGCCCTCTATCTCTGTGCCAGCAGCTACCCGAGGACAGGGCCGAACACTGAAGCTTTCTTTGGACAA	CASSYPRTGPNTEAFF	1	0.0010309278350515464	48	TCRBV05-06*01	TCRBV05	TCRBV05-06	01				TCRBD01-01*01	TCRBD01	TCRBD01-01	01				TCRBJ01-01*01	TCRBJ01	TCRBJ01-01	01				3	2	1	3	6	1	33	46	52	60	62	1	In	VDJ
AATTCCCTGGAGCTTGGTGACTCTGCTGTGTATTTCTGTGCCAGCAGCCAAGAGCCGCAACCGAATCAGCCCCAGCATTTTGGTGAT	CASSQEPQPNQPQHF	1	0.0010309278350515464	45	TCRBV03-01/03-02*01	TCRBV03	TCRBV03-01/03-02	01								TCRBD01,TCRBD02	TCRBD01-01,TCRBD02-01		TCRBJ01-05*01	TCRBJ01	TCRBJ01-05	01				0	2	3	7	6	4	36	53	59	61	63	1	In	VDJ
CTGGAGTCCGCCAGCACCAACCAGACATCTATGTACCTCTGTGCCAGCAGTTTGTCAGGGGGTCGCTACGAGCAGTACTTCGGGCCG	CASSLSGGRYEQYF	1	0.0010309278350515464	42	TCRBV28-01*01	TCRBV28	TCRBV28-01	01				TCRBD01-01*01	TCRBD01	TCRBD01-01	01				TCRBJ02-07*01	TCRBJ02	TCRBJ02-07	01				3	3	4	1	2	3	39	53	55	62	65	1	In	VDJ
GCTCCTTGGAGCTGGGGGACTCAGCCCTGTACTTCTGTGCCAGCAGCGCCCCGGGGGGCGGACTTTGAGACCCAGTACTTCGGGCCA		2	0.002061855670103093	46	TCRBV13-01*01	TCRBV13	TCRBV13-01	01				TCRBD02-01*01	TCRBD02	TCRBD02-01	01				TCRBJ02-05*01	TCRBJ02	TCRBJ02-05	01				5	8	8	1	4	5	35	47	51	58	66	2	Out	VDJ
NNNNTGTCGGCTGCTCCCTCCCAGACATCTGTGTACTTCTGTGCCACCAAGCGGGGGGGCCAGACAGATACGCAGTATTTTGGCCCA	CATKRGGQTDTQYF	1	0.0010309278350515464	42	TCRBV06-05*01	TCRBV06	TCRBV06-05	01				TCRBD02-01*01	TCRBD02	TCRBD02-01	01				TCRBJ02-03*01	TCRBJ02	TCRBJ02-03	01				10	4	6	0	3	3	39	46	49	59	63	1	In	VDJ
CAGCCAGAAGACTCAGCCCTGTATCTCTGCGCCAGCAGCCAAGATCCGACTAGCGGGGGGACCACAGATACGCAGTATTTTGGCCCA	CASSQDPTSGGTTDTQYF	1	0.0010309278350515464	54	TCRBV04-01*01	TCRBV04	TCRBV04-01	01				TCRBD02-01*01	TCRBD02	TCRBD02-01	01				TCRBJ02-03*01	TCRBJ02	TCRBJ02-03	01				0	2	2	1	3	2	27	44	47	60	62	1	In	VDJ
CAGCGCACAGAGCAGGGGGACTCGGCCATGTATCTCTGTGCCAGCAGTTATCGACTAGCCACCACCGGGGAGCTGTTTTTTGGAGAA	CASSYRLATTGELFF	2	0.002061855670103093	45	TCRBV07-09*01	TCRBV07	TCRBV07-09	01				TCRBD02-01	TCRBD02	TCRBD02-01				01,02	TCRBJ02-02*01	TCRBJ02	TCRBJ02-02	01				6	3	2	7	5	4	36	47	52	59	62	2	In	VDJ
GTGAACGCCTTGGAGCTGGACGACTCGGCCCTGTATCTCTGTGCCAGCAGCTTGGGACGGGGGGCCTACGAGCAGTACTTCGGGCCG	CASSLGRGAYEQYF	1	0.0010309278350515464	42	TCRBV05-04*01	TCRBV05	TCRBV05-04	01				TCRBD02-01*01	TCRBD02	TCRBD02-01	01				TCRBJ02-07*01	TCRBJ02	TCRBJ02-07	01				0	0	8	1	2	2	39	55	57	-1	64	1	In	VDJ
GCCAGGCCCTCACATACCTCTCAGTACCTCTGTGCCAGAAGTCCGGACTAGCGAGAAAATTCCTACAATGAGCAGTTCTTCGGGCCA	CARSPD*RENSYNEQFF	1	0.0010309278350515464	51	TCRBV25-01*01	TCRBV25	TCRBV25-01	01				TCRBD02-01	TCRBD02	TCRBD02-01				01,02	TCRBJ02-01*01	TCRBJ02	TCRBJ02-01	01				5	7	1	6	2	1	30	42	44	53	60	1	Stop	VDJ
CTCAGGCTGGAGTTGGCTGCTCCCTCCCAGACATCTGTGTACTTCTGTGCCAGCAGTTACTCCCCGGAGACCCAGTACTTCGGGCCA	CASSYSPETQYF	1	0.0010309278350515464	36	TCRBV06-06*01	TCRBV06	TCRBV06-06	01				TCRBD02-01	TCRBD02	TCRBD02-01				01,02	TCRBJ02-05*01	TCRBJ02	TCRBJ02-05	01				0	0	8	6	2	5	45	62	64	-1	66	1	In	VDJ
NNNNNNNNNNTGTCGGCTGCTCCCTCCCAGACATCTGTGTACTTCTGTGCCAGCAGTTTGCTTGGAGAGACCCAGTACTTCGGGCCA	CASSLLGETQYF	1	0.0010309278350515464	36	TCRBV06-05*01	TCRBV06	TCRBV06-05	01								TCRBD01,TCRBD02	TCRBD01-01,TCRBD02-01		TCRBJ02-05*01	TCRBJ02	TCRBJ02-05	01				4	0	0	10	5	4	45	58	63	-1	65	1	In	VDJ
AGTTCTAAGAAGCTCCTTCTCAGTGACTCTGGCTTCTATCTCTGTGCCTGGTCGACAGGGTGGGGTCAGCCCCAGCATTTTGGTGAT	CAWSTGWGQPQHF	1	0.0010309278350515464	39	TCRBV30-01	TCRBV30	TCRBV30-01				01,05	TCRBD01-01*01	TCRBD01	TCRBD01-01	01				TCRBJ01-05*01	TCRBJ01	TCRBJ01-05	01				5	5	2	3	2	6	42	51	53	60	65	1	In	VDJ
AGGCCTGGGGGACGCAGCCATGTACCTGTGTGCTACCAGCCCAAACACTAGGTCGATAATAGCAATCAGCCCCAGCATTTTGGTGAT		1	0.0010309278350515464	53	TCRBV15-01*02	TCRBV15	TCRBV15-01	02				TCRBD02-01	TCRBD02	TCRBD02-01				01,02	TCRBJ01-05*01	TCRBJ01	TCRBJ01-05	01				5	8	3	8	6	0	28	40	46	51	59	1	Out	VDJ
AGAGTCTGCCATCCCCAACCAGACAGCTCTTTACTTCTGTGCCACCAGTCGTGGGCAGTAGTCAATCAACCCCAGCATTTTGGTGAT		1	0.0010309278350515464	44	TCRBV24-01*01	TCRBV24	TCRBV24-01	01				TCRBD01-01*01	TCRBD01	TCRBD01-01	01				TCRBJ01-05*01	TCRBJ01	TCRBJ01-05	01				6	13	8	0	3	10	37	49	52	56	69	1	Out	VDJ
NNNNNNNNTGTCGGCTGCTCCCTCCCAGACATCTGTGTACTTCTGTGCCAGCAGTTAGAACAGAGAATGTCTGGTGGACTCGGGCCG		1	0.0010309278350515464	38	TCRBV06-05*01	TCRBV06	TCRBV06-05	01								TCRBD01,TCRBD02	TCRBD01-01,TCRBD02-01		TCRBJ02-07	TCRBJ02	TCRBJ02-07				01,02	3	0	1	7	18	17	43	57	75	-1	79	1	Out	VDJ
GCAGAGCTTGAGGACTCGGCCGTGTATCTCTGTGCCAGCAGCCTGGCCCTTGACTAGCCTGCCTACAATGAGCAGTTCTTCGGGCCA	CASSLALD*PAYNEQFF	2	0.002061855670103093	51	TCRBV11	TCRBV11				TCRBV11-02,TCRBV11-03		TCRBD02-01	TCRBD02	TCRBD02-01				01,02	TCRBJ02-01*01	TCRBJ02	TCRBJ02-01	01				5	3	2	7	9	2	30	42	51	58	61	2	Stop	VDJ
TCCCTGGAGCTTGGTGACTCTGCTGTGTATTTCTGTGCCAGCAGCCAAGGACAGCATGGGTACTACAATGAGCAGTTCTTCGGGCCA	CASSQGQHGYYNEQFF	1	0.0010309278350515464	48	TCRBV03-01/03-02*01	TCRBV03	TCRBV03-01/03-02	01				TCRBD01-01*01	TCRBD01	TCRBD01-01	01				TCRBJ02-01*01	TCRBJ02	TCRBJ02-01	01				1	8	2	5	0	3	33	-1	49	54	62	1	In	VDJ
GCTCCCTCCCAAACATCTGTGTACTTCTGTGCCAGCAGTAGGTTCGGGACAGGGGGCCGAAGCAATCAGCCCCAGCATTTTGGTGAT	CASSRFGTGGRSNQPQHF	1	0.0010309278350515464	54	TCRBV06-02/06-03*01	TCRBV06	TCRBV06-02/06-03	01				TCRBD01-01*01	TCRBD01	TCRBD01-01	01				TCRBJ01-05*01	TCRBJ01	TCRBJ01-05	01				5	3	0	0	6	1	27	39	45	57	60	1	In	VDJ
AGCACCTTGGAGCTGGGGGACTCGGCCCTTTATCTTTGCGCCAGCAGCTTGGTGGGAGGGGGCGACTATGGCTACACCTTCGGTTCG	CASSLVGGGDYGYTF	1	0.0010309278350515464	45	TCRBV05-01*01	TCRBV05	TCRBV05-01	01								TCRBD01,TCRBD02	TCRBD01-01,TCRBD02-01		TCRBJ01-02*01	TCRBJ01	TCRBJ01-02	01				0	1	5	0	4	3	36	52	56	63	64	1	In	VDJ
CAGCCTGCAGAGCTTGAGGACTCGGCCGTGTATCTCTGTGCCAGCAGCTTTTCAGCGGGTCAGGATAATGAGCAGTTCTTCGGGCCA	CASSFSAGQDNEQFF	1	0.0010309278350515464	45	TCRBV11	TCRBV11				TCRBV11-02,TCRBV11-03		TCRBD02-01	TCRBD02	TCRBD02-01				01,02	TCRBJ02-01*01	TCRBJ02	TCRBJ02-01	01				3	7	6	4	3	7	36	50	53	59	66	1	In	VDJ
TCGGCTGCTCCCTCCCAAACATCTGTGTACTTCTGTGCCAGCAGTTACGGCACAGGGGGGAGGAACACTGAAGCTTTCTTTGGACAA	CASSYGTGGRNTEAFF	1	0.0010309278350515464	48	TCRBV06-02/06-03*01	TCRBV06	TCRBV06-02/06-03	01				TCRBD01-01*01	TCRBD01	TCRBD01-01	01				TCRBJ01-01*01	TCRBJ01	TCRBJ01-01	01				2	3	3	1	3	1	33	48	51	59	62	1	In	VDJ
TCGGCTGCTCCCTCCCAGACATCTGTGTACTTCTGTGCCAGCAGTGACTGGGGGACAGGGGGCACAGATACGCAGTATTTTGGCCCA	CASSDWGTGGTDTQYF	1	0.0010309278350515464	48	TCRBV06-01*01	TCRBV06	TCRBV06-01	01				TCRBD01-01*01	TCRBD01	TCRBD01-01	01				TCRBJ02-03*01	TCRBJ02	TCRBJ02-03	01				3	0	0	2	4	1	33	47	51	-1	61	1	In	VDJ
TCCCTGGAGCTTGGTGACTCTGCTGTGTATTTCTGTGCCAGCAGCCAAGCTGTTCAGGCTAGCACAGATACGCAGTATTTTGGCCCA	CASSQAVQASTDTQYF	1	0.0010309278350515464	48	TCRBV03-01/03-02*01	TCRBV03	TCRBV03-01/03-02	01				TCRBD01-01*01	TCRBD01	TCRBD01-01	01				TCRBJ02-03*01	TCRBJ02	TCRBJ02-03	01				1	2	4	4	5	0	33	49	54	58	60	1	In	VDJ
CTCACTCTGGAGTCAGCTACCCGCTCCCAGACATCTGTGTATTTCTGCGCCAGCAGCCCCTCTGGGAATGAGCAGTTCTTCGGGCCA	CASSPSGNEQFF	3	0.003092783505154639	36	TCRBV10-02*01	TCRBV10	TCRBV10-02	01								TCRBD01,TCRBD02	TCRBD01-01,TCRBD02-01		TCRBJ02-01*01	TCRBJ02	TCRBJ02-01	01				6	0	0	9	7	7	45	56	63	-1	66	3	In	VDJ
CTGATTCTGGAGTCCGCCAGCACCAACCAGACATCTATGTACCTCTGTGCCAGCAGTTTCGCAGGGGGCCCCCAGCATTTTGGTGAT	CASSFAGGPQHF	3	0.003092783505154639	36	TCRBV28-01*01	TCRBV28	TCRBV28-01	01				TCRBD01-01*01	TCRBD01	TCRBD01-01	01				TCRBJ01-05*01	TCRBJ01	TCRBJ01-05	01				3	0	4	0	2	10	45	59	61	-1	69	3	In	VDJ
CCAGCCTGCAGAGCTTGGGGACTCGGCCATGTATCTCTGTGCCAGCAGCTTTTAGGTCTCTACCATTCACCCCTCCACTTTGGGAAC		1	0.0010309278350515464	44	TCRBV11-01*01	TCRBV11	TCRBV11-01	01								TCRBD01,TCRBD02	TCRBD01-01,TCRBD02-01		TCRBJ01-06*02	TCRBJ01	TCRBJ01-06	02				3	8	5	4	2	8	37	51	53	56	64	1	Out	VDJ
CTGAAGATCCAGCGCACAGAGCAGGGGGACTCGGCCATGTATCTCTGTGCCAGCAGCTTTGGACAGGTGACTCAGTTCTTCGGGCCA	CASSFGQVTQFF	2	0.002061855670103093	36	TCRBV07-09*01	TCRBV07	TCRBV07-09	01				TCRBD01-01*01	TCRBD01	TCRBD01-01	01				TCRBJ02-01*01	TCRBJ02	TCRBJ02-01	01				3	5	1	4	1	13	45	59	60	67	72	2	In	VDJ
GTGAGCACCTTGGAGCTGGGGGACTCGGCCCTTTATCTTTGCGCCAGCAGCTTGGAGGGGACCCAAGAGACCCAGTACTTCGGGCCA	CASSLEGTQETQYF	1	0.0010309278350515464	42	TCRBV05-01*01	TCRBV05	TCRBV05-01	01								TCRBD01,TCRBD02	TCRBD01-01,TCRBD02-01		TCRBJ02-05*01	TCRBJ02	TCRBJ02-05	01				0	0	0	7	2	1	39	55	57	-1	62	1	In	VDJ
TCAGAACCCAGGGACTCAGCTGTGTACTTCTGTGCCAGCAGTTCTAGCGGGGGGGAGAGGGAAACAGATACGCAGTATTTTGGCCCA	CASSSSGGERETDTQYF	1	0.0010309278350515464	51	TCRBV12	TCRBV12				TCRBV12-03/12-04,TCRBV12-04		TCRBD02-01*01	TCRBD02	TCRBD02-01	01				TCRBJ02-03*01	TCRBJ02	TCRBJ02-03	01				4	8	4	0	0	3	30	-1	43	55	63	1	In	VDJ
ATCCAGCCTGCAGAGCTTGAGGACTCGGCCGTGTATCTCTGTGCCAGCAGCTTCGGGACAGGGGGCTTTGGCTACACCTTCGGTTCG	CASSFGTGGFGYTF	1	0.0010309278350515464	42	TCRBV11	TCRBV11				TCRBV11-02,TCRBV11-03		TCRBD01-01*01	TCRBD01	TCRBD01-01	01				TCRBJ01-02*01	TCRBJ01	TCRBJ01-02	01				3	2	0	0	1	7	39	53	54	66	68	1	In	VDJ
NNTCATTCTGAACTGAACATGAGCTCCTTGGAGCTGGGGGACTCAGCCCTGTACTTCCTTATCTCTGCTACGCAGTATTTTGGCCCA	LISATQYF	1	0.0010309278350515464	24	TCRBV13-01*01	TCRBV13	TCRBV13-01	01								TCRBD01,TCRBD02	TCRBD01-01,TCRBD02-01		TCRBJ02-03*01	TCRBJ02	TCRBJ02-03	01				17	0	10	0	9	8	57	57	66	-1	68	1	In	VDJ
GAGTCCGCCAGCACCAACCAGACATCTATGTACCTCTGTGCCAGCAGCCCAACAGGGGCTACCTACAATGAGCAGTTCTTCGGGCCA	CASSPTGATYNEQFF	1	0.0010309278350515464	45	TCRBV28-01*01	TCRBV28	TCRBV28-01	01				TCRBD01-01*01	TCRBD01	TCRBD01-01	01				TCRBJ02-01*01	TCRBJ02	TCRBJ02-01	01				6	3	3	2	4	2	36	47	51	58	61	1	In	VDJ
CCTGTCCCTAGAGTCTGCCATCCCCAACCAGACAGCTCTTTACTTCTGTGCCACCAGTGCCAGGCACCAGAGCAGTTCTTCGGGCCA		1	0.0010309278350515464	35	TCRBV24-01*01	TCRBV24	TCRBV24-01	01				TCRBD01-01*01	TCRBD01	TCRBD01-01	01				TCRBJ02-01*01	TCRBJ02	TCRBJ02-01	01				5	5	4	4	1	10	46	59	60	64	69	1	Out	VDJ
CCCTGGAGCTTGGTGACTCTGCTGTGTATTTCTGTGCCAGCAGCGGTGTTCGTCCCATTTCTCTCTGAGACCCAGTACTTCGGGCCA		1	0.0010309278350515464	49	TCRBV03-01/03-02*01	TCRBV03	TCRBV03-01/03-02	01								TCRBD01,TCRBD02	TCRBD01-01,TCRBD02-01		TCRBJ02-05*01	TCRBJ02	TCRBJ02-05	01				5	20	0	10	0	5	32	-1	44	46	66	1	Out	VDJ
AAGATCCAGCGCACAGAGCAGCGGGACTCGGCCATGTATCGCTGTGCCAGCAGCTTACGGGATAATCAGCCCCAGCATTTTGGTGAT	CASSLRDNQPQHF	2	0.002061855670103093	39	TCRBV07-06*01	TCRBV07	TCRBV07-06	01				TCRBD02-01*02	TCRBD02	TCRBD02-01	02				TCRBJ01-05*01	TCRBJ01	TCRBJ01-05	01				2	1	8	3	0	4	42	-1	57	62	63	2	In	VDJ
NCTCTGAAGATCCGGTCCACAAAGCTGGAGGACTCAGCCATGTACTTCTGTGCCAGCAGGGGGACTGCGGAAGCTTTCTTTGGACAA	CASRGTAEAFF	1	0.0010309278350515464	33	TCRBV02-01	TCRBV02	TCRBV02-01				01,03	TCRBD02-01	TCRBD02	TCRBD02-01				01,02	TCRBJ01-01*01	TCRBJ01	TCRBJ01-01	01				6	3	0	10	1	8	48	59	60	66	69	1	In	VDJ
TGACAGTGACCAGTGCCCATCCTGAAGACAGCAGCTTCTACATCTGCAGTGCTAGAGGTCTCCTTCAATGAGCAGTTCTTCGGGCCA		1	0.0010309278350515464	37	TCRBV20	TCRBV20				TCRBV20-01,TCRBV20-or09_02		TCRBD02-01	TCRBD02	TCRBD02-01				01,02	TCRBJ02-01*01	TCRBJ02	TCRBJ02-01	01				1	4	4	10	2	6	44	57	59	61	65	1	Out	VDJ
GTGAACGCCTTGTTGCTGGGGGACTCGGCCCTCTATCTCTGTGCCAGCAGCCAGTGGGAGGCTAACTATGGCTACACCTTTGGTTCG	CASSQWEANYGYTF	1	0.0010309278350515464	42	TCRBV05-06*01	TCRBV05	TCRBV05-06	01				TCRBD02-01*02	TCRBD02	TCRBD02-01	02				TCRBJ01-02*01	TCRBJ01	TCRBJ01-02	01				4	20	9	1	4	20	39	51	55	61	81	1	In	VDJ
TCACCAGGCCTGGGGGACGCAGCCATGTACCTGTGTGCCACCAGCAGGGTAGCGGGGGGACGCGCCGGGGAGCTGTTTTTTGGAGAA	CATSRVAGGRAGELFF	1	0.0010309278350515464	48	TCRBV15-01*02	TCRBV15	TCRBV15-01	02				TCRBD02-01*01	TCRBD02	TCRBD02-01	01				TCRBJ02-02*01	TCRBJ02	TCRBJ02-02	01				3	5	5	1	2	6	33	47	49	59	64	1	In	VDJ
ACTGTGACATCGGCCCAAAAGAACCCGACAGCTTTCTATCTCTGTGCCAGTGGTTCGACAAACTCCTACGAGCAGTACTTCGGGCCG	CASGSTNSYEQYF	1	0.0010309278350515464	39	TCRBV19-01*01	TCRBV19	TCRBV19-01	01				TCRBD01-01*01	TCRBD01	TCRBD01-01	01				TCRBJ02-07*01	TCRBJ02	TCRBJ02-07	01				8	2	2	6	5	0	42	51	56	60	62	1	In	VDJ
GTGTATGTCTGTGCAAGTCGCTTAGTCGGTGGACTATCGGACTAGCGGGGGGGCGGTGGGAACACCGGGGAGCTGTTTTTTGGAGAA	CASRLVGGLSD*RGGGGNTGELFF	1	0.0010309278350515464	72	TCRBV12-02*01	TCRBV12	TCRBV12-02	01				TCRBD02-01*01	TCRBD02	TCRBD02-01	01				TCRBJ02-02*01	TCRBJ02	TCRBJ02-02	01				1	6	1	0	13	1	9	25	38	53	59	1	Stop	VDJ
CCACGGAGTCAGGGGACACAGCACTGTATTTCTGTGCCAGCAGCAAACGTGGAGGGATGAAACCAAGAGACCCAGTACTTCGGGCCA		2	0.002061855670103093	49	TCRBV21-01*01	TCRBV21	TCRBV21-01	01				TCRBD02-01*02	TCRBD02	TCRBD02-01	02				TCRBJ02-05*01	TCRBJ02	TCRBJ02-05	01				2	5	10	0	3	0	32	47	50	56	61	2	Out	VDJ
GTGAGCACCTTGGAGCTGGGGGACTCGGCCCTTTATCTTTGCGCCAGCAGCCCTGGGCCCAGAGGAATAGAAGCTTTCTTTGGACAA	CASSPGPRGIEAFF	1	0.0010309278350515464	42	TCRBV05-01*01	TCRBV05	TCRBV05-01	01								TCRBD01,TCRBD02	TCRBD01-01,TCRBD02-01		TCRBJ01-01*01	TCRBJ01	TCRBJ01-01	01				4	11	8	0	3	8	39	51	54	58	69	1	In	VDJ
CTGCAGCCAGAAGACTCGGCCCTGTATCTCTGTGCCAGCAGCCAAGATCCCCCCCTAGGGCGGGATGAAAAACTGTTTTTTGGCAGT	CASSQDPPLGRDEKLFF	4	0.004123711340206186	51	TCRBV04-02*01	TCRBV04	TCRBV04-02	01				TCRBD02-01	TCRBD02	TCRBD02-01				01,02	TCRBJ01-04*01	TCRBJ01	TCRBJ01-04	01				0	0	7	4	12	6	30	47	59	-1	64	4	In	VDJ
ATCCAGCCCTCAGAACCCAGGGACTCAGCTGTGTACTTCTGTGCCAGCAGCGGGACAGGGGGCGGCTACGAGCAGTACTTCGGGCCG	CASSGTGGGYEQYF	1	0.0010309278350515464	42	TCRBV12	TCRBV12				TCRBV12-03/12-04,TCRBV12-04		TCRBD01-01*01	TCRBD01	TCRBD01-01	01				TCRBJ02-07*01	TCRBJ02	TCRBJ02-07	01				6	2	0	0	1	3	39	50	51	63	65	1	In	VDJ
GAGTCCGCCAGCACCAACCAGACATCTATGTACCTCTGTGCCAGCAGTTTCTCCGGGACAGTCTCCTATGGCTACACCTTCGGTTCG	CASSFSGTVSYGYTF	1	0.0010309278350515464	45	TCRBV28-01*01	TCRBV28	TCRBV28-01	01				TCRBD01-01*01	TCRBD01	TCRBD01-01	01				TCRBJ01-02*01	TCRBJ01	TCRBJ01-02	01				3	4	0	5	4	4	36	50	54	61	65	1	In	VDJ
CTGGGGGACTCGGCCCTCTATCTCTGTGCCAGCAGCGCAGCCCCTACGGGACCATATTAAGACTCCTACGAGCAGTACTTCGGGCCG	CASSAAPTGPY*DSYEQYF	1	0.0010309278350515464	57	TCRBV05-06*01	TCRBV05	TCRBV05-06	01								TCRBD01,TCRBD02	TCRBD01-01,TCRBD02-01		TCRBJ02-07*01	TCRBJ02	TCRBJ02-07	01				4	10	0	7	11	0	24	36	47	52	62	1	Stop	VDJ
CTTCACATCAATTCCCTGGAGCTTGGTGACTCTGCTGTGTATTTCTGTGCCAGCAGCCAAGGTGGCAATGAGCAGTTCTTCGGGCCA	CASSQGGNEQFF	2	0.002061855670103093	36	TCRBV03-01/03-02*01	TCRBV03	TCRBV03-01/03-02	01								TCRBD01,TCRBD02	TCRBD01-01,TCRBD02-01		TCRBJ02-01*01	TCRBJ02	TCRBJ02-01	01				1	0	0	10	2	6	45	61	63	-1	65	2	In	VDJ
ACTCTGGAGTCTGCTGCCTCCTCCCAGACATCTGTATATTTCTGCGCCAGCAGTGGTTACCTGGACGGGGGGCAGTATTTTGGCCCA	CASSGYLDGGQYF	1	0.0010309278350515464	39	TCRBV10-01*01	TCRBV10	TCRBV10-01	01				TCRBD02-01*01	TCRBD02	TCRBD02-01	01				TCRBJ02-03*01	TCRBJ02	TCRBJ02-03	01				4	0	8	2	10	11	42	55	65	-1	71	1	In	VDJ
CGGTCCACAAAGCTGGAGGACTCAGCCATGTACTTCTGTGCCAGCAGTGAAGCAAGGGGGGGCGGCTATGGCTACACCTTCGGTTCG	CASSEARGGGYGYTF	1	0.0010309278350515464	45	TCRBV02-01	TCRBV02	TCRBV02-01				01,03	TCRBD02-01*01	TCRBD02	TCRBD02-01	01				TCRBJ01-02*01	TCRBJ01	TCRBJ01-02	01				0	3	9	0	2	4	36	53	55	62	65	1	In	VDJ
ACATCGGCCCAAAAGAACCCGACAGCTTTCTATCTCTGTGCCAGTAGTTCCCTGGAGGGACAGCGATACGAGCAGTACTTCGGGCCG	CASSSLEGQRYEQYF	1	0.0010309278350515464	45	TCRBV19-01*01	TCRBV19	TCRBV19-01	01				TCRBD01-01*01	TCRBD01	TCRBD01-01	01				TCRBJ02-07*01	TCRBJ02	TCRBJ02-07	01				5	3	0	5	8	4	36	48	56	63	66	1	In	VDJ
CTGGAGTCAGCTACCCGCTCCCAGACATCTGTGTATTTCTGCGCCAGCAGTCTTAGCGGGGGAGGGGATGAGCAGTTCTTCGGGCCA	CASSLSGGGDEQFF	1	0.0010309278350515464	42	TCRBV10-02*01	TCRBV10	TCRBV10-02	01				TCRBD02-01*01	TCRBD02	TCRBD02-01	01				TCRBJ02-01*01	TCRBJ02	TCRBJ02-01	01				5	5	5	2	2	8	39	51	53	62	67	1	In	VDJ
CTGAATGTGAACGCCTTGGAGCTGGACGACTCGGCCCTGTATCTCTGTGCCAGCAGCGAAGACCGGGGCGAGCAGTTCTTCGGGCCA	CASSEDRGEQFF	1	0.0010309278350515464	36	TCRBV05-04*01	TCRBV05	TCRBV05-04	01								TCRBD01,TCRBD02	TCRBD01-01,TCRBD02-01		TCRBJ02-01*01	TCRBJ02	TCRBJ02-01	01				4	0	7	0	7	10	45	57	64	-1	69	1	In	VDJ
TCGGCCCAAAAGAACCCGACAGCTTTCTATCTCTGTGCCAGTAGTTCTCGGAGGACAGTCGACCAAGAGACCCAGTACTTCGGGCCA	CASSSRRTVDQETQYF	1	0.0010309278350515464	48	TCRBV19-01*01	TCRBV19	TCRBV19-01	01				TCRBD01-01*01	TCRBD01	TCRBD01-01	01				TCRBJ02-05*01	TCRBJ02	TCRBJ02-05	01				5	3	1	5	7	0	33	45	52	58	61	1	In	VDJ
NTGAAGATCCAGCCCTCAGAACCCAGGGACTCAGCTGTGTACTTCTGTGCCAGCAGTTTTCAGTACACTGAAGCTTTCTTTGGACAA	CASSFQYTEAFF	1	0.0010309278350515464	36	TCRBV12-03/12-04*01	TCRBV12	TCRBV12-03/12-04	01				TCRBD01-01*01	TCRBD01	TCRBD01-01	01				TCRBJ01-01*01	TCRBJ01	TCRBJ01-01	01				3	1	4	5	1	3	45	59	60	63	64	1	In	VDJ
GAGTCTGCTGCCTCCTCCCAGACATCTGTATATTTCTGCGCCAGCAGTGAGTCCGGGCCAGGGGGCGGTGAGCAGTACTTCGGGCCG	CASSESGPGGGEQYF	1	0.0010309278350515464	45	TCRBV10-01*01	TCRBV10	TCRBV10-01	01				TCRBD01-01*01	TCRBD01	TCRBD01-01	01				TCRBJ02-07*01	TCRBJ02	TCRBJ02-07	01				0	3	4	0	5	7	36	53	58	66	69	1	In	VDJ
CTGACAGTGACCAGTGCCCATCCTGAAGACAGCAGCTTCTACATCTGCAGTGCTAGAGGCCCCACAGATACGCAGTATTTTGGCCCA	CSARGPTDTQYF	2	0.002061855670103093	36	TCRBV20	TCRBV20				TCRBV20-01,TCRBV20-or09_02						TCRBD01,TCRBD02	TCRBD01-01,TCRBD02-01		TCRBJ02-03*01	TCRBJ02	TCRBJ02-03	01				1	2	10	0	0	2	45	-1	58	60	62	2	In	VDJ
CTGGAGTCGCCCAGCCCCAACCAGACCTCTCTGTACTTCTGTGCCAGCAGTTTTCAAGGGAACACCGGGGAGCTGTTTTTTGGAGAA	CASSFQGNTGELFF	1	0.0010309278350515464	42	TCRBV27-01*01	TCRBV27	TCRBV27-01	01								TCRBD01,TCRBD02	TCRBD01-01,TCRBD02-01		TCRBJ02-02*01	TCRBJ02	TCRBJ02-02	01				3	0	5	4	3	1	39	53	56	-1	59	1	In	VDJ
ATCCGGTCCACAAAGCTGGAGGACTCAGCCATGTACTTCTGTGCCAGCAGTGAAAGTGGCCGTCACTACGAGCAGTACTTCGGGCCG	CASSESGRHYEQYF	1	0.0010309278350515464	42	TCRBV02-01	TCRBV02	TCRBV02-01				01,03	TCRBD01-01*01	TCRBD01	TCRBD01-01	01				TCRBJ02-07*01	TCRBJ02	TCRBJ02-07	01				2	5	9	0	3	3	39	54	57	60	65	1	In	VDJ
ATCCAGCCTGCAGAGCTTGAGGACTCGGCCGTGTATCTCTGTGCCAGCAGCTTAAGGCAGGCGGGAAACACCATATATTTTGGAGAG	CASSLRQAGNTIYF	2	0.002061855670103093	42	TCRBV11	TCRBV11				TCRBV11-02,TCRBV11-03		TCRBD01-01*01	TCRBD01	TCRBD01-01	01				TCRBJ01-03*01	TCRBJ01	TCRBJ01-03	01				2	2	4	4	3	4	39	54	57	61	63	2	In	VDJ
TCGGCCCAAAAGAACCCGACAGCTTTCTATCTCTGTGCCAGTAGTACGGGACAGCTTTCAGCCAAAAACATTCAGTACTTCGGCGCC	CASSTGQLSAKNIQYF	1	0.0010309278350515464	48	TCRBV19-01*01	TCRBV19	TCRBV19-01	01				TCRBD01-01*01	TCRBD01	TCRBD01-01	01				TCRBJ02-04*01	TCRBJ02	TCRBJ02-04	01				4	5	0	5	1	0	33	46	47	54	59	1	In	VDJ
TCACCAGGCCTGGGGGACGCAGCCATGTACCTGTGTGCCACCAGCAGAGATTGGGGAGGGCCAATGAATGAGCAGTTCTTCGGGCCA	CATSRDWGGPMNEQFF	1	0.0010309278350515464	48	TCRBV15-01*02	TCRBV15	TCRBV15-01	02				TCRBD02-01*02	TCRBD02	TCRBD02-01	02				TCRBJ02-01*01	TCRBJ02	TCRBJ02-01	01				0	6	9	0	3	7	33	50	53	60	66	1	In	VDJ
CTCTGAAGATCCAGCGCACAGAGCAGCGGGACTCGGCCATGTATCGCTGTGCCAGCAGCTTCTTATCATGGCTACACCTTCGGTTCG		1	0.0010309278350515464	34	TCRBV07-06*01	TCRBV07	TCRBV07-06	01				TCRBD02-01	TCRBD02	TCRBD02-01				01,02	TCRBJ01-02*01	TCRBJ01	TCRBJ01-02	01				3	4	4	10	0	6	47	-1	61	63	67	1	Out	VDJ
TTGGAGCTGGGGGACTCGGCCCTTTATCTTTGCGCCAGCAGCTCCCTATCGCCTAGCGGAGGGGTCTACGAGCAGTACTTCGGGCCG	CASSSLSPSGGVYEQYF	1	0.0010309278350515464	51	TCRBV05-01*01	TCRBV05	TCRBV05-01	01				TCRBD02-01	TCRBD02	TCRBD02-01				01,02	TCRBJ02-07*01	TCRBJ02	TCRBJ02-07	01				3	6	4	5	9	3	30	43	52	59	65	1	In	VDJ
GAGCAACATGAGCCCTGAAGACAGCAGCATATATCTCTGCAGCGTTGACCCTAGCGGGAGGACAAAAACATTCAGTACTTCGGCGCC		1	0.0010309278350515464	44	TCRBV29-01	TCRBV29	TCRBV29-01				01,02	TCRBD02-01*02	TCRBD02	TCRBD02-01	02				TCRBJ02-04*01	TCRBJ02	TCRBJ02-04	01				3	1	4	1	2	3	37	48	50	61	62	1	Out	VDJ
ACTGTGACATCGGCCCAAAAGAACCCGACAGCTTTCTATCTCTGTGCCAGTACCCTCGGTGTACCCGGGGAGCTGTTTTTTGGAGAA	CASTLGVPGELFF	1	0.0010309278350515464	39	TCRBV19-01*01	TCRBV19	TCRBV19-01	01				TCRBD02-01	TCRBD02	TCRBD02-01				01,02	TCRBJ02-02*01	TCRBJ02	TCRBJ02-02	01				7	5	8	5	4	6	42	52	56	59	64	1	In	VDJ
TCAGCTTTGTATTTCTGTGCCAGCAGCGTAACTCAAGACAGGGGTGAGACTAGCGGGGGTAGCACCGGGGAGCTGTTTTTTGGAGAA	CASSVTQDRGETSGGSTGELFF	1	0.0010309278350515464	66	TCRBV09-01*01	TCRBV09	TCRBV09-01	01				TCRBD02-01*01	TCRBD02	TCRBD02-01	01				TCRBJ02-02*01	TCRBJ02	TCRBJ02-02	01				1	3	2	2	17	4	15	30	47	59	62	1	In	VDJ
AAGATCCAGCGCACAGAGCAGGGGGACTCGGCCATGTATCTCTGTGCCAGCAGCTCCCGGGACGGCGAAAAACTGTTTTTTGGCAGT	CASSSRDGEKLFF	1	0.0010309278350515464	39	TCRBV07-09*01	TCRBV07	TCRBV07-09	01								TCRBD01,TCRBD02	TCRBD01-01,TCRBD02-01		TCRBJ01-04*01	TCRBJ01	TCRBJ01-04	01				4	3	0	7	3	8	42	55	58	63	66	1	In	VDJ
GCCCTGCAGCCAGAAGACTCAGCCCTGTATCTCTGCGCCAGCAGCCCCGAACCCCGGGGGATGAACTATGGCTACACCTTCGGTTCG	CASSPEPRGMNYGYTF	1	0.0010309278350515464	48	TCRBV04-01*01	TCRBV04	TCRBV04-01	01				TCRBD02-01*01	TCRBD02	TCRBD02-01	01				TCRBJ01-02*01	TCRBJ01	TCRBJ01-02	01				4	3	8	2	8	2	33	46	54	60	63	1	In	VDJ
CTGAAGATCCGGTCCACAAAGCTGGAGGACTCAGCCATGTACTTCTGTGCCAGCAGGACCTCAGGGAGTACGCAGTATTTTGGCCCA	CASRTSGSTQYF	1	0.0010309278350515464	36	TCRBV02-01	TCRBV02	TCRBV02-01				01,03					TCRBD01,TCRBD02	TCRBD01-01,TCRBD02-01		TCRBJ02-03*01	TCRBJ02	TCRBJ02-03	01				6	2	4	3	5	8	45	56	61	66	68	1	In	VDJ
CCCTCAGAACCCAGGGACTCAGCTGTGTACTTCTGTGCCAGCAGTTGGGGGGACAGCTCTAGCACAGATACGCAGTATTTTGGCCCA	CASSWGDSSSTDTQYF	1	0.0010309278350515464	48	TCRBV12	TCRBV12				TCRBV12-03/12-04,TCRBV12-04		TCRBD01-01*01	TCRBD01	TCRBD01-01	01				TCRBJ02-03*01	TCRBJ02	TCRBJ02-03	01				4	4	0	5	3	0	33	46	49	56	60	1	In	VDJ
GTGAGCACCTTGGAGCTGGGGGACTCGGCCCTTTATCTTTGCGCCAGCAGCGCGGATACAGGGAAGTATGGCTACACCTTCGGTTCG	CASSADTGKYGYTF	1	0.0010309278350515464	42	TCRBV05-01*01	TCRBV05	TCRBV05-01	01				TCRBD01-01*01	TCRBD01	TCRBD01-01	01				TCRBJ01-02*01	TCRBJ01	TCRBJ01-02	01				4	3	3	3	6	5	39	51	57	63	66	1	In	VDJ
CAGCCTGCAGAGCTTGGGGACTCGGCCATGTATCTCTGTGCCAGCAGCGATCCTTGGACAGGGAGAAACGAGCAGTACTTCGGGCCG	CASSDPWTGRNEQYF	1	0.0010309278350515464	45	TCRBV11-01*01	TCRBV11	TCRBV11-01	01				TCRBD01-01*01	TCRBD01	TCRBD01-01	01				TCRBJ02-07*01	TCRBJ02	TCRBJ02-07	01				5	4	1	3	7	5	36	48	55	63	67	1	In	VDJ
GCCCATCCTGAAGACAGCAGCTTCTACATCTGCAGTGCTCTTGGTTCGCTGTTTCAAAGTCGGGCCAACGTCCTGACTTTCGGGGCC	CSALGSLFQSRANVLTF	1	0.0010309278350515464	51	TCRBV20	TCRBV20				TCRBV20-01,TCRBV20-or09_02						TCRBD01,TCRBD02	TCRBD01-01,TCRBD02-01		TCRBJ02-06*01	TCRBJ02	TCRBJ02-06	01				5	17	0	10	3	5	30	39	42	44	61	1	In	VDJ
CCCTGCAGCCAGAAGACTCAGCCCTGTATCTCTGCGCCAGCAGCCAAGAGCCGCCCGCAACACCAATGCGGGGCTTTCTTTGGACAA		1	0.0010309278350515464	49	TCRBV04-01*01	TCRBV04	TCRBV04-01	01				TCRBD02-01	TCRBD02	TCRBD02-01				01,02	TCRBJ01-01*01	TCRBJ01	TCRBJ01-01	01				0	0	7	4	18	11	32	49	67	-1	72	1	Out	VDJ
ACTGTGAGCAACATGAGCCCTGAAGACAGCAGCATATATCTCTGCAGCGGGCTGGGTGGGGGGAACACTGAAGCTTTCTTTGGACAA	CSGLGGGNTEAFF	1	0.0010309278350515464	39	TCRBV29-01	TCRBV29	TCRBV29-01				01,02,03					TCRBD01,TCRBD02	TCRBD01-01,TCRBD02-01		TCRBJ01-01*01	TCRBJ01	TCRBJ01-01	01				7	0	6	1	8	1	42	49	57	-1	62	1	In	VDJ
GTGACATCGGCCCAAAAGAACCCGACAGCTTTCTATCTCTGTGCCAGTCGAACCGGGACAGGGCAAACTGAAGCTTTCTTTGGACAA	CASRTGTGQTEAFF	2	0.002061855670103093	42	TCRBV19-01*01	TCRBV19	TCRBV19-01	01				TCRBD01-01*01	TCRBD01	TCRBD01-01	01				TCRBJ01-01*01	TCRBJ01	TCRBJ01-01	01				8	3	0	3	6	5	39	48	54	63	66	2	In	VDJ
ACTGTGACATCGGCCCAAAAGAACCCGACAGCTTTCTATCTCTGTGCCAGTAGTTCTCTCCCAGGGGACGCCCAGCATTTTGGTGAT	CASSSLPGDAQHF	1	0.0010309278350515464	39	TCRBV19-01*01	TCRBV19	TCRBV19-01	01				TCRBD01-01*01	TCRBD01	TCRBD01-01	01				TCRBJ01-05*01	TCRBJ01	TCRBJ01-05	01				5	3	4	2	7	11	42	54	61	67	70	1	In	VDJ
TTGTTGCTGGGGGACTCGGCCCTCTATCTCTGTGCCAGCAGCTTGGTGCTATGGCCAGAAACTAACTATGGCTACACCTTCGGTTCG	CASSLVLWPETNYGYTF	1	0.0010309278350515464	51	TCRBV05-06*01	TCRBV05	TCRBV05-06	01								TCRBD01,TCRBD02	TCRBD01-01,TCRBD02-01		TCRBJ01-02*01	TCRBJ01	TCRBJ01-02	01				0	3	4	5	9	0	30	46	55	58	61	1	In	VDJ
AGAACCCAGGGACTCAGCTGTGTACTTCTGTGCCAGCAGTTTAGAAGCTAGCGGGGGAAAATTTACAATGAGCAGTTCTTCGGGCCA		1	0.0010309278350515464	53	TCRBV12	TCRBV12				TCRBV12-03/12-04,TCRBV12-04		TCRBD02-01*01	TCRBD02	TCRBD02-01	01				TCRBJ02-01*01	TCRBJ02	TCRBJ02-01	01				1	6	4	2	3	4	28	44	47	57	63	1	Out	VDJ
CTCCTTCTCAGTGACTCTGGCTTCTATCTCTGTGCCTGGAACCCGGGACAGGGCGACGGTTATGTGGATACGCAGTATTTTGGCCCA	CAWNPGQGDGYVDTQYF	2	0.002061855670103093	51	TCRBV30-01*01	TCRBV30	TCRBV30-01	01				TCRBD01-01*01	TCRBD01	TCRBD01-01	01				TCRBJ02-03*01	TCRBJ02	TCRBJ02-03	01				4	13	0	3	4	6	30	40	44	53	66	2	In	VDJ
GAGTCCGCCAGCACCAACCAGACATCTATGTACCTCTGTGCCAGCACGCAGTTAGGGGGCGCGGGCGGGGAGCTGTTTTTTGGAGAA	CASTQLGGAGGELFF	1	0.0010309278350515464	45	TCRBV28-01*01	TCRBV28	TCRBV28-01	01				TCRBD01-01*01	TCRBD01	TCRBD01-01	01				TCRBJ02-02*01	TCRBJ02	TCRBJ02-02	01				7	5	5	0	7	7	36	46	53	60	65	1	In	VDJ
ACATCGGCCCAAAAGAACCCGACAGCTTTCTATCTCTGTGCCAGTAGTATGGACCAGGGCGGTAGGACTGAAGCTTTCTTTGGACAA	CASSMDQGGRTEAFF	1	0.0010309278350515464	45	TCRBV19-01*01	TCRBV19	TCRBV19-01	01				TCRBD01-01*01	TCRBD01	TCRBD01-01	01				TCRBJ01-01*01	TCRBJ01	TCRBJ01-01	01				3	7	4	3	4	5	36	50	54	59	66	1	In	VDJ
GCCAGCACCAACCAGACATCTATGTACCTCTGTGCCAGCAGTTCCGACAGGTTGAGCTCCTATAATTCACCCCTCCACTTTGGGAAT	CASSSDRLSSYNSPLHF	1	0.0010309278350515464	51	TCRBV28-01*01	TCRBV28	TCRBV28-01	01				TCRBD01-01*01	TCRBD01	TCRBD01-01	01				TCRBJ01-06*01	TCRBJ01	TCRBJ01-06	01				4	5	2	4	2	0	30	43	45	51	56	1	In	VDJ
CTGGAGTCCGCCAGCACCAACCAGACATCTATGTACCTCTGTGCCAGCCTAAGCCCCGGGACGGTCTATGGCTACACCTTCGGTTCG	CASLSPGTVYGYTF	2	0.002061855670103093	42	TCRBV28-01*01	TCRBV28	TCRBV28-01	01								TCRBD01,TCRBD02	TCRBD01-01,TCRBD02-01		TCRBJ01-02*01	TCRBJ01	TCRBJ01-02	01				8	3	0	7	9	4	39	48	57	62	65	2	In	VDJ
TGTCGGCTGCTCCCTCCCAGACATCTGTGTACTTCTGTGCCAGCAGTTCCGAACTAGCGGGGGGCAAATGAGCAGTTCTTCGGGCCA		1	0.0010309278350515464	46	TCRBV06-05*01	TCRBV06	TCRBV06-05	01				TCRBD02-01*01	TCRBD02	TCRBD02-01	01				TCRBJ02-01*01	TCRBJ02	TCRBJ02-01	01				4	2	3	1	4	7	35	48	52	64	66	1	Out	VDJ
CTGGAGCTGGGGGACTCAGCTTTGTATTTCTGTGCCAGCAGCGTAGGTCCTAGCGGGGGAACCTACAATGAGCAATTCTTCGGGCCA	CASSVGPSGGTYNEQFF	1	0.0010309278350515464	51	TCRBV09-01*01	TCRBV09	TCRBV09-01	01				TCRBD02-01*01	TCRBD02	TCRBD02-01	01				TCRBJ02-01*01	TCRBJ02	TCRBJ02-01	01				0	16	4	2	3	16	30	46	49	59	75	1	In	VDJ
ACATCGGCCCAAAAGAACCCGACAGCTTTCTATCTCTGTGCCAGTAGTATCTCCCGGACAGGGAACACTGAAGCTTTCTTTGGACAA	CASSISRTGNTEAFF	2	0.002061855670103093	45	TCRBV19-01*01	TCRBV19	TCRBV19-01	01				TCRBD01-01*01	TCRBD01	TCRBD01-01	01				TCRBJ01-01*01	TCRBJ01	TCRBJ01-01	01				3	0	1	4	5	1	36	50	55	-1	62	2	In	VDJ
CCAGAAGACTCAGCCCTGTATCTCTGCGCCAGCAGCCAAGAAAGGGGTGTTACAGGGGCAACTAATGAAAAACTGTTTTTTGGCAGT	CASSQERGVTGATNEKLFF	1	0.0010309278350515464	57	TCRBV04-01*01	TCRBV04	TCRBV04-01	01				TCRBD01-01*01	TCRBD01	TCRBD01-01	01				TCRBJ01-04*01	TCRBJ01	TCRBJ01-04	01				0	0	3	2	10	0	24	41	51	-1	58	1	In	VDJ
AACGCCTTGTTGCTGGGGGACTCGGCCCTCTATCTCTGTGCCAGCAGCATGGGGGGAGGGGGAATTTCACCCCTCCACTTTGGGAAT	CASSMGGGGISPLHF	1	0.0010309278350515464	45	TCRBV05-06*01	TCRBV05	TCRBV05-06	01				TCRBD02-01*02	TCRBD02	TCRBD02-01	02				TCRBJ01-06*01	TCRBJ01	TCRBJ01-06	01				0	5	9	0	1	9	36	52	53	60	65	1	In	VDJ
AATGTGAACGCCTTGTTGCTGGGGGACTCGGCCCTCTATCTCTGTGCCAGCAGCCAGACAGGATCCTACGGCTACACCTTCGGTTCG	CASSQTGSYGYTF	2	0.002061855670103093	39	TCRBV05-06*01	TCRBV05	TCRBV05-06	01				TCRBD01-01*01	TCRBD01	TCRBD01-01	01				TCRBJ01-02*01	TCRBJ01	TCRBJ01-02	01				4	7	2	4	2	8	42	54	56	62	69	2	In	VDJ
GAGCTTGAGGACTCGGCCGTGTATCTCTGTGCCAGCAGCTTAGGATCGGGGAGGTTGCGTTTCGGGTACGAGCAGTACTTCGGGCCG	CASSLGSGRLRFGYEQYF	1	0.0010309278350515464	54	TCRBV11-02	TCRBV11	TCRBV11-02				01,03	TCRBD02-01*02	TCRBD02	TCRBD02-01	02				TCRBJ02-07*01	TCRBJ02	TCRBJ02-07	01				1	12	9	1	5	4	27	43	48	54	66	1	In	VDJ
CTGGAGTTGGCTGCTCCCTCCCAGACATCTGTGTACTTCTGTGCCAGCAGGCCCGGACAGGGGACGTACGAGCAGTACTTCGGGCCG	CASRPGQGTYEQYF	1	0.0010309278350515464	42	TCRBV06-06	TCRBV06	TCRBV06-06				01,04	TCRBD01-01*01	TCRBD01	TCRBD01-01	01				TCRBJ02-07*01	TCRBJ02	TCRBJ02-07	01				6	3	1	2	4	4	39	50	54	63	66	1	In	VDJ
TCGGCTGCTCCCTCCCAGACATCTGTGTACTTCTGTGCCAGCAGTTACTCTGGGGGGACTACTGGAAACACCATATATTTTGGAGAG	CASSYSGGTTGNTIYF	1	0.0010309278350515464	48	TCRBV06-05*01	TCRBV06	TCRBV06-05	01				TCRBD02-01	TCRBD02	TCRBD02-01				01,02	TCRBJ01-03*01	TCRBJ01	TCRBJ01-03	01				0	0	0	9	4	2	33	50	54	-1	61	1	In	VDJ
AGTTCTAAGAAGCTCCTTCTCAGTGACTCTGGCTTCTATCTCTGTGCCTGGAGTAGGGAGTATAATTCACCCCTCCACTTTGGGAAC	CAWSREYNSPLHF	1	0.0010309278350515464	39	TCRBV30-01*01	TCRBV30	TCRBV30-01	01				TCRBD02-01*02	TCRBD02	TCRBD02-01	02				TCRBJ01-06*02	TCRBJ01	TCRBJ01-06	02				2	0	9	2	1	4	42	54	55	-1	60	1	In	VDJ
GAGTCTGCCATCCCCAACCAGACAGCTCTTTACTTCTGTGCCACCAGTGATTTAGGGCTAGACCTCAATGAGCAGTTCTTCGGGCCA	CATSDLGLDLNEQFF	1	0.0010309278350515464	45	TCRBV24-01*01	TCRBV24	TCRBV24-01	01								TCRBD01,TCRBD02	TCRBD01-01,TCRBD02-01		TCRBJ02-01*01	TCRBJ02	TCRBJ02-01	01				1	8	5	3	0	6	36	-1	53	57	65	1	In	VDJ
ACAGTGACCAGTGCCCATCCTGAAGACAGCAGCTTCTACATCTGCAGCGCTGCGGGCGGGAACACCGGGGAGCTGTTTTTTGGAGAA	CSAAGGNTGELFF	1	0.0010309278350515464	39	TCRBV20	TCRBV20				TCRBV20-01,TCRBV20-or09_02		TCRBD02-01	TCRBD02	TCRBD02-01				01,02	TCRBJ02-02*01	TCRBJ02	TCRBJ02-02	01				5	3	7	4	0	1	42	-1	51	56	59	1	In	VDJ
AAGCTGGAGGACTCAGCCATGTACTTCTGTGCCAGCAGTGAAGCGGACAGGGTGCCTGGTAGCAATCAGCCCCAGCATTTTGGTGAT	CASSEADRVPGSNQPQHF	2	0.002061855670103093	54	TCRBV02-01	TCRBV02	TCRBV02-01				01,03	TCRBD01-01*01	TCRBD01	TCRBD01-01	01				TCRBJ01-05*01	TCRBJ01	TCRBJ01-05	01				0	7	1	3	0	0	27	-1	44	52	59	2	In	VDJ
TTGGAGCTGGGGGACTCGGCCCTTTATCTTTGCGCCAGCAGCCCCGGGACAGGGATAAGGGGGAATTCACCCCTCCACTTTGGGAAT	CASSPGTGIRGNSPLHF	1	0.0010309278350515464	51	TCRBV05-01*01	TCRBV05	TCRBV05-01	01				TCRBD01-01*01	TCRBD01	TCRBD01-01	01				TCRBJ01-06*01	TCRBJ01	TCRBJ01-06	01				4	9	0	3	3	7	30	42	45	54	63	1	In	VDJ
CCAGCCTGCAGAGCAGGGGGACTCGGCCGTGTATGTCTGTGCAAGTCGCTGCGCCGGGACAGGGGGTACGAGCAGTACTTCGGGCCG		1	0.0010309278350515464	44	TCRBV12-02*01	TCRBV12	TCRBV12-02	01				TCRBD01-01*01	TCRBD01	TCRBD01-01	01				TCRBJ02-07*01	TCRBJ02	TCRBJ02-07	01				4	0	0	1	5	4	37	50	55	-1	66	1	Out	VDJ
GACTGTGAGCAACATGAGCCCTGAAGACAGCAGCATATATCTCTGCAGCGTCGGGGACAGAACTCCTACGAGCAGTACTTCGGGCCA		1	0.0010309278350515464	38	TCRBV29-01	TCRBV29	TCRBV29-01				01,02	TCRBD01-01*01	TCRBD01	TCRBD01-01	01				TCRBJ02-05*01	TCRBJ02	TCRBJ02-05	01				6	12	0	5	2	11	43	51	53	60	72	1	Out	VDJ
GACCAGTGCCCATCCTGAAGACAGCAGCTTCTACATCTGCAGTGGGGGGGCGTGTCGGACAGCCAAGAGACCCAGTACTTCGGGCCA		1	0.0010309278350515464	44	TCRBV20	TCRBV20				TCRBV20-01,TCRBV20-or09_02						TCRBD01,TCRBD02	TCRBD01-01,TCRBD02-01		TCRBJ02-05*01	TCRBJ02	TCRBJ02-05	01				7	0	1	5	12	1	37	44	56	-1	62	1	Out	VDJ
ACAGAGCGGGGGGACTCAGCCGTGTATCTCTGTGCCAGCAGCCCAACCGGGACAGGGGCTACGACCGGGGAGCTGTTTTTTGGAGAA	CASSPTGTGATTGELFF	2	0.002061855670103093	51	TCRBV07-03*01	TCRBV07	TCRBV07-03	01				TCRBD01-01*01	TCRBD01	TCRBD01-01	01				TCRBJ02-02*01	TCRBJ02	TCRBJ02-02	01				5	5	0	2	6	5	30	42	48	58	63	2	In	VDJ
CTGGAGTCGCCCAGCCCCAACCAGACCTCTCTGTACTTCTGTGCCAGCAGGGAACAACAGGGGTTTCAGCCCCAGCATTTTGGTGAT	CASREQQGFQPQHF	1	0.0010309278350515464	42	TCRBV27-01*01	TCRBV27	TCRBV27-01	01				TCRBD01-01*01	TCRBD01	TCRBD01-01	01				TCRBJ01-05*01	TCRBJ01	TCRBJ01-05	01				6	2	3	2	6	6	39	50	56	63	65	1	In	VDJ
CACACCCTGCAGCCAGAAGACTCGGCCCTGTATCTCTGTGCCAGCAGCCAAGCGGGGCCAGGTGTGCCCATTCAGTACTTCGGCGCC	CASSQAGPGVPIQYF	1	0.0010309278350515464	45	TCRBV04-02*01	TCRBV04	TCRBV04-02	01								TCRBD01,TCRBD02	TCRBD01-01,TCRBD02-01		TCRBJ02-04*01	TCRBJ02	TCRBJ02-04	01				1	10	7	0	1	9	36	52	53	58	68	1	In	VDJ
GCACCAACCAGACATCTATGTACCTCTGTGCCAGCACTACTGGGACTAGCGGGAGTGCCTCCCTACAATGAGCAGTTCTTCGGGCCA		1	0.0010309278350515464	55	TCRBV28-01*01	TCRBV28	TCRBV28-01	01				TCRBD02-01*02	TCRBD02	TCRBD02-01	02				TCRBJ02-01*01	TCRBJ02	TCRBJ02-01	01				7	6	0	2	5	2	26	36	41	55	61	1	Out	VDJ
CAGCGCACAGAGCAGCGGGACTCGGCCATGTATCGCTGTGCCAGCAGCTTAAGCCAGGGTAGGGTATGGGAGCAGTTCTTCGGGCCA	CASSLSQGRVWEQFF	2	0.002061855670103093	45	TCRBV07-06*01	TCRBV07	TCRBV07-06	01				TCRBD01-01*01	TCRBD01	TCRBD01-01	01				TCRBJ02-01*01	TCRBJ02	TCRBJ02-01	01				2	10	4	3	3	10	36	51	54	59	69	2	In	VDJ
CTGGAGTCCGCTACCCGCTCCCAGACATCTGTGTATTTCTGCGCCAGCTCGGGACTAGCGGGCTCCTACGAGCAGTACTTCGGGCCG	CASSGLAGSYEQYF	1	0.0010309278350515464	42	TCRBV10-02*01	TCRBV10	TCRBV10-02	01				TCRBD02-01	TCRBD02	TCRBD02-01				01,02	TCRBJ02-07*01	TCRBJ02	TCRBJ02-07	01				8	0	0	4	2	0	39	48	50	-1	62	1	In	VDJ
CACTCTCAAGATCCAGCCTGCAGAGCTTGGGGACTCGGCCGTGTATCTCTGTGCCAGCAGCTTAGGCACGTCCTGACTTTCGGGGCC		1	0.0010309278350515464	32	TCRBV11-03*01	TCRBV11	TCRBV11-03	01								TCRBD01,TCRBD02	TCRBD01-01,TCRBD02-01		TCRBJ02-06*01	TCRBJ02	TCRBJ02-06	01				1	0	10	0	0	11	49	-1	65	-1	67	1	Out	VDJ
CAGCGCACAGAGCAGGAGGACTCGGCCGTGTATCTCTGTGCCAGCAGCCGGGACTATCTTAGCACAGATACGCAGTATTTTGGCCCA	CASSRDYLSTDTQYF	1	0.0010309278350515464	45	TCRBV07-02	TCRBV07	TCRBV07-02				01,02	TCRBD02-01	TCRBD02	TCRBD02-01				01,02	TCRBJ02-03*01	TCRBJ02	TCRBJ02-03	01				5	4	0	9	1	0	36	48	49	56	60	1	In	VDJ
CAGCGCACAGAGCAGGGGGACTCGGCCATGTATCTCTGTGCCAGCAGCTCCGGACCCGGGGACACCGGGGAGCTGTTTTTTGGAGAA	CASSSGPGDTGELFF	2	0.002061855670103093	45	TCRBV07-09*01	TCRBV07	TCRBV07-09	01				TCRBD02-01*01	TCRBD02	TCRBD02-01	01				TCRBJ02-02*01	TCRBJ02	TCRBJ02-02	01				4	0	8	3	7	3	36	49	56	-1	61	2	In	VDJ
NNNNNNNNNNTGTCGGCTGCTCCCTCCCAGACATCTGTGTACTTCTGTGCCAGCAGTGAAGTCACCCCTCAGGCTTTCTTTGGACAA	CASSEVTPQAFF	1	0.0010309278350515464	36	TCRBV06-01*01	TCRBV06	TCRBV06-01	01				TCRBD01-01*01	TCRBD01	TCRBD01-01	01				TCRBJ01-01*01	TCRBJ01	TCRBJ01-01	01				1	0	4	5	8	11	45	61	69	-1	72	1	In	VDJ
TCCGCCAGCACCAACCAGACATCTATGTACCTCTGTGCCAGCAGTCCTCTTGGGACAGGGGTGAACACTGAAGCTTTCTTTGGACAA	CASSPLGTGVNTEAFF	2	0.002061855670103093	48	TCRBV28-01*01	TCRBV28	TCRBV28-01	01				TCRBD01-01*01	TCRBD01	TCRBD01-01	01				TCRBJ01-01*01	TCRBJ01	TCRBJ01-01	01				5	0	0	2	6	0	33	45	51	-1	61	2	In	VDJ
AGGCTGGAGTTGGCTGCTCCCTCCCAGACATCTGTGTACTTCTGTGCCAGCAGCAAGGACAGGGGCGATGAGCAGTTCTTCGGGCCA	CASSKDRGDEQFF	1	0.0010309278350515464	39	TCRBV06-06	TCRBV06	TCRBV06-06				01,04	TCRBD01-01*01	TCRBD01	TCRBD01-01	01				TCRBJ02-01*01	TCRBJ02	TCRBJ02-01	01				6	2	1	2	3	8	42	53	56	65	67	1	In	VDJ
AAGATCCAGCGCACAGAGCAGGAGGACTCGGCCGTGTATCTCTGTGCCAGCAGCTTAGTAGGTCAGACTGAAGCTTTCTTTGGACAA	CASSLVGQTEAFF	1	0.0010309278350515464	39	TCRBV07-02	TCRBV07	TCRBV07-02				01,02					TCRBD01,TCRBD02	TCRBD01-01,TCRBD02-01		TCRBJ01-01*01	TCRBJ01	TCRBJ01-01	01				1	0	4	5	5	5	42	58	63	-1	66	1	In	VDJ
GTGAGCACCTTGGAGCTGGGGGACTCGGCCCTTTATCTTTGCGCCAGCAGCTTGGACAGGGCGGTCTACGAGCAGTACTTCGGGCCG	CASSLDRAVYEQYF	1	0.0010309278350515464	42	TCRBV05-01*01	TCRBV05	TCRBV05-01	01				TCRBD01-01*01	TCRBD01	TCRBD01-01	01				TCRBJ02-07*01	TCRBJ02	TCRBJ02-07	01				0	4	3	3	0	3	39	-1	55	61	65	1	In	VDJ
GTGAGCACCTTGGAGCTGGGGGACTCGGCCCTTTATCTTTGCGCCAGCAGCGGGACGGTGAACTCCTACGAGCAGTACTTCGGGCCG	CASSGTVNSYEQYF	1	0.0010309278350515464	42	TCRBV05-01*01	TCRBV05	TCRBV05-01	01								TCRBD01,TCRBD02	TCRBD01-01,TCRBD02-01		TCRBJ02-07*01	TCRBJ02	TCRBJ02-07	01				4	6	0	7	0	0	39	-1	51	56	62	1	In	VDJ
CTCACTGTGACATCGGCCCAAAAGAACCCGACAGCTTTCTATCTCTGTGCCAGTAGTATTACAGGCGATGAGCAGTTCTTCGGGCCA	CASSITGDEQFF	1	0.0010309278350515464	36	TCRBV19-01*01	TCRBV19	TCRBV19-01	01				TCRBD01-01*01	TCRBD01	TCRBD01-01	01				TCRBJ02-01*01	TCRBJ02	TCRBJ02-01	01				3	2	3	4	1	8	45	59	60	65	67	1	In	VDJ
CGCACAGAGCAGGGGGACTCAGCTGTGTATCTCTGTGCCAGCAGCTACACTAGCGGTTCCTACACAGATACGCAGTATTTTGGCCCA	CASSYTSGSYTDTQYF	1	0.0010309278350515464	48	TCRBV07-04	TCRBV07	TCRBV07-04				01,02	TCRBD02-01	TCRBD02	TCRBD02-01				01,02	TCRBJ02-03*01	TCRBJ02	TCRBJ02-03	01				4	6	3	5	2	2	33	46	48	56	62	1	In	VDJ
GAGTCGGCTGCTCCCTCCCAGACATCTGTGTACTTCTGTGCCAGCAGTACGACAGGGTTAAACACCGGGGAGCTGTTTTTTGGAGAA	CASSTTGLNTGELFF	1	0.0010309278350515464	45	TCRBV06-01*01	TCRBV06	TCRBV06-01	01				TCRBD01-01*01	TCRBD01	TCRBD01-01	01				TCRBJ02-02*01	TCRBJ02	TCRBJ02-02	01				5	3	2	3	2	2	36	48	50	57	60	1	In	VDJ
AATGTGAGCACCTTGGAGCTGGGGGACTCGGCCCTTTATCTTTGCGCCAGCAGCTTGACCACCGGAGGGGAGCTGTTTTTTGGAGAA	CASSLTTGGELFF	2	0.002061855670103093	39	TCRBV05-01*01	TCRBV05	TCRBV05-01	01								TCRBD01,TCRBD02	TCRBD01-01,TCRBD02-01		TCRBJ02-02*01	TCRBJ02	TCRBJ02-02	01				1	0	1	8	6	8	42	57	63	-1	66	2	In	VDJ
CATCGGCCCAAAAGAACCCGACAGCTTTCTATCTCTGTGCCAGTAGTAAGGGACAGGGTTAATTCCTACGAGCAGTACTTCGGGCCG		1	0.0010309278350515464	46	TCRBV19-01*01	TCRBV19	TCRBV19-01	01				TCRBD01-01*01	TCRBD01	TCRBD01-01	01				TCRBJ02-07*01	TCRBJ02	TCRBJ02-07	01				4	5	0	3	1	1	35	48	49	58	63	1	Out	VDJ
GGTCCACAAAGCTGGAGGACTCAGCCATGTACTTCTGTGCCAGCAGTCAGGACTAGCGGGAGTCTCAATGAGCAGTTCTTCGGGCCA		2	0.002061855670103093	46	TCRBV02-01	TCRBV02	TCRBV02-01				01,03	TCRBD02-01*02	TCRBD02	TCRBD02-01	02				TCRBJ02-01*01	TCRBJ02	TCRBJ02-01	01				5	3	1	2	2	6	35	47	49	62	65	2	Out	VDJ
GCTGCTCCCTCCCAGACATCTGTGTACTTCTGTGCCAGCAGACCTCCGGGCGGACGGGCGAACACCGGGGAGCTGTTTTTTGGAGAA	CASRPPGGRANTGELFF	2	0.002061855670103093	51	TCRBV06	TCRBV06				TCRBV06-01,TCRBV06-05,TCRBV06-06						TCRBD01,TCRBD02	TCRBD01-01,TCRBD02-01		TCRBJ02-02*01	TCRBJ02	TCRBJ02-02	01				6	3	1	7	10	0	30	41	51	55	58	2	In	VDJ
ATCCAGCGCACAGAGCAGCGGGACTCAGCCATGTATCGCTGTGCCAGCAGCGTAGACAGGGGAACCGGGGAGCTGTTTTTTGGAGAA	CASSVDRGTGELFF	1	0.0010309278350515464	42	TCRBV07	TCRBV07				TCRBV07-06,TCRBV07-07		TCRBD01-01*01	TCRBD01	TCRBD01-01	01				TCRBJ02-02*01	TCRBJ02	TCRBJ02-02	01				1	1	3	2	0	5	39	-1	55	62	63	1	In	VDJ
CTGGAGTCCGCCAGCACCAACCAGACATCTATGTACCTCTGTGCCAGCAGTTTACTACAGGGAGGTCAGCCCCAGCATTTTGGTGAT	CASSLLQGGQPQHF	1	0.0010309278350515464	42	TCRBV28-01*01	TCRBV28	TCRBV28-01	01								TCRBD01,TCRBD02	TCRBD01-01,TCRBD02-01		TCRBJ01-05*01	TCRBJ01	TCRBJ01-05	01				2	3	3	3	2	6	39	54	56	62	65	1	In	VDJ
GTGAGCACCTTGGAGCTGGGGGACTCGGCCCTTTATCTTTGCGCCAGCAGCCCGGGGACAGACCTTAGGGGCTACACCTTCGGTTCG	CASSPGTDLRGYTF	1	0.0010309278350515464	42	TCRBV05-01*01	TCRBV05	TCRBV05-01	01				TCRBD01-01*01	TCRBD01	TCRBD01-01	01				TCRBJ01-02*01	TCRBJ01	TCRBJ01-02	01				4	8	0	5	3	8	39	51	54	61	69	1	In	VDJ
CGCCCAGCCCCAACCAGACCTCTCTGTACTTCTGTGCCTGGCTCTATTGGACAGGGGGCGGGGAGCTACGAGCAGTACTTCGGGCCG		1	0.0010309278350515464	49	TCRBV27-01*01	TCRBV27	TCRBV27-01	01				TCRBD01-01*01	TCRBD01	TCRBD01-01	01				TCRBJ02-07*01	TCRBJ02	TCRBJ02-07	01				11	6	1	0	10	3	32	38	48	59	65	1	Out	VDJ
GCAGAGCTTGAGGACTCGGCCGTGTATCTCTGTGCCAGCAGTCCCGCTCTATTTGGACAGTTCGGGGAGACCCAGTACTTCGGGCCA	CASSPALFGQFGETQYF	1	0.0010309278350515464	51	TCRBV11	TCRBV11				TCRBV11-02,TCRBV11-03		TCRBD01-01*01	TCRBD01	TCRBD01-01	01				TCRBJ02-05*01	TCRBJ02	TCRBJ02-05	01				6	6	1	5	13	5	30	41	54	60	66	1	In	VDJ
CGGCCCAAAAGAACCCGACAGCTTTCTATCTCTGTGCCAGTCTAACTCCCGATGGGGGGTGACACAGATACGCAGTATTTTGGCCCA		1	0.0010309278350515464	49	TCRBV19-01*01	TCRBV19	TCRBV19-01	01				TCRBD02-01*01	TCRBD02	TCRBD02-01	01				TCRBJ02-03*01	TCRBJ02	TCRBJ02-03	01				8	3	9	1	12	2	32	41	53	59	62	1	Out	VDJ
GCCAGCACCAACCAGACATCTATGTACCTCTGTGCCAGCAGTCCCTCCCAGGCAAGGGCCCACACAGATACGCAGTATTTTGGCCCA	CASSPSQARAHTDTQYF	1	0.0010309278350515464	51	TCRBV28-01*01	TCRBV28	TCRBV28-01	01								TCRBD01,TCRBD02	TCRBD01-01,TCRBD02-01		TCRBJ02-03*01	TCRBJ02	TCRBJ02-03	01				5	10	4	4	6	2	30	42	48	52	62	1	In	VDJ
TCCAGCAGGTAGTGCGAGGAGATTCGGCAGCTTATTTCTGTGCCAGCCTTAAAAGGGAAGGGCAATCAGCCCCAGCATTTTGGTGAT		1	0.0010309278350515464	43	TCRBV18-01*01	TCRBV18	TCRBV18-01	01								TCRBD01,TCRBD02	TCRBD01-01,TCRBD02-01		TCRBJ01-05*01	TCRBJ01	TCRBJ01-05	01				8	3	0	8	7	2	38	47	54	58	61	1	Out	VDJ
CACATCAATTCCCTGGAGCTTGGTGACTCTGCTGTGTATTTCTGTGCCAGCAGCCCCGGGAGCAATCAGCCCCAGCATTTTGGTGAT	CASSPGSNQPQHF	1	0.0010309278350515464	39	TCRBV03-01/03-02*01	TCRBV03	TCRBV03-01/03-02	01				TCRBD02-01	TCRBD02	TCRBD02-01				01,02	TCRBJ01-05*01	TCRBJ01	TCRBJ01-05	01				4	0	8	4	1	1	42	55	56	-1	60	1	In	VDJ
ACTGTGAGCAACATGAGCCCTGAAGACAGCAGCATATATCTCTGCAGCGTTGAAGATCCAACAGCTTTCGGGCAGTACTTCGGGCCG	CSVEDPTAFGQYF	2	0.002061855670103093	39	TCRBV29-01	TCRBV29	TCRBV29-01				01,02	TCRBD01-01*01	TCRBD01	TCRBD01-01	01				TCRBJ02-07*01	TCRBJ02	TCRBJ02-07	01				0	7	3	5	4	9	42	56	60	64	71	2	In	VDJ
TCCAGTCCACGGAGTCAGGGGACACAGCACTGTATTTCTGTGCCAGCAGCAAAGCGCAGCACTGGAAACACCATATATTTTGGAGAG		1	0.0010309278350515464	43	TCRBV21-01*01	TCRBV21	TCRBV21-01	01								TCRBD01,TCRBD02	TCRBD01-01,TCRBD02-01		TCRBJ01-03*01	TCRBJ01	TCRBJ01-03	01				0	2	4	5	1	2	38	55	56	59	61	1	Out	VDJ
AGCGCACAGAGCAGGGGGACTCGGCCATGTATCTCTGTGCCAGCAGCTTAGCTGCGGACAGGACAAGAGACCCAGTACTTCGGGCCA		1	0.0010309278350515464	46	TCRBV07-09*01	TCRBV07	TCRBV07-09	01				TCRBD01-01*01	TCRBD01	TCRBD01-01	01				TCRBJ02-05*01	TCRBJ02	TCRBJ02-05	01				0	1	1	4	3	2	35	52	55	62	63	1	Out	VDJ
GCCTGCAGAGCAGGGGGACTCGGCCGTGTATGTCTGTGCAAGTCGTCTACGGGGGTTGGAAATAATTCACCCCTCCACTTTGGGAAT		2	0.002061855670103093	47	TCRBV12-02*01	TCRBV12	TCRBV12-02	01				TCRBD02-01*01	TCRBD02	TCRBD02-01	01				TCRBJ01-06*01	TCRBJ01	TCRBJ01-06	01				6	6	8	2	4	5	34	45	49	55	61	2	Out	VDJ
ACCAACCAGACATCTATGTACCTCTGTGCCAGCGGGATCAGGACAGGGGGCTGGGTGCTAAGCAATCAGCCCCAGCATTTTGGTGAT	CASGIRTGGWVLSNQPQHF	1	0.0010309278350515464	57	TCRBV28-01*01	TCRBV28	TCRBV28-01	01				TCRBD01-01*01	TCRBD01	TCRBD01-01	01				TCRBJ01-05*01	TCRBJ01	TCRBJ01-05	01				8	9	1	0	7	1	24	33	40	51	60	1	In	VDJ
ACTCTGACAGTGACCAGTGCCCATCCTGAAGACAGCAGCTTCTACATCTGCAGTGCTGGGGACTATTACGAGCAGTACTTCGGGCCG	CSAGDYYEQYF	1	0.0010309278350515464	33	TCRBV20-01	TCRBV20	TCRBV20-01				01,04	TCRBD02-01	TCRBD02	TCRBD02-01				01,02	TCRBJ02-07*01	TCRBJ02	TCRBJ02-07	01				5	1	0	9	1	4	48	57	58	65	66	1	In	VDJ
GAGCAGGGGGACTCGGCCATGTATCTCTGTGCCAGCAGCTTAGAGGGTCGATCGGCCAGCCAAGATCGTACGCAGTATTTTGGCCCA	CASSLEGRSASQDRTQYF	2	0.002061855670103093	54	TCRBV07-09*01	TCRBV07	TCRBV07-09	01								TCRBD01,TCRBD02	TCRBD01-01,TCRBD02-01		TCRBJ02-03*01	TCRBJ02	TCRBJ02-03	01				1	21	5	3	0	8	27	-1	43	47	68	2	In	VDJ
CTGGAGTCAGCTGCCTCCTCCCAGACATCTGTATATTTCTGCGCCAGCTCGGGACTAGCGGATACAGATACGCAGTATTTTGGCCCA	CASSGLADTDTQYF	1	0.0010309278350515464	42	TCRBV10-01*01	TCRBV10	TCRBV10-01	01				TCRBD02-01	TCRBD02	TCRBD02-01				01,02	TCRBJ02-03*01	TCRBJ02	TCRBJ02-03	01				8	2	0	5	2	3	39	48	50	61	63	1	In	VDJ
ATCCGGTCCACAAAGCTGGAGGACTCAGCCATGTACTTCTGTGCCAGCAGCGCCCGGGGGGTCACAGATACGCAGTATTTTGGCCCA	CASSARGVTDTQYF	2	0.002061855670103093	42	TCRBV02-01	TCRBV02	TCRBV02-01				01,03	TCRBD02-01*01	TCRBD02	TCRBD02-01	01				TCRBJ02-03*01	TCRBJ02	TCRBJ02-03	01				6	1	8	1	4	2	39	50	54	61	62	2	In	VDJ
CGGCCCAAAAGAACCCGACAGCTTTCTATCTCTGTGCCAGTAGTGAGGGTAGCGGAGGGACGCACAGATACGCAGTATTTTGGCCCA		2	0.002061855670103093	49	TCRBV19-01*01	TCRBV19	TCRBV19-01	01				TCRBD02-01	TCRBD02	TCRBD02-01				01,02	TCRBJ02-03*01	TCRBJ02	TCRBJ02-03	01				5	6	5	5	5	1	32	44	49	55	61	2	Out	VDJ
ATTCCCTGGAGCTTGGTGACTCTGCTGTGTATTTCTGTGCCAGCAGCTCTACTCCTCCTCATGCAAGATACGCAGTATTTTGGCCCA		1	0.0010309278350515464	46	TCRBV03-01/03-02*01	TCRBV03	TCRBV03-01/03-02	01				TCRBD02-01	TCRBD02	TCRBD02-01				01,02	TCRBJ02-03*01	TCRBJ02	TCRBJ02-03	01				5	12	3	10	3	5	35	47	50	53	65	1	Out	VDJ
GTGCCCATCCTGAAGACAGCAGCTTCTACATCTGCAGTGCTTTGGACTAGCGGGAGCTGACGTGTAAATACGCAGTATTTTGGCCCA		2	0.002061855670103093	49	TCRBV20	TCRBV20				TCRBV20-01,TCRBV20-or09_02		TCRBD02-01*02	TCRBD02	TCRBD02-01	02				TCRBJ02-03*01	TCRBJ02	TCRBJ02-03	01				5	11	1	2	2	7	32	41	43	56	67	2	Out	VDJ
AAGATCCAGCCTGCAGAGCTTGAGGACTCGGCCGTGTATCTCTGTGCCAGCAGCTTAGGCGGCTCCTACGAGCAGTACTTCGGGCCG	CASSLGGSYEQYF	1	0.0010309278350515464	39	TCRBV11	TCRBV11				TCRBV11-02,TCRBV11-03		TCRBD02-01	TCRBD02	TCRBD02-01				01,02	TCRBJ02-07*01	TCRBJ02	TCRBJ02-07	01				1	0	7	5	0	0	42	-1	58	-1	62	1	In	VDJ
CCCTCAGAACCCAGGGACTCAGCTGTGTACTTCTGTGCCAGCAGTTTATGGTCGGACAGGGGAACCTACGAGCAGTACTTCGGGCCG	CASSLWSDRGTYEQYF	1	0.0010309278350515464	48	TCRBV12	TCRBV12				TCRBV12-03/12-04,TCRBV12-04		TCRBD01-01*01	TCRBD01	TCRBD01-01	01				TCRBJ02-07*01	TCRBJ02	TCRBJ02-07	01				2	2	1	2	5	2	33	48	53	62	64	1	In	VDJ
AGCACCTTGGAGCTGGGGGACTCGGCCCTTTATCTTTGCGCCAGCAGCACAAACCCAGGGGAAACCTACGAGCAGTACTTCGGGCCG	CASSTNPGETYEQYF	1	0.0010309278350515464	45	TCRBV05-01*01	TCRBV05	TCRBV05-01	01				TCRBD01-01*01	TCRBD01	TCRBD01-01	01				TCRBJ02-07*01	TCRBJ02	TCRBJ02-07	01				4	3	4	2	7	2	36	48	55	61	64	1	In	VDJ
ACCAGTGCCCATCCTGAAGACAGCAGCTTCTACATCTGCAGTGCTAGAGATCGGGCGGGAGGGATTGACGAGCAGTACTTCGGGCCG	CSARDRAGGIDEQYF	1	0.0010309278350515464	45	TCRBV20	TCRBV20				TCRBV20-01,TCRBV20-or09_02		TCRBD02-01*02	TCRBD02	TCRBD02-01	02				TCRBJ02-07*01	TCRBJ02	TCRBJ02-07	01				0	4	7	0	4	5	36	50	54	63	67	1	In	VDJ
CTGAGCTCTCTGGAGCTGGGGGACTCAGCTTTGTATTTCTGTGCCAGCAGCTTACTAGCCACAGGGGACGAGCAGTACTTCGGGCCG	CASSLLATGDEQYF	1	0.0010309278350515464	42	TCRBV09-01*01	TCRBV09	TCRBV09-01	01				TCRBD01-01*01	TCRBD01	TCRBD01-01	01				TCRBJ02-07*01	TCRBJ02	TCRBJ02-07	01				4	0	3	2	9	5	39	51	60	-1	67	1	In	VDJ
TCGGCCCAAAAGAACCCGACAGCTTTCTATCTCTGTGCCAGTAGTATCACCCGGACAGGGGGCGGAAACACCATATATTTTGGAGAG	CASSITRTGGGNTIYF	2	0.002061855670103093	48	TCRBV19-01*01	TCRBV19	TCRBV19-01	01				TCRBD01-01*01	TCRBD01	TCRBD01-01	01				TCRBJ01-03*01	TCRBJ01	TCRBJ01-03	01				3	0	1	0	5	4	33	47	52	-1	63	2	In	VDJ
CGGTCCACAAAGCTGGAGGACTCAGCCATGTACTTCTGTGCCAGCAGCCTAATGAGCTCCTATAATTCACCCCTCCACTTTGGGAAC	CASSLMSSYNSPLHF	1	0.0010309278350515464	45	TCRBV02-01	TCRBV02	TCRBV02-01				01,03	TCRBD02-01	TCRBD02	TCRBD02-01				01,02	TCRBJ01-06*02	TCRBJ01	TCRBJ01-06	02				6	5	4	9	1	0	36	47	48	51	56	1	In	VDJ
AAGATCCAGCGCACAGAGCAGGAGGACTCCGCCGTGTATCTCTGTGCCAGCAGCCCGAACCCAACCGGGGAGCTGTTTTTTGGAGAA	CASSPNPTGELFF	1	0.0010309278350515464	39	TCRBV07-08*03	TCRBV07	TCRBV07-08	03								TCRBD01,TCRBD02	TCRBD01-01,TCRBD02-01		TCRBJ02-02*01	TCRBJ02	TCRBJ02-02	01				4	5	2	8	1	5	42	55	56	58	63	1	In	VDJ
ACTGTGAGCAACATGAGCCCTGAAGACAGCAGCATATATCTCTGCAGCGTTGAAAAATGACAGTCCACTGAAGCTTTCTTTGGACAA	CSVEK*QSTEAFF	1	0.0010309278350515464	39	TCRBV29-01	TCRBV29	TCRBV29-01				01,02	TCRBD01-01*01	TCRBD01	TCRBD01-01	01				TCRBJ01-01*01	TCRBJ01	TCRBJ01-01	01				2	2	2	5	4	4	42	54	58	63	65	1	Stop	VDJ
GTTCTAAGAAGCTCCTCCTCAGTGACTCTGGCTTCTATCTCTGTGCCTGGAGTCCGACAGGGTCGAGATGGCTACACCTTCGGTTCG		1	0.0010309278350515464	40	TCRBV30-01*02	TCRBV30	TCRBV30-01	02				TCRBD01-01*01	TCRBD01	TCRBD01-01	01				TCRBJ01-02*01	TCRBJ01	TCRBJ01-02	01				2	5	2	3	2	6	41	53	55	62	67	1	Out	VDJ
TGCGAGGAGATTCGGCAGCTTATTTCTGTGCCAGCTCACCCCGGGGGGGGCGCGGGTTTTAACTCCTACGAGCAGTACTTCGGGCCG		1	0.0010309278350515464	55	TCRBV18-01*01	TCRBV18	TCRBV18-01	01				TCRBD02-01*01	TCRBD02	TCRBD02-01	01				TCRBJ02-07*01	TCRBJ02	TCRBJ02-07	01				3	13	8	0	1	0	26	40	41	49	62	1	Out	VDJ
AAGATCCAGCCTGCAAAACTTGAGGACTCGGCCGTGTATCTCTGTGCCAGCAGCTATGGAGAATCCTACGAGCAGTACTTCGGGCCG	CASSYGESYEQYF	1	0.0010309278350515464	39	TCRBV11-02*01	TCRBV11	TCRBV11-02	01				TCRBD02-01*02	TCRBD02	TCRBD02-01	02				TCRBJ02-07*01	TCRBJ02	TCRBJ02-07	01				4	2	10	2	2	1	42	55	57	61	63	1	In	VDJ
TGGAGCTGGGGGACTCGGCCCTTTATCTTTGCGCCAGCAGCTTGGCGAGGCGGACTAAGAGGTCGAAACACCATATATTTTGGAGAG		2	0.002061855670103093	52	TCRBV05-01*01	TCRBV05	TCRBV05-01	01				TCRBD02-01	TCRBD02	TCRBD02-01				01,02	TCRBJ01-03*01	TCRBJ01	TCRBJ01-03	01				0	7	1	9	6	5	29	45	51	57	64	2	Out	VDJ
TCCACGGAGTCAGGGGACACAGCACTGTATTTCTGTGCCAGCAGCAAAGAGGGGGACGGGTCCTACAATGAGCAGTTCTTCGGGCCA	CASSKEGDGSYNEQFF	2	0.002061855670103093	48	TCRBV21-01*01	TCRBV21	TCRBV21-01	01				TCRBD01-01*01	TCRBD01	TCRBD01-01	01				TCRBJ02-01*01	TCRBJ02	TCRBJ02-01	01				1	5	5	1	0	1	33	-1	49	55	60	2	In	VDJ
TGGACGACTCGGCCCTGTATCTCTGTGCCAGCAGCTTCCCCTGCTGGCAACTTAAGCCCAGGGGAACTAAAACTGTTTTTTGGCAGT		2	0.002061855670103093	58	TCRBV05-04*01	TCRBV05	TCRBV05-04	01				TCRBD01-01*01	TCRBD01	TCRBD01-01	01				TCRBJ01-04*01	TCRBJ01	TCRBJ01-04	01				2	4	4	2	21	10	23	37	58	64	68	2	Out	VDJ
NTGTCGGCTGCTCCCTCCCAGACATCTGTGTACTTCTGTGCCAGCAGTGAACTTAACATCGGCGCGTATGGCTACACCTTCGGTTCG	CASSELNIGAYGYTF	1	0.0010309278350515464	45	TCRBV06-01*01	TCRBV06	TCRBV06-01	01								TCRBD01,TCRBD02	TCRBD01-01,TCRBD02-01		TCRBJ01-02*01	TCRBJ01	TCRBJ01-02	01				2	8	3	6	4	5	36	51	55	58	66	1	In	VDJ
AAGAAGCTCCTTCTCAGTGACTCTGGCTTCTATCTCTGTGCCTGGACTTCCCACCGGGACAGCCGATATGGCTACACCTTCGGTTCG	CAWTSHRDSRYGYTF	1	0.0010309278350515464	45	TCRBV30-01*01	TCRBV30	TCRBV30-01	01				TCRBD01-01*01	TCRBD01	TCRBD01-01	01				TCRBJ01-02*01	TCRBJ01	TCRBJ01-02	01				4	4	0	5	9	5	36	46	55	62	66	1	In	VDJ
AATCTTCACATCAATTCCCTGGAGCTTGGTGACTCTGCTGTGTATTTCTGTGCCAGCAGTCAAACCTACGAGCAGTACTTCGGGCCG	CASSQTYEQYF	1	0.0010309278350515464	33	TCRBV03-01/03-02*01	TCRBV03	TCRBV03-01/03-02	01											TCRBJ02-07*01	TCRBJ02	TCRBJ02-07	01				2	1	0	0	0	2	48	-1	-1	63	64	1	In	VJ
TCGGCCCAAAAGAACCCGACAGCTTTCTATCTCTGTGCCAGTAGTATCCGCTCGACTAGCGGCCAAGAGACCCAGTACTTCGGGCCA	CASSIRSTSGQETQYF	1	0.0010309278350515464	48	TCRBV19-01*01	TCRBV19	TCRBV19-01	01				TCRBD02-01	TCRBD02	TCRBD02-01				01,02	TCRBJ02-05*01	TCRBJ02	TCRBJ02-05	01				3	0	2	5	6	1	33	47	53	-1	62	1	In	VDJ
TGGAGCTGGGGGACTCAGCTTTGTATTTCTGTGCCAGCAGCGTGAGGAGGGATTCTCCGTTGCAATCAGCCCCAGCATTTTGGTGAT		1	0.0010309278350515464	52	TCRBV09-01*01	TCRBV09	TCRBV09-01	01				TCRBD02-01*02	TCRBD02	TCRBD02-01	02				TCRBJ01-05*01	TCRBJ01	TCRBJ01-05	01				2	10	10	0	2	2	29	43	45	51	61	1	Out	VDJ
CGCACAGAGCAGGAGGACTCCGCCGTGTATCTCTGTGCCAGCAGCTGGTATCGGGGCCATAGCAATCAGCCCCAGCATTTTGGTGAT	CASSWYRGHSNQPQHF	1	0.0010309278350515464	48	TCRBV07-08*01	TCRBV07	TCRBV07-08	01								TCRBD01,TCRBD02	TCRBD01-01,TCRBD02-01		TCRBJ01-05*01	TCRBJ01	TCRBJ01-05	01				4	2	7	0	6	0	33	46	52	57	59	1	In	VDJ
TCCCTGGAGCTTGGTGACTCTGCTGTGTATTTCTGTGCCTCTTCTGGGGGTGACAGGGAAGTAGGCTATGGCTACACCTTCGGTTCG	CASSGGDREVGYGYTF	2	0.002061855670103093	48	TCRBV03-01/03-02*01	TCRBV03	TCRBV03-01/03-02	01				TCRBD01-01*01	TCRBD01	TCRBD01-01	01				TCRBJ01-02*01	TCRBJ01	TCRBJ01-02	01				11	7	2	3	12	4	33	39	51	58	65	2	In	VDJ
CTTCACATCAATTCCCTGGAGCTTGGTGACTCTGCTGTGTATTTCTGTGCCAGCAGCCAAAAACAGGGCATGCAGTATTTTGGCCCA	CASSQKQGMQYF	1	0.0010309278350515464	36	TCRBV03-01/03-02*01	TCRBV03	TCRBV03-01/03-02	01				TCRBD01-01*01	TCRBD01	TCRBD01-01	01				TCRBJ02-03*01	TCRBJ02	TCRBJ02-03	01				2	3	3	3	2	11	45	60	62	68	71	1	In	VDJ
ACTGTGAGCAACATGAGCCCTGAAGACAGCAGCATATATCTCTGCAGCGTTCGACAGGCGAATTTTGAAAAACTGTTTTTTGGCAGT	CSVRQANFEKLFF	1	0.0010309278350515464	39	TCRBV29-01	TCRBV29	TCRBV29-01				01,02	TCRBD01-01*01	TCRBD01	TCRBD01-01	01				TCRBJ01-04*01	TCRBJ01	TCRBJ01-04	01				5	7	2	4	1	7	42	51	52	58	65	1	In	VDJ
AGCACCAACCAGACATCTATGTACCTCTGTGCCAGCAGAATCCCGGGACAGGGGGCCCTAACTAATGAAAAACTGTTTTTTGGCAGT	CASRIPGQGALTNEKLFF	1	0.0010309278350515464	54	TCRBV28-01*01	TCRBV28	TCRBV28-01	01				TCRBD01-01*01	TCRBD01	TCRBD01-01	01				TCRBJ01-04*01	TCRBJ01	TCRBJ01-04	01				6	3	0	0	6	1	27	38	44	56	59	1	In	VDJ
GCTGCTCCCTCCCAGACATCTGTGTACTTCTGTGCCAGCAGTGTCCTCATGGAGGTTTCAACTAATGAAAAACTGTTTTTTGGCAGT	CASSVLMEVSTNEKLFF	1	0.0010309278350515464	51	TCRBV06-01*01	TCRBV06	TCRBV06-01	01				TCRBD02-01*02	TCRBD02	TCRBD02-01	02				TCRBJ01-04*01	TCRBJ01	TCRBJ01-04	01				4	3	10	1	7	0	30	43	50	55	58	1	In	VDJ
CCCCTCACTCTGGAGTCAGCTACCCGCTCCCAGACATCTGTGTATTTCTGCGCCAGCAGTGATCGGGGGTGACTACGTTTTGGCAGT	CASSDRG*LRF	1	0.0010309278350515464	33	TCRBV10-02*01	TCRBV10	TCRBV10-02	01				TCRBD02-01*01	TCRBD02	TCRBD02-01	01				TCRBJ01-04*01	TCRBJ01	TCRBJ01-04	01				3	8	8	2	1	19	48	62	63	69	77	1	Stop	VDJ
AGCTCTTTACTTCTGTGCCACCAGTGGGGGAGGCCCAAATACAGCGACCCTCAACCTTATAGCAATCAGCCCCAGCATTTTGGTGAT		1	0.0010309278350515464	68	TCRBV24-01*01	TCRBV24	TCRBV24-01	01				TCRBD02-01*02	TCRBD02	TCRBD02-01	02				TCRBJ01-05*01	TCRBJ01	TCRBJ01-05	01				5	26	9	1	1	0	13	26	27	33	59	1	Out	VDJ
AGCTGGAGGACTCAGCCATGTACTTCTGTGCCAGCAGTCCCACCGGGACAGGACTGATATGGGGCCAACGTCCTGACTTTCGGGGCC		1	0.0010309278350515464	55	TCRBV02-01	TCRBV02	TCRBV02-01				01,03	TCRBD01-01*01	TCRBD01	TCRBD01-01	01				TCRBJ02-06*01	TCRBJ02	TCRBJ02-06	01				5	7	0	4	6	3	26	38	44	52	59	1	Out	VDJ
NTGTCGGCTGCTCCCTCCCAGACATCTGTGTACTTCTGTGCCAGCAGTGAAGCGGCTAGCGGGCGGGATGAGCAGTTCTTCGGGCCA	CASSEAASGRDEQFF	1	0.0010309278350515464	45	TCRBV06-01*01	TCRBV06	TCRBV06-01	01				TCRBD02-01	TCRBD02	TCRBD02-01				01,02	TCRBJ02-01*01	TCRBJ02	TCRBJ02-01	01				0	4	4	4	2	8	36	53	55	63	67	1	In	VDJ
GAGTCCGCCAGCACCAACCAGACATCTATGTACCTCTGTGCCAGCAAACTAGGGACAGGGAACACCGGGGAGCTGTTTTTTGGAGAA	CASKLGTGNTGELFF	1	0.0010309278350515464	45	TCRBV28-01*01	TCRBV28	TCRBV28-01	01				TCRBD01-01*01	TCRBD01	TCRBD01-01	01				TCRBJ02-02*01	TCRBJ02	TCRBJ02-02	01				7	0	0	4	5	1	36	46	51	-1	59	1	In	VDJ
GCTGCTCCCTCCCAGACATCTGTGTACTTCTGTGCCAGCAGTGATGAGCGGGGTTCACACTCCAGCTACGAGCAGTACTTCGGGCCG	CASSDERGSHSSYEQYF	2	0.002061855670103093	51	TCRBV06-01*01	TCRBV06	TCRBV06-01	01				TCRBD02-01*01	TCRBD02	TCRBD02-01	01				TCRBJ02-07*01	TCRBJ02	TCRBJ02-07	01				3	12	6	3	2	3	30	44	46	53	65	2	In	VDJ
ATCCAGCGCACACAGCAGGAGGACTCCGCCGTGTATCTCTGTGCCAGCAGTCCATCGGGACAGGGGGACGAGCAGTACTTCGGGCCG	CASSPSGQGDEQYF	1	0.0010309278350515464	42	TCRBV07-08	TCRBV07	TCRBV07-08				01,03	TCRBD01-01*01	TCRBD01	TCRBD01-01	01				TCRBJ02-07*01	TCRBJ02	TCRBJ02-07	01				6	0	0	1	6	5	39	50	56	-1	67	1	In	VDJ
ACCAGTGCCCATCCTGAAGACAGCAGCTTCTACATCTGCAGTGCTAGAGATATCGGGACTAGCGGGGTCATTCAGTACTTCGGCGCC	CSARDIGTSGVIQYF	2	0.002061855670103093	45	TCRBV20	TCRBV20				TCRBV20-01,TCRBV20-or09_02		TCRBD02-01*01	TCRBD02	TCRBD02-01	01				TCRBJ02-04*01	TCRBJ02	TCRBJ02-04	01				0	1	0	3	4	9	36	50	54	67	68	2	In	VDJ
AAGATCCAGCGCACAGAGCAGGGGGACTCGGCCATGTATCTCTGTGCCAGCAGCCCTCAGACGGGTCATGAGCAGTTCTTCGGGCCA	CASSPQTGHEQFF	1	0.0010309278350515464	39	TCRBV07-09*01	TCRBV07	TCRBV07-09	01				TCRBD02-01	TCRBD02	TCRBD02-01				01,02	TCRBJ02-01*01	TCRBJ02	TCRBJ02-01	01				5	2	8	4	7	8	42	54	61	65	67	1	In	VDJ
ATCCAGCGCACAGAGCAGGGGGACTCGGCCATGTATCTCTGTGCCAGCAGCCCCGTGGGTCAGGGGGTTGAAGCTTTCTTTGGACAA	CASSPVGQGVEAFF	1	0.0010309278350515464	42	TCRBV07-09*01	TCRBV07	TCRBV07-09	01				TCRBD01-01*01	TCRBD01	TCRBD01-01	01				TCRBJ01-01*01	TCRBJ01	TCRBJ01-01	01				5	1	4	1	9	7	39	51	60	67	68	1	In	VDJ
GAGCAGGGGGACTCGGCCGTGTATGTCTGTGCAAGTCGCTTCGGAAAGGGGGGCTATCGGAGGAAAACTGAAGCTTTCTTTGGACAA	CASRFGKGGYRRKTEAFF	1	0.0010309278350515464	54	TCRBV12-02*01	TCRBV12	TCRBV12-02	01								TCRBD01,TCRBD02	TCRBD01-01,TCRBD02-01		TCRBJ01-01*01	TCRBJ01	TCRBJ01-01	01				3	14	5	1	5	5	27	41	46	52	66	1	In	VDJ
ATCCAGCCTGCAGAGCTTGGGGACTCGGCCATGTATCTCTGTGCCAGCAGCTTAAGCGCTCACTCCTACGAGCAGTACTTCGGGCCG	CASSLSAHSYEQYF	2	0.002061855670103093	42	TCRBV11-01*01	TCRBV11	TCRBV11-01	01				TCRBD02-01	TCRBD02	TCRBD02-01				01,02	TCRBJ02-07*01	TCRBJ02	TCRBJ02-07	01				2	4	6	6	0	0	39	-1	54	58	62	2	In	VDJ
ATCCAGCGCACAGAGCAGGGGAACTCGGCCATGTATCTCTGTGCCAGCAGCTGGACTAGCGGGCGATACGAGCAGTACTTCGGGCCG	CASSWTSGRYEQYF	1	0.0010309278350515464	42	TCRBV07-09*01	TCRBV07	TCRBV07-09	01				TCRBD02-01	TCRBD02	TCRBD02-01				01,02	TCRBJ02-07*01	TCRBJ02	TCRBJ02-07	01				4	3	1	4	0	4	39	-1	52	63	66	1	In	VDJ
AGCACCTTGGAGCTGGGGGACTCGGCCCTTTATCTTTGCGCCAGCAGCTTGGGAGAGCCGCTTAATGAAAAACTGTTTTTTGGCAGT	CASSLGEPLNEKLFF	1	0.0010309278350515464	45	TCRBV05-01*01	TCRBV05	TCRBV05-01	01				TCRBD02-01	TCRBD02	TCRBD02-01				01,02	TCRBJ01-04*01	TCRBJ01	TCRBJ01-04	01				0	4	6	7	3	4	36	52	55	58	62	1	In	VDJ
ACAGTGACCAGTGCCCATCCTGAAGACAGCAGCTTCTACATCTGCAGTGCTAGAGATCAGGGCAATCAGCCCCAGCATTTTGGTGAT	CSARDQGNQPQHF	1	0.0010309278350515464	39	TCRBV20	TCRBV20				TCRBV20-01,TCRBV20-or09_02		TCRBD01-01*01	TCRBD01	TCRBD01-01	01				TCRBJ01-05*01	TCRBJ01	TCRBJ01-05	01				0	0	4	4	1	2	42	56	57	-1	61	1	In	VDJ
AAGATCCAGCCCTCAGAACCCAGGGACTCAGCTGTGTACTTCTGTGCCAGCAGCCGGCGGGACGGACAGCCCCAGCATTTTGGTGAT	CASSRRDGQPQHF	1	0.0010309278350515464	39	TCRBV12-03/12-04*01	TCRBV12	TCRBV12-03/12-04	01				TCRBD02-01*02	TCRBD02	TCRBD02-01	02				TCRBJ01-05*01	TCRBJ01	TCRBJ01-05	01				6	4	7	3	3	7	42	53	56	62	66	1	In	VDJ
TCCAGCGCACAGAGCAGCGGGACTCAGCCATGTATCGCTGTGCTAGCAGCGAAGGACAGGGGAGACTCACCCCTCCACTTTGGGAAT		1	0.0010309278350515464	43	TCRBV07-07*01	TCRBV07	TCRBV07-07	01				TCRBD01-01*01	TCRBD01	TCRBD01-01	01				TCRBJ01-06*01	TCRBJ01	TCRBJ01-06	01				5	4	1	2	3	10	38	50	53	62	66	1	Out	VDJ
TCCACAAAGCTGGAGGACTCAGCCATGTACTTCTGTGCCAGCAGTGAACCGGGACTAGCGGGAGGGGACGAGCAGTACTTCGGGCCG	CASSEPGLAGGDEQYF	1	0.0010309278350515464	48	TCRBV02-01	TCRBV02	TCRBV02-01				01,03	TCRBD02-01*02	TCRBD02	TCRBD02-01	02				TCRBJ02-07*01	TCRBJ02	TCRBJ02-07	01				2	1	0	0	2	5	33	48	50	66	67	1	In	VDJ
ACTCTGGAGTCCGCTACCAGCTCCCAGACATCTGTGTACTTCTGTGCCATACAAGGACAGAGGGAGGAGACCCAGTACTTCGGGCCA	CAIQGQREETQYF	1	0.0010309278350515464	39	TCRBV10-03*01	TCRBV10	TCRBV10-03	01				TCRBD01-01*01	TCRBD01	TCRBD01-01	01				TCRBJ02-05*01	TCRBJ02	TCRBJ02-05	01				9	6	1	5	4	5	42	50	54	60	66	1	In	VDJ
ACCTTGGAGCTGGGGGACTCGGCCCTTTATCTTTGCGCCAGCAGCTACTCCGGAGGCCAACCCTTCGGGGAGCTGTTTTTTGGAGAA	CASSYSGGQPFGELFF	1	0.0010309278350515464	48	TCRBV05-01*01	TCRBV05	TCRBV05-01	01				TCRBD02-01*02	TCRBD02	TCRBD02-01	02				TCRBJ02-02*01	TCRBJ02	TCRBJ02-02	01				3	9	10	1	5	7	33	46	51	56	65	1	In	VDJ
AGTGCCCATCCTGAAGACAGCAGCTTCTACATCTGCAGTGCTAACTACCCAAGCGGGAGGCCATACAATGAGCAGTTCTTCGGGCCA	CSANYPSGRPYNEQFF	1	0.0010309278350515464	48	TCRBV20	TCRBV20				TCRBV20-01,TCRBV20-or09_02		TCRBD02-01*02	TCRBD02	TCRBD02-01	02				TCRBJ02-01*01	TCRBJ02	TCRBJ02-01	01				4	3	6	1	8	4	33	43	51	60	63	1	In	VDJ
CTGACTGTGAGCAACATGAGCCCTGAAGACAGCAGCATATATCTCTGCAGCGTTGTGGAAACACACACTGAAGCTTTCTTTGGACAA	CSVVETHTEAFF	1	0.0010309278350515464	36	TCRBV29-01	TCRBV29	TCRBV29-01				01,02					TCRBD01,TCRBD02	TCRBD01-01,TCRBD02-01		TCRBJ01-01*01	TCRBJ01	TCRBJ01-01	01				4	5	1	8	1	3	45	55	56	59	64	1	In	VDJ
AGGCTGGAGTTGGCTGCTCCCTCCCAGACATCTGTGTACTTCTGTGCCAGCAGTATGGTTAAGGATCAGCCCCAGCATTTTGGTGAT	CASSMVKDQPQHF	1	0.0010309278350515464	39	TCRBV06-06	TCRBV06	TCRBV06-06				01,04					TCRBD01,TCRBD02	TCRBD01-01,TCRBD02-01		TCRBJ01-05*01	TCRBJ01	TCRBJ01-05	01				5	0	5	4	7	5	42	54	61	-1	64	1	In	VDJ
CCCAGACATCTGTGTACTTCTGTGCCAGCAGTTACGCTTCAAGGAGGGCTCCCGGACCCCTCTAACTATGGCTACACCTTCGGTTCG		1	0.0010309278350515464	61	TCRBV06	TCRBV06				TCRBV06-05,TCRBV06-06		TCRBD02-01*02	TCRBD02	TCRBD02-01	02				TCRBJ01-02*01	TCRBJ01	TCRBJ01-02	01				2	13	10	0	7	0	20	35	42	48	61	1	Out	VDJ
CCTGCAGAGCTTGAGGACTCGGCCGTGTATCTCTGTGCCAGCAGCTTAGAGGGGGGGGCGCTTTGGGACGGCTACACCTTCGGTTCG	CASSLEGGALWDGYTF	2	0.002061855670103093	48	TCRBV11	TCRBV11				TCRBV11-02,TCRBV11-03		TCRBD02-01*01	TCRBD02	TCRBD02-01	01				TCRBJ01-02*01	TCRBJ01	TCRBJ01-02	01				0	12	9	0	0	8	33	-1	50	57	69	2	In	VDJ
NNTGTCGGCTGCTCCCTCCCAAACATCTGTGTACTTCTGTGCCAGCAGTTACCGGCGGGAGTTGTAGATACGCAGTATTTTGGCCCA		1	0.0010309278350515464	44	TCRBV06-02/06-03*01	TCRBV06	TCRBV06-02/06-03	01				TCRBD02-01*02	TCRBD02	TCRBD02-01	02				TCRBJ02-03*01	TCRBJ02	TCRBJ02-03	01				2	4	7	2	2	5	37	52	54	61	65	1	Out	VDJ
ACCTTGGAGCTGGGGGACTCGGCCCTTTATCTTTGCGCCAGCAGCTTTCGCGACAGGACAACTAATGAAAAACTGTTTTTTGGCAGT	CASSFRDRTTNEKLFF	1	0.0010309278350515464	48	TCRBV05-01*01	TCRBV05	TCRBV05-01	01				TCRBD01-01*01	TCRBD01	TCRBD01-01	01				TCRBJ01-04*01	TCRBJ01	TCRBJ01-04	01				2	1	2	4	4	0	33	47	51	57	58	1	In	VDJ
NNNNTGTCGGCTGCTCCCTCCCAGACATCTGTGTACTTCTGTGCCAGCTCGTACGGTTGGCAGGACTACGAGCAGTACTTCGGGCCG	CASSYGWQDYEQYF	1	0.0010309278350515464	42	TCRBV06-05*01	TCRBV06	TCRBV06-05	01				TCRBD01-01*01	TCRBD01	TCRBD01-01	01				TCRBJ02-07*01	TCRBJ02	TCRBJ02-07	01				8	1	4	4	12	3	39	48	60	64	65	1	In	VDJ
TCCAGCAGGTAGTGCGAGGAGATTCGGCAGCTTATTTCTGTGCCAGCTCACGGGGCGCGCTCTGGAAACACCATATATTTTGGAGAG		2	0.002061855670103093	43	TCRBV18-01*01	TCRBV18	TCRBV18-01	01				TCRBD01-01*01	TCRBD01	TCRBD01-01	01				TCRBJ01-03*01	TCRBJ01	TCRBJ01-03	01				4	3	7	0	0	0	38	-1	51	56	59	2	Out	VDJ
CAGCAAGAAGACTCAGCTGCGTATCTCTGCACCAGCAGTATGTTCCGTTTGTGCACAAGTCGGGCCAACGTCCTGACTTTCGGGGCC	CTSSMFRLCTSRANVLTF	1	0.0010309278350515464	54	TCRBV01-01*01	TCRBV01	TCRBV01-01	01				TCRBD01-01*01	TCRBD01	TCRBD01-01	01				TCRBJ02-06*01	TCRBJ02	TCRBJ02-06	01				6	4	3	6	16	5	27	38	54	57	61	1	In	VDJ
CAGAGCAGCGGGACTCAGCCATGTATCGCTGTGCCAGCAGCTGATACCTAAACAGGGCTACTCTCCTACGAGCAGTACTTCGGGCCG		1	0.0010309278350515464	52	TCRBV07-07*01	TCRBV07	TCRBV07-07	01				TCRBD01-01*01	TCRBD01	TCRBD01-01	01				TCRBJ02-07*01	TCRBJ02	TCRBJ02-07	01				4	5	3	3	9	0	29	42	51	57	62	1	Out	VDJ
AAGATCCAGCGCACAGAGCGGGGGGACTCAGCCGTGTATCTCTGTGCCAGCAGCTTATACTAAGCCTACGAGCAGTACTTCGGGCCG	CASSLY*AYEQYF	1	0.0010309278350515464	39	TCRBV07-03*01	TCRBV07	TCRBV07-03	01				TCRBD02-01	TCRBD02	TCRBD02-01				01,02	TCRBJ02-07*01	TCRBJ02	TCRBJ02-07	01				2	2	3	9	1	2	42	57	58	62	64	1	Stop	VDJ
TCCTGGAGTCGCCCAGCCCCAACCAGACCTCTCTGTACTTCTGTGCCAGATTCAGGCGGAAGGCGGCACGAGCAGTACTTCGGGCCG		2	0.002061855670103093	40	TCRBV27-01*01	TCRBV27	TCRBV27-01	01								TCRBD01,TCRBD02	TCRBD01-01,TCRBD02-01		TCRBJ02-07*01	TCRBJ02	TCRBJ02-07	01				9	11	4	4	3	5	41	49	52	56	67	2	Out	VDJ
CAGCCTGCAAAGCTTGAGGACTCGGCCGTGTATCTCTGTGCCAGCAGCCACACTAGCGGGAGGGCGGAAGAGCAGTACTTCGGGCCG	CASSHTSGRAEEQYF	1	0.0010309278350515464	45	TCRBV11-02*01	TCRBV11	TCRBV11-02	01				TCRBD02-01*02	TCRBD02	TCRBD02-01	02				TCRBJ02-07*01	TCRBJ02	TCRBJ02-07	01				5	5	3	0	3	7	36	48	51	64	69	1	In	VDJ
CGCACAGAGCAGGGGGACTCGGCCATGTATCTCTGTGCCAGCAGCTCAAGGACTAGCGGGGCGTACAATGAGCAGTTCTTCGGGCCA	CASSSRTSGAYNEQFF	1	0.0010309278350515464	48	TCRBV07-09*01	TCRBV07	TCRBV07-09	01				TCRBD02-01*01	TCRBD02	TCRBD02-01	01				TCRBJ02-01*01	TCRBJ02	TCRBJ02-01	01				4	2	1	3	3	4	33	46	49	61	63	1	In	VDJ
NNNNTGTCGGCTGCTCCCTCCCAGACATCTGTGTACTTCTGTGCCAGCAGAAGAGGGACCCCCTACAATGAGCAGTTCTTCGGGCCA	CASRRGTPYNEQFF	1	0.0010309278350515464	42	TCRBV06-05*01	TCRBV06	TCRBV06-05	01								TCRBD01,TCRBD02	TCRBD01-01,TCRBD02-01		TCRBJ02-01*01	TCRBJ02	TCRBJ02-01	01				6	2	0	7	4	2	39	50	54	59	61	1	In	VDJ
GGCTGCTCCCTCCCAAACATCTGTGTACTTCTGTGCCAGCAGTTCGCCTGAGGGATGAATTATAATGAAAAACTGTTTTTTGGCAGT		1	0.0010309278350515464	50	TCRBV06-02/06-03*01	TCRBV06	TCRBV06-02/06-03	01				TCRBD02-01*02	TCRBD02	TCRBD02-01	02				TCRBJ01-04*01	TCRBJ01	TCRBJ01-04	01				4	8	11	0	5	4	31	44	49	54	62	1	Out	VDJ
ATCCAGCGCACAGAGCAGGGGGACTCGGCCATGTATCTCTGTGCCGGTGCAGTCGGGACTAGCGGGAATGAGCAGTACTTCGGGCCG	CAGAVGTSGNEQYF	1	0.0010309278350515464	42	TCRBV07-09	TCRBV07	TCRBV07-09				01,05,06	TCRBD02-01*02	TCRBD02	TCRBD02-01	02				TCRBJ02-07*01	TCRBJ02	TCRBJ02-07	01				11	2	0	3	9	7	39	45	54	67	69	1	In	VDJ
CAGCGCACAGAGCAGGGGGACTCGGCCATGTATCTCTGTGCCAGCAGTCAGGGACAGGGAGGGTCCTACGAGCAGTACTTCGGGCCG	CASSQGQGGSYEQYF	1	0.0010309278350515464	45	TCRBV07-09*01	TCRBV07	TCRBV07-09	01				TCRBD01-01*01	TCRBD01	TCRBD01-01	01				TCRBJ02-07*01	TCRBJ02	TCRBJ02-07	01				6	4	0	3	3	1	36	47	50	59	63	1	In	VDJ
GAGCAACATGAGCCCTGAAGACAGCAGCATATATCTCTGCAGCGTTGACCCTAGCGGGAGGACAAAAGCATTCAGTACTTCGGCGCC		1	0.0010309278350515464	44	TCRBV29-01	TCRBV29	TCRBV29-01				01,02	TCRBD02-01*02	TCRBD02	TCRBD02-01	02				TCRBJ02-04*01	TCRBJ02	TCRBJ02-04	01				3	7	4	1	2	9	37	48	50	61	68	1	Out	VDJ
ACCAACCAGACATCTATGTACCTCTGTGCCAGCAGTTTCCAACGGACTAGCGGGATAAGGTCCTACAATGAGCAGTTCTTCGGGCCA	CASSFQRTSGIRSYNEQFF	1	0.0010309278350515464	57	TCRBV28-01*01	TCRBV28	TCRBV28-01	01				TCRBD02-01*02	TCRBD02	TCRBD02-01	02				TCRBJ02-01*01	TCRBJ02	TCRBJ02-01	01				3	5	1	3	5	1	24	38	43	55	60	1	In	VDJ
GAGTTGGCTGCTCCCTCCCAGACATCTGTGTACTTCTGTGCCAGCAGTTACTCGAACGGGCCGTCTGAGGAAGCTTTCTTTGGACAA	CASSYSNGPSEEAFF	2	0.002061855670103093	45	TCRBV06-06*01	TCRBV06	TCRBV06-06	01								TCRBD01,TCRBD02	TCRBD01-01,TCRBD02-01		TCRBJ01-01*01	TCRBJ01	TCRBJ01-01	01				0	8	8	0	4	8	36	53	57	61	69	2	In	VDJ
CTACACACCCTGCAGCCAGAAGACTCGGCCCTGTATCTCTGTGCCAGCAGCCAAGAGTTAGGAGGCTACGAGCAGTACTTCGGGCCG	CASSQELGGYEQYF	2	0.002061855670103093	42	TCRBV04-02*01	TCRBV04	TCRBV04-02	01				TCRBD02-01*02	TCRBD02	TCRBD02-01	02				TCRBJ02-07*01	TCRBJ02	TCRBJ02-07	01				0	0	10	1	4	3	39	56	60	-1	65	2	In	VDJ
CTGGAGTCGCCCAGCCCCAACCAGACCTCTCTGTACTTCTGTGCCAGCAGTCCAATCGGTAGGGCGAGTGAGCAGTTCTTCGGGCCA	CASSPIGRASEQFF	1	0.0010309278350515464	42	TCRBV27-01*01	TCRBV27	TCRBV27-01	01								TCRBD01,TCRBD02	TCRBD01-01,TCRBD02-01		TCRBJ02-01*01	TCRBJ02	TCRBJ02-01	01				5	4	5	3	9	9	39	51	60	64	68	1	In	VDJ
AACGCCTTGTTGCTGGGGGACTCGGCCCTCTATCTCTGTGCCAGCAGCTACGGGGGAAACAGTTACAATGAGCAGTTCTTCGGGCCA	CASSYGGNSYNEQFF	1	0.0010309278350515464	45	TCRBV05-06*01	TCRBV05	TCRBV05-06	01				TCRBD02-01*01	TCRBD02	TCRBD02-01	01				TCRBJ02-01*01	TCRBJ02	TCRBJ02-01	01				3	7	8	2	1	4	36	49	50	56	63	1	In	VDJ
TCTCTGGAGCTGGGGGACTCAGCTTTGTATTTCTGTGCCAGCAGCGTAGTTGCGGGAGGGCCGATAGATACGCAGTATTTTGGCCCA	CASSVVAGGPIDTQYF	1	0.0010309278350515464	48	TCRBV09-01*01	TCRBV09	TCRBV09-01	01				TCRBD02-01*02	TCRBD02	TCRBD02-01	02				TCRBJ02-03*01	TCRBJ02	TCRBJ02-03	01				0	5	7	0	2	5	33	49	51	60	65	1	In	VDJ
ACAGTGACCAGTGCCCATCCTGAAGACAGCAGCTTCTACATCTGCAGTGCTAGGGGTCTAGCGGGGGTTGAAGCTTTCTTTGGACAA	CSARGLAGVEAFF	1	0.0010309278350515464	39	TCRBV20	TCRBV20				TCRBV20-01,TCRBV20-or09_02		TCRBD02-01*01	TCRBD02	TCRBD02-01	01				TCRBJ01-01*01	TCRBJ01	TCRBJ01-01	01				3	1	4	2	4	7	42	53	57	67	68	1	In	VDJ
TCCACAAAGCTGGAGGACTCAGCCATGTACTTCTGTGCCAGCAGTTTTCCTAGCGGGAGGGCGGGCTACGAGCAGTACTTCGGGCCG	CASSFPSGRAGYEQYF	1	0.0010309278350515464	48	TCRBV02-01	TCRBV02	TCRBV02-01				01,03	TCRBD02-01*02	TCRBD02	TCRBD02-01	02				TCRBJ02-07*01	TCRBJ02	TCRBJ02-07	01				5	4	4	0	4	3	33	45	49	61	65	1	In	VDJ
GAGTCGCCCAGCCCCAACCAGACCTCTCTGTACTTCTGTGCCAGCAGCTCAGATGCGACTAGCGGGCGCGAGCAGTACTTCGGGCCG	CASSSDATSGREQYF	1	0.0010309278350515464	45	TCRBV27-01*01	TCRBV27	TCRBV27-01	01				TCRBD02-01	TCRBD02	TCRBD02-01				01,02	TCRBJ02-07*01	TCRBJ02	TCRBJ02-07	01				6	2	2	4	9	6	36	47	56	66	68	1	In	VDJ
CATCGGCCCAAAAGAACCCGACAGCTTTCTATCTCTGTGCCAGTACAAGGTAAGGAGATTAGCTCCTACGAGCAGTACTTCGGGCCG		1	0.0010309278350515464	46	TCRBV19-01*01	TCRBV19	TCRBV19-01	01				TCRBD02-01*02	TCRBD02	TCRBD02-01	02				TCRBJ02-07*01	TCRBJ02	TCRBJ02-07	01				7	5	10	2	8	0	35	45	53	57	62	1	Out	VDJ
AGCACCTTGGAGCTGGGGGACTCGGCCCTTTATCTTTGCGCCAGCAGCTTGGAGGCAGTCTCTGGAAACACCATATATTTTGGAGAG	CASSLEAVSGNTIYF	1	0.0010309278350515464	45	TCRBV05-01*01	TCRBV05	TCRBV05-01	01								TCRBD01,TCRBD02	TCRBD01-01,TCRBD02-01		TCRBJ01-03*01	TCRBJ01	TCRBJ01-03	01				0	1	4	5	3	0	36	52	55	58	59	1	In	VDJ
CTCCCTCCCAGACATCTGTGTACTTGTGTGCCAGCAGTATTCTGTGACGCTCTAACAAGGTCGGGCAACGTCCTGACTTTCGGGGCC		1	0.0010309278350515464	55	TCRBV06-08*01	TCRBV06	TCRBV06-08	01				TCRBD02-01	TCRBD02	TCRBD02-01				01,02	TCRBJ02-06*01	TCRBJ02	TCRBJ02-06	01				5	0	8	4	23	9	26	38	61	-1	65	1	Out	VDJ
ATCCAGCGCACAGAGCAGGGGGACTCGGCCATGTATCTCTGTGCCAGCAGTTTTAACCGAGCAGCGGCTGAAGCTTTCTTTGGACAA	CASSFNRAAAEAFF	1	0.0010309278350515464	42	TCRBV07-09*01	TCRBV07	TCRBV07-09	01				TCRBD02-01	TCRBD02	TCRBD02-01				01,02	TCRBJ01-01*01	TCRBJ01	TCRBJ01-01	01				6	0	6	5	12	6	39	50	62	-1	67	1	In	VDJ
CCTGCAGAGCTTGAGGACTCGGCCGTGTATCTCTGTGCCAGCAGCTTAGGGGCAGGGGGTACCCATCAGCCCCAGCATTTTGGTGAT	CASSLGAGGTHQPQHF	1	0.0010309278350515464	48	TCRBV11	TCRBV11				TCRBV11-02,TCRBV11-03		TCRBD01-01*01	TCRBD01	TCRBD01-01	01				TCRBJ01-05*01	TCRBJ01	TCRBJ01-05	01				1	5	4	1	3	5	33	49	52	59	64	1	In	VDJ
TCCGGTCCACAAAGCTGGAGGACTCAGCCATGTACTTCTGTGCCAGCGGTGGAGGACAGGCCTTCCTACGAGCAGTACTTCGGGCCG		1	0.0010309278350515464	43	TCRBV02-01	TCRBV02	TCRBV02-01				01,03	TCRBD01-01*01	TCRBD01	TCRBD01-01	01				TCRBJ02-07*01	TCRBJ02	TCRBJ02-07	01				4	3	1	4	2	1	38	51	53	60	63	1	Out	VDJ
ACTCTGGAGTCTGCTGCCAGCTCCCAGACATCTGTGTACTTCTGTGCCATACAAGGACGGAGGGAGGAGACCCAGTACTTCGGGCCA	CAIQGRREETQYF	1	0.0010309278350515464	39	TCRBV10-03*01	TCRBV10	TCRBV10-03	01				TCRBD02-01*02	TCRBD02	TCRBD02-01	02				TCRBJ02-05*01	TCRBJ02	TCRBJ02-05	01				9	2	10	0	8	5	42	50	58	64	66	1	In	VDJ
CGCACAGAGCAGGGGGACTCAGCTGTGTATCTCTGTGCCAGCAGCTACACTAGCGGTTCCTACACAGATACGCAGTGTTTTGGCCCA	CASSYTSGSYTDTQCF	1	0.0010309278350515464	48	TCRBV07-04	TCRBV07	TCRBV07-04				01,02	TCRBD02-01	TCRBD02	TCRBD02-01				01,02	TCRBJ02-03*01	TCRBJ02	TCRBJ02-03	01				4	21	3	5	2	17	33	46	48	56	77	1	In	VDJ
ATCCGGTCCACAAAGCTGGAGGACTCAGCCATGTACTTCTGTGCCAGCAGAGGACAGGGTAGCACAGATACGCAGTATTTTGGCCCA	CASRGQGSTDTQYF	1	0.0010309278350515464	42	TCRBV02-01	TCRBV02	TCRBV02-01				01,03	TCRBD01-01*01	TCRBD01	TCRBD01-01	01				TCRBJ02-03*01	TCRBJ02	TCRBJ02-03	01				6	1	1	3	1	0	39	50	51	59	60	1	In	VDJ
ATCCGCTCACCAGGGCTGGGGGACGCAGCCATGTACCTGTGTGCCACCAGCACCCCCGCCGGGAACACTGAAGCTTTCTTTGGACAA	CATSTPAGNTEAFF	1	0.0010309278350515464	42	TCRBV15-01*02	TCRBV15	TCRBV15-01	02				TCRBD02-01	TCRBD02	TCRBD02-01				01,02	TCRBJ01-01*01	TCRBJ01	TCRBJ01-01	01				4	0	8	5	7	1	39	52	59	-1	62	1	In	VDJ
ACATCGGCCCAAAAGAACCCGACAGCTTTCTATCTCTGTGCCAGTAGTAGTGGGTCCGCAGGCGCCTACGAGCAGTACTTCGGGCCG	CASSSGSAGAYEQYF	1	0.0010309278350515464	45	TCRBV19-01*01	TCRBV19	TCRBV19-01	01				TCRBD01-01*01	TCRBD01	TCRBD01-01	01				TCRBJ02-07*01	TCRBJ02	TCRBJ02-07	01				4	2	4	4	9	2	36	49	58	62	64	1	In	VDJ
AGGATCCAGCCCATGGAACCCAGGGACTTGGGCCTATATTTCTGTGCCAGCAGCTTAGTCCTCTACCGAAAACTGTTTTTTGGCAGT	CASSLVLYRKLFF	1	0.0010309278350515464	39	TCRBV12-01*01	TCRBV12	TCRBV12-01	01				TCRBD02-01	TCRBD02	TCRBD02-01				01,02	TCRBJ01-04*01	TCRBJ01	TCRBJ01-04	01				3	3	4	9	6	10	42	56	62	65	68	1	In	VDJ
GCCCTGCAGCCAGAAGACTCAGCCCTGTATCTCTGCGCCAGCAGCCAAGGCGTTACTAGCGGGCGTCTGGAGCAGTACTTCGGGCCG	CASSQGVTSGRLEQYF	1	0.0010309278350515464	48	TCRBV04-01*01	TCRBV04	TCRBV04-01	01				TCRBD02-01	TCRBD02	TCRBD02-01				01,02	TCRBJ02-07*01	TCRBJ02	TCRBJ02-07	01				1	6	3	4	5	7	33	49	54	63	69	1	In	VDJ
ATCCAGCCCTCAGAACCCAGGGACTCAGCTGTGTACTTCTGTGCCAGCAGTTTAAGCGGGAGAATCGGCGAGCAGTACTTCGGGCCG	CASSLSGRIGEQYF	1	0.0010309278350515464	42	TCRBV12	TCRBV12				TCRBV12-03/12-04,TCRBV12-04		TCRBD02-01*02	TCRBD02	TCRBD02-01	02				TCRBJ02-07*01	TCRBJ02	TCRBJ02-07	01				2	6	6	2	0	6	39	-1	54	62	68	1	In	VDJ
CACCTTGGAGCTGGGGGACTCGGCCCTTTATCTTTGCGCCAGCAGCTACTCCGGAGGCCAACCCTTCGGGGAGCTGTTTTTGGAGAA		1	0.0010309278350515464	47	TCRBV05-01*01	TCRBV05	TCRBV05-01	01				TCRBD02-01	TCRBD02	TCRBD02-01				01,02	TCRBJ02-02*01	TCRBJ02	TCRBJ02-02	01				3	5	8	3	19	18	34	47	66	71	76	1	Out	VDJ
GTGAGCACCTTGGAGCTGGGGGACTCGGCCCTTTATCTTTGCGCCAGCAGCGCGAACCTTCTCAACACTGAAGCTTTCTTTGGACAA	CASSANLLNTEAFF	1	0.0010309278350515464	42	TCRBV05-01*01	TCRBV05	TCRBV05-01	01				TCRBD02-01	TCRBD02	TCRBD02-01				01,02	TCRBJ01-01*01	TCRBJ01	TCRBJ01-01	01				4	9	7	6	0	2	39	-1	51	54	63	1	In	VDJ
AGTGCCCATCCTGAAGACAGCAGCTTCTACATCTGCAGTTCAACCCCCCCTAGCGGATATTCCCAAGAGACCCAGTACTTCGGGCCA	CSSTPPSGYSQETQYF	1	0.0010309278350515464	48	TCRBV20	TCRBV20				TCRBV20-01,TCRBV20-or09_02		TCRBD02-01	TCRBD02	TCRBD02-01				01,02	TCRBJ02-05*01	TCRBJ02	TCRBJ02-05	01				8	6	4	5	10	1	33	39	49	56	62	1	In	VDJ
GTGAACGCCTTGGAGCTGGACGACTCGGCCCTGTATCTCTGTGCCAGCAGCTGGGACAGCGTAAATTCACCCCTCCACTTTGGGAAT	CASSWDSVNSPLHF	1	0.0010309278350515464	42	TCRBV05-04*01	TCRBV05	TCRBV05-04	01				TCRBD01-01*01	TCRBD01	TCRBD01-01	01				TCRBJ01-06*01	TCRBJ01	TCRBJ01-06	01				3	4	0	5	0	7	39	-1	52	59	63	1	In	VDJ
NNNNNNNNNNTGTCGGCTGCTCCCTCCCAGACATCTGTGTACTTCTGTGCCAGCAGTTACGGGGGAACTGAAGCTTTCTTTGGACAA	CASSYGGTEAFF	1	0.0010309278350515464	36	TCRBV06-05*01	TCRBV06	TCRBV06-05	01								TCRBD01,TCRBD02	TCRBD01-01,TCRBD02-01		TCRBJ01-01*01	TCRBJ01	TCRBJ01-01	01				2	1	6	1	0	5	45	-1	60	65	66	1	In	VDJ
AGCGCACAGAGCAGGGGGACTCGGCCATGTATCTCTGTGCCAGCAGCCAGAGAGGGGTTACCTATTTATGGCTACACCTTCGGTTCG		1	0.0010309278350515464	46	TCRBV07-09*01	TCRBV07	TCRBV07-09	01								TCRBD01,TCRBD02	TCRBD01-01,TCRBD02-01		TCRBJ01-02*01	TCRBJ01	TCRBJ01-02	01				5	9	5	2	5	5	35	47	52	57	66	1	Out	VDJ
ATCCAGCGCACAGAGCAGGGGGACTCGGCCATGTATCTCTGTGCCAGCAGCTTAGGGACCGCTACTCCTGAAGCTTTCTTTGGACAA	CASSLGTATPEAFF	2	0.002061855670103093	42	TCRBV07-09*01	TCRBV07	TCRBV07-09	01								TCRBD01,TCRBD02	TCRBD01-01,TCRBD02-01		TCRBJ01-01*01	TCRBJ01	TCRBJ01-01	01				1	8	1	7	0	6	39	-1	55	59	67	2	In	VDJ
CAATTCCCTGGAGCTTGGTGACTCTGCTGTGTATTTCTGTGCCAGCAGCTTGGAGGATTCGTGTTAGACGAGCAGTACTTCGGGCCG		1	0.0010309278350515464	44	TCRBV03-01/03-02*01	TCRBV03	TCRBV03-01/03-02	01				TCRBD02-01*02	TCRBD02	TCRBD02-01	02				TCRBJ02-07*01	TCRBJ02	TCRBJ02-07	01				5	11	10	1	2	5	37	49	51	56	67	1	Out	VDJ
ACTCTGGAGTCTGCTGCCTCCTCCCAGACATCTGTATATTTCTGCGCCAGCAGTGAGTCATTTGTGGCGGGCAAGTTCTTCGGGCCA	CASSESFVAGKFF	1	0.0010309278350515464	39	TCRBV10-01*01	TCRBV10	TCRBV10-01	01				TCRBD02-01	TCRBD02	TCRBD02-01				01,02	TCRBJ02-01*01	TCRBJ02	TCRBJ02-01	01				0	2	7	4	7	14	42	59	66	71	73	1	In	VDJ
AGTTCTAAGAAGCTCCTTCTCAGTGACTCTGGCTTCTATCTCTGTGCCTGGAGTGTGGAGGGGTGGACTGAAGCTTTCTTTGGACAA	CAWSVEGWTEAFF	1	0.0010309278350515464	39	TCRBV30-01*01	TCRBV30	TCRBV30-01	01				TCRBD02-01*02	TCRBD02	TCRBD02-01	02				TCRBJ01-01*01	TCRBJ01	TCRBJ01-01	01				0	4	10	0	0	5	42	-1	56	62	66	1	In	VDJ
GCCTGCAGAGCTTGGGGACTCGGCCGTGTATCTCTGTGCCAGCAGCCTGTACGCTGCGACAGATAGTATGGCTACACCTTCGGTTCG		1	0.0010309278350515464	47	TCRBV11-03*01	TCRBV11	TCRBV11-03	01				TCRBD01-01*01	TCRBD01	TCRBD01-01	01				TCRBJ01-02*01	TCRBJ01	TCRBJ01-02	01				5	4	2	5	11	5	34	46	57	62	66	1	Out	VDJ
ATCCAGCCTGCAGAGCTTGGGGACTCGGCCATGTATCTCTGTGCCAGCAGCTTAGCGACAGGGCAGACTGAAGCTTTCTTTGGACAA	CASSLATGQTEAFF	1	0.0010309278350515464	42	TCRBV11-01*01	TCRBV11	TCRBV11-01	01				TCRBD01-01*01	TCRBD01	TCRBD01-01	01				TCRBJ01-01*01	TCRBJ01	TCRBJ01-01	01				0	3	2	3	0	5	39	-1	56	63	66	1	In	VDJ
AATGTGAGCACCTTGGAGCTGGGGGACTCGGCCCTTTATCTTTGCGCCAGCAGCACCGAGCGCACGGAGACCCAGTACTTCGGGCCA	CASSTERTETQYF	2	0.002061855670103093	39	TCRBV05-01*01	TCRBV05	TCRBV05-01	01				TCRBD02-01	TCRBD02	TCRBD02-01				01,02	TCRBJ02-05*01	TCRBJ02	TCRBJ02-05	01				4	4	6	6	4	5	42	54	58	62	66	2	In	VDJ
CTGACTGTGAGCAACATGAGCCCTGAAGACAGCAGCATATATCTCTGCAGCGTTGTTGGGGTTTCCTATGGCTACACCTTCGGTTCG	CSVVGVSYGYTF	1	0.0010309278350515464	36	TCRBV29-01	TCRBV29	TCRBV29-01				01,02					TCRBD01,TCRBD02	TCRBD01-01,TCRBD02-01		TCRBJ01-02*01	TCRBJ01	TCRBJ01-02	01				4	4	6	2	2	4	45	55	57	61	65	1	In	VDJ
TCTCTGGAGCTGGGGGACTCAGCTTTGTATTTCTGTGCCAGCAGCGTAGAGGTGAGGACCCCGTTATATGGCTACACCTTCGGTTCG	CASSVEVRTPLYGYTF	1	0.0010309278350515464	48	TCRBV09-01*01	TCRBV09	TCRBV09-01	01								TCRBD01,TCRBD02	TCRBD01-01,TCRBD02-01		TCRBJ01-02*01	TCRBJ01	TCRBJ01-02	01				0	7	1	7	6	5	33	49	55	59	66	1	In	VDJ
GAGCTTGGTGACTCTGCTGTGTATTTCTGTGCCAGCAGCTCCTAATCACCCTTCACAAGTCGGGCCAACGTCCTGACTTTCGGGGCC	CASSS*SPFTSRANVLTF	1	0.0010309278350515464	54	TCRBV03-01/03-02*01	TCRBV03	TCRBV03-01/03-02	01								TCRBD01,TCRBD02	TCRBD01-01,TCRBD02-01		TCRBJ02-06*01	TCRBJ02	TCRBJ02-06	01				5	4	3	6	15	5	27	39	54	57	61	1	Stop	VDJ
ATGAGCTCCTTGGAGCTGGGGGACTCAGCCCTGTACTTCTGTGCCAGCAGCAACCGGGAGTCGCCCTACGAGCAGTACTTCGGGCCG	CASSNRESPYEQYF	1	0.0010309278350515464	42	TCRBV13-01*01	TCRBV13	TCRBV13-01	01				TCRBD02-01*02	TCRBD02	TCRBD02-01	02				TCRBJ02-07*01	TCRBJ02	TCRBJ02-07	01				5	4	8	2	3	2	39	51	54	60	64	1	In	VDJ
CTGCAGCCAGAAGACTCGGCCCTGTATCTCTGTGCCAGCAGCCAAGATCCGGGGCTAGGGAGGGGGGAGACCCAGTACTTCGGGCCA	CASSQDPGLGRGETQYF	1	0.0010309278350515464	51	TCRBV04-02*01	TCRBV04	TCRBV04-02	01				TCRBD02-01*02	TCRBD02	TCRBD02-01	02				TCRBJ02-05*01	TCRBJ02	TCRBJ02-05	01				0	2	9	0	10	5	30	47	57	64	66	1	In	VDJ
TGACATCGGCCCAAAAGAACCCGACAGCTTTCTATCTCTGTGCCAGCGACCCTATTATCAGAATAATACGAGCAGTACTTCGGGCCG		1	0.0010309278350515464	43	TCRBV19-01*01	TCRBV19	TCRBV19-01	01								TCRBD01,TCRBD02	TCRBD01-01,TCRBD02-01		TCRBJ02-07*01	TCRBJ02	TCRBJ02-07	01				9	16	2	7	1	4	38	46	47	50	66	1	Out	VDJ
CGGTCCACAAAGCTGGAGGACTCAGCCATGTACTTCTGTGCCAGCAGCGCCCCCTTGGCGGGGGGAGAGACCCAGTACTTCGGGCCA	CASSAPLAGGETQYF	1	0.0010309278350515464	45	TCRBV02-01	TCRBV02	TCRBV02-01				01,03	TCRBD02-01*01	TCRBD02	TCRBD02-01	01				TCRBJ02-05*01	TCRBJ02	TCRBJ02-05	01				6	0	7	1	10	4	36	47	57	-1	65	1	In	VDJ
AATGTGAACGCCTTGTTGCTGGGGGACTCGGCCCTCTATCTCTGTGCCAGCAGTTTTCAGGCGAACACTGAAGCTTTCTTTGGACAA	CASSFQANTEAFF	1	0.0010309278350515464	39	TCRBV05-06*01	TCRBV05	TCRBV05-06	01				TCRBD01-01*01	TCRBD01	TCRBD01-01	01				TCRBJ01-01*01	TCRBJ01	TCRBJ01-01	01				5	1	4	4	4	1	42	53	57	61	62	1	In	VDJ
CTGGAGTCGCCCAGCCCCAACCAGACCTCTCTGTACTTCTGTGCCAGCAGTCTAGGGAGGCTGAATTCACCCCTCCACTTTGGGAAT	CASSLGRLNSPLHF	1	0.0010309278350515464	42	TCRBV27-01*01	TCRBV27	TCRBV27-01	01				TCRBD02-01*02	TCRBD02	TCRBD02-01	02				TCRBJ01-06*01	TCRBJ01	TCRBJ01-06	01				5	3	9	1	3	7	39	51	54	60	63	1	In	VDJ
ACACGCCCTGCAGCCAGAAGACTCAGCCCTGTATCTCTGCGCCAGCAGCCTTAGCGGGACAGGGTCGACGAGCAGTACTTCGGGCCG		1	0.0010309278350515464	44	TCRBV04-01*01	TCRBV04	TCRBV04-01	01				TCRBD01-01*01	TCRBD01	TCRBD01-01	01				TCRBJ02-07*01	TCRBJ02	TCRBJ02-07	01				4	3	0	3	5	5	37	50	55	64	67	1	Out	VDJ
GTCCACTCTGACAGTGACCAGTGCCCATCCTGAAGACAGCAGCTTCTACATCTGCAGTGCTAGAGATGAGAGCAGTACTTCGGGCCG		1	0.0010309278350515464	29	TCRBV20-01*01	TCRBV20	TCRBV20-01	01								TCRBD01,TCRBD02	TCRBD01-01,TCRBD02-01		TCRBJ02-07*01	TCRBJ02	TCRBJ02-07	01				0	0	2	8	1	7	52	66	67	-1	69	1	Out	VDJ
AAGATCCAGCCCTCAGAACCCAGGGACTCAGCTGTGTACTTCTGTGCCAGCAGTTCCGCTCCCCCCGATACGCAGTATTTTGGCCCA	CASSSAPPDTQYF	1	0.0010309278350515464	39	TCRBV12-03/12-04*01	TCRBV12	TCRBV12-03/12-04	01								TCRBD01,TCRBD02	TCRBD01-01,TCRBD02-01		TCRBJ02-03*01	TCRBJ02	TCRBJ02-03	01				4	7	10	0	2	6	42	55	57	59	66	1	In	VDJ
GCCCCAACCAGACCTCTCTGTACTTCTGTGCCAGCAGTCCCACCCGGCTACGGTGTCGCTGGGGCCAACGTCCTGACTTTCGGGGCC		1	0.0010309278350515464	55	TCRBV27-01*01	TCRBV27	TCRBV27-01	01								TCRBD01,TCRBD02	TCRBD01-01,TCRBD02-01		TCRBJ02-06*01	TCRBJ02	TCRBJ02-06	01				5	10	9	0	7	2	26	38	45	48	58	1	Out	VDJ
AACGCCTTGTTGCTGGGGGACTCGGCCCTCTATCTCTGTGCCAGCAGCGTCGGTCCGAGGGATACCTATGGCTACACCTTCGGTTCG	CASSVGPRDTYGYTF	1	0.0010309278350515464	45	TCRBV05-06*01	TCRBV05	TCRBV05-06	01				TCRBD02-01*02	TCRBD02	TCRBD02-01	02				TCRBJ01-02*01	TCRBJ01	TCRBJ01-02	01				4	4	11	0	8	4	36	48	56	61	65	1	In	VDJ
GTGACCAGTGCCCATCCTGAAGACAGCAGCTTCTACATCTGCAGTGCTAACCGGGACAGGGAACAGAATGGCTACACCTTCGGTTCG	CSANRDREQNGYTF	1	0.0010309278350515464	42	TCRBV20	TCRBV20				TCRBV20-01,TCRBV20-or09_02		TCRBD01-01*01	TCRBD01	TCRBD01-01	01				TCRBJ01-02*01	TCRBJ01	TCRBJ01-02	01				4	6	0	3	3	6	39	49	52	61	67	1	In	VDJ
TCGGCTGCTCCCTCCCAGACATCTGTGTACTTCTGTGCCAGCAGGCTCACTAGCGGGGGAACTTACAATGAGCAGTTCTTCGGGCCA	CASRLTSGGTYNEQFF	1	0.0010309278350515464	48	TCRBV06	TCRBV06				TCRBV06-01,TCRBV06-05		TCRBD02-01*01	TCRBD02	TCRBD02-01	01				TCRBJ02-01*01	TCRBJ02	TCRBJ02-01	01				6	4	3	2	4	4	33	44	48	59	63	1	In	VDJ
ACTGTGACATCGGCCCAAAAGAACCCGACAGCTTTCTATCTCTGTGCCAGTAGTATAGACAGGGATACTGAAGCTTTCTTTGGACAA	CASSIDRDTEAFF	1	0.0010309278350515464	39	TCRBV19-01*01	TCRBV19	TCRBV19-01	01				TCRBD01-01*01	TCRBD01	TCRBD01-01	01				TCRBJ01-01*01	TCRBJ01	TCRBJ01-01	01				0	2	4	3	0	5	42	-1	59	64	66	1	In	VDJ
AATTCCCTGGAGCTTGGTGACTCTGCTGTGTATTTCTGTGCCACCTCCAAATATGGGGGTTCCACAGATACGCAGTATTTTGGCCCA	CATSKYGGSTDTQYF	1	0.0010309278350515464	45	TCRBV03-01/03-02*01	TCRBV03	TCRBV03-01/03-02	01								TCRBD01,TCRBD02	TCRBD01-01,TCRBD02-01		TCRBJ02-03*01	TCRBJ02	TCRBJ02-03	01				10	3	6	1	11	2	36	43	54	59	62	1	In	VDJ
GAGTCTGCTGCCTCCTCCCAGACATCTGTATATTTCTGCGCCAGCAGTGAGTCCGGGGGGCGCGTCGACGAGCAGTACTTCGGGCCG	CASSESGGRVDEQYF	1	0.0010309278350515464	45	TCRBV10-01*01	TCRBV10	TCRBV10-01	01				TCRBD02-01*01	TCRBD02	TCRBD02-01	01				TCRBJ02-07*01	TCRBJ02	TCRBJ02-07	01				0	7	8	1	0	5	36	-1	53	60	67	1	In	VDJ
CACTGTATTTCTGTGCCAGCAGGGATCGACGAGAGCAGCGCGACTGGTAGATGACAGCAAACCGACAATGAGCAGTTCTTCGGGCCA		1	0.0010309278350515464	70	TCRBV21-01*01	TCRBV21	TCRBV21-01	01				TCRBD01-01*01	TCRBD01	TCRBD01-01	01				TCRBJ02-01*01	TCRBJ02	TCRBJ02-01	01				6	7	2	5	30	5	11	22	52	57	64	1	Out	VDJ
ATCCAGCCCTCAGAACCCAGGGACTCAGCTGTGTACTTCTGTGCCAGCAGTTATGTTAGCGGGAGGGCCGAGCTCTTCTTCGGGCCA	CASSYVSGRAELFF	1	0.0010309278350515464	42	TCRBV12	TCRBV12				TCRBV12-03/12-04,TCRBV12-04		TCRBD02-01*02	TCRBD02	TCRBD02-01	02				TCRBJ02-01*01	TCRBJ02	TCRBJ02-01	01				4	8	5	0	4	16	39	52	56	67	75	1	In	VDJ
AGTCCACGGAGTCAGGGGACACAGCACTGTATTTCTGTGCCAGCGGGGGACTAGCGGGAGACTCGAGAGACCCAGTACTTCGGGCCA		1	0.0010309278350515464	46	TCRBV21-01*01	TCRBV21	TCRBV21-01	01				TCRBD02-01*02	TCRBD02	TCRBD02-01	02				TCRBJ02-05*01	TCRBJ02	TCRBJ02-05	01				8	5	0	2	2	4	35	44	46	60	65	1	Out	VDJ
CTCACTGTGACATCGGCCCAAAAGAACCCGACAGCTTTCTATCTCTGTGCCAGTAGTGAATTCCAGTATGGCTACACCTTCGGTTCG	CASSEFQYGYTF	1	0.0010309278350515464	36	TCRBV19-01*01	TCRBV19	TCRBV19-01	01				TCRBD01-01*01	TCRBD01	TCRBD01-01	01				TCRBJ01-02*01	TCRBJ01	TCRBJ01-02	01				5	0	4	5	6	5	45	57	63	-1	66	1	In	VDJ
CTTCACATCAATTCCCTGGAGCTTGGTGACTCTGCTGTGTATTTCTGTGCCAGCAGTCTCTCGGGGTACGAGCAGTACTTCGGGCCG	CASSLSGYEQYF	1	0.0010309278350515464	36	TCRBV03-01/03-02*01	TCRBV03	TCRBV03-01/03-02	01				TCRBD02-01*01	TCRBD02	TCRBD02-01	01				TCRBJ02-07*01	TCRBJ02	TCRBJ02-07	01				6	0	8	3	5	4	45	56	61	-1	66	1	In	VDJ
AGTCTGCTGCCTCCTCCCAGACATCTGTATATTTCTGCGCCATCCCGGAAGGGCTTACTAGCCAAAAACATTCAGTACTTCGGCGCC		1	0.0010309278350515464	46	TCRBV10-01	TCRBV10	TCRBV10-01				01,03					TCRBD01,TCRBD02	TCRBD01-01,TCRBD02-01		TCRBJ02-04*01	TCRBJ02	TCRBJ02-04	01				10	6	5	3	7	0	35	42	49	53	59	1	Out	VDJ
AATTCCCTGGAGCTTGGTGACTCTGCTGTGTATTTCTGTGCCAGCAGCCAAGATAGAAACCGGTATACTGAAGCTTTCTTTGGACAA	CASSQDRNRYTEAFF	1	0.0010309278350515464	45	TCRBV03-01/03-02*01	TCRBV03	TCRBV03-01/03-02	01				TCRBD02-01	TCRBD02	TCRBD02-01				01,02	TCRBJ01-01*01	TCRBJ01	TCRBJ01-01	01				0	10	5	8	0	5	36	-1	53	56	66	1	In	VDJ
ATCAATTCCCTGGAGCTTGGTGACTCTGCTGTGTATTTCTGTGCCAGCACCAGTTGGACGGAGAACACTGAAGCTTTCTTTGGACAA	CASTSWTENTEAFF	2	0.002061855670103093	42	TCRBV03-01/03-02*01	TCRBV03	TCRBV03-01/03-02	01								TCRBD01,TCRBD02	TCRBD01-01,TCRBD02-01		TCRBJ01-01*01	TCRBJ01	TCRBJ01-01	01				7	3	1	7	6	1	39	49	55	59	62	2	In	VDJ
CAGCAGGTAGTGCGAGGAGATTCGGCAGCTTATTTCTGTGCCAGCTCACGTAGGACAGGGATGAACTATGGCTACACCTTCGGTTCG	CASSRRTGMNYGYTF	1	0.0010309278350515464	45	TCRBV18-01*01	TCRBV18	TCRBV18-01	01				TCRBD01-01*01	TCRBD01	TCRBD01-01	01				TCRBJ01-02*01	TCRBJ01	TCRBJ01-02	01				4	3	1	3	3	2	36	49	52	60	63	1	In	VDJ
CCAGCACCAACCAGACATCTATGTACCTCTGTGCCAGCAGTTTCTGCAGGGGCCAGCTCTGGGGCCAACGTCCTGACTTTCGGGGCC		1	0.0010309278350515464	52	TCRBV28-01*01	TCRBV28	TCRBV28-01	01				TCRBD01-01*01	TCRBD01	TCRBD01-01	01				TCRBJ02-06*01	TCRBJ02	TCRBJ02-06	01				3	4	4	2	3	0	29	43	46	52	56	1	Out	VDJ
AATTCCCTGGAGCTTGGTGACTCTGCTGTGTATTTCTGTGCCAGCAGCCGGGGAGCGGCGGGACAAGAGACCCAGTACTTCGGGCCA	CASSRGAAGQETQYF	1	0.0010309278350515464	45	TCRBV03-01/03-02*01	TCRBV03	TCRBV03-01/03-02	01				TCRBD02-01*02	TCRBD02	TCRBD02-01	02				TCRBJ02-05*01	TCRBJ02	TCRBJ02-05	01				4	0	7	3	8	2	36	49	57	-1	63	1	In	VDJ
TGGAGTCCGCCAGCACCAACCAGACATCTATGTACCTCTGTGCCAGCAGTGCACCGGGACAGGCATGAAAAACTGTTTTTTGGCAGT		1	0.0010309278350515464	43	TCRBV28-01*01	TCRBV28	TCRBV28-01	01				TCRBD01-01*01	TCRBD01	TCRBD01-01	01				TCRBJ01-04*01	TCRBJ01	TCRBJ01-04	01				5	1	0	4	5	6	38	50	55	63	64	1	Out	VDJ
NTGAAGATCCAGCCCTCAGAACCCAGGGACTCAGCTGTGTACTTCTGTGCCAGCAGTCCGACCCCCTACGAGCAGTACTTCGGGCCG	CASSPTPYEQYF	1	0.0010309278350515464	36	TCRBV12-03/12-04*01	TCRBV12	TCRBV12-03/12-04	01								TCRBD01,TCRBD02	TCRBD01-01,TCRBD02-01		TCRBJ02-07*01	TCRBJ02	TCRBJ02-07	01				5	2	2	7	2	2	45	57	59	62	64	1	In	VDJ
CAGCCCTCAGAACCCAGGGACTCAGCTGTGTATTTTTGTGCTAGTGCTAACCGACAGGGAGCAGAGTCACCCCTCCACTTTGGGAAC	CASANRQGAESPLHF	2	0.002061855670103093	45	TCRBV12-05*01	TCRBV12	TCRBV12-05	01				TCRBD01-01*01	TCRBD01	TCRBD01-01	01				TCRBJ01-06*02	TCRBJ01	TCRBJ01-06	02				7	7	2	3	6	10	36	46	52	59	66	2	In	VDJ
CTGGAGTCGCCCAGCCCCAACCAGACCTCTCTGTACTTCTGTGCCAGCAGTCCCATCGCCAGAGAAGAGACCCAGTACTTCGGGCCA	CASSPIAREETQYF	1	0.0010309278350515464	42	TCRBV27-01*01	TCRBV27	TCRBV27-01	01								TCRBD01,TCRBD02	TCRBD01-01,TCRBD02-01		TCRBJ02-05*01	TCRBJ02	TCRBJ02-05	01				5	2	4	5	8	3	39	51	59	62	64	1	In	VDJ
ATCAATTCCCTGGAGCTTGGTGACTCTGCTGTGTATTTCTGTGCCAGCAGCTTGTGGACAGGCCAAGAGACCCAGTACTTCGGGCCA	CASSLWTGQETQYF	1	0.0010309278350515464	42	TCRBV03-01/03-02*01	TCRBV03	TCRBV03-01/03-02	01				TCRBD01-01*01	TCRBD01	TCRBD01-01	01				TCRBJ02-05*01	TCRBJ02	TCRBJ02-05	01				5	0	1	4	4	1	39	51	55	-1	62	1	In	VDJ
GGAGATCCAGTCCACGGAGTCAGGGGACACAGCACTGTATTTCTGTGCCAGCAGAAAGAAAGCACAGATACGCAGTATTTTGGCCCA		1	0.0010309278350515464	38	TCRBV21-01*01	TCRBV21	TCRBV21-01	01								TCRBD01,TCRBD02	TCRBD01-01,TCRBD02-01		TCRBJ02-03*01	TCRBJ02	TCRBJ02-03	01				6	1	2	8	3	0	43	54	57	59	60	1	Out	VDJ
ACAGTGACCAGTGCCCATCCTGAAGACAGCAGCTTCTACATCTGCAGTGCTAGGCCGGGGATAGGTGAAAAACTGTTTTTTGGCAGT	CSARPGIGEKLFF	1	0.0010309278350515464	39	TCRBV20	TCRBV20				TCRBV20-01,TCRBV20-or09_02		TCRBD02-01*01	TCRBD02	TCRBD02-01	01				TCRBJ01-04*01	TCRBJ01	TCRBJ01-04	01				3	5	8	3	2	7	42	53	55	60	65	1	In	VDJ
ATCAATTCCCTGGAGCTTGGTGACTCTGCTGTGTATTTCTGTGCCAGCAGCCTGGGCAGGCCACAGTCACCCCTCCACTTTGGGAAT	CASSLGRPQSPLHF	1	0.0010309278350515464	42	TCRBV03-01/03-02*01	TCRBV03	TCRBV03-01/03-02	01				TCRBD01-01*01	TCRBD01	TCRBD01-01	01				TCRBJ01-06*01	TCRBJ01	TCRBJ01-06	01				4	0	3	5	10	10	39	52	62	-1	66	1	In	VDJ
GTGACCAGTGCCCATCCTGAAGACAGCAGCTTCTACATCTGCAGTGCTAGAGGGGGCAGGGAGGTCTACGAGCAGTACTTCGGGCCG	CSARGGREVYEQYF	1	0.0010309278350515464	42	TCRBV20	TCRBV20				TCRBV20-01,TCRBV20-or09_02		TCRBD02-01*02	TCRBD02	TCRBD02-01	02				TCRBJ02-07*01	TCRBJ02	TCRBJ02-07	01				1	1	9	1	6	3	39	52	58	64	65	1	In	VDJ
TCGGCCCAAAAGAACCCGACAGCTTTCTATCTCTGTGCCAGTAGTATAATCGACAGGGCATCGGCAGATACGCAGTATTTTGGCCCA	CASSIIDRASADTQYF	1	0.0010309278350515464	48	TCRBV19-01*01	TCRBV19	TCRBV19-01	01				TCRBD01-01*01	TCRBD01	TCRBD01-01	01				TCRBJ02-03*01	TCRBJ02	TCRBJ02-03	01				2	6	2	3	3	4	33	48	51	58	64	1	In	VDJ
AGATCCAGTCCACGGAGTCAGGGGACACAGCACTGTATTTCTGTGCCAGCAGCAAAGGACGGGCCCTACGAGCAGTACTTCGGGCCG		1	0.0010309278350515464	40	TCRBV21-01*01	TCRBV21	TCRBV21-01	01								TCRBD01,TCRBD02	TCRBD01-01,TCRBD02-01		TCRBJ02-07*01	TCRBJ02	TCRBJ02-07	01				1	0	8	0	3	2	41	57	60	-1	64	1	Out	VDJ
GCTGGGGGACTCAGCTTTGTATTTCTGTGCCAGCAGCGCTCGCCGGGACTAGCGGGAGAATAAGAAAACGAGCAGTACTTCGGGCCG		1	0.0010309278350515464	56	TCRBV09-01*01	TCRBV09	TCRBV09-01	01				TCRBD02-01*02	TCRBD02	TCRBD02-01	02				TCRBJ02-07*01	TCRBJ02	TCRBJ02-07	01				3	9	0	2	6	5	25	38	44	58	67	1	Out	VDJ
GCCAGCACCAACCAGACATCTATGTACCTCTGTGCCAGCAGTTTACTAAGAGGGGTTCGTGGGGCCAACGTCCTGACTTTCGGGGCC	CASSLLRGVRGANVLTF	1	0.0010309278350515464	51	TCRBV28-01*01	TCRBV28	TCRBV28-01	01								TCRBD01,TCRBD02	TCRBD01-01,TCRBD02-01		TCRBJ02-06*01	TCRBJ02	TCRBJ02-06	01				2	4	5	2	5	3	30	45	50	55	59	1	In	VDJ
NTGTCGGCTGCTCCCTCCCAGACATCTGTGTACTTCTGTGCCAGCAGTGTGGAGGTCGCAGGGGCCAACGTCCTGACTTTCGGGGCC	CASSVEVAGANVLTF	1	0.0010309278350515464	45	TCRBV06	TCRBV06				TCRBV06-01,TCRBV06-05		TCRBD02-01*02	TCRBD02	TCRBD02-01	02				TCRBJ02-06*01	TCRBJ02	TCRBJ02-06	01				4	5	10	1	1	4	36	49	50	55	60	1	In	VDJ
GAACTAAACCTGAGCTCTCTGGAGCTGGGGGACTCAGCTTTGTATTTCTGTGCCAGCAGCGTAGCTCATGAGCAGTTCTTCGGGCCA	CASSVAHEQFF	1	0.0010309278350515464	33	TCRBV09-01*01	TCRBV09	TCRBV09-01	01				TCRBD02-01	TCRBD02	TCRBD02-01				01,02	TCRBJ02-01*01	TCRBJ02	TCRBJ02-01	01				0	1	4	10	0	8	48	-1	64	66	67	1	In	VDJ
CTGAGCTCTCTGGAGCTGGGGGACTCAGCTTTGTATTTCTGTGCCAGCAGCGTAGGAACGGATGGGCAGCCCCAGCATTTTGGTGAT	CASSVGTDGQPQHF	1	0.0010309278350515464	42	TCRBV09-01*01	TCRBV09	TCRBV09-01	01								TCRBD01,TCRBD02	TCRBD01-01,TCRBD02-01		TCRBJ01-05*01	TCRBJ01	TCRBJ01-05	01				0	0	0	9	8	7	39	55	63	-1	66	1	In	VDJ
CTGATTCTGGAGTCCGCCAGCACCAACCAGACATCTATGTACCTCTGTGCCAGCAGTTCCCCACCGCGGCGCCTCCACTTTGGGAAT	CASSSPPRRLHF	1	0.0010309278350515464	36	TCRBV28-01*01	TCRBV28	TCRBV28-01	01				TCRBD02-01	TCRBD02	TCRBD02-01				01,02	TCRBJ01-06*01	TCRBJ01	TCRBJ01-06	01				4	2	7	5	7	15	45	58	65	69	71	1	In	VDJ
CTGGAGCTTGGTGACTCTGCTGTGTATTTCTGTGCCAGCAGCCAAGATACCGGGGTGCGAGGAAAAAACATTCAGTACTTCGGCGCC	CASSQDTGVRGKNIQYF	1	0.0010309278350515464	51	TCRBV03-01/03-02*01	TCRBV03	TCRBV03-01/03-02	01				TCRBD02-01*01	TCRBD02	TCRBD02-01	01				TCRBJ02-04*01	TCRBJ02	TCRBJ02-04	01				0	8	8	3	3	4	30	47	50	55	63	1	In	VDJ
GTCCGCTACCAGCTCCCAGACATCTGTGTACTTCTGTGCCATCACTTTGGGACGCCTAAATTCCCCTACGAGCAGTACTTCGGGCCG		1	0.0010309278350515464	47	TCRBV10-03*01	TCRBV10	TCRBV10-03	01								TCRBD01,TCRBD02	TCRBD01-01,TCRBD02-01		TCRBJ02-07*01	TCRBJ02	TCRBJ02-07	01				7	11	0	7	4	2	34	44	48	53	64	1	Out	VDJ
TCGCCCAGCCCCAACCAGACCTCTCTGTACTTCTGTGCCAGCAGGGGACAGGGTTTTACTGGGGCCAACGTCCTGACTTTCGGGGCC	CASRGQGFTGANVLTF	1	0.0010309278350515464	48	TCRBV27-01*01	TCRBV27	TCRBV27-01	01				TCRBD01-01*01	TCRBD01	TCRBD01-01	01				TCRBJ02-06*01	TCRBJ02	TCRBJ02-06	01				6	5	0	3	0	2	33	-1	44	53	58	1	In	VDJ
CAGCCTGCAGAGCTTGGGGACTCGGCCATGTATCTCTGTGCCAGCAGCTTTCGGAGCGGGAGTTACAATGAGCAGTTCTTCGGGCCA	CASSFRSGSYNEQFF	1	0.0010309278350515464	45	TCRBV11-01*01	TCRBV11	TCRBV11-01	01				TCRBD02-01*02	TCRBD02	TCRBD02-01	02				TCRBJ02-01*01	TCRBJ02	TCRBJ02-01	01				3	1	6	2	4	4	36	50	54	62	63	1	In	VDJ
ACCAGTACCCATCCTGAAGACAGCAGCTTCTACATCTGCAGTGCTACTGGGGGGACTAGCGGAGACAATGAGCAGTTCTTCGGGCCA	CSATGGTSGDNEQFF	1	0.0010309278350515464	45	TCRBV20	TCRBV20				TCRBV20-01,TCRBV20-or09_02		TCRBD02-01	TCRBD02	TCRBD02-01				01,02	TCRBJ02-01*01	TCRBJ02	TCRBJ02-01	01				4	2	0	5	5	5	36	46	51	62	64	1	In	VDJ
AGCTCTCTGGAGCTGGGGGACTCAGCTTTGTATTTCTGTGCCAGCAGCCTCGGGACTAGTGCGAACAATGAGCAGTTCTTCGGGCCA	CASSLGTSANNEQFF	2	0.002061855670103093	45	TCRBV09-01*01	TCRBV09	TCRBV09-01	01				TCRBD02-01	TCRBD02	TCRBD02-01				01,02	TCRBJ02-01*01	TCRBJ02	TCRBJ02-01	01				4	5	0	8	3	5	36	48	51	59	64	2	In	VDJ
GCTACCAGCTCCCAGACATCTGTGTACTTCTGTGCCATCAGCCGGGACAGGGATGGGTCATCCAATCAGCCCCAGCATTTTGGTGAT	CAISRDRDGSSNQPQHF	1	0.0010309278350515464	51	TCRBV10-03*01	TCRBV10	TCRBV10-03	01				TCRBD01-01*01	TCRBD01	TCRBD01-01	01				TCRBJ01-05*01	TCRBJ01	TCRBJ01-05	01				6	10	0	3	2	3	30	41	43	52	62	1	In	VDJ
GTGAGCAACATGAGCCCTGAAGACAGCAGCATATATCTCTGCAGCGTTGAAGTGGCAGTTCAGCCGTATGGCTACACCTTCGGTTCG	CSVEVAVQPYGYTF	2	0.002061855670103093	42	TCRBV29-01	TCRBV29	TCRBV29-01				01,02					TCRBD01,TCRBD02	TCRBD01-01,TCRBD02-01		TCRBJ01-02*01	TCRBJ01	TCRBJ01-02	01				1	8	4	5	3	5	39	52	55	58	66	2	In	VDJ
NTGTCGGCTGCTCCCTCCCAGACATCTGTGTACTTCTGTGCCAGCAGATCTCCGGGGACAGGGGGCCATGAGCAGTTCTTCGGGCCA	CASRSPGTGGHEQFF	1	0.0010309278350515464	45	TCRBV06-05*01	TCRBV06	TCRBV06-05	01				TCRBD01-01*01	TCRBD01	TCRBD01-01	01				TCRBJ02-01*01	TCRBJ02	TCRBJ02-01	01				6	1	0	0	7	8	36	47	54	66	67	1	In	VDJ
GCACAGAGCAGCGGGACTCAGCCATGTATCGCTGTGCTAGCAGCTTAGACCGGGTCTAGCTCCTACAATGAGCAGTTCTTCGGGCCA		1	0.0010309278350515464	49	TCRBV07-07*01	TCRBV07	TCRBV07-07	01				TCRBD02-01	TCRBD02	TCRBD02-01				01,02	TCRBJ02-01*01	TCRBJ02	TCRBJ02-01	01				1	0	4	8	7	0	32	48	55	-1	59	1	Out	VDJ
TCGGCTGCTCCCTCCCAGACATCTGTGTACTTCTGTGCCAGCAGTTATTCGGGACTCGGGTACCCCGGGGAGCTGTTTTTTGGAGAA	CASSYSGLGYPGELFF	1	0.0010309278350515464	48	TCRBV06-05*01	TCRBV06	TCRBV06-05	01				TCRBD02-01	TCRBD02	TCRBD02-01				01,02	TCRBJ02-02*01	TCRBJ02	TCRBJ02-02	01				3	8	0	10	3	6	33	47	50	56	64	1	In	VDJ
CGCACAGAGCAGGGGGACTCGGCCATGTATCTCTGTGCCAGCAGCTCCGGGAGCGGGAGGGCCCTCAATGAGCAGTTCTTCGGGCCA	CASSSGSGRALNEQFF	1	0.0010309278350515464	48	TCRBV07-09*01	TCRBV07	TCRBV07-09	01				TCRBD02-01*02	TCRBD02	TCRBD02-01	02				TCRBJ02-01*01	TCRBJ02	TCRBJ02-01	01				4	4	6	0	5	6	33	46	51	61	65	1	In	VDJ
CAGCAGGTAGTGCGAGGAGATTCGGCAGCTTATTTCTGTGCCAGCTCACCAACAGGGGGGAACAATCAGCCCCAGCATTTTGGTGAT	CASSPTGGNNQPQHF	2	0.002061855670103093	45	TCRBV18-01*01	TCRBV18	TCRBV18-01	01				TCRBD01-01*01	TCRBD01	TCRBD01-01	01				TCRBJ01-05*01	TCRBJ01	TCRBJ01-05	01				2	3	3	1	0	3	36	-1	51	59	62	2	In	VDJ
GCTGCTCCCTCCCAGACATCTGTGTACTTCTGTGCCAGCAGTTACTCCAATCCTCGGATCTCTGGAAACACCATATATTTTGGAGAG	CASSYSNPRISGNTIYF	1	0.0010309278350515464	51	TCRBV06	TCRBV06				TCRBV06-05,TCRBV06-06						TCRBD01,TCRBD02	TCRBD01-01,TCRBD02-01		TCRBJ01-03*01	TCRBJ01	TCRBJ01-03	01				0	1	1	8	8	0	30	47	55	58	59	1	In	VDJ
ATCCAGCGCACAGAGCAGGAGGACTCGGCCGTGTATCTCTGTGCCAGCAGCTTAAACAGGGGGCTTAATGAGCAGTTCTTCGGGCCA	CASSLNRGLNEQFF	1	0.0010309278350515464	42	TCRBV07-02	TCRBV07	TCRBV07-02				01,02	TCRBD01-01*01	TCRBD01	TCRBD01-01	01				TCRBJ02-01*01	TCRBJ02	TCRBJ02-01	01				2	2	3	0	1	7	39	54	55	64	66	1	In	VDJ
ATCCAGCCCTCAGAACCCAGGGACTCAGCTGTGTACTTCTGTGCCAGCAGTTTTGGACAGGGGTCGAGTGAGCAGTTCTTCGGGCCA	CASSFGQGSSEQFF	1	0.0010309278350515464	42	TCRBV12	TCRBV12				TCRBV12-03/12-04,TCRBV12-04		TCRBD01-01*01	TCRBD01	TCRBD01-01	01				TCRBJ02-01*01	TCRBJ02	TCRBJ02-01	01				3	5	1	2	1	9	39	53	54	63	68	1	In	VDJ
CTGGAGCTGGGGGACTCAGCTTTGTATTTCTGTGCCAGCAGCGTAGGGTTTGGGCTAGCGAAGACAGATACGCAGTATTTTGGCCCA	CASSVGFGLAKTDTQYF	1	0.0010309278350515464	51	TCRBV09-01*01	TCRBV09	TCRBV09-01	01				TCRBD02-01	TCRBD02	TCRBD02-01				01,02	TCRBJ02-03*01	TCRBJ02	TCRBJ02-03	01				0	3	4	6	8	3	30	46	54	60	63	1	In	VDJ
GTGACCAGTGCCCATCCTGAAGACAGCAGCTTCTACATCTGCAGTGCCCGGGACTAGCGCTCCTAAGATACGCAGTATTTTGGCCCA	CSARD*RS*DTQYF	1	0.0010309278350515464	42	TCRBV20	TCRBV20				TCRBV20-01,TCRBV20-or09_02		TCRBD02-01	TCRBD02	TCRBD02-01				01,02	TCRBJ02-03*01	TCRBJ02	TCRBJ02-03	01				6	6	0	6	2	5	39	47	49	59	65	1	Stop	VDJ
NNNCTCAACTCTGACTGTGAGCAACATGAGCCCTGAAGACAGCAGCATATATCTCTGCAGCGTTGGTATGAAGCTTTCTTTGGACAA		1	0.0010309278350515464	26	TCRBV29-01*01	TCRBV29	TCRBV29-01	01				TCRBD02-01	TCRBD02	TCRBD02-01				01,02	TCRBJ01-01*01	TCRBJ01	TCRBJ01-01	01				4	0	5	9	1	7	55	65	66	-1	68	1	Out	VDJ
CTACACGCCCTGCAGCCAGAAGACTCAGCCCTGTATCTCTGCGCCAGCAGCCAAGATCCAGGGCAAAATGGCTACACCTTCGGTTCG	CASSQDPGQNGYTF	1	0.0010309278350515464	42	TCRBV04-01*01	TCRBV04	TCRBV04-01	01				TCRBD01-01*01	TCRBD01	TCRBD01-01	01				TCRBJ01-02*01	TCRBJ01	TCRBJ01-02	01				0	4	4	3	2	6	39	56	58	63	67	1	In	VDJ
ACTGTGAGCAACATGAGCCCTGAAGACAGCAGCATATATCTCTGCAGCGTTCCGGGACAGGGAGGGGAAGAGCAGTACTTCGGGCCG	CSVPGQGGEEQYF	1	0.0010309278350515464	39	TCRBV29-01	TCRBV29	TCRBV29-01				01,02	TCRBD01-01*01	TCRBD01	TCRBD01-01	01				TCRBJ02-07*01	TCRBJ02	TCRBJ02-07	01				5	7	0	3	2	7	42	51	53	62	69	1	In	VDJ
GAGTCCGCCAGCACCAACCAGACATCTATGTACCTCTGTGCCAGCAGTTTACGGAGCGGGATTACCAATGAGCAGTTCTTCGGGCCA	CASSLRSGITNEQFF	1	0.0010309278350515464	45	TCRBV28-01*01	TCRBV28	TCRBV28-01	01				TCRBD02-01*02	TCRBD02	TCRBD02-01	02				TCRBJ02-01*01	TCRBJ02	TCRBJ02-01	01				2	4	6	3	3	6	36	51	54	61	65	1	In	VDJ
NTGAAGATCCAGCCCTCAGAACCCAGGGACTCAGCTGTGTATTTTTGTGCTAGTGGTCTTTCATCCGAGACCCAGTACTTCGGGCCA	CASGLSSETQYF	1	0.0010309278350515464	36	TCRBV12-05*01	TCRBV12	TCRBV12-05	01								TCRBD01,TCRBD02	TCRBD01-01,TCRBD02-01		TCRBJ02-05*01	TCRBJ02	TCRBJ02-05	01				5	3	4	6	4	5	45	57	61	63	66	1	In	VDJ
CGCACAGAGCAGGAGGACTCGGCCGTGTATCTCTGTGCCAGCAGCTTCGGGGGGACAGGGAGAGTCGGGGAGCTGTTTTTTGGAGAA	CASSFGGTGRVGELFF	1	0.0010309278350515464	48	TCRBV07-02	TCRBV07	TCRBV07-02				01,02	TCRBD01-01*01	TCRBD01	TCRBD01-01	01				TCRBJ02-02*01	TCRBJ02	TCRBJ02-02	01				3	5	0	3	4	7	33	47	51	60	65	1	In	VDJ
GCCTTGGAGCTGGACGACTCGGCCCTGTATCTCTGTGCCAGCAGCTTGGACGTCTAGCCGTTCTCCTACGAGCAGTACTTCGGGCCG	CASSLDV*PFSYEQYF	1	0.0010309278350515464	48	TCRBV05-04*01	TCRBV05	TCRBV05-04	01				TCRBD02-01	TCRBD02	TCRBD02-01				01,02	TCRBJ02-07*01	TCRBJ02	TCRBJ02-07	01				0	4	4	7	4	0	33	49	53	58	62	1	Stop	VDJ
GTGAACGCCTTGGAGCTGGACGACTCGGCCCTGTATCTCTGTGCCAGCAGCCCCTTCCGTGGCTCCTACGAGCAGTACTTCGGGCCG	CASSPFRGSYEQYF	1	0.0010309278350515464	42	TCRBV05-04*01	TCRBV05	TCRBV05-04	01								TCRBD01,TCRBD02	TCRBD01-01,TCRBD02-01		TCRBJ02-07*01	TCRBJ02	TCRBJ02-07	01				4	0	0	10	9	0	39	51	60	-1	62	1	In	VDJ
ACTCTGGAGTCAGCTACCCGCTCCCAGACATCTGTGTATTTCTGCGCCAGCAGTGTTACAGGGGGTACTGAAGCTTTCTTTGGACAA	CASSVTGGTEAFF	1	0.0010309278350515464	39	TCRBV10-02*01	TCRBV10	TCRBV10-02	01				TCRBD01-01*01	TCRBD01	TCRBD01-01	01				TCRBJ01-01*01	TCRBJ01	TCRBJ01-01	01				4	1	3	1	2	5	42	55	57	65	66	1	In	VDJ
ACTGTGACATCGGCCCAAAAGAACCCGACAGCTTTCTATCTCTGTGCCAGTAGTTACAGGGAGAACACTGAAGCTTTCTTTGGACAA	CASSYRENTEAFF	2	0.002061855670103093	39	TCRBV19-01*01	TCRBV19	TCRBV19-01	01				TCRBD01-01*01	TCRBD01	TCRBD01-01	01				TCRBJ01-01*01	TCRBJ01	TCRBJ01-01	01				5	1	3	3	1	1	42	54	55	61	62	2	In	VDJ
AAGATCCAGCCTGCAGAGCTTGAGGACTCGGCCGTGTATCTCTGTGCCAGCAGACAGAGTGGGGGCGGTGGCTACACCTTCGGTTCG	CASRQSGGGGYTF	1	0.0010309278350515464	39	TCRBV11	TCRBV11				TCRBV11-02,TCRBV11-03		TCRBD01-01*01	TCRBD01	TCRBD01-01	01				TCRBJ01-02*01	TCRBJ01	TCRBJ01-02	01				6	2	6	0	7	7	42	53	60	66	68	1	In	VDJ
CTGAAGATCCAGCGCACAGAGCAGGGGGACTCGGCCATGTATCTCTGTGCCAGCAGCGCCAAACGCGGCGAGCAGTACTTCGGGCCG	CASSAKRGEQYF	1	0.0010309278350515464	36	TCRBV07-09*01	TCRBV07	TCRBV07-09	01				TCRBD02-01	TCRBD02	TCRBD02-01				01,02	TCRBJ02-07*01	TCRBJ02	TCRBJ02-07	01				5	0	7	5	7	6	45	57	64	-1	68	1	In	VDJ
CAGGAGGACTCCGCCGTGTATCTCTGTGCCAGCAGCTCCACAGGAGGAGGGCGATTTTTATCTGGAAACACCATATATTTTGGAGAG	CASSSTGGGRFLSGNTIYF	1	0.0010309278350515464	57	TCRBV07-08*01	TCRBV07	TCRBV07-08	01				TCRBD02-01*02	TCRBD02	TCRBD02-01	02				TCRBJ01-03*01	TCRBJ01	TCRBJ01-03	01				4	9	10	0	8	1	24	37	45	51	60	1	In	VDJ
GCAGAGCCGAGGGACTCAGCCGTGTATCTCTACAGTAGCACATATATTATTCTGGACAGTCGGGCCAACGTCCTGACTTTCGGGGCC	YSSTYIILDSRANVLTF	1	0.0010309278350515464	51	TCRBV17-01*01	TCRBV17	TCRBV17-01	01				TCRBD01-01*01	TCRBD01	TCRBD01-01	01				TCRBJ02-06*01	TCRBJ02	TCRBJ02-06	01				5	2	1	5	14	5	30	39	53	59	61	1	In	VDJ
AAGATCCAGCGCACAGAGCAGCGGGACTCAGCCATGTATCGCTGTGCTAGCGCTCAGGGGACAGGGTATGTGCAGTACTTCGGGCCG	CASAQGTGYVQYF	1	0.0010309278350515464	39	TCRBV07	TCRBV07				TCRBV07-06,TCRBV07-07		TCRBD01-01*01	TCRBD01	TCRBD01-01	01				TCRBJ02-07*01	TCRBJ02	TCRBJ02-07	01				8	5	0	3	6	9	42	51	57	66	71	1	In	VDJ
CAGCCAGAAGACTCAGCCCTGTATCTCTGCGCCAGCAGCCAAGATCCACCGGGACAGGGAGTCTCCTACGAGCAGTACTTCGGGCCG	CASSQDPPGQGVSYEQYF	1	0.0010309278350515464	54	TCRBV04-01*01	TCRBV04	TCRBV04-01	01				TCRBD01-01*01	TCRBD01	TCRBD01-01	01				TCRBJ02-07*01	TCRBJ02	TCRBJ02-07	01				0	3	0	3	6	0	27	44	50	59	62	1	In	VDJ
CACATCAATTCCCTGGAGCTTGGTGACTCTGCTGTGTATTTCTGTGCCAGCAGCCCGGGGTATGGGGACGAGCAGTACTTCGGGCCG	CASSPGYGDEQYF	1	0.0010309278350515464	39	TCRBV03-01/03-02*01	TCRBV03	TCRBV03-01/03-02	01				TCRBD02-01*01	TCRBD02	TCRBD02-01	01				TCRBJ02-07*01	TCRBJ02	TCRBJ02-07	01				4	7	8	3	0	5	42	-1	55	60	67	1	In	VDJ
ACCTTGGAGCTGGGGGACTCGGCCCTTTATCTTTGCGCCAGCAGCTTGGGGACCTCGTGGAACACAGATACGCAGTATTTTGGCCCA	CASSLGTSWNTDTQYF	1	0.0010309278350515464	48	TCRBV05-01*01	TCRBV05	TCRBV05-01	01								TCRBD01,TCRBD02	TCRBD01-01,TCRBD02-01		TCRBJ02-03*01	TCRBJ02	TCRBJ02-03	01				0	9	1	7	0	2	33	-1	49	53	62	1	In	VDJ
NNNNNNNNNNTGTCGGCTGCTCCCTCCCAGACATCTGTGTACTTCTGTGCCAGCTCTAAGGGCACTCAGCCCCAGCATTTTGGTGAT	CASSKGTQPQHF	1	0.0010309278350515464	36	TCRBV06-05*01	TCRBV06	TCRBV06-05	01								TCRBD01,TCRBD02	TCRBD01-01,TCRBD02-01		TCRBJ01-05*01	TCRBJ01	TCRBJ01-05	01				8	3	5	3	4	6	45	54	58	62	65	1	In	VDJ
NNNNNTGTCGGCTGCTCCCTCCCAGACATCTGTGTACTTCTGTGCCAACGCAGTCGGTCCTATAATTCACCCCTCCACTTTGGGAAC		1	0.0010309278350515464	41	TCRBV06-05*01	TCRBV06	TCRBV06-05	01								TCRBD01,TCRBD02	TCRBD01-01,TCRBD02-01		TCRBJ01-06*02	TCRBJ01	TCRBJ01-06	02				10	4	4	5	3	1	40	47	50	53	57	1	Out	VDJ
GCGTCTGCTGTACCCTCTCAGACATCTGTGTACTTCTGTGCCAGCAGTGTACTAGCGGGGGGGTTATATGAGCAGTTCTTCGGGCCA	CASSVLAGGLYEQFF	1	0.0010309278350515464	45	TCRBV06-04*01	TCRBV06	TCRBV06-04	01				TCRBD02-01*01	TCRBD02	TCRBD02-01	01				TCRBJ02-01*01	TCRBJ02	TCRBJ02-01	01				4	4	3	0	1	8	36	49	50	63	67	1	In	VDJ
CGCACAGAGCAGCGGGACTCGGCCATGTATCGCTGTGCCAGCAGCCGATGGGATGAATCTCGAACCTATGGCTACACCTTCGGTTCG	CASSRWDESRTYGYTF	1	0.0010309278350515464	48	TCRBV07-06*01	TCRBV07	TCRBV07-06	01								TCRBD01,TCRBD02	TCRBD01-01,TCRBD02-01		TCRBJ01-02*01	TCRBJ01	TCRBJ01-02	01				5	12	0	8	4	4	33	45	49	53	65	1	In	VDJ
NNNNNNNNNNTGTCGGCTGCTCCCTCCCAGACATCTGTGTACTTCTGTGCCAGCAGTGCCGTTGATTACGAGCAGTACTTCGGGCCG	CASSAVDYEQYF	1	0.0010309278350515464	36	TCRBV06	TCRBV06				TCRBV06-01,TCRBV06-05						TCRBD01,TCRBD02	TCRBD01-01,TCRBD02-01		TCRBJ02-07*01	TCRBJ02	TCRBJ02-07	01				4	1	2	8	5	4	45	58	63	65	66	1	In	VDJ
CCAGGCCTGGGGGACGCAGCCATGTACCTGTGTGCCACCAGCAGAGATAGCGGAAAGCCTTACCAAGAGACCCAGTACTTCGGGCCA	CATSRDSGKPYQETQYF	1	0.0010309278350515464	51	TCRBV15-01*02	TCRBV15	TCRBV15-01	02				TCRBD02-01	TCRBD02	TCRBD02-01				01,02	TCRBJ02-05*01	TCRBJ02	TCRBJ02-05	01				0	8	5	5	0	0	30	-1	47	53	61	1	In	VDJ
CTGGAGCTTGGTGACTCTGCTGTGTATTTCTGTGCCAGCAGCCAGAGGACAGGGGGTCCGAACACCGGGGAGCTGTTTTTTGGAGAA	CASSQRTGGPNTGELFF	1	0.0010309278350515464	51	TCRBV03-01/03-02*01	TCRBV03	TCRBV03-01/03-02	01				TCRBD01-01*01	TCRBD01	TCRBD01-01	01				TCRBJ02-02*01	TCRBJ02	TCRBJ02-02	01				3	2	1	1	2	0	30	44	46	56	58	1	In	VDJ
ATCCAGCGCACAGAGCAGGGGGACTCGGCCATGTATCTCTGTGCCAGCAGCTTAGCTGGGGTAAATGAAAAACTGTTTTTTGGCAGT	CASSLAGVNEKLFF	1	0.0010309278350515464	42	TCRBV07-09*01	TCRBV07	TCRBV07-09	01								TCRBD01,TCRBD02	TCRBD01-01,TCRBD02-01		TCRBJ01-04*01	TCRBJ01	TCRBJ01-04	01				0	2	6	2	1	5	39	56	57	61	63	1	In	VDJ
AGCCCCAACCAGACCTCTCTGTACTTCTGTGCCAGCAGTCTACAGGGGGGTCAGTTTTCTGGGGCCAACGTCCTGACTTTCGGGGCC	CASSLQGGQFSGANVLTF	1	0.0010309278350515464	54	TCRBV27-01*01	TCRBV27	TCRBV27-01	01				TCRBD01-01*01	TCRBD01	TCRBD01-01	01				TCRBJ02-06*01	TCRBJ02	TCRBJ02-06	01				5	8	3	1	2	1	27	39	41	49	57	1	In	VDJ
CGCACAGAGCGGGGGGACTCAGCCGTGTATCTCTGTGCCAGCAGCTTGACAGGGGGAAACTCTGGAAACACCATATATTTTGGAGAG	CASSLTGGNSGNTIYF	1	0.0010309278350515464	48	TCRBV07-03*01	TCRBV07	TCRBV07-03	01				TCRBD01-01*01	TCRBD01	TCRBD01-01	01				TCRBJ01-03*01	TCRBJ01	TCRBJ01-03	01				3	3	2	1	0	0	33	-1	47	56	59	1	In	VDJ
CTGCAGCCAGAAGACTCGGCCCTGTATCTCTGTGCCAGCAGCCAAGATACGGGCAGGCTGGGGGGAAACACCATATATTTTGGAGAG	CASSQDTGRLGGNTIYF	1	0.0010309278350515464	51	TCRBV04-02*01	TCRBV04	TCRBV04-02	01								TCRBD01,TCRBD02	TCRBD01-01,TCRBD02-01		TCRBJ01-03*01	TCRBJ01	TCRBJ01-03	01				0	6	4	4	6	4	30	47	53	57	63	1	In	VDJ
ATCCAGCGCACACAGCAGGAGGACTCCGCCGTGTATCTCTGTGCCAGCAGCTTAGCGTTGTGGGGGGATGAGCAGTTCTTCGGGCCA	CASSLALWGDEQFF	1	0.0010309278350515464	42	TCRBV07-08*01	TCRBV07	TCRBV07-08	01				TCRBD02-01*01	TCRBD02	TCRBD02-01	01				TCRBJ02-01*01	TCRBJ02	TCRBJ02-01	01				0	0	9	1	5	8	39	56	61	-1	67	1	In	VDJ
CTGAATGTGAACGCCTTGGAGCTGGACGACTCGGCCCTGTATCTCTGTGCCAGCAGCTCCCGAGGAGAGACCCAGTACTTCGGGCCA	CASSSRGETQYF	1	0.0010309278350515464	36	TCRBV05-04*01	TCRBV05	TCRBV05-04	01				TCRBD02-01*02	TCRBD02	TCRBD02-01	02				TCRBJ02-05*01	TCRBJ02	TCRBJ02-05	01				3	0	11	1	3	4	45	58	61	-1	65	1	In	VDJ
ACCTTGGAGCTGGGGGACTCGGCCCTTTATCTTTGCGCCAGCACCCCAGCCCCGCGGGTTCCCACCGGGGAGCTGTTTTTTGGAGAA	CASTPAPRVPTGELFF	1	0.0010309278350515464	48	TCRBV05-01*01	TCRBV05	TCRBV05-01	01				TCRBD02-01	TCRBD02	TCRBD02-01				01,02	TCRBJ02-02*01	TCRBJ02	TCRBJ02-02	01				6	4	7	4	10	4	33	43	53	58	62	1	In	VDJ
ATCCAGCGCACAGAGCAGGGGGACTCGGCCATGTATCTCTGTGCCAGCAGCCCGTCCGGGACGGGCTATGGCTACACCTTCGGTTCG	CASSPSGTGYGYTF	1	0.0010309278350515464	42	TCRBV07-09*01	TCRBV07	TCRBV07-09	01								TCRBD01,TCRBD02	TCRBD01-01,TCRBD02-01		TCRBJ01-02*01	TCRBJ01	TCRBJ01-02	01				5	3	0	7	6	4	39	51	57	62	65	1	In	VDJ
CCTCACGTTGGCGTCTGCTGTACCCTCTCAGACATCTGTGTACTTCTGTGCCAGCAGTGACCCCCCTGGGAGCAGTACTTCGGGCCG		1	0.0010309278350515464	35	TCRBV06-04*01	TCRBV06	TCRBV06-04	01								TCRBD01,TCRBD02	TCRBD01-01,TCRBD02-01		TCRBJ02-07*01	TCRBJ02	TCRBJ02-07	01				2	0	0	10	6	7	46	61	67	-1	69	1	Out	VDJ
TCTCCCTGTCCCTAGAGTCTGCCATCCCCAACCAGACAGCTCTTTACTTCTGTGCCACCAGTGATCTACGAGCAGTACTTCGGGCCG		2	0.002061855670103093	31	TCRBV24-01*01	TCRBV24	TCRBV24-01	01											TCRBJ02-07*01	TCRBJ02	TCRBJ02-07	01				3	0	0	0	0	3	50	-1	-1	-1	65	2	Out	VJ
CTACACGCCCTGCAGCCAGAAGACTCAGCCCTGTATCTCTGCGCCAGCAGCCCGGAGCCCGCTGGAAACACCATATATTTTGGAGAG	CASSPEPAGNTIYF	1	0.0010309278350515464	42	TCRBV04-01*01	TCRBV04	TCRBV04-01	01				TCRBD02-01*02	TCRBD02	TCRBD02-01	02				TCRBJ01-03*01	TCRBJ01	TCRBJ01-03	01				4	4	10	2	1	2	39	52	53	57	61	1	In	VDJ
ACCCTGAAGATCCAGCGCACAGAGCAGGGGGACTCGGCCATGTATCTCTGTGCCAGCAGCGGAACAGATACGCAGTATTTTGGCCCA	CASSGTDTQYF	1	0.0010309278350515464	33	TCRBV07-09*01	TCRBV07	TCRBV07-09	01								TCRBD01,TCRBD02	TCRBD01-01,TCRBD02-01		TCRBJ02-03*01	TCRBJ02	TCRBJ02-03	01				5	0	1	8	0	3	48	-1	60	-1	63	1	In	VDJ
GCTGCTCCCTCCCAGACATCTGTGTACTTCTGTGCCAGCAGTTCGGCTAGGGACCTCTTAAGAGGACAGCCCCAGCATTTTGGTGAT	CASSSARDLLRGQPQHF	1	0.0010309278350515464	51	TCRBV06	TCRBV06				TCRBV06-05,TCRBV06-06						TCRBD01,TCRBD02	TCRBD01-01,TCRBD02-01		TCRBJ01-05*01	TCRBJ01	TCRBJ01-05	01				4	12	0	7	6	7	30	43	49	54	66	1	In	VDJ
AACTGGAGGATTCTGGAGTTTATTTCTGTGCCAGCAGCGGGGCGGAACGACACGGATAAGGGGAACACTGAAGCTTTCTTTGGACAA		1	0.0010309278350515464	55	TCRBV14-01*01	TCRBV14	TCRBV14-01	01				TCRBD01-01*01	TCRBD01	TCRBD01-01	01				TCRBJ01-01*01	TCRBJ01	TCRBJ01-01	01				5	19	7	0	0	1	26	-1	38	43	62	1	Out	VDJ
GAGTCCGCCAGCACCAACCAGACATCTATGTACCTCTGTGCCAGCATCCCGGCGCTGGGAGGCAATCAGCCCCAGCATTTTGGTGAT	CASIPALGGNQPQHF	1	0.0010309278350515464	45	TCRBV28-01*01	TCRBV28	TCRBV28-01	01				TCRBD02-01*02	TCRBD02	TCRBD02-01	02				TCRBJ01-05*01	TCRBJ01	TCRBJ01-05	01				7	0	9	2	10	2	36	46	56	-1	61	1	In	VDJ
ACGGAGTCAGGGGACACAGCACTGTATTTCTGTGCCAGCAGCACGGACATCTCCTGGGGGAGCAATCAGCCCCAGCATTTTGGTGAT	CASSTDISWGSNQPQHF	1	0.0010309278350515464	51	TCRBV21-01*01	TCRBV21	TCRBV21-01	01								TCRBD01,TCRBD02	TCRBD01-01,TCRBD02-01		TCRBJ01-05*01	TCRBJ01	TCRBJ01-05	01				4	11	1	6	1	1	30	43	44	49	60	1	In	VDJ
GTGAGCACCTTGGAGCTGGGGGACTCGGCCCTTTATCTTTGCGCCAGCAGCCGGGGCAACCATAACTATGGCTACACCTTCGGTTCG	CASSRGNHNYGYTF	1	0.0010309278350515464	42	TCRBV05-01*01	TCRBV05	TCRBV05-01	01								TCRBD01,TCRBD02	TCRBD01-01,TCRBD02-01		TCRBJ01-02*01	TCRBJ01	TCRBJ01-02	01				4	5	7	0	1	1	39	51	52	57	62	1	In	VDJ
CTGGAGTCCGCCAGCACCAACCAGACATCTATGTACCTCTGTGCCAGCAGTGACCGACAGGGACTCTACGAGCAGTACTTCGGGCCG	CASSDRQGLYEQYF	1	0.0010309278350515464	42	TCRBV28-01*01	TCRBV28	TCRBV28-01	01				TCRBD01-01*01	TCRBD01	TCRBD01-01	01				TCRBJ02-07*01	TCRBJ02	TCRBJ02-07	01				5	3	2	3	4	3	39	51	55	62	65	1	In	VDJ
TCTAAGAAGCTCCTTCTCAGTGACTCTGGCTTCTATCTCTGTGCCTGGAGTTTGGGGGTCTCCTACAATGAGCAGTTCTTCGGGCCA	CAWSLGVSYNEQFF	1	0.0010309278350515464	42	TCRBV30-01*01	TCRBV30	TCRBV30-01	01								TCRBD01,TCRBD02	TCRBD01-01,TCRBD02-01		TCRBJ02-01*01	TCRBJ02	TCRBJ02-01	01				2	1	6	1	2	0	39	51	53	58	59	1	In	VDJ
GTGACATCGGCCCAAAAGAACCCGACAGCTTTCTATCTCTGTGCCAGTAGTCGCGAAAGATTCACAGATACGCAGTATTTTGGCCCA	CASSRERFTDTQYF	2	0.002061855670103093	42	TCRBV19-01*01	TCRBV19	TCRBV19-01	01				TCRBD02-01	TCRBD02	TCRBD02-01				01,02	TCRBJ02-03*01	TCRBJ02	TCRBJ02-03	01				5	7	7	6	1	2	39	51	52	55	62	2	In	VDJ
CCAGCGCACAGAGCGGGGGGACTCAGCCGTGTATCTCTGTGCCAGCAGCACCCGGACAGGGGGCGGACTGAAGCTTTCTTTGGACAA		1	0.0010309278350515464	44	TCRBV07-03*01	TCRBV07	TCRBV07-03	01				TCRBD01-01*01	TCRBD01	TCRBD01-01	01				TCRBJ01-01*01	TCRBJ01	TCRBJ01-01	01				5	2	1	0	4	5	37	49	53	64	66	1	Out	VDJ
GTGAGCACCTTGGAGCTGGGGGACTCGGCCCTTTATCTTTGCGCCAGCAGGTTGGACAGCGGCAATCAGCCCCAGCATTTTGGTGAT	CASRLDSGNQPQHF	1	0.0010309278350515464	42	TCRBV05-01*01	TCRBV05	TCRBV05-01	01								TCRBD01,TCRBD02	TCRBD01-01,TCRBD02-01		TCRBJ01-05*01	TCRBJ01	TCRBJ01-05	01				0	2	3	5	0	2	39	-1	55	59	61	1	In	VDJ
TCCGCTACCAGCTCCCAGACATCTGTGTACTTCTGTGCCATCAGTGAGGGACAGTGGGGCTCTGGAAACACCATATATTTTGGAGAG	CAISEGQWGSGNTIYF	1	0.0010309278350515464	48	TCRBV10-03*01	TCRBV10	TCRBV10-03	01				TCRBD01-01*01	TCRBD01	TCRBD01-01	01				TCRBJ01-03*01	TCRBJ01	TCRBJ01-03	01				2	5	1	5	0	0	33	-1	48	54	59	1	In	VDJ
TCGGCTGCTCCCTCCCAGACATCTGTGTACTTCTGTGCCAGCAGTCCAAATACCGGGACAGGGGGAAACACCATATATTTTGGAGAG	CASSPNTGTGGNTIYF	1	0.0010309278350515464	48	TCRBV06	TCRBV06				TCRBV06-01,TCRBV06-05		TCRBD01-01*01	TCRBD01	TCRBD01-01	01				TCRBJ01-03*01	TCRBJ01	TCRBJ01-03	01				5	0	0	3	9	4	33	45	54	-1	63	1	In	VDJ
TCGGCTGCTCCCTCCCAGACATCTGTGTACTTCTGTGCCAGCAGTGTATATATTACCCCAGTCAATTCACCCCTCCACTTTGGGAAC	CASSVYITPVNSPLHF	1	0.0010309278350515464	48	TCRBV06-01*01	TCRBV06	TCRBV06-01	01				TCRBD01-01*01	TCRBD01	TCRBD01-01	01				TCRBJ01-06*02	TCRBJ01	TCRBJ01-06	02				4	2	4	5	12	7	33	46	58	61	63	1	In	VDJ
NNNNNNNTGTCGGCTGCTCCCTCCCAGACATCTGTGTACTTCTGTGCCAGCAGTGAGACAACAAACACTGAAGCTTTCTTTGGACAA	CASSETTNTEAFF	1	0.0010309278350515464	39	TCRBV06-01*01	TCRBV06	TCRBV06-01	01				TCRBD01-01*01	TCRBD01	TCRBD01-01	01				TCRBJ01-01*01	TCRBJ01	TCRBJ01-01	01				3	3	2	6	0	2	42	-1	56	60	63	1	In	VDJ
ACCTTGGAGCTGGGGGACTCGGCCCTTTATCTTTGCGCCAGCAGCTTGGGTGAGGACAGGATCAATCAGCCCCAGCATTTTGGTGAT	CASSLGEDRINQPQHF	1	0.0010309278350515464	48	TCRBV05-01*01	TCRBV05	TCRBV05-01	01				TCRBD01-01*01	TCRBD01	TCRBD01-01	01				TCRBJ01-05*01	TCRBJ01	TCRBJ01-05	01				0	2	1	4	4	3	33	49	53	60	62	1	In	VDJ
ACATCGGCCCAAAAGAACCCGACAGCTTTCTATCTCTGTGCCAGTAGAGCAGGCCAGGGTCAGACCTATGGCTACACCTTCGGTTCG	CASRAGQGQTYGYTF	2	0.002061855670103093	45	TCRBV19-01*01	TCRBV19	TCRBV19-01	01				TCRBD01-01*01	TCRBD01	TCRBD01-01	01				TCRBJ01-02*01	TCRBJ01	TCRBJ01-02	01				6	6	4	3	7	4	36	47	54	59	65	2	In	VDJ
CAGCCCTCAGAACCCAGGGACTCAGCTGTGTACTTCTGTGCCAGCAGTCTAGATCCCTCCTCCGAAGGTCGTTCCCGCTTCGGTTCG	CASSLDPSSEGRSRF	1	0.0010309278350515464	45	TCRBV12	TCRBV12				TCRBV12-03/12-04,TCRBV12-04						TCRBD01,TCRBD02	TCRBD01-01,TCRBD02-01		TCRBJ01-02*01	TCRBJ01	TCRBJ01-02	01				1	9	5	4	13	16	36	52	65	68	77	1	In	VDJ
AGAGCAGGGGGACTCGGCCATGTATCTCTGTGCCAGCAGCTGCATTAGGATACCCTCGACGGAACCTACGAGCAGTACTTCGGGCCG		1	0.0010309278350515464	53	TCRBV07-09*01	TCRBV07	TCRBV07-09	01								TCRBD01,TCRBD02	TCRBD01-01,TCRBD02-01		TCRBJ02-07*01	TCRBJ02	TCRBJ02-07	01				4	14	1	8	6	2	28	41	47	50	64	1	Out	VDJ
CGCACAGAGCAGGGGGACTCGGCCATGTATCTCTGTGCCAGCAGCGACTAAACTAGCGGGGAAGCCAATGAGCAGTTCTTCGGGCCA	CASSD*TSGEANEQFF	1	0.0010309278350515464	48	TCRBV07-09*01	TCRBV07	TCRBV07-09	01				TCRBD02-01*01	TCRBD02	TCRBD02-01	01				TCRBJ02-01*01	TCRBJ02	TCRBJ02-01	01				5	4	3	3	6	6	33	45	51	61	65	1	Stop	VDJ
CGCTACCAGCTCCCAGACATCTGTGTACTTCTGTGCCGTACCCGTGGCAGAGCGGGAAAATCCTACAATGAGCAGTTCTTCGGGCCA		1	0.0010309278350515464	50	TCRBV10-03*01	TCRBV10	TCRBV10-03	01				TCRBD02-01*02	TCRBD02	TCRBD02-01	02				TCRBJ02-01*01	TCRBJ02	TCRBJ02-01	01				11	3	6	3	13	1	31	37	50	57	60	1	Out	VDJ
ACTCTGGAGTCCGCTACCCGCTCCCAGACATCTGTGTATTTCTGCGCCAGCAGGGGACAGAGAGAAGAGACCCAGTACTTCGGGCCA	CASRGQREETQYF	1	0.0010309278350515464	39	TCRBV10-02*01	TCRBV10	TCRBV10-02	01				TCRBD01-01*01	TCRBD01	TCRBD01-01	01				TCRBJ02-05*01	TCRBJ02	TCRBJ02-05	01				6	4	0	5	0	3	42	-1	53	60	64	1	In	VDJ
CTGGAGTCAGCTACCCGCTCCCAGACATCTGTGTATTTCTGCGCCAGCAGTGAGTTTGGGGAAACAGATACGCAGTATTTTGGCCCA	CASSEFGETDTQYF	1	0.0010309278350515464	42	TCRBV10-02*01	TCRBV10	TCRBV10-02	01								TCRBD01,TCRBD02	TCRBD01-01,TCRBD02-01		TCRBJ02-03*01	TCRBJ02	TCRBJ02-03	01				1	1	0	8	3	3	39	55	58	62	63	1	In	VDJ
GAGTCCGCCAGCACCAACCAGACATCTATGTACCTCTGTGCCAGCAGTTACGGGACAGCGTATAATTCACCCCTCCACTTTGGGAAT	CASSYGTAYNSPLHF	1	0.0010309278350515464	45	TCRBV28-01*01	TCRBV28	TCRBV28-01	01				TCRBD01-01*01	TCRBD01	TCRBD01-01	01				TCRBJ01-06*01	TCRBJ01	TCRBJ01-06	01				4	2	0	5	2	4	36	49	51	58	60	1	In	VDJ
CAGGTAGTGCGAGGAGATTCGGCAGCTTATTTCTGTGCCAGCTCACCCATTACAGGGGCCCGATCCTACGAGCAGTACTTCGGGCCG	CASSPITGARSYEQYF	1	0.0010309278350515464	48	TCRBV18-01*01	TCRBV18	TCRBV18-01	01				TCRBD01-01*01	TCRBD01	TCRBD01-01	01				TCRBJ02-07*01	TCRBJ02	TCRBJ02-07	01				3	5	3	2	4	1	33	47	51	58	63	1	In	VDJ
ATCCAGCGCACAGAGCAGGGGGACTCGGCCATGTATCTCTGTGCCAGCAGCCCGGACCGGCGGCGGGACACCATATATTTTGGAGAG	CASSPDRRRDTIYF	2	0.002061855670103093	42	TCRBV07-09*01	TCRBV07	TCRBV07-09	01				TCRBD02-01	TCRBD02	TCRBD02-01				01,02	TCRBJ01-03*01	TCRBJ01	TCRBJ01-03	01				5	0	7	4	11	8	39	51	62	-1	67	2	In	VDJ
CCTACACACCCTGCAGCCAGAAGACTCGGCCCTGTATCTCTGTGCCCCAGTTAAGGGGTGGCGGATCAGCCCCAGCATTTTGGTGAT		1	0.0010309278350515464	41	TCRBV04-02	TCRBV04	TCRBV04-02				01,02	TCRBD01-01*01	TCRBD01	TCRBD01-01	01				TCRBJ01-05*01	TCRBJ01	TCRBJ01-05	01				11	6	5	2	7	5	40	46	53	58	64	1	Out	VDJ
NNNNNNNNNNNNNNNNTGTCGGCTGCTCCCTCCCAGACATCTGTGTACTTCTGTGCCACTTCAAGCCAGCCCCAGCATTTTGGTGAT	CATSSQPQHF	1	0.0010309278350515464	30	TCRBV06-05*01	TCRBV06	TCRBV06-05	01				TCRBD02-01	TCRBD02	TCRBD02-01				01,02	TCRBJ01-05*01	TCRBJ01	TCRBJ01-05	01				10	0	6	7	5	7	51	58	63	-1	66	1	In	VDJ
GTCTGCTGTACCCTCTCAGACATCTGTGTACTTCTGTGCCAGCAGATCCTACCGGGACCTAGAAACTATGGCTACACCTTCGGTTCG		1	0.0010309278350515464	47	TCRBV06-04*01	TCRBV06	TCRBV06-04	01								TCRBD01,TCRBD02	TCRBD01-01,TCRBD02-01		TCRBJ01-02*01	TCRBJ01	TCRBJ01-02	01				6	5	0	7	8	2	34	45	53	58	63	1	Out	VDJ
TCCAGTCCACGGAGTCAGGGGACACAGCACTGTATTTCTGTGCCAGCGGTTATACCGGGGAGGTCCTACGAGCAGTACTTCGGGCCG		1	0.0010309278350515464	43	TCRBV21-01*01	TCRBV21	TCRBV21-01	01				TCRBD02-01*02	TCRBD02	TCRBD02-01	02				TCRBJ02-07*01	TCRBJ02	TCRBJ02-07	01				8	0	9	1	10	1	38	47	57	-1	63	1	Out	VDJ
GAGTCGCCCAGCCCCAACCAGACCTCTCTGTACTTCTGTGCCAGCAGTCGAGCGGGAGGGCCGGTTTATGAGCAGTTCTTCGGGCCA	CASSRAGGPVYEQFF	1	0.0010309278350515464	45	TCRBV27-01*01	TCRBV27	TCRBV27-01	01				TCRBD02-01*02	TCRBD02	TCRBD02-01	02				TCRBJ02-01*01	TCRBJ02	TCRBJ02-01	01				5	7	6	0	2	8	36	48	50	60	67	1	In	VDJ
ATCCGGTCCACAAAGCTGGAGGACTCAGCCATGTACTTCTGTGCCAGCGGGGGGAGCTCCTATAATTCACCCCTCCACTTTGGGAAC	CASGGSSYNSPLHF	1	0.0010309278350515464	42	TCRBV02-01	TCRBV02	TCRBV02-01				01,03	TCRBD02-01*01	TCRBD02	TCRBD02-01	01				TCRBJ01-06*02	TCRBJ01	TCRBJ01-06	02				8	2	9	1	0	0	39	-1	48	54	56	1	In	VDJ
GAGATGAATGTGAGCACCTTGGAGCTGGGGGACTCGGCCCTTTATCTTTGCGCCAGCAGGGAGGGGATAGGCCTCAGTTTTGGCCCA	CASREGIGLSF	1	0.0010309278350515464	33	TCRBV05-01*01	TCRBV05	TCRBV05-01	01				TCRBD02-01*02	TCRBD02	TCRBD02-01	02				TCRBJ02-03*01	TCRBJ02	TCRBJ02-03	01				5	12	10	0	0	17	48	-1	59	65	77	1	In	VDJ
GAGTCTGCCAGGCCCTCACATACCTCTCAGTACCTCTGTGCCAGCAGTGAAGAAGGCAGGGGCAGGACTGAAGCTTTCTTTGGACAA	CASSEEGRGRTEAFF	1	0.0010309278350515464	45	TCRBV25-01*01	TCRBV25	TCRBV25-01	01				TCRBD01-01*01	TCRBD01	TCRBD01-01	01				TCRBJ01-01*01	TCRBJ01	TCRBJ01-01	01				2	4	4	2	5	5	36	51	56	62	66	1	In	VDJ
ATCCAGCGCACAGAGCGGGGGGACTCAGCCGTGTATCTCTGTGCCAGCAGCTATAGACAGGGGGGACATGGCTACACCTTCGGTTCG	CASSYRQGGHGYTF	1	0.0010309278350515464	42	TCRBV07-03*01	TCRBV07	TCRBV07-03	01				TCRBD01-01*01	TCRBD01	TCRBD01-01	01				TCRBJ01-02*01	TCRBJ01	TCRBJ01-02	01				4	3	2	1	3	6	39	52	55	64	67	1	In	VDJ
TCTGGAGTCTGCTGCCTCCTCCCAGACATCTGTATGTTTCTGCGCCAGCCGAAGAAAGGACAGCACTACGAGCAGTACTTCGGGCCG		1	0.0010309278350515464	41	TCRBV10-01*01	TCRBV10	TCRBV10-01	01				TCRBD01-01*01	TCRBD01	TCRBD01-01	01				TCRBJ02-07*01	TCRBJ02	TCRBJ02-07	01				8	2	1	5	8	3	40	49	57	63	65	1	Out	VDJ
TCAGCTACCAGCTCCCAGACATCTGTGTACTTCTGTGCCATCAGTGACCGTGCCGCCGACCTCGAGGTTGGCTACACCTTCGGTTCG	CAISDRAADLEVGYTF	1	0.0010309278350515464	48	TCRBV10-03*01	TCRBV10	TCRBV10-03	01				TCRBD02-01*02	TCRBD02	TCRBD02-01	02				TCRBJ01-02*01	TCRBJ01	TCRBJ01-02	01				3	1	11	1	16	7	33	47	63	67	68	1	In	VDJ
TCCTTCTCAGTGACTCTGGCTTCTATCTCTGTGCCTGGCACCGCTCGCGTTATAACAAGTCGGGCCAACGTCCTGACTTTCGGGGCC		1	0.0010309278350515464	52	TCRBV30-01	TCRBV30	TCRBV30-01				01,05					TCRBD01,TCRBD02	TCRBD01-01,TCRBD02-01		TCRBJ02-06*01	TCRBJ02	TCRBJ02-06	01				5	4	3	6	16	5	29	38	54	57	61	1	Out	VDJ
AATCTTCACATCAATTCCCTGGAGCTTGGTGACTCTGCTGTGTATTTCTGTGCCGCGGGGGGGCACAATGAGCAGTTCTTCGGGCCA	CAAGGHNEQFF	1	0.0010309278350515464	33	TCRBV03-01/03-02*01	TCRBV03	TCRBV03-01/03-02	01				TCRBD02-01*01	TCRBD02	TCRBD02-01	01				TCRBJ02-01*01	TCRBJ02	TCRBJ02-01	01				11	1	7	0	0	5	48	-1	54	63	64	1	In	VDJ
GTGACATCGGCCCAAAAGAACCCGACAGCTTTCTATCTCTGTGCCAGTAGTACCCAGGGGGCTGGCACTGAAGCTTTCTTTGGACAA	CASSTQGAGTEAFF	1	0.0010309278350515464	42	TCRBV19-01*01	TCRBV19	TCRBV19-01	01				TCRBD01-01*01	TCRBD01	TCRBD01-01	01				TCRBJ01-01*01	TCRBJ01	TCRBJ01-01	01				4	3	4	0	2	4	39	52	54	62	65	1	In	VDJ
CGCACAGAGCGGGGGGACTCAGCCGTGTATCTCTGTGCCAGCAGCCCTGAGGGGCGGGGCGGCACAGATACGCAGTATTTTGGCCCA	CASSPEGRGGTDTQYF	1	0.0010309278350515464	48	TCRBV07-03*01	TCRBV07	TCRBV07-03	01				TCRBD02-01*01	TCRBD02	TCRBD02-01	01				TCRBJ02-03*01	TCRBJ02	TCRBJ02-03	01				5	2	7	3	8	1	33	45	53	59	61	1	In	VDJ
TCAGCTACCAGCTCCCAGACATCTGTGTACTTCTGTGCCATCAGTGACCGTGCCGCCGACCTCGAGGTTGGCTACACCCTCGGTTCG	CAISDRAADLEVGYTL	1	0.0010309278350515464	48	TCRBV10-03*01	TCRBV10	TCRBV10-03	01				TCRBD02-01*02	TCRBD02	TCRBD02-01	02				TCRBJ01-02*01	TCRBJ01	TCRBJ01-02	01				3	12	11	1	16	18	33	47	63	67	79	1	In	VDJ
CTGATTCTGGAGTCCGCCAGCACCAACCAGACATCTATGTACCTCTGTGCCAGCAGTTCCCCACCGCGGCGCCTCCACTTTGGGAAC	CASSSPPRRLHF	1	0.0010309278350515464	36	TCRBV28-01*01	TCRBV28	TCRBV28-01	01				TCRBD02-01	TCRBD02	TCRBD02-01				01,02	TCRBJ01-06*02	TCRBJ01	TCRBJ01-06	02				4	2	7	5	7	15	45	58	65	69	71	1	In	VDJ
GCGTCTGCTGTACCCTCTCAGACATCTGTGTACTTCTGTGCCAGCAGTGTACTAGCGGGGGGGTTATATGGGCAGTTCTTCGGGCCA	CASSVLAGGLYGQFF	1	0.0010309278350515464	45	TCRBV06-04*01	TCRBV06	TCRBV06-04	01				TCRBD02-01*01	TCRBD02	TCRBD02-01	01				TCRBJ02-01*01	TCRBJ02	TCRBJ02-01	01				4	8	3	0	1	12	36	49	50	63	71	1	In	VDJ
GCTGGGGGACTCAGCCCTGTACTTCTGTGCCAGCAGTTGGTAGCAGGAAGGCATGAGTGAAAGGCCTATGGCTACACCTTCGGTTCG		1	0.0010309278350515464	56	TCRBV13-01*01	TCRBV13	TCRBV13-01	01								TCRBD01,TCRBD02	TCRBD01-01,TCRBD02-01		TCRBJ01-02*01	TCRBJ01	TCRBJ01-02	01				6	18	4	4	7	4	25	36	43	47	65	1	Out	VDJ
CTGGAGTCGCCCAGCCCCAACCAGACCTCTCTGTACTTCTGTGCCAGCAGTTTACCCGCCCGAGGGAGCGAGCAGTACTTCGGGCCG	CASSLPARGSEQYF	1	0.0010309278350515464	42	TCRBV27-01*01	TCRBV27	TCRBV27-01	01				TCRBD02-01*02	TCRBD02	TCRBD02-01	02				TCRBJ02-07*01	TCRBJ02	TCRBJ02-07	01				2	0	9	2	9	6	39	54	63	-1	68	1	In	VDJ
AGAACCCAGGGACTCAGCTGTGTACTTCTGTGCCAGCAGTTCAGGGCCCCACAACAGGGGCAGAACACTGAAGCTTTCTTTGGACAA		1	0.0010309278350515464	53	TCRBV12	TCRBV12				TCRBV12-03/12-04,TCRBV12-04		TCRBD01-01*01	TCRBD01	TCRBD01-01	01				TCRBJ01-01*01	TCRBJ01	TCRBJ01-01	01				4	2	3	2	12	1	28	41	53	60	62	1	Out	VDJ
CGTCTGCTGTACCCTCTCAGACATCTGTGTACTTCTGTGCCAGCAGTGTACTAGCGGGGGGGGTTATATGAGCAGTTCTTCGGGCCA		1	0.0010309278350515464	46	TCRBV06-04*01	TCRBV06	TCRBV06-04	01				TCRBD02-01*01	TCRBD02	TCRBD02-01	01				TCRBJ02-01*01	TCRBJ02	TCRBJ02-01	01				4	5	3	0	1	8	35	48	49	62	67	1	Out	VDJ
CAGCGCACAGAGCAGGGGGACTCGGCCATGTATCTCTGTGCCAGCAGCTAATCGGACTTCCCCCGGGAGACCCAGTACTTCGGGCCA	CASS*SDFPRETQYF	1	0.0010309278350515464	45	TCRBV07-09*01	TCRBV07	TCRBV07-09	01				TCRBD02-01	TCRBD02	TCRBD02-01				01,02	TCRBJ02-05*01	TCRBJ02	TCRBJ02-05	01				4	8	1	10	4	5	36	49	53	58	66	1	Stop	VDJ
TCCCCAACCAGACAGCTCTTTACTTCTGTGCCACCAGTGATAATCGACAGCAAGACTAACACAAAAGAGACCCAGTACTTCGGGCCA		1	0.0010309278350515464	55	TCRBV24-01*01	TCRBV24	TCRBV24-01	01								TCRBD01,TCRBD02	TCRBD01-01,TCRBD02-01		TCRBJ02-05*01	TCRBJ02	TCRBJ02-05	01				3	14	2	5	4	3	26	41	45	50	64	1	Out	VDJ
CTGGAGTCAGCTGTACCCTCTCAGACATCTGTGTACTTCTGTGCCACCGGACCGGGCGGGGGCGAGAATACGCAGTATTTTGGCCCA	CATGPGGGENTQYF	1	0.0010309278350515464	42	TCRBV06-04*01	TCRBV06	TCRBV06-04	01				TCRBD02-01*01	TCRBD02	TCRBD02-01	01				TCRBJ02-03*01	TCRBJ02	TCRBJ02-03	01				10	5	7	2	9	7	39	46	55	62	67	1	In	VDJ
ACTCTGGAGTCTGCTGCCTCCTCCCAGACATCTGTATATTTCTGCGCCAGCTCACCCAGCGGTGGATACGAGCAGTACTTCGGGCCG	CASSPSGGYEQYF	1	0.0010309278350515464	39	TCRBV10-01*01	TCRBV10	TCRBV10-01	01				TCRBD02-01	TCRBD02	TCRBD02-01				01,02	TCRBJ02-07*01	TCRBJ02	TCRBJ02-07	01				8	4	6	5	6	4	42	51	57	62	66	1	In	VDJ
GCGCTGGCGCGGGGGGACCCCGCTTTGAATTCCTGGCCCCCCCGCGCCGGGGGGCCCGGGAGGGAATCTGAGCAGTTCTTCGGGCCA	WPPRAGGPGRESEQFF	1	0.0010309278350515464	48	TCRBV09-01*01	TCRBV09	TCRBV09-01	01				TCRBD02-01*02	TCRBD02	TCRBD02-01	02				TCRBJ02-01*01	TCRBJ02	TCRBJ02-01	01				14	4	8	0	21	9	33	35	56	64	68	1	In	VDJ
AAGATCCAGCCCTCAGAACCCAGGGACTCAGCTGTGTACTTCTGTGCCAGCACCCTCGGATCCTACAATGAGCAGTTCTTCGGGCCA	CASTLGSYNEQFF	1	0.0010309278350515464	39	TCRBV12-03/12-04*01	TCRBV12	TCRBV12-03/12-04	01								TCRBD01,TCRBD02	TCRBD01-01,TCRBD02-01		TCRBJ02-01*01	TCRBJ02	TCRBJ02-01	01				7	0	1	8	5	1	42	52	57	-1	60	1	In	VDJ
AACCTGAGCTCTCTGGAGCTGGGGGACTCAGCTTTGTATTTCTGTGCCAGCAGCGTAGGGACTTACAATGAGCAGTTCTTCGGGCCA	CASSVGTYNEQFF	1	0.0010309278350515464	39	TCRBV09-01*01	TCRBV09	TCRBV09-01	01				TCRBD02-01	TCRBD02	TCRBD02-01				01,02	TCRBJ02-01*01	TCRBJ02	TCRBJ02-01	01				0	0	1	10	0	4	42	-1	58	-1	63	1	In	VDJ
CTGAACATGAGCTCCTTGGAGCTGGGGGACTCAGCCCTGTACTTCTGTGCCAGCAGCTTGTCTAGCGGTGTTCAGTACTTCGGGCCA	CASSLSSGVQYF	1	0.0010309278350515464	36	TCRBV13-01*01	TCRBV13	TCRBV13-01	01				TCRBD02-01	TCRBD02	TCRBD02-01				01,02	TCRBJ02-05*01	TCRBJ02	TCRBJ02-05	01				3	4	4	5	2	11	45	59	61	68	72	1	In	VDJ
GTGAGCACCTTGGAGCTGGGGGACTCGGCCCTTTATCTTTGCGCCAGCAGCGCAGGACACAGCACAGATACGCAGTATTTTGGCCCA	CASSAGHSTDTQYF	1	0.0010309278350515464	42	TCRBV05-01*01	TCRBV05	TCRBV05-01	01				TCRBD01-01*01	TCRBD01	TCRBD01-01	01				TCRBJ02-03*01	TCRBJ02	TCRBJ02-03	01				4	1	1	6	3	0	39	51	54	59	60	1	In	VDJ
ATCCAGCGCACAGAGCAGGAGGACTCGGCCGTGTATCTCTGTGCCAGCAGCTTGGGAGCGGATTACTACGAGCAGTACTTCGGGCCG	CASSLGADYYEQYF	1	0.0010309278350515464	42	TCRBV07-02	TCRBV07	TCRBV07-02				01,02	TCRBD02-01	TCRBD02	TCRBD02-01				01,02	TCRBJ02-07*01	TCRBJ02	TCRBJ02-07	01				3	4	6	5	3	3	39	53	56	61	65	1	In	VDJ
GTGACATCGGCCCAAAAGAACCCGACAGCTTTCTATCTCTGTGCCAGTAGTCCTCCGAGGGCCACCGGGGAGCTGTTTTTTGGAGAA	CASSPPRATGELFF	1	0.0010309278350515464	42	TCRBV19-01*01	TCRBV19	TCRBV19-01	01				TCRBD02-01*02	TCRBD02	TCRBD02-01	02				TCRBJ02-02*01	TCRBJ02	TCRBJ02-02	01				5	1	11	0	5	4	39	51	56	61	62	1	In	VDJ
CAGCCTGCAGAGCTTGGGGACTCGGCCGTGTATCTCTGTGCCAGCAGCTCCGGGGCGGGGGATTACAATGAGCAGTTCTTCGGGCCA	CASSSGAGDYNEQFF	1	0.0010309278350515464	45	TCRBV11-03*01	TCRBV11	TCRBV11-03	01				TCRBD02-01*01	TCRBD02	TCRBD02-01	01				TCRBJ02-01*01	TCRBJ02	TCRBJ02-01	01				4	2	7	2	5	4	36	49	54	61	63	1	In	VDJ
AATTCCCTGGAGCTTGGTGACTCTGCTGTGTATTTCTGTGCCAGCAGCCAAGGGTCCGGGGCCACCGGGGAGCTGTTTTTTGGAGAA	CASSQGSGATGELFF	1	0.0010309278350515464	45	TCRBV03-01/03-02*01	TCRBV03	TCRBV03-01/03-02	01								TCRBD01,TCRBD02	TCRBD01-01,TCRBD02-01		TCRBJ02-02*01	TCRBJ02	TCRBJ02-02	01				1	0	7	0	5	4	36	52	57	-1	62	1	In	VDJ
NNNNTGAAGATCCAGCCCTCAGAACCCAGGGACTCAGCTGTGTACTTCTGTGCCAGCCACGGCTACGGGGAGCTGTTTTTTGGAGAA	CASHGYGELFF	1	0.0010309278350515464	33	TCRBV12-03/12-04*01	TCRBV12	TCRBV12-03/12-04	01								TCRBD01,TCRBD02	TCRBD01-01,TCRBD02-01		TCRBJ02-02*01	TCRBJ02	TCRBJ02-02	01				8	2	9	0	3	7	48	57	60	63	65	1	In	VDJ
GATGAATGTGAGCACCTTGGAGCTGGGGGACTCGGCCCTTTATCTTTGCGCCAGCAGCTCCTGTTAGAGACCCAGTACTTCGGGCCA		1	0.0010309278350515464	35	TCRBV05-01*01	TCRBV05	TCRBV05-01	01				TCRBD02-01	TCRBD02	TCRBD02-01				01,02	TCRBJ02-05*01	TCRBJ02	TCRBJ02-05	01				3	3	4	10	1	4	46	59	60	62	65	1	Out	VDJ
TGGAGTCTGCTGCCTCCTCCCAGACATCTGTATATTTCTGCGCCCAACCAGGGGGGGGCTTATACCGGGGAGCTGTTTTTTGGAGAA		1	0.0010309278350515464	43	TCRBV10-01*01	TCRBV10	TCRBV10-01	01								TCRBD01,TCRBD02	TCRBD01-01,TCRBD02-01		TCRBJ02-02*01	TCRBJ02	TCRBJ02-02	01				11	8	4	1	4	5	38	44	48	55	63	1	Out	VDJ
CAGCGCACAGAGCAGGGGGACTCGGCCATGTATCTCTGTGCCAGCAGCCCCCAGGGGGCAGAACCTCAGCCCCAGCATTTTGGTGAT	CASSPQGAEPQPQHF	1	0.0010309278350515464	45	TCRBV07-09*01	TCRBV07	TCRBV07-09	01				TCRBD01-01*01	TCRBD01	TCRBD01-01	01				TCRBJ01-05*01	TCRBJ01	TCRBJ01-05	01				5	6	4	0	3	6	36	48	51	59	65	1	In	VDJ
TCAGAACCCAGGGACTCAGCTGTGTATTTTTGTGCTAGTGGTTTGCCCCCTGCCCGGGACTCAAGCTACGAGCAGTACTTCGGGCCG	CASGLPPARDSSYEQYF	1	0.0010309278350515464	51	TCRBV12-05*01	TCRBV12	TCRBV12-05	01				TCRBD02-01	TCRBD02	TCRBD02-01				01,02	TCRBJ02-07*01	TCRBJ02	TCRBJ02-07	01				2	4	0	10	10	3	30	45	55	61	65	1	In	VDJ
ACAGTGACCAGTGCCCATCCTGAAGACAGCAGCTTCTACATCTGCAGTGCTGCCCACGAGTCCGATCAGCCCCAGCATTTTGGTGAT	CSAAHESDQPQHF	1	0.0010309278350515464	39	TCRBV20	TCRBV20				TCRBV20-01,TCRBV20-or09_02		TCRBD02-01*02	TCRBD02	TCRBD02-01	02				TCRBJ01-05*01	TCRBJ01	TCRBJ01-05	01				5	4	11	2	6	5	42	51	57	60	64	1	In	VDJ
TTGCTGGGGGACTCGGCCCTCTATCTCTGTGCCAGCAGCCTAGTGGGTGTCAGGACAGGAGGAAACTATGGCTACACCTTCGGTTCG	CASSLVGVRTGGNYGYTF	1	0.0010309278350515464	54	TCRBV05-06*01	TCRBV05	TCRBV05-06	01				TCRBD01-01*01	TCRBD01	TCRBD01-01	01				TCRBJ01-02*01	TCRBJ01	TCRBJ01-02	01				4	4	1	4	13	2	27	39	52	59	63	1	In	VDJ
CTGCAGCCAGAAGACTCAGCCCTGTATCTCTGCGCCAGCAGCCAAGAAGTTAGGTTTCGCTCTGGAAACACCATATATTTTGGAGAG	CASSQEVRFRSGNTIYF	1	0.0010309278350515464	51	TCRBV04-01*01	TCRBV04	TCRBV04-01	01								TCRBD01,TCRBD02	TCRBD01-01,TCRBD02-01		TCRBJ01-03*01	TCRBJ01	TCRBJ01-03	01				0	5	5	4	4	0	30	47	51	54	59	1	In	VDJ
ATCCAGCGCACAGAGCAGGAGGACTCGGCCGTGTATCTCTATGCCAGCAGCTTAAGGACAGGGTCTATCGAGCAGTACTTCGGGCCG	YASSLRTGSIEQYF	1	0.0010309278350515464	42	TCRBV07-02	TCRBV07	TCRBV07-02				01,02	TCRBD01-01*01	TCRBD01	TCRBD01-01	01				TCRBJ02-07*01	TCRBJ02	TCRBJ02-07	01				2	5	1	3	1	6	39	54	55	63	68	1	In	VDJ
CCAGCGCACAGAGCAGGGGGACTCGGCCATGTATCTCTGTGCCAGCAGCGGGGGGAGCAGGTCACCGGGGAGCTGTTTTTTGGAGAA		1	0.0010309278350515464	44	TCRBV07-09*01	TCRBV07	TCRBV07-09	01				TCRBD02-01*01	TCRBD02	TCRBD02-01	01				TCRBJ02-02*01	TCRBJ02	TCRBJ02-02	01				5	7	9	1	0	4	37	-1	49	55	62	1	Out	VDJ
CTGGAGTCGCCCAGCCCCAACCAGACCTCTCTGTACTTCTGTGCCAGCAGTTTAGGGGGGACTAATCAGCCCCAGCATTTTGGTGAT	CASSLGGTNQPQHF	1	0.0010309278350515464	42	TCRBV27-01*01	TCRBV27	TCRBV27-01	01				TCRBD02-01	TCRBD02	TCRBD02-01				01,02	TCRBJ01-05*01	TCRBJ01	TCRBJ01-05	01				2	0	0	10	3	4	39	54	57	-1	63	1	In	VDJ
AAGATCCAGCCCTCAGAACCCAGGGACTCAGCTGTGTACTTCTGTGCCAGCAGCTTTGGGGGGCCCAATGAGCAGTTCTTCGGGCCA	CASSFGGPNEQFF	1	0.0010309278350515464	39	TCRBV12-03/12-04*01	TCRBV12	TCRBV12-03/12-04	01								TCRBD01,TCRBD02	TCRBD01-01,TCRBD02-01		TCRBJ02-01*01	TCRBJ02	TCRBJ02-01	01				6	1	6	0	5	6	42	53	58	64	65	1	In	VDJ
CTGCAGCCAGAAGACTCAGCCCTGTATCTCTGCGCCAGCAGCCAAGATTGGCCCGGCTCTGGGGCCAACGTCCTGACTTTCGGGGCC	CASSQDWPGSGANVLTF	1	0.0010309278350515464	51	TCRBV04-01*01	TCRBV04	TCRBV04-01	01								TCRBD01,TCRBD02	TCRBD01-01,TCRBD02-01		TCRBJ02-06*01	TCRBJ02	TCRBJ02-06	01				0	4	9	0	2	0	30	47	49	52	56	1	In	VDJ
AGCAACATGAGCCCTGAAGACAGCAGCATATATCTCTGCAGCGTCGCGCGAAACGGCGGAAGCACAGATACGCAGTATTTTGGCCCA	CSVARNGGSTDTQYF	1	0.0010309278350515464	45	TCRBV29-01	TCRBV29	TCRBV29-01				01,02	TCRBD02-01	TCRBD02	TCRBD02-01				01,02	TCRBJ02-03*01	TCRBJ02	TCRBJ02-03	01				6	1	7	5	11	0	36	44	55	59	60	1	In	VDJ
TCCCTGGAGCTTGGTGACTCTGCTGTGTATTTCTGTGCCAGCAGCCTTGACAGGGGCGGGAGCACAGATACGCAGTATTTTGGCCCA	CASSLDRGGSTDTQYF	1	0.0010309278350515464	48	TCRBV03-01/03-02*01	TCRBV03	TCRBV03-01/03-02	01				TCRBD01-01*01	TCRBD01	TCRBD01-01	01				TCRBJ02-03*01	TCRBJ02	TCRBJ02-03	01				4	4	2	2	2	0	33	46	48	56	60	1	In	VDJ
ATCCAGCCCTCAGAACCCAGGGACTCAGCTGTGTACTTCTGTGCCAGCAGTCCAGAAAGGGGGAACTATGGCTACACCTTCGGTTCG	CASSPERGNYGYTF	1	0.0010309278350515464	42	TCRBV12	TCRBV12				TCRBV12-03/12-04,TCRBV12-04		TCRBD01-01*01	TCRBD01	TCRBD01-01	01				TCRBJ01-02*01	TCRBJ01	TCRBJ01-02	01				5	0	5	1	6	2	39	51	57	-1	63	1	In	VDJ
ACCAGTGCCCATCCTGAAGACAGCAGCTTCTACATCTGCAGTGCTAGTTTCCCCGGGGGGGCCTACAATGAGCAGTTCTTCGGGCCA	CSASFPGGAYNEQFF	1	0.0010309278350515464	45	TCRBV20-01*04	TCRBV20	TCRBV20-01	04				TCRBD02-01*01	TCRBD02	TCRBD02-01	01				TCRBJ02-01*01	TCRBJ02	TCRBJ02-01	01				2	0	8	0	5	2	36	48	53	-1	61	1	In	VDJ
GATCCAGCCTGCAGAGCTTGGGGACTCGGCCGTGTATCTCTGTGCCAGGGGACAGGGGAACCGACAGATACGCAGTATTTTGGCCCA		1	0.0010309278350515464	41	TCRBV11-03*01	TCRBV11	TCRBV11-03	01				TCRBD01-01*01	TCRBD01	TCRBD01-01	01				TCRBJ02-03*01	TCRBJ02	TCRBJ02-03	01				9	5	0	2	0	3	40	-1	48	58	63	1	Out	VDJ
GGACTCGGCCCTTTATCTTTGCGCCAGCATCTGGCTAGGGACAGGCAAGTGAACAGGCTGTCGGGAACTGAAGCTTTCTTTGGACAA		1	0.0010309278350515464	62	TCRBV05-01*01	TCRBV05	TCRBV05-01	01				TCRBD01-01*01	TCRBD01	TCRBD01-01	01				TCRBJ01-01*01	TCRBJ01	TCRBJ01-01	01				6	21	0	4	8	5	19	29	37	45	66	1	Out	VDJ
GTGACCAGTGCCCATCCTGAAGACAGCAGCTTCTACATCTGCAGTGCTAGTCTCCCTGGGGGAGACTATGGCTACACCTTCGGTTCG	CSASLPGGDYGYTF	1	0.0010309278350515464	42	TCRBV20-01*04	TCRBV20	TCRBV20-01	04								TCRBD01,TCRBD02	TCRBD01-01,TCRBD02-01		TCRBJ01-02*01	TCRBJ01	TCRBJ01-02	01				2	2	6	1	6	3	39	51	57	62	64	1	In	VDJ
ATCCGGTCCACAAAGCTGGAGGACTCAGCCATGTACTTCTGTGCCAGCAGCGGAGCCTTATACCAAGAGACCCAGTACTTCGGGCCA	CASSGALYQETQYF	1	0.0010309278350515464	42	TCRBV02-01	TCRBV02	TCRBV02-01				01,03	TCRBD02-01*02	TCRBD02	TCRBD02-01	02				TCRBJ02-05*01	TCRBJ02	TCRBJ02-05	01				6	6	10	2	1	0	39	50	51	55	61	1	In	VDJ
CTGAAGATCCGGTCCACAAAGCTGGAGGACTCAGCCATGTACTTCTGTGCCAGCACGGTGAGCACAGATACGCAGTATTTTGGCCCA	CASTVSTDTQYF	1	0.0010309278350515464	36	TCRBV02-01	TCRBV02	TCRBV02-01				01,03	TCRBD02-01	TCRBD02	TCRBD02-01				01,02	TCRBJ02-03*01	TCRBJ02	TCRBJ02-03	01				7	2	8	5	0	0	45	-1	55	58	60	1	In	VDJ
CTGACAGTGACCAGTGCCCATCCTGAAGACAGCAGCTTCTACATCTGCAGTGCTATAGCGGGAGGGTCGGCGCAGTATTTTGGCCCA	CSAIAGGSAQYF	1	0.0010309278350515464	36	TCRBV20	TCRBV20				TCRBV20-01,TCRBV20-or09_02		TCRBD02-01*02	TCRBD02	TCRBD02-01	02				TCRBJ02-03*01	TCRBJ02	TCRBJ02-03	01				4	4	5	0	0	10	45	-1	55	66	70	1	In	VDJ
CGGTCCACAAAGCTGGAGGACTCAGCCATGTACTTCTGTGCCAGCAGTGAAGACAGAATCGGCACAGATACGCAGTATTTTGGCCCA	CASSEDRIGTDTQYF	1	0.0010309278350515464	45	TCRBV02-01	TCRBV02	TCRBV02-01				01,03	TCRBD01-01*01	TCRBD01	TCRBD01-01	01				TCRBJ02-03*01	TCRBJ02	TCRBJ02-03	01				1	5	3	5	0	1	36	-1	52	56	61	1	In	VDJ
CAGGTAGTGCGAGGAGATTCGGCAGCTTATTTCTGTGCCAGCTCACGGGAGGCAGAAAATAGCAATCAGCCCCAGCATTTTGGTGAT	CASSREAENSNQPQHF	1	0.0010309278350515464	48	TCRBV18-01*01	TCRBV18	TCRBV18-01	01				TCRBD02-01*02	TCRBD02	TCRBD02-01	02				TCRBJ01-05*01	TCRBJ01	TCRBJ01-05	01				4	7	9	1	0	0	33	-1	46	52	59	1	In	VDJ
AATTCCCTGGAGCTTGGTGACTCTGCTGTGTATTTCTGTGCCAGCAGCCAATCGCTAGGAATCTACAATGAGCAGTTCTTCGGGCCA	CASSQSLGIYNEQFF	1	0.0010309278350515464	45	TCRBV03-01/03-02*01	TCRBV03	TCRBV03-01/03-02	01				TCRBD02-01	TCRBD02	TCRBD02-01				01,02	TCRBJ02-01*01	TCRBJ02	TCRBJ02-01	01				2	4	4	8	3	3	36	51	54	58	62	1	In	VDJ
AATGTGAACGCCTTGGAGCTGGAGGACTCGGCCCTGTATCTCTGTGCCAGCAGCCGCCGACAGAACACTGAAGCTTTCTTTGGACAA	CASSRRQNTEAFF	1	0.0010309278350515464	39	TCRBV05-08*01	TCRBV05	TCRBV05-08	01				TCRBD01-01*01	TCRBD01	TCRBD01-01	01				TCRBJ01-01*01	TCRBJ01	TCRBJ01-01	01				4	0	2	6	4	1	42	54	58	-1	62	1	In	VDJ
GCTACCCGCTCCCAGACATCTGTGTATTTCTGCGCCAGCAGTGAGTCGATCGGGGGGCGGAAGAACTATGGCTACACCTTCGGTTCG	CASSESIGGRKNYGYTF	1	0.0010309278350515464	51	TCRBV10-02*01	TCRBV10	TCRBV10-02	01				TCRBD02-01*01	TCRBD02	TCRBD02-01	01				TCRBJ01-02*01	TCRBJ01	TCRBJ01-02	01				0	6	8	1	3	2	30	47	50	57	63	1	In	VDJ
AAGATCCGGTCCACAAAGCTGGAGGACTCAGCCATGTACTTCTGTGCCAGCAAATGGGGGAGGAACACTGAAGCTTTCTTTGGACAA	CASKWGRNTEAFF	1	0.0010309278350515464	39	TCRBV02-01	TCRBV02	TCRBV02-01				01,03					TCRBD01,TCRBD02	TCRBD01-01,TCRBD02-01		TCRBJ01-01*01	TCRBJ01	TCRBJ01-01	01				7	2	6	1	3	1	42	52	55	60	62	1	In	VDJ
AGTCGCCCAGCCCCAACCAGACCTCTCTGTACTTCTGTGCCAGCAGCGCTTGGACTCCTAGCCAAAAACATTCAGTACTTCGGCGCC		1	0.0010309278350515464	46	TCRBV27-01*01	TCRBV27	TCRBV27-01	01				TCRBD02-01	TCRBD02	TCRBD02-01				01,02	TCRBJ02-04*01	TCRBJ02	TCRBJ02-04	01				6	3	1	10	5	0	35	46	51	56	59	1	Out	VDJ
AACCTGAGCTCTCTGGAGCTGGGGGACTCAGCTTTGTATTTCTGTGCCAGCAGCGGGCACGAGGGTGAGACCCAGTACTTCGGGCCA	CASSGHEGETQYF	1	0.0010309278350515464	39	TCRBV09-01*01	TCRBV09	TCRBV09-01	01				TCRBD02-01*02	TCRBD02	TCRBD02-01	02				TCRBJ02-05*01	TCRBJ02	TCRBJ02-05	01				3	1	11	0	5	5	42	55	60	65	66	1	In	VDJ
ATCCAGCGCACAGAGCAGGGGGACTCGGCCATGTATCTCTGTGCCAGCAGCTTAGTCGGGGTTTCGAATGAGCAGTTCTTCGGGCCA	CASSLVGVSNEQFF	1	0.0010309278350515464	42	TCRBV07-09*01	TCRBV07	TCRBV07-09	01				TCRBD02-01*01	TCRBD02	TCRBD02-01	01				TCRBJ02-01*01	TCRBJ02	TCRBJ02-01	01				1	5	8	3	1	7	39	55	56	61	66	1	In	VDJ
GCCTTGGAGCTGGACGACTCGGCCCTGTATCTCTGTGCCAGCACCCCAGGGGGGTATCTATCCTACAATGAGCAGTTCTTCGGGCCA	CASTPGGYLSYNEQFF	1	0.0010309278350515464	48	TCRBV05-04*01	TCRBV05	TCRBV05-04	01				TCRBD01-01*01	TCRBD01	TCRBD01-01	01				TCRBJ02-01*01	TCRBJ02	TCRBJ02-01	01				6	7	4	1	3	1	33	43	46	53	60	1	In	VDJ
CAGCGCACAGAGCAGGGGGACTCGGCCATGTATCTCTGTGCCAGCAGCCCTAGCGGGGGGAACACAGATACGCAGTATTTTGGCCCA	CASSPSGGNTDTQYF	1	0.0010309278350515464	45	TCRBV07-09*01	TCRBV07	TCRBV07-09	01				TCRBD02-01*01	TCRBD02	TCRBD02-01	01				TCRBJ02-03*01	TCRBJ02	TCRBJ02-03	01				5	2	4	1	1	2	36	48	49	60	62	1	In	VDJ
AGTTCTAAGAAGCTCCTTCTCAGTGACTCTGGCTTCTATCTCTGTGCCTGGGCGCAGTGGGTTAATCAGCCCCAGCATTTTGGTGAT	CAWAQWVNQPQHF	1	0.0010309278350515464	39	TCRBV30-01*05	TCRBV30	TCRBV30-01	05								TCRBD01,TCRBD02	TCRBD01-01,TCRBD02-01		TCRBJ01-05*01	TCRBJ01	TCRBJ01-05	01				4	2	0	9	6	4	42	52	58	61	63	1	In	VDJ
CAGCCTGCAGAGCTTGAGGACTCGGCCGTGTATCTCTGTGCCAGCAGCCACACTAGCGGGAGGGCGGAAGAGCAGTACTTCGGGCCG	CASSHTSGRAEEQYF	1	0.0010309278350515464	45	TCRBV11	TCRBV11				TCRBV11-02,TCRBV11-03		TCRBD02-01*02	TCRBD02	TCRBD02-01	02				TCRBJ02-07*01	TCRBJ02	TCRBJ02-07	01				5	5	3	0	3	7	36	48	51	64	69	1	In	VDJ
AGCGCACAGAGCGGGGGGACTCAGCCGTGTATCTCTGTGCCAGCAGCTCCACAGGGGTGGTCCTACAATAAGCAGTTCTTCGGGCCA		1	0.0010309278350515464	46	TCRBV07-03*01	TCRBV07	TCRBV07-03	01				TCRBD01-01*01	TCRBD01	TCRBD01-01	01				TCRBJ02-01*01	TCRBJ02	TCRBJ02-01	01				4	13	3	2	2	11	35	48	50	57	70	1	Out	VDJ
CTCAAGATCCAGCCTGCAGAGCTTGGGGACTCGGCCGTGTATCTCTGTGCCAGCAGCGGTGGGGTAGGGGAGCTGTTTTTTGGAGAA	CASSGGVGELFF	1	0.0010309278350515464	36	TCRBV11-03*01	TCRBV11	TCRBV11-03	01								TCRBD01,TCRBD02	TCRBD01-01,TCRBD02-01		TCRBJ02-02*01	TCRBJ02	TCRBJ02-02	01				5	2	6	2	3	8	45	57	60	64	66	1	In	VDJ
ATCCAGCCCTCAGAACCCAGGGACTCAGCTGTGTACTTCTGTGCCAGCGGACAAGGGAGGATGAACACTGAAGCTTTCTTTGGACAA	CASGQGRMNTEAFF	1	0.0010309278350515464	42	TCRBV12	TCRBV12				TCRBV12-03/12-04,TCRBV12-04		TCRBD02-01*02	TCRBD02	TCRBD02-01	02				TCRBJ01-01*01	TCRBJ01	TCRBJ01-01	01				8	1	9	1	6	0	39	48	54	60	61	1	In	VDJ
GTAGTGCGAGGAGATTCGGCAGCTTATTTCTGTGCCAGCTCACTGACCGGGACAGACTACGCGAACACTGAAGCTTTCTTTGGACAA	CASSLTGTDYANTEAFF	1	0.0010309278350515464	51	TCRBV18-01*01	TCRBV18	TCRBV18-01	01				TCRBD01-01*01	TCRBD01	TCRBD01-01	01				TCRBJ01-01*01	TCRBJ01	TCRBJ01-01	01				4	7	0	5	5	1	30	43	48	55	62	1	In	VDJ
ACTGTGACATCGGCCCAAAAGAACCCGACAGCTTTCTATCTCTGTGCCAGTAGGGGCGGCCTGGGCTACGAGCAGTACTTCGGGCCG	CASRGGLGYEQYF	1	0.0010309278350515464	39	TCRBV19-01*01	TCRBV19	TCRBV19-01	01								TCRBD01,TCRBD02	TCRBD01-01,TCRBD02-01		TCRBJ02-07*01	TCRBJ02	TCRBJ02-07	01				6	8	8	0	0	3	42	-1	53	57	65	1	In	VDJ
TGCTCCCTCCCAGACATCTGTGTACTTCTGTGCCAGCAGTGAAGGTTGTTGGGCTAGCGGGCCCCGGAGACCCAGTACTTCGGGCCA		1	0.0010309278350515464	53	TCRBV06-01*01	TCRBV06	TCRBV06-01	01				TCRBD02-01	TCRBD02	TCRBD02-01				01,02	TCRBJ02-05*01	TCRBJ02	TCRBJ02-05	01				1	5	4	4	9	5	28	44	53	61	66	1	Out	VDJ
CTACACGCCCTGCAGCCAGAAGACTCAGCCCTGTATCTCTGCGCCAGCAGCCAACAGACTAGCACAGATACGCAGTATTTTGGCCCA	CASSQQTSTDTQYF	1	0.0010309278350515464	42	TCRBV04-01*01	TCRBV04	TCRBV04-01	01				TCRBD02-01	TCRBD02	TCRBD02-01				01,02	TCRBJ02-03*01	TCRBJ02	TCRBJ02-03	01				2	0	2	10	2	0	39	54	56	-1	60	1	In	VDJ
GAGCTGGGGGACTCGGCCCTTTATCTTTGCGCCAGCAGCTTTATTCCTTCTAGCGGGGGGGCCACAGATACGCAGTATTTTGGCCCA	CASSFIPSSGGATDTQYF	1	0.0010309278350515464	54	TCRBV05-01*01	TCRBV05	TCRBV05-01	01				TCRBD02-01*01	TCRBD02	TCRBD02-01	01				TCRBJ02-03*01	TCRBJ02	TCRBJ02-03	01				2	1	4	0	8	2	27	41	49	61	62	1	In	VDJ
CCTGGAGTCGCCCAGCCCCAACCAGACCTCTCTGTACTTCTGTGCCAGCAGTTCGACGGGGAGGATCAGCCCCAGCATTTTGGTGAT		1	0.0010309278350515464	41	TCRBV27-01*01	TCRBV27	TCRBV27-01	01				TCRBD02-01*02	TCRBD02	TCRBD02-01	02				TCRBJ01-05*01	TCRBJ01	TCRBJ01-05	01				4	0	9	1	5	5	40	53	58	-1	64	1	Out	VDJ
TCAACTCTGACTGTGAGCAACATGAGCCCTGAAGACAGCAGCATATATCTCTGCAGCGTTGAAGATAATGGCTACACCTTCGGTTCG	CSVEDNGYTF	1	0.0010309278350515464	30	TCRBV29-01*01	TCRBV29	TCRBV29-01	01				TCRBD02-01	TCRBD02	TCRBD02-01				01,02	TCRBJ01-02*01	TCRBJ01	TCRBJ01-02	01				0	0	5	9	0	6	51	-1	65	-1	67	1	In	VDJ
CCTGCAGAACTGGAGGATTCTGGAGTTTATTTCTGTGCCAGCAGCCAAGAAGGGGGGCGAGAATGGGATGGCTACACCTTCGGTTCG	CASSQEGGREWDGYTF	1	0.0010309278350515464	48	TCRBV14-01*01	TCRBV14	TCRBV14-01	01								TCRBD01,TCRBD02	TCRBD01-01,TCRBD02-01		TCRBJ01-02*01	TCRBJ01	TCRBJ01-02	01				0	11	5	1	0	6	33	-1	50	56	67	1	In	VDJ
CACACCCTGCAGCCAGAAGACTCGGCCCTGTATCTCTGTGCCAGCAGCCGAGAGGGAACCCAAAGCTACGAGCAGTACTTCGGGCCG	CASSREGTQSYEQYF	1	0.0010309278350515464	45	TCRBV04-02*01	TCRBV04	TCRBV04-02	01								TCRBD01,TCRBD02	TCRBD01-01,TCRBD02-01		TCRBJ02-07*01	TCRBJ02	TCRBJ02-07	01				0	8	0	8	0	3	36	-1	53	57	65	1	In	VDJ
ACTCTGACAGTGACCAGTGCCCATCCTGAAGACAGCAGCTTCTACATCTGCAGTGCTAGAGATTACAATGAGCAGTTCTTCGGGCCA	CSARDYNEQFF	1	0.0010309278350515464	33	TCRBV20-01*01	TCRBV20	TCRBV20-01	01											TCRBJ02-01*01	TCRBJ02	TCRBJ02-01	01				0	1	0	0	0	4	48	-1	-1	62	63	1	In	VJ
AGCTCTCTGGAGCTGGGGGACTCAGCTTTGTATTTCTGTGCCAGCAGCCCCGGACAGGGTCGCAACACTGAAGCTTTCTTTGGACAA	CASSPGQGRNTEAFF	1	0.0010309278350515464	45	TCRBV09-01*01	TCRBV09	TCRBV09-01	01				TCRBD01-01*01	TCRBD01	TCRBD01-01	01				TCRBJ01-01*01	TCRBJ01	TCRBJ01-01	01				4	4	1	3	3	2	36	48	51	59	63	1	In	VDJ
CTGAGCTCTCTGGAGCTGGGGGACTCAGCTTTGTATTTCTGTGTCAGCAGCGTAGGAGGGGAATCCCATGGCTACACCTTCGGTTCG	CVSSVGGESHGYTF	1	0.0010309278350515464	42	TCRBV09-01*01	TCRBV09	TCRBV09-01	01								TCRBD01,TCRBD02	TCRBD01-01,TCRBD02-01		TCRBJ01-02*01	TCRBJ01	TCRBJ01-02	01				0	6	5	2	1	6	39	55	56	61	67	1	In	VDJ
CTGCAGCCAGAAGACTCGGCCCTGTATCTCTGTGCCAGCAGCTTGTGGGGGAGGGATTCTGGGGCCAACGTCCTGACTTTCGGGGCC	CASSLWGRDSGANVLTF	1	0.0010309278350515464	51	TCRBV04-02*01	TCRBV04	TCRBV04-02	01				TCRBD02-01*02	TCRBD02	TCRBD02-01	02				TCRBJ02-06*01	TCRBJ02	TCRBJ02-06	01				5	2	9	0	6	1	30	42	48	55	57	1	In	VDJ
ATCCTGGAGTCGCCCAGCCCCAACCAGACCTCTCTGTACTTCTGTGCCAGCAGTTCCAGGACTAGCGGGGAGCAGTTCTTCGGGCCA	CASSSRTSGEQFF	1	0.0010309278350515464	39	TCRBV27-01*01	TCRBV27	TCRBV27-01	01				TCRBD02-01	TCRBD02	TCRBD02-01				01,02	TCRBJ02-01*01	TCRBJ02	TCRBJ02-01	01				4	0	1	4	3	10	42	55	58	-1	69	1	In	VDJ
ATCCGGTCCACAAAGCTGGAGGACTCAGCCATGTACTTCTGTGCCAGCAGTGAAACAGGGTTTAATGAAAAACTGTTTTTTGGCAGT	CASSETGFNEKLFF	1	0.0010309278350515464	42	TCRBV02-01	TCRBV02	TCRBV02-01				01,03	TCRBD01-01*01	TCRBD01	TCRBD01-01	01				TCRBJ01-04*01	TCRBJ01	TCRBJ01-04	01				2	2	3	3	0	4	39	-1	54	60	62	1	In	VDJ
CTGACTGTGAGCAACATGAGCCCTGAAGACAGCAGCATATATCTCTGCAGCTTTAGAGACTTAGGTTACGAGCAGTACTTCGGGCCG	CSFRDLGYEQYF	1	0.0010309278350515464	36	TCRBV29-01	TCRBV29	TCRBV29-01				01,02,03	TCRBD02-01	TCRBD02	TCRBD02-01				01,02	TCRBJ02-07*01	TCRBJ02	TCRBJ02-07	01				8	5	2	10	6	4	45	51	57	61	66	1	In	VDJ
ATCCTGGAGTCGCCCAGCCCCAACCAGACCTCTCTGTACTTCTGTGCCAGCAGTTTAAGGCTTAATGAAAAACTGTTTTTTGGCAGT	CASSLRLNEKLFF	1	0.0010309278350515464	39	TCRBV27-01*01	TCRBV27	TCRBV27-01	01								TCRBD01,TCRBD02	TCRBD01-01,TCRBD02-01		TCRBJ01-04*01	TCRBJ01	TCRBJ01-04	01				2	2	5	4	0	4	42	-1	57	60	62	1	In	VDJ
ATCAATTCCCTGGAGCTTGGTGACTCTGCTGTGTATTTCTGTGCCAGCAGCCAAGATCTATTCATCCACGAGCAGTACTTCGGGCCG	CASSQDLFIHEQYF	1	0.0010309278350515464	42	TCRBV03-01/03-02*01	TCRBV03	TCRBV03-01/03-02	01				TCRBD02-01	TCRBD02	TCRBD02-01				01,02	TCRBJ02-07*01	TCRBJ02	TCRBJ02-07	01				0	7	4	9	1	5	39	56	57	60	67	1	In	VDJ
GCACAGAGCGGGGGGACTCAGCCGTGTATCTCTGTGCCAGCAGCTCGTTAGCGGGGGGGACCACAAGAGACCCAGTACTTCGGGCCA		1	0.0010309278350515464	49	TCRBV07-03*01	TCRBV07	TCRBV07-03	01				TCRBD02-01*01	TCRBD02	TCRBD02-01	01				TCRBJ02-05*01	TCRBJ02	TCRBJ02-05	01				4	4	5	0	3	2	32	45	48	59	63	1	Out	VDJ
CAGCGCACAGAGCAGCGGGACTCAGCCATGTATCGCTGTGCCAGCAGCTTTGGACAGGGGGCAATAGATACGCAGTATTTTGGCCCA	CASSFGQGAIDTQYF	1	0.0010309278350515464	45	TCRBV07-07*01	TCRBV07	TCRBV07-07	01				TCRBD01-01*01	TCRBD01	TCRBD01-01	01				TCRBJ02-03*01	TCRBJ02	TCRBJ02-03	01				3	3	1	0	1	5	36	50	51	62	65	1	In	VDJ
GTGAGCAACATGAGCCCTGAAGACAGCAGCATATATCTCTGCAGTGTTTTAGGCGGAGTAGTCGACAATGAGCAGTTCTTCGGGCCA	CSVLGGVVDNEQFF	1	0.0010309278350515464	42	TCRBV29-01	TCRBV29	TCRBV29-01				01,02	TCRBD02-01	TCRBD02	TCRBD02-01				01,02	TCRBJ02-01*01	TCRBJ02	TCRBJ02-01	01				5	8	7	5	4	5	39	48	52	56	64	1	In	VDJ
GGAGCTGGGGGACTCGGCCCTGTATCTCTGTGCCAGAACTTAAACCCCAGGAGGGTTCCGTTCTTTCAGCCCCAGCATTTTGGTGAT		1	0.0010309278350515464	53	TCRBV05-03	TCRBV05	TCRBV05-03				01,02	TCRBD02-01*02	TCRBD02	TCRBD02-01	02				TCRBJ01-05*01	TCRBJ01	TCRBJ01-05	01				6	10	10	0	11	6	28	38	49	55	65	1	Out	VDJ
GAGTCTGCCATCCCCAACCAGACAGCTCTTTACTTCTGTGCCACCAGTGATTGGGCTAGCGGGAGTTAGGAGCAGTACTTCGGGCCG	CATSDWASGS*EQYF	1	0.0010309278350515464	45	TCRBV24-01*01	TCRBV24	TCRBV24-01	01				TCRBD02-01*02	TCRBD02	TCRBD02-01	02				TCRBJ02-07*01	TCRBJ02	TCRBJ02-07	01				2	4	4	2	3	7	36	52	55	65	69	1	Stop	VDJ
CTGGAGTCGGCTGCTCCCTCCCAGACATCTGTGTACTTCTGTGCCAGCAGGCCCGGACAGGGGACGTACGAGCAGTACTTCGGGCCG	CASRPGQGTYEQYF	1	0.0010309278350515464	42	TCRBV06-01*01	TCRBV06	TCRBV06-01	01				TCRBD01-01*01	TCRBD01	TCRBD01-01	01				TCRBJ02-07*01	TCRBJ02	TCRBJ02-07	01				6	3	1	2	4	4	39	50	54	63	66	1	In	VDJ
ACCCTGAAGATCCAGCGCACAGAGCAGGGGGACTCGGCCATGTATCTCTGTGCCAGCAGCTTAGGAAAGACCCAGTACTTCGGGCCA	CASSLGKTQYF	1	0.0010309278350515464	33	TCRBV07-09*01	TCRBV07	TCRBV07-09	01								TCRBD01,TCRBD02	TCRBD01-01,TCRBD02-01		TCRBJ02-05*01	TCRBJ02	TCRBJ02-05	01				1	1	2	8	0	6	48	-1	64	66	67	1	In	VDJ
GGACTCAGCTGTGTACTTCTGTGCCAGCAGTTCATTAGGGGCCCTGAACTAGCGGGGACCGGGGCAGATACGCAGTATTTTGGCCCA		1	0.0010309278350515464	62	TCRBV12	TCRBV12				TCRBV12-03/12-04,TCRBV12-04		TCRBD02-01*01	TCRBD02	TCRBD02-01	01				TCRBJ02-03*01	TCRBJ02	TCRBJ02-03	01				4	7	3	3	15	4	19	32	47	57	64	1	Out	VDJ
CCAGGCCTGGGGGACGCAGCCATGTACCTGTGTGCCACCAGCAGTTCTAGCGGGGGGTTTAGCACAGATACGCAGTATTTTGGCCCA	CATSSSSGGFSTDTQYF	1	0.0010309278350515464	51	TCRBV15-01*02	TCRBV15	TCRBV15-01	02				TCRBD02-01*01	TCRBD02	TCRBD02-01	01				TCRBJ02-03*01	TCRBJ02	TCRBJ02-03	01				3	3	4	1	2	0	30	44	46	57	60	1	In	VDJ
CCTCAGAACCCAGGGACTCAGCTGTGTACTTCTGTGCCAGCAGTCCAAAAATGGACAGCCCCGAACACTGAAGCTTTCTTTGGACAA		1	0.0010309278350515464	49	TCRBV12	TCRBV12				TCRBV12-03/12-04,TCRBV12-04		TCRBD01-01*01	TCRBD01	TCRBD01-01	01				TCRBJ01-01*01	TCRBJ01	TCRBJ01-01	01				5	4	1	5	8	1	32	44	52	58	62	1	Out	VDJ
NNNNNTGTCGGCTGCTCCCTCCCAGACATCTGTGTACTTCTGTGCCAGCAGTTAAGGTCTTAGAACACTGAAGCTTTCTTTGGACAA		1	0.0010309278350515464	41	TCRBV06-05*01	TCRBV06	TCRBV06-05	01								TCRBD01,TCRBD02	TCRBD01-01,TCRBD02-01		TCRBJ01-01*01	TCRBJ01	TCRBJ01-01	01				3	5	5	4	0	1	40	-1	54	57	62	1	Out	VDJ
AGTGCCCATCCTGAAGACAGCAGCTTCTACATCTGCAGTGCTAGTATCCCCAGCGGGAGGGGGGCAGATACGCAGTATTTTGGCCCA	CSASIPSGRGADTQYF	1	0.0010309278350515464	48	TCRBV20-01*04	TCRBV20	TCRBV20-01	04				TCRBD02-01*02	TCRBD02	TCRBD02-01	02				TCRBJ02-03*01	TCRBJ02	TCRBJ02-03	01				2	3	6	0	6	4	33	45	51	61	64	1	In	VDJ
CTCTGAGATGAATGTGAGCACCTTGGAGCTGGGGGACTCGGCCCTTTATCTTTGCGCCAGCAGCTTGGAATTCAGCCCTCGGGACAA		1	0.0010309278350515464	29	TCRBV05-01*01	TCRBV05	TCRBV05-01	01								TCRBD01,TCRBD02	TCRBD01-01,TCRBD02-01		TCRBJ01-01*01	TCRBJ01	TCRBJ01-01	01				0	6	4	5	4	20	52	68	72	75	81	1	Out	VDJ
ACAAAGCTGGAGGACTCAGCCATGTACTTCTGTGCCAGCAGTGATCGTCACCCAGGGGTAACTGGAAACACCATATATTTTGGAGAG	CASSDRHPGVTGNTIYF	1	0.0010309278350515464	51	TCRBV02-01	TCRBV02	TCRBV02-01				01,03	TCRBD01-01*01	TCRBD01	TCRBD01-01	01				TCRBJ01-03*01	TCRBJ01	TCRBJ01-03	01				3	3	4	2	8	2	30	44	52	58	61	1	In	VDJ
CAGCCAGAAGACTCAGCCCTGTATCTCTGCGCCAGCAGCCAAGATTCGGGACTAGCGGGAGATAGAGAGACCCAGTACTTCGGGCCA	CASSQDSGLAGDRETQYF	1	0.0010309278350515464	54	TCRBV04-01*01	TCRBV04	TCRBV04-01	01				TCRBD02-01*02	TCRBD02	TCRBD02-01	02				TCRBJ02-05*01	TCRBJ02	TCRBJ02-05	01				0	4	0	2	3	4	27	44	47	61	65	1	In	VDJ
GGAGATTCGGCAGCTTATTTCTGTGCCAGCTCACCACTCGGACTAGCGGGAGGATTAACTAGCACAGATACGCAGTATTTTGGCCCA	CASSPLGLAGGLTSTDTQYF	1	0.0010309278350515464	60	TCRBV18-01*01	TCRBV18	TCRBV18-01	01				TCRBD02-01*02	TCRBD02	TCRBD02-01	02				TCRBJ02-03*01	TCRBJ02	TCRBJ02-03	01				1	7	1	1	2	0	21	37	39	53	60	1	In	VDJ
CTGGAGTCCGCCAGCACCAACCAGACATCTATGTACCTCTGTGCCAGCAGTTTGGGCAGGGACTGGTACGAGCAGTACTTCGGGCCG	CASSLGRDWYEQYF	1	0.0010309278350515464	42	TCRBV28-01*01	TCRBV28	TCRBV28-01	01				TCRBD02-01	TCRBD02	TCRBD02-01				01,02	TCRBJ02-07*01	TCRBJ02	TCRBJ02-07	01				3	2	0	10	5	4	39	53	58	64	66	1	In	VDJ
TGAACGCCTTGGAGCTGGACGACTCGGCCCTGTATCTCTGTGCCAGCAGCTTACAGGGTAGCATGCAATGAGCAGTTCTTCGGGCCA		1	0.0010309278350515464	43	TCRBV05-04*01	TCRBV05	TCRBV05-04	01				TCRBD01-01*01	TCRBD01	TCRBD01-01	01				TCRBJ02-01*01	TCRBJ02	TCRBJ02-01	01				2	7	3	3	0	6	38	-1	52	58	65	1	Out	VDJ
NNTGTCGGCTGCTCCCTCCCAGACATCTGTGTACTTCTGTGCCAGCTCCCAAGGGGGAGCTCCTACAATGAGCAGTTCTTCGGGCCA		1	0.0010309278350515464	44	TCRBV06-05*01	TCRBV06	TCRBV06-05	01				TCRBD01-01*01	TCRBD01	TCRBD01-01	01				TCRBJ02-01*01	TCRBJ02	TCRBJ02-01	01				8	2	5	1	5	0	37	46	51	57	59	1	Out	VDJ
ATCCAGCCCTCAGAACCCAGGGACTCAGCTGTGTACTTCTGTGCCAGCAGCCCCGGGGGAGGAGTGGAGACCCAGTACTTCGGGCCA	CASSPGGGVETQYF	1	0.0010309278350515464	42	TCRBV12	TCRBV12				TCRBV12-03/12-04,TCRBV12-04		TCRBD02-01	TCRBD02	TCRBD02-01				01,02	TCRBJ02-05*01	TCRBJ02	TCRBJ02-05	01				6	7	8	2	3	5	39	50	53	59	66	1	In	VDJ
GCGTCTGCTGTACCCTCTCAGACATCTGTGTACTTCTGTGCCAGCCAACCCACTAGCGGGGGGCAAGAGACCCAGTACTTCGGGCCA	CASQPTSGGQETQYF	1	0.0010309278350515464	45	TCRBV06-04*01	TCRBV06	TCRBV06-04	01				TCRBD02-01*01	TCRBD02	TCRBD02-01	01				TCRBJ02-05*01	TCRBJ02	TCRBJ02-05	01				8	0	3	1	6	2	36	45	51	-1	63	1	In	VDJ
ATTCTGGAGTCCGCCAGCACCAACCAGACATCTATGTACCTCTGTGCCAGCAGCACCCGGGACAGGGAAGGGGCTTTCTTTGGACAA	CASSTRDREGAFF	1	0.0010309278350515464	39	TCRBV28-01*01	TCRBV28	TCRBV28-01	01				TCRBD01-01*01	TCRBD01	TCRBD01-01	01				TCRBJ01-01*01	TCRBJ01	TCRBJ01-01	01				6	5	0	3	5	11	42	53	58	67	72	1	In	VDJ
CCGCTCCCAGACATCTGTGTATTTCTGCGCCAGCCATCTCCGGAGGCGACGGGGACTAGCGGCTTCTACGAGCAGTACTTCGGGCCG		1	0.0010309278350515464	56	TCRBV10-02*01	TCRBV10	TCRBV10-02	01				TCRBD02-01	TCRBD02	TCRBD02-01				01,02	TCRBJ02-07*01	TCRBJ02	TCRBJ02-07	01				8	3	0	5	17	3	25	34	51	62	65	1	Out	VDJ
TCTCTGGAGCTGGGGGACTCAGCTTTGTATTTCTGTGCCAGCAGCGGACGAACCGGGACTCAGTACAATGAGCAGTTCTTCGGGCCA	CASSGRTGTQYNEQFF	1	0.0010309278350515464	48	TCRBV09-01*01	TCRBV09	TCRBV09-01	01				TCRBD02-01	TCRBD02	TCRBD02-01				01,02	TCRBJ02-01*01	TCRBJ02	TCRBJ02-01	01				3	3	0	10	8	4	33	46	54	60	63	1	In	VDJ
TGACTGTGAGCAACATGAGCCCTGAAGACAGCAGCATATATCTCTGCAGCGTTGAGGGCAGACAATCAGCCCCAGCATTTTGGTGAT		1	0.0010309278350515464	37	TCRBV29-01	TCRBV29	TCRBV29-01				01,02	TCRBD01-01*01	TCRBD01	TCRBD01-01	01				TCRBJ01-05*01	TCRBJ01	TCRBJ01-05	01				3	3	8	0	0	3	44	-1	55	59	62	1	Out	VDJ
GCCTTGGAGCTGGACGACTCGGCCCTGTATCTCTGTGCCAGCAGCTTGGGGGTAGGGGATACTACGGGGGAGCAGTACTTCGGGCCG	CASSLGVGDTTGEQYF	1	0.0010309278350515464	48	TCRBV05-04*01	TCRBV05	TCRBV05-04	01								TCRBD01,TCRBD02	TCRBD01-01,TCRBD02-01		TCRBJ02-07*01	TCRBJ02	TCRBJ02-07	01				0	11	5	2	4	7	33	49	53	58	69	1	In	VDJ
GCTGGAGTTGGCTGCTCCCTCCCAGACATCTGTGTACTTCTGTGCCAGCAGTTACTCAGGGTACCGGGAAAACTGTTTTTTGGCAGT		1	0.0010309278350515464	41	TCRBV06-06*01	TCRBV06	TCRBV06-06	01								TCRBD01,TCRBD02	TCRBD01-01,TCRBD02-01		TCRBJ01-04*01	TCRBJ01	TCRBJ01-04	01				0	7	5	3	0	10	40	-1	57	61	68	1	Out	VDJ
ATGAATGTGAGCACCTTGGAGCTGGGGGACTCGGCCCTTTATCTTTGCGCCAGCAGCGTGAACAGGGACGGCTACACCTTCGGTTCG	CASSVNRDGYTF	1	0.0010309278350515464	36	TCRBV05-01*01	TCRBV05	TCRBV05-01	01				TCRBD01-01*01	TCRBD01	TCRBD01-01	01				TCRBJ01-02*01	TCRBJ01	TCRBJ01-02	01				4	2	3	3	4	8	45	57	61	67	69	1	In	VDJ
CCCTCCCAAACATCTGTGTACTTCTGTGCCAGCAGTTCCCCGGTTAGAGCGGGGGGGCCGACGGGGTCTGAGCAGTTCTTCGGGCCA	CASSSPVRAGGPTGSEQFF	1	0.0010309278350515464	57	TCRBV06-02/06-03*01	TCRBV06	TCRBV06-02/06-03	01				TCRBD02-01*01	TCRBD02	TCRBD02-01	01				TCRBJ02-01*01	TCRBJ02	TCRBJ02-01	01				4	11	6	0	10	9	24	37	47	57	68	1	In	VDJ
GCTGCTCCCTCCCAGACATCTGTGTACTTCTGTGCCAGCAGTGAAAGTGGGACAGGCCTCCAGGGCGATACGCAGTATTTTGGCCCA	CASSESGTGLQGDTQYF	1	0.0010309278350515464	51	TCRBV06-01*01	TCRBV06	TCRBV06-01	01				TCRBD01-01*01	TCRBD01	TCRBD01-01	01				TCRBJ02-03*01	TCRBJ02	TCRBJ02-03	01				2	10	0	4	3	6	30	45	48	56	66	1	In	VDJ
CAGCAGGTAGTGCGAGGAGATTCGGCAGCTTATTTCTGTGCCAGCTCCCGAGACGGGCCAACTAATGAAAAACTGTTTTTTGGCAGT	CASSRDGPTNEKLFF	1	0.0010309278350515464	45	TCRBV18-01*01	TCRBV18	TCRBV18-01	01								TCRBD01,TCRBD02	TCRBD01-01,TCRBD02-01		TCRBJ01-04*01	TCRBJ01	TCRBJ01-04	01				6	0	8	0	7	0	36	47	54	-1	58	1	In	VDJ
ATCCAGCGCACAGAGCAGGAGGACTCCGCCGTGTATCTCTGTGCCAGCAGCTTAGCGTTGTGGGGGGATGAGCAGTTCTTCGGGCCA	CASSLALWGDEQFF	1	0.0010309278350515464	42	TCRBV07-08*01	TCRBV07	TCRBV07-08	01				TCRBD02-01*01	TCRBD02	TCRBD02-01	01				TCRBJ02-01*01	TCRBJ02	TCRBJ02-01	01				0	0	9	1	5	8	39	56	61	-1	67	1	In	VDJ
CTGACAGTGACCAGTGCCCATCCTGAAGACAGCAGCTTCTACATCTGCAGTGCTGCGCTGCGCACAGATACGCAGTATTTTGGCCCA	CSAALRTDTQYF	1	0.0010309278350515464	36	TCRBV20	TCRBV20				TCRBV20-01,TCRBV20-or09_02		TCRBD02-01	TCRBD02	TCRBD02-01				01,02	TCRBJ02-03*01	TCRBJ02	TCRBJ02-03	01				5	4	7	6	0	1	45	-1	54	57	61	1	In	VDJ
NNNNNNNTGTCGGCTGCTCCCTCCCAGACATCTGTGTACTTCTGTGCCAGCAGTTACTCGATGAACACTGAAGCTTTCTTTGGACAA	CASSYSMNTEAFF	1	0.0010309278350515464	39	TCRBV06-05*01	TCRBV06	TCRBV06-05	01								TCRBD01,TCRBD02	TCRBD01-01,TCRBD02-01		TCRBJ01-01*01	TCRBJ01	TCRBJ01-01	01				0	0	2	8	0	0	42	-1	59	-1	61	1	In	VDJ
CGCACAGAGCAGGGGGACTCGGCCATGTATCTCTGTGCCAGCAGCTTATTGCGGACTTATAGCAATCAGCCCCAGCATTTTGGTGAT	CASSLLRTYSNQPQHF	1	0.0010309278350515464	48	TCRBV07-09*01	TCRBV07	TCRBV07-09	01				TCRBD02-01	TCRBD02	TCRBD02-01				01,02	TCRBJ01-05*01	TCRBJ01	TCRBJ01-05	01				2	2	1	10	4	0	33	48	52	57	59	1	In	VDJ
GCCTCCTCCCAGACATCTGTATATTTCTGCGCCAGCAGTACAGCTCGAAGATCGCACAAAGTCGGGCACGTCCTGACTTTCGGGGCC	CASSTARRSHKVGHVLTF	1	0.0010309278350515464	54	TCRBV10-01	TCRBV10	TCRBV10-01				01,03					TCRBD01,TCRBD02	TCRBD01-01,TCRBD02-01		TCRBJ02-06*01	TCRBJ02	TCRBJ02-06	01				5	24	3	5	0	11	27	-1	39	43	67	1	In	VDJ
TTGGCGTCTGCTGTACCCTCTCAGACATCTGTGTACTTCTGTGCCAGCAGAGAGACGAGGGTGACGGATACGCAGTATTTTGGCCCA	CASRETRVTDTQYF	1	0.0010309278350515464	42	TCRBV06-04*01	TCRBV06	TCRBV06-04	01				TCRBD02-01*02	TCRBD02	TCRBD02-01	02				TCRBJ02-03*01	TCRBJ02	TCRBJ02-03	01				6	5	11	0	6	6	39	50	56	61	66	1	In	VDJ
TCCGCCAGCACCAACCAGACATCTATGTACCTCTGTGCCAGCAGTTTCAGGGGGGAGCGCGTTAATGAAAAACTGTTTTTTGGCAGT	CASSFRGERVNEKLFF	1	0.0010309278350515464	48	TCRBV28-01*01	TCRBV28	TCRBV28-01	01				TCRBD01-01*01	TCRBD01	TCRBD01-01	01				TCRBJ01-04*01	TCRBJ01	TCRBJ01-04	01				3	8	4	1	0	4	33	-1	47	54	62	1	In	VDJ
ACATCAATTCCCTGGAGCTTGGTGACTCTGCTGTGTATTTCTGTGCCAGCAGCTGTCAGTTCCGACAATGAGCAGTTCTTCGGGCCA		1	0.0010309278350515464	40	TCRBV03-01/03-02*01	TCRBV03	TCRBV03-01/03-02	01				TCRBD01-01*01	TCRBD01	TCRBD01-01	01				TCRBJ02-01*01	TCRBJ02	TCRBJ02-01	01				5	5	4	5	3	5	41	53	56	59	64	1	Out	VDJ
CTGAGCTCTCTGGAGCTGGGGGACTCAGCTTTGTATTTCTGTGCCAGCAGCGTCGTCGGGGTATCAGAGACCCAGTACTTCGGGCCA	CASSVVGVSETQYF	1	0.0010309278350515464	42	TCRBV09-01*01	TCRBV09	TCRBV09-01	01				TCRBD02-01*01	TCRBD02	TCRBD02-01	01				TCRBJ02-05*01	TCRBJ02	TCRBJ02-05	01				2	4	8	3	3	4	39	53	56	61	65	1	In	VDJ
TCACCAGGCCTGGGGGACGCAGCCATGTACCTGTGTGCCACCAGCAGAGATTGGAGTCCTAGCACAGATACGCAGTATTTTGGCCCA	CATSRDWSPSTDTQYF	1	0.0010309278350515464	48	TCRBV15-01*02	TCRBV15	TCRBV15-01	02				TCRBD02-01*02	TCRBD02	TCRBD02-01	02				TCRBJ02-03*01	TCRBJ02	TCRBJ02-03	01				0	4	10	2	2	0	33	50	52	56	60	1	In	VDJ
CCCTCAGAACCCAGGGACTCAGCTGTGTACTTCTGTGCCAGCAGTTTGGGGGGGTCAGCTGGTGACACTGAAGCTTTCTTTGGACAA	CASSLGGSAGDTEAFF	1	0.0010309278350515464	48	TCRBV12	TCRBV12				TCRBV12-03/12-04,TCRBV12-04		TCRBD02-01*01	TCRBD02	TCRBD02-01	01				TCRBJ01-01*01	TCRBJ01	TCRBJ01-01	01				3	10	9	0	0	3	33	-1	47	54	64	1	In	VDJ
GTGACCAGTGCCCATCCTGAAGACAGCAGCTTCTACATCTGCAGTGTTAAAACAGGGGTGACTAATGAAAAACTGTTTTTTGGCAGT	CSVKTGVTNEKLFF	1	0.0010309278350515464	42	TCRBV20	TCRBV20				TCRBV20-01,TCRBV20-or09_02		TCRBD01-01*01	TCRBD01	TCRBD01-01	01				TCRBJ01-04*01	TCRBJ01	TCRBJ01-04	01				7	2	3	2	5	2	39	46	51	58	60	1	In	VDJ
CTGAGCTCTCTGGAGCTGGGGGACTCAGCTTTGTATTTCTGTGCCAGCAGCGGCCACGGGAGCAACTATGGCTACACCTTCGGTTCG	CASSGHGSNYGYTF	1	0.0010309278350515464	42	TCRBV09-01*01	TCRBV09	TCRBV09-01	01				TCRBD02-01*02	TCRBD02	TCRBD02-01	02				TCRBJ01-02*01	TCRBJ01	TCRBJ01-02	01				3	1	8	2	4	2	39	52	56	62	63	1	In	VDJ
CTGAAGATCCAGCGCACAGAGCAGGAGGACTCGGCCGTGTATCTCTGTGCCAGCAATCTCCCTAATGAAAAACTGTTTTTTGGCAGT	CASNLPNEKLFF	1	0.0010309278350515464	36	TCRBV07	TCRBV07				TCRBV07-02,TCRBV07-08		TCRBD02-01	TCRBD02	TCRBD02-01				01,02	TCRBJ01-04*01	TCRBJ01	TCRBJ01-04	01				7	2	4	10	2	3	45	55	57	59	61	1	In	VDJ
TCTGCCATCCCCAACCAGACAGCTCTTTACTTCTGTGCCACCAGTGCCTCACAGGGGGCCTCCTACAATGAGCAGTTCTTCGGGCCA	CATSASQGASYNEQFF	1	0.0010309278350515464	48	TCRBV24-01*01	TCRBV24	TCRBV24-01	01				TCRBD01-01*01	TCRBD01	TCRBD01-01	01				TCRBJ02-01*01	TCRBJ02	TCRBJ02-01	01				5	0	3	0	4	0	33	46	50	-1	59	1	In	VDJ
CTCAAGATCCAGCCTGCAAAGCTTGAGGACTCGGCCGTGTATCTCTGTGCCAGCAGCTTGGGGGGCAGTGAGCAGTTCTTCGGGCCA	CASSLGGSEQFF	1	0.0010309278350515464	36	TCRBV11-02*01	TCRBV11	TCRBV11-02	01								TCRBD01,TCRBD02	TCRBD01-01,TCRBD02-01		TCRBJ02-01*01	TCRBJ02	TCRBJ02-01	01				3	2	6	0	1	9	45	59	60	66	68	1	In	VDJ
NTGTCGGCTGCTCCCTCCCAAACATCTGTGTACTTCTGTGCCAGCAGTTGGACTACCGGAAGTGAGGATACGCAGTATTTTGGCCCA	CASSWTTGSEDTQYF	1	0.0010309278350515464	45	TCRBV06-02/06-03*01	TCRBV06	TCRBV06-02/06-03	01				TCRBD02-01	TCRBD02	TCRBD02-01				01,02	TCRBJ02-03*01	TCRBJ02	TCRBJ02-03	01				4	11	1	9	0	6	36	-1	49	55	66	1	In	VDJ
GTGACATCGGCCCAAAAGAACCCGACAGCTTTCTATCTCTGTGCCAGTAGTAGGTGGGGGCAGGACACTGAAGCTTTCTTTGGACAA	CASSRWGQDTEAFF	1	0.0010309278350515464	42	TCRBV19-01*01	TCRBV19	TCRBV19-01	01				TCRBD01-01*01	TCRBD01	TCRBD01-01	01				TCRBJ01-01*01	TCRBJ01	TCRBJ01-01	01				4	3	6	0	3	3	39	52	55	61	64	1	In	VDJ
CGTTGGCGTCTGCTGTACCCTCTCAGACATCTGTGTACTTCTGTGCCAGTGATCGGGGTCGGTTGAACTGAAGCTTTCTTTGGACAA		1	0.0010309278350515464	40	TCRBV06-04*01	TCRBV06	TCRBV06-04	01				TCRBD02-01*01	TCRBD02	TCRBD02-01	01				TCRBJ01-01*01	TCRBJ01	TCRBJ01-01	01				9	8	8	3	4	5	41	49	53	58	66	1	Out	VDJ
GCTACCAGCTCCCAGACATCTGTGTACTTCTGTGCCATCAGTGACACTAGACAGGGGAATAGCAATCAGCCCCAGCATTTTGGTGAT	CAISDTRQGNSNQPQHF	1	0.0010309278350515464	51	TCRBV10-03*01	TCRBV10	TCRBV10-03	01				TCRBD01-01*01	TCRBD01	TCRBD01-01	01				TCRBJ01-05*01	TCRBJ01	TCRBJ01-05	01				3	2	2	2	5	0	30	44	49	57	59	1	In	VDJ
GTGACATCGGCCCAAAAGAACCCGACAGCTTTCTATCTCTGTGCCAGTAGTGGAACGACAGGGATCGTCGAGCAGTACTTCGGGCCG	CASSGTTGIVEQYF	1	0.0010309278350515464	42	TCRBV19-01*01	TCRBV19	TCRBV19-01	01				TCRBD01-01*01	TCRBD01	TCRBD01-01	01				TCRBJ02-07*01	TCRBJ02	TCRBJ02-07	01				5	5	2	3	5	6	39	51	56	63	68	1	In	VDJ
AGCTTGGTGACTCTGCTGTGTATTTCTGTGCCAGCAGCAGGAAGTATCCCATTTCATACATCAAATTCACCCCTCCACTTTGGGAAC		1	0.0010309278350515464	55	TCRBV03-01/03-02*01	TCRBV03	TCRBV03-01/03-02	01								TCRBD01,TCRBD02	TCRBD01-01,TCRBD02-01		TCRBJ01-06*02	TCRBJ01	TCRBJ01-06	02				5	21	1	8	1	7	26	38	39	42	63	1	Out	VDJ
TGCTCCCTCCCAAACATCTGTGTACTTCTGTGCCAGCAGTCGCACGGACTAGCGGAGGGGAAGTACAATGAGCAGTTCTTCGGGCCA		1	0.0010309278350515464	53	TCRBV06-02/06-03*01	TCRBV06	TCRBV06-02/06-03	01				TCRBD02-01	TCRBD02	TCRBD02-01				01,02	TCRBJ02-01*01	TCRBJ02	TCRBJ02-01	01				5	8	1	5	5	4	28	40	45	55	63	1	Out	VDJ
AAGATCCAGCCCTCAGAACCCAGGGACTCAGCTGTGTACTTCTGTGCCAGCAGTTTGAGGAGCGATCAGCCCCAGCATTTTGGTGAT	CASSLRSDQPQHF	1	0.0010309278350515464	39	TCRBV12-03/12-04*01	TCRBV12	TCRBV12-03/12-04	01				TCRBD02-01	TCRBD02	TCRBD02-01				01,02	TCRBJ01-05*01	TCRBJ01	TCRBJ01-05	01				3	0	6	6	4	5	42	56	60	-1	64	1	In	VDJ
AGAACCGGGAGACACGGCACTGTATCTCTGCGCCAGCAGTCACCCAGACTAGCGGGAGGGCCGATTTGCGAGCAGTACTTCGGGCCG		1	0.0010309278350515464	53	TCRBV23-01*01	TCRBV23	TCRBV23-01	01				TCRBD02-01*02	TCRBD02	TCRBD02-01	02				TCRBJ02-07*01	TCRBJ02	TCRBJ02-07	01				3	8	2	0	4	6	28	42	46	60	68	1	Out	VDJ
CGCTCCCAGACATCTGTGTATTTCTGCGCCAGCAGTGACCCGGCTGCCGCGGGGGGCCACTTGGCGGGGGAGCTGTTTTTTGGAGAA	CASSDPAAAGGHLAGELFF	1	0.0010309278350515464	57	TCRBV10-02*01	TCRBV10	TCRBV10-02	01				TCRBD02-01*01	TCRBD02	TCRBD02-01	01				TCRBJ02-02*01	TCRBJ02	TCRBJ02-02	01				3	10	7	1	10	8	24	38	48	56	66	1	In	VDJ
CGCACAGAGCAGGAGGACTCCGCCGTGTATCTCTGTGCCAGCAGCTTAAGTGGGGGAATTAACACCGGGGAGCTGTTTTTTGGAGAA	CASSLSGGINTGELFF	1	0.0010309278350515464	48	TCRBV07-08*01	TCRBV07	TCRBV07-08	01								TCRBD01,TCRBD02	TCRBD01-01,TCRBD02-01		TCRBJ02-02*01	TCRBJ02	TCRBJ02-02	01				2	4	6	1	3	2	33	48	51	56	60	1	In	VDJ
GCACAGAGCAGCGGGACTCAGCCATGTATCGCTGTGCTAGCAGCTTAGCGGTGGGCTGACGACACCGGGGAGCTATTTTTTGGAGAA		1	0.0010309278350515464	49	TCRBV07-07*01	TCRBV07	TCRBV07-07	01				TCRBD02-01	TCRBD02	TCRBD02-01				01,02	TCRBJ02-02*01	TCRBJ02	TCRBJ02-02	01				0	5	8	3	16	17	32	49	65	70	75	1	Out	VDJ
AACGCCTTGGAGCTGGACGACTCGGCCCTGTATCTCTGTGCCAGCAGCCTCTACCTCAAGCGGGGATATACGCAGTATTTTGGCCCA	CASSLYLKRGYTQYF	1	0.0010309278350515464	45	TCRBV05-04*01	TCRBV05	TCRBV05-04	01				TCRBD02-01*01	TCRBD02	TCRBD02-01	01				TCRBJ02-03*01	TCRBJ02	TCRBJ02-03	01				4	2	6	3	10	7	36	48	58	65	67	1	In	VDJ
CAGCGCACAGAGCGGGGGGACTCAGCCGTGTATCTCTGTGCCAGCAGCTTAGCTCTTAGCGGGGCAGATACGCAGTATTTTGGCCCA	CASSLALSGADTQYF	1	0.0010309278350515464	45	TCRBV07-03*01	TCRBV07	TCRBV07-03	01				TCRBD02-01*01	TCRBD02	TCRBD02-01	01				TCRBJ02-03*01	TCRBJ02	TCRBJ02-03	01				2	0	5	3	5	4	36	51	56	-1	64	1	In	VDJ
CCGCTCCCAGACATCTGTGTATTTCTGCGCCAGCAGTGACCCGGCTGCCGCGGGGGCCACTTGGCGGGGGAGCTGTTTTTTGGAGAA		1	0.0010309278350515464	56	TCRBV10-02*01	TCRBV10	TCRBV10-02	01				TCRBD02-01*01	TCRBD02	TCRBD02-01	01				TCRBJ02-02*01	TCRBJ02	TCRBJ02-02	01				3	10	7	2	10	8	25	39	49	56	66	1	Out	VDJ
CTGACAGTGACCAGTGCCCATCCTGAAGACAGCAGCTTCTACATCTGCAGTGCTAGGGGACTAGCGGGCACCCAGTACTTCGGGCCA	CSARGLAGTQYF	1	0.0010309278350515464	36	TCRBV20	TCRBV20				TCRBV20-01,TCRBV20-or09_02		TCRBD02-01	TCRBD02	TCRBD02-01				01,02	TCRBJ02-05*01	TCRBJ02	TCRBJ02-05	01				3	1	0	4	0	8	45	-1	56	68	69	1	In	VDJ
GCTACGAAGCTTGAGGATTCAGCAGTGTATTTTTGTGCCAGCAGCCTCGACAGGCCTAGCTCCTACAATGAGCAGTTCTTCGGGCCA	CASSLDRPSSYNEQFF	1	0.0010309278350515464	48	TCRBV16-01*01	TCRBV16	TCRBV16-01	01				TCRBD01-01*01	TCRBD01	TCRBD01-01	01				TCRBJ02-01*01	TCRBJ02	TCRBJ02-01	01				4	5	2	4	2	0	33	46	48	54	59	1	In	VDJ
AATGTGAGCACCTTGGAGCTGGGGGACTCGGCCCTTTATCTTTGCGCCACCTCGACAGGGGGGGATGAAAAACTGTTTTTTGGCAGT	CATSTGGDEKLFF	1	0.0010309278350515464	39	TCRBV05-01*01	TCRBV05	TCRBV05-01	01				TCRBD01-01*01	TCRBD01	TCRBD01-01	01				TCRBJ01-04*01	TCRBJ01	TCRBJ01-04	01				9	2	2	1	4	6	42	49	53	62	64	1	In	VDJ
NNNNTGTCGGCTGCTCCCTCCCAGACATCTGTGTACTTCTGTGCCAGCAGTTACAGGGGGCTGGTGAACGAGCAGTACTTCGGGCCG	CASSYRGLVNEQYF	1	0.0010309278350515464	42	TCRBV06-05*01	TCRBV06	TCRBV06-05	01				TCRBD01-01*01	TCRBD01	TCRBD01-01	01				TCRBJ02-07*01	TCRBJ02	TCRBJ02-07	01				2	6	5	0	0	5	39	-1	54	61	67	1	In	VDJ
AAGATCCAGCGCACAGAGCAGCGGGACTCAGCCATGTATCGCTGTGCTAGCAGCTTAGAAATAGAGGGGGGGAAGTTCTTCGGGCCA	CASSLEIEGGKFF	1	0.0010309278350515464	39	TCRBV07	TCRBV07				TCRBV07-06,TCRBV07-07		TCRBD02-01*01	TCRBD02	TCRBD02-01	01				TCRBJ02-01*01	TCRBJ02	TCRBJ02-01	01				1	1	9	0	7	14	42	58	65	72	73	1	In	VDJ
ATCCAGCGCACAGAGCGGGGGGACTCAGCCGTGTATCTCTGTGCCAGCAGCTTAGGGGGCAGCCAGGGTACGCAGTATTTTGGCCCA	CASSLGGSQGTQYF	1	0.0010309278350515464	42	TCRBV07-03*01	TCRBV07	TCRBV07-03	01				TCRBD01-01*01	TCRBD01	TCRBD01-01	01				TCRBJ02-03*01	TCRBJ02	TCRBJ02-03	01				2	8	6	0	0	8	39	-1	54	60	68	1	In	VDJ
ACAGAGCAGCGGGACTCGGCCATGTATCGCTGTGCCAGCAGCCCCAGCCGACTAGCGGGTAACACAGATACGCAGTATTTTGGCCCA	CASSPSRLAGNTDTQYF	1	0.0010309278350515464	51	TCRBV07-06*01	TCRBV07	TCRBV07-06	01				TCRBD02-01	TCRBD02	TCRBD02-01				01,02	TCRBJ02-03*01	TCRBJ02	TCRBJ02-03	01				5	3	2	4	7	2	30	42	49	59	62	1	In	VDJ
GAGTTGGCTGCTCCCTCCCAGACATCTGTGTACTTCTGTGCCAGCAGTAGCGGCGGGACAGCGGTCTATGGCTACACCTTCGGTTCG	CASSSGGTAVYGYTF	1	0.0010309278350515464	45	TCRBV06-06	TCRBV06	TCRBV06-06				01,04	TCRBD01-01*01	TCRBD01	TCRBD01-01	01				TCRBJ01-02*01	TCRBJ01	TCRBJ01-02	01				5	4	0	5	6	4	36	48	54	61	65	1	In	VDJ
ACGCCTTGTTGCTGGGGGACTCGGCCCTGTATCTCTGTGCCAGCAGCCCTGGCCTTATCTGGGGACACTGAAGCTTTCTTTGGACAA		1	0.0010309278350515464	46	TCRBV05-05*01	TCRBV05	TCRBV05-05	01								TCRBD01,TCRBD02	TCRBD01-01,TCRBD02-01		TCRBJ01-01*01	TCRBJ01	TCRBJ01-01	01				4	0	6	2	13	3	35	47	60	-1	64	1	Out	VDJ
CAGCAGGTAGTGCGAGGAGATTCGGCAGCTTATTTCTGTGCCAGCTCACCAAACGGACAAGCTAATGAAAAACTGTTTTTTGGCAGT	CASSPNGQANEKLFF	1	0.0010309278350515464	45	TCRBV18-01*01	TCRBV18	TCRBV18-01	01				TCRBD01-01*01	TCRBD01	TCRBD01-01	01				TCRBJ01-04*01	TCRBJ01	TCRBJ01-04	01				2	2	1	6	3	3	36	51	54	59	61	1	In	VDJ
GAGATCCAGTCCACGGAGTCAGGGGACACAGCACTGTATTTCTGTGCCAGCAGTACAGTTAGGAGCTATGGCTACACCTTCGGTTCG	CASSTVRSYGYTF	1	0.0010309278350515464	39	TCRBV21-01*01	TCRBV21	TCRBV21-01	01								TCRBD01,TCRBD02	TCRBD01-01,TCRBD02-01		TCRBJ01-02*01	TCRBJ01	TCRBJ01-02	01				6	7	3	5	1	4	42	53	54	58	65	1	In	VDJ
GCCCTCATGCTGGAGTCGGCTGCTCCCTCCCAGACATCTGTGTACTTCTGTGCCAGCAGCCTAAGTTGGACCCAGTACTTCGGGCCA	CASSLSWTQYF	1	0.0010309278350515464	33	TCRBV06-01*01	TCRBV06	TCRBV06-01	01				TCRBD02-01	TCRBD02	TCRBD02-01				01,02	TCRBJ02-05*01	TCRBJ02	TCRBJ02-05	01				6	5	4	9	1	7	48	59	60	63	68	1	In	VDJ
CTGGAGTCCGCTACCAGCTCCCAGACATCTGTGTACTTCTGTGCCATCAGTGAGCCCCAAAACACCGGGGAGCTGTTTTTTGGAGAA	CAISEPQNTGELFF	1	0.0010309278350515464	42	TCRBV10-03*01	TCRBV10	TCRBV10-03	01				TCRBD01-01*01	TCRBD01	TCRBD01-01	01				TCRBJ02-02*01	TCRBJ02	TCRBJ02-02	01				2	1	4	6	3	2	39	54	57	59	60	1	In	VDJ
NNNNNNNTGTCGGCTGCTCCCTCCCAGACATCTGTGTACTTCTGTGCCAGCAGGGAGGGTATCGGCGAAAAACTGTTTTTTGGCAGT	CASREGIGEKLFF	1	0.0010309278350515464	39	TCRBV06-05*01	TCRBV06	TCRBV06-05	01				TCRBD02-01*02	TCRBD02	TCRBD02-01	02				TCRBJ01-04*01	TCRBJ01	TCRBJ01-04	01				6	7	10	0	0	8	42	-1	53	59	66	1	In	VDJ
AGCCTGCAGAGCTTGAGGACTCGGCCGTGTATCTCTGTGCCAGCAGCCGTCGGTAGGGCCTTAACCTACGAGCAGTACTTCGGGCCG		1	0.0010309278350515464	46	TCRBV11	TCRBV11				TCRBV11-02,TCRBV11-03						TCRBD01,TCRBD02	TCRBD01-01,TCRBD02-01		TCRBJ02-07*01	TCRBJ02	TCRBJ02-07	01				5	6	5	3	7	2	35	47	54	58	64	1	Out	VDJ
GAACGCCTTGTTGCTGGGGGACTCGGCCCTGTATCTCTGTGCCAGCAGCTTGGAACAGTGCTAGACTACGAGCAGTACTTCGGGCCG		1	0.0010309278350515464	44	TCRBV05-05*01	TCRBV05	TCRBV05-05	01								TCRBD01,TCRBD02	TCRBD01-01,TCRBD02-01		TCRBJ02-07*01	TCRBJ02	TCRBJ02-07	01				0	7	3	5	1	3	37	53	54	58	65	1	Out	VDJ
CTGCAGCCAGAAGACTCGGCCCTGTATCTCTGTGCCAGCAGCCAAGTAGCGGAGCCTAGGGTCTCTCATGAGCAGTTCTTCGGGCCA	CASSQVAEPRVSHEQFF	1	0.0010309278350515464	51	TCRBV04-02*01	TCRBV04	TCRBV04-02	01				TCRBD02-01	TCRBD02	TCRBD02-01				01,02	TCRBJ02-01*01	TCRBJ02	TCRBJ02-01	01				1	15	5	5	0	8	30	-1	46	52	67	1	In	VDJ
AGCGCACAGAGCAGGGGGACTCAGCTGTGTATCTCTGTGCCAGCAGCTTACCTCGACGGGTGAACAGATACGCAGTATTTTGGCCCA		1	0.0010309278350515464	46	TCRBV07-04	TCRBV07	TCRBV07-04				01,02	TCRBD02-01	TCRBD02	TCRBD02-01				01,02	TCRBJ02-03*01	TCRBJ02	TCRBJ02-03	01				2	3	8	4	6	3	35	50	56	60	63	1	Out	VDJ
CAGCGCACAGAGCAGGAGGACTCCGCCGTGTATCTCTGTGCCAGCAGCTTAGTAGGAGCATTGGGCTACGAGCAGTACTTCGGGCCG	CASSLVGALGYEQYF	1	0.0010309278350515464	45	TCRBV07-08*01	TCRBV07	TCRBV07-08	01				TCRBD02-01*02	TCRBD02	TCRBD02-01	02				TCRBJ02-07*01	TCRBJ02	TCRBJ02-07	01				1	7	10	2	2	3	36	52	54	58	65	1	In	VDJ
CTGGAGCTTGGTGACTCTGCTGTGTATTTCTGTGCCAGCAGCCGGCGGATTCCCATTTGCAAAAAAAACATTCAGTACTTCGGCGCC	CASSRRIPICKKNIQYF	1	0.0010309278350515464	51	TCRBV03-01/03-02*01	TCRBV03	TCRBV03-01/03-02	01				TCRBD02-01	TCRBD02	TCRBD02-01				01,02	TCRBJ02-04*01	TCRBJ02	TCRBJ02-04	01				4	15	7	5	1	4	30	43	44	48	63	1	In	VDJ
CAGCGCACAGAGCAGCGGGACTCGGCCATGTATCGCTGTGCCAGCAGCTTTAGGGTGGCGATCGGAGAGACCCAGTACTTCGGGCCA	CASSFRVAIGETQYF	1	0.0010309278350515464	45	TCRBV07-06*01	TCRBV07	TCRBV07-06	01								TCRBD01,TCRBD02	TCRBD01-01,TCRBD02-01		TCRBJ02-05*01	TCRBJ02	TCRBJ02-05	01				3	10	5	3	1	4	36	50	51	55	65	1	In	VDJ
GGAGCTTGGTGACTCTGCTGTGTATTTCTGTGCCAGCAGCAGCCCATATCCCATTTAGGTGCATATGAAAGACTGTTTTTTGGCAGT		1	0.0010309278350515464	53	TCRBV03-01/03-02*01	TCRBV03	TCRBV03-01/03-02	01								TCRBD01,TCRBD02	TCRBD01-01,TCRBD02-01		TCRBJ01-04*01	TCRBJ01	TCRBJ01-04	01				5	12	5	4	16	13	28	40	56	59	71	1	Out	VDJ
ACCAGTGCCCATCCTGAAGACAGCAGCTTCTACATCTGCAGTGCTAGAGATCCTAGCGGGGTCACAGATACGCAGTATTTTGGCCCA	CSARDPSGVTDTQYF	1	0.0010309278350515464	45	TCRBV20	TCRBV20				TCRBV20-01,TCRBV20-or09_02		TCRBD02-01*01	TCRBD02	TCRBD02-01	01				TCRBJ02-03*01	TCRBJ02	TCRBJ02-03	01				0	1	4	3	2	2	36	50	52	61	62	1	In	VDJ
NTGTCGGCTGCTCCCTCCCAGACATCTGTGTACTTCTGTGCCAGCAGTTATGGATCTGGGAGGGGGCAAGTAGCTTTCTTTGGACAA	CASSYGSGRGQVAFF	1	0.0010309278350515464	45	TCRBV06-05*01	TCRBV06	TCRBV06-05	01								TCRBD01,TCRBD02	TCRBD01-01,TCRBD02-01		TCRBJ01-01*01	TCRBJ01	TCRBJ01-01	01				3	4	5	0	10	10	36	50	60	67	71	1	In	VDJ
[truncated: 2 more columns]
