# Supplementary material for: Preoperative immune checkpoint inhibition and cryoablation in early-stage breast cancer
Source: iScience. 2024 Jan 12;27(2):108880. doi: 10.1016/j.isci.2024.108880 (PMC10850740; doi:10.1016/j.isci.2024.108880)
Supplement: Data S1. Metadata file for TCR clone abundance tables provided in the supplement [file mmc2.zip › 16-495-6TE_TCRB.tsv]

nucleotide	aminoAcid	count (templates/reads)	frequencyCount (%)	cdr3Length	vMaxResolved	vFamilyName	vGeneName	vGeneAllele	vFamilyTies	vGeneNameTies	vGeneAlleleTies	dMaxResolved	dFamilyName	dGeneName	dGeneAllele	dFamilyTies	dGeneNameTies	dGeneAlleleTies	jMaxResolved	jFamilyName	jGeneName	jGeneAllele	jFamilyTies	jGeneNameTies	jGeneAlleleTies	vDeletion	n1Insertion	d5Deletion	d3Deletion	n2Insertion	jDeletion	vIndex	n1Index	dIndex	n2Index	jIndex	estimatedNumberGenomes	sequenceStatus	cloneResolved	vOrphon	dOrphon	jOrphon	vFunction	dFunction	jFunction	fractionNucleated	vAlignLength	vAlignSubstitutionCount	vAlignSubstitutionIndexes
CACGCCCTGCAGCCAGAAGACTCAGCCCTGTATCTCTGCGCCAGCAGCCAAGCCCTCCCGAACACCGGGGAGCTGTTTTTTGGAGAA	CASSQALPNTGELFF	11	0.02301255230125523	45	TCRBV04-01*01	TCRBV04	TCRBV04-01	01				TCRBD02-01	TCRBD02	TCRBD02-01				01,02	TCRBJ02-02*01	TCRBJ02	TCRBJ02-02	01				1	2	4	10	2	0	36	52	54	56	58	11	In	VDJ
CTGGAGTCAGCTACCCGCTCCCAGACATCTGTGTATTTCTGCGCCAGCTCGGGACTAGCGGGCTCCTACGAGCAGTACTTCGGGCCG	CASSGLAGSYEQYF	4	0.008368200836820083	42	TCRBV10-02*01	TCRBV10	TCRBV10-02	01				TCRBD02-01	TCRBD02	TCRBD02-01				01,02	TCRBJ02-07*01	TCRBJ02	TCRBJ02-07	01				8	0	0	4	2	0	39	48	50	-1	62	4	In	VDJ
CCTGGAGCTTGGTGACTCTGCTGTGTATTTCTGTGCCAGCAGCGTAGCGGATCCCATTTGAGAAAAAACATTCAGTACTTCGGCGCC		1	0.0020920502092050207	50	TCRBV03-01/03-02*01	TCRBV03	TCRBV03-01/03-02	01				TCRBD02-01	TCRBD02	TCRBD02-01				01,02	TCRBJ02-04*01	TCRBJ02	TCRBJ02-04	01				5	13	5	5	1	4	31	43	44	50	63	1	Out	VDJ
ACTCTGACAGTGACCAGTGCCCATCCTGAAGACAGCAGCTTCTACATCTGCAGTGCCCTTGGTTTGACCGAGCAGTACTTCGGGCCG	CSALGLTEQYF	1	0.0020920502092050207	33	TCRBV20-01	TCRBV20	TCRBV20-01				01,04					TCRBD01,TCRBD02	TCRBD01-01,TCRBD02-01		TCRBJ02-07*01	TCRBJ02	TCRBJ02-07	01				6	0	2	7	9	6	48	56	65	-1	68	1	In	VDJ
CCCCAACCAGACAGCTCTTTACTTCTGTGCCTCGAATACCCGGGGACTAGCGGGGGGGCTCGATACAATGAGCAGTTCTTCGGGCCA		1	0.0020920502092050207	56	TCRBV24-01*01	TCRBV24	TCRBV24-01	01				TCRBD02-01*01	TCRBD02	TCRBD02-01	01				TCRBJ02-01*01	TCRBJ02	TCRBJ02-01	01				12	5	0	0	11	4	25	31	42	58	63	1	Out	VDJ
ATCCAGCCCTCAGAACCCAGGGACTCAGCTGTGTACTTCTGTGCCAGCACCGTGGGGGACCTGACGGAGACCCAGTACTTCGGGCCA	CASTVGDLTETQYF	1	0.0020920502092050207	42	TCRBV12	TCRBV12				TCRBV12-03/12-04,TCRBV12-04						TCRBD01,TCRBD02	TCRBD01-01,TCRBD02-01		TCRBJ02-05*01	TCRBJ02	TCRBJ02-05	01				7	6	0	7	6	5	39	49	55	60	66	1	In	VDJ
TTGTTGCTGGGGGACTCGGCCCTCTATCTCTGTGCCAGCACCTCCGCCCGGGTCATCGCGAACACCGGGGAGCTGTTTTTTGGAGAA	CASTSARVIANTGELFF	1	0.0020920502092050207	51	TCRBV05-06*01	TCRBV05	TCRBV05-06	01				TCRBD02-01	TCRBD02	TCRBD02-01				01,02	TCRBJ02-02*01	TCRBJ02	TCRBJ02-02	01				6	6	8	4	8	0	30	40	48	52	58	1	In	VDJ
CTACACGCCCTGCAGCCAGAAGACTCAGCCCTGTATCTCTGCGCCAGCAGCCCCAGAGGGGCCGGAACTGAAGCTTTCTTTGGACAA	CASSPRGAGTEAFF	1	0.0020920502092050207	42	TCRBV04-01*01	TCRBV04	TCRBV04-01	01								TCRBD01,TCRBD02	TCRBD01-01,TCRBD02-01		TCRBJ01-01*01	TCRBJ01	TCRBJ01-01	01				4	5	5	2	4	5	39	52	56	61	66	1	In	VDJ
NNNNNNNTGTCGGCTGCTCCCTCCCAGACATCTGTGTACTTCTGTGCCAGCAGGGCGGGACAGTTAAATACGCAGTATTTTGGCCCA	CASRAGQLNTQYF	4	0.008368200836820083	39	TCRBV06-05*01	TCRBV06	TCRBV06-05	01				TCRBD01-01*01	TCRBD01	TCRBD01-01	01				TCRBJ02-03*01	TCRBJ02	TCRBJ02-03	01				6	4	0	5	3	7	42	53	56	63	67	4	In	VDJ
CCTGTCCCTAGAGTCTGCCATCCCCAACCAGACAGCTCTTTACTTCTGTGCCACCTGGGGACGGATCATGGCTACACCTTCGGTTCG		1	0.0020920502092050207	35	TCRBV24-01*01	TCRBV24	TCRBV24-01	01								TCRBD01,TCRBD02	TCRBD01-01,TCRBD02-01		TCRBJ01-02*01	TCRBJ01	TCRBJ01-02	01				9	5	0	7	2	6	46	55	57	62	67	1	Out	VDJ
ATCAATTCCCTGGAGCTTGGTGACTCTGCTGTGTATTTCTGTGCCAGCAGCCGAGACTTAAAAGGGGAAAAACTGTTTTTTGGCAGT	CASSRDLKGEKLFF	1	0.0020920502092050207	42	TCRBV03-01/03-02*01	TCRBV03	TCRBV03-01/03-02	01								TCRBD01,TCRBD02	TCRBD01-01,TCRBD02-01		TCRBJ01-04*01	TCRBJ01	TCRBJ01-04	01				0	0	5	3	6	8	39	56	62	-1	66	1	In	VDJ
GAGTCTGCTGCCTCCTCCCAGACATCTGTATATTTCTGCGCCAGCAGTGAGTCCGGGCCAGGGGGCGGTGAGCAGTACTTCGGGCCG	CASSESGPGGGEQYF	1	0.0020920502092050207	45	TCRBV10-01*01	TCRBV10	TCRBV10-01	01				TCRBD01-01*01	TCRBD01	TCRBD01-01	01				TCRBJ02-07*01	TCRBJ02	TCRBJ02-07	01				0	3	4	0	5	7	36	53	58	66	69	1	In	VDJ
CACTCTGACAGTGACCAGTGCCCATCCTGAAGACAGCAGCTTCTACATCTGCAGTGCTCTAACACAGATACGCAGTATTTTGGCCCA		2	0.0041841004184100415	32	TCRBV20-01	TCRBV20	TCRBV20-01				01,04	TCRBD02-01	TCRBD02	TCRBD02-01				01,02	TCRBJ02-03*01	TCRBJ02	TCRBJ02-03	01				5	1	4	9	0	2	49	-1	58	61	62	2	Out	VDJ
AGCGCACAGAGCAGCGGGACTCGGCCATGTATCGCTGTGCCAGCAGCTTAGGTGGGACAGGGAGATCAGCCCCAGCATTTTGGTGAT		1	0.0020920502092050207	46	TCRBV07-06*01	TCRBV07	TCRBV07-06	01				TCRBD01-01*01	TCRBD01	TCRBD01-01	01				TCRBJ01-05*01	TCRBJ01	TCRBJ01-05	01				1	2	0	3	2	5	35	51	53	62	64	1	Out	VDJ
ACTCTGGAGTCCGCTACCAGCTCCCAGACATCTGTGTACTTCTGTGCCATCGCTAGCGGGGGGAGGGATACGCAGTATTTTGGCCCA	CAIASGGRDTQYF	2	0.0041841004184100415	39	TCRBV10-03*01	TCRBV10	TCRBV10-03	01				TCRBD02-01*01	TCRBD02	TCRBD02-01	01				TCRBJ02-03*01	TCRBJ02	TCRBJ02-03	01				8	3	4	1	1	6	42	51	52	63	66	2	In	VDJ
ACTCTGGAGTCAGCTGCCTCCTCCCAGACATCTGTATATTTCTGCGCCAGCACCGTCAGGGTCGATCAGCCCCAGCATTTTGGTGAT	CASTVRVDQPQHF	1	0.0020920502092050207	39	TCRBV10-01*01	TCRBV10	TCRBV10-01	01				TCRBD01-01*01	TCRBD01	TCRBD01-01	01				TCRBJ01-05*01	TCRBJ01	TCRBJ01-05	01				7	3	4	3	4	5	42	52	56	61	64	1	In	VDJ
CCCTCAGAACCCAGGGACTCAGCTGTGTACTTCTGTGCCAGCAGTTTGAACGGGGCGGGGGGCAATCAGCCCCAGCATTTTGGTGAT	CASSLNGAGGNQPQHF	1	0.0020920502092050207	48	TCRBV12	TCRBV12				TCRBV12-03/12-04,TCRBV12-04		TCRBD02-01*01	TCRBD02	TCRBD02-01	01				TCRBJ01-05*01	TCRBJ01	TCRBJ01-05	01				3	0	7	2	7	2	33	47	54	-1	61	1	In	VDJ
ACATCGGCCCAAAAGAACCCGACAGCTTTCTATCTCTGTGCCAGTAGACGACAGGGAAGTCCCAATCAGCCCCAGCATTTTGGTGAT	CASRRQGSPNQPQHF	2	0.0041841004184100415	45	TCRBV19-01*01	TCRBV19	TCRBV19-01	01				TCRBD01-01*01	TCRBD01	TCRBD01-01	01				TCRBJ01-05*01	TCRBJ01	TCRBJ01-05	01				6	6	2	3	2	3	36	47	49	56	62	2	In	VDJ
CAGCCCTCAGAACCCAGGGACTCAGCTGTGTACTTCTGTGCCAGCAGTTCTCCCAATGAGGGGAACTATGGCTACACCTTCGGTTCG	CASSSPNEGNYGYTF	2	0.0041841004184100415	45	TCRBV12	TCRBV12				TCRBV12-03/12-04,TCRBV12-04						TCRBD01,TCRBD02	TCRBD01-01,TCRBD02-01		TCRBJ01-02*01	TCRBJ01	TCRBJ01-02	01				4	0	5	2	9	2	36	49	58	-1	63	2	In	VDJ
AGATCCAGCCCTCAGAACCCAGGGACTCAGCTGTGTACTTCTGTGCCAGCAGTCCGATCGACAGGCTATGGCTACACCTTCGGTTCG		1	0.0020920502092050207	40	TCRBV12-03/12-04*01	TCRBV12	TCRBV12-03/12-04	01				TCRBD01-01*01	TCRBD01	TCRBD01-01	01				TCRBJ01-02*01	TCRBJ01	TCRBJ01-02	01				5	0	2	4	6	4	41	53	59	-1	65	1	Out	VDJ
GCTGCTCCCTCCCAGACATCTGTGTACTTCTGTGCCAGCAGTTACTCACCCGTCACGGGAATATACAATGAGCAGTTCTTCGGGCCA	CASSYSPVTGIYNEQFF	1	0.0020920502092050207	51	TCRBV06	TCRBV06				TCRBV06-05,TCRBV06-06		TCRBD02-01*02	TCRBD02	TCRBD02-01	02				TCRBJ02-01*01	TCRBJ02	TCRBJ02-01	01				0	3	8	3	8	4	30	47	55	60	63	1	In	VDJ
GTGAGCACCTTGGAGCTGGGGGACTCGGCCCTTTATCTTTGCGCCAGCAGCACCCGACAGGGGGACACTGAAGCTTTCTTTGGACAA	CASSTRQGDTEAFF	1	0.0020920502092050207	42	TCRBV05-01*01	TCRBV05	TCRBV05-01	01				TCRBD01-01*01	TCRBD01	TCRBD01-01	01				TCRBJ01-01*01	TCRBJ01	TCRBJ01-01	01				4	0	2	1	4	3	39	51	55	-1	64	1	In	VDJ
AATGTGAGCACCTTGGAGCTGGGGGACTCGGCCCTTTATCTTTGCGCCAGCAGCTTGACAGGCCAAGAGACCCAGTACTTCGGGCCA	CASSLTGQETQYF	1	0.0020920502092050207	39	TCRBV05-01*01	TCRBV05	TCRBV05-01	01				TCRBD01-01*01	TCRBD01	TCRBD01-01	01				TCRBJ02-05*01	TCRBJ02	TCRBJ02-05	01				1	0	3	4	0	1	42	-1	57	-1	62	1	In	VDJ
ACCTTGGAGCTGGGGGACTCGGCCCTTTATCTTTGCGCCAGCAGCTTGTCCCAAGTCGAGGTTACCGGGGAGCTGTTTTTTGGAGAA	CASSLSQVEVTGELFF	1	0.0020920502092050207	48	TCRBV05-01*01	TCRBV05	TCRBV05-01	01				TCRBD02-01*02	TCRBD02	TCRBD02-01	02				TCRBJ02-02*01	TCRBJ02	TCRBJ02-02	01				1	2	11	1	9	5	33	48	57	61	63	1	In	VDJ
AGGCTGGAGTTGGCTGCTCCCTCCCAGACATCTGTGTACTTCTGTGCCAGCAGCCCTACAGGGGGCGGTTTTCAAAACTTCGGTTCG	CASSPTGGGFQNF	1	0.0020920502092050207	39	TCRBV06-06	TCRBV06	TCRBV06-06				01,04	TCRBD01-01*01	TCRBD01	TCRBD01-01	01				TCRBJ01-02*01	TCRBJ01	TCRBJ01-02	01				6	11	3	0	4	16	42	53	57	66	77	1	In	VDJ
ACTCTGGAGTCCGCTACCAGCTCCCAGACATCTGTGTACTTCTGTGCCAGAAAGGACTAGCGACCCCCCGAGCAGTACTTCGGGCCG	CARKD*RPPEQYF	1	0.0020920502092050207	39	TCRBV10-03*01	TCRBV10	TCRBV10-03	01				TCRBD02-01	TCRBD02	TCRBD02-01				01,02	TCRBJ02-07*01	TCRBJ02	TCRBJ02-07	01				10	6	1	6	4	6	42	49	53	62	68	1	Stop	VDJ
CTGAAGATCCGGTCCACAAAGCTGGAGGACTCAGCCATGTACTTCTGTGCCAGCAGTGGGGGTAATCAGCCCCAGCATTTTGGTGAT	CASSGGNQPQHF	1	0.0020920502092050207	36	TCRBV02-01	TCRBV02	TCRBV02-01				01,03					TCRBD01,TCRBD02	TCRBD01-01,TCRBD02-01		TCRBJ01-05*01	TCRBJ01	TCRBJ01-05	01				4	1	6	2	0	4	45	-1	58	62	63	1	In	VDJ
GATCCAGCAGGTAGTGCGAGGAGATTCGGCAGCTTATTTCTGTGCCAGCTCCCCACACAGCTATCGAAAGGCTACACCTTCGGTTCG		1	0.0020920502092050207	41	TCRBV18-01*01	TCRBV18	TCRBV18-01	01				TCRBD01-01*01	TCRBD01	TCRBD01-01	01				TCRBJ01-02*01	TCRBJ01	TCRBJ01-02	01				1	9	3	5	0	8	40	-1	56	60	69	1	Out	VDJ
AGCACCTTGGAGCTGGGGGACTCGGCCCTTTATCTTTGCGCCAGCAGCTTGAGGGCCCCTTTTGGTTCACCCCTCCACTTTGGGAAC	CASSLRAPFGSPLHF	1	0.0020920502092050207	45	TCRBV05-01*01	TCRBV05	TCRBV05-01	01								TCRBD01,TCRBD02	TCRBD01-01,TCRBD02-01		TCRBJ01-06*02	TCRBJ01	TCRBJ01-06	02				1	10	5	3	0	9	36	-1	51	55	65	1	In	VDJ
AAGATCCAGCCCTCAGAACCCAGGGACTCAGCTGTGTACTTCTGTGCCAGCAGTTTGGGGGGGATCACTGAAGCTTTCTTTGGACAA	CASSLGGITEAFF	1	0.0020920502092050207	39	TCRBV12-03/12-04*01	TCRBV12	TCRBV12-03/12-04	01				TCRBD02-01*01	TCRBD02	TCRBD02-01	01				TCRBJ01-01*01	TCRBJ01	TCRBJ01-01	01				3	2	9	0	0	4	42	-1	56	63	65	1	In	VDJ
CTGGAGTCTGCTGCCTCCTCCCAGACATCTGTATATTTCTGCGCCAGCAGTGAGTCGGGAATAGGGTACGAGCAGTACTTCGGGCCG	CASSESGIGYEQYF	2	0.0041841004184100415	42	TCRBV10-01*01	TCRBV10	TCRBV10-01	01								TCRBD01,TCRBD02	TCRBD01-01,TCRBD02-01		TCRBJ02-07*01	TCRBJ02	TCRBJ02-07	01				0	6	0	8	0	4	39	-1	56	60	66	2	In	VDJ
NNNNTGTCGGCTGCTCCCTCCCAGACATCTGTGTACTTCTGTGCCAGCAGGCCTACTAGCGGGAGTGACGAGCAGTACTTCGGGCCG	CASRPTSGSDEQYF	1	0.0020920502092050207	42	TCRBV06-05*01	TCRBV06	TCRBV06-05	01				TCRBD02-01*02	TCRBD02	TCRBD02-01	02				TCRBJ02-07*01	TCRBJ02	TCRBJ02-07	01				6	2	3	2	4	5	39	50	54	65	67	1	In	VDJ
AAGATCCAGCGCACAGAGCAGGGGGACTCGGCCATGTATCTCTGTGCCAGCTCGCTCAGGGAGGACACTGAAGCTTTCTTTGGACAA	CASSLREDTEAFF	3	0.006276150627615063	39	TCRBV07-09	TCRBV07	TCRBV07-09				01,05,06	TCRBD02-01*02	TCRBD02	TCRBD02-01	02				TCRBJ01-01*01	TCRBJ01	TCRBJ01-01	01				8	0	9	1	7	3	42	51	58	-1	64	3	In	VDJ
CACCTACACACCCTGCAGCCAGAAGACTCGGCCCTGTATCTCTGTGCCAGCAGCCAGGGGAGCATCTTCGAGCAGTACTTCGGGCCG	CASSQGSIFEQYF	1	0.0020920502092050207	39	TCRBV04-02*01	TCRBV04	TCRBV04-02	01				TCRBD02-01*02	TCRBD02	TCRBD02-01	02				TCRBJ02-07*01	TCRBJ02	TCRBJ02-07	01				3	6	9	2	1	6	42	56	57	62	68	1	In	VDJ
TCCTGTCCTCAGAACCGGGAGACACGGCACTGTATCTCTGCGCCAGCAATAAAGAGCAGCTCTGGAAACACCATATATTTTGGAGAG		1	0.0020920502092050207	43	TCRBV23-01*01	TCRBV23	TCRBV23-01	01								TCRBD01,TCRBD02	TCRBD01-01,TCRBD02-01		TCRBJ01-03*01	TCRBJ01	TCRBJ01-03	01				7	0	4	5	8	0	38	48	56	-1	59	1	Out	VDJ
CAGCCTGCAGAGCTTGGGGACTCGGCCATGTATCTCTGTGCCAGCAGCTCTACGACAGGGTATGGGAATGAAGCTTTCTTTGGACAA	CASSSTTGYGNEAFF	1	0.0020920502092050207	45	TCRBV11-01*01	TCRBV11	TCRBV11-01	01				TCRBD01-01*01	TCRBD01	TCRBD01-01	01				TCRBJ01-01*01	TCRBJ01	TCRBJ01-01	01				4	8	2	3	4	7	36	49	53	60	68	1	In	VDJ
GCCTTGGAGCTGGACGACTCGGCCCTGTATCTCTGTGCCAGCAGCTTACCACCGTCAACAGTTAACTATGGCTACACCTTCGGTTCG	CASSLPPSTVNYGYTF	2	0.0041841004184100415	48	TCRBV05-04*01	TCRBV05	TCRBV05-04	01				TCRBD01-01*01	TCRBD01	TCRBD01-01	01				TCRBJ01-02*01	TCRBJ01	TCRBJ01-02	01				2	1	3	5	10	1	33	47	57	61	62	2	In	VDJ
CGGCTGCTCCCTCCCAGACATCTGTGTACTTCTGTGCCAGCAGTTACCAGGCGTCCCATAGCCAAAAACATTCAGTACTTCGGCGCC		1	0.0020920502092050207	49	TCRBV06-05*01	TCRBV06	TCRBV06-05	01				TCRBD01-01*01	TCRBD01	TCRBD01-01	01				TCRBJ02-04*01	TCRBJ02	TCRBJ02-04	01				2	8	4	4	0	0	32	-1	47	51	59	1	Out	VDJ
GTGAACGCCTTGGAGCTGGACGACTCGGCCTTGTATCTCTGTGCCAGCAGCTTGGAGCGCCCGGATTCACCCCTCCACTTTGGGAAC	CASSLERPDSPLHF	1	0.0020920502092050207	42	TCRBV05-04*01	TCRBV05	TCRBV05-04	01				TCRBD02-01	TCRBD02	TCRBD02-01				01,02	TCRBJ01-06*02	TCRBJ01	TCRBJ01-06	02				0	5	6	6	0	8	39	-1	55	59	64	1	In	VDJ
ATCCTGAGGATCCAGCAGGTAGTGCGAGGAGATTCGGCAGCTTATTTCTGTGCCAGCTCACTAAGTACTGAGCAGTTCTTCGGGCCA	CASSLSTEQFF	1	0.0020920502092050207	33	TCRBV18-01*01	TCRBV18	TCRBV18-01	01								TCRBD01,TCRBD02	TCRBD01-01,TCRBD02-01		TCRBJ02-01*01	TCRBJ02	TCRBJ02-01	01				4	0	3	7	5	9	48	61	66	-1	68	1	In	VDJ
GTGAGCAACATGAGCCCTGAAGACAGCAGCATATATCTCTGCAGCGTTCCTGGGACCTTAGGTTACAATGAGCAGTTCTTCGGGCCA	CSVPGTLGYNEQFF	1	0.0020920502092050207	42	TCRBV29-01	TCRBV29	TCRBV29-01				01,02					TCRBD01,TCRBD02	TCRBD01-01,TCRBD02-01		TCRBJ02-01*01	TCRBJ02	TCRBJ02-01	01				5	7	0	7	3	4	39	48	51	56	63	1	In	VDJ
CAAAAGAACCCGACAGCTTTCTATCTCTGTGCCAGTAGTATAATCGCTAGCGGGAGGGCCGGTCGAGAGACCCAGTACTTCGGGCCA	CASSIIASGRAGRETQYF	1	0.0020920502092050207	54	TCRBV19-01*01	TCRBV19	TCRBV19-01	01				TCRBD02-01*02	TCRBD02	TCRBD02-01	02				TCRBJ02-05*01	TCRBJ02	TCRBJ02-05	01				2	7	4	0	4	4	27	42	46	58	65	1	In	VDJ
ACTGTGACATCGGCCCAAAAGAACCCGACAGCTTTCTATCTCTGTGCCAGTACCCTCGGTGTACCCGGGGAGCTGTTTTTTGGAGAA	CASTLGVPGELFF	2	0.0041841004184100415	39	TCRBV19-01*01	TCRBV19	TCRBV19-01	01				TCRBD02-01	TCRBD02	TCRBD02-01				01,02	TCRBJ02-02*01	TCRBJ02	TCRBJ02-02	01				7	5	8	5	4	6	42	52	56	59	64	2	In	VDJ
CCAGGCCCTCACATACCTCTCAGTACCTCTGTGCCCCCACCGGACAGGGGGGGGACCTATAGCAATCAGCCCCAGCATTTTGGTGAT		1	0.0020920502092050207	52	TCRBV25-01*01	TCRBV25	TCRBV25-01	01				TCRBD01-01*01	TCRBD01	TCRBD01-01	01				TCRBJ01-05*01	TCRBJ01	TCRBJ01-05	01				11	8	1	1	6	0	29	35	41	51	59	1	Out	VDJ
AACCCAGGGACTCAGCTGTGTATTTTTGTGCTAGTGGGAGTCGGATAGGGGGCCCGAGTGAGCAATCAGCCCCAGCATTTTGGTGAT		1	0.0020920502092050207	55	TCRBV12-05*01	TCRBV12	TCRBV12-05	01				TCRBD01-01*01	TCRBD01	TCRBD01-01	01				TCRBJ01-05*01	TCRBJ01	TCRBJ01-05	01				6	7	5	0	9	1	26	37	46	53	60	1	Out	VDJ
TGGAGTCCGCTACCAGCTCCCAGACATCTGTGTACTTCTGTGCCATCAGTGAGACTTGACAGGGAATATGGCTACACCTTCGGTTCG		1	0.0020920502092050207	43	TCRBV10-03*01	TCRBV10	TCRBV10-03	01				TCRBD01-01*01	TCRBD01	TCRBD01-01	01				TCRBJ01-02*01	TCRBJ01	TCRBJ01-02	01				2	2	2	3	4	5	38	53	57	64	66	1	Out	VDJ
ACCCTGCAGCCAGAAGACTCGGCCCTGTATCTCTGCGCCAGCAGCCAAGTGGTAGCGGGGAACACCGGGGAGCTGTTTTTTGGAGAA	CASSQVVAGNTGELFF	1	0.0020920502092050207	48	TCRBV04-03*01	TCRBV04	TCRBV04-03	01				TCRBD02-01	TCRBD02	TCRBD02-01				01,02	TCRBJ02-02*01	TCRBJ02	TCRBJ02-02	01				1	0	5	4	3	1	33	49	52	-1	59	1	In	VDJ
ATCCGGTCCACAAAGCTGGAGGACTCAGCCATGTACTTCTGTGCCAGCAGTGAAAGTGGCCGTCACTACGAGCAGTACTTCGGGCCG	CASSESGRHYEQYF	4	0.008368200836820083	42	TCRBV02-01	TCRBV02	TCRBV02-01				01,03	TCRBD01-01*01	TCRBD01	TCRBD01-01	01				TCRBJ02-07*01	TCRBJ02	TCRBJ02-07	01				2	5	9	0	3	3	39	54	57	60	65	4	In	VDJ
ACCTTGGAGCTGGGGGACTCGGCCCTTTATCTTTGCGCCAGCAGCTTGGGACCGGGACAGACCCAAGAGACCCAGTACTTCGGGCCA	CASSLGPGQTQETQYF	1	0.0020920502092050207	48	TCRBV05-01*01	TCRBV05	TCRBV05-01	01				TCRBD01-01*01	TCRBD01	TCRBD01-01	01				TCRBJ02-05*01	TCRBJ02	TCRBJ02-05	01				0	2	0	5	4	1	33	49	53	60	62	1	In	VDJ
CAGCCTGCAGAGCTTGAGGACTCGGCCGTGTATCTCTGTGCCAGCAGCTTCAACAGGGGTTTTGACTATGGCTACACCTTCGGTTCG	CASSFNRGFDYGYTF	1	0.0020920502092050207	45	TCRBV11	TCRBV11				TCRBV11-02,TCRBV11-03		TCRBD01-01*01	TCRBD01	TCRBD01-01	01				TCRBJ01-02*01	TCRBJ01	TCRBJ01-02	01				3	5	3	2	2	3	36	50	52	59	64	1	In	VDJ
CTGGAGCTTGGTGACTCTGCTGTGTATTTCTGTGCCAGCAGCCGTACAGCAACCGGGACAGCAAAGAATGAGCAGTTCTTCGGGCCA	CASSRTATGTAKNEQFF	1	0.0020920502092050207	51	TCRBV03-01/03-02*01	TCRBV03	TCRBV03-01/03-02	01				TCRBD01-01*01	TCRBD01	TCRBD01-01	01				TCRBJ02-01*01	TCRBJ02	TCRBJ02-01	01				4	5	0	5	11	7	30	43	54	61	66	1	In	VDJ
ACCAGTGCCCATCCTGAAGACAGCAGCTTCTACATCTGCAGTGCCGACGACTAGCGGAGGAACACCGGGGAGCTGTTTTTTGGAGAA	CSADD*RRNTGELFF	2	0.0041841004184100415	45	TCRBV20	TCRBV20				TCRBV20-01,TCRBV20-or09_02		TCRBD02-01	TCRBD02	TCRBD02-01				01,02	TCRBJ02-02*01	TCRBJ02	TCRBJ02-02	01				6	2	2	5	4	1	36	44	48	57	59	2	Stop	VDJ
NNNNNNNTGTCGGCTGCTCCCTCCCAGACATCTGTGTACTTCTGTGCCAGCAGTTACGATTCTAACTATGGCTACACCTTCGGTTCG	CASSYDSNYGYTF	1	0.0020920502092050207	39	TCRBV06-05*01	TCRBV06	TCRBV06-05	01								TCRBD01,TCRBD02	TCRBD01-01,TCRBD02-01		TCRBJ01-02*01	TCRBJ01	TCRBJ01-02	01				2	2	2	8	0	0	42	-1	57	59	61	1	In	VDJ
CACGCCCTGCAGCCAGAAGACTCAGCCCTGTATCTCTGCGCCAGCAGCCAAGATCTAGGCCGTACGGAGACCCAGTACTTCGGGCCA	CASSQDLGRTETQYF	2	0.0041841004184100415	45	TCRBV04-01*01	TCRBV04	TCRBV04-01	01				TCRBD02-01	TCRBD02	TCRBD02-01				01,02	TCRBJ02-05*01	TCRBJ02	TCRBJ02-05	01				0	8	4	8	1	5	36	53	54	58	66	2	In	VDJ
ACATCGGCCCAAAAGAACCCGACAGCTTTCTATCTCTGTGCCAGTAGTATAGGCGGAGGGGGCAACACTGAAGCTTTCTTTGGACAA	CASSIGGGGNTEAFF	1	0.0020920502092050207	45	TCRBV19-01*01	TCRBV19	TCRBV19-01	01				TCRBD01-01*01	TCRBD01	TCRBD01-01	01				TCRBJ01-01*01	TCRBJ01	TCRBJ01-01	01				1	0	5	0	4	2	36	52	56	-1	63	1	In	VDJ
ATGTGGTCGCACTGCAGCAAGAAGACTCAGCTGCGTATCTCTGCACCACTCCGAGTGCTTAGCAATCAGCCCCAGCATTTTGGTGAT		2	0.0041841004184100415	40	TCRBV01-01*01	TCRBV01	TCRBV01-01	01				TCRBD02-01*02	TCRBD02	TCRBD02-01	02				TCRBJ01-05*01	TCRBJ01	TCRBJ01-05	01				10	4	11	2	4	0	41	48	52	55	59	2	Out	VDJ
ATCCGGTCCACAAAGCTGGAGGACTCAGCCATGTACTTCTGTGCCAGCAGCGGAGCCTTATACCAAGAGACCCAGTACTTCGGGCCA	CASSGALYQETQYF	1	0.0020920502092050207	42	TCRBV02-01	TCRBV02	TCRBV02-01				01,03	TCRBD02-01*02	TCRBD02	TCRBD02-01	02				TCRBJ02-05*01	TCRBJ02	TCRBJ02-05	01				6	6	10	2	1	0	39	50	51	55	61	1	In	VDJ
CCAACCAGACAGCTCTTTACTTCTGTGCCACCAGTGGGGACAGGGGTCTCGCGGACGAGCGGATACTATGGCTACACCTTCGGTTCG		1	0.0020920502092050207	58	TCRBV24-01*01	TCRBV24	TCRBV24-01	01				TCRBD01-01*01	TCRBD01	TCRBD01-01	01				TCRBJ01-02*01	TCRBJ01	TCRBJ01-02	01				5	18	0	2	0	3	23	-1	36	46	64	1	Out	VDJ
ATGAGCTCCTTGGAGCTGGGGGACTCAGCCCTGTACTTCTGTGCCAGCAGCTTAAGGGACCTGAATTCACCCCTCCACTTTGGGAAC	CASSLRDLNSPLHF	2	0.0041841004184100415	42	TCRBV13-01*01	TCRBV13	TCRBV13-01	01								TCRBD01,TCRBD02	TCRBD01-01,TCRBD02-01		TCRBJ01-06*02	TCRBJ01	TCRBJ01-06	02				2	3	0	7	1	7	39	54	55	60	63	2	In	VDJ
TGGAGTCCGCCAGCACCAACCAGACATCTATGTACCTCTGTGCCAGCAGCCCGGGGGCCCAGCACAGATACGCAGTATTTTGGCCCA		1	0.0020920502092050207	43	TCRBV28-01*01	TCRBV28	TCRBV28-01	01								TCRBD01,TCRBD02	TCRBD01-01,TCRBD02-01		TCRBJ02-03*01	TCRBJ02	TCRBJ02-03	01				6	2	6	0	3	0	38	49	52	58	60	1	Out	VDJ
AGCACCTTGGAGCTGGGGGACTCGGCCCTTTATCTTTGCGCCAGCAGCTTTCAGGGGGCAGTGGGCACTGAAGCTTTCTTTGGACAA	CASSFQGAVGTEAFF	1	0.0020920502092050207	45	TCRBV05-01*01	TCRBV05	TCRBV05-01	01				TCRBD01-01*01	TCRBD01	TCRBD01-01	01				TCRBJ01-01*01	TCRBJ01	TCRBJ01-01	01				2	6	4	0	1	4	36	50	51	59	65	1	In	VDJ
CTGGAGTCACCCAGCCCCAACCAGACCTCTCTGTACTTCTGTGCCAGCAGTTTAGGGGGGCAAATTTCACCCCTCCACTTTGGGAAC	CASSLGGQISPLHF	1	0.0020920502092050207	42	TCRBV27-01*01	TCRBV27	TCRBV27-01	01								TCRBD01,TCRBD02	TCRBD01-01,TCRBD02-01		TCRBJ01-06*02	TCRBJ01	TCRBJ01-06	02				2	4	6	0	1	9	39	54	55	61	65	1	In	VDJ
GTGAACGCCTTGGAGCTGGACGACTCGGCCCTGTATCTCTGTGCCAGCAGCTTGGAGCGCCCGGATTCACCCCTCCACTTTGGGAAC	CASSLERPDSPLHF	1	0.0020920502092050207	42	TCRBV05-04*01	TCRBV05	TCRBV05-04	01				TCRBD02-01	TCRBD02	TCRBD02-01				01,02	TCRBJ01-06*02	TCRBJ01	TCRBJ01-06	02				0	5	6	6	0	8	39	-1	55	59	64	1	In	VDJ
AGCTCTCTGGAGCTGGGGGACTCAGCTTTGTATTTCTGTGCCAGCAGCGTACAACCAGGGCCCTACAATGAGCAGTTCTTCGGGCCA	CASSVQPGPYNEQFF	1	0.0020920502092050207	45	TCRBV09-01*01	TCRBV09	TCRBV09-01	01				TCRBD01-01*01	TCRBD01	TCRBD01-01	01				TCRBJ02-01*01	TCRBJ02	TCRBJ02-01	01				1	1	4	3	4	2	36	51	55	60	61	1	In	VDJ
CTGAATGTGAACGCCTTGTTGCTGGGGGACTCGGCCCTCTATCTCTGTGCCAGCAGCTTTGTTGGCGGGGAGCTGTTTTTTGGAGAA	CASSFVGGELFF	1	0.0020920502092050207	36	TCRBV05-06*01	TCRBV05	TCRBV05-06	01								TCRBD01,TCRBD02	TCRBD01-01,TCRBD02-01		TCRBJ02-02*01	TCRBJ02	TCRBJ02-02	01				2	0	0	10	4	7	45	59	63	-1	65	1	In	VDJ
NCTCTGAAGATCCGGTCCACAAAGCTGGAGGACTCAGCCATGTACTTCTGTGCCAGCAGGGGGAGCACTGAAGCTTTCTTTGGACAA	CASRGSTEAFF	1	0.0020920502092050207	33	TCRBV02-01	TCRBV02	TCRBV02-01				01,03	TCRBD02-01*02	TCRBD02	TCRBD02-01	02				TCRBJ01-01*01	TCRBJ01	TCRBJ01-01	01				6	0	9	2	1	4	48	59	60	-1	65	1	In	VDJ
GCCTGCAGAGCTTGAGGACTCGGCCGTGTATCTCTGTGCCAGCAGCTTACTAGCGGGAGTGTGGACAATGAGCAGTTCTTCGGGCCA		1	0.0020920502092050207	47	TCRBV11	TCRBV11				TCRBV11-02,TCRBV11-03		TCRBD02-01*02	TCRBD02	TCRBD02-01	02				TCRBJ02-01*01	TCRBJ02	TCRBJ02-01	01				2	5	4	2	0	5	34	-1	49	59	64	1	Out	VDJ
ACAGTGACCAGTGCCCATCCTGAAGACAGCAGCTTCTACATCTGCAGTGCTCCGGACAGGGGCGACAATGAGCAGTTCTTCGGGCCA	CSAPDRGDNEQFF	1	0.0020920502092050207	39	TCRBV20	TCRBV20				TCRBV20-01,TCRBV20-or09_02		TCRBD01-01*01	TCRBD01	TCRBD01-01	01				TCRBJ02-01*01	TCRBJ02	TCRBJ02-01	01				5	2	1	2	2	5	42	51	53	62	64	1	In	VDJ
GCAGAACTGGAGGATTCTGGAGTTTATTTCTGTGCCAGCAGCCAAGATAGCTAGCGGGAGTATGGAGATACGCAGTATTTTGGCCCA	CASSQDS*REYGDTQYF	2	0.0041841004184100415	51	TCRBV14-01*01	TCRBV14	TCRBV14-01	01				TCRBD02-01*02	TCRBD02	TCRBD02-01	02				TCRBJ02-03*01	TCRBJ02	TCRBJ02-03	01				0	5	4	2	3	5	30	47	50	60	65	2	Stop	VDJ
ATCCGCTCACCAGGCCTGGGGGACGCAGCCATGTACCTGTGTGCCACCAGCAGCCGGGACACAAATCGAGTAGCTTTCTTTGGACAA	CATSSRDTNRVAFF	1	0.0020920502092050207	42	TCRBV15-01*02	TCRBV15	TCRBV15-01	02				TCRBD01-01*01	TCRBD01	TCRBD01-01	01				TCRBJ01-01*01	TCRBJ01	TCRBJ01-01	01				3	10	0	6	2	10	39	53	55	61	71	1	In	VDJ
AGGATCCAGCAGGTAGTGCGAGGAGATTCGGCAGCTTATTTCTGTGCCAGCTCTTTCGACAGGGACAATGAGCAGTTCTTCGGGCCA	CASSFDRDNEQFF	2	0.0041841004184100415	39	TCRBV18-01*01	TCRBV18	TCRBV18-01	01				TCRBD01-01*01	TCRBD01	TCRBD01-01	01				TCRBJ02-01*01	TCRBJ02	TCRBJ02-01	01				6	0	2	3	4	5	42	53	57	-1	64	2	In	VDJ
CAAAAGAACCCGACAGCTTTCTATCTCTGTGCCAGTAGTATAAGGCCCGCGGGGACAGTTTTGAACACTGAAGCTTTCTTTGGACAA	CASSIRPAGTVLNTEAFF	1	0.0020920502092050207	54	TCRBV19-01*01	TCRBV19	TCRBV19-01	01				TCRBD01-01*01	TCRBD01	TCRBD01-01	01				TCRBJ01-01*01	TCRBJ01	TCRBJ01-01	01				2	3	0	5	9	0	27	42	51	58	61	1	In	VDJ
GCTGGAGTTGGCTGCTCCCTCCCAGACATCTGTGTACTTCTGTGCCAGCAGAGGGTATCGTCTGGAAACACCATATATTTTGGAGAG		1	0.0020920502092050207	41	TCRBV06-06	TCRBV06	TCRBV06-06				01,04					TCRBD01,TCRBD02	TCRBD01-01,TCRBD02-01		TCRBJ01-03*01	TCRBJ01	TCRBJ01-03	01				6	5	5	3	0	1	40	-1	51	55	60	1	Out	VDJ
CGCACAGAGCGGGGGGACTCAGCCGTGTATCTCTGTGCCAGCAGCACCCTAGCGGGGGAGGCCTACAATGAGCAGTTCTTCGGGCCA	CASSTLAGEAYNEQFF	1	0.0020920502092050207	48	TCRBV07-03*01	TCRBV07	TCRBV07-03	01				TCRBD02-01*01	TCRBD02	TCRBD02-01	01				TCRBJ02-01*01	TCRBJ02	TCRBJ02-01	01				5	3	4	2	3	2	33	45	48	58	61	1	In	VDJ
CAGGCCCTCACATACCTCTCAGTACCTCTGTGCCAGCAGTGGGTGGTCTCCGGGACAGTCTCCACCGGGGAGCTGTTTTTTGGAGAA		1	0.0020920502092050207	53	TCRBV25-01*01	TCRBV25	TCRBV25-01	01				TCRBD01-01*01	TCRBD01	TCRBD01-01	01				TCRBJ02-02*01	TCRBJ02	TCRBJ02-02	01				4	4	0	5	10	4	28	41	51	58	62	1	Out	VDJ
ATCCGGTCCACAAAGCTGGAGGACTCAGCCATGTACTTCTGTGCCAGCTCCCAGCGATTCATGAACACTGAAGCTTTCTTTGGACAA	CASSQRFMNTEAFF	1	0.0020920502092050207	42	TCRBV02-01	TCRBV02	TCRBV02-01				01,03	TCRBD02-01	TCRBD02	TCRBD02-01				01,02	TCRBJ01-01*01	TCRBJ01	TCRBJ01-01	01				8	5	6	6	4	0	39	48	52	56	61	1	In	VDJ
ATCCAGCGCACAGAGCGGGGGGACTCAGCCGTGTATCTCTGTGCCAGCAGCTATAGACAGGGGGGACATGGCTACACCTTCGGTTCG	CASSYRQGGHGYTF	2	0.0041841004184100415	42	TCRBV07-03*01	TCRBV07	TCRBV07-03	01				TCRBD01-01*01	TCRBD01	TCRBD01-01	01				TCRBJ01-02*01	TCRBJ01	TCRBJ01-02	01				4	3	2	1	3	6	39	52	55	64	67	2	In	VDJ
TCGGCTGCTCCCTCCCAGACATCTGTGTACTTCTGTGCCAGCAACTTCCGGATGGCCTCTGGGGCCAACGTCCTGACTTTCGGGGCC	CASNFRMASGANVLTF	2	0.0041841004184100415	48	TCRBV06	TCRBV06				TCRBV06-01,TCRBV06-05						TCRBD01,TCRBD02	TCRBD01-01,TCRBD02-01		TCRBJ02-06*01	TCRBJ02	TCRBJ02-06	01				7	4	1	8	6	0	33	43	49	52	56	2	In	VDJ
CTCAGGCTGGAGTTGGCTGCTCCCTCCCAGACATCTGTGTACTTCTGTGCCAGCAGTTACCCTGAGTCCGCCATATATTTTGGAGAG	CASSYPESAIYF	1	0.0020920502092050207	36	TCRBV06-06*01	TCRBV06	TCRBV06-06	01				TCRBD02-01*02	TCRBD02	TCRBD02-01	02				TCRBJ01-03*01	TCRBJ01	TCRBJ01-03	01				2	4	11	2	3	11	45	60	63	66	70	1	In	VDJ
CTACCAGCTCCCAGACATCTGTGTACTTCTGTGCCGTCTGACAGGGGACTAGCGGAGAAACCTCAAGAGACCCAGTACTTCGGGCCA		1	0.0020920502092050207	52	TCRBV10-03*01	TCRBV10	TCRBV10-03	01				TCRBD02-01	TCRBD02	TCRBD02-01				01,02	TCRBJ02-05*01	TCRBJ02	TCRBJ02-05	01				11	8	0	5	9	2	29	35	44	55	63	1	Out	VDJ
CGTTGGCGTCTGCTGTACCCTCTCAGACATCTGTGTACTTCTGTGCCAGCAGGGGGAGGGGACACCGGGGAGCTGTTTTTTGGAGAA		1	0.0020920502092050207	40	TCRBV06-04*01	TCRBV06	TCRBV06-04	01				TCRBD02-01*02	TCRBD02	TCRBD02-01	02				TCRBJ02-02*01	TCRBJ02	TCRBJ02-02	01				6	1	9	0	1	3	41	52	53	60	61	1	Out	VDJ
NNNNTGTCGGCTGCTCCCTCCCAAACATCTGTGTACTTCTGTGCCAGCAGTTACGACGGGGGGTCCGACGAGCAGTACGTCGGGCCG	CASSYDGGSDEQYV	1	0.0020920502092050207	42	TCRBV06-02/06-03*01	TCRBV06	TCRBV06-02/06-03	01				TCRBD02-01*01	TCRBD02	TCRBD02-01	01				TCRBJ02-07*02	TCRBJ02	TCRBJ02-07	02				2	4	8	1	2	5	39	54	56	63	67	1	In	VDJ
GAGTCTGCCATCCCCAACCAGACAGCTCTTTACTTCTGTGCCACCAGCTCCGGGACAGGGGGCGCAGATACGCAGTATTTTGGCCCA	CATSSGTGGADTQYF	2	0.0041841004184100415	45	TCRBV24-01*01	TCRBV24	TCRBV24-01	01				TCRBD01-01*01	TCRBD01	TCRBD01-01	01				TCRBJ02-03*01	TCRBJ02	TCRBJ02-03	01				7	1	0	0	4	4	36	47	51	63	64	2	In	VDJ
ACAAAGCTGGAGGACTCAGCCATGTACTTCTGTGCCAGCAGTGAAGGGCAGTGGAGCTCCTATAATTCACCCCTCCACTTTGGGAAT	CASSEGQWSSYNSPLHF	1	0.0020920502092050207	51	TCRBV02-01	TCRBV02	TCRBV02-01				01,03	TCRBD02-01*02	TCRBD02	TCRBD02-01	02				TCRBJ01-06*01	TCRBJ01	TCRBJ01-06	01				1	0	10	2	6	0	30	46	52	-1	56	1	In	VDJ
ACTCTGACAGTGACCAGTGCCCATCCTGAAGACAGCAGCTTCTACATCTGCAGTGCCCCGGCATAATACGAGCAGTACTTCGGGCCG	CSAPA*YEQYF	1	0.0020920502092050207	33	TCRBV20-01	TCRBV20	TCRBV20-01				01,04					TCRBD01,TCRBD02	TCRBD01-01,TCRBD02-01		TCRBJ02-07*01	TCRBJ02	TCRBJ02-07	01				6	4	9	0	3	4	48	56	59	62	66	1	Stop	VDJ
AACGCCTTGGAGCTGGACGACTCGGCCCTGTATCTCTGTGCCAGCAGCTTGGACACCAGATTCACAGATACGCAGTATTTTGGCCCA	CASSLDTRFTDTQYF	1	0.0020920502092050207	45	TCRBV05-04*01	TCRBV05	TCRBV05-04	01				TCRBD01-01*01	TCRBD01	TCRBD01-01	01				TCRBJ02-03*01	TCRBJ02	TCRBJ02-03	01				0	7	3	6	0	2	36	-1	52	55	62	1	In	VDJ
AAGATCCGGTCCACAAAGCTGGAGGACTCAGCCATGTACTTCTGTGCCAGCAGTGAAGGGGGCGATTATGGCTACACCTTCGGTTCG	CASSEGGDYGYTF	1	0.0020920502092050207	39	TCRBV02-01	TCRBV02	TCRBV02-01				01,03	TCRBD01-01*01	TCRBD01	TCRBD01-01	01				TCRBJ01-02*01	TCRBJ01	TCRBJ01-02	01				1	3	7	0	0	5	42	-1	58	63	66	1	In	VDJ
CCAGCGCACAGAGCGGGGGGACTCAGCCGTGTATCTCTGTGCCAGCAGCACTAGCGGGAGGCCTCCTACGAGCAGTACTTCGGGCCG		2	0.0041841004184100415	44	TCRBV07-03*01	TCRBV07	TCRBV07-03	01				TCRBD02-01*02	TCRBD02	TCRBD02-01	02				TCRBJ02-07*01	TCRBJ02	TCRBJ02-07	01				5	1	3	1	0	0	37	-1	49	61	62	2	Out	VDJ
CTGATCCTGGAGTCGCCCAGCCCCAACCAGACCTCTCTGTACTTCTGTGCCAGCAGTTTATATGAGGGAAGGCAGTTCTTCGGGCCA	CASSLYEGRQFF	1	0.0020920502092050207	36	TCRBV27-01*01	TCRBV27	TCRBV27-01	01				TCRBD02-01*02	TCRBD02	TCRBD02-01	02				TCRBJ02-01*01	TCRBJ02	TCRBJ02-01	01				1	3	11	0	2	12	45	61	63	68	71	1	In	VDJ
ATCCTGGAGTCGCCCAGCCCCAACCAGACCTCTCTGTACTTCTGTGCCAGCAGTTCACAGGGTTGGACTGAGCAGTTCTTCGGGCCA	CASSSQGWTEQFF	1	0.0020920502092050207	39	TCRBV27-01*01	TCRBV27	TCRBV27-01	01				TCRBD01-01*01	TCRBD01	TCRBD01-01	01				TCRBJ02-01*01	TCRBJ02	TCRBJ02-01	01				4	6	3	3	1	9	42	55	56	62	68	1	In	VDJ
CCTGGAGCTTGGTGACTCTGCTGTGTATTTCTGTGCCAGCAGCCAGGTTATTCCCATTTCTTTCTCGAGACCCAGTACTTCGGGCCA		1	0.0020920502092050207	50	TCRBV03-01/03-02*01	TCRBV03	TCRBV03-01/03-02	01								TCRBD01,TCRBD02	TCRBD01-01,TCRBD02-01		TCRBJ02-05*01	TCRBJ02	TCRBJ02-05	01				3	19	0	10	0	5	31	-1	45	47	66	1	Out	VDJ
CCCCCTCACTCTGGAGTCAGCTACCAGCTCCCAGACATCTGTGTACTTCTGTGCCATCAGTGAACGGGGGAGCTGTTTTTTGGAGAA		1	0.0020920502092050207	32	TCRBV10-03*01	TCRBV10	TCRBV10-03	01								TCRBD01,TCRBD02	TCRBD01-01,TCRBD02-01		TCRBJ02-02*01	TCRBJ02	TCRBJ02-02	01				3	1	3	7	0	8	49	-1	63	65	66	1	Out	VDJ
AAGATCCAGCCCTCAGAACCCAGGGACTCAGCTGTGTACTTCTGTGCCAGCAGCTTGGGGGGGATCACTGAAGCTTTCTTTGGACAA	CASSLGGITEAFF	1	0.0020920502092050207	39	TCRBV12-03/12-04*01	TCRBV12	TCRBV12-03/12-04	01				TCRBD02-01*01	TCRBD02	TCRBD02-01	01				TCRBJ01-01*01	TCRBJ01	TCRBJ01-01	01				6	2	9	0	3	4	42	53	56	63	65	1	In	VDJ
GCCAGCACCAACCAGACATCTATGTACCTCTGTGCCAGCAGTTTACTAAGAGGGGTTCGTGGGGCCAACGTCCTGACTTTCGGGGCC	CASSLLRGVRGANVLTF	1	0.0020920502092050207	51	TCRBV28-01*01	TCRBV28	TCRBV28-01	01								TCRBD01,TCRBD02	TCRBD01-01,TCRBD02-01		TCRBJ02-06*01	TCRBJ02	TCRBJ02-06	01				2	4	5	2	5	3	30	45	50	55	59	1	In	VDJ
GCCCATCCTGAAGACAGCAGCTTCTACATCTGCAGTGCTAGAGACCTGGACCGGGACAGGGGACGAAATGAGCAGTTCTTCGGGCCA	CSARDLDRDRGRNEQFF	1	0.0020920502092050207	51	TCRBV20	TCRBV20				TCRBV20-01,TCRBV20-or09_02		TCRBD01-01*01	TCRBD01	TCRBD01-01	01				TCRBJ02-01*01	TCRBJ02	TCRBJ02-01	01				0	4	0	2	8	7	30	44	52	62	66	1	In	VDJ
NTGTCGGCTGCTCCCTCCCAAACATCTGTGTACTTCTGTGCCAGCAGTTGGGGACTAAATGCGAAGGAGACCCAGTACTTCGGGCCA	CASSWGLNAKETQYF	1	0.0020920502092050207	45	TCRBV06-02/06-03*01	TCRBV06	TCRBV06-02/06-03	01				TCRBD02-01	TCRBD02	TCRBD02-01				01,02	TCRBJ02-05*01	TCRBJ02	TCRBJ02-05	01				4	9	0	9	1	5	36	49	50	57	66	1	In	VDJ
CAGCCCTCAGAACCCAGGGACTCAGCTGTGTACTTCTGTGCCAGCAGTTTAACGGCGGGAAGCAATCAGCCCCAGCATTTTGGTGAT	CASSLTAGSNQPQHF	1	0.0020920502092050207	45	TCRBV12	TCRBV12				TCRBV12-03/12-04,TCRBV12-04		TCRBD02-01*02	TCRBD02	TCRBD02-01	02				TCRBJ01-05*01	TCRBJ01	TCRBJ01-05	01				2	0	7	3	3	1	36	51	54	-1	60	1	In	VDJ
TCCCTGGAGCTTGGTGACTCTGCTGTGTATTTCTGTGCCTCTTCTGGGGGTGACAGGGAAGTAGGCTATGGCTACACCTTCGGTTCG	CASSGGDREVGYGYTF	1	0.0020920502092050207	48	TCRBV03-01/03-02*01	TCRBV03	TCRBV03-01/03-02	01				TCRBD01-01*01	TCRBD01	TCRBD01-01	01				TCRBJ01-02*01	TCRBJ01	TCRBJ01-02	01				11	7	2	3	12	4	33	39	51	58	65	1	In	VDJ
NNNNNNNNNNTGTCGGCTGCTCCCTCCCAGACATCTGTGTACTTCTGTGCCAGCAGTTACGGGGGAACTGAAGCTTTCTTTGGACAA	CASSYGGTEAFF	1	0.0020920502092050207	36	TCRBV06-05*01	TCRBV06	TCRBV06-05	01								TCRBD01,TCRBD02	TCRBD01-01,TCRBD02-01		TCRBJ01-01*01	TCRBJ01	TCRBJ01-01	01				2	1	6	1	0	5	45	-1	60	65	66	1	In	VDJ
NNNNTGTCGGCTGCTCCCTCCCAGACATCTGTGTACTTCTGTGCCAGCAGGCCCTGGACAGGGGAACAGCCCCAGCATTTTGGTGAT	CASRPWTGEQPQHF	1	0.0020920502092050207	42	TCRBV06-05*01	TCRBV06	TCRBV06-05	01				TCRBD01-01*01	TCRBD01	TCRBD01-01	01				TCRBJ01-05*01	TCRBJ01	TCRBJ01-05	01				6	2	1	2	5	7	39	50	55	64	66	1	In	VDJ
ACTCTGGAGTCTGCTGCCTCCTCCCAGACATCTGTATATTTCTGCGCCAGCAGTGAGAACAGGGGAGATGGCTACACCTTCGGTTCG	CASSENRGDGYTF	1	0.0020920502092050207	39	TCRBV10-01*01	TCRBV10	TCRBV10-01	01				TCRBD01-01*01	TCRBD01	TCRBD01-01	01				TCRBJ01-02*01	TCRBJ01	TCRBJ01-02	01				2	2	3	2	1	6	42	57	58	65	67	1	In	VDJ
CACTCTGACAGTGACCAGTGCCCATCCTGAAGACAGCAGCTTCTACATCTGCAGTGCCCTGGTTTGACCGAGCAGTACTTCGGGCCG		1	0.0020920502092050207	32	TCRBV20-01	TCRBV20	TCRBV20-01				01,04					TCRBD01,TCRBD02	TCRBD01-01,TCRBD02-01		TCRBJ02-07*01	TCRBJ02	TCRBJ02-07	01				6	0	2	7	8	6	49	57	65	-1	68	1	Out	VDJ
AACGCCTTGTTGCTGGGGGACTCGGCCCTCTATCTCTGTGCCAGCAGCCCCACAGCCGGGGGCACAGATACGCAGTATTTTGGCCCA	CASSPTAGGTDTQYF	1	0.0020920502092050207	45	TCRBV05-06*01	TCRBV05	TCRBV05-06	01				TCRBD02-01*01	TCRBD02	TCRBD02-01	01				TCRBJ02-03*01	TCRBJ02	TCRBJ02-03	01				4	0	8	3	8	1	36	48	56	-1	61	1	In	VDJ
CCCTCAGAACCCAGGGACTCAGCTGTGTACTTCTGTGCCAGCAGTGGGGACGGGACAGATGTAAAGGATGGCTACACCTTCGGTTCG	CASSGDGTDVKDGYTF	2	0.0041841004184100415	48	TCRBV12	TCRBV12				TCRBV12-03/12-04,TCRBV12-04		TCRBD01-01*01	TCRBD01	TCRBD01-01	01				TCRBJ01-02*01	TCRBJ01	TCRBJ01-02	01				5	9	0	5	6	6	33	45	51	58	67	2	In	VDJ
ATTCCCTGGAGCTTGGTGACTCTGCTGTGTATTTCTGTGCCAGCAGCAGTACTACTCTCTTTCTCTGAGACCCAGTACTTCGGGCCA		1	0.0020920502092050207	46	TCRBV03-01/03-02*01	TCRBV03	TCRBV03-01/03-02	01				TCRBD02-01	TCRBD02	TCRBD02-01				01,02	TCRBJ02-05*01	TCRBJ02	TCRBJ02-05	01				5	12	3	9	3	5	35	47	50	54	66	1	Out	VDJ
CTTCACATCAATTCCCTGGAGCTTGGTGACTCTGCTGTGTATTTCTGTGCCAGCAGCCACTAGCGAGAGACCCAGTACTTCGGGCCA	CASSH*RETQYF	1	0.0020920502092050207	36	TCRBV03-01/03-02*01	TCRBV03	TCRBV03-01/03-02	01				TCRBD02-01	TCRBD02	TCRBD02-01				01,02	TCRBJ02-05*01	TCRBJ02	TCRBJ02-05	01				3	0	4	6	0	4	45	-1	59	-1	65	1	Stop	VDJ
CCCTAGAGTCTGCCATCCCCAACCAGACAGCTCTTTACTTCTGTGCCACCTTCATCTCACAGTTAAGAGACCCAGTACTTCGGGCCA		1	0.0020920502092050207	40	TCRBV24-01*01	TCRBV24	TCRBV24-01	01				TCRBD01-01*01	TCRBD01	TCRBD01-01	01				TCRBJ02-05*01	TCRBJ02	TCRBJ02-05	01				9	2	3	5	8	3	41	50	58	62	64	1	Out	VDJ
ATCAATTCCCTGGAGCTTGGTGACTCTGCTGTGTATTTCTGTGCCAGCAGCCAAGGCCCAGGCCAACCCATGGCTTTCTTTGGACAA	CASSQGPGQPMAFF	1	0.0020920502092050207	42	TCRBV03-01/03-02*01	TCRBV03	TCRBV03-01/03-02	01				TCRBD01-01*01	TCRBD01	TCRBD01-01	01				TCRBJ01-01*01	TCRBJ01	TCRBJ01-01	01				1	10	4	4	3	11	39	55	58	62	72	1	In	VDJ
CTTCACATCAATTCCCTGGAGCTTGGTGACTCTGCTGTGTATTTCTGTGCCAGCAGTCTCTCGGGGTACGAGCAGTACTTCGGGCCG	CASSLSGYEQYF	2	0.0041841004184100415	36	TCRBV03-01/03-02*01	TCRBV03	TCRBV03-01/03-02	01				TCRBD02-01*01	TCRBD02	TCRBD02-01	01				TCRBJ02-07*01	TCRBJ02	TCRBJ02-07	01				6	0	8	3	5	4	45	56	61	-1	66	2	In	VDJ
TTGCTGGGGGACTCGGCCCTCTATCTCTGTGCCAGCAGCTTGGAGTACGGACTCCCGAGTGGGGCCAACGTCCTGACTTTCGGGGCC	CASSLEYGLPSGANVLTF	1	0.0020920502092050207	54	TCRBV05-06*01	TCRBV05	TCRBV05-06	01				TCRBD02-01	TCRBD02	TCRBD02-01				01,02	TCRBJ02-06*01	TCRBJ02	TCRBJ02-06	01				0	6	1	10	5	3	27	43	48	53	59	1	In	VDJ
GTGACATCGGCCCAAAAGAACCCGACAGCTTTCTATCTCTGTGCCAGTAGTCCCGGACTAGCTTGGGAGACCCAGTACTTCGGGCCA	CASSPGLAWETQYF	1	0.0020920502092050207	42	TCRBV19-01*01	TCRBV19	TCRBV19-01	01				TCRBD02-01	TCRBD02	TCRBD02-01				01,02	TCRBJ02-05*01	TCRBJ02	TCRBJ02-05	01				5	4	1	7	3	5	39	51	54	62	66	1	In	VDJ
CAGCCCTCAGAACCCAGGGACTCAGCTGTGTACTTCTGTGCCAGCAGCCTCGACAGGGGATACACCGGGGAGCTGTTTTTTGGAGAA	CASSLDRGYTGELFF	1	0.0020920502092050207	45	TCRBV12	TCRBV12				TCRBV12-03/12-04,TCRBV12-04		TCRBD01-01*01	TCRBD01	TCRBD01-01	01				TCRBJ02-02*01	TCRBJ02	TCRBJ02-02	01				6	2	2	2	4	3	36	47	51	59	61	1	In	VDJ
AGCTCCTTGGAGCTGGGGGACTCAGCCCTGTACTTCTGTGCCAGCAGCCCCCGGGACACTTCGAACACTGAAGCTTTCTTTGGACAA	CASSPRDTSNTEAFF	1	0.0020920502092050207	45	TCRBV13-01*01	TCRBV13	TCRBV13-01	01				TCRBD01-01*01	TCRBD01	TCRBD01-01	01				TCRBJ01-01*01	TCRBJ01	TCRBJ01-01	01				5	4	0	6	4	1	36	48	52	58	62	1	In	VDJ
TCCCTGATTCTGGAGTCCGCCAGCACCAACCAGACATCTATGTACCTCTGTGCCAGCACAACGCTTTCCGAGCAGTACTTCGGGCCG	CASTTLSEQYF	1	0.0020920502092050207	33	TCRBV28-01*01	TCRBV28	TCRBV28-01	01								TCRBD01,TCRBD02	TCRBD01-01,TCRBD02-01		TCRBJ02-07*01	TCRBJ02	TCRBJ02-07	01				7	6	3	7	2	6	48	58	60	62	68	1	In	VDJ
TCCCTAGAGTCTGCCATCCCCAACCAGACAGCTCTTTACTTCTGTGCCACCCAAGGGGACAGGGGATACGAGCAGTACTTCGGGCCG	CATQGDRGYEQYF	1	0.0020920502092050207	39	TCRBV24-01*01	TCRBV24	TCRBV24-01	01				TCRBD01-01*01	TCRBD01	TCRBD01-01	01				TCRBJ02-07*01	TCRBJ02	TCRBJ02-07	01				9	1	0	2	4	4	42	51	55	65	66	1	In	VDJ
CTGAAGATCCGGTCCACAAAGCTGGAGGACTCAGCCATGTACTTCTGTGCCAGTAGGACGGAGCGCATCGAGCAGTACTTCGGGCCG	CASRTERIEQYF	2	0.0041841004184100415	36	TCRBV02-01	TCRBV02	TCRBV02-01				01,03					TCRBD01,TCRBD02	TCRBD01-01,TCRBD02-01		TCRBJ02-07*01	TCRBJ02	TCRBJ02-07	01				9	9	1	7	2	6	45	53	55	59	68	2	In	VDJ
CTCCTCCCAGACATCTGTATATTTCTGCGCCAGCAGGCCGGGACTAGCGGGGGGGACTGCGGTAAGGGGACCCAGTACTTCGGGCCA		1	0.0020920502092050207	56	TCRBV10-01	TCRBV10	TCRBV10-01				01,03	TCRBD02-01*01	TCRBD02	TCRBD02-01	01				TCRBJ02-05*01	TCRBJ02	TCRBJ02-05	01				6	13	0	0	3	7	25	36	39	55	68	1	Out	VDJ
TCGGCCCAAAAGAACCCGACAGCTTTCTATCTCTGTGCCAGTAGTACCCTACTAGCGGGGAGCACAGATACGCAGTATTTTGGCCCA	CASSTLLAGSTDTQYF	1	0.0020920502092050207	48	TCRBV19-01*01	TCRBV19	TCRBV19-01	01				TCRBD02-01*01	TCRBD02	TCRBD02-01	01				TCRBJ02-03*01	TCRBJ02	TCRBJ02-03	01				4	0	3	3	4	0	33	46	50	-1	60	1	In	VDJ
TCCGCTACCAGCTCCCAGACATCTGTGTACTTCTGTGCCATCAGGCCAGGGACTAGCGGGAGTACCGGGGAGCTGTTTTTTGGAGAA	CAIRPGTSGSTGELFF	2	0.0041841004184100415	48	TCRBV10-03*01	TCRBV10	TCRBV10-03	01				TCRBD02-01*02	TCRBD02	TCRBD02-01	02				TCRBJ02-02*01	TCRBJ02	TCRBJ02-02	01				6	1	0	2	4	5	33	44	48	62	63	2	In	VDJ
GTGAACGCCTTGTTGCTGGGGGACTCGGCCCTCTATCTCTGTGCCAGCAGCCAGTGGGAGGCTAACTATGGCTACACCTTCGGTTCG	CASSQWEANYGYTF	1	0.0020920502092050207	42	TCRBV05-06*01	TCRBV05	TCRBV05-06	01				TCRBD02-01*02	TCRBD02	TCRBD02-01	02				TCRBJ01-02*01	TCRBJ01	TCRBJ01-02	01				4	0	9	1	4	0	39	51	55	-1	61	1	In	VDJ
ATCCAGTCCACGGAGTCAGGGGACACAGCACTGTATTTCTGTGCCAGCAGCAAACGAGCGGCCGAAGAGACCCAGTACTTCGGGCCA	CASSKRAAEETQYF	1	0.0020920502092050207	42	TCRBV21-01*01	TCRBV21	TCRBV21-01	01				TCRBD02-01	TCRBD02	TCRBD02-01				01,02	TCRBJ02-05*01	TCRBJ02	TCRBJ02-05	01				2	3	6	5	2	3	39	54	56	61	64	1	In	VDJ
CTGAGTTCTAAGAAGCTCCTTCTCAGTGACTCTGGCTTCTATCTCTGTGCCTGGAGTCAGGGATGGGTTGAAGCTTTCTTTGGACAA	CAWSQGWVEAFF	1	0.0020920502092050207	36	TCRBV30-01*01	TCRBV30	TCRBV30-01	01				TCRBD01-01*01	TCRBD01	TCRBD01-01	01				TCRBJ01-01*01	TCRBJ01	TCRBJ01-01	01				2	6	4	3	0	7	45	-1	57	62	68	1	In	VDJ
CCCAGCCCCAACCAGACCTCTCTGTACTTCTGTGCCAGCAGTTTTTCCGGGACGAGCTCTGGGGCCAACGTCCTGACTTTCGGGGCC	CASSFSGTSSGANVLTF	1	0.0020920502092050207	51	TCRBV27-01*01	TCRBV27	TCRBV27-01	01								TCRBD01,TCRBD02	TCRBD01-01,TCRBD02-01		TCRBJ02-06*01	TCRBJ02	TCRBJ02-06	01				3	3	0	7	4	0	30	44	48	53	56	1	In	VDJ
AAGATCCGGTCCACAAAGCTGGAGGACTCAGCCATGTACTTCTGTGCCAGCAGGCCTAGTCTAGCCTCCGAGCAGTACTTCGGGCCG	CASRPSLASEQYF	1	0.0020920502092050207	39	TCRBV02-01	TCRBV02	TCRBV02-01				01,03	TCRBD02-01	TCRBD02	TCRBD02-01				01,02	TCRBJ02-07*01	TCRBJ02	TCRBJ02-07	01				6	3	4	7	7	6	42	53	60	65	68	1	In	VDJ
GCCTTGTTGCTGGGGGACTCGGCCCTCTATCTCTGTGCCAGCAGCCCCCCTACAGGATCTTTTAACTATGGCTACACCTTCGGTTCG	CASSPPTGSFNYGYTF	1	0.0020920502092050207	48	TCRBV05-06*01	TCRBV05	TCRBV05-06	01				TCRBD01-01*01	TCRBD01	TCRBD01-01	01				TCRBJ01-02*01	TCRBJ01	TCRBJ01-02	01				4	6	3	4	6	1	33	45	51	56	62	1	In	VDJ
ATCCAGCCTGCAGAGCTTGGGGACTCGGCCGTGTATCTCTGTGCCAGCAGCTTAGATCGAGTCCATGGTGAGCAGTTCTTCGGGCCA	CASSLDRVHGEQFF	1	0.0020920502092050207	42	TCRBV11-03*01	TCRBV11	TCRBV11-03	01				TCRBD02-01*02	TCRBD02	TCRBD02-01	02				TCRBJ02-01*01	TCRBJ02	TCRBJ02-01	01				0	7	11	2	2	9	39	56	58	61	68	1	In	VDJ
ACTCTGGAGTCTGCTGCCTCCTCCCAGACATCTGTATATTTCTGCGCCAGCAGGGACTAGCGGGACCATGAGCAGTTCTTCGGGCCA	CASRD*RDHEQFF	1	0.0020920502092050207	39	TCRBV10-01*01	TCRBV10	TCRBV10-01	01				TCRBD02-01*02	TCRBD02	TCRBD02-01	02				TCRBJ02-01*01	TCRBJ02	TCRBJ02-01	01				6	2	1	3	0	8	42	-1	53	65	67	1	Stop	VDJ
ACAGAGCAGGAGGACTCGGCCGTGTATCTCTGTGCCAGCAGCTTAGCCGCCGGGACAGGGTACCACAATGAGCAGTTCTTCGGGCCA	CASSLAAGTGYHNEQFF	2	0.0041841004184100415	51	TCRBV07-02	TCRBV07	TCRBV07-02				01,02	TCRBD01-01*01	TCRBD01	TCRBD01-01	01				TCRBJ02-01*01	TCRBJ02	TCRBJ02-01	01				0	4	0	3	4	5	30	47	51	60	64	2	In	VDJ
NNNNNNNTGTCGGCTGCTCCCTCCCAGACATCTGTGTACTTCTGTGCCAGCGGACAGCTTTCTGGCGATACGCAGTATTTTGGCCCA	CASGQLSGDTQYF	1	0.0020920502092050207	39	TCRBV06-05*01	TCRBV06	TCRBV06-05	01				TCRBD01-01*01	TCRBD01	TCRBD01-01	01				TCRBJ02-03*01	TCRBJ02	TCRBJ02-03	01				8	9	1	5	0	6	42	-1	51	57	66	1	In	VDJ
TGTGAACGCCTTGTTGCTAGGGGACTCGGCCCTCTATCTCTGTGCCAGCAGCTGGACACCCTGGAGCATGAGGCTTTCTTTGGACAA		1	0.0020920502092050207	41	TCRBV05-07*01	TCRBV05	TCRBV05-07	01				TCRBD01-01*01	TCRBD01	TCRBD01-01	01				TCRBJ01-01*01	TCRBJ01	TCRBJ01-01	01				3	14	1	6	0	11	40	-1	53	58	72	1	Out	VDJ
TCCAGCCTGCAGAGCTTGGGGACTCGGCCGTGTATCTCTGTGCCAGCAGCTTAACGGTGTGCTAATGAAAAACTGTTTTTTGGCAGT		1	0.0020920502092050207	43	TCRBV11-03*01	TCRBV11	TCRBV11-03	01				TCRBD02-01	TCRBD02	TCRBD02-01				01,02	TCRBJ01-04*01	TCRBJ01	TCRBJ01-04	01				2	4	8	5	1	3	38	53	54	57	61	1	Out	VDJ
ACAGTGACCAGTGCCCATCCTGAAGACAGCAGCTTCTACATCTGCAGTGCTAGCGTCTCCGGCTTTTATGGCTACACCTTCGGTTCG	CSASVSGFYGYTF	1	0.0020920502092050207	39	TCRBV20	TCRBV20				TCRBV20-01,TCRBV20-or09_02						TCRBD01,TCRBD02	TCRBD01-01,TCRBD02-01		TCRBJ01-02*01	TCRBJ01	TCRBJ01-02	01				3	3	9	0	7	5	42	53	60	63	66	1	In	VDJ
GTGAGCAACATGAGCCCTGAAGACAGCAGCATATATCTCTGCAGCGTTGTCTTGAGGGGGGCAGGGCATGGCTACACCTTCGGTTCG	CSVVLRGAGHGYTF	1	0.0020920502092050207	42	TCRBV29-01	TCRBV29	TCRBV29-01				01,02					TCRBD01,TCRBD02	TCRBD01-01,TCRBD02-01		TCRBJ01-02*01	TCRBJ01	TCRBJ01-02	01				4	7	5	1	5	6	39	49	54	60	67	1	In	VDJ
TTCATCCTGAGTTCTAAGAAGCTCCTTCTCAGTGACTCTGGCTTCTATCTCTGTGCCGCAGGACGGAGCGCCTACACCTTCGGTTCG	CAAGRSAYTF	1	0.0020920502092050207	30	TCRBV30-01	TCRBV30	TCRBV30-01				01,05					TCRBD01,TCRBD02	TCRBD01-01,TCRBD02-01		TCRBJ01-02*01	TCRBJ01	TCRBJ01-02	01				8	7	1	7	3	10	51	57	60	64	71	1	In	VDJ
CTCACTCTGGAGTCAGCTACCCGCTCCCAGACATCTGTGTATTTCTGCGCCAGCAGTGAGTCTAGAGCAGCCATATATTTTGGAGAG	CASSESRAAIYF	1	0.0020920502092050207	36	TCRBV10-02*01	TCRBV10	TCRBV10-02	01								TCRBD01,TCRBD02	TCRBD01-01,TCRBD02-01		TCRBJ01-03*01	TCRBJ01	TCRBJ01-03	01				0	0	4	5	5	11	45	62	67	-1	70	1	In	VDJ
ATGAGCTCCTTGGAGCTGGGGGACTCAGCCCTGTACTTCTGTGCCAGCAGCCCCGGGCAGGGCGGGGAGACCCAGTACTTCGGGCCA	CASSPGQGGETQYF	1	0.0020920502092050207	42	TCRBV13-01*01	TCRBV13	TCRBV13-01	01								TCRBD01,TCRBD02	TCRBD01-01,TCRBD02-01		TCRBJ02-05*01	TCRBJ02	TCRBJ02-05	01				5	4	4	3	6	5	39	51	57	62	66	1	In	VDJ
GTGACCAGTGCCCATCCTGAAGACAGCAGCTTCTACATCTGCAGACTAGTGGAGATAGCGGGGGCAGATACGCAGTATTTTGGCCCA	CRLVEIAGADTQYF	1	0.0020920502092050207	42	TCRBV20	TCRBV20				TCRBV20-01,TCRBV20-or09_02		TCRBD02-01*01	TCRBD02	TCRBD02-01	01				TCRBJ02-03*01	TCRBJ02	TCRBJ02-03	01				9	0	5	2	11	4	39	44	55	-1	64	1	In	VDJ
TTGGAGATCCAGTCCACGGAGTCAGGGGACACAGCACTGTATTTCTGTGCCAGCACCTAATAAGCCGGGGAGCTGTTTTTTGGAGAA	CAST**AGELFF	2	0.0041841004184100415	36	TCRBV21-01*01	TCRBV21	TCRBV21-01	01				TCRBD02-01	TCRBD02	TCRBD02-01				01,02	TCRBJ02-02*01	TCRBJ02	TCRBJ02-02	01				7	5	4	9	1	6	45	55	56	59	64	2	Stop	VDJ
CTGATCCTGGAGTCGCCCAGCCCCAACCAGACCTCTCTGTACTTCTGTGCCAGCAGAGGCAGTAGCCATGAGCAGTTCTTCGGGCCA	CASRGSSHEQFF	1	0.0020920502092050207	36	TCRBV27-01*01	TCRBV27	TCRBV27-01	01				TCRBD02-01	TCRBD02	TCRBD02-01				01,02	TCRBJ02-01*01	TCRBJ02	TCRBJ02-01	01				6	1	5	7	6	8	45	56	62	66	67	1	In	VDJ
CTGAAGATCCGGTCCACAAAGCTGGAGGACTCAGCCATGTACTTCTGTGCCAGCAGTGCGGGGAGGCAGCCCCAGCATTTTGGTGAT	CASSAGRQPQHF	1	0.0020920502092050207	36	TCRBV02-01	TCRBV02	TCRBV02-01				01,03	TCRBD02-01*02	TCRBD02	TCRBD02-01	02				TCRBJ01-05*01	TCRBJ01	TCRBJ01-05	01				4	0	9	1	2	7	45	58	60	-1	66	1	In	VDJ
GCAGAGCTTGAGGACTCGGCCGTGTATCTCTGTGCCAGCAGCTTAGCCCGCCCCGGCAGGGTCCACTATGGCTACACCTTCGGTTCG	CASSLARPGRVHYGYTF	1	0.0020920502092050207	51	TCRBV11	TCRBV11				TCRBV11-02,TCRBV11-03		TCRBD01-01*01	TCRBD01	TCRBD01-01	01				TCRBJ01-02*01	TCRBJ01	TCRBJ01-02	01				1	3	4	3	10	3	30	46	56	61	64	1	In	VDJ
CTGAGCTCTCTGGAGCTGGGGGACTCAGCTTTGTATTTCTGTGCCAGCAGCGTAGGCTACGGGCCCTACGAGCAGTACTTCGGGCCG	CASSVGYGPYEQYF	1	0.0020920502092050207	42	TCRBV09-01*01	TCRBV09	TCRBV09-01	01								TCRBD01,TCRBD02	TCRBD01-01,TCRBD02-01		TCRBJ02-07*01	TCRBJ02	TCRBJ02-07	01				0	0	8	0	5	2	39	55	60	-1	64	1	In	VDJ
AGCACCTTGGAGCTGGGGGACTCGGCCCTTTATCTTTGCGCCAGCAGCTTGGTGGGGGGCTCAACCACTGAAGCTTTCTTTGGACAA	CASSLVGGSTTEAFF	2	0.0041841004184100415	45	TCRBV05-01*01	TCRBV05	TCRBV05-01	01								TCRBD01,TCRBD02	TCRBD01-01,TCRBD02-01		TCRBJ01-01*01	TCRBJ01	TCRBJ01-01	01				0	5	6	0	2	4	36	52	54	60	65	2	In	VDJ
NNNNTGTCGGCTGCTCCCTCCCAGACATCTGTGTACTTCTGTGCCAGCATCTTGGACAGGGGAAGCTATGGCTACACCTTCGGTTCG	CASILDRGSYGYTF	1	0.0020920502092050207	42	TCRBV06-05*01	TCRBV06	TCRBV06-05	01				TCRBD01-01*01	TCRBD01	TCRBD01-01	01				TCRBJ01-02*01	TCRBJ01	TCRBJ01-02	01				7	3	1	2	4	4	39	49	53	62	65	1	In	VDJ
AGCACCTTGGAGCTGGGGGACTCGGCCCTTTATCTTTGCGCCAGCAGCTTGGCCGTAGGGATCCCCTACGAGCAGTACTTCGGGCCG	CASSLAVGIPYEQYF	1	0.0020920502092050207	45	TCRBV05-01*01	TCRBV05	TCRBV05-01	01								TCRBD01,TCRBD02	TCRBD01-01,TCRBD02-01		TCRBJ02-07*01	TCRBJ02	TCRBJ02-07	01				0	3	0	8	5	2	36	52	57	61	64	1	In	VDJ
GCTGCTCCCTCCCAGACATCTGTGTACTTCTGTGCCAGCAGTTACTCGGGGGGACAGGGGGAAAATCAGCCCCAGCATTTTGGTGAT	CASSYSGGQGENQPQHF	1	0.0020920502092050207	51	TCRBV06	TCRBV06				TCRBV06-05,TCRBV06-06		TCRBD01-01*01	TCRBD01	TCRBD01-01	01				TCRBJ01-05*01	TCRBJ01	TCRBJ01-05	01				0	2	0	1	3	4	30	47	50	61	63	1	In	VDJ
AGAGCAGGGGGACTCGGCCGTGTATGTCTGTGCAAGTCGCTTATGGGCCCCCTTAGCGGGAGGTCCTACGAGCAGTACTTCGGGCCG		1	0.0020920502092050207	53	TCRBV12-02*01	TCRBV12	TCRBV12-02	01				TCRBD02-01*02	TCRBD02	TCRBD02-01	02				TCRBJ02-07*01	TCRBJ02	TCRBJ02-07	01				2	0	5	1	10	1	28	43	53	-1	63	1	Out	VDJ
CCCTCAGAACCCAGGGACTCAGCTGTGTACTTCTGTGCCAGCAGTTTAAACGGGGCGGGGGGCAATCAGCCCCAGCATTTTGGTGAT	CASSLNGAGGNQPQHF	1	0.0020920502092050207	48	TCRBV12	TCRBV12				TCRBV12-03/12-04,TCRBV12-04		TCRBD02-01*01	TCRBD02	TCRBD02-01	01				TCRBJ01-05*01	TCRBJ01	TCRBJ01-05	01				2	0	7	2	6	2	33	48	54	-1	61	1	In	VDJ
CTGACAGTGACCAGTGCCCATCCTGAAGACAGCAGCTTCTACATCTGCAGTGCCGACAGAGGCCCCTACGAGCAGTACTTCGGGCCG	CSADRGPYEQYF	1	0.0020920502092050207	36	TCRBV20	TCRBV20				TCRBV20-01,TCRBV20-or09_02		TCRBD01-01*01	TCRBD01	TCRBD01-01	01				TCRBJ02-07*01	TCRBJ02	TCRBJ02-07	01				6	5	2	5	1	2	45	53	54	59	64	1	In	VDJ
ACTGTGAGCAACATGAGCCCTGAAGACAGCAGCATATATCTCTGCAGCGTCCTCACAGGGAAGGCAGAGACCCAGTACTTCGGGCCA	CSVLTGKAETQYF	1	0.0020920502092050207	39	TCRBV29-01	TCRBV29	TCRBV29-01				01,02	TCRBD01-01*01	TCRBD01	TCRBD01-01	01				TCRBJ02-05*01	TCRBJ02	TCRBJ02-05	01				6	5	3	3	4	4	42	50	54	60	65	1	In	VDJ
ATCCGGTCCACAAAGCTGGAGGACTCAGCCATGTACTTCTGTGCCAGCACCAGCGACAGGGGTGGCACTGAAGCTTTCTTTGGACAA	CASTSDRGGTEAFF	1	0.0020920502092050207	42	TCRBV02-01	TCRBV02	TCRBV02-01				01,03	TCRBD01-01*01	TCRBD01	TCRBD01-01	01				TCRBJ01-01*01	TCRBJ01	TCRBJ01-01	01				7	3	2	2	5	4	39	49	54	62	65	1	In	VDJ
NTGTCGGCTGCTCCCTCCCAGACATCTGTGTACTTCTGTGCCAGCACCCCCTTTGAGTTTCTCAATCAGCCCCAGCATTTTGGTGAT	CASTPFEFLNQPQHF	1	0.0020920502092050207	45	TCRBV06-05*01	TCRBV06	TCRBV06-05	01				TCRBD02-01*02	TCRBD02	TCRBD02-01	02				TCRBJ01-05*01	TCRBJ01	TCRBJ01-05	01				7	5	11	2	8	3	36	46	54	57	62	1	In	VDJ
NTGTCGGCTGCTCCCTCCCAGACATCTGTGTACTTCTGTGCCAGCAGGGGGGGAATTGCGAATAACTATGGCTACACCTTCGGTTCG	CASRGGIANNYGYTF	1	0.0020920502092050207	45	TCRBV06-05*01	TCRBV06	TCRBV06-05	01				TCRBD02-01*01	TCRBD02	TCRBD02-01	01				TCRBJ01-02*01	TCRBJ01	TCRBJ01-02	01				6	9	9	1	0	1	36	-1	47	53	62	1	In	VDJ
TCCAGCGCACAGAGCAGCGGGACTCGGCCATGTATCGCTGTGCCAGCAGCGGCAACAGGGGGATGCGATGGCTACACCTTCGGTTCG		2	0.0041841004184100415	43	TCRBV07-06*01	TCRBV07	TCRBV07-06	01				TCRBD01-01*01	TCRBD01	TCRBD01-01	01				TCRBJ01-02*01	TCRBJ01	TCRBJ01-02	01				5	5	3	1	4	6	38	50	54	62	67	2	Out	VDJ
CTCACTGTGACATCGGCCCAAAAGAACCCGACAGCTTTCTATCTCTGTGCCAGTAGTATTACAGGCGATGAGCAGTTCTTCGGGCCA	CASSITGDEQFF	1	0.0020920502092050207	36	TCRBV19-01*01	TCRBV19	TCRBV19-01	01				TCRBD01-01*01	TCRBD01	TCRBD01-01	01				TCRBJ02-01*01	TCRBJ02	TCRBJ02-01	01				3	2	3	4	1	8	45	59	60	65	67	1	In	VDJ
CTGGGGGACTCAGCCCTGTACTTCTGTGCCAGCAGCTTAGGTCCCCCTAGTCCAAACCGGTTATCCTACGAGCAGTACTTCGGGCCG	CASSLGPPSPNRLSYEQYF	1	0.0020920502092050207	57	TCRBV13-01*01	TCRBV13	TCRBV13-01	01				TCRBD02-01	TCRBD02	TCRBD02-01				01,02	TCRBJ02-07*01	TCRBJ02	TCRBJ02-07	01				0	13	4	8	5	1	24	41	46	50	63	1	In	VDJ
TTGGAGCTGGGGGACTCGGCCCTTTATCTTTGCGCCAGCACCTTGGAGAGTAGAACAGGGGTCAATTCACCCCTCCACTTTGGGAAC	CASTLESRTGVNSPLHF	1	0.0020920502092050207	51	TCRBV05-01*01	TCRBV05	TCRBV05-01	01				TCRBD01-01*01	TCRBD01	TCRBD01-01	01				TCRBJ01-06*02	TCRBJ01	TCRBJ01-06	02				0	2	3	2	8	7	30	46	54	61	63	1	In	VDJ
CAGTGACCAGTGCCCATCCTGAAGACAGCAGCTTCTACATCTGCAGTGCTAAGACTGGGGTCCTACAATGAGCAGTTCTTCGGGCCA		1	0.0020920502092050207	40	TCRBV20	TCRBV20				TCRBV20-01,TCRBV20-or09_02						TCRBD01,TCRBD02	TCRBD01-01,TCRBD02-01		TCRBJ02-01*01	TCRBJ02	TCRBJ02-01	01				4	0	6	2	5	1	41	51	56	-1	60	1	Out	VDJ
CACATCAATTCCCTGGAGCTTGGTGACTCTGCTGTGTATTTCTGTGCCAGCAGCAAGGGATACACAGATACGCAGTATTTTGGCCCA	CASSKGYTDTQYF	1	0.0020920502092050207	39	TCRBV03-01/03-02*01	TCRBV03	TCRBV03-01/03-02	01								TCRBD01,TCRBD02	TCRBD01-01,TCRBD02-01		TCRBJ02-03*01	TCRBJ02	TCRBJ02-03	01				5	2	0	8	2	2	42	54	56	60	62	1	In	VDJ
CTGTCCTCAGAACCGGGAGACACGGCACTGTATCTCTGCGCCAGCCTTAGCGGGACAAGCTCCTACAATGAGCAGTTCTTCGGGCCA	CASLSGTSSYNEQFF	2	0.0041841004184100415	45	TCRBV23-01*01	TCRBV23	TCRBV23-01	01				TCRBD02-01*02	TCRBD02	TCRBD02-01	02				TCRBJ02-01*01	TCRBJ02	TCRBJ02-01	01				8	4	5	3	2	0	36	45	47	55	59	2	In	VDJ
ACAAAGCTGGAGGACTCAGCCATGTACTTCTGTGCCAGCAGTGACCGTAGCGGGGGGGCCCCCCAAGAGACCCAGTACTTCGGGCCA	CASSDRSGGAPQETQYF	1	0.0020920502092050207	51	TCRBV02-01	TCRBV02	TCRBV02-01				01,03	TCRBD02-01*01	TCRBD02	TCRBD02-01	01				TCRBJ02-05*01	TCRBJ02	TCRBJ02-05	01				3	4	5	0	3	1	30	44	47	58	62	1	In	VDJ
GAGCAGGGGGACTCGGCCATGTATCTCTGTGCCAGCAGCTTAGAAACTGGATTCCTTGGGGCTCCAGATACGCAGTATTTTGGCCCA	CASSLETGFLGAPDTQYF	1	0.0020920502092050207	54	TCRBV07-09*01	TCRBV07	TCRBV07-09	01				TCRBD01-01*01	TCRBD01	TCRBD01-01	01				TCRBJ02-03*01	TCRBJ02	TCRBJ02-03	01				1	2	7	0	14	4	27	43	57	62	64	1	In	VDJ
TCTCTGGAGCTGGGGGACTCAGCTTTGTATTTCTGTGCCAGCAGCGAAGGGCGGGGGGGGTACCAAGAGACCCAGTACTTCGGGCCA	CASSEGRGGYQETQYF	1	0.0020920502092050207	48	TCRBV09-01*01	TCRBV09	TCRBV09-01	01				TCRBD02-01*01	TCRBD02	TCRBD02-01	01				TCRBJ02-05*01	TCRBJ02	TCRBJ02-05	01				3	2	7	0	4	0	33	46	50	59	61	1	In	VDJ
GTCTGCTGCCTCCTCCCAGACATCTGTATATTTCTGCGCCAGGGATCCTAGCGGGATAGCTACCAAGAGACCCAGTACTTCGGGCCA		1	0.0020920502092050207	47	TCRBV10-01	TCRBV10	TCRBV10-01				01,03	TCRBD02-01*02	TCRBD02	TCRBD02-01	02				TCRBJ02-05*01	TCRBJ02	TCRBJ02-05	01				9	5	4	3	5	0	34	42	47	56	61	1	Out	VDJ
CCAACCAGACAGCTCTTTACTTCTGTGCCACCAGTGCGTGATCCTAGCGGGGGGACTATGAGATTCTACGAGCAGTACTTCGGGCCG		1	0.0020920502092050207	58	TCRBV24-01*01	TCRBV24	TCRBV24-01	01				TCRBD02-01*01	TCRBD02	TCRBD02-01	01				TCRBJ02-07*01	TCRBJ02	TCRBJ02-07	01				5	11	4	1	7	3	23	36	43	54	65	1	Out	VDJ
ATCCGGTCCACAAAGCTGGAGGACTCAGCCATGTACTTCTGTGCCAGCAGTAGTCGGGAGAGGCTCGATACGCAGTATTTTGGCCCA	CASSSRERLDTQYF	1	0.0020920502092050207	42	TCRBV02-01	TCRBV02	TCRBV02-01				01,03	TCRBD02-01*02	TCRBD02	TCRBD02-01	02				TCRBJ02-03*01	TCRBJ02	TCRBJ02-03	01				5	6	8	2	3	6	39	51	54	60	66	1	In	VDJ
CTGAGCTCTCTGGAGCTGGGGGACTCAGCTTTGTATTTCTGTGCCAGCAGCGTAGGCCTAGCTACAGATACGCAGTATTTTGGCCCA	CASSVGLATDTQYF	1	0.0020920502092050207	42	TCRBV09-01*01	TCRBV09	TCRBV09-01	01				TCRBD02-01	TCRBD02	TCRBD02-01				01,02	TCRBJ02-03*01	TCRBJ02	TCRBJ02-03	01				0	1	4	7	2	3	39	55	57	62	63	1	In	VDJ
TTGGAGCTGGACGACTCGGCCCTGTATCTCTGTGCCAGCAGCTTGGTGGGGCGGGGGGATAGCACAGATACGCAGTATTTTGGCCCA	CASSLVGRGDSTDTQYF	1	0.0020920502092050207	51	TCRBV05-04*01	TCRBV05	TCRBV05-04	01				TCRBD02-01*01	TCRBD02	TCRBD02-01	01				TCRBJ02-03*01	TCRBJ02	TCRBJ02-03	01				0	2	7	1	4	0	30	46	50	58	60	1	In	VDJ
CAGCAGGTAGTGCGAGGAGATTCGGCAGCTTATTTCTGTGCCAGCTCAGTCGGACAAATTAACACCGGGGAGCTGTTTTTTGGAGAA	CASSVGQINTGELFF	3	0.006276150627615063	45	TCRBV18-01*01	TCRBV18	TCRBV18-01	01				TCRBD01-01*01	TCRBD01	TCRBD01-01	01				TCRBJ02-02*01	TCRBJ02	TCRBJ02-02	01				5	4	1	6	3	2	36	48	51	56	60	3	In	VDJ
GTGAACGCCTTGGAGCTGGAGGACTCGGCCCTGTATCTCTGTGCCAGCAGCTTAGTTCGGTACAATCAGCCCCAGCATTTTGGTGAT	CASSLVRYNQPQHF	2	0.0041841004184100415	42	TCRBV05-08*01	TCRBV05	TCRBV05-08	01				TCRBD02-01	TCRBD02	TCRBD02-01				01,02	TCRBJ01-05*01	TCRBJ01	TCRBJ01-05	01				2	2	8	5	4	3	39	53	57	60	62	2	In	VDJ
GGAGTCCGCCAGCACCAACCAGACATCTATGTACCTCTGTGCCAGCAGTTTATGCTTAAGCGGGAAGAGACCCAGTACTTCGGGCCA		1	0.0020920502092050207	44	TCRBV28-01*01	TCRBV28	TCRBV28-01	01				TCRBD02-01	TCRBD02	TCRBD02-01				01,02	TCRBJ02-05*01	TCRBJ02	TCRBJ02-05	01				0	0	6	4	4	3	37	54	58	-1	64	1	Out	VDJ
GAGTCTGCCATCCCCAACCAGACAGCTCTTTACTTCTGTGCCACCAGTGCCCACTCCGACTTAGGAGATACGCAGTATTTTGGCCCA	CATSAHSDLGDTQYF	1	0.0020920502092050207	45	TCRBV24-01*01	TCRBV24	TCRBV24-01	01				TCRBD02-01	TCRBD02	TCRBD02-01				01,02	TCRBJ02-03*01	TCRBJ02	TCRBJ02-03	01				5	4	2	10	8	5	36	49	57	61	65	1	In	VDJ
NTGTCGGCTGCTCCCTCCCAAACATCTGTGTACTTCTGTGCCAGCAGTACCTATAGCGGGATCGAACTCGAGCAGTACTTCGGGCCG	CASSTYSGIELEQYF	2	0.0041841004184100415	45	TCRBV06-02/06-03*01	TCRBV06	TCRBV06-02/06-03	01				TCRBD02-01*02	TCRBD02	TCRBD02-01	02				TCRBJ02-07*01	TCRBJ02	TCRBJ02-07	01				5	7	5	3	5	6	36	48	53	61	68	2	In	VDJ
GAGTCCGCCAGCACCAACCAGACATCTATGTACCTCTGTGCCAGCACCCTAGGGGGCCGTCGGGGCTACGAGCAGTACTTCGGGCCG	CASTLGGRRGYEQYF	2	0.0041841004184100415	45	TCRBV28-01*01	TCRBV28	TCRBV28-01	01				TCRBD01-01*01	TCRBD01	TCRBD01-01	01				TCRBJ02-07*01	TCRBJ02	TCRBJ02-07	01				7	8	5	0	4	3	36	46	50	57	65	2	In	VDJ
TCGGCTGCTCCCTCCCAGACATCTGTGTACTTCTGTGCCAGCAGTTACCAGCTTGGGGCAACCCAAGAGACCCAGTACTTCGGGCCA	CASSYQLGATQETQYF	1	0.0020920502092050207	48	TCRBV06-05*01	TCRBV06	TCRBV06-05	01				TCRBD01-01*01	TCRBD01	TCRBD01-01	01				TCRBJ02-05*01	TCRBJ02	TCRBJ02-05	01				2	3	7	0	6	1	33	48	54	59	62	1	In	VDJ
GTAGTGCGAGGAGATTCGGCAGCTTATTTCTGTGCCAGCTCACCCTCAACGAGGGGCGCGGGTCCCGGGGAGCTGTTTTTTGGAGAA	CASSPSTRGAGPGELFF	1	0.0020920502092050207	51	TCRBV18-01*01	TCRBV18	TCRBV18-01	01								TCRBD01,TCRBD02	TCRBD01-01,TCRBD02-01		TCRBJ02-02*01	TCRBJ02	TCRBJ02-02	01				3	8	5	2	7	6	30	44	51	56	64	1	In	VDJ
GAGTCCGCTACCAGCTCCCAGACATCTGTGTACTTCTGTGCCATCAGTGTGGGAGGGGGCGCCGGGCAGCCCCAGCATTTTGGTGAT	CAISVGGGAGQPQHF	1	0.0020920502092050207	45	TCRBV10-03*01	TCRBV10	TCRBV10-03	01								TCRBD01,TCRBD02	TCRBD01-01,TCRBD02-01		TCRBJ01-05*01	TCRBJ01	TCRBJ01-05	01				4	6	5	0	4	7	36	49	53	60	66	1	In	VDJ
GAGTCCGCCAGCACCAACCAGACATCTATGTACCTCTGTGCCAGCAGTTCCACGCGGACAGGGCCCTACGAGCAGTACTTCGGGCCG	CASSSTRTGPYEQYF	1	0.0020920502092050207	45	TCRBV28-01*01	TCRBV28	TCRBV28-01	01				TCRBD01-01*01	TCRBD01	TCRBD01-01	01				TCRBJ02-07*01	TCRBJ02	TCRBJ02-07	01				4	1	1	3	6	2	36	49	55	63	64	1	In	VDJ
GAGCTGGACGACTCGGCCCTGTATCTCTGTGCCAGCAGCTTGGAGGGTGGCAGGGAAGGTCCTGGAAACACCATATATTTTGGAGAG	CASSLEGGREGPGNTIYF	1	0.0020920502092050207	54	TCRBV05-04*01	TCRBV05	TCRBV05-04	01				TCRBD01-01*01	TCRBD01	TCRBD01-01	01				TCRBJ01-03*01	TCRBJ01	TCRBJ01-03	01				0	6	4	3	7	2	27	43	50	55	61	1	In	VDJ
CTGGAGTCTGCTGTCTCCTCCCAGACATCTGTATATTTCTGCGCCAGCAGTGAGTCGGGTAATACCGGGGAGCTGTTTTTTGGAGAA	CASSESGNTGELFF	1	0.0020920502092050207	42	TCRBV10-01*01	TCRBV10	TCRBV10-01	01								TCRBD01,TCRBD02	TCRBD01-01,TCRBD02-01		TCRBJ02-02*01	TCRBJ02	TCRBJ02-02	01				0	4	0	9	0	5	39	-1	56	59	63	1	In	VDJ
ATCCAGCGCACAGAGCGGGGGGACTCAGCCGTGTATCTCTGTGCCAGCAGCTCTGGGGCGGGCGGCACTGAAGCTTTCTTTGGACAA	CASSSGAGGTEAFF	2	0.0041841004184100415	42	TCRBV07-03*01	TCRBV07	TCRBV07-03	01								TCRBD01,TCRBD02	TCRBD01-01,TCRBD02-01		TCRBJ01-01*01	TCRBJ01	TCRBJ01-01	01				4	6	7	0	2	4	39	52	54	59	65	2	In	VDJ
CAGCGCACAGAGCAGGGGGACTCGGCCATGTATCTCTGTGCCAGCGGACAGGCCCTAGCGGGAGTAGATACGCAGTATTTTGGCCCA	CASGQALAGVDTQYF	1	0.0020920502092050207	45	TCRBV07-09	TCRBV07	TCRBV07-09				01,05,06	TCRBD02-01*02	TCRBD02	TCRBD02-01	02				TCRBJ02-03*01	TCRBJ02	TCRBJ02-03	01				8	1	4	2	9	5	36	45	54	64	65	1	In	VDJ
TTGGAGCTGGGGGACTCGGCCCTTTATCTTTGCGCCAGCAGCTTGGTGGGGACAGGGCAAACTAATGAAAAACTGTTTTTTGGCAGT	CASSLVGTGQTNEKLFF	1	0.0020920502092050207	51	TCRBV05-01*01	TCRBV05	TCRBV05-01	01				TCRBD01-01*01	TCRBD01	TCRBD01-01	01				TCRBJ01-04*01	TCRBJ01	TCRBJ01-04	01				0	2	0	3	2	1	30	46	48	57	59	1	In	VDJ
AAGATCCAGCGCACAGAGCAGGAGGACTCCGCCGTGTATCTCTGTGCCAGCAGCTTAGCACCCTGGGGGGGCTACACCTTCGGTTCG	CASSLAPWGGYTF	1	0.0020920502092050207	39	TCRBV07-08*01	TCRBV07	TCRBV07-08	01								TCRBD01,TCRBD02	TCRBD01-01,TCRBD02-01		TCRBJ01-02*01	TCRBJ01	TCRBJ01-02	01				0	0	6	1	5	8	42	59	64	-1	69	1	In	VDJ
CTGACTGTGAGCAACATGAGCCCTGAAGACAGCAGCATATATCTCTGCAGCGTCGGGCAGGGTTCCTACGAGCAGTACTTCGGGCCG	CSVGQGSYEQYF	2	0.0041841004184100415	36	TCRBV29-01	TCRBV29	TCRBV29-01				01,02	TCRBD01-01*01	TCRBD01	TCRBD01-01	01				TCRBJ02-07*01	TCRBJ02	TCRBJ02-07	01				6	1	4	3	4	1	45	53	57	62	63	2	In	VDJ
CTGATTCTGGAGTCCGCCAGCACCAACCAGACATCTATGTACCTCTGTGCCAGCAGTTTGGGTGTCCATGGCTACACCTTCGGTTCG	CASSLGVHGYTF	1	0.0020920502092050207	36	TCRBV28-01*01	TCRBV28	TCRBV28-01	01								TCRBD01,TCRBD02	TCRBD01-01,TCRBD02-01		TCRBJ01-02*01	TCRBJ01	TCRBJ01-02	01				3	5	0	9	0	6	45	-1	59	62	67	1	In	VDJ
NNNNNNNNNTGTCGGCTGCTCCCTCCCAGACATCTGTGTACTTCTGTGCCAGCGGTGGGGTCGGAAGAGACCCAGTACTTCGGGCCA		1	0.0020920502092050207	37	TCRBV06	TCRBV06				TCRBV06-01,TCRBV06-05						TCRBD01,TCRBD02	TCRBD01-01,TCRBD02-01		TCRBJ02-05*01	TCRBJ02	TCRBJ02-05	01				4	4	0	9	0	3	44	-1	57	60	64	1	Out	VDJ
ACAGAGCAGCGGGACTCGGCCATGTATCGCTGTGCCAGCAGCACCCGAAGACAGGGGGCCGGCACAGATACGCAGTATTTTGGCCCA	CASSTRRQGAGTDTQYF	1	0.0020920502092050207	51	TCRBV07-06*01	TCRBV07	TCRBV07-06	01				TCRBD01-01*01	TCRBD01	TCRBD01-01	01				TCRBJ02-03*01	TCRBJ02	TCRBJ02-03	01				5	2	2	0	7	1	30	42	49	59	61	1	In	VDJ
CGCTCTGAGATGAATGTGAGCACCTTGGAGCTGGGGGACTCGGCCCTTTATCTTTGCGCCAGGGAGACGGGCCCTTTCTTTGGACAA	CARETGPFF	1	0.0020920502092050207	27	TCRBV05-01*01	TCRBV05	TCRBV05-01	01								TCRBD01,TCRBD02	TCRBD01-01,TCRBD02-01		TCRBJ01-01*01	TCRBJ01	TCRBJ01-01	01				8	1	8	0	6	12	54	62	68	72	73	1	In	VDJ
ATTCTGGAGTCCGCCAGCACCAACCAGACATCTATGTACCTCTGTGCCAGCAGGCTCTCAGGGTCCTATGGCTACACCTTCGGTTCG	CASRLSGSYGYTF	1	0.0020920502092050207	39	TCRBV28-01*01	TCRBV28	TCRBV28-01	01				TCRBD01-01*01	TCRBD01	TCRBD01-01	01				TCRBJ01-02*01	TCRBJ01	TCRBJ01-02	01				6	2	4	3	5	4	42	53	58	63	65	1	In	VDJ
GAAGATCCAGCCCTCAGAACCCAGGGACTCAGCTGTGTACTTCTGTGCCGGACCCCGTCCCCGAGGGAAAAACTGTTTTTTGGCAGT		1	0.0020920502092050207	38	TCRBV12-03/12-04*01	TCRBV12	TCRBV12-03/12-04	01								TCRBD01,TCRBD02	TCRBD01-01,TCRBD02-01		TCRBJ01-04*01	TCRBJ01	TCRBJ01-04	01				11	13	1	7	0	8	43	-1	49	53	66	1	Out	VDJ
CAGAACCGGGAGACACGGCACTGTATCTCTGCGCCAGCACCCCGGGACAGGTTCATGAACTACAATCAGCCCCAGCATTTTGGTGAT		1	0.0020920502092050207	52	TCRBV23-01*01	TCRBV23	TCRBV23-01	01				TCRBD01-01*01	TCRBD01	TCRBD01-01	01				TCRBJ01-05*01	TCRBJ01	TCRBJ01-05	01				7	11	0	4	4	3	29	39	43	51	62	1	Out	VDJ
AGTTCTAAGAAGCTCCTTCTCAGTGACTCTGGCTTCTATCTCTGTGCCTGGAGTTCGGGGGGGCTAAGGGGCTACACCTTCGGTTCG	CAWSSGGLRGYTF	2	0.0041841004184100415	39	TCRBV30-01*01	TCRBV30	TCRBV30-01	01				TCRBD02-01*01	TCRBD02	TCRBD02-01	01				TCRBJ01-02*01	TCRBJ01	TCRBJ01-02	01				2	6	8	0	1	8	42	54	55	63	69	2	In	VDJ
ACTGTGACATCGGCCCAAAAGAACCCGACAGCTTTCTATCTCTGTGCCAGTAGTCAGGACTCGACAGATACGCAGTATTTTGGCCCA	CASSQDSTDTQYF	1	0.0020920502092050207	39	TCRBV19-01*01	TCRBV19	TCRBV19-01	01				TCRBD02-01	TCRBD02	TCRBD02-01				01,02	TCRBJ02-03*01	TCRBJ02	TCRBJ02-03	01				5	2	1	10	2	3	42	54	56	61	63	1	In	VDJ
TCCTTGGAGCTGGGGGACTCAGCCCTGTACTTCTGTGCCAGCAGCTTACGCCGACAGGGGGCGACCGGGGAGCTGTTTTTTGGAGAA	CASSLRRQGATGELFF	1	0.0020920502092050207	48	TCRBV13-01*01	TCRBV13	TCRBV13-01	01				TCRBD01-01*01	TCRBD01	TCRBD01-01	01				TCRBJ02-02*01	TCRBJ02	TCRBJ02-02	01				2	1	2	0	4	5	33	48	52	62	63	1	In	VDJ
TCTCACTGTGACATCGGCCCAAAAGAACCCGACAGCTTTCTATCTCTGTGCCAGTAGTTCATGAACACTGAAGCTTTCTTTGGACAA		1	0.0020920502092050207	35	TCRBV19-01*01	TCRBV19	TCRBV19-01	01				TCRBD01-01*01	TCRBD01	TCRBD01-01	01				TCRBJ01-01*01	TCRBJ01	TCRBJ01-01	01				5	0	4	6	1	0	46	58	59	-1	61	1	Out	VDJ
NTGTTGGCTGCTCCCTCCCAGACATCTGTGTACTTCTGTGCCAGCAGTTAGCGGGGCTCGGGCACAGATACGCAGTATTTTGGCCCA	CASS*RGSGTDTQYF	1	0.0020920502092050207	45	TCRBV06-06*01	TCRBV06	TCRBV06-06	01				TCRBD02-01*01	TCRBD02	TCRBD02-01	01				TCRBJ02-03*01	TCRBJ02	TCRBJ02-03	01				3	5	7	3	0	1	36	-1	50	56	61	1	Stop	VDJ
TCTAAGAAGCTCCTTCTCAGTGACTCTGGCTTCTATCTCTGTGCCCAAATGAGGGGAGTGGGAACCGGGGAGCTGTTTTTTGGAGAA	CAQMRGVGTGELFF	2	0.0041841004184100415	42	TCRBV30-01	TCRBV30	TCRBV30-01				01,05					TCRBD01,TCRBD02	TCRBD01-01,TCRBD02-01		TCRBJ02-02*01	TCRBJ02	TCRBJ02-02	01				8	7	5	2	6	5	39	45	51	56	63	2	In	VDJ
TGACATCGGCCCAAAAGAACCCGACAGCTTTCTATCTCTGTGCCAGCCCGGACAGCCTCCTATAATTCACCCCTCCACTTTGGGAAT		2	0.0041841004184100415	43	TCRBV19-01*01	TCRBV19	TCRBV19-01	01				TCRBD01-01*01	TCRBD01	TCRBD01-01	01				TCRBJ01-06*01	TCRBJ01	TCRBJ01-06	01				9	1	1	5	3	0	38	46	49	55	56	2	Out	VDJ
AACCTGAGCTCTCTGGAGCTGGGGGACTCAGCTTTGTATTTCTGTGCCAGCAGCGTAGATAGGGGAGATACGCAGTATTTTGGCCCA	CASSVDRGDTQYF	1	0.0020920502092050207	39	TCRBV09-01*01	TCRBV09	TCRBV09-01	01				TCRBD01-01*01	TCRBD01	TCRBD01-01	01				TCRBJ02-03*01	TCRBJ02	TCRBJ02-03	01				0	0	5	2	2	5	42	58	60	-1	65	1	In	VDJ
NTGTCGGCTGCTCCCTCCCAGACATCTGTGTACTTCTGTGCCAGCAGTGAAGGGTGGACAGGGGGCTACGAGCAGTACTTCGGGCCG	CASSEGWTGGYEQYF	1	0.0020920502092050207	45	TCRBV06-01*01	TCRBV06	TCRBV06-01	01				TCRBD01-01*01	TCRBD01	TCRBD01-01	01				TCRBJ02-07*01	TCRBJ02	TCRBJ02-07	01				1	0	1	1	3	3	36	52	55	-1	65	1	In	VDJ
ACCAGTGCCCATCCTGAAGACAGCAGCTTCTACATCTGCAGTGCTAGACTTACTAGCGGGGGGTTGGAGACCCAGTACTTCGGGCCA	CSARLTSGGLETQYF	1	0.0020920502092050207	45	TCRBV20	TCRBV20				TCRBV20-01,TCRBV20-or09_02		TCRBD02-01*01	TCRBD02	TCRBD02-01	01				TCRBJ02-05*01	TCRBJ02	TCRBJ02-05	01				2	3	3	1	3	5	36	48	51	63	66	1	In	VDJ
CAGGGGGACTCGGCCATGTATCTCTGTGCCAGCAGTCCTCGGCAAAGGCAGGGACCGTACGGGAACACTGAAGCTTTCTTTGGACAA	CASSPRQRQGPYGNTEAFF	1	0.0020920502092050207	57	TCRBV07-09*01	TCRBV07	TCRBV07-09	01								TCRBD01,TCRBD02	TCRBD01-01,TCRBD02-01		TCRBJ01-01*01	TCRBJ01	TCRBJ01-01	01				6	7	0	7	15	1	24	35	50	55	62	1	In	VDJ
TCCAGCAGGTAGTGCGAGGAGATTCGGCAGCTTATTTCTGTGCCAGCTCACGGGGCGCGCTCTGGAAACACCATATATTTTGGAGAG		1	0.0020920502092050207	43	TCRBV18-01*01	TCRBV18	TCRBV18-01	01				TCRBD01-01*01	TCRBD01	TCRBD01-01	01				TCRBJ01-03*01	TCRBJ01	TCRBJ01-03	01				4	3	7	0	0	0	38	-1	51	56	59	1	Out	VDJ
ATCCAGCGCACAGAGCAGCGGGACTCGGCCATGTATCGCTGTGCCAGCAGCTTAAATAGCGGGGTTGATGAGCAGTTCTTCGGGCCA	CASSLNSGVDEQFF	1	0.0020920502092050207	42	TCRBV07-06*01	TCRBV07	TCRBV07-06	01				TCRBD02-01*01	TCRBD02	TCRBD02-01	01				TCRBJ02-01*01	TCRBJ02	TCRBJ02-01	01				2	3	5	3	2	8	39	54	56	64	67	1	In	VDJ
ACAGTGACCAGTGCCCATCCTGAAGACAGCAGCTTCTACATCTGCAGTGCCAATCACAGGGGGCAAGAGACCCAGTACTTCGGGCCA	CSANHRGQETQYF	1	0.0020920502092050207	39	TCRBV20	TCRBV20				TCRBV20-01,TCRBV20-or09_02		TCRBD01-01*01	TCRBD01	TCRBD01-01	01				TCRBJ02-05*01	TCRBJ02	TCRBJ02-05	01				6	0	3	1	5	2	42	50	55	-1	63	1	In	VDJ
ACTCTGAAGATCCAGCGCACAGAGCAGGGGGACTCGGCCATGTATCTCTGTGCCAGCAGCTTACGAGATACGCAGTATTTTGGCCCA	CASSLRDTQYF	1	0.0020920502092050207	33	TCRBV07-09*01	TCRBV07	TCRBV07-09	01				TCRBD02-01	TCRBD02	TCRBD02-01				01,02	TCRBJ02-03*01	TCRBJ02	TCRBJ02-03	01				2	0	8	6	0	5	48	-1	63	-1	65	1	In	VDJ
AGCCAGAAGACTCAGCCCTGTATCTCTGCGCCAGCAGCAGGCATCGCTAGAACCACAAGGTCGGGCAACGTCCTGACTTTCGGGGCC		1	0.0020920502092050207	55	TCRBV04-01*01	TCRBV04	TCRBV04-01	01				TCRBD02-01	TCRBD02	TCRBD02-01				01,02	TCRBJ02-06*01	TCRBJ02	TCRBJ02-06	01				5	15	4	8	8	9	26	38	46	50	65	1	Out	VDJ
TACTAGCACCAGCCAGACCTCTGTACCTCTGTGGCAGTATCGCGAGTGATAGCCACAAGTCGGGCCAACGTCCTGACTTTCGGGGCC		1	0.0020920502092050207	52	TCRBV08-01*01	TCRBV08	TCRBV08-01	01				TCRBD02-01	TCRBD02	TCRBD02-01				01,02	TCRBJ02-06*01	TCRBJ02	TCRBJ02-06	01				5	8	5	7	11	5	29	38	49	53	61	1	Out	VDJ
GAGCTGGGGGACTCAGCCCTGTACTTCTGTGCCAGCAGGTCCGGCAAGCTGAGTAAAAGTCGGGCCAACGTCCTGACTTTCGGGGCC	CASRSGKLSKSRANVLTF	1	0.0020920502092050207	54	TCRBV13-01*01	TCRBV13	TCRBV13-01	01								TCRBD01,TCRBD02	TCRBD01-01,TCRBD02-01		TCRBJ02-06*01	TCRBJ02	TCRBJ02-06	01				6	16	9	0	4	5	27	38	42	45	61	1	In	VDJ
ACATCGGCCCAAAAGAACCCGACAGCTTTCTATCTCTGTGCCAGTAGTCCAGTAGCGGGAGTCTACAATGAGCAGTTCTTCGGGCCA	CASSPVAGVYNEQFF	2	0.0041841004184100415	45	TCRBV19-01*01	TCRBV19	TCRBV19-01	01				TCRBD02-01*02	TCRBD02	TCRBD02-01	02				TCRBJ02-01*01	TCRBJ02	TCRBJ02-01	01				5	1	5	2	4	3	36	48	52	61	62	2	In	VDJ
ACGGAGTCAGGGGACACAGCACTGTATTTCTGTGCCAGCAGCGTTTTTATAGCTACACAATTCGCCACTGAAGCTTTCTTTGGACAA	CASSVFIATQFATEAFF	1	0.0020920502092050207	51	TCRBV21-01*01	TCRBV21	TCRBV21-01	01				TCRBD02-01	TCRBD02	TCRBD02-01				01,02	TCRBJ01-01*01	TCRBJ01	TCRBJ01-01	01				5	12	5	7	7	4	30	42	49	53	65	1	In	VDJ
GTGAACGCCTTGGAGCTGGAGGACTCGGCCCTGTATCTCTGTGCCAGCAGCTTGAGGGCTATGAACACTGAAGCTTTCTTTGGACAA	CASSLRAMNTEAFF	1	0.0020920502092050207	42	TCRBV05-08*01	TCRBV05	TCRBV05-08	01								TCRBD01,TCRBD02	TCRBD01-01,TCRBD02-01		TCRBJ01-01*01	TCRBJ01	TCRBJ01-01	01				1	3	5	3	0	0	39	-1	54	58	61	1	In	VDJ
CTGCAGCCAGAAGACTCGGCCCTGTATCTCTGTGCCAGCAGCCAAGATCCCCCCCTAGGGCGGGATGAAAAACTGTTTTTTGGCAGT	CASSQDPPLGRDEKLFF	2	0.0041841004184100415	51	TCRBV04-02*01	TCRBV04	TCRBV04-02	01				TCRBD02-01	TCRBD02	TCRBD02-01				01,02	TCRBJ01-04*01	TCRBJ01	TCRBJ01-04	01				0	0	7	4	12	6	30	47	59	-1	64	2	In	VDJ
GGTCGCACTGCAGCAAGAAGACTCAGCTGCGTATCTCTGCACCAGCAGCCAAGTTGTTAGCGGTCCTACGAGCAGTACTTCGGGCCG		1	0.0020920502092050207	44	TCRBV01-01*01	TCRBV01	TCRBV01-01	01				TCRBD02-01	TCRBD02	TCRBD02-01				01,02	TCRBJ02-07*01	TCRBJ02	TCRBJ02-07	01				1	0	5	5	4	1	37	53	57	-1	63	1	Out	VDJ
AATTCCCTGGAGCTTGGTGACTCTGCTGTGTATTTCTGTGCCAGCAGCCAAGGAACAGGAAACACCGGGGAGCTGTTTTTTGGAGAA	CASSQGTGNTGELFF	1	0.0020920502092050207	45	TCRBV03-01/03-02*01	TCRBV03	TCRBV03-01/03-02	01				TCRBD01-01*01	TCRBD01	TCRBD01-01	01				TCRBJ02-02*01	TCRBJ02	TCRBJ02-02	01				1	1	3	4	2	2	36	52	54	59	60	1	In	VDJ
CTGACAGTGACCAGTGCCCATCCTGAAGACAGCAGCTTCTACATCTGCAGTGCTCGACCACTGAGCACTGAAGCTTTCTTTGGACAA	CSARPLSTEAFF	1	0.0020920502092050207	36	TCRBV20	TCRBV20				TCRBV20-01,TCRBV20-or09_02						TCRBD01,TCRBD02	TCRBD01-01,TCRBD02-01		TCRBJ01-01*01	TCRBJ01	TCRBJ01-01	01				5	7	2	7	1	4	45	54	55	58	65	1	In	VDJ
GGCCCTCACATACCTCTCAGTACCTCTGTGCCAGCAGTGATTTAGTGGGCCCAAAAGGGAGACAATGAAAAACTGTTTTTTGGCAGT		1	0.0020920502092050207	55	TCRBV25-01*01	TCRBV25	TCRBV25-01	01				TCRBD02-01*02	TCRBD02	TCRBD02-01	02				TCRBJ01-04*01	TCRBJ01	TCRBJ01-04	01				3	2	9	2	16	5	26	40	56	61	63	1	Out	VDJ
GAACCGGGAGACACGGCACTGTATCTCTGCGCCAGCAATCAAATTTAACAGGGATGGGCACAGAATCAGCCCCAGCATTTTGGTGAT	CASNQI*QGWAQNQPQHF	1	0.0020920502092050207	54	TCRBV23-01*01	TCRBV23	TCRBV23-01	01				TCRBD01-01*01	TCRBD01	TCRBD01-01	01				TCRBJ01-05*01	TCRBJ01	TCRBJ01-05	01				2	10	3	3	5	4	27	42	47	53	63	1	Stop	VDJ
CAGCAGGTAGTGCGAGGAGATTCGGCAGCTTATTTCTGTGCCAGCTCACCACGAGCGGGAGTAAGAAATGAGCAGTTCTTCGGGCCA	CASSPRAGVRNEQFF	2	0.0041841004184100415	45	TCRBV18-01*01	TCRBV18	TCRBV18-01	01				TCRBD02-01*02	TCRBD02	TCRBD02-01	02				TCRBJ02-01*01	TCRBJ02	TCRBJ02-01	01				1	5	6	2	1	7	36	52	53	61	66	2	In	VDJ
TCGGCTGCTCCCTCCCAGACATCTGTGTACTTCTGTGCCAGCAGTGAATCTAGCGGGGGTTACTGGGAGACCCAGTACTTCGGGCCA	CASSESSGGYWETQYF	1	0.0020920502092050207	48	TCRBV06-01*01	TCRBV06	TCRBV06-01	01				TCRBD02-01*01	TCRBD02	TCRBD02-01	01				TCRBJ02-05*01	TCRBJ02	TCRBJ02-05	01				2	7	4	2	1	5	33	48	49	59	66	1	In	VDJ
NNNNNNNNNTGTCGGCTGCTCCCTCCCAGACATCTGTGCACTTCTGTGCCAGCGGTGGGGTCGGAAGAGACCCAGTACTTCGGGCCA		1	0.0020920502092050207	37	TCRBV06	TCRBV06				TCRBV06-01,TCRBV06-05						TCRBD01,TCRBD02	TCRBD01-01,TCRBD02-01		TCRBJ02-05*01	TCRBJ02	TCRBJ02-05	01				4	4	0	9	0	3	44	-1	57	60	64	1	Out	VDJ
GATCCAGCCCTCAGAACCCAGGGACTCAGCTGTGTACTTCTGTGCCAGCAGTTTTGTAGCGGGGGGGGAGAGCAGTACTTCGGGCCG		1	0.0020920502092050207	41	TCRBV12	TCRBV12				TCRBV12-03/12-04,TCRBV12-04		TCRBD02-01*01	TCRBD02	TCRBD02-01	01				TCRBJ02-07*01	TCRBJ02	TCRBJ02-07	01				3	2	5	0	2	7	40	54	56	67	69	1	Out	VDJ
NTGTCGGCTGCTCCCTCCCAAACATCTGTGTACTTCTGTGCCACCGACTCCAGGGGGCGGGGGACAGATACGCAGTATTTTGGCCCA	CATDSRGRGTDTQYF	1	0.0020920502092050207	45	TCRBV06	TCRBV06				TCRBV06-02/06-03,TCRBV06-02		TCRBD01-01*01	TCRBD01	TCRBD01-01	01				TCRBJ02-03*01	TCRBJ02	TCRBJ02-03	01				10	5	4	0	7	3	36	43	50	58	63	1	In	VDJ
TCCCTGATTCTGGAGTCCGCCAGCACCAACCAGACATCTATGTACCTCTGTGCCAGCACCACGTTGACTGAAGCTTTCTTTGGACAA	CASTTLTEAFF	1	0.0020920502092050207	33	TCRBV28-01*01	TCRBV28	TCRBV28-01	01								TCRBD01,TCRBD02	TCRBD01-01,TCRBD02-01		TCRBJ01-01*01	TCRBJ01	TCRBJ01-01	01				7	4	3	7	2	5	48	58	60	62	66	1	In	VDJ
ATCCAGCCTGCAGAGCTTGAGGACTCGGCCGTGTATCTCTGTGCCAGCAGCTTAACCGGAGAACGGACTGAAGCTTTCTTTGGACAA	CASSLTGERTEAFF	1	0.0020920502092050207	42	TCRBV11	TCRBV11				TCRBV11-02,TCRBV11-03		TCRBD02-01*02	TCRBD02	TCRBD02-01	02				TCRBJ01-01*01	TCRBJ01	TCRBJ01-01	01				2	5	10	2	3	5	39	54	57	61	66	1	In	VDJ
GATGAATGTGAGCACCTTGGAGCTGGGGGACTCGGCCCTTTATCTTTGCGCCAGCAGCTCCTGTTAGAGACCCAGTACTTCGGGCCA		1	0.0020920502092050207	35	TCRBV05-01*01	TCRBV05	TCRBV05-01	01				TCRBD02-01	TCRBD02	TCRBD02-01				01,02	TCRBJ02-05*01	TCRBJ02	TCRBJ02-05	01				3	3	4	10	1	4	46	59	60	62	65	1	Out	VDJ
CACAAAGCTGGAGGACTCAGCCATGTACTTCTGTGCCAGCAGTGACCGTAGCGGGGGGCCCCCCAAGAGACCCAGTACTTCGGGCCA		1	0.0020920502092050207	50	TCRBV02-01	TCRBV02	TCRBV02-01				01,03	TCRBD02-01*01	TCRBD02	TCRBD02-01	01				TCRBJ02-05*01	TCRBJ02	TCRBJ02-05	01				3	4	5	1	3	1	31	45	48	58	62	1	Out	VDJ
GCCTTGGAGCTGGACGACTCGGCCCTGTATCTCTGTGCCAGCAGCTTGGCCGGGGGGCGCAACACCGGGGAGCTGTTTTTTGGAGAA	CASSLAGGRNTGELFF	1	0.0020920502092050207	48	TCRBV05-04*01	TCRBV05	TCRBV05-04	01				TCRBD02-01*01	TCRBD02	TCRBD02-01	01				TCRBJ02-02*01	TCRBJ02	TCRBJ02-02	01				0	3	8	1	1	2	33	49	50	57	60	1	In	VDJ
NNNNNNNTGTCGGCTGCTCCCTCCCAAACATCTGTGTACTTCTGTGCCAGCAGTATCGACTGGGACTACGAGCAGTACTTCGGGCCG	CASSIDWDYEQYF	2	0.0041841004184100415	39	TCRBV06-02/06-03*01	TCRBV06	TCRBV06-02/06-03	01								TCRBD01,TCRBD02	TCRBD01-01,TCRBD02-01		TCRBJ02-07*01	TCRBJ02	TCRBJ02-07	01				5	0	0	8	7	3	42	54	61	-1	65	2	In	VDJ
CTGAAGATCCAGCGCACAGAGCAGGAGGACTCGGCCGTGTATCTCTGTGCCAGCAGCTTTCCGAACACTGAAGCTTTCTTTGGACAA	CASSFPNTEAFF	1	0.0020920502092050207	36	TCRBV07	TCRBV07				TCRBV07-02,TCRBV07-08									TCRBJ01-01*01	TCRBJ01	TCRBJ01-01	01				3	3	0	0	0	1	45	-1	-1	59	62	1	In	VJ
AGATGAATGTGAGTGCCTTGGAGCTGGGGGACTCGGCCCTGTATCTCTGTGCCAGAAGCTGCTTGTCAGCCCCAGCATTTTGGTGAT		1	0.0020920502092050207	34	TCRBV05-03	TCRBV05	TCRBV05-03				01,02					TCRBD01,TCRBD02	TCRBD01-01,TCRBD02-01		TCRBJ01-05*01	TCRBJ01	TCRBJ01-05	01				3	3	10	0	0	6	47	-1	60	62	65	1	Out	VDJ
TGCAGCCAGAAGACTCAGCCCTGTATCTCTGCGCCAGCAGCGGTAGACTCTAGAACCACAAAGTCGGGCGTCCTGACTTTCGGGGCC		1	0.0020920502092050207	52	TCRBV04-01*01	TCRBV04	TCRBV04-01	01				TCRBD02-01	TCRBD02	TCRBD02-01				01,02	TCRBJ02-06*01	TCRBJ02	TCRBJ02-06	01				5	19	2	10	4	12	29	41	45	49	68	1	Out	VDJ
ACATCGGCCCAAAAGAACCCGACAGCTTTCTATCTCTGTGCCAGTAGGAGATCGGCGGGGAGCAATCAGCCCCAGCATTTTGGTGAT	CASRRSAGSNQPQHF	1	0.0020920502092050207	45	TCRBV19-01*01	TCRBV19	TCRBV19-01	01				TCRBD02-01*01	TCRBD02	TCRBD02-01	01				TCRBJ01-05*01	TCRBJ01	TCRBJ01-05	01				6	0	7	3	7	1	36	47	54	-1	60	1	In	VDJ
CTGGAGTCCGCTACCAGCTCCCAGACATCTGTGTACTTCTGTGCCATCAGTGAGTCATTGGACCAAGAGACCCAGTACTTCGGGCCA	CAISESLDQETQYF	2	0.0041841004184100415	42	TCRBV10-03*01	TCRBV10	TCRBV10-03	01								TCRBD01,TCRBD02	TCRBD01-01,TCRBD02-01		TCRBJ02-05*01	TCRBJ02	TCRBJ02-05	01				0	0	0	10	3	0	39	56	59	-1	61	2	In	VDJ
CTTGGGGACTCGGCCGTGTATCTCTGTGCCAGCAGCTTAGATCCCTTTCGCGGGCAGCCCATGAACACTGAAGCTTTCTTTGGACAA	CASSLDPFRGQPMNTEAFF	2	0.0041841004184100415	57	TCRBV11-03*01	TCRBV11	TCRBV11-03	01				TCRBD02-01	TCRBD02	TCRBD02-01				01,02	TCRBJ01-01*01	TCRBJ01	TCRBJ01-01	01				0	7	7	4	8	0	24	41	49	54	61	2	In	VDJ
ATCCAGCCCTCAGAACCCAGGGACTCAGCTGTGTACTTCTGTGCCAGCAGTTGGAGGAGGAGCAATCAGCCCCAGCATTTTGGTGAT	CASSWRRSNQPQHF	1	0.0020920502092050207	42	TCRBV12	TCRBV12				TCRBV12-03/12-04,TCRBV12-04		TCRBD02-01*02	TCRBD02	TCRBD02-01	02				TCRBJ01-05*01	TCRBJ01	TCRBJ01-05	01				4	3	10	1	0	1	39	-1	52	57	60	1	In	VDJ
CTGACTGTGAGCAACATGAGCCCTGAAGACAGCAGCATATATCTCTGCAGCGTTGAACTTCCAAGGGGTACGCAGTATTTTGGCCCA	CSVELPRGTQYF	1	0.0020920502092050207	36	TCRBV29-01	TCRBV29	TCRBV29-01				01,02	TCRBD01-01*01	TCRBD01	TCRBD01-01	01				TCRBJ02-03*01	TCRBJ02	TCRBJ02-03	01				2	0	5	2	6	8	45	57	63	-1	68	1	In	VDJ
CAGCAGGTAGTGCGAGGAGATTCGGCAGCTTATTTCTGTGCCAGCTCACGACAAGCGGGACGGTCCTATGGCTACACCTTCGGTTCG	CASSRQAGRSYGYTF	1	0.0020920502092050207	45	TCRBV18-01*01	TCRBV18	TCRBV18-01	01				TCRBD02-01*02	TCRBD02	TCRBD02-01	02				TCRBJ01-02*01	TCRBJ01	TCRBJ01-02	01				4	5	6	3	4	4	36	49	53	60	65	1	In	VDJ
CCCTCAGAACCCAGGGACTCAGCTGTGTATTTTTGTGCTAGTGGCTGGGACACCAACGCAACTAACTATGGCTACACCTTCGGTTCG	CASGWDTNATNYGYTF	1	0.0020920502092050207	48	TCRBV12-05*01	TCRBV12	TCRBV12-05	01				TCRBD01-01*01	TCRBD01	TCRBD01-01	01				TCRBJ01-02*01	TCRBJ01	TCRBJ01-02	01				6	9	0	6	2	0	33	44	46	52	61	1	In	VDJ
ATCCAGCAGGTAGTGCGAGGAGATTCGGCAGCTTATTTCTGTGCCAGCTCCTCCGAGCAGGGGGGCTACGAGCAGTACTTCGGGCCG	CASSSEQGGYEQYF	1	0.0020920502092050207	42	TCRBV18-01*01	TCRBV18	TCRBV18-01	01				TCRBD01-01*01	TCRBD01	TCRBD01-01	01				TCRBJ02-07*01	TCRBJ02	TCRBJ02-07	01				6	1	4	1	7	3	39	50	57	64	65	1	In	VDJ
GGTCCACAAAGCTGGAGGACTCAGCCATGTACTTCTGTGCCAGCAGTCAGGACTAGCGGGAGTCTCAATGAGCAGTTCTTCGGGCCA		1	0.0020920502092050207	46	TCRBV02-01	TCRBV02	TCRBV02-01				01,03	TCRBD02-01*02	TCRBD02	TCRBD02-01	02				TCRBJ02-01*01	TCRBJ02	TCRBJ02-01	01				5	3	1	2	2	6	35	47	49	62	65	1	Out	VDJ
AGCTCTCTGGAGCTGGGGGACTCAGCTTTGTATTTCTGTGCCAGCAGCGTAGTAGGACTAGCAGGTGATACGCAGTATTTTGGCCCA	CASSVVGLAGDTQYF	1	0.0020920502092050207	45	TCRBV09-01*01	TCRBV09	TCRBV09-01	01				TCRBD02-01	TCRBD02	TCRBD02-01				01,02	TCRBJ02-03*01	TCRBJ02	TCRBJ02-03	01				0	4	1	7	2	6	36	52	54	62	66	1	In	VDJ
AGCTCTCTGGAGCTGGGGGACTCAGCTTTGTATTTCTGTGCCAGCAGCGTAGAGGGAACCAAGACCGGGGAGCTGTTTTTTGGAGAA	CASSVEGTKTGELFF	1	0.0020920502092050207	45	TCRBV09-01*01	TCRBV09	TCRBV09-01	01								TCRBD01,TCRBD02	TCRBD01-01,TCRBD02-01		TCRBJ02-02*01	TCRBJ02	TCRBJ02-02	01				0	6	0	8	1	5	36	52	53	57	63	1	In	VDJ
CCACGGAGTCAGGGGACACAGCACTGTATTTCTGTGCCAGCAGCCCCCAGATGGGCCGGTAGCAATCAGCCCCAGCATTTTGGTGAT		1	0.0020920502092050207	49	TCRBV21-01*01	TCRBV21	TCRBV21-01	01				TCRBD01-01*01	TCRBD01	TCRBD01-01	01				TCRBJ01-05*01	TCRBJ01	TCRBJ01-05	01				5	3	8	0	8	0	32	44	52	56	59	1	Out	VDJ
CTGATCCTGGAGTCACCCAGCCCCAACCAGACCTCTCTGTACTTCTGTGCCAGCAGTTTATATGAGGGAAGGCAGTTCTTCGGGCCA	CASSLYEGRQFF	1	0.0020920502092050207	36	TCRBV27-01*01	TCRBV27	TCRBV27-01	01				TCRBD02-01*02	TCRBD02	TCRBD02-01	02				TCRBJ02-01*01	TCRBJ02	TCRBJ02-01	01				1	3	11	0	2	12	45	61	63	68	71	1	In	VDJ
ACATCGGCCCAAAAGAACCCGACAGCTTTCTATCTCTGTGCCAGTAGACCCCGGCAGGGAGAAAACACTGAAGCTTTCTTTGGACAA	CASRPRQGENTEAFF	1	0.0020920502092050207	45	TCRBV19-01*01	TCRBV19	TCRBV19-01	01								TCRBD01,TCRBD02	TCRBD01-01,TCRBD02-01		TCRBJ01-01*01	TCRBJ01	TCRBJ01-01	01				6	4	4	3	7	2	36	47	54	59	63	1	In	VDJ
CTGGAGTCCGCCAGCACCAACCAGACATCTATGTACCTCTGTGCCAGCAGTTTATCGGGGGGCGCGACTGAAGCTTTCTTTGGACAA	CASSLSGGATEAFF	1	0.0020920502092050207	42	TCRBV28-01*01	TCRBV28	TCRBV28-01	01				TCRBD02-01*01	TCRBD02	TCRBD02-01	01				TCRBJ01-01*01	TCRBJ01	TCRBJ01-01	01				1	4	8	1	0	5	39	-1	55	62	66	1	In	VDJ
GCTGCTCCCTCCCAGACATCTGTGTACTTCTGTGCCAGCAGCCTGGCCACTCCGGGACAGGGGTCTAGGGGCTACACCTTCGGTTCG	CASSLATPGQGSRGYTF	1	0.0020920502092050207	51	TCRBV06	TCRBV06				TCRBV06-01,TCRBV06-05,TCRBV06-06		TCRBD01-01*01	TCRBD01	TCRBD01-01	01				TCRBJ01-02*01	TCRBJ01	TCRBJ01-02	01				6	6	0	2	12	8	30	41	53	63	69	1	In	VDJ
CTGATTCTGGAGTCCGCCAGCACCAACCAGACATCTATGTACCTCTGTGCCAGCAGTTTCGTGGGCTACGAGCAGTACTTCGGGCCG	CASSFVGYEQYF	1	0.0020920502092050207	36	TCRBV28-01*01	TCRBV28	TCRBV28-01	01								TCRBD01,TCRBD02	TCRBD01-01,TCRBD02-01		TCRBJ02-07*01	TCRBJ02	TCRBJ02-07	01				3	0	0	9	3	3	45	59	62	-1	65	1	In	VDJ
GAGCTGAATGTGAACGCCTTGTTGCTGGGGGACTCGGCCCTCTATCTCTGTGCCAGCAGCTTACGGGGGACCCAGTACTTCGGGCCA	CASSLRGTQYF	1	0.0020920502092050207	33	TCRBV05-06*01	TCRBV05	TCRBV05-06	01				TCRBD02-01*01	TCRBD02	TCRBD02-01	01				TCRBJ02-05*01	TCRBJ02	TCRBJ02-05	01				2	0	8	3	1	7	48	62	63	-1	68	1	In	VDJ
TCCCTGGAGCTTGGTGACTCTGCTGTGTATTTCTGTGCCAGCAGCCTGGGACTAGCGGGTTCTTCCTACGAGCAGTACTTCGGGCCG	CASSLGLAGSSYEQYF	1	0.0020920502092050207	48	TCRBV03-01/03-02*01	TCRBV03	TCRBV03-01/03-02	01				TCRBD02-01	TCRBD02	TCRBD02-01				01,02	TCRBJ02-07*01	TCRBJ02	TCRBJ02-07	01				4	4	0	4	1	1	33	46	47	59	63	1	In	VDJ
TGACATCGGCCCAAAAGAACCCGACAGCTTTCTATCTCTGTGCCAGTACCTAGAAGCTCTGGGGCCAACGTCCTGACTTTCGGGGCC		1	0.0020920502092050207	43	TCRBV19-01*01	TCRBV19	TCRBV19-01	01				TCRBD02-01	TCRBD02	TCRBD02-01				01,02	TCRBJ02-06*01	TCRBJ02	TCRBJ02-06	01				7	3	4	8	1	0	38	48	49	53	56	1	Out	VDJ
CTGAGGATCCAGCAGGTAGTGCGAGGAGATTCGGCAGCTTATTTCTGTGCCAGCTCACCCCCGGACAGGGCGGCTTTCTTTGGACAA	CASSPPDRAAFF	1	0.0020920502092050207	36	TCRBV18-01*01	TCRBV18	TCRBV18-01	01				TCRBD01-01*01	TCRBD01	TCRBD01-01	01				TCRBJ01-01*01	TCRBJ01	TCRBJ01-01	01				3	2	1	3	3	11	45	59	62	70	72	1	In	VDJ
TCCGCCAGCACCAACCAGACATCTATGTACCTCTGTGCCAGCAGCCAATTGGGGAGGGGGAGCACAGATACGCAGTATTTTGGCCCA	CASSQLGRGSTDTQYF	1	0.0020920502092050207	48	TCRBV28-01*01	TCRBV28	TCRBV28-01	01				TCRBD02-01*02	TCRBD02	TCRBD02-01	02				TCRBJ02-03*01	TCRBJ02	TCRBJ02-03	01				6	2	9	0	7	0	33	44	51	58	60	1	In	VDJ
CCCTGGAGCTTGGTGACTCTGCTGTGTATTTCTGTGCCAGCAGCCAAGATCAGGGTTATAATGAACACTGAAGCTTTCTTTGGACAA		1	0.0020920502092050207	49	TCRBV03-01/03-02*01	TCRBV03	TCRBV03-01/03-02	01				TCRBD01-01*01	TCRBD01	TCRBD01-01	01				TCRBJ01-01*01	TCRBJ01	TCRBJ01-01	01				0	6	4	3	1	0	32	49	50	55	61	1	Out	VDJ
CACATCAATTCCCTGGAGCTTGGTGACTCTGCTGTGTATTTCTGTGCCAGCAGCCAAGTTTCTAGCCAGTCGCAGTATTTTGGCCCA	CASSQVSSQSQYF	1	0.0020920502092050207	39	TCRBV03-01/03-02*01	TCRBV03	TCRBV03-01/03-02	01				TCRBD02-01	TCRBD02	TCRBD02-01				01,02	TCRBJ02-03*01	TCRBJ02	TCRBJ02-03	01				1	4	4	7	3	10	42	58	61	66	70	1	In	VDJ
ATCCGGTCCACAAAGCTGGAGGACTTAGCCATGTACTTCTGTGCCAGCACCAGCGACAGGGGTGGCACTGAAGCTTTCTTTGGACAA	CASTSDRGGTEAFF	1	0.0020920502092050207	42	TCRBV02-01	TCRBV02	TCRBV02-01				01,03	TCRBD01-01*01	TCRBD01	TCRBD01-01	01				TCRBJ01-01*01	TCRBJ01	TCRBJ01-01	01				7	3	2	2	5	4	39	49	54	62	65	1	In	VDJ
ACCTTGGAGCTGGGGGACTCGGCCCTTTATCTTTGCGCCAGCAGCCTGGGGACAGGGGCCATGAACACTGAAGCTTTCTTTGGACAA	CASSLGTGAMNTEAFF	1	0.0020920502092050207	48	TCRBV05-01*01	TCRBV05	TCRBV05-01	01				TCRBD01-01*01	TCRBD01	TCRBD01-01	01				TCRBJ01-01*01	TCRBJ01	TCRBJ01-01	01				0	3	1	2	0	0	33	-1	49	58	61	1	In	VDJ
CACACCCTGCAGCCAGAAGACTCGGCCCTGTATCTCTGTGCCAGCACAGACCCTGGGGGGGTAGGGGAAAAACTGTTTTTTGGCAGT	CASTDPGGVGEKLFF	1	0.0020920502092050207	45	TCRBV04-02*02	TCRBV04	TCRBV04-02	02				TCRBD02-01*01	TCRBD02	TCRBD02-01	01				TCRBJ01-04*01	TCRBJ01	TCRBJ01-04	01				6	5	9	0	7	8	36	47	54	61	66	1	In	VDJ
AAGATCCGGTCCACAAAGCTGGAGGACTCAGCCATGTACTTCTGTGCCAGCAGGGACAACGTGAACACTGAAGCTTTCTTTGGACAA	CASRDNVNTEAFF	1	0.0020920502092050207	39	TCRBV02-01	TCRBV02	TCRBV02-01				01,03	TCRBD01-01*01	TCRBD01	TCRBD01-01	01				TCRBJ01-01*01	TCRBJ01	TCRBJ01-01	01				6	3	1	6	0	0	42	-1	53	58	61	1	In	VDJ
GTGACCAGTGCCCATCCTGAAGACAGCAGCTTCTACATCTGCAGTGCAACCTCCGGGACAGGGGGCCTCGAGCAGTACTTCGGGCCG	CSATSGTGGLEQYF	1	0.0020920502092050207	42	TCRBV20	TCRBV20				TCRBV20-01,TCRBV20-or09_02		TCRBD01-01*01	TCRBD01	TCRBD01-01	01				TCRBJ02-07*01	TCRBJ02	TCRBJ02-07	01				6	2	0	0	7	6	39	47	54	66	68	1	In	VDJ
GCTAGGGGACTCGGCCCTCTATCTCTGTGCCAGCAGCTTTGTCTAGCGGACTACAGCTCTGGGGCCAACGTCCTGACTTTCGGGGCC		1	0.0020920502092050207	56	TCRBV05-07*01	TCRBV05	TCRBV05-07	01				TCRBD02-01	TCRBD02	TCRBD02-01				01,02	TCRBJ02-06*01	TCRBJ02	TCRBJ02-06	01				2	7	4	5	3	0	25	39	42	49	56	1	Out	VDJ
ATCCAGCCTGCAGAGCTTGGGGACTCGGCCGTGTATCTCTGTGCCAGCAGCTTACGGGGGCCCCTCGGCGGCTACACCTTCGGTTCG	CASSLRGPLGGYTF	1	0.0020920502092050207	42	TCRBV11-03*01	TCRBV11	TCRBV11-03	01								TCRBD01,TCRBD02	TCRBD01-01,TCRBD02-01		TCRBJ01-02*01	TCRBJ01	TCRBJ01-02	01				2	8	6	0	1	8	39	54	55	61	69	1	In	VDJ
CTGGAGTCCGCCAGCACCAACCAGACATCTATGTACCTCTGTGCCAGCAGTTTAGGGGGGCGCGCAGGCGAGCAGTACTTCGGGCCG	CASSLGGRAGEQYF	1	0.0020920502092050207	42	TCRBV28-01*01	TCRBV28	TCRBV28-01	01								TCRBD01,TCRBD02	TCRBD01-01,TCRBD02-01		TCRBJ02-07*01	TCRBJ02	TCRBJ02-07	01				2	7	6	0	1	6	39	54	55	61	68	1	In	VDJ
CCTGCAGAGCTTGAGGACTCGGCCGTGTATCTCTGTGCCAGCAGCTTAGGACAGGGGGCTTTCAATCAGCCCCAGCATTTTGGTGAT	CASSLGQGAFNQPQHF	1	0.0020920502092050207	48	TCRBV11	TCRBV11				TCRBV11-02,TCRBV11-03		TCRBD01-01*01	TCRBD01	TCRBD01-01	01				TCRBJ01-05*01	TCRBJ01	TCRBJ01-05	01				1	3	2	0	0	3	33	-1	49	59	62	1	In	VDJ
TCACCAGGCCTGGGGGACGCAGCCATGTACCTGTGTGCCACCAGCAGACCAGGGACGGATACTAACTATGGCTACACCTTCGGTTCG	CATSRPGTDTNYGYTF	1	0.0020920502092050207	48	TCRBV15-01*02	TCRBV15	TCRBV15-01	02								TCRBD01,TCRBD02	TCRBD01-01,TCRBD02-01		TCRBJ01-02*01	TCRBJ01	TCRBJ01-02	01				2	5	0	7	3	0	33	48	51	56	61	1	In	VDJ
AAGATCCAGCCCTCAGAACCCAGGGACTCAGCTGTGTACTTCTGTGCCAGCAGTTTAGCCCGGGGCTACGAGCAGTACTTCGGGCCG	CASSLARGYEQYF	1	0.0020920502092050207	39	TCRBV12-03/12-04*01	TCRBV12	TCRBV12-03/12-04	01				TCRBD02-01*01	TCRBD02	TCRBD02-01	01				TCRBJ02-07*01	TCRBJ02	TCRBJ02-07	01				0	0	8	3	1	3	42	59	60	-1	65	1	In	VDJ
ATCCAGCAGGTAGTGCGAGGAGATTCGGCAGCTTATTTCTGTGCCAGCTCACCTGGGGCTTCGGGAAACACCATATATTTTGGAGAG	CASSPGASGNTIYF	1	0.0020920502092050207	42	TCRBV18-01*01	TCRBV18	TCRBV18-01	01				TCRBD01-01*01	TCRBD01	TCRBD01-01	01				TCRBJ01-03*01	TCRBJ01	TCRBJ01-03	01				3	4	7	0	1	4	39	53	54	59	63	1	In	VDJ
AACATGAGCTCCTTGGAGCTGGGGGACTCAGCCCTGTACTTCTGTGCCACCAATGACTACAGGGAAGAGACCCAGTACTTCGGGCCA	CATNDYREETQYF	1	0.0020920502092050207	39	TCRBV13-01*01	TCRBV13	TCRBV13-01	01				TCRBD01-01*01	TCRBD01	TCRBD01-01	01				TCRBJ02-05*01	TCRBJ02	TCRBJ02-05	01				10	0	3	3	9	3	42	49	58	-1	64	1	In	VDJ
TCAGAACCCAGGGACTCAGCTGTGTACTTCTGTGCCAGCAGTCGTTGGGGGTCGGGGGAGAGAGGCACTGAAGCTTTCTTTGGACAA	CASSRWGSGERGTEAFF	1	0.0020920502092050207	51	TCRBV12	TCRBV12				TCRBV12-03/12-04,TCRBV12-04		TCRBD02-01*01	TCRBD02	TCRBD02-01	01				TCRBJ01-01*01	TCRBJ01	TCRBJ01-01	01				5	7	8	2	10	4	30	42	52	58	65	1	In	VDJ
TCTGCCATCCCCAACCAGACAGCTCTTTACTTCTGTGCCACCAGGGGAAGCGGGGGCCGCTCCTACAATGAGCAGTTCTTCGGGCCA	CATRGSGGRSYNEQFF	1	0.0020920502092050207	48	TCRBV24-01*01	TCRBV24	TCRBV24-01	01				TCRBD02-01*01	TCRBD02	TCRBD02-01	01				TCRBJ02-01*01	TCRBJ02	TCRBJ02-01	01				7	3	6	2	4	0	33	44	48	56	59	1	In	VDJ
GACAGTGACCAGTGCCCATCCTGAAGACAGCAGCTTCTACATCTGCAGTGTCAAAAAAGTGGGGAAGATACGCAGTATTTTGGCCCA		2	0.0041841004184100415	38	TCRBV20	TCRBV20				TCRBV20-01,TCRBV20-or09_02						TCRBD01,TCRBD02	TCRBD01-01,TCRBD02-01		TCRBJ02-03*01	TCRBJ02	TCRBJ02-03	01				7	0	0	8	11	5	43	50	61	-1	65	2	Out	VDJ
ACCAGTGCCCATCCTGAAGACAGCAGCTTCTACATCTGCAGTGCTAGAGATTCGGGCGGGACGAACACTGAAGCTTTCTTTGGACAA	CSARDSGGTNTEAFF	1	0.0020920502092050207	45	TCRBV20	TCRBV20				TCRBV20-01,TCRBV20-or09_02		TCRBD02-01*02	TCRBD02	TCRBD02-01	02				TCRBJ01-01*01	TCRBJ01	TCRBJ01-01	01				0	1	7	3	5	1	36	50	55	61	62	1	In	VDJ
GAGTCGCCCAGCCCCAACCAGACCTCTCTGTACTTCTGTGCCAGCAGTCCCGGGATGCTCGGCTACAATGAGCAGTTCTTCGGGCCA	CASSPGMLGYNEQFF	1	0.0020920502092050207	45	TCRBV27-01*01	TCRBV27	TCRBV27-01	01				TCRBD02-01*02	TCRBD02	TCRBD02-01	02				TCRBJ02-01*01	TCRBJ02	TCRBJ02-01	01				5	7	8	3	2	3	36	48	50	55	62	1	In	VDJ
CTGACAGTGACCAGTGCCCATCCTGAAGACAGCAGCTTCTACATCTGCAGTGCTAGCGGGGGGGCCGGGGAGCAGTACTTCGGGCCG	CSASGGAGEQYF	1	0.0020920502092050207	36	TCRBV20	TCRBV20				TCRBV20-01,TCRBV20-or09_02		TCRBD02-01*01	TCRBD02	TCRBD02-01	01				TCRBJ02-07*01	TCRBJ02	TCRBJ02-07	01				3	5	8	0	0	7	45	-1	56	64	69	1	In	VDJ
TGGACGACTCGGCCCTGTATCTCTGTGCCAGCAGCTTCCCCTGCTGGCAACTTAAGCCCAGGGGAACTAAAACTGTTTTTTGGCAGT		1	0.0020920502092050207	58	TCRBV05-04*01	TCRBV05	TCRBV05-04	01				TCRBD01-01*01	TCRBD01	TCRBD01-01	01				TCRBJ01-04*01	TCRBJ01	TCRBJ01-04	01				2	4	4	2	21	10	23	37	58	64	68	1	Out	VDJ
GCTGTACCCTCTCAGACATCTGTGTACTTCTGTGCCAGCAGTGGTCTCTAGGAGCAGCACGCTTCCTACGAGCAGTACTTCGGGCCG	CASSGL*EQHASYEQYF	1	0.0020920502092050207	51	TCRBV06-04*01	TCRBV06	TCRBV06-04	01				TCRBD02-01	TCRBD02	TCRBD02-01				01,02	TCRBJ02-07*01	TCRBJ02	TCRBJ02-07	01				4	12	4	8	4	1	30	43	47	51	63	1	Stop	VDJ
TCCCTGGAGCTTGGTGACTCTGCTGTGTATTTCTGTGCCAGCAGCCAATTTAGCGGGGGCGGGAGAGATACGCAGTATTTTGGCCCA	CASSQFSGGGRDTQYF	1	0.0020920502092050207	48	TCRBV03-01/03-02*01	TCRBV03	TCRBV03-01/03-02	01				TCRBD02-01*01	TCRBD02	TCRBD02-01	01				TCRBJ02-03*01	TCRBJ02	TCRBJ02-03	01				2	6	5	2	2	5	33	48	50	59	65	1	In	VDJ
TCTGCTGCCTCCTCCCAGACATCTGTATATTTCTGCGCCAGCCGAAGCATTATCGCCTCTTTCACAGATACGCAGTATTTTGGCCCA	CASRSIIASFTDTQYF	1	0.0020920502092050207	48	TCRBV10-01	TCRBV10	TCRBV10-01				01,03	TCRBD02-01	TCRBD02	TCRBD02-01				01,02	TCRBJ02-03*01	TCRBJ02	TCRBJ02-03	01				8	14	6	7	3	2	33	42	45	48	62	1	In	VDJ
GCGCACAGAGCAGGGGGACTCGGCCATGTATCTCTGTGCCAGCAGCTTAGGGGCTAGCGGGGGACCGGGGAGCTGTTTTTTGGAGAA		1	0.0020920502092050207	47	TCRBV07-09*01	TCRBV07	TCRBV07-09	01				TCRBD02-01*01	TCRBD02	TCRBD02-01	01				TCRBJ02-02*01	TCRBJ02	TCRBJ02-02	01				1	0	4	2	3	5	34	50	53	-1	63	1	Out	VDJ
AAGATCCGGTCCACAAAGCTGGAGGACTCAGCCATGTACTTCTGTGCCAGCAGGGGGAACAGAGAAGAAAAACTGTTTTTTGGCAGT	CASRGNREEKLFF	1	0.0020920502092050207	39	TCRBV02-01	TCRBV02	TCRBV02-01				01,03					TCRBD01,TCRBD02	TCRBD01-01,TCRBD02-01		TCRBJ01-04*01	TCRBJ01	TCRBJ01-04	01				6	8	0	8	1	8	42	53	54	58	66	1	In	VDJ
AGCACCTTGGAGCTGGGGGACTCGGCCCTTTATCTTTGCGCCAGCAGTCCCTCGGGACAGCCTTTCCACGAGCAGTACTTCGGGCCG	CASSPSGQPFHEQYF	1	0.0020920502092050207	45	TCRBV05-01*01	TCRBV05	TCRBV05-01	01				TCRBD01-01*01	TCRBD01	TCRBD01-01	01				TCRBJ02-07*01	TCRBJ02	TCRBJ02-07	01				5	7	0	5	6	5	36	47	53	60	67	1	In	VDJ
TGAAGATCCAGCGCACAGAGCAGGGGGACTCGGCCATGTATCTCTGTGCCAGCAGCTGGTCGGGACACTGAAGCTTTCTTTGGACAA		1	0.0020920502092050207	37	TCRBV07-09*01	TCRBV07	TCRBV07-09	01				TCRBD02-01	TCRBD02	TCRBD02-01				01,02	TCRBJ01-01*01	TCRBJ01	TCRBJ01-01	01				4	0	8	4	3	3	44	57	60	-1	64	1	Out	VDJ
ATCCGGTCCACAAAGCTGGAGGACTCAGCCATGTACTTCTGTGCCAGCAGCGCCGGGACTAGCAGGGATGAGCAGTTCTTCGGGCCA	CASSAGTSRDEQFF	1	0.0020920502092050207	42	TCRBV02-01	TCRBV02	TCRBV02-01				01,03	TCRBD02-01	TCRBD02	TCRBD02-01				01,02	TCRBJ02-01*01	TCRBJ02	TCRBJ02-01	01				6	4	0	7	4	8	39	50	54	63	67	1	In	VDJ
TCGGCTGCTCCCTCCCAGACATCTGTGTACTTCTGTGCCAGCAGTGAACTAGCGGGGTACGCAACCGGGGAGCTGTTTTTTGGAGAA	CASSELAGYATGELFF	1	0.0020920502092050207	48	TCRBV06-01*01	TCRBV06	TCRBV06-01	01				TCRBD02-01*01	TCRBD02	TCRBD02-01	01				TCRBJ02-02*01	TCRBJ02	TCRBJ02-02	01				2	6	4	3	0	5	33	-1	48	57	63	1	In	VDJ
ACCAGTGCCCATCCTGAAGACAGCAGCTTCTACATCTGCAGTGCTAGAAAAGACAGGTTCTGGAATCAGCCCCAGCATTTTGGTGAT	CSARKDRFWNQPQHF	1	0.0020920502092050207	45	TCRBV20	TCRBV20				TCRBV20-01,TCRBV20-or09_02		TCRBD01-01*01	TCRBD01	TCRBD01-01	01				TCRBJ01-05*01	TCRBJ01	TCRBJ01-05	01				2	6	2	4	3	4	36	48	51	57	63	1	In	VDJ
GTTGGCGTCTGCTGTACCCTCTCAGACATCTGTGTACTTTTGTGCCAGCAGTGTTCTGGGCCTGGAAACACCATATATTTTGGAGAG		1	0.0020920502092050207	41	TCRBV06-04*01	TCRBV06	TCRBV06-04	01				TCRBD01-01*01	TCRBD01	TCRBD01-01	01				TCRBJ01-03*01	TCRBJ01	TCRBJ01-03	01				4	0	8	0	4	2	40	53	57	-1	61	1	Out	VDJ
TTGGAGCTGGGGGACTCGGCCCTTTATCTTTGCGCCAGCAGCTTGGCCGGTGGACACCAAGACGGAAACACCATATATTTTGGAGAG	CASSLAGGHQDGNTIYF	1	0.0020920502092050207	51	TCRBV05-01*01	TCRBV05	TCRBV05-01	01				TCRBD01-01*01	TCRBD01	TCRBD01-01	01				TCRBJ01-03*01	TCRBJ01	TCRBJ01-03	01				0	7	1	6	5	4	30	46	51	56	63	1	In	VDJ
GAGTCTGCTGCCTCCTCCCAGACATCTGTATATTTCTGCGCCAGCAGTGAGTCCGGGAGGAGCGGAGAGACCCAGTACTTCGGGCCA	CASSESGRSGETQYF	1	0.0020920502092050207	45	TCRBV10-01*01	TCRBV10	TCRBV10-01	01				TCRBD02-01*02	TCRBD02	TCRBD02-01	02				TCRBJ02-05*01	TCRBJ02	TCRBJ02-05	01				0	5	8	1	0	4	36	-1	53	60	65	1	In	VDJ
AAGATCCAGCGCACAGAGCAGGAGGACTCGGCCGTGTATCTCTGTGCCAGCAGCTTTACGCAGAGCACTGAAGCTTTCTTTGGACAA	CASSFTQSTEAFF	1	0.0020920502092050207	39	TCRBV07-02	TCRBV07	TCRBV07-02				01,02					TCRBD01,TCRBD02	TCRBD01-01,TCRBD02-01		TCRBJ01-01*01	TCRBJ01	TCRBJ01-01	01				3	2	4	5	4	4	42	56	60	63	65	1	In	VDJ
GATCCAGCGCACAGAGCAGGGGGACTCGGCCATGTATCTCTGTGCCAGCAGCTTAGGCAGAGTCCTTACGAGCAGTACTTCGGGCCG		1	0.0020920502092050207	41	TCRBV07-09*01	TCRBV07	TCRBV07-09	01								TCRBD01,TCRBD02	TCRBD01-01,TCRBD02-01		TCRBJ02-07*01	TCRBJ02	TCRBJ02-07	01				1	6	4	5	1	4	40	56	57	60	66	1	Out	VDJ
CAGCCTGCAGAACTGGAGGATTCTGGAGTTTATTTCTGTGCCAGCAGCCAAGAACCACCAGTTTATGGGAGACAGTTCTTCGGGCCA	CASSQEPPVYGRQFF	1	0.0020920502092050207	45	TCRBV14-01*01	TCRBV14	TCRBV14-01	01				TCRBD02-01*02	TCRBD02	TCRBD02-01	02				TCRBJ02-01*01	TCRBJ02	TCRBJ02-01	01				0	1	9	2	13	13	36	53	66	71	72	1	In	VDJ
ATCCAGCCCTCAGAACCCAGGGACTCAGCTGTGTACTTCTGTGCCAGCACCGTGGACACCAGGGGTGAAAAACTGTTTTTTGGCAGT	CASTVDTRGEKLFF	1	0.0020920502092050207	42	TCRBV12	TCRBV12				TCRBV12-03/12-04,TCRBV12-04		TCRBD01-01*01	TCRBD01	TCRBD01-01	01				TCRBJ01-04*01	TCRBJ01	TCRBJ01-04	01				7	0	4	2	10	7	39	49	59	-1	65	1	In	VDJ
CTGAGTTCTAAGAAGCTCCTTCTCAGTGACTCTGGCTTCTATCTCTGTGCCTGGACCCGGGACTACAATGAGCAGTTCTTCGGGCCA	CAWTRDYNEQFF	1	0.0020920502092050207	36	TCRBV30-01*01	TCRBV30	TCRBV30-01	01				TCRBD02-01*02	TCRBD02	TCRBD02-01	02				TCRBJ02-01*01	TCRBJ02	TCRBJ02-01	01				4	0	8	3	2	3	45	55	57	-1	62	1	In	VDJ
GAGTCCGCCAGCACCAACCAGACATCTATGTACCTCTGTGCCAGCACGGGGCACGGGACAGGGGTCACTGAAGCTTTCTTTGGACAA	CASTGHGTGVTEAFF	1	0.0020920502092050207	45	TCRBV28-01*01	TCRBV28	TCRBV28-01	01				TCRBD01-01*01	TCRBD01	TCRBD01-01	01				TCRBJ01-01*01	TCRBJ01	TCRBJ01-01	01				7	1	0	2	8	4	36	46	54	64	65	1	In	VDJ
ATCCAGCGCACAGAGCAGGGGGACTCGGCCATGTATCTCTGTGCCAGCAGCTTATCTGGGACCACCAATGAGCAGTTCTTCGGGCCA	CASSLSGTTNEQFF	1	0.0020920502092050207	42	TCRBV07-09*01	TCRBV07	TCRBV07-09	01								TCRBD01,TCRBD02	TCRBD01-01,TCRBD02-01		TCRBJ02-01*01	TCRBJ02	TCRBJ02-01	01				2	3	0	7	3	6	39	54	57	62	65	1	In	VDJ
AGCACCTTGGAGCTGGGGGACTCGGCCCTTTATCTTTGCGCCAGCAGCTGGAGGGGACAGGGCGTCAATGAGCAGTTCTTCGGGCCA	CASSWRGQGVNEQFF	1	0.0020920502092050207	45	TCRBV05-01*01	TCRBV05	TCRBV05-01	01				TCRBD01-01*01	TCRBD01	TCRBD01-01	01				TCRBJ02-01*01	TCRBJ02	TCRBJ02-01	01				3	3	0	3	4	6	36	49	53	62	65	1	In	VDJ
AAGATCCAGCGCACAGAGCAGGAGGACTCGGCCGTGTATCTCTGTGCCAGCAGCGTCTTTAGCAATCAGCCCCAGCATTTTGGTGAT	CASSVFSNQPQHF	1	0.0020920502092050207	39	TCRBV07-02	TCRBV07	TCRBV07-02				01,02	TCRBD02-01	TCRBD02	TCRBD02-01				01,02	TCRBJ01-05*01	TCRBJ01	TCRBJ01-05	01				5	1	4	10	2	0	42	54	56	58	59	1	In	VDJ
CACGGAGTCAGGGGACACAGCACTGTATTTCTGTGCCAGCGATAACCGGGGCCAGTCCTCTCTGGAAACACCATATATTTTGGAGAG		1	0.0020920502092050207	50	TCRBV21-01*01	TCRBV21	TCRBV21-01	01								TCRBD01,TCRBD02	TCRBD01-01,TCRBD02-01		TCRBJ01-03*01	TCRBJ01	TCRBJ01-03	01				8	7	7	0	7	0	31	40	47	52	59	1	Out	VDJ
TTCCCTGGAGCTTGGTGACTCTGCTGTGTATTTCTGTGCCAGCAGCAGGGTTGGTTGCAAAGAAAAAACATTCAGTACTTCGGCGCC		1	0.0020920502092050207	47	TCRBV03-01/03-02*01	TCRBV03	TCRBV03-01/03-02	01								TCRBD01,TCRBD02	TCRBD01-01,TCRBD02-01		TCRBJ02-04*01	TCRBJ02	TCRBJ02-04	01				5	13	5	3	0	4	34	-1	46	50	63	1	Out	VDJ
GTGACATCGGCCCAAAAGAACCCGACAGCTTTCTATCTCTGTGCCAGTAGTATAGGGCTCGACAGACGGGAGGACACCTTCGGTTCG	CASSIGLDRREDTF	1	0.0020920502092050207	42	TCRBV19-01*01	TCRBV19	TCRBV19-01	01				TCRBD02-01*02	TCRBD02	TCRBD02-01	02				TCRBJ01-02*01	TCRBJ01	TCRBJ01-02	01				1	0	8	1	11	12	39	55	66	-1	73	1	In	VDJ
TCTGCCATCCCCAACCAGACAGCTCTTTACTTCTGTGCCACCAGCACGGGACTAGCGGGGAACACAGATACGCAGTATTTTGGCCCA	CATSTGLAGNTDTQYF	1	0.0020920502092050207	48	TCRBV24-01*01	TCRBV24	TCRBV24-01	01				TCRBD02-01*01	TCRBD02	TCRBD02-01	01				TCRBJ02-03*01	TCRBJ02	TCRBJ02-03	01				7	2	0	3	3	2	33	44	47	60	62	1	In	VDJ
NTGTCGGCTGCTCCCTCCCAGACATCTGTGTACTTCTGTGCCAGCAGTTCCGGGACAGGGTTTAACTACGAGCAGTACTTCGGGCCG	CASSSGTGFNYEQYF	1	0.0020920502092050207	45	TCRBV06-05*01	TCRBV06	TCRBV06-05	01				TCRBD01-01*01	TCRBD01	TCRBD01-01	01				TCRBJ02-07*01	TCRBJ02	TCRBJ02-07	01				4	5	0	3	2	3	36	49	51	60	65	1	In	VDJ
CAGAACCCAGGGACTCAGCTGTGTATTTTTGTGCTAGTGGTTTGCCCCCAGGGGCCATCCTCTGGAAACACCATATATTTTGGAGAG		1	0.0020920502092050207	52	TCRBV12-05*01	TCRBV12	TCRBV12-05	01				TCRBD01-01*01	TCRBD01	TCRBD01-01	01				TCRBJ01-03*01	TCRBJ01	TCRBJ01-03	01				2	5	4	2	4	0	29	44	48	54	59	1	Out	VDJ
ATCCAGCGCACAGAGCAGCGGGACTCGGCCATGTATCGCTGTGCCAGCAGTCCTACGACGAACACCGGGGAGCTGTTTTTTGGAGAA	CASSPTTNTGELFF	1	0.0020920502092050207	42	TCRBV07-06*01	TCRBV07	TCRBV07-06	01				TCRBD02-01	TCRBD02	TCRBD02-01				01,02	TCRBJ02-02*01	TCRBJ02	TCRBJ02-02	01				6	3	4	9	2	0	39	50	52	55	58	1	In	VDJ
ACAGTGACCAGTGCCCATCCTGAAGACAGCAGCTTCTACATCTGCAGTGCTCCCCTCCCGGTGAACACTGAAGCTTTCTTTGGACAA	CSAPLPVNTEAFF	1	0.0020920502092050207	39	TCRBV20	TCRBV20				TCRBV20-01,TCRBV20-or09_02		TCRBD02-01	TCRBD02	TCRBD02-01				01,02	TCRBJ01-01*01	TCRBJ01	TCRBJ01-01	01				5	0	8	5	7	0	42	51	58	-1	61	1	In	VDJ
CAGCCCTCAGAACCCAGGGACTCAGCTGTGTACTTCTGTGCCAGCAGTCAAGGTGACAGGGACTTAAATGAGCAGTTCTTCGGGCCA	CASSQGDRDLNEQFF	1	0.0020920502092050207	45	TCRBV12	TCRBV12				TCRBV12-03/12-04,TCRBV12-04		TCRBD01-01*01	TCRBD01	TCRBD01-01	01				TCRBJ02-01*01	TCRBJ02	TCRBJ02-01	01				5	5	2	3	6	7	36	48	54	61	66	1	In	VDJ
CCTGGAGCTTGGTGACTCTGCTGTGTATTTCTGTGCCAGCAGCGGAGAAGGTCTTTTTGGCATCATCATCCCCAGCATTTTGGTGAT		1	0.0020920502092050207	50	TCRBV03-01/03-02*01	TCRBV03	TCRBV03-01/03-02	01				TCRBD02-01*02	TCRBD02	TCRBD02-01	02				TCRBJ01-05*01	TCRBJ01	TCRBJ01-05	01				5	22	10	2	0	10	31	-1	43	47	69	1	Out	VDJ
CTGAGCTCTCTGGAGCTGGGGGACTCAGCTTTGTATTTCTGTGCCAGCAGCCCAGGGACAGATAATCAGCCCCAGCATTTTGGTGAT	CASSPGTDNQPQHF	1	0.0020920502092050207	42	TCRBV09-01*01	TCRBV09	TCRBV09-01	01				TCRBD01-01*01	TCRBD01	TCRBD01-01	01				TCRBJ01-05*01	TCRBJ01	TCRBJ01-05	01				4	2	0	5	3	4	39	51	54	61	63	1	In	VDJ
NNNNNNNTGTCGGCTGCTCCCTCCCAGACATCTGTGTACTTCTGTGCCAGCAGTTACGTGGGGGGATATGGCTACACCTTCGGTTCG	CASSYVGGYGYTF	1	0.0020920502092050207	39	TCRBV06-05*01	TCRBV06	TCRBV06-05	01				TCRBD02-01*01	TCRBD02	TCRBD02-01	01				TCRBJ01-02*01	TCRBJ01	TCRBJ01-02	01				2	1	9	1	2	5	42	57	59	65	66	1	In	VDJ
CTGAGGATCCAGCAGGTAGTGCGAGGAGATTCGGCAGCTTATTTCTGTGCCAGCTCATCCCAGGGACCCGAGCAGTACTTCGGGCCG	CASSSQGPEQYF	1	0.0020920502092050207	36	TCRBV18-01*01	TCRBV18	TCRBV18-01	01								TCRBD01,TCRBD02	TCRBD01-01,TCRBD02-01		TCRBJ02-07*01	TCRBJ02	TCRBJ02-07	01				5	1	0	7	5	6	45	57	62	67	68	1	In	VDJ
TCGGCTGCTCCCTCCCAGACATCTGTGTACTTCTGTGCCAGCAGTTACTCTGGGGGGACTACTGGAAACACCATATATTTTGGAGAG	CASSYSGGTTGNTIYF	1	0.0020920502092050207	48	TCRBV06-05*01	TCRBV06	TCRBV06-05	01				TCRBD02-01	TCRBD02	TCRBD02-01				01,02	TCRBJ01-03*01	TCRBJ01	TCRBJ01-03	01				0	0	0	9	4	2	33	50	54	-1	61	1	In	VDJ
CACATCAATTCCCTGGAGCTTGGTGACTCTGCTGTGTATTTCTGTGCCAGCAGCCAAGATGTCAGGGAGACCCAGTACTTCGGGCCA	CASSQDVRETQYF	1	0.0020920502092050207	39	TCRBV03-01/03-02*01	TCRBV03	TCRBV03-01/03-02	01				TCRBD01-01*01	TCRBD01	TCRBD01-01	01				TCRBJ02-05*01	TCRBJ02	TCRBJ02-05	01				0	0	4	4	3	5	42	59	62	-1	66	1	In	VDJ
GAGTCCGCTACCAGCTCCCAGACATCTGTGTACTTCTGTGCCATCAGAATAGGGACTGAGACCCACTATGGCTACACCTTCGGTTCG	CAIRIGTETHYGYTF	1	0.0020920502092050207	45	TCRBV10-03*01	TCRBV10	TCRBV10-03	01				TCRBD02-01	TCRBD02	TCRBD02-01				01,02	TCRBJ01-02*01	TCRBJ01	TCRBJ01-02	01				6	7	0	10	4	3	36	47	51	57	64	1	In	VDJ
CAGTGACCAGTGCCCATCCTGAAGACAGCAGCTTCTACATCTGCAGTGCTAGAGATTAGGGGGGGCGGGGAGCTGTTTTTTGGAGAA		1	0.0020920502092050207	40	TCRBV20	TCRBV20				TCRBV20-01,TCRBV20-or09_02		TCRBD02-01*01	TCRBD02	TCRBD02-01	01				TCRBJ02-02*01	TCRBJ02	TCRBJ02-02	01				0	0	9	0	3	7	41	55	58	-1	65	1	Out	VDJ
ATCCAGCGCACAGAGCAGGAGGACTCCGCCGTGTATCTCTGTGCCAGCAGCTTCAGGGGAGGTGGCACTGAAGCTTTCTTTGGACAA	CASSFRGGGTEAFF	1	0.0020920502092050207	42	TCRBV07-08*01	TCRBV07	TCRBV07-08	01								TCRBD01,TCRBD02	TCRBD01-01,TCRBD02-01		TCRBJ01-01*01	TCRBJ01	TCRBJ01-01	01				3	6	4	2	0	4	39	-1	53	59	65	1	In	VDJ
NTGTCGGCTGCTCCCTCCCAGACATCTGTGTACTTCTGTGCCAGCAGTGAAGGACCAGGGAGCTCCTACGAGCAGTACTTCGGGCCG	CASSEGPGSSYEQYF	1	0.0020920502092050207	45	TCRBV06-01*01	TCRBV06	TCRBV06-01	01								TCRBD01,TCRBD02	TCRBD01-01,TCRBD02-01		TCRBJ02-07*01	TCRBJ02	TCRBJ02-07	01				1	2	4	3	3	0	36	52	55	60	62	1	In	VDJ
AGCTTGGTGACTCTGCTGTGTATTTCTGTGCCAGCAGCATGTGATTTCCCATTTCAAAGTCGGGCCAACGTCCTGACTTTCGGGGCC		1	0.0020920502092050207	55	TCRBV03-01/03-02*01	TCRBV03	TCRBV03-01/03-02	01								TCRBD01,TCRBD02	TCRBD01-01,TCRBD02-01		TCRBJ02-06*01	TCRBJ02	TCRBJ02-06	01				5	17	2	8	4	5	26	38	42	44	61	1	Out	VDJ
GGGACTCAGCCGTGTATCTCTGTGCCAGCAGTTGCTAGGCTGCCGGGCACCTAGCGGGAGGAACACAATGAGCAGTTCTTCGGGCCA		1	0.0020920502092050207	61	TCRBV07-03*01	TCRBV07	TCRBV07-03	01				TCRBD02-01*02	TCRBD02	TCRBD02-01	02				TCRBJ02-01*01	TCRBJ02	TCRBJ02-01	01				6	3	4	1	19	5	20	31	50	61	64	1	Out	VDJ
AATGTGAGCACCTTGGAGCTGGGGGACTCGGCCCTTTATCTTTGCGCCAGCAGCTTGGAGGGGCTCTATGGCTACACCTTCGGTTCG	CASSLEGLYGYTF	1	0.0020920502092050207	39	TCRBV05-01*01	TCRBV05	TCRBV05-01	01				TCRBD01-01*01	TCRBD01	TCRBD01-01	01				TCRBJ01-02*01	TCRBJ01	TCRBJ01-02	01				0	2	5	2	0	4	42	-1	58	63	65	1	In	VDJ
TGACATCGGCCCAAAAGAACCCGACAGCTTTCTATCTCTGTGCCAGCCCGGACAGCCTCCTATAATTCACCCCTCCACTTTGGGAAC		1	0.0020920502092050207	43	TCRBV19-01*01	TCRBV19	TCRBV19-01	01				TCRBD01-01*01	TCRBD01	TCRBD01-01	01				TCRBJ01-06*02	TCRBJ01	TCRBJ01-06	02				9	1	1	5	3	0	38	46	49	55	56	1	Out	VDJ
AGCTCTCTGGAGCTGGGGGACTCAGCTTTGTATTTCTGTGCCAGCAGCGTCACAGCGGAAATCCAAGAGACCCAGTACTTCGGGCCA	CASSVTAEIQETQYF	1	0.0020920502092050207	45	TCRBV09-01*01	TCRBV09	TCRBV09-01	01				TCRBD02-01	TCRBD02	TCRBD02-01				01,02	TCRBJ02-05*01	TCRBJ02	TCRBJ02-05	01				2	4	6	5	3	1	36	50	53	58	62	1	In	VDJ
ACATCGGCCCAAAAGAACCCGACAGCTTCCTATCTCTGTGCCAGTAGTCCAGTAGCGGGAGTCTACAATGAGCAGTTCTTCGGGCCA	CASSPVAGVYNEQFF	1	0.0020920502092050207	45	TCRBV19-01*01	TCRBV19	TCRBV19-01	01				TCRBD02-01*02	TCRBD02	TCRBD02-01	02				TCRBJ02-01*01	TCRBJ02	TCRBJ02-01	01				5	1	5	2	4	3	36	48	52	61	62	1	In	VDJ
CAGCCTGCAAAGCTTGAGGACTCGGCCGTGTATCTCTGTGCCAGCAGCTTACACAGGACAGCCTCCTACGAGCAGTACTTCGGGCCG	CASSLHRTASYEQYF	1	0.0020920502092050207	45	TCRBV11-02*01	TCRBV11	TCRBV11-02	01				TCRBD01-01*01	TCRBD01	TCRBD01-01	01				TCRBJ02-07*01	TCRBJ02	TCRBJ02-07	01				2	1	1	5	4	0	36	51	55	61	62	1	In	VDJ
AGAACCCAGGGACTCAGCTGTGTACTTCTGTGCCAGCAGTCGTGGTTCCACAGACAAAGTCGGGCCAACGTCCTGACTTTCGGGGCC		1	0.0020920502092050207	53	TCRBV12	TCRBV12				TCRBV12-03/12-04,TCRBV12-04		TCRBD01-01*01	TCRBD01	TCRBD01-01	01				TCRBJ02-06*01	TCRBJ02	TCRBJ02-06	01				5	5	2	6	12	5	28	40	52	56	61	1	Out	VDJ
GAGATCCAGCGCACAGAGCGGGGGGACTCAGCCGTGTATCTCTGTGCCAGCAGCTCCGACTGGGGCGATACGCAGTATTTTGGCCCA	CASSSDWGDTQYF	1	0.0020920502092050207	39	TCRBV07-03*01	TCRBV07	TCRBV07-03	01				TCRBD01-01*01	TCRBD01	TCRBD01-01	01				TCRBJ02-03*01	TCRBJ02	TCRBJ02-03	01				4	0	7	0	6	6	42	55	61	-1	66	1	In	VDJ
ACATCGGCCCAAAAGAACCCGACAGCTTTCTATCTCTGTGCCACCACAACTCCGGGAGGGGGCAAAAACATTCAGTACTTCGGCGCC	CATTTPGGGKNIQYF	1	0.0020920502092050207	45	TCRBV19-01*01	TCRBV19	TCRBV19-01	01				TCRBD02-01*02	TCRBD02	TCRBD02-01	02				TCRBJ02-04*01	TCRBJ02	TCRBJ02-04	01				10	2	8	0	9	3	36	43	52	60	62	1	In	VDJ
CTGGAGCTTGGTGACTCTGCTGTGTATTTCTGTGCCAGCAGCCGTCCCCGTCCCTTCCATTCCGACAATGAGCAGTTCTTCGGGCCA	CASSRPRPFHSDNEQFF	1	0.0020920502092050207	51	TCRBV03-01/03-02*01	TCRBV03	TCRBV03-01/03-02	01								TCRBD01,TCRBD02	TCRBD01-01,TCRBD02-01		TCRBJ02-01*01	TCRBJ02	TCRBJ02-01	01				4	5	4	6	14	5	30	43	57	59	64	1	In	VDJ
AACGCCTTGGAGCTGGACGACTCGGCCCTGTATCTCTGTGCCAGCAGCTTGGCTAGCGAAGGCACCGGGGAGCTGTTTTTTGGAGAA	CASSLASEGTGELFF	1	0.0020920502092050207	45	TCRBV05-04*01	TCRBV05	TCRBV05-04	01				TCRBD02-01	TCRBD02	TCRBD02-01				01,02	TCRBJ02-02*01	TCRBJ02	TCRBJ02-02	01				0	4	4	6	0	4	36	-1	52	58	62	1	In	VDJ
GCAGGTAGTGCGAGGAGATTCGGCAGCTTATTTCTGTGCCAGCTCACTGTAGCGGGGAGCTCCTACAATGAGCAGTTCTTCGGGCCA		1	0.0020920502092050207	47	TCRBV18-01*01	TCRBV18	TCRBV18-01	01				TCRBD02-01*01	TCRBD02	TCRBD02-01	01				TCRBJ02-01*01	TCRBJ02	TCRBJ02-01	01				4	2	5	3	2	0	34	47	49	57	59	1	Out	VDJ
AGTGCCCATCCTGAAGACAGCAGCTTCTACATCTGCAGTGCTAGAGATAGTACTAGCGGGAGTAACTACGAGCAGTACTTCGGGCCG	CSARDSTSGSNYEQYF	1	0.0020920502092050207	48	TCRBV20	TCRBV20				TCRBV20-01,TCRBV20-or09_02		TCRBD02-01*02	TCRBD02	TCRBD02-01	02				TCRBJ02-07*01	TCRBJ02	TCRBJ02-07	01				0	3	3	2	4	3	33	47	51	62	65	1	In	VDJ
ACATCGGCCCAAAAGAACCCGACAGCTTTCTATCTCTGTGCTAGTAGCTCTCCACGGACAGGCCCTCAGCCCCAGCATTTTGGTGAT	CASSSPRTGPQPQHF	1	0.0020920502092050207	45	TCRBV19-01*01	TCRBV19	TCRBV19-01	01				TCRBD01-01*01	TCRBD01	TCRBD01-01	01				TCRBJ01-05*01	TCRBJ01	TCRBJ01-05	01				6	3	1	4	8	6	36	47	55	62	65	1	In	VDJ
TTGTTGCTGGGGGACTCGGCCCTCTATCTCTGTGCCAGCAGCTTTTATCCGGGACTAGCGGGATACGGGGAGCTGTTTTTTGGAGAA	CASSFYPGLAGYGELFF	1	0.0020920502092050207	51	TCRBV05-06*01	TCRBV05	TCRBV05-06	01				TCRBD02-01*02	TCRBD02	TCRBD02-01	02				TCRBJ02-02*01	TCRBJ02	TCRBJ02-02	01				2	2	0	3	6	7	30	44	50	63	65	1	In	VDJ
ACTGTGAGCAACATGAGCCCTGAAGACAGCAGCATATATCTCTGCAGCGTTGGGGACAGGAACACCGGGGAGCTGTTTTTTGGAGAA	CSVGDRNTGELFF	1	0.0020920502092050207	39	TCRBV29-01	TCRBV29	TCRBV29-01				01,02	TCRBD01-01*01	TCRBD01	TCRBD01-01	01				TCRBJ02-02*01	TCRBJ02	TCRBJ02-02	01				4	0	0	5	0	1	42	-1	52	-1	59	1	In	VDJ
CTGGAGTCCGCCAGCACCAACCAGACATCTATGTACCTCTGTGCCAGCAGTGACCGACAGGGACTCTACGAGCAGTACTTCGGGCCG	CASSDRQGLYEQYF	1	0.0020920502092050207	42	TCRBV28-01*01	TCRBV28	TCRBV28-01	01				TCRBD01-01*01	TCRBD01	TCRBD01-01	01				TCRBJ02-07*01	TCRBJ02	TCRBJ02-07	01				5	3	2	3	4	3	39	51	55	62	65	1	In	VDJ
CTAGAGTCTGCCATCCCCAACCAGACAGCTCTTTACTTCTGTGCCACCAGTGAGCGAGGACGAGGGAACACCATATATTTTGGAGAG	CATSERGRGNTIYF	1	0.0020920502092050207	42	TCRBV24-01*01	TCRBV24	TCRBV24-01	01				TCRBD02-01*02	TCRBD02	TCRBD02-01	02				TCRBJ01-03*01	TCRBJ01	TCRBJ01-03	01				4	0	11	0	8	7	39	53	61	-1	66	1	In	VDJ
GAGTCTGCCAGGCCCTCACATACCTCTCAGTACCTCTGTGCCAGCAGTGCCCGGACAGGTCCCTACTATGGCTACACCTTCGGTTCG	CASSARTGPYYGYTF	1	0.0020920502092050207	45	TCRBV25-01*01	TCRBV25	TCRBV25-01	01				TCRBD01-01*01	TCRBD01	TCRBD01-01	01				TCRBJ01-02*01	TCRBJ01	TCRBJ01-02	01				4	5	1	4	3	3	36	49	52	59	64	1	In	VDJ
ACATCGGCCCAAAAGAACCCGACAGCTTTCTATCTCTGTGCCAGTAGTGACAGTTATCGCCGGGGTGAAAAACTGTTTTTTGGCAGT	CASSDSYRRGEKLFF	1	0.0020920502092050207	45	TCRBV19-01*01	TCRBV19	TCRBV19-01	01								TCRBD01,TCRBD02	TCRBD01-01,TCRBD02-01		TCRBJ01-04*01	TCRBJ01	TCRBJ01-04	01				5	12	2	5	0	7	36	-1	48	53	65	1	In	VDJ
AGCACCTTGGAGCTGGGGGACTCGGCCCTTTATCTTTGCGCCAGCAGCCCGGTTGAGGGAGGGAATTCACCCCTCCACTTTGGGAAT	CASSPVEGGNSPLHF	1	0.0020920502092050207	45	TCRBV05-01*01	TCRBV05	TCRBV05-01	01				TCRBD02-01*02	TCRBD02	TCRBD02-01	02				TCRBJ01-06*01	TCRBJ01	TCRBJ01-06	01				4	0	9	0	8	7	36	48	56	-1	63	1	In	VDJ
TGAACGCCTTGTTGCTGGGGGACTCGGCCCTCTATCTCTGTGCCAGCTTGCTCGGGACACCTGCAAGATGGCTACACCTTCGGTTCG		1	0.0020920502092050207	43	TCRBV05-06*01	TCRBV05	TCRBV05-06	01				TCRBD01-01*01	TCRBD01	TCRBD01-01	01				TCRBJ01-02*01	TCRBJ01	TCRBJ01-02	01				7	8	0	6	6	6	38	47	53	59	67	1	Out	VDJ
ACAGTGACCAGTGCCCATCCTGAAGACAGCAGCTTCTACATCTGCAGTGCTAGAGGGACAGGGGACTACGAGCAGTACTTCGGGCCG	CSARGTGDYEQYF	1	0.0020920502092050207	39	TCRBV20	TCRBV20				TCRBV20-01,TCRBV20-or09_02		TCRBD01-01*01	TCRBD01	TCRBD01-01	01				TCRBJ02-07*01	TCRBJ02	TCRBJ02-07	01				1	1	1	2	0	3	42	-1	55	64	65	1	In	VDJ
CTCTGGAGCTGGGGGACTCAGCTTTGTATTTCTGTGCCAGCAGCGTAGATGGACAGGGGCTGCCGAGAGACCCAGTACTTCGGGCCA		1	0.0020920502092050207	49	TCRBV09-01*01	TCRBV09	TCRBV09-01	01				TCRBD01-01*01	TCRBD01	TCRBD01-01	01				TCRBJ02-05*01	TCRBJ02	TCRBJ02-05	01				0	6	1	2	2	4	32	48	50	59	65	1	Out	VDJ
AGTGCCCATCCTGAAGACAGCAGCTTCTACATCTGCAGTGCTAGAGATTCGATACTAGCCTCGAACTACGAGCAGTACTTCGGGCCG	CSARDSILASNYEQYF	1	0.0020920502092050207	48	TCRBV20	TCRBV20				TCRBV20-01,TCRBV20-or09_02		TCRBD02-01	TCRBD02	TCRBD02-01				01,02	TCRBJ02-07*01	TCRBJ02	TCRBJ02-07	01				0	6	3	7	6	3	33	47	53	59	65	1	In	VDJ
CTGGAGTCCGCCAGCACCAACCAGACATCTATGTACCTCTGTGCCAGCAGCGACAGGGAGGGTAACTACGAGCAGTACTTCGGGCCG	CASSDREGNYEQYF	1	0.0020920502092050207	42	TCRBV28-01*01	TCRBV28	TCRBV28-01	01								TCRBD01,TCRBD02	TCRBD01-01,TCRBD02-01		TCRBJ02-07*01	TCRBJ02	TCRBJ02-07	01				6	7	2	3	1	3	39	50	51	58	65	1	In	VDJ
ATCCAGCGCACAGAGCAGGGGGACTCGGCCATGTATCTCTGTGCCAGCAGCCCGGACCGGCGGCGGGACACCATATATTTTGGAGAG	CASSPDRRRDTIYF	1	0.0020920502092050207	42	TCRBV07-09*01	TCRBV07	TCRBV07-09	01				TCRBD02-01	TCRBD02	TCRBD02-01				01,02	TCRBJ01-03*01	TCRBJ01	TCRBJ01-03	01				5	0	7	4	11	8	39	51	62	-1	67	1	In	VDJ
AGCTCTCTGGAGCTGGGGGACTCAGCTTTGTATTTCTGTGCCAGCAGCGTAGACCCCCAGGGCACCGGGGAGCTGTTTTTTGGAGAA	CASSVDPQGTGELFF	1	0.0020920502092050207	45	TCRBV09-01*01	TCRBV09	TCRBV09-01	01				TCRBD01-01*01	TCRBD01	TCRBD01-01	01				TCRBJ02-02*01	TCRBJ02	TCRBJ02-02	01				0	0	4	3	5	4	36	52	57	-1	62	1	In	VDJ
ATCCAGCGCACAGAGCAGGAGGACTCCGCCGTGTATCTCTGTGCCAGCAGCTTAGCGGGTAATGGTGGTGGCTACACCTTCGGTTCG	CASSLAGNGGGYTF	1	0.0020920502092050207	42	TCRBV07-08*01	TCRBV07	TCRBV07-08	01								TCRBD01,TCRBD02	TCRBD01-01,TCRBD02-01		TCRBJ01-02*01	TCRBJ01	TCRBJ01-02	01				0	9	0	9	0	7	39	-1	56	59	68	1	In	VDJ
GAACTGGAGGATTCTGGAGTTTATTTCTGTGCCAGCATTTTGGGCCGGGACAGGGGGCGGTCTAACTATGGCTACACCTTCGGTTCG	CASILGRDRGRSNYGYTF	1	0.0020920502092050207	54	TCRBV14-01*01	TCRBV14	TCRBV14-01	01				TCRBD01-01*01	TCRBD01	TCRBD01-01	01				TCRBJ01-02*01	TCRBJ01	TCRBJ01-02	01				7	3	0	0	9	0	27	37	46	58	61	1	In	VDJ
ATCCAGCGCACAGAGCAGGGGGACTCGGCCATGTATCTCTGTGCCAGCAGCTTAGCGCTACCTAACTATGGCTACACCTTCGGTTCG	CASSLALPNYGYTF	1	0.0020920502092050207	42	TCRBV07-09*01	TCRBV07	TCRBV07-09	01				TCRBD02-01	TCRBD02	TCRBD02-01				01,02	TCRBJ01-02*01	TCRBJ01	TCRBJ01-02	01				0	1	4	9	1	0	39	56	57	60	61	1	In	VDJ
CTGGAGTCAGCTACCCGCTCCCAGACATCTGTGTATTTCTGCGCCAGCAGTCTTAGCGGGGGAGGGGATGAGCAGTTCTTCGGGCCA	CASSLSGGGDEQFF	1	0.0020920502092050207	42	TCRBV10-02*01	TCRBV10	TCRBV10-02	01				TCRBD02-01*01	TCRBD02	TCRBD02-01	01				TCRBJ02-01*01	TCRBJ02	TCRBJ02-01	01				5	5	5	2	2	8	39	51	53	62	67	1	In	VDJ
TCCGCCAGCACCAACCAGACATCTATGTACCTCTGTGCCAGCAGGCCCGGGACTAGCGAAGGCACAGATACGCAGTATTTTGGCCCA	CASRPGTSEGTDTQYF	1	0.0020920502092050207	48	TCRBV28-01*01	TCRBV28	TCRBV28-01	01				TCRBD02-01	TCRBD02	TCRBD02-01				01,02	TCRBJ02-03*01	TCRBJ02	TCRBJ02-03	01				6	3	0	6	4	1	33	44	48	58	61	1	In	VDJ
TCCTGGAGTCGCCCAGCCCCAACCAGACCTCTCTGTACTTCTGTGCCAGCAGTGCCGTATAGCAATCAGCCCCAGCATTTTGGTGAT		1	0.0020920502092050207	40	TCRBV27-01*01	TCRBV27	TCRBV27-01	01								TCRBD01,TCRBD02	TCRBD01-01,TCRBD02-01		TCRBJ01-05*01	TCRBJ01	TCRBJ01-05	01				5	4	10	0	0	0	41	-1	53	55	59	1	Out	VDJ
CTAAACCTGAGCTCTCTGGAGCTGGGGGACTCAGCTTTGTATTTCTGTGCCAGCAGCGCCTACGATGCCATTCAGTACTTCGGCGCC	CASSAYDAIQYF	1	0.0020920502092050207	36	TCRBV09-01*01	TCRBV09	TCRBV09-01	01				TCRBD02-01	TCRBD02	TCRBD02-01				01,02	TCRBJ02-04*01	TCRBJ02	TCRBJ02-04	01				3	6	4	9	1	9	45	58	59	62	68	1	In	VDJ
AACGCCTTGGAGCTGGACGACTCGGCCCTGTATCTCTGTGCCAGCAGCTTGGAACTAGCGGGGGGGCATACGCAGTATTTTGGCCCA	CASSLELAGGHTQYF	1	0.0020920502092050207	45	TCRBV05-04*01	TCRBV05	TCRBV05-04	01				TCRBD02-01*01	TCRBD02	TCRBD02-01	01				TCRBJ02-03*01	TCRBJ02	TCRBJ02-03	01				0	1	3	0	1	7	36	52	53	66	67	1	In	VDJ
TGCTGGGGGACTCGGCCCTCTATCTCTGTGCCAGCAGCTTGGACGGGATCCGGGACAACTATGAACACTGAAGCTTTCTTTGGACAA		1	0.0020920502092050207	55	TCRBV05-06*01	TCRBV05	TCRBV05-06	01				TCRBD01-01*01	TCRBD01	TCRBD01-01	01				TCRBJ01-01*01	TCRBJ01	TCRBJ01-01	01				0	4	0	6	9	0	26	42	51	57	61	1	Out	VDJ
CAGCCCTCAGAACCCAGGGACTCAGCTGTGTACTTCTGTGCCAGCAGTGATCAGGGGACTTTGAACACTGAAGCTTTCTTTGGACAA	CASSDQGTLNTEAFF	1	0.0020920502092050207	45	TCRBV12	TCRBV12				TCRBV12-03/12-04,TCRBV12-04						TCRBD01,TCRBD02	TCRBD01-01,TCRBD02-01		TCRBJ01-01*01	TCRBJ01	TCRBJ01-01	01				5	4	4	2	3	0	36	48	51	57	61	1	In	VDJ
CAGCCCTCAGAACCCAGGGACTCAGCTGTGTACTTCTGTGCCAGCCGGTTAGGGCTCCAATATAATTCACCCCTCCACTTTGGGAAT	CASRLGLQYNSPLHF	1	0.0020920502092050207	45	TCRBV12	TCRBV12				TCRBV12-03/12-04,TCRBV12-04		TCRBD01-01*01	TCRBD01	TCRBD01-01	01				TCRBJ01-06*01	TCRBJ01	TCRBJ01-06	01				1	5	9	0	0	4	36	-1	52	55	60	1	In	VDJ
GAGTCAGCTACCCGCTCCCAGACATCTGTGTATTTCTGCGCCAGCAGTGAGAGGTCTAGCGGGCACAATGAGCAGTTCTTCGGGCCA	CASSERSSGHNEQFF	1	0.0020920502092050207	45	TCRBV10-02*01	TCRBV10	TCRBV10-02	01				TCRBD02-01	TCRBD02	TCRBD02-01				01,02	TCRBJ02-01*01	TCRBJ02	TCRBJ02-01	01				2	1	4	4	4	5	36	51	55	63	64	1	In	VDJ
CGGTCCACAAAGCTGGAGGACTCAGCCATGTACTTCTGTGCCAGCAGTGGTACAGGGATGGGCGCCTACGAGCAGTACTTCGGGCCG	CASSGTGMGAYEQYF	1	0.0020920502092050207	45	TCRBV02-01	TCRBV02	TCRBV02-01				01,03	TCRBD01-01*01	TCRBD01	TCRBD01-01	01				TCRBJ02-07*01	TCRBJ02	TCRBJ02-07	01				4	7	3	3	2	2	36	49	51	57	64	1	In	VDJ
AATGTGAACGCCTTGGAGCTGGACGACTCGGCCCTGTATCTCTGTGCCAGCAGCCCCCCAGGACAAGAGACCCAGTACTTCGGGCCA	CASSPPGQETQYF	1	0.0020920502092050207	39	TCRBV05-04*01	TCRBV05	TCRBV05-04	01				TCRBD01-01*01	TCRBD01	TCRBD01-01	01				TCRBJ02-05*01	TCRBJ02	TCRBJ02-05	01				4	1	4	4	4	2	42	54	58	62	63	1	In	VDJ
CTGACAGTGACCAGTGCCCATCCTGAAGACAGCAGCTTCTACATCTGCAGTGCTGACAGGGGGAAGGATACGCAGTATTTTGGCCCA	CSADRGKDTQYF	1	0.0020920502092050207	36	TCRBV20	TCRBV20				TCRBV20-01,TCRBV20-or09_02		TCRBD01-01*01	TCRBD01	TCRBD01-01	01				TCRBJ02-03*01	TCRBJ02	TCRBJ02-03	01				5	3	2	1	0	6	45	-1	54	63	66	1	In	VDJ
CTGGAGTCGCCCAGCCCCAACCAGACCTCTCTGTACTTCTGTGCCAGCAGTTTAGGGGGGCAAATTTCACCCCTCCACTTTGGGAAC	CASSLGGQISPLHF	1	0.0020920502092050207	42	TCRBV27-01*01	TCRBV27	TCRBV27-01	01								TCRBD01,TCRBD02	TCRBD01-01,TCRBD02-01		TCRBJ01-06*02	TCRBJ01	TCRBJ01-06	02				2	4	6	0	1	9	39	54	55	61	65	1	In	VDJ
CACCTTGGAGCTGGGGGACTCGGCCCTTTATCTTTGCGCCAGCAGCTTGGGGTTACAGGGATCGACTATGGCTACACCTTCGGTTCG		1	0.0020920502092050207	47	TCRBV05-01*01	TCRBV05	TCRBV05-01	01				TCRBD01-01*01	TCRBD01	TCRBD01-01	01				TCRBJ01-02*01	TCRBJ01	TCRBJ01-02	01				0	4	3	3	4	3	34	50	54	60	64	1	Out	VDJ
CTGACAGTGACCAGTGCCCATCCTGAAGACAGCAGCTTCTACATCTGCAGTGGGGGACAGGGAAGACAGCCCCAGCATTTTGGTGAT	CSGGQGRQPQHF	1	0.0020920502092050207	36	TCRBV20	TCRBV20				TCRBV20-01,TCRBV20-or09_02		TCRBD01-01*01	TCRBD01	TCRBD01-01	01				TCRBJ01-05*01	TCRBJ01	TCRBJ01-05	01				7	4	0	3	1	7	45	52	53	62	66	1	In	VDJ
AACCAGACATCTATGTACCTCTGTGCCAGCAGTTTCCCGACAGGAGGCGGTAGCGGGGGCGGCGCAGATACGCAGTATTTTGGCCCA	CASSFPTGGGSGGGADTQYF	1	0.0020920502092050207	60	TCRBV28-01*01	TCRBV28	TCRBV28-01	01				TCRBD02-01*01	TCRBD02	TCRBD02-01	01				TCRBJ02-03*01	TCRBJ02	TCRBJ02-03	01				3	5	5	2	15	4	21	35	50	59	64	1	In	VDJ
AGCTCTCTGGAGCTGGGGGACTCAGCTTTGTATTTCTGTGCCAGCAGCCCAGGACAGGGTAATGATTCACCCCTCCACTTTGGGAAT	CASSPGQGNDSPLHF	1	0.0020920502092050207	45	TCRBV09-01*01	TCRBV09	TCRBV09-01	01				TCRBD01-01*01	TCRBD01	TCRBD01-01	01				TCRBJ01-06*01	TCRBJ01	TCRBJ01-06	01				4	5	1	3	3	8	36	48	51	59	64	1	In	VDJ
TCTCTGGAGCTGGGGGACTCAGCTTTGTATTTCTGTGCCAGCAGCTCTCGGGACTAGCGGGAGAGAGAGACCCAGTACTTCGGGCCA	CASSSRD*RERETQYF	1	0.0020920502092050207	48	TCRBV09-01*01	TCRBV09	TCRBV09-01	01				TCRBD02-01*02	TCRBD02	TCRBD02-01	02				TCRBJ02-05*01	TCRBJ02	TCRBJ02-05	01				4	2	0	2	4	4	33	45	49	63	65	1	Stop	VDJ
GGAACCCAGGGACTTGGGCCTATATTTCTGTGCCAGCAGCCCCCAGTTGCCTCCCCAACAAGGAACACTGAAGCTTTCTTTGGACAA		1	0.0020920502092050207	53	TCRBV12-01*01	TCRBV12	TCRBV12-01	01				TCRBD01-01*01	TCRBD01	TCRBD01-01	01				TCRBJ01-01*01	TCRBJ01	TCRBJ01-01	01				5	2	3	6	17	1	28	40	57	60	62	1	Out	VDJ
TCTCACTGTGACATCGGCCCAAAAGAACCCGACAGCTTTCTATCTCTGTGCCAGTAGCCCCACTGGGGGGAAGCTTTCTTTGGACAA		1	0.0020920502092050207	35	TCRBV19-01*01	TCRBV19	TCRBV19-01	01								TCRBD01,TCRBD02	TCRBD01-01,TCRBD02-01		TCRBJ01-01*01	TCRBJ01	TCRBJ01-01	01				6	0	6	1	7	8	46	57	64	-1	69	1	Out	VDJ
GTGAGCACCTTGGAGCTGGGGGACTCGGCCCTTTATCTTTGCGCCAGCAGCTTGGAGGGGGGCAATCAGCCCCAGCATTTTGGTGAT	CASSLEGGNQPQHF	1	0.0020920502092050207	42	TCRBV05-01*01	TCRBV05	TCRBV05-01	01				TCRBD01-01*01	TCRBD01	TCRBD01-01	01				TCRBJ01-05*01	TCRBJ01	TCRBJ01-05	01				0	0	5	1	0	2	39	-1	55	-1	61	1	In	VDJ
ATTCTGGAGTCCGCCAGCACCAACCAGACATCTATGTACCTCTGTGCCAGCAGCAGGGGGTTGGGCTATGGCTACACCTTCGGTTCG	CASSRGLGYGYTF	1	0.0020920502092050207	39	TCRBV28-01*01	TCRBV28	TCRBV28-01	01				TCRBD01-01*01	TCRBD01	TCRBD01-01	01				TCRBJ01-02*01	TCRBJ01	TCRBJ01-02	01				6	5	4	1	0	4	42	-1	53	60	65	1	In	VDJ
TCCGCCAGCACCAACCAGACATCTATGTACCTCTGTGCCAGCAGTTTACCCCGCGGACAACCGGGCGGGGAAGCTTTCTTTGGACAA	CASSLPRGQPGGEAFF	1	0.0020920502092050207	48	TCRBV28-01*01	TCRBV28	TCRBV28-01	01								TCRBD01,TCRBD02	TCRBD01-01,TCRBD02-01		TCRBJ01-01*01	TCRBJ01	TCRBJ01-01	01				2	10	1	6	6	8	33	48	54	59	69	1	In	VDJ
CATCCTGAGGATCCAGCAGGTAGTGCGAGGAGATTCGGCAGCTTATTTCTGTGCCAGCTCCAAGGGAGTGGCTACACCTTCGGTTCG		1	0.0020920502092050207	32	TCRBV18-01*01	TCRBV18	TCRBV18-01	01				TCRBD02-01*02	TCRBD02	TCRBD02-01	02				TCRBJ01-02*01	TCRBJ01	TCRBJ01-02	01				6	0	9	2	3	7	49	60	63	-1	68	1	Out	VDJ
TCGGCTGCTCCCTCCCAGACATCTGTGTACTTCTGTGCCAGCAGTTACTCGACCGTTGGGCTGAACACTGAAGCTTTCTTTGGACAA	CASSYSTVGLNTEAFF	1	0.0020920502092050207	48	TCRBV06-05*01	TCRBV06	TCRBV06-05	01				TCRBD01-01*01	TCRBD01	TCRBD01-01	01				TCRBJ01-01*01	TCRBJ01	TCRBJ01-01	01				0	0	8	0	7	0	33	50	57	-1	61	1	In	VDJ
AACGCCTTGGAGCTGGACGACTCGGCCCTGTATCTCTGTGCCAGCAGCTCAGGGGGCACTAGCACAGATACGCAGTATTTTGGCCCA	CASSSGGTSTDTQYF	1	0.0020920502092050207	45	TCRBV05-04*01	TCRBV05	TCRBV05-04	01				TCRBD01-01*01	TCRBD01	TCRBD01-01	01				TCRBJ02-03*01	TCRBJ02	TCRBJ02-03	01				3	3	4	0	0	0	36	-1	49	57	60	1	In	VDJ
CTGGGGGACTCGGCCCTTTATCTTTGCGCCAGCAGCCAGGAAATAGGGCCCAAGACACCACACACAGATACGCAGTATTTTGGCCCA	CASSQEIGPKTPHTDTQYF	1	0.0020920502092050207	57	TCRBV05-01*01	TCRBV05	TCRBV05-01	01								TCRBD01,TCRBD02	TCRBD01-01,TCRBD02-01		TCRBJ02-03*01	TCRBJ02	TCRBJ02-03	01				4	5	2	6	17	2	24	36	53	57	62	1	In	VDJ
ACTGTGACATCGGCCCAAAAGAACCCGACAGCTTTCTATCTCTGTGCCAGCCTGCAGGGGGGCGATGAAAAACTGTTTTTTGGCAGT	CASLQGGDEKLFF	1	0.0020920502092050207	39	TCRBV19-01*01	TCRBV19	TCRBV19-01	01				TCRBD01-01*01	TCRBD01	TCRBD01-01	01				TCRBJ01-04*01	TCRBJ01	TCRBJ01-04	01				9	3	4	1	4	6	42	50	54	61	64	1	In	VDJ
CTGAGCTCTCTGGAGCTGGGGGACTCAGCTTTGTATTTCTGTGCCAGCAGCAGACGGACAGCCAGCTACGAGCAGTACTTCGGGCCG	CASSRRTASYEQYF	1	0.0020920502092050207	42	TCRBV09-01*01	TCRBV09	TCRBV09-01	01				TCRBD01-01*01	TCRBD01	TCRBD01-01	01				TCRBJ02-07*01	TCRBJ02	TCRBJ02-07	01				4	4	1	5	4	3	39	51	55	61	65	1	In	VDJ
GAGTCTGCCATCCCCAACCAGACAGCTCTTTACTTCTGTGCCACCAGTGATGGGACAGGAAAACAAGAGACCCAGTACTTCGGGCCA	CATSDGTGKQETQYF	1	0.0020920502092050207	45	TCRBV24-01*01	TCRBV24	TCRBV24-01	01				TCRBD01-01*01	TCRBD01	TCRBD01-01	01				TCRBJ02-05*01	TCRBJ02	TCRBJ02-05	01				3	4	0	4	0	2	36	-1	51	59	63	1	In	VDJ
ACTCTGACTGTGAGCAACATGAGCCCTGAAGACAGCAGCATATATCTCTGCAGCGTCCTAGTGGGGGGGGAAGCTTTCTTTGGACAA	CSVLVGGEAFF	1	0.0020920502092050207	33	TCRBV29-01*01	TCRBV29	TCRBV29-01	01				TCRBD02-01*01	TCRBD02	TCRBD02-01	01				TCRBJ01-01*01	TCRBJ01	TCRBJ01-01	01				6	0	9	0	6	8	48	56	62	-1	69	1	In	VDJ
AAGGTGCAGCCTGCAGAACTGGAGGATTCTGGAGTTTATTTCTGTGCCAGCAGCCAAAAGCCGGGACAGGGCTACACCTTCGGTTCG	CASSQKPGQGYTF	1	0.0020920502092050207	39	TCRBV14-01*01	TCRBV14	TCRBV14-01	01				TCRBD01-01*01	TCRBD01	TCRBD01-01	01				TCRBJ01-02*01	TCRBJ01	TCRBJ01-02	01				2	0	0	5	5	8	42	57	62	-1	69	1	In	VDJ
CTGACAGTGACCAGTGCCCATCCTGAAGACAGCAGCTTCTACATCTGCAGTGCCAGGCCGTCCACAGATACGCAGTATTTTGGCCCA	CSARPSTDTQYF	1	0.0020920502092050207	36	TCRBV20	TCRBV20				TCRBV20-01,TCRBV20-or09_02		TCRBD01-01*01	TCRBD01	TCRBD01-01	01				TCRBJ02-03*01	TCRBJ02	TCRBJ02-03	01				6	5	4	4	0	2	45	-1	53	57	62	1	In	VDJ
AGCACCTTGGAGCTGGGGGACTCGGCCCTTTATCTTTGCGCCAGCAGCTTGGCCCAGCAGGGGAACACTGAAGCTTTCTTTGGACAA	CASSLAQQGNTEAFF	1	0.0020920502092050207	45	TCRBV05-01*01	TCRBV05	TCRBV05-01	01				TCRBD01-01*01	TCRBD01	TCRBD01-01	01				TCRBJ01-01*01	TCRBJ01	TCRBJ01-01	01				0	0	4	3	5	1	36	52	57	-1	62	1	In	VDJ
TCAGCCGTGTATCTCTGTGCCAGCAGTATTCTTAAAAGGTCATAGATTAACAGGGCCTGAAGCAATCAGCCCCAGCATTTTGGTGAT	CASSILKRS*INRA*SNQPQHF	1	0.0020920502092050207	66	TCRBV07-03*01	TCRBV07	TCRBV07-03	01				TCRBD01-01*01	TCRBD01	TCRBD01-01	01				TCRBJ01-05*01	TCRBJ01	TCRBJ01-05	01				6	5	3	3	23	1	15	26	49	55	60	1	Stop	VDJ
CTCACTCTGGAGTCAGCTACCCGCTCCCAGACATCTGTGTATTTCTGCGCCAGCAGCCCCTCTGGGAATGAGCAGTTCTTCGGGCCA	CASSPSGNEQFF	1	0.0020920502092050207	36	TCRBV10-02*01	TCRBV10	TCRBV10-02	01								TCRBD01,TCRBD02	TCRBD01-01,TCRBD02-01		TCRBJ02-01*01	TCRBJ02	TCRBJ02-01	01				6	0	0	9	7	7	45	56	63	-1	66	1	In	VDJ
GAAGCTCCTTCTCAGTGACTCTGGCTTCTATCTCTGTGCCTAGCCGACAGGGCGGCTGGTGGGAACACTGAAGCTTTCTTTGGACAA		1	0.0020920502092050207	47	TCRBV30-01	TCRBV30	TCRBV30-01				01,05	TCRBD01-01*01	TCRBD01	TCRBD01-01	01				TCRBJ01-01*01	TCRBJ01	TCRBJ01-01	01				7	10	2	3	4	1	34	41	45	52	62	1	Out	VDJ
AGAGCTTGGGGACTCGGCCATGTATCTCTGTGCCAGCAGCCTGACCAGGAAGACAGGGTTGGGTCCTACGAGCAGTACTTCGGGCCG		1	0.0020920502092050207	53	TCRBV11	TCRBV11				TCRBV11-01,TCRBV11-03		TCRBD01-01*01	TCRBD01	TCRBD01-01	01				TCRBJ02-07*01	TCRBJ02	TCRBJ02-07	01				5	5	2	3	11	1	28	40	51	58	63	1	Out	VDJ
CTCACTCTGGAGTCCGCTACCAGCTCCCAGACATCTGTGTACTTCTGTGCCATCAGGTCTAGGGAGGCCGAGCAGTACTTCGGGCCG	CAIRSREAEQYF	1	0.0020920502092050207	36	TCRBV10-03*01	TCRBV10	TCRBV10-03	01				TCRBD02-01*02	TCRBD02	TCRBD02-01	02				TCRBJ02-07*01	TCRBJ02	TCRBJ02-07	01				6	1	9	1	5	6	45	56	61	67	68	1	In	VDJ
CAGCCTGCAGAGCTTGAGGACTCGGCCGTGTATCTCTGTGCCAGCAGCTTACACAGGACAGCCTCCTACGAGCAGTACTTCGGGCCG	CASSLHRTASYEQYF	1	0.0020920502092050207	45	TCRBV11	TCRBV11				TCRBV11-02,TCRBV11-03		TCRBD01-01*01	TCRBD01	TCRBD01-01	01				TCRBJ02-07*01	TCRBJ02	TCRBJ02-07	01				2	1	1	5	4	0	36	51	55	61	62	1	In	VDJ
TCGGCTGCTCCCTCCCAGACATCTGTGTACTTCTGTGCCAGCAGCAGGGACACACAGGGACTCTACAATGAGCAGTTCTTCGGGCCA	CASSRDTQGLYNEQFF	1	0.0020920502092050207	48	TCRBV06	TCRBV06				TCRBV06-01,TCRBV06-05						TCRBD01,TCRBD02	TCRBD01-01,TCRBD02-01		TCRBJ02-01*01	TCRBJ02	TCRBJ02-01	01				6	10	0	6	2	3	33	44	46	52	62	1	In	VDJ
CAGAGCGGGGGGACTCAGCCGTGTATCTCTGTGCCAGGGAATCGGGACTAGCGGGTCCCGATCCAAGAGACCCAGTACTTCGGGCCA		1	0.0020920502092050207	52	TCRBV07-03*01	TCRBV07	TCRBV07-03	01				TCRBD02-01	TCRBD02	TCRBD02-01				01,02	TCRBJ02-05*01	TCRBJ02	TCRBJ02-05	01				9	7	0	4	6	1	29	37	43	55	62	1	Out	VDJ
AGGATCCAGCAGGTAGTGCGAGGAGATTCGGCAGCTTATTTCTGTGCCAGCTCACCTCAGGGTAGCTATGGCTACACCTTCGGTTCG	CASSPQGSYGYTF	1	0.0020920502092050207	39	TCRBV18-01*01	TCRBV18	TCRBV18-01	01				TCRBD01-01*01	TCRBD01	TCRBD01-01	01				TCRBJ01-02*01	TCRBJ01	TCRBJ01-02	01				3	3	4	3	1	4	42	56	57	62	65	1	In	VDJ
NNNNNNNTGTCGGCTGCTCCCTCCCAGACATCTGTGTACTTCTGTGCCAGCAAGACAGGGGGCGCGGAGACCCAGTACTTCGGGCCA	CASKTGGAETQYF	1	0.0020920502092050207	39	TCRBV06-05*01	TCRBV06	TCRBV06-05	01				TCRBD01-01*01	TCRBD01	TCRBD01-01	01				TCRBJ02-05*01	TCRBJ02	TCRBJ02-05	01				7	3	2	0	1	5	42	52	53	63	66	1	In	VDJ
NNNNTGTCGGCTGCTCCCTCCCAGACATCTGTGTACTTCTGTGCCAGCAGTGAGACAGGGTCGAACACTGAAGCTTTCTTTGGACAA	CASSETGSNTEAFF	1	0.0020920502092050207	42	TCRBV06-01*01	TCRBV06	TCRBV06-01	01				TCRBD01-01*01	TCRBD01	TCRBD01-01	01				TCRBJ01-01*01	TCRBJ01	TCRBJ01-01	01				3	2	2	3	0	1	39	-1	53	60	62	1	In	VDJ
TGCAGAGCTTGGGGACTCGGCCGTGTATCTCTGTGCCAGCAGCCGGAGTCTCGATCTCGGAAGACCTATGGCTACACCTTCGGTTCG		1	0.0020920502092050207	50	TCRBV11-03*01	TCRBV11	TCRBV11-03	01				TCRBD02-01*02	TCRBD02	TCRBD02-01	02				TCRBJ01-02*01	TCRBJ01	TCRBJ01-02	01				5	17	10	2	1	4	31	43	44	48	65	1	Out	VDJ
TAAGAAGCTCCTCCTCAGTGACTCTGGCTTCTATCTCTGTGCCTGGAGTCCCCTCTACGGGCGGGCTACGAGCAGTACTTCGGGCCG		1	0.0020920502092050207	44	TCRBV30-01*02	TCRBV30	TCRBV30-01	02				TCRBD02-01	TCRBD02	TCRBD02-01				01,02	TCRBJ02-07*01	TCRBJ02	TCRBJ02-07	01				2	0	7	4	11	3	37	49	60	-1	65	1	Out	VDJ
ATCAATTCCCTGGAGCTTGGTGACTCTGCTGTGTATTTCTGTGCCAGCAACAGACAGGGCCTACGGGAGACCCAGTACTTCGGGCCA	CASNRQGLRETQYF	1	0.0020920502092050207	42	TCRBV03-01/03-02*01	TCRBV03	TCRBV03-01/03-02	01				TCRBD01-01*01	TCRBD01	TCRBD01-01	01				TCRBJ02-05*01	TCRBJ02	TCRBJ02-05	01				7	7	2	3	3	5	39	49	52	59	66	1	In	VDJ
AGCACCTTGGAGCTGGGGGACTCGGCCCTTTATCTTTGCGCCAGCAGCTTGAGCGGACAGGGTTATGAAAAACTGTTTTTTGGCAGT	CASSLSGQGYEKLFF	1	0.0020920502092050207	45	TCRBV05-01*01	TCRBV05	TCRBV05-01	01				TCRBD01-01*01	TCRBD01	TCRBD01-01	01				TCRBJ01-04*01	TCRBJ01	TCRBJ01-04	01				1	2	1	3	3	6	36	51	54	62	64	1	In	VDJ
CCTGGAGCTTGGTGACTCTGCTGTGTATTTCTGTGCCAGCAGCTGTTTTTGTCCCATTTCATTCGCACTGAAGCTTTCTTTGGACAA		1	0.0020920502092050207	50	TCRBV03-01/03-02*01	TCRBV03	TCRBV03-01/03-02	01								TCRBD01,TCRBD02	TCRBD01-01,TCRBD02-01		TCRBJ01-01*01	TCRBJ01	TCRBJ01-01	01				5	9	4	6	11	4	31	43	54	56	65	1	Out	VDJ
TCCACAAAGCTGGAGGACTCAGCCATGTACTTCTGTGCCAGCAGTGAATTTGTTCGGCGGGGACAAGAGACCCAGTACTTCGGGCCA	CASSEFVRRGQETQYF	1	0.0020920502092050207	48	TCRBV02-01	TCRBV02	TCRBV02-01				01,03	TCRBD02-01*01	TCRBD02	TCRBD02-01	01				TCRBJ02-05*01	TCRBJ02	TCRBJ02-05	01				2	1	7	3	8	2	33	48	56	62	63	1	In	VDJ
NTGAAGATCCAGCCCTCAGAACCCAGGGACTCAGCTGTGTACTTCTGTGCCAGCAGTTTTATAGGCTCCGAGCAGTACTTCGGGCCG	CASSFIGSEQYF	1	0.0020920502092050207	36	TCRBV12-03/12-04*01	TCRBV12	TCRBV12-03/12-04	01								TCRBD01,TCRBD02	TCRBD01-01,TCRBD02-01		TCRBJ02-07*01	TCRBJ02	TCRBJ02-07	01				3	3	5	4	3	6	45	59	62	65	68	1	In	VDJ
CACCAGCACCAGCCAGACCTATCTGTACCACTGTGGCACTGTGTTGAGGATAACACAAAGTCGGCCAACGTCCTGACTTTCGGGGCC		1	0.0020920502092050207	50	TCRBV08-02*01	TCRBV08	TCRBV08-02	01				TCRBD02-01*02	TCRBD02	TCRBD02-01	02				TCRBJ02-06*01	TCRBJ02	TCRBJ02-06	01				7	13	11	1	7	6	31	38	45	49	62	1	Out	VDJ
TCAGCTGCTCCCTCCCAGACATCTGTGTACTTCTGTGCCAGCAGTTACAGGGGGCTAGCGGGCTACAATGAGCAGTTCTTCGGGCCA	CASSYRGLAGYNEQFF	1	0.0020920502092050207	48	TCRBV06	TCRBV06				TCRBV06-05,TCRBV06-06		TCRBD02-01	TCRBD02	TCRBD02-01				01,02	TCRBJ02-01*01	TCRBJ02	TCRBJ02-01	01				2	0	4	4	6	3	33	48	54	-1	62	1	In	VDJ
CTGGAGCTTGGTGACTCTGCTGTGTATTTCTGTGCCAGCAGCATCTCGCGTCCCATTTTGGCATCATCAGCCCAGCATTTTGGTGAT	CASSISRPILASSAQHF	1	0.0020920502092050207	51	TCRBV03-01/03-02*01	TCRBV03	TCRBV03-01/03-02	01								TCRBD01,TCRBD02	TCRBD01-01,TCRBD02-01		TCRBJ01-05*01	TCRBJ01	TCRBJ01-05	01				5	0	4	5	25	11	30	42	67	-1	70	1	In	VDJ
GAGCAGGGGACTCGGCCGTGTATGTCTGTGCAAGTCGCTGTACATTGGCTCCACACAAAGTCGGCCAACGTCCTGACTTTCGGGGCC		1	0.0020920502092050207	55	TCRBV12-02*01	TCRBV12	TCRBV12-02	01				TCRBD01-01*01	TCRBD01	TCRBD01-01	01				TCRBJ02-06*01	TCRBJ02	TCRBJ02-06	01				4	18	3	6	2	6	26	39	41	44	62	1	Out	VDJ
AGCAACATGAGCCCTGAAGACAGCAGCATATATCTCTGCAGCTCCTATTGGGTAGCAGGGGGTACAGATACGCAGTATTTTGGCCCA	CSSYWVAGGTDTQYF	1	0.0020920502092050207	45	TCRBV29-01	TCRBV29	TCRBV29-01				01,02,03	TCRBD01-01*01	TCRBD01	TCRBD01-01	01				TCRBJ02-03*01	TCRBJ02	TCRBJ02-03	01				8	1	4	1	13	3	36	42	55	62	63	1	In	VDJ
AACGCCTTGGAGCTGGACGACTCGGCCCTGTATCTCTATGCCAGCAGCTTGGAACTAGCGGGGGGGCATACGCAGTATTTTGGCCCA	YASSLELAGGHTQYF	1	0.0020920502092050207	45	TCRBV05-04*01	TCRBV05	TCRBV05-04	01				TCRBD02-01*01	TCRBD02	TCRBD02-01	01				TCRBJ02-03*01	TCRBJ02	TCRBJ02-03	01				0	1	3	0	1	7	36	52	53	66	67	1	In	VDJ
AGCACCAACCAGACATCTATGTACCTCTGTGCCAGCAGAATCCCGGGACAGGGGGCCCTAACTAATGAAAAACTGTTTTTTGGCAGT	CASRIPGQGALTNEKLFF	1	0.0020920502092050207	54	TCRBV28-01*01	TCRBV28	TCRBV28-01	01				TCRBD01-01*01	TCRBD01	TCRBD01-01	01				TCRBJ01-04*01	TCRBJ01	TCRBJ01-04	01				6	3	0	0	6	1	27	38	44	56	59	1	In	VDJ
AATTCCCTGGAGCTTGGTGACTCTGCTGTGTATTTCTGTGCCAGCAGCCGGGGGGGGCCCTCCTACAATGAGCAGTTCTTCGGGCCA	CASSRGGPSYNEQFF	1	0.0020920502092050207	45	TCRBV03-01/03-02*01	TCRBV03	TCRBV03-01/03-02	01				TCRBD02-01*01	TCRBD02	TCRBD02-01	01				TCRBJ02-01*01	TCRBJ02	TCRBJ02-01	01				4	3	9	0	0	0	36	-1	49	56	59	1	In	VDJ
CACAGAGCTTGGGGACTCGGCCGTGTATCTCTGCGCCAGCAGCCGGAGTCTCGGTCTCGGAAGACCTATGGCTACACCTTCGGTTCG		1	0.0020920502092050207	50	TCRBV11-03*01	TCRBV11	TCRBV11-03	01				TCRBD02-01*02	TCRBD02	TCRBD02-01	02				TCRBJ01-02*01	TCRBJ01	TCRBJ01-02	01				5	17	10	2	1	4	31	43	44	48	65	1	Out	VDJ
NNNNTGTCGGCTGCTCCCTCCCAGAGATCTGTGTACTTCTGTGCCAGCAGTTACTCGAGCGATCCTCCCCAGCAGTACTTCGGGCCG	CASSYSSDPPQQYF	1	0.0020920502092050207	42	TCRBV06-05*01	TCRBV06	TCRBV06-05	01				TCRBD02-01	TCRBD02	TCRBD02-01				01,02	TCRBJ02-07*01	TCRBJ02	TCRBJ02-07	01				0	9	6	6	1	8	39	56	57	61	70	1	In	VDJ
GCAGCAAGAAGACTCAGCTGCGTATCTCTGCACCAGCAGGGGGTACGTTTGTGCACAAATCGGGCCAACGTCCTGACTTTCGGGGCC		1	0.0020920502092050207	53	TCRBV01-01*01	TCRBV01	TCRBV01-01	01								TCRBD01,TCRBD02	TCRBD01-01,TCRBD02-01		TCRBJ02-06*01	TCRBJ02	TCRBJ02-06	01				6	18	6	2	0	5	28	-1	39	43	61	1	Out	VDJ
GAACGCCTTGGAGCTGGACGACTCGGCCCTGTATCTCTGTGCCAGCAGCTTGGAACTAGCGGGGGGCATACGCAGTATTTTGGCCCA		1	0.0020920502092050207	44	TCRBV05-04*01	TCRBV05	TCRBV05-04	01				TCRBD02-01*01	TCRBD02	TCRBD02-01	01				TCRBJ02-03*01	TCRBJ02	TCRBJ02-03	01				0	1	3	1	1	7	37	53	54	66	67	1	Out	VDJ
[truncated: 2 more columns]
