# Supplementary material for: Preoperative immune checkpoint inhibition and cryoablation in early-stage breast cancer
Source: iScience. 2024 Jan 12;27(2):108880. doi: 10.1016/j.isci.2024.108880 (PMC10850740; doi:10.1016/j.isci.2024.108880)
Supplement: Data S1. Metadata file for TCR clone abundance tables provided in the supplement [file mmc2.zip › 16-495-6TF_TCRB.tsv]

nucleotide	aminoAcid	count (templates/reads)	frequencyCount (%)	cdr3Length	vMaxResolved	vFamilyName	vGeneName	vGeneAllele	vFamilyTies	vGeneNameTies	vGeneAlleleTies	dMaxResolved	dFamilyName	dGeneName	dGeneAllele	dFamilyTies	dGeneNameTies	dGeneAlleleTies	jMaxResolved	jFamilyName	jGeneName	jGeneAllele	jFamilyTies	jGeneNameTies	jGeneAlleleTies	vDeletion	n1Insertion	d5Deletion	d3Deletion	n2Insertion	jDeletion	vIndex	n1Index	dIndex	n2Index	jIndex	estimatedNumberGenomes	sequenceStatus	cloneResolved	vOrphon	dOrphon	jOrphon	vFunction	dFunction	jFunction	fractionNucleated	vAlignLength	vAlignSubstitutionCount	vAlignSubstitutionIndexes
CCCTCAGAACCCAGGGACTCAGCTGTGTACTTCTGTGCCAGCAGTGGGGACGGGACAGATGTAAAGGATGGCTACACCTTCGGTTCG	CASSGDGTDVKDGYTF	4	0.004259850905218318	48	TCRBV12	TCRBV12				TCRBV12-03/12-04,TCRBV12-04		TCRBD01-01*01	TCRBD01	TCRBD01-01	01				TCRBJ01-02*01	TCRBJ01	TCRBJ01-02	01				5	9	0	5	6	6	33	45	51	58	67	4	In	VDJ
CACGCCCTGCAGCCAGAAGACTCAGCCCTGTATCTCTGCGCCAGCAGCCAAGCCCTCCCGAACACCGGGGAGCTGTTTTTTGGAGAA	CASSQALPNTGELFF	6	0.006389776357827476	45	TCRBV04-01*01	TCRBV04	TCRBV04-01	01				TCRBD02-01	TCRBD02	TCRBD02-01				01,02	TCRBJ02-02*01	TCRBJ02	TCRBJ02-02	01				1	2	4	10	2	0	36	52	54	56	58	6	In	VDJ
ACATCGGCCCAAAAGAACCCGACAGCTTTCTATCTCTGTGCCAGTAGTATCTCCCGGACAGGGAACACTGAAGCTTTCTTTGGACAA	CASSISRTGNTEAFF	4	0.004259850905218318	45	TCRBV19-01*01	TCRBV19	TCRBV19-01	01				TCRBD01-01*01	TCRBD01	TCRBD01-01	01				TCRBJ01-01*01	TCRBJ01	TCRBJ01-01	01				3	0	1	4	5	1	36	50	55	-1	62	4	In	VDJ
CTGGAGTCCGCCAGCACCAACCAGACATCTATGTACCTCTGTGCCAGCAGCGACAGGGAGGGTAACTACGAGCAGTACTTCGGGCCG	CASSDREGNYEQYF	4	0.004259850905218318	42	TCRBV28-01*01	TCRBV28	TCRBV28-01	01								TCRBD01,TCRBD02	TCRBD01-01,TCRBD02-01		TCRBJ02-07*01	TCRBJ02	TCRBJ02-07	01				6	7	2	3	1	3	39	50	51	58	65	4	In	VDJ
CTCTCACTGTGACATCGGCCCAAAAGAACCCGACAGCTTTCTATCTCTATAGTGGCCCCGTCCTACAATGAGCAGTTCTTCGGGCCA		2	0.002129925452609159	34	TCRBV19-01*01	TCRBV19	TCRBV19-01	01								TCRBD01,TCRBD02	TCRBD01-01,TCRBD02-01		TCRBJ02-01*01	TCRBJ02	TCRBJ02-01	01				16	4	9	0	5	1	47	48	53	56	60	2	Out	VDJ
ATGAGCTCCTTGGAGCTGGGGGACTCAGCCCTGTACTTCTGTGCCAGCAGCTTAAGGGACCTGAATTCACCCCTCCACTTTGGGAAC	CASSLRDLNSPLHF	3	0.003194888178913738	42	TCRBV13-01*01	TCRBV13	TCRBV13-01	01								TCRBD01,TCRBD02	TCRBD01-01,TCRBD02-01		TCRBJ01-06*02	TCRBJ01	TCRBJ01-06	02				2	3	0	7	1	7	39	54	55	60	63	3	In	VDJ
TCTGCTGTACCCTCTCAGACATCTGTGTACTTCTGTGCCAGCAGCAAGACTAGCGGGTTTGCCTCCAATGAGCAGTTCTTCGGGCCA	CASSKTSGFASNEQFF	1	0.0010649627263045794	48	TCRBV06-04*01	TCRBV06	TCRBV06-04	01				TCRBD02-01	TCRBD02	TCRBD02-01				01,02	TCRBJ02-01*01	TCRBJ02	TCRBJ02-01	01				6	8	2	4	3	6	33	44	47	57	65	1	In	VDJ
ATCCAGCAGGTAGTGCGAGGAGATTCGGCAGCTTATTTCTGTGCCAGCTCACCATCTAGCGCTTACAATGAGCAGTTCTTCGGGCCA	CASSPSSAYNEQFF	1	0.0010649627263045794	42	TCRBV18-01*01	TCRBV18	TCRBV18-01	01				TCRBD02-01	TCRBD02	TCRBD02-01				01,02	TCRBJ02-01*01	TCRBJ02	TCRBJ02-01	01				2	2	4	6	1	4	39	54	55	61	63	1	In	VDJ
CTGACTGTGAGCAACATGAGCCCTGAAGACAGCAGCATATATCTCTGCAGCGTTGGACAGGACCGAAACACCATATATTTTGGAGAG	CSVGQDRNTIYF	2	0.002129925452609159	36	TCRBV29-01	TCRBV29	TCRBV29-01				01,02	TCRBD01-01*01	TCRBD01	TCRBD01-01	01				TCRBJ01-03*01	TCRBJ01	TCRBJ01-03	01				4	3	2	4	0	5	45	-1	55	61	64	2	In	VDJ
CTGCAGAGCTTGGGGACTCGGCCATGTATCTCTGTGCCAGCAGATCCGGCGGGGACAGGGGTTAGCGATGAGCAGTTCTTCGGGCCA		1	0.0010649627263045794	49	TCRBV11-01*01	TCRBV11	TCRBV11-01	01				TCRBD01-01*01	TCRBD01	TCRBD01-01	01				TCRBJ02-01*01	TCRBJ02	TCRBJ02-01	01				6	6	0	2	8	8	32	43	51	61	67	1	Out	VDJ
CACACCCTGCAGCCAGAAGACTCGGCCCTGTATCTCTGTGCCAGCAGCCAAGATGGAGCAGAGCAAGAGACCCAGTACTTCGGGCCA	CASSQDGAEQETQYF	1	0.0010649627263045794	45	TCRBV04-02*01	TCRBV04	TCRBV04-02	01				TCRBD02-01*02	TCRBD02	TCRBD02-01	02				TCRBJ02-05*01	TCRBJ02	TCRBJ02-05	01				0	5	10	2	1	2	36	53	54	58	63	1	In	VDJ
CCTGCAGAGCTTGGGGACTCGGCCATGTATCTCTGTGCCAGCAGCTTAGACCTTACTAGCGGGAGCACTGAGCAGTTCTTCGGGCCA	CASSLDLTSGSTEQFF	1	0.0010649627263045794	48	TCRBV11-01*01	TCRBV11	TCRBV11-01	01				TCRBD02-01*02	TCRBD02	TCRBD02-01	02				TCRBJ02-01*01	TCRBJ02	TCRBJ02-01	01				1	3	3	2	5	9	33	49	54	65	68	1	In	VDJ
GTGAGCAACATGAGCCCTGAAGACAGCAGCATATATCTCTGCAGCGGCCGGACTAGCGCATTTTTCCATGAGCAGTTCTTCGGGCCA	CSGRTSAFFHEQFF	1	0.0010649627263045794	42	TCRBV29-01	TCRBV29	TCRBV29-01				01,02,03	TCRBD02-01	TCRBD02	TCRBD02-01				01,02	TCRBJ02-01*01	TCRBJ02	TCRBJ02-01	01				7	9	1	6	3	8	39	46	49	58	67	1	In	VDJ
ACTGTGACATCGGCCCAAAAGAACCCGACAGCTTTCTATCTCTGTGCCAGTAGTACCGAGAGGTCCTACGAGCAGTACTTCGGGCCG	CASSTERSYEQYF	1	0.0010649627263045794	39	TCRBV19-01*01	TCRBV19	TCRBV19-01	01				TCRBD02-01*02	TCRBD02	TCRBD02-01	02				TCRBJ02-07*01	TCRBJ02	TCRBJ02-07	01				4	0	11	1	4	1	42	55	59	-1	63	1	In	VDJ
AGTCCACGGAGTCAGGGGACACAGCACTGTATTTCTGTGCCAGCAGCTCCCGGACAGGGCTAATCCAATGAGCAGTTCTTCGGGCCA		1	0.0010649627263045794	46	TCRBV21-01*01	TCRBV21	TCRBV21-01	01				TCRBD01-01*01	TCRBD01	TCRBD01-01	01				TCRBJ02-01*01	TCRBJ02	TCRBJ02-01	01				5	6	1	3	4	6	35	47	51	59	65	1	Out	VDJ
NNNNNNNNNNTGTCGGCTGCTCCCTCCCAGACATCTGTGTACTTCTGTGCCAGCAGTTACGGGGGAACTGAAGCTTTCTTTGGACAA	CASSYGGTEAFF	2	0.002129925452609159	36	TCRBV06-05*01	TCRBV06	TCRBV06-05	01								TCRBD01,TCRBD02	TCRBD01-01,TCRBD02-01		TCRBJ01-01*01	TCRBJ01	TCRBJ01-01	01				2	1	6	1	0	5	45	-1	60	65	66	2	In	VDJ
CTGGAGTCCGCCAGCACCAACCAGACATCTATGTACCTCTGTGCCAGCAGTGACCGACAGGGACTCTACGAGCAGTACTTCGGGCCG	CASSDRQGLYEQYF	4	0.004259850905218318	42	TCRBV28-01*01	TCRBV28	TCRBV28-01	01				TCRBD01-01*01	TCRBD01	TCRBD01-01	01				TCRBJ02-07*01	TCRBJ02	TCRBJ02-07	01				5	3	2	3	4	3	39	51	55	62	65	4	In	VDJ
CTCTGGAGTCTGCTGCCTCCTCCCAGACATCTGTATATTTCTGCGCCAGACTCCTTATCGTGCAATCAGCCCCAGCATTTTGGTGAT		2	0.002129925452609159	40	TCRBV10-01*01	TCRBV10	TCRBV10-01	01				TCRBD02-01	TCRBD02	TCRBD02-01				01,02	TCRBJ01-05*01	TCRBJ01	TCRBJ01-05	01				9	9	3	10	0	2	41	-1	49	52	61	2	Out	VDJ
AAGAACCCGACAGCTTTCTATCTCTGTGCCAGTAGTGACACGATACGGGGGATTCACAGGGTCGACTATGGCTACACCTTCGGTTCG	CASSDTIRGIHRVDYGYTF	1	0.0010649627263045794	57	TCRBV19-01*01	TCRBV19	TCRBV19-01	01								TCRBD01,TCRBD02	TCRBD01-01,TCRBD02-01		TCRBJ01-02*01	TCRBJ01	TCRBJ01-02	01				5	3	3	3	19	3	24	36	55	61	64	1	In	VDJ
CAGCAGGTAGTGCGAGGAGATTCGGCAGCTTATTTCTGTGCCAGCTCGGTAGTGAATCAATATAATTCACCCCTCCACTTTGGGAAC	CASSVVNQYNSPLHF	2	0.002129925452609159	45	TCRBV18-01*01	TCRBV18	TCRBV18-01	01				TCRBD02-01	TCRBD02	TCRBD02-01				01,02	TCRBJ01-06*02	TCRBJ01	TCRBJ01-06	02				6	8	5	8	2	4	36	47	49	52	60	2	In	VDJ
AGCACCTTGGAGCTGGGGGACTCGGCCCTTTATCTTTGCGCCAGCAGCTTGAGCGGACAGGGTTATGAAAAACTGTTTTTTGGCAGT	CASSLSGQGYEKLFF	1	0.0010649627263045794	45	TCRBV05-01*01	TCRBV05	TCRBV05-01	01				TCRBD01-01*01	TCRBD01	TCRBD01-01	01				TCRBJ01-04*01	TCRBJ01	TCRBJ01-04	01				1	2	1	3	3	6	36	51	54	62	64	1	In	VDJ
GAGTCCGCCAGCACCAACCAGACATCTATGTACCTCTGTGCCAGCGAAACAGGGGGCTCCCGCAATCAGCCCCAGCATTTTGGTGAT	CASETGGSRNQPQHF	1	0.0010649627263045794	45	TCRBV28-01*01	TCRBV28	TCRBV28-01	01				TCRBD01-01*01	TCRBD01	TCRBD01-01	01				TCRBJ01-05*01	TCRBJ01	TCRBJ01-05	01				8	4	3	0	3	2	36	45	48	57	61	1	In	VDJ
GTGAACGCCTTGGAGCTGGACGACTCGGCCCTGTATCTCTGTGCCAGCAGCAGGGGACAGGGTAAAATTGGGGCTTTCTTTGGACAA	CASSRGQGKIGAFF	1	0.0010649627263045794	42	TCRBV05-04*01	TCRBV05	TCRBV05-04	01				TCRBD01-01*01	TCRBD01	TCRBD01-01	01				TCRBJ01-01*01	TCRBJ01	TCRBJ01-01	01				4	10	0	3	2	11	39	51	53	62	72	1	In	VDJ
GTGAACGCCTTGTTGCTGGGGGACTCGGCCCTCTATCTCTGTGCCAGCAGCTTGGGGGCAGTTAACACTGAAGCTTTCTTTGGACAA	CASSLGAVNTEAFF	2	0.002129925452609159	42	TCRBV05-06*01	TCRBV05	TCRBV05-06	01				TCRBD01-01*01	TCRBD01	TCRBD01-01	01				TCRBJ01-01*01	TCRBJ01	TCRBJ01-01	01				0	4	8	0	0	2	39	-1	55	59	63	2	In	VDJ
CACATCAATTCCCTGGAGCTTGGTGACTCTGCTGTGTATTTCTGTGCCAGCAGCCGTCCGGGTAGGGGCACCATATATTTTGGAGAG	CASSRPGRGTIYF	1	0.0010649627263045794	39	TCRBV03-01/03-02*01	TCRBV03	TCRBV03-01/03-02	01				TCRBD01-01*01	TCRBD01	TCRBD01-01	01				TCRBJ01-03*01	TCRBJ01	TCRBJ01-03	01				4	0	5	2	8	9	42	55	63	-1	68	1	In	VDJ
CCCTGCAGCCAGAAGACTCGGCCCTGTATCTCTGTGCCAGCAGCCATTTCTCCAAAGGTTGAAAGACCTGGCTACACCTTCGGTTCG		1	0.0010649627263045794	49	TCRBV04-02*01	TCRBV04	TCRBV04-02	01								TCRBD01,TCRBD02	TCRBD01-01,TCRBD02-01		TCRBJ01-02*01	TCRBJ01	TCRBJ01-02	01				3	1	2	7	18	7	32	46	64	67	68	1	Out	VDJ
CTTCACATCAATTCCCTGGAGCTTGGTGACTCTGCTGTGTATTTCTGTGCCAGCAGCCAGGACAGTAAGTCCCTCCACTTTGGGAAC	CASSQDSKSLHF	1	0.0010649627263045794	36	TCRBV03-01/03-02*01	TCRBV03	TCRBV03-01/03-02	01				TCRBD01-01*01	TCRBD01	TCRBD01-01	01				TCRBJ01-06*02	TCRBJ01	TCRBJ01-06	02				3	5	1	5	0	14	45	-1	59	65	70	1	In	VDJ
GAGTCTGCCATCCCCAACCAGACAGCTCTTTACTTCTGTGCCACCAGTGAAGGGACTTCGGTGGACAATGAGCAGTTCTTCGGGCCA	CATSEGTSVDNEQFF	1	0.0010649627263045794	45	TCRBV24-01*01	TCRBV24	TCRBV24-01	01				TCRBD02-01	TCRBD02	TCRBD02-01				01,02	TCRBJ02-01*01	TCRBJ02	TCRBJ02-01	01				4	7	0	10	1	5	36	50	51	57	64	1	In	VDJ
GTGAACGCCTTGTTGCTGGGGGACTCGGCCCTCTATCTCTGTGCCAGCAGTTCGACCGGGACGCAAGAGACCCAGTACTTCGGGCCA	CASSSTGTQETQYF	1	0.0010649627263045794	42	TCRBV05-06*01	TCRBV05	TCRBV05-06	01								TCRBD01,TCRBD02	TCRBD01-01,TCRBD02-01		TCRBJ02-05*01	TCRBJ02	TCRBJ02-05	01				5	1	0	7	7	2	39	50	57	62	63	1	In	VDJ
GCGTCTGCTGTACCCTCTCAGACATCTGTGTACTTCTGTGCCAGCAGTGAGTTGGCGGGACCCACAGATACGCAGTATTTTGGCCCA	CASSELAGPTDTQYF	2	0.002129925452609159	45	TCRBV06-04*01	TCRBV06	TCRBV06-04	01				TCRBD02-01*02	TCRBD02	TCRBD02-01	02				TCRBJ02-03*01	TCRBJ02	TCRBJ02-03	01				3	2	7	3	4	2	36	50	54	60	62	2	In	VDJ
TCCGCCAGCACCAACCAGACATCTATGTACCTCTGTGCCAGCAGTTCGGCAGGGATGGGTTGGGACACTGAAGCTTTCTTTGGACAA	CASSSAGMGWDTEAFF	1	0.0010649627263045794	48	TCRBV28-01*01	TCRBV28	TCRBV28-01	01				TCRBD01-01*01	TCRBD01	TCRBD01-01	01				TCRBJ01-01*01	TCRBJ01	TCRBJ01-01	01				4	10	4	3	3	3	33	46	49	54	64	1	In	VDJ
GCCTTGGAGCTGGAGGACTCGGCCCTGTATCTCTGTGCCAGCAGCTTGGGGACAGGGGGAGGCAATCAGCCCCAGCATTTTGGTGAT	CASSLGTGGGNQPQHF	1	0.0010649627263045794	48	TCRBV05-08*01	TCRBV05	TCRBV05-08	01				TCRBD01-01*01	TCRBD01	TCRBD01-01	01				TCRBJ01-05*01	TCRBJ01	TCRBJ01-05	01				0	2	1	1	0	2	33	-1	49	59	61	1	In	VDJ
CTCTGGAGCTGGGGGACTCAGCTTTGTATTTCTGTGCCAGCAGCGACGGGGACAGCACATAGCAATCAGCCCCAGCATTTTGGTGAT		1	0.0010649627263045794	49	TCRBV09-01*01	TCRBV09	TCRBV09-01	01				TCRBD01-01*01	TCRBD01	TCRBD01-01	01				TCRBJ01-05*01	TCRBJ01	TCRBJ01-05	01				3	4	0	5	3	0	32	45	48	55	59	1	Out	VDJ
CAGCGCACAGAGCAGGAGGACTCCGCCGTGTATCTCTGTGCCAGCAGCTTAGCCGCGAGTGGGAGCTATGGCTACACCTTCGGTTCG	CASSLAASGSYGYTF	1	0.0010649627263045794	45	TCRBV07-08*01	TCRBV07	TCRBV07-08	01				TCRBD02-01*02	TCRBD02	TCRBD02-01	02				TCRBJ01-02*01	TCRBJ01	TCRBJ01-02	01				0	0	9	2	7	4	36	53	60	-1	65	1	In	VDJ
NTGTCGGCTGCTCCCTCCCAGACATCTGTGTACTTCTGTGCCAGCAGAAAGAAAGGACAGGGTTAAGACGGCTACACCTTCGGTTCG	CASRKKGQG*DGYTF	1	0.0010649627263045794	45	TCRBV06-05*01	TCRBV06	TCRBV06-05	01				TCRBD01-01*01	TCRBD01	TCRBD01-01	01				TCRBJ01-02*01	TCRBJ01	TCRBJ01-02	01				6	7	1	3	7	8	36	47	54	62	69	1	Stop	VDJ
CTCAACTCTGACTGTGAGCAACATGAGCCCTGAAGACAACAGCATATATCTCTGCAGCGCTAATTATACGAGCAGTACTTCGGGCCG		1	0.0010649627263045794	29	TCRBV29-01*03	TCRBV29	TCRBV29-01	03				TCRBD02-01	TCRBD02	TCRBD02-01				01,02	TCRBJ02-07*01	TCRBJ02	TCRBJ02-07	01				6	4	5	9	0	4	52	-1	60	62	66	1	Out	VDJ
TTGGAGCTGGACGACTCGGCCCTGTATCTCTGTGCCAGCAGCCCGGGACTAGATGGATACTCCTACAATGAGCAGTTCTTCGGGCCA	CASSPGLDGYSYNEQFF	1	0.0010649627263045794	51	TCRBV05-04*01	TCRBV05	TCRBV05-04	01				TCRBD02-01	TCRBD02	TCRBD02-01				01,02	TCRBJ02-01*01	TCRBJ02	TCRBJ02-01	01				4	7	0	8	2	0	30	42	44	52	59	1	In	VDJ
ATCCAGCAGGTAGTGCGAGGAGATTCGGCAGCTTATTTCTGTGCCAGCTCATCCCAGGGGGCTGTAGAGACCCAGTACTTCGGGCCA	CASSSQGAVETQYF	1	0.0010649627263045794	42	TCRBV18-01*01	TCRBV18	TCRBV18-01	01				TCRBD01-01*01	TCRBD01	TCRBD01-01	01				TCRBJ02-05*01	TCRBJ02	TCRBJ02-05	01				5	3	4	0	3	4	39	51	54	62	65	1	In	VDJ
AAGATCCGGTCCACAAAGCTGGAGGACTCAGCCATGTACTTCTGTGCCAGCAGTGTCAGGGGACAAGAGACCCAGTACTTCGGGCCA	CASSVRGQETQYF	1	0.0010649627263045794	39	TCRBV02-01	TCRBV02	TCRBV02-01				01,03	TCRBD01-01*01	TCRBD01	TCRBD01-01	01				TCRBJ02-05*01	TCRBJ02	TCRBJ02-05	01				4	1	4	2	1	2	42	55	56	62	63	1	In	VDJ
CAGCCTGCAGAGCTTGGGGACTCGGCCATGTATCTCTGTGCCAGCAGCTCTACGACAGGGTATGGGAATGAAGCTTTCTTTGGACAA	CASSSTTGYGNEAFF	1	0.0010649627263045794	45	TCRBV11-01*01	TCRBV11	TCRBV11-01	01				TCRBD01-01*01	TCRBD01	TCRBD01-01	01				TCRBJ01-01*01	TCRBJ01	TCRBJ01-01	01				4	8	2	3	4	7	36	49	53	60	68	1	In	VDJ
CGGTCCACAAAGCTGGAGGACTCAGCCATGTACTTCTGTGCCAGCTCTGAAGGGCTGGGACAGCTCTATGGCTACACCTTCGGTTCG	CASSEGLGQLYGYTF	1	0.0010649627263045794	45	TCRBV02-01	TCRBV02	TCRBV02-01				01,03	TCRBD01-01*01	TCRBD01	TCRBD01-01	01				TCRBJ01-02*01	TCRBJ01	TCRBJ01-02	01				1	2	0	5	4	4	36	52	56	63	65	1	In	VDJ
GTGCAGCCTGCAGAACTGGAGGATTCTGGAGTTTATTTCTGTGCCAGCAGCCAATTGGGGCAGGGCCACGAGCAGTACTTCGGGCCG	CASSQLGQGHEQYF	1	0.0010649627263045794	42	TCRBV14-01*01	TCRBV14	TCRBV14-01	01				TCRBD01-01*01	TCRBD01	TCRBD01-01	01				TCRBJ02-07*01	TCRBJ02	TCRBJ02-07	01				2	2	4	3	6	5	39	54	60	65	67	1	In	VDJ
ACCTTGGAGCTGGGGGACTCGGCCCTTTATCTTTGCGCCAGCAGCTTGGCCCCCCAGGGAACAAATTCACCCCTCCACTTTGGGAAC	CASSLAPQGTNSPLHF	1	0.0010649627263045794	48	TCRBV05-01*01	TCRBV05	TCRBV05-01	01				TCRBD01-01*01	TCRBD01	TCRBD01-01	01				TCRBJ01-06*02	TCRBJ01	TCRBJ01-06	02				0	4	4	3	5	7	33	49	54	59	63	1	In	VDJ
ACCAGTGCCCATCCTGAAGACAGCAGCTTCTACATCTGCAGCGGGGGAGTGTTGAAGGGATTACACAATGAGCAGTTCTTCGGGCCA	CSGGVLKGLHNEQFF	1	0.0010649627263045794	45	TCRBV20	TCRBV20				TCRBV20-01,TCRBV20-or09_02		TCRBD02-01*01	TCRBD02	TCRBD02-01	01				TCRBJ02-01*01	TCRBJ02	TCRBJ02-01	01				9	17	8	2	0	5	36	-1	41	47	64	1	In	VDJ
GAAGACAGCAGCTTCTACATCTGCAGTGCTAGAGATTGGGTCGCGGGGGCCAGAAGAGTCAGCACAGATACGCAGTATTTTGGCCCA	CSARDWVAGARRVSTDTQYF	1	0.0010649627263045794	60	TCRBV20	TCRBV20				TCRBV20-01,TCRBV20-or09_02		TCRBD02-01*01	TCRBD02	TCRBD02-01	01				TCRBJ02-03*01	TCRBJ02	TCRBJ02-03	01				0	11	7	2	7	0	21	35	42	49	60	1	In	VDJ
ACTCTGGAGTCTGCTGCCTCCTCCCAGACATCTGTATATTTCTGCGCCAGCAGTGCCCAGGGGGGATTCGGCTACACCTTCGGTTCG	CASSAQGGFGYTF	1	0.0010649627263045794	39	TCRBV10-01*01	TCRBV10	TCRBV10-01	01				TCRBD01-01*01	TCRBD01	TCRBD01-01	01				TCRBJ01-02*01	TCRBJ01	TCRBJ01-02	01				4	5	4	1	2	8	42	55	57	64	69	1	In	VDJ
CTCACTGTGACATCGGCCCAAAAGAACCCGACAGCTTTCTATCTCTGTGCCAGTAGTAACACAGGGGATACGCAGTATTTTGGCCCA	CASSNTGDTQYF	1	0.0010649627263045794	36	TCRBV19-01*01	TCRBV19	TCRBV19-01	01				TCRBD01-01*01	TCRBD01	TCRBD01-01	01				TCRBJ02-03*01	TCRBJ02	TCRBJ02-03	01				4	0	3	3	2	6	45	58	60	-1	66	1	In	VDJ
GTGAACGCCTTGTTGCTGGGGGACTCGGCCCTCTATCTCTGTGCCAGCAGCGTACCGGGAATTATCTCTGAAGCTTTCTTTGGACAA	CASSVPGIISEAFF	2	0.002129925452609159	42	TCRBV05-06*01	TCRBV05	TCRBV05-06	01				TCRBD02-01*02	TCRBD02	TCRBD02-01	02				TCRBJ01-01*01	TCRBJ01	TCRBJ01-01	01				4	7	8	3	4	6	39	51	55	60	67	2	In	VDJ
GTGAGCACCTTGGAGCTGGGGGACTCGGCCCTTTATCTTTGCGCCAGCAGCCTGGACAGGGGGCGCGACGGCTACACCTTCGGTTCG	CASSLDRGRDGYTF	1	0.0010649627263045794	42	TCRBV05-01*01	TCRBV05	TCRBV05-01	01				TCRBD01-01*01	TCRBD01	TCRBD01-01	01				TCRBJ01-02*01	TCRBJ01	TCRBJ01-02	01				0	5	3	0	0	8	39	-1	55	64	69	1	In	VDJ
ATCCAGCCTGCAGAGCTTGAGGACTCGGCCGTGTATCTCTGTGCCAGCAGCTTAAGGCAGGCGGGAAACACCATATATTTTGGAGAG	CASSLRQAGNTIYF	1	0.0010649627263045794	42	TCRBV11	TCRBV11				TCRBV11-02,TCRBV11-03		TCRBD01-01*01	TCRBD01	TCRBD01-01	01				TCRBJ01-03*01	TCRBJ01	TCRBJ01-03	01				2	2	4	4	3	4	39	54	57	61	63	1	In	VDJ
TCCACAAAGCTGGAGGACTCAGCCATGTACTTCTGTGCCAGCACCTCACCCGTCGGGACAGTAGGAAACACCATATATTTTGGAGAG	CASTSPVGTVGNTIYF	1	0.0010649627263045794	48	TCRBV02-01	TCRBV02	TCRBV02-01				01,03	TCRBD01-01*01	TCRBD01	TCRBD01-01	01				TCRBJ01-03*01	TCRBJ01	TCRBJ01-03	01				7	2	0	5	11	4	33	43	54	61	63	1	In	VDJ
GTGACATCGGCCCAAAAGAACCCGACAGCTTTCTATCTCTGTGCCAGTAGTATAACAGGGAATAATTCACCCCTCCACTTTGGGAAC	CASSITGNNSPLHF	1	0.0010649627263045794	42	TCRBV19-01*01	TCRBV19	TCRBV19-01	01				TCRBD01-01*01	TCRBD01	TCRBD01-01	01				TCRBJ01-06*02	TCRBJ01	TCRBJ01-06	02				2	1	3	3	0	5	39	-1	54	60	61	1	In	VDJ
CTGCAGCCAGAAGACTCAGCCCTGTATCTCTGCGCCAGCAGCCGAGAACCTAGCGGGGCTAGCACAGATACGCAGTATTTTGGCCCA	CASSREPSGASTDTQYF	2	0.002129925452609159	51	TCRBV04-01*01	TCRBV04	TCRBV04-01	01				TCRBD02-01*01	TCRBD02	TCRBD02-01	01				TCRBJ02-03*01	TCRBJ02	TCRBJ02-03	01				0	2	4	3	2	0	30	47	49	58	60	2	In	VDJ
ACTGTGAGCAACATGAGCCCTGAAGACAGCAGCATATATCTCTGCAGCGCACGAACGGATAGCACAGATACGCAGTATTTTGGCCCA	CSARTDSTDTQYF	1	0.0010649627263045794	39	TCRBV29-01*03	TCRBV29	TCRBV29-01	03								TCRBD01,TCRBD02	TCRBD01-01,TCRBD02-01		TCRBJ02-03*01	TCRBJ02	TCRBJ02-03	01				6	1	1	8	6	0	42	50	56	59	60	1	In	VDJ
CGGTCCACAAAGCTGGAGGACTCAGCCATGTACTTCTGTGCCAGCACTCGGACAGGGAGGGCGAACACTGAAGCTTTCTTTGGACAA	CASTRTGRANTEAFF	1	0.0010649627263045794	45	TCRBV02-01	TCRBV02	TCRBV02-01				01,03	TCRBD01-01*01	TCRBD01	TCRBD01-01	01				TCRBJ01-01*01	TCRBJ01	TCRBJ01-01	01				7	5	1	3	3	1	36	46	49	57	62	1	In	VDJ
ACATCGGCCCAAAAGAACCCGACAGCTTTCTATCTCTGTGCCAGTAGGGGATCACAGGAGGGATACTATGGCTACACCTTCGGTTCG	CASRGSQEGYYGYTF	1	0.0010649627263045794	45	TCRBV19-01*01	TCRBV19	TCRBV19-01	01				TCRBD02-01*02	TCRBD02	TCRBD02-01	02				TCRBJ01-02*01	TCRBJ01	TCRBJ01-02	01				6	2	10	0	9	3	36	47	56	62	64	1	In	VDJ
NNNNNNNNNNTGTCGGCTGCTCCCTCCCAGACATCTGTGTACTTCTGTGCCAGCAGGGACGGAAACTATGGCTACACCTTCGGTTCG	CASRDGNYGYTF	1	0.0010649627263045794	36	TCRBV06-05*01	TCRBV06	TCRBV06-05	01								TCRBD01,TCRBD02	TCRBD01-01,TCRBD02-01		TCRBJ01-02*01	TCRBJ01	TCRBJ01-02	01				6	3	1	7	0	2	45	-1	56	60	63	1	In	VDJ
ATCCGGTCCACAAAGCTGGAGGACTCAGCCATGTACTTCTGTGCCAGCAGTGAAAGTGGCCGTCACTACGAGCAGTACTTCGGGCCG	CASSESGRHYEQYF	2	0.002129925452609159	42	TCRBV02-01	TCRBV02	TCRBV02-01				01,03	TCRBD01-01*01	TCRBD01	TCRBD01-01	01				TCRBJ02-07*01	TCRBJ02	TCRBJ02-07	01				2	5	9	0	3	3	39	54	57	60	65	2	In	VDJ
ACAAAGCTGGAGGACTCAGCCATGTACTTCTGTGCCAGCAGTGATCGTCACCCAGGGGTAACTGGAAACACCATATATTTTGGAGAG	CASSDRHPGVTGNTIYF	2	0.002129925452609159	51	TCRBV02-01	TCRBV02	TCRBV02-01				01,03	TCRBD01-01*01	TCRBD01	TCRBD01-01	01				TCRBJ01-03*01	TCRBJ01	TCRBJ01-03	01				3	3	4	2	8	2	30	44	52	58	61	2	In	VDJ
AAGAAGCTCCTTCTCAGTGACTCTGGCTTCTATCTCTGTGCCTGGAGTGTACTTGTAGATGCATCAGATACGCAGTATTTTGGCCCA	CAWSVLVDASDTQYF	1	0.0010649627263045794	45	TCRBV30-01*01	TCRBV30	TCRBV30-01	01				TCRBD02-01	TCRBD02	TCRBD02-01				01,02	TCRBJ02-03*01	TCRBJ02	TCRBJ02-03	01				0	11	3	10	0	4	36	-1	50	53	64	1	In	VDJ
ACATCGGCCCAAAAGAACCCGACAGCTTTCTATCTCTGTGCCAGTAGTATTGGGGACAGGGATAATGAAAAACTGTTTTTTGGCAGT	CASSIGDRDNEKLFF	1	0.0010649627263045794	45	TCRBV19-01*01	TCRBV19	TCRBV19-01	01				TCRBD01-01*01	TCRBD01	TCRBD01-01	01				TCRBJ01-04*01	TCRBJ01	TCRBJ01-04	01				3	1	0	3	2	4	36	50	52	61	62	1	In	VDJ
GAGTCCGCCAGCACCAACCAGACATCTATGTACCTCTGTGCCAGCAGTTTTCCTGGACAGGCGAATCAGCCCCAGCATTTTGGTGAT	CASSFPGQANQPQHF	1	0.0010649627263045794	45	TCRBV28-01*01	TCRBV28	TCRBV28-01	01				TCRBD01-01*01	TCRBD01	TCRBD01-01	01				TCRBJ01-05*01	TCRBJ01	TCRBJ01-05	01				3	2	1	4	4	4	36	50	54	61	63	1	In	VDJ
CAGCCCTCAGAACCCAGGGACTCAGCTGTGTACTTCTGTGCCAGCAGACAGGACAGGGGGTACGTGCAGCCCCAGCATTTTGGTGAT	CASRQDRGYVQPQHF	1	0.0010649627263045794	45	TCRBV12	TCRBV12				TCRBV12-03/12-04,TCRBV12-04		TCRBD01-01*01	TCRBD01	TCRBD01-01	01				TCRBJ01-05*01	TCRBJ01	TCRBJ01-05	01				6	6	1	1	3	7	36	47	50	60	66	1	In	VDJ
TCCAGCCCTCAGAACCCAGGGACTCAGCTGTGTATTTTTGTGCTAGTGGCCCCTCCGGGACAGCGGTATGGCTACACCTTCGGTTCG		2	0.002129925452609159	43	TCRBV12-05*01	TCRBV12	TCRBV12-05	01				TCRBD01-01*01	TCRBD01	TCRBD01-01	01				TCRBJ01-02*01	TCRBJ01	TCRBJ01-02	01				6	3	0	5	7	5	38	49	56	63	66	2	Out	VDJ
CTAGAGTCTGCCATCCCCAACCAGACAGCTCTTTACTTCTGTGCCACCAGTGATTATGGGACAGGGTGGGGCTACACCTTCGGTTCG	CATSDYGTGWGYTF	1	0.0010649627263045794	42	TCRBV24-01*01	TCRBV24	TCRBV24-01	01				TCRBD01-01*01	TCRBD01	TCRBD01-01	01				TCRBJ01-02*01	TCRBJ01	TCRBJ01-02	01				2	3	0	3	2	8	39	55	57	66	69	1	In	VDJ
CACATCAATTCCCTGGAGCTTGGTGACTCTGCTGTGTATTTCTGTGCCAGCAGCCAAGATCATGGAGGCGTGCTGTTCTTCGGGCCA	CASSQDHGGVLFF	1	0.0010649627263045794	39	TCRBV03-01/03-02*01	TCRBV03	TCRBV03-01/03-02	01				TCRBD02-01*02	TCRBD02	TCRBD02-01	02				TCRBJ02-01*01	TCRBJ02	TCRBJ02-01	01				0	6	10	1	4	15	42	59	63	68	74	1	In	VDJ
CAGAGCAGGAGGACTCCGCCGTGTATCTCTGTGCCAGCAGCCCGTAGGGGGACTAGCGGGGTTGCCTACGAGCAGTACTTCGGGCCG		1	0.0010649627263045794	52	TCRBV07-08*03	TCRBV07	TCRBV07-08	03				TCRBD02-01*01	TCRBD02	TCRBD02-01	01				TCRBJ02-07*01	TCRBJ02	TCRBJ02-07	01				4	3	0	3	6	2	29	42	48	61	64	1	Out	VDJ
GAGCAGGAGGACTCGGCCGTGTATCTCTGTGCCAGCAGCTTACTTGCGGCGAGCGGGAGTAGAGACTACGAGCAGTACTTCGGGCCG	CASSLLAASGSRDYEQYF	1	0.0010649627263045794	54	TCRBV07-02	TCRBV07	TCRBV07-02				01,02	TCRBD02-01*02	TCRBD02	TCRBD02-01	02				TCRBJ02-07*01	TCRBJ02	TCRBJ02-07	01				2	6	6	2	9	3	27	42	51	59	65	1	In	VDJ
CAGCGCACAGAGCAGCGGGACTCAGCCATGTATCGCTGTGCCAGCAGCTTTGGACAGGGGGCAATAGATACGCAGTATTTTGGCCCA	CASSFGQGAIDTQYF	1	0.0010649627263045794	45	TCRBV07-07*01	TCRBV07	TCRBV07-07	01				TCRBD01-01*01	TCRBD01	TCRBD01-01	01				TCRBJ02-03*01	TCRBJ02	TCRBJ02-03	01				3	3	1	0	1	5	36	50	51	62	65	1	In	VDJ
GCTACCAGCTCCCAGACATCTGTGTACTTCTGTGCCATCAGTGAGTTCGAAAGGGGGCGCCTCACAGATACGCAGTATTTTGGCCCA	CAISEFERGRLTDTQYF	1	0.0010649627263045794	51	TCRBV10-03*01	TCRBV10	TCRBV10-03	01				TCRBD01-01*01	TCRBD01	TCRBD01-01	01				TCRBJ02-03*01	TCRBJ02	TCRBJ02-03	01				1	4	5	0	5	2	30	46	51	58	62	1	In	VDJ
AATGTGAGCACCTTGGAGCTGGGGGACTCGGCCCTTTATCTTTGCGCCAGCAGCTTGCGAGAAAGTGGAAAACTGTTTTTTGGCAGT	CASSLRESGKLFF	1	0.0010649627263045794	39	TCRBV05-01*01	TCRBV05	TCRBV05-01	01				TCRBD02-01*02	TCRBD02	TCRBD02-01	02				TCRBJ01-04*01	TCRBJ01	TCRBJ01-04	01				1	7	11	2	1	10	42	57	58	61	68	1	In	VDJ
TCCAGCGCACAGAGCAGCGGGACTCGGCCATGTATCGCTGTGCCAGCAGCGGCAACAGGGGGATGCGATGGCTACACCTTCGGTTCG		2	0.002129925452609159	43	TCRBV07-06*01	TCRBV07	TCRBV07-06	01				TCRBD01-01*01	TCRBD01	TCRBD01-01	01				TCRBJ01-02*01	TCRBJ01	TCRBJ01-02	01				5	5	3	1	4	6	38	50	54	62	67	2	Out	VDJ
AACGCCTTGGAGCTGGACGACTCGGCCCTGTATCTCTGTGCCAGCAGCTCGGGACAGGGACTTTGGTACGAGCAGTACTTCGGGCCG	CASSSGQGLWYEQYF	1	0.0010649627263045794	45	TCRBV05-04*01	TCRBV05	TCRBV05-04	01				TCRBD01-01*01	TCRBD01	TCRBD01-01	01				TCRBJ02-07*01	TCRBJ02	TCRBJ02-07	01				3	7	0	3	1	4	36	49	50	59	66	1	In	VDJ
CCTGCAGAGCTTGGGGACTCGGCCATGTATCTCTGTGCCAGCAGCTTAGCGGGTAGCGGGCGCTCCTACGAGCAGTACTTCGGGCCG	CASSLAGSGRSYEQYF	1	0.0010649627263045794	48	TCRBV11-01*01	TCRBV11	TCRBV11-01	01				TCRBD02-01	TCRBD02	TCRBD02-01				01,02	TCRBJ02-07*01	TCRBJ02	TCRBJ02-07	01				0	2	5	4	3	0	33	50	53	60	62	1	In	VDJ
CTGGGGGACTCAGCCCTGTACTTCTGTGCCAGCAGCTTAGGTCCCCCTAGTCCAAACCGGTTATCCTACGAGCAGTACTTCGGGCCG	CASSLGPPSPNRLSYEQYF	4	0.004259850905218318	57	TCRBV13-01*01	TCRBV13	TCRBV13-01	01				TCRBD02-01	TCRBD02	TCRBD02-01				01,02	TCRBJ02-07*01	TCRBJ02	TCRBJ02-07	01				0	13	4	8	5	1	24	41	46	50	63	4	In	VDJ
CCTGGAGCTTGGTGACTCTGCTGTGTATTTCTGTGCCAGCAGCTTGCAAAATCTTTACACGCACGAAACACCATATATTTTGGAGAG		1	0.0010649627263045794	50	TCRBV03-01/03-02*01	TCRBV03	TCRBV03-01/03-02	01				TCRBD01-01*01	TCRBD01	TCRBD01-01	01				TCRBJ01-03*01	TCRBJ01	TCRBJ01-03	01				5	5	3	6	13	5	31	43	56	59	64	1	Out	VDJ
NCTCTGAAGATCCGGTCCACAAAGCTGGAGGACTCAGCCATGTACTTCTGTGCCAGCAGAGGATTGGAGGTGCGGTACTTCGGGCCG	CASRGLEVRYF	1	0.0010649627263045794	33	TCRBV02-01	TCRBV02	TCRBV02-01				01,03	TCRBD02-01*02	TCRBD02	TCRBD02-01	02				TCRBJ02-07*01	TCRBJ02	TCRBJ02-07	01				6	4	10	1	6	12	48	59	65	70	74	1	In	VDJ
NNNNAAGAGGAATTTCCCCCTGATCCTGGAGTCGCCCAGCCCCAACCAGACCTCTCTGTACTTCTGTGCTCGGGGTACTTCGGGCCG		1	0.0010649627263045794	17	TCRBV27-01*01	TCRBV27	TCRBV27-01	01				TCRBD02-01	TCRBD02	TCRBD02-01				01,02	TCRBJ02-07*01	TCRBJ02	TCRBJ02-07	01				12	0	8	4	1	12	64	69	70	-1	74	1	Out	VDJ
GTGAGCACCTTGGAGCTGGGGGACTCGGCCCTTTATCTTTGCGCCGCTCGGCCGGATCCCCGCACAGATACGCAGTATTTTGGCCCA	CAARPDPRTDTQYF	1	0.0010649627263045794	42	TCRBV05-01*01	TCRBV05	TCRBV05-01	01								TCRBD01,TCRBD02	TCRBD01-01,TCRBD02-01		TCRBJ02-03*01	TCRBJ02	TCRBJ02-03	01				10	5	1	8	8	1	39	45	53	56	61	1	In	VDJ
CGGCTGCTCCCTCCCAGACATCTGTGTACTTCTGTGCCAGCAGTTCCCCAACGTCTAATGAACACCGGGGAGCTGTTTTTTGGAGAA		1	0.0010649627263045794	49	TCRBV06-05*01	TCRBV06	TCRBV06-05	01				TCRBD02-01	TCRBD02	TCRBD02-01				01,02	TCRBJ02-02*01	TCRBJ02	TCRBJ02-02	01				4	2	4	9	9	1	32	45	54	57	59	1	Out	VDJ
GAGTCCGCCAGCACCAACCAGACATCTATGTACCTCTGTGCCAGCGCCGGGGCGGGGGGATTTGTCCCTGAAGCTTTCTTTGGACAA	CASAGAGGFVPEAFF	1	0.0010649627263045794	45	TCRBV28-01*01	TCRBV28	TCRBV28-01	01				TCRBD02-01*01	TCRBD02	TCRBD02-01	01				TCRBJ01-01*01	TCRBJ01	TCRBJ01-01	01				8	8	7	1	6	6	36	45	51	59	67	1	In	VDJ
ATCCAGCGCACAGAGCAGGGGGACTCGGCCATGTATCTCTGTGCCAGCAGCTTATCTACAGGGGTCACTGAAGCTTTCTTTGGACAA	CASSLSTGVTEAFF	1	0.0010649627263045794	42	TCRBV07-09*01	TCRBV07	TCRBV07-09	01				TCRBD01-01*01	TCRBD01	TCRBD01-01	01				TCRBJ01-01*01	TCRBJ01	TCRBJ01-01	01				2	1	3	2	3	4	39	54	57	64	65	1	In	VDJ
GCAGGGGGACTCGGCCATGTATCTCTGTGCCAGCAGCTTGATATGATGGGGGGAAGGGCCTGCAATCAGCCCCAGCATTTTGGTGAT		1	0.0010649627263045794	56	TCRBV07-09*01	TCRBV07	TCRBV07-09	01				TCRBD02-01*01	TCRBD02	TCRBD02-01	01				TCRBJ01-05*01	TCRBJ01	TCRBJ01-05	01				3	8	9	1	8	2	25	39	47	53	61	1	Out	VDJ
CTGGGGGACTCAGCTTTGTATTTCTGTGCCAGCAGCGCCCGAGGGGGGTCAGGGATTGGTTGGGACTATGGCTACACCTTCGGTTCG	CASSARGGSGIGWDYGYTF	1	0.0010649627263045794	57	TCRBV09-01*01	TCRBV09	TCRBV09-01	01								TCRBD01,TCRBD02	TCRBD01-01,TCRBD02-01		TCRBJ01-02*01	TCRBJ01	TCRBJ01-02	01				3	17	5	1	4	3	24	37	41	47	64	1	In	VDJ
CAGCCCTCAGAACCCAGGGACTCAGCTGTGTACTTCTGTGCCAGCAGTGATCCAAACAGGGGGGTCTACGAGCAGTACTTCGGGCCG	CASSDPNRGVYEQYF	1	0.0010649627263045794	45	TCRBV12	TCRBV12				TCRBV12-03/12-04,TCRBV12-04		TCRBD01-01*01	TCRBD01	TCRBD01-01	01				TCRBJ02-07*01	TCRBJ02	TCRBJ02-07	01				5	2	3	1	7	3	36	48	55	63	65	1	In	VDJ
CTTGGAGCTGGGGGACTCGGCCCTTTATCTTTGCGCCAGCAGCTTGGGTCAGGGTTCCTCTCTGGAAACACCATATATTTTGGAGAG		1	0.0010649627263045794	50	TCRBV05-01*01	TCRBV05	TCRBV05-01	01				TCRBD01-01*01	TCRBD01	TCRBD01-01	01				TCRBJ01-03*01	TCRBJ01	TCRBJ01-03	01				0	5	4	3	2	0	31	47	49	54	59	1	Out	VDJ
CGCTACCCGCTCCCAGACATCTGTGTATTTCTGCGCCAGCAGCCAGCTCAGCGGGACCGGTCCTACAATGAGCAGTTCTTCGGGCCA		1	0.0010649627263045794	50	TCRBV10-02*01	TCRBV10	TCRBV10-02	01				TCRBD02-01*02	TCRBD02	TCRBD02-01	02				TCRBJ02-01*01	TCRBJ02	TCRBJ02-01	01				6	4	6	3	7	1	31	42	49	56	60	1	Out	VDJ
CCAAAAGAACCCGACAGTTTTCTATCTCTGTGCCAGTAGTAGGACAGGGGGCCCCCTTCTAACACCGGGGAGCTGTTTTTTGGAGAA		1	0.0010649627263045794	53	TCRBV19-01*01	TCRBV19	TCRBV19-01	01				TCRBD01-01*01	TCRBD01	TCRBD01-01	01				TCRBJ02-02*01	TCRBJ02	TCRBJ02-02	01				4	8	1	0	0	2	28	-1	41	52	60	1	Out	VDJ
AAGATCCAGCGCACAGAGCAGGAGGACTCGGCCGTGTATCTCTGTGCCAGCAGCTTTCGGGACAGGACCCAAGCTTTCTTTGGACAA	CASSFRDRTQAFF	1	0.0010649627263045794	39	TCRBV07-02	TCRBV07	TCRBV07-02				01,02	TCRBD01-01*01	TCRBD01	TCRBD01-01	01				TCRBJ01-01*01	TCRBJ01	TCRBJ01-01	01				3	4	0	4	2	9	42	56	58	66	70	1	In	VDJ
TCTAAGAAGCTCCTTCTCAGTGACTCTGGCTTCTATCTCTGTGCCTGGACCGGGACTTCAAGCTCCTACGAGCAGTACTTCGGGCCG	CAWTGTSSSYEQYF	1	0.0010649627263045794	42	TCRBV30-01*01	TCRBV30	TCRBV30-01	01				TCRBD02-01	TCRBD02	TCRBD02-01				01,02	TCRBJ02-07*01	TCRBJ02	TCRBJ02-07	01				4	5	0	10	2	0	39	49	51	57	62	1	In	VDJ
ACATCGGCCCAAAAGAACCCGACAGCTTTCTATCTCTGTGCCAGTAGTATCCATCCGCGGGGAACCTACGAGCAGTACTTCGGGCCG	CASSIHPRGTYEQYF	1	0.0010649627263045794	45	TCRBV19-01*01	TCRBV19	TCRBV19-01	01				TCRBD02-01*01	TCRBD02	TCRBD02-01	01				TCRBJ02-07*01	TCRBJ02	TCRBJ02-07	01				3	2	7	3	6	2	36	50	56	62	64	1	In	VDJ
AGCCCCAACCAGACCTCTCTGTACTTCTGTGCCAGCAGTTCTAAACTAGCCCCAGCTTCCTCCTACAATGAGCAGTTCTTCGGGCCA	CASSSKLAPASSYNEQFF	1	0.0010649627263045794	54	TCRBV27-01*01	TCRBV27	TCRBV27-01	01				TCRBD02-01	TCRBD02	TCRBD02-01				01,02	TCRBJ02-01*01	TCRBJ02	TCRBJ02-01	01				4	9	3	7	4	0	27	40	44	50	59	1	In	VDJ
GAGTCCGCTACCAGCTCCCAGACATCTGTGTACTTCTGTGCCATCAGTGATGACAGGGGGGATTTCTATGGCTACACCTTCGGTTCG	CAISDDRGDFYGYTF	1	0.0010649627263045794	45	TCRBV10-03*01	TCRBV10	TCRBV10-03	01				TCRBD01-01*01	TCRBD01	TCRBD01-01	01				TCRBJ01-02*01	TCRBJ01	TCRBJ01-02	01				3	5	2	1	1	4	36	50	51	60	65	1	In	VDJ
AACATGAGCTCCTTGGAGCTGGGGGACTCAGCCCTGTACTTCTGTGCCAGCAGCTTATTGCGGGGCTACGAGCAGTACTTCGGGCCG	CASSLLRGYEQYF	1	0.0010649627263045794	39	TCRBV13-01*01	TCRBV13	TCRBV13-01	01				TCRBD02-01*01	TCRBD02	TCRBD02-01	01				TCRBJ02-07*01	TCRBJ02	TCRBJ02-07	01				2	0	7	3	2	3	42	57	59	-1	65	1	In	VDJ
CGCTCACCAGGCCTGGGGGACGCAGCCATGTACCTGTGTGCCACCCACGGAACAGGGGCCCTACAAGAGACCCAGTACTTCGGGCCA	CATHGTGALQETQYF	1	0.0010649627263045794	45	TCRBV15-01*02	TCRBV15	TCRBV15-01	02				TCRBD01-01*01	TCRBD01	TCRBD01-01	01				TCRBJ02-05*01	TCRBJ02	TCRBJ02-05	01				8	5	3	2	6	2	36	45	51	58	63	1	In	VDJ
AGTCCGCCAGCACCAACCAGACATCTATGTACCTCTGTGCCAGCAGCTACCGTCGGGACAGGGCATTCACCCCTCCACTTTGGGAAT		1	0.0010649627263045794	46	TCRBV28-01*01	TCRBV28	TCRBV28-01	01				TCRBD01-01*01	TCRBD01	TCRBD01-01	01				TCRBJ01-06*01	TCRBJ01	TCRBJ01-06	01				6	1	0	3	8	8	35	46	54	63	64	1	Out	VDJ
ACATGAGCCCTGAAGACAGCAGCATATATCTCTGCAGCGTGAGAGGGAGGGAGGGTGACCGGGGCCAACGTCCTGACTTTCGGGGCC		1	0.0010649627263045794	49	TCRBV29-01	TCRBV29	TCRBV29-01				01,02	TCRBD02-01*02	TCRBD02	TCRBD02-01	02				TCRBJ02-06*01	TCRBJ02	TCRBJ02-06	01				6	9	9	0	4	4	32	40	44	51	60	1	Out	VDJ
ACATCGGCCCAAAAGAACCCGACAGCTTTCTATCTCTGTGCCAGTAGTATCGGGGCTAAAGGGAGAGATACGCAGTATTTTGGCCCA	CASSIGAKGRDTQYF	2	0.002129925452609159	45	TCRBV19-01*01	TCRBV19	TCRBV19-01	01								TCRBD01,TCRBD02	TCRBD01-01,TCRBD02-01		TCRBJ02-03*01	TCRBJ02	TCRBJ02-03	01				3	9	7	0	1	5	36	50	51	56	65	2	In	VDJ
GGATCCAGCAGGTAGTGCGAGGAGATTCGGCAGCTTATTTCTGTGCCAGTCAACCGGGACTTTAACTATGGCTACACCTTCGGTTCG		1	0.0010649627263045794	40	TCRBV18-01*01	TCRBV18	TCRBV18-01	01				TCRBD02-01	TCRBD02	TCRBD02-01				01,02	TCRBJ01-02*01	TCRBJ01	TCRBJ01-02	01				9	1	0	10	6	1	41	49	55	61	62	1	Out	VDJ
GTGAGCACCTTGGAGCTGGGGGACTCGGCCCTTTATCTTTGCGCCAGCAGCTTGGTAGGGTCTGGAAACACCATATATTTTGGAGAG	CASSLVGSGNTIYF	1	0.0010649627263045794	42	TCRBV05-01*01	TCRBV05	TCRBV05-01	01								TCRBD01,TCRBD02	TCRBD01-01,TCRBD02-01		TCRBJ01-03*01	TCRBJ01	TCRBJ01-03	01				0	0	5	3	1	1	39	55	56	-1	60	1	In	VDJ
ACATCGGCCCAAAAGAACCCGACAGCTTTCTATCTCTGTGCCAGCCAAAGCCCTGGGATGCAAGGAAACACCATATATTTTGGAGAG	CASQSPGMQGNTIYF	1	0.0010649627263045794	45	TCRBV19-01*01	TCRBV19	TCRBV19-01	01								TCRBD01,TCRBD02	TCRBD01-01,TCRBD02-01		TCRBJ01-03*01	TCRBJ01	TCRBJ01-03	01				9	5	0	8	10	4	36	44	54	58	63	1	In	VDJ
TTGTCCACTCTGACAGTGACCAGTGCCCATCCTGAAGACAGCAGCTTCTACATCTGCAGTGCGAACAATGAGCAGTTCTTCGGGCCA	CSANNEQFF	1	0.0010649627263045794	27	TCRBV20-01	TCRBV20	TCRBV20-01				01,04					TCRBD01,TCRBD02	TCRBD01-01,TCRBD02-01		TCRBJ02-01*01	TCRBJ02	TCRBJ02-01	01				6	0	2	8	0	5	54	-1	62	-1	64	1	In	VDJ
GAGCAACATGAGCCCTGAAGACAGCAGCATATATCTCTGCAGCGTTCTAAGACAGGGTGGTTCAGGGAGACCCAGTACTTCGGGCCA		1	0.0010649627263045794	44	TCRBV29-01	TCRBV29	TCRBV29-01				01,02	TCRBD01-01*01	TCRBD01	TCRBD01-01	01				TCRBJ02-05*01	TCRBJ02	TCRBJ02-05	01				5	9	2	3	4	5	37	46	50	57	66	1	Out	VDJ
GGAGCTGGGGGATTCGGCCCTTTATCTTTGCGCCAGCAGCTTGTCCCCGTGTCGCCGGGACCCGGAGAGACCCAGTACTTCGGGCCA		1	0.0010649627263045794	53	TCRBV05-01*01	TCRBV05	TCRBV05-01	01								TCRBD01,TCRBD02	TCRBD01-01,TCRBD02-01		TCRBJ02-05*01	TCRBJ02	TCRBJ02-05	01				1	4	0	7	13	4	28	43	56	61	65	1	Out	VDJ
CAGCCCTCAGAACCCAGGGACTCAGCTGTGTACTTCTGTGCCAGCAGTCTCGGCGGGGCGGGCACAGATACGCAGTATTTTGGCCCA	CASSLGGAGTDTQYF	1	0.0010649627263045794	45	TCRBV12	TCRBV12				TCRBV12-03/12-04,TCRBV12-04		TCRBD02-01*01	TCRBD02	TCRBD02-01	01				TCRBJ02-03*01	TCRBJ02	TCRBJ02-03	01				5	3	7	3	4	1	36	48	52	58	61	1	In	VDJ
ACATCGGCCCAAAAGAACCCGACAGCTTTCTATCTCTGTGCCAGTACTTCATCTAGCGGGGGCTCCTACGAGCAGTACTTCGGGCCG	CASTSSSGGSYEQYF	1	0.0010649627263045794	45	TCRBV19-01*01	TCRBV19	TCRBV19-01	01				TCRBD02-01*01	TCRBD02	TCRBD02-01	01				TCRBJ02-07*01	TCRBJ02	TCRBJ02-07	01				7	0	4	2	6	0	36	46	52	-1	62	1	In	VDJ
ACTCTGGAGTCAGCTACCCGCTCCCAGACATCTGTGTATTTCTGCACCAGCAGTGATGTAGCCAAAAACATTCAGTACTTCGGCGCC	CTSSDVAKNIQYF	1	0.0010649627263045794	39	TCRBV10-02*01	TCRBV10	TCRBV10-02	01											TCRBJ02-04*01	TCRBJ02	TCRBJ02-04	01				3	3	0	0	0	0	42	-1	-1	56	59	1	In	VJ
AACGCCTTGTTGCTGGGGGACTCGGCCCTGTATCTCTGTGCCAGCAGCTTGGTTGCGGCGTATAATTCACCCCTCCACTTTGGGAAC	CASSLVAAYNSPLHF	1	0.0010649627263045794	45	TCRBV05-05*01	TCRBV05	TCRBV05-05	01				TCRBD02-01	TCRBD02	TCRBD02-01				01,02	TCRBJ01-06*02	TCRBJ01	TCRBJ01-06	02				0	2	7	5	2	4	36	52	54	58	60	1	In	VDJ
CAGCCCTCAGAACCCAGGGACTCAGCTGTGTACTTCTGTGCCAGCAGTTTACCGTCGTTAGCGGGGGGGCGGCAGTTCTTCGGGCCA	CASSLPSLAGGRQFF	1	0.0010649627263045794	45	TCRBV12	TCRBV12				TCRBV12-03/12-04,TCRBV12-04		TCRBD02-01*01	TCRBD02	TCRBD02-01	01				TCRBJ02-01*01	TCRBJ02	TCRBJ02-01	01				2	2	5	0	7	12	36	51	58	69	71	1	In	VDJ
GAGTCTGCTGCCTCCTCCCAGACATCTGTATATTTCTGCGCCAGCAGTGAGTCGAAGGGGGGGCCCGGAGAGCAGTTCTTCGGGCCA	CASSESKGGPGEQFF	1	0.0010649627263045794	45	TCRBV10-01*01	TCRBV10	TCRBV10-01	01				TCRBD02-01*01	TCRBD02	TCRBD02-01	01				TCRBJ02-01*01	TCRBJ02	TCRBJ02-01	01				0	6	9	0	3	10	36	53	56	63	69	1	In	VDJ
AAGCTCCTTCTCAGTGACTCTGGCTTCTATCTCTGTGCCTGGAGTTCCGGGCCCTCGGCGGGCAATCAGCCCCAGCATTTTGGTGAT	CAWSSGPSAGNQPQHF	1	0.0010649627263045794	48	TCRBV30-01*01	TCRBV30	TCRBV30-01	01								TCRBD01,TCRBD02	TCRBD01-01,TCRBD02-01		TCRBJ01-05*01	TCRBJ01	TCRBJ01-05	01				2	9	8	0	3	2	33	45	48	52	61	1	In	VDJ
ATCCAGCGCACAGAGCAGGGGGACTCGGCCATGTATCTCTGTGCCAGCAGCTTGGGGGGACTGGTTAACGAGCAGTACTTCGGGCCG	CASSLGGLVNEQYF	1	0.0010649627263045794	42	TCRBV07-09*01	TCRBV07	TCRBV07-09	01				TCRBD02-01	TCRBD02	TCRBD02-01				01,02	TCRBJ02-07*01	TCRBJ02	TCRBJ02-07	01				3	5	0	10	3	5	39	53	56	62	67	1	In	VDJ
GTCTGCTGTACCCTCTCAGACATCTGTGTACTTCTGTGCCAGCAGTGAAGAGCGGGAGGAACCCGGGATACGCAGTATTTTGGCCCA		1	0.0010649627263045794	47	TCRBV06-04*01	TCRBV06	TCRBV06-04	01				TCRBD02-01*02	TCRBD02	TCRBD02-01	02				TCRBJ02-03*01	TCRBJ02	TCRBJ02-03	01				3	7	6	1	2	6	34	48	50	59	66	1	Out	VDJ
TCCGCCAGCACCAACCAGACATCTATGTACCTCTGTGCCAGCAGTTTTTTAAACTTGGGACAGAACACTGAAGCTTTCTTTGGACAA	CASSFLNLGQNTEAFF	1	0.0010649627263045794	48	TCRBV28-01*01	TCRBV28	TCRBV28-01	01				TCRBD01-01*01	TCRBD01	TCRBD01-01	01				TCRBJ01-01*01	TCRBJ01	TCRBJ01-01	01				3	0	0	6	9	1	33	47	56	-1	62	1	In	VDJ
CTGCTCCCTCCCAGACATCTGTGTACTTCTGTGCCAGCAGTTACACCTGGGGGCAGGATATTGTCAGAGACCCAGTACTTCGGGCCA		1	0.0010649627263045794	52	TCRBV06	TCRBV06				TCRBV06-05,TCRBV06-06		TCRBD01-01*01	TCRBD01	TCRBD01-01	01				TCRBJ02-05*01	TCRBJ02	TCRBJ02-05	01				2	11	6	0	4	4	29	44	48	54	65	1	Out	VDJ
CAGCCCTCAGAACCCAGGGACTCAGCTGTGTACTTCTGTGCCAGCAGTTTCAAAACAGCCTTGAACACTGAAGCTTTCTTTGGACAA	CASSFKTALNTEAFF	1	0.0010649627263045794	45	TCRBV12	TCRBV12				TCRBV12-03/12-04,TCRBV12-04		TCRBD01-01*01	TCRBD01	TCRBD01-01	01				TCRBJ01-01*01	TCRBJ01	TCRBJ01-01	01				3	3	3	5	4	0	36	50	54	58	61	1	In	VDJ
GATCCAGCAGGTAGTGCGAGGAGATTCGGCAGCTTATTTCTGTGCCAGCTCACCAGGCGGCTGAACACTGAAGCTTTCTTTGGACAA		1	0.0010649627263045794	41	TCRBV18-01*01	TCRBV18	TCRBV18-01	01				TCRBD02-01	TCRBD02	TCRBD02-01				01,02	TCRBJ01-01*01	TCRBJ01	TCRBJ01-01	01				2	1	7	5	1	0	40	55	56	60	61	1	Out	VDJ
TTCCCTGGAGCTTGGTGACTCTGCTGTGTATTTCTGTGCCAGCAGCTGGACGCTTTACACGCACGAAACACCATATATTTTGGAGAG		1	0.0010649627263045794	47	TCRBV03-01/03-02*01	TCRBV03	TCRBV03-01/03-02	01								TCRBD01,TCRBD02	TCRBD01-01,TCRBD02-01		TCRBJ01-03*01	TCRBJ01	TCRBJ01-03	01				5	13	1	7	1	5	34	46	47	51	64	1	Out	VDJ
GGGACTCAGCTTTGTATTTCTGTGCCAGCAGCGTACGTGTGAAGTCCTAGCGGGGGAAGCTCCTACAATGAGCAGTTCTTCGGGCCA		1	0.0010649627263045794	61	TCRBV09-01*01	TCRBV09	TCRBV09-01	01				TCRBD02-01*01	TCRBD02	TCRBD02-01	01				TCRBJ02-01*01	TCRBJ02	TCRBJ02-01	01				1	3	4	2	11	0	20	35	46	56	59	1	Out	VDJ
CTGCAGCCAGAAGACTCGGCCCTGTATCTCTGTGCCAGCAGCCAAGATCCCCCCCTAGGGCGGGATGAAAAACTGTTTTTTGGCAGT	CASSQDPPLGRDEKLFF	2	0.002129925452609159	51	TCRBV04-02*01	TCRBV04	TCRBV04-02	01				TCRBD02-01	TCRBD02	TCRBD02-01				01,02	TCRBJ01-04*01	TCRBJ01	TCRBJ01-04	01				0	0	7	4	12	6	30	47	59	-1	64	2	In	VDJ
TGCTGTACCCTCTCAGACATCTGTGTACTTCTGTGCCAGCAGTGACCCGCCCCCAGGGGGCCCTGGCAGCCCCAGCATTTTGGTGAT		1	0.0010649627263045794	50	TCRBV06-04*01	TCRBV06	TCRBV06-04	01				TCRBD01-01*01	TCRBD01	TCRBD01-01	01				TCRBJ01-05*01	TCRBJ01	TCRBJ01-05	01				2	5	4	0	7	7	31	46	53	61	66	1	Out	VDJ
TCCAGCGCACAGAGCAGCGGGACTCAGCCATGTATCGCTGTGCTAGCAGCGAAGGACAGGGGAGACTCACCCCTCCACTTTGGGAAT		1	0.0010649627263045794	43	TCRBV07-07*01	TCRBV07	TCRBV07-07	01				TCRBD01-01*01	TCRBD01	TCRBD01-01	01				TCRBJ01-06*01	TCRBJ01	TCRBJ01-06	01				5	4	1	2	3	10	38	50	53	62	66	1	Out	VDJ
AGAACCGGGAGACACGGCACTGTATCTCTGCGCCAGCTCGACAGGGGATGGGGCTGAGGCGGCTCCTACGAGCAGTACTTCGGGCCG		1	0.0010649627263045794	53	TCRBV23-01*01	TCRBV23	TCRBV23-01	01				TCRBD01-01*01	TCRBD01	TCRBD01-01	01				TCRBJ02-07*01	TCRBJ02	TCRBJ02-07	01				8	15	2	2	2	0	28	37	39	47	62	1	Out	VDJ
CTGACAGTGACCAGTGCCCATCCTGAAGACAGCAGCTTCTACATCTGCAGTGCGACCGGGACAGGGGCCACCATATATTTTGGAGAG	CSATGTGATIYF	1	0.0010649627263045794	36	TCRBV20	TCRBV20				TCRBV20-01,TCRBV20-or09_02		TCRBD01-01*01	TCRBD01	TCRBD01-01	01				TCRBJ01-03*01	TCRBJ01	TCRBJ01-03	01				6	1	0	2	4	9	45	53	57	67	68	1	In	VDJ
ATGAGCTCCTTGGAGCTGGGGGACTCAGCCCTGTACTTCTGTGCCAGCAGCTTAAACCAACTAGCGTATGAGCAGTTCTTCGGGCCA	CASSLNQLAYEQFF	1	0.0010649627263045794	42	TCRBV13-01*01	TCRBV13	TCRBV13-01	01				TCRBD02-01	TCRBD02	TCRBD02-01				01,02	TCRBJ02-01*01	TCRBJ02	TCRBJ02-01	01				2	1	3	6	5	8	39	54	59	66	67	1	In	VDJ
CGCTCACCAGGCCTGGGGGACGCAGCCATGTACCTGTGTGCCACCAGCAGAGGAGGGGATCCCTTCAATGAGCAGTTCTTCGGGCCA	CATSRGGDPFNEQFF	1	0.0010649627263045794	45	TCRBV15-01*02	TCRBV15	TCRBV15-01	02								TCRBD01,TCRBD02	TCRBD01-01,TCRBD02-01		TCRBJ02-01*01	TCRBJ02	TCRBJ02-01	01				1	7	5	2	1	6	36	52	53	58	65	1	In	VDJ
ATCCGGTCCACAAAGCTGGAGGACTCAGCCATGTACTTCTGTGCCAGCAGGGTCTTCGGGGGGGCCGGGGAGCTGTTTTTTGGAGAA	CASRVFGGAGELFF	1	0.0010649627263045794	42	TCRBV02-01	TCRBV02	TCRBV02-01				01,03	TCRBD02-01*01	TCRBD02	TCRBD02-01	01				TCRBJ02-02*01	TCRBJ02	TCRBJ02-02	01				6	0	8	0	6	6	39	50	56	-1	64	1	In	VDJ
AGTGCCCATCCTGAAGACAGCAGCTTCTACATCTGCAGTGTATCGGGACTAGCGGGAGTAGCCACCGGGGAGCTGTTTTTTGGAGAA	CSVSGLAGVATGELFF	1	0.0010649627263045794	48	TCRBV20	TCRBV20				TCRBV20-01,TCRBV20-or09_02		TCRBD02-01*02	TCRBD02	TCRBD02-01	02				TCRBJ02-02*01	TCRBJ02	TCRBJ02-02	01				7	4	0	2	4	4	33	40	44	58	62	1	In	VDJ
GTGAGCACCTTGGAGCTGGGGGACTCGGCCCTTTATCTTTGCGCCAGCAGCTTGGTGGTGGGTTCCTACGAGCAGTACTTCGGGCCG	CASSLVVGSYEQYF	1	0.0010649627263045794	42	TCRBV05-01*01	TCRBV05	TCRBV05-01	01								TCRBD01,TCRBD02	TCRBD01-01,TCRBD02-01		TCRBJ02-07*01	TCRBJ02	TCRBJ02-07	01				0	1	0	9	4	1	39	55	59	62	63	1	In	VDJ
CAGCAGGTAGTGCGAGGAGATTCGGCAGCTTATTTCTGTGCCAGCTCACCCCGACAGGGGGCTTGGGATGAGCAGTTCTTCGGGCCA	CASSPRQGAWDEQFF	1	0.0010649627263045794	45	TCRBV18-01*01	TCRBV18	TCRBV18-01	01				TCRBD01-01*01	TCRBD01	TCRBD01-01	01				TCRBJ02-01*01	TCRBJ02	TCRBJ02-01	01				3	5	2	0	2	8	36	50	52	62	67	1	In	VDJ
GCAGAGCTTGAGGACTCGGCCGTGTATCTCTGTGCCAGCTTGGCTTGGCCGCGACTAGCGGGCGGCAATGAGCAGTTCTTCGGGCCA	CASLAWPRLAGGNEQFF	1	0.0010649627263045794	51	TCRBV11	TCRBV11				TCRBV11-02,TCRBV11-03		TCRBD02-01	TCRBD02	TCRBD02-01				01,02	TCRBJ02-01*01	TCRBJ02	TCRBJ02-01	01				8	3	2	4	13	6	30	39	52	62	65	1	In	VDJ
ATCCGGTCCACAAAGCTGGAGGACTCAGCCATGTACTTCTGTGCCAGCAGTGTCTTGGTTAACACCGGGGAGCTGTTTTTTGGAGAA	CASSVLVNTGELFF	1	0.0010649627263045794	42	TCRBV02-01	TCRBV02	TCRBV02-01				01,03					TCRBD01,TCRBD02	TCRBD01-01,TCRBD02-01		TCRBJ02-02*01	TCRBJ02	TCRBJ02-02	01				4	2	0	10	4	2	39	52	56	58	60	1	In	VDJ
CATCCTGAAGACAGCAGCTTCTACATCTGCAGTGCTAGGCCCCTTTCAGGGGGCGCGGGCTACACAGATACGCAGTATTTTGGCCCA	CSARPLSGGAGYTDTQYF	1	0.0010649627263045794	54	TCRBV20	TCRBV20				TCRBV20-01,TCRBV20-or09_02		TCRBD01-01*01	TCRBD01	TCRBD01-01	01				TCRBJ02-03*01	TCRBJ02	TCRBJ02-03	01				3	8	4	0	8	2	27	38	46	54	62	1	In	VDJ
NTGTCGGCTGCTCCCTCCCAGACATCTGTGTACTTCTGTGCCAGCACGGGACAGGGGGCTTACGGCGGGGAGCTGTTTTTTGGAGAA	CASTGQGAYGGELFF	1	0.0010649627263045794	45	TCRBV06-05*01	TCRBV06	TCRBV06-05	01				TCRBD01-01*01	TCRBD01	TCRBD01-01	01				TCRBJ02-02*01	TCRBJ02	TCRBJ02-02	01				7	6	0	0	1	7	36	46	47	59	65	1	In	VDJ
GAGTCCGCCAGCACCAACCAGACATCTATGTACCTCTGTGCCAGCGCCGGGGTGGGGGGATTTGTCCCTGAAGCTTTCTTTGGACAA	CASAGVGGFVPEAFF	1	0.0010649627263045794	45	TCRBV28-01*01	TCRBV28	TCRBV28-01	01				TCRBD02-01*01	TCRBD02	TCRBD02-01	01				TCRBJ01-01*01	TCRBJ01	TCRBJ01-01	01				8	8	9	1	8	6	36	45	53	59	67	1	In	VDJ
NNNNTGTCGGCTGCTCCCTCCCAGACATCTGTGTACTTCTGTGCCAGCAGTGCTTCCCGGGGAGGGCTTAAAGCTTTCTTTGGACAA	CASSASRGGLKAFF	1	0.0010649627263045794	42	TCRBV06	TCRBV06				TCRBV06-01,TCRBV06-05		TCRBD02-01*02	TCRBD02	TCRBD02-01	02				TCRBJ01-01*01	TCRBJ01	TCRBJ01-01	01				4	4	9	0	7	9	39	52	59	66	70	1	In	VDJ
GTGACCAGTGCCCATCCTGAAGACAGCAGCTTCTACATCTGCAGTGCGTATAGCGGGAGGTCATCCTACGAGCAGTACTTCGGGCCG	CSAYSGRSSYEQYF	1	0.0010649627263045794	42	TCRBV20	TCRBV20				TCRBV20-01,TCRBV20-or09_02		TCRBD02-01*02	TCRBD02	TCRBD02-01	02				TCRBJ02-07*01	TCRBJ02	TCRBJ02-07	01				6	3	5	1	3	1	39	47	50	60	63	1	In	VDJ
GTGACCAGTGCCCATCCTGAAGACAGCAGCTTCTACATCTGCAGTGCTAGGGGGACTAGCGAGGACTACGAGCAGTACTTCGGGCCG	CSARGTSEDYEQYF	1	0.0010649627263045794	42	TCRBV20	TCRBV20				TCRBV20-01,TCRBV20-or09_02		TCRBD02-01	TCRBD02	TCRBD02-01				01,02	TCRBJ02-07*01	TCRBJ02	TCRBJ02-07	01				3	4	0	6	1	3	39	50	51	61	65	1	In	VDJ
CTGGAGTTGGCTGCTCCCTCCCAGACATCTGTGTACTTCTGTGCCAGCCAGGTTAGCTCTGGGGCCAACGTCCTGACTTTCGGGGCC	CASQVSSGANVLTF	1	0.0010649627263045794	42	TCRBV06-06	TCRBV06	TCRBV06-06				01,04	TCRBD01-01*01	TCRBD01	TCRBD01-01	01				TCRBJ02-06*01	TCRBJ02	TCRBJ02-06	01				8	4	4	4	0	0	39	-1	48	52	56	1	In	VDJ
CAGACATCTGTGTATTTCTGCGCCAGCAGCGGGACTAGCGGGAGGGCTTCGGTAACTTACTCCTACAATGAGCAGTTCTTCGGGCCA	CASSGTSGRASVTYSYNEQFF	1	0.0010649627263045794	63	TCRBV10-02*01	TCRBV10	TCRBV10-02	01				TCRBD02-01*02	TCRBD02	TCRBD02-01	02				TCRBJ02-01*01	TCRBJ02	TCRBJ02-01	01				6	13	0	0	1	0	18	29	30	46	59	1	In	VDJ
AGCAACATGAGCCCTGAAGACAGCAGCATATATCTCTGCAGCGTTGAACGTCAGCAACTGTATCTAAATGAGCAGTTCTTCGGGCCA	CSVERQQLYLNEQFF	1	0.0010649627263045794	45	TCRBV29-01	TCRBV29	TCRBV29-01				01,02					TCRBD01,TCRBD02	TCRBD01-01,TCRBD02-01		TCRBJ02-01*01	TCRBJ02	TCRBJ02-01	01				2	12	4	5	3	7	36	48	51	54	66	1	In	VDJ
CAGCGCACAGAGCGGGGGGACTCAGCCGTGTATCTCTGTGCCAGCAGCTTAGCAGGGGGCCCCGTAGAGACCCAGTACTTCGGGCCA	CASSLAGGPVETQYF	1	0.0010649627263045794	45	TCRBV07-03*01	TCRBV07	TCRBV07-03	01				TCRBD01-01*01	TCRBD01	TCRBD01-01	01				TCRBJ02-05*01	TCRBJ02	TCRBJ02-05	01				2	5	4	0	1	4	36	51	52	60	65	1	In	VDJ
AACGCCTTGGAGCTGGACGACTCGGCCCTGTATCTCTGTGCCAGCAGCGCGGGACTAGCGGTCCAAGAGACCCAGTACTTCGGGCCA	CASSAGLAVQETQYF	1	0.0010649627263045794	45	TCRBV05-04*01	TCRBV05	TCRBV05-04	01				TCRBD02-01	TCRBD02	TCRBD02-01				01,02	TCRBJ02-05*01	TCRBJ02	TCRBJ02-05	01				4	1	0	5	2	1	36	48	50	61	62	1	In	VDJ
ATCCGGTCCACAAAGCTGGAGGACTCAGCCATGTACTTCTGTGCCAGCAGGAAGACAGTGCCTAATGAAAAACTGTTTTTTGGCAGT	CASRKTVPNEKLFF	1	0.0010649627263045794	42	TCRBV02-01	TCRBV02	TCRBV02-01				01,03	TCRBD01-01*01	TCRBD01	TCRBD01-01	01				TCRBJ01-04*01	TCRBJ01	TCRBJ01-04	01				6	3	2	5	3	3	39	50	53	58	61	1	In	VDJ
AGACATCTGTGTACTTCTGTGCCAGCAGTGACTCGATGCCTAGCGGGAGGGCGGAGTTAAGGCTCCTACGAGCAGTACTTCGGGCCG		1	0.0010649627263045794	64	TCRBV06-04*01	TCRBV06	TCRBV06-04	01				TCRBD02-01*02	TCRBD02	TCRBD02-01	02				TCRBJ02-07*01	TCRBJ02	TCRBJ02-07	01				0	11	4	0	5	0	17	34	39	51	62	1	Out	VDJ
GTGACATCGGCCCAAAAGAACCCGACAGCTTTCTATCTCTGTGCCAGTAGTATCAGACAGGGGGCCTACGAGCAGTACTTCGGGCCG	CASSIRQGAYEQYF	1	0.0010649627263045794	42	TCRBV19-01*01	TCRBV19	TCRBV19-01	01				TCRBD01-01*01	TCRBD01	TCRBD01-01	01				TCRBJ02-07*01	TCRBJ02	TCRBJ02-07	01				3	0	2	1	2	2	39	53	55	-1	64	1	In	VDJ
TGAGCACCTTGGAGCTGGGGGACTCGGCCCTTTATCTTTGCGCCAGCAGCTTGGCCTCCCGAGCGGGACGAGCAGTACTTCGGGCCG		1	0.0010649627263045794	43	TCRBV05-01*01	TCRBV05	TCRBV05-01	01				TCRBD02-01	TCRBD02	TCRBD02-01				01,02	TCRBJ02-07*01	TCRBJ02	TCRBJ02-07	01				0	0	6	4	7	5	38	54	61	-1	67	1	Out	VDJ
AAGCTGGAGGACTCAGCCATGTACTTCTGTGCCAGCAGTGAAGCGCTTTTTCGTTCCCTCTTCCCCGGGGAGCTGTTTTTTGGAGAA	CASSEALFRSLFPGELFF	2	0.002129925452609159	54	TCRBV02-01	TCRBV02	TCRBV02-01				01,03					TCRBD01,TCRBD02	TCRBD01-01,TCRBD02-01		TCRBJ02-02*01	TCRBJ02	TCRBJ02-02	01				0	18	10	0	0	6	27	-1	44	46	64	2	In	VDJ
TCCCTGGAGCTTGGTGACTCTGCTGTGTATTTCTGTGCCAGCAGCCTGGGACTAGCGGGTTCTTCCTACGAGCAGTACTTCGGGCCG	CASSLGLAGSSYEQYF	1	0.0010649627263045794	48	TCRBV03-01/03-02*01	TCRBV03	TCRBV03-01/03-02	01				TCRBD02-01	TCRBD02	TCRBD02-01				01,02	TCRBJ02-07*01	TCRBJ02	TCRBJ02-07	01				4	4	0	4	1	1	33	46	47	59	63	1	In	VDJ
AACTCTGACTGTGAGCAACATGAGCCCTGAAGACAGCAGCATATATCTCTGCAGCGTTGTCACCCCCATGAGCAGTTCTTCGGGCCA		1	0.0010649627263045794	32	TCRBV29-01*01	TCRBV29	TCRBV29-01	01								TCRBD01,TCRBD02	TCRBD01-01,TCRBD02-01		TCRBJ02-01*01	TCRBJ02	TCRBJ02-01	01				4	4	3	7	2	8	49	59	61	63	67	1	Out	VDJ
CAGCCCTCAGAACCCAAGGACTCAGCTGTATACTTCTGTGCCAGCAGTTTATAGCGGGGGGGCCCTAATGAGCAGTTCTTCGGGCCA	CASSL*RGGPNEQFF	1	0.0010649627263045794	45	TCRBV12	TCRBV12				TCRBV12-03/12-04,TCRBV12-04		TCRBD02-01*01	TCRBD02	TCRBD02-01	01				TCRBJ02-01*01	TCRBJ02	TCRBJ02-01	01				2	4	5	0	0	7	36	-1	51	62	66	1	Stop	VDJ
CTGGAGCTGGGGGACTCAGCTTTGTATTTCTGTGCCAGCAGCGGCTACGCAGGGGGCACAGAGAACACTGAAGCTTTCTTTGGACAA	CASSGYAGGTENTEAFF	1	0.0010649627263045794	51	TCRBV09-01*01	TCRBV09	TCRBV09-01	01				TCRBD01-01*01	TCRBD01	TCRBD01-01	01				TCRBJ01-01*01	TCRBJ01	TCRBJ01-01	01				3	5	4	0	6	1	30	43	49	57	62	1	In	VDJ
ACGATCCAGCGCACAGAGCAGCGGGACTCAGCCATGTATCGCTGTGCCAGCAGCCGGGACTTTAATCAGCCCCAGCATTTTGGTGAT	CASSRDFNQPQHF	1	0.0010649627263045794	39	TCRBV07	TCRBV07				TCRBV07-06,TCRBV07-07		TCRBD02-01	TCRBD02	TCRBD02-01				01,02	TCRBJ01-05*01	TCRBJ01	TCRBJ01-05	01				5	2	0	10	1	4	42	54	55	61	63	1	In	VDJ
ATCCAGCGCACAGAGCGGGGGGACTCAGCCGTGTATCTCTGTGCCAGCAGCCCAACAGGGGGCTCCTATGGCTACACCTTCGGTTCG	CASSPTGGSYGYTF	1	0.0010649627263045794	42	TCRBV07-03*01	TCRBV07	TCRBV07-03	01				TCRBD01-01*01	TCRBD01	TCRBD01-01	01				TCRBJ01-02*01	TCRBJ01	TCRBJ01-02	01				5	2	3	0	3	4	39	51	54	63	65	1	In	VDJ
CCCTGAAGATCCAGCGCACAGAGCAGCGGGACTCAGCCATGTATCGCTGTGCTAGCAGCCTCGGCCGGGACCCAGTACTTCGGGCCA		1	0.0010649627263045794	34	TCRBV07	TCRBV07				TCRBV07-06,TCRBV07-07						TCRBD01,TCRBD02	TCRBD01-01,TCRBD02-01		TCRBJ02-05*01	TCRBJ02	TCRBJ02-05	01				5	3	9	0	3	7	47	59	62	65	68	1	Out	VDJ
CTGACTGTGAGCAACATGAGCCCTGAAGACAGCAGCATATATCTCTGCAGCGTTGATGTCAGCCAAGAGACCCAGTACTTCGGGCCA	CSVDVSQETQYF	1	0.0010649627263045794	36	TCRBV29-01	TCRBV29	TCRBV29-01				01,02	TCRBD01-01*01	TCRBD01	TCRBD01-01	01				TCRBJ02-05*01	TCRBJ02	TCRBJ02-05	01				3	0	4	5	3	1	45	56	59	-1	62	1	In	VDJ
CGCACAGAGCAGGGGGACTCAGCTGTGTATCTCTGTGCCAGCAGCTACACTAGCGGTTCCTACACAGATACGCAGTATTTTGGCCCA	CASSYTSGSYTDTQYF	1	0.0010649627263045794	48	TCRBV07-04	TCRBV07	TCRBV07-04				01,02	TCRBD02-01	TCRBD02	TCRBD02-01				01,02	TCRBJ02-03*01	TCRBJ02	TCRBJ02-03	01				4	6	3	5	2	2	33	46	48	56	62	1	In	VDJ
GTGAACGCCTTGGAGCTGGACGACTCGGCCCTGTATCTCTGTGCCAGCAGCTTGGGTCAGGCTAACTATGGCTACACCTTCGGTTCG	CASSLGQANYGYTF	1	0.0010649627263045794	42	TCRBV05-04*01	TCRBV05	TCRBV05-04	01				TCRBD01-01*01	TCRBD01	TCRBD01-01	01				TCRBJ01-02*01	TCRBJ01	TCRBJ01-02	01				0	0	4	4	2	0	39	55	57	-1	61	1	In	VDJ
CAGCCTGCAGAGCTTGAGGACTCGGCCGTGTATCTCTGTGCCAGCAGCTCCCGCGCTAGCGGGACTTACGAGCAGTACTTCGGGCCG	CASSSRASGTYEQYF	1	0.0010649627263045794	45	TCRBV11	TCRBV11				TCRBV11-02,TCRBV11-03		TCRBD02-01*02	TCRBD02	TCRBD02-01	02				TCRBJ02-07*01	TCRBJ02	TCRBJ02-07	01				4	2	4	3	6	4	36	49	55	64	66	1	In	VDJ
CCCTCCCAAACATCTGTGTACTTCTGTGCCAGCAGTTACCCCGGACTAGCGGGAGCCACGTCCCGAGAGACCCAGTACTTCGGGCCA	CASSYPGLAGATSRETQYF	1	0.0010649627263045794	57	TCRBV06-02/06-03*01	TCRBV06	TCRBV06-02/06-03	01				TCRBD02-01*02	TCRBD02	TCRBD02-01	02				TCRBJ02-05*01	TCRBJ02	TCRBJ02-05	01				2	10	1	2	3	4	24	39	42	55	65	1	In	VDJ
ACATCGGCCCAAAAGAACCCGACAGCTTTCTATCTCTGTGCCAGTAGTATGCGCCCCGGAGACGGTCAGCCCCAGCATTTTGGTGAT	CASSMRPGDGQPQHF	1	0.0010649627263045794	45	TCRBV19-01*01	TCRBV19	TCRBV19-01	01				TCRBD02-01*02	TCRBD02	TCRBD02-01	02				TCRBJ01-05*01	TCRBJ01	TCRBJ01-05	01				3	4	10	2	7	6	36	50	57	61	65	1	In	VDJ
AAGATCCGGTCCACAAAGCTGGAGGACTCAGCCATGTACTTCTGTGCCAGCAGTAGGGACGGCAATCAGCCCCAGCATTTTGGTGAT	CASSRDGNQPQHF	1	0.0010649627263045794	39	TCRBV02-01	TCRBV02	TCRBV02-01				01,03					TCRBD01,TCRBD02	TCRBD01-01,TCRBD02-01		TCRBJ01-05*01	TCRBJ01	TCRBJ01-05	01				5	1	0	7	1	2	42	54	55	60	61	1	In	VDJ
GACAGTGACCAGTGCCCATCCTGAAGACAGCAGCTTCTACATCTGCAGTGCTAGACTGGGAGGCGTTACGAGCAGTACTTCGGGCCG		1	0.0010649627263045794	38	TCRBV20	TCRBV20				TCRBV20-01,TCRBV20-or09_02		TCRBD02-01*02	TCRBD02	TCRBD02-01	02				TCRBJ02-07*01	TCRBJ02	TCRBJ02-07	01				2	3	9	1	2	4	43	55	57	63	66	1	Out	VDJ
TGTCCCTAGAGTCTGCCATCCCCAACCAGACAGCTCTTTACTTCTGTGCCACCAGTATGGTTCGGTAACACCATATATTTTGGAGAG		1	0.0010649627263045794	37	TCRBV24-01*01	TCRBV24	TCRBV24-01	01				TCRBD02-01	TCRBD02	TCRBD02-01				01,02	TCRBJ01-03*01	TCRBJ01	TCRBJ01-03	01				6	1	8	5	6	7	44	56	62	65	66	1	Out	VDJ
NTGTCGGCTGCTCCCTCCCAAACATCTGTGTACTTCTGTGCCAGCAGTTACACTAGGAGCTCCTACAATGAGCAGTTCTTCGGGCCA	CASSYTRSSYNEQFF	1	0.0010649627263045794	45	TCRBV06-02/06-03*01	TCRBV06	TCRBV06-02/06-03	01				TCRBD02-01	TCRBD02	TCRBD02-01				01,02	TCRBJ02-01*01	TCRBJ02	TCRBJ02-01	01				2	3	3	8	0	0	36	-1	51	56	59	1	In	VDJ
ACATCGGCCCAAAAGAACCCGACAGCTTTCTATCTCTGTGCCACCGAGAAGAGCGGGAGGGGCACAGATACGCAGTATTTTGGCCCA	CATEKSGRGTDTQYF	1	0.0010649627263045794	45	TCRBV19-01*01	TCRBV19	TCRBV19-01	01				TCRBD02-01*02	TCRBD02	TCRBD02-01	02				TCRBJ02-03*01	TCRBJ02	TCRBJ02-03	01				10	0	6	0	8	1	36	43	51	-1	61	1	In	VDJ
GTGACATCGGCCCAAAAGAACCCGACAGCTTTCTATCTCTGTGCCAGTAGGCCAGGGAGGGGCCCCGGGGAGCTGTTTTTTGGAGAA	CASRPGRGPGELFF	1	0.0010649627263045794	42	TCRBV19-01*01	TCRBV19	TCRBV19-01	01				TCRBD02-01*02	TCRBD02	TCRBD02-01	02				TCRBJ02-02*01	TCRBJ02	TCRBJ02-02	01				6	3	9	0	4	6	39	50	54	61	64	1	In	VDJ
CAGAGCGGGGGGACTCAGCCGTGTATCTCTGTGCCAGCAGCTTAAGTCAGGACATCCCTGATGACCGGGGAGCTGTTTTTTGGAGAA		1	0.0010649627263045794	52	TCRBV07-03*01	TCRBV07	TCRBV07-03	01				TCRBD01-01*01	TCRBD01	TCRBD01-01	01				TCRBJ02-02*01	TCRBJ02	TCRBJ02-02	01				1	9	1	6	4	5	29	45	49	54	63	1	Out	VDJ
CAGCGCACAGAGCAGGGGGACTCGGCCATGTATCTCTGTGCCAGCAGCTTAGGGTCATTTTCGGGGAGGGAAGCTTTCTTTGGACAA	CASSLGSFSGREAFF	1	0.0010649627263045794	45	TCRBV07-09*01	TCRBV07	TCRBV07-09	01				TCRBD02-01*02	TCRBD02	TCRBD02-01	02				TCRBJ01-01*01	TCRBJ01	TCRBJ01-01	01				1	0	9	1	11	8	36	52	63	-1	69	1	In	VDJ
CCCTCAGAACCCAGGGACTCAGCTGTGTACTTCTGTGCCAGCAGTTTCCGGGACAGGGAGTTAGGTGAAAAACTGTTTTTTGGCAGT	CASSFRDRELGEKLFF	1	0.0010649627263045794	48	TCRBV12	TCRBV12				TCRBV12-03/12-04,TCRBV12-04		TCRBD01-01*01	TCRBD01	TCRBD01-01	01				TCRBJ01-04*01	TCRBJ01	TCRBJ01-04	01				3	7	0	3	2	7	33	47	49	58	65	1	In	VDJ
GCTACCAGCTCCCAGACATCTGTGTACTTCTGTGCCATCAGTGAGTCGCGATACGGGACCCGAAAAGAAAAACTGTTTTTTGGCAGT	CAISESRYGTRKEKLFF	1	0.0010649627263045794	51	TCRBV10-03*01	TCRBV10	TCRBV10-03	01								TCRBD01,TCRBD02	TCRBD01-01,TCRBD02-01		TCRBJ01-04*01	TCRBJ01	TCRBJ01-04	01				0	7	0	7	7	8	30	47	54	59	66	1	In	VDJ
GAGTCCGCTACCAGCTCCCAGACATCTGTGTACTTCTGTGCCATCAGTGAGTCAGGTAAAGGCAATCAGCCCCAGCATTTTGGTGAT	CAISESGKGNQPQHF	1	0.0010649627263045794	45	TCRBV10-03*01	TCRBV10	TCRBV10-03	01								TCRBD01,TCRBD02	TCRBD01-01,TCRBD02-01		TCRBJ01-05*01	TCRBJ01	TCRBJ01-05	01				0	5	5	4	0	2	36	-1	53	56	61	1	In	VDJ
GTGAGCACCTTGGAGCTGGGGGACTCGGCCCTTTATCTTTGCGCCAGCACCCCTTGGACGGGCAGCTACGAGCAGTACTTCGGGCCG	CASTPWTGSYEQYF	1	0.0010649627263045794	42	TCRBV05-01*01	TCRBV05	TCRBV05-01	01								TCRBD01,TCRBD02	TCRBD01-01,TCRBD02-01		TCRBJ02-07*01	TCRBJ02	TCRBJ02-07	01				6	6	1	7	6	3	39	49	55	59	65	1	In	VDJ
TCACCAGGCCTGGGGGACGCAGCCATGTACCTGTGTGCCACCAGCAGAGAATTCGGGCAGGAGAACACTGAAGCTTTCTTTGGACAA	CATSREFGQENTEAFF	1	0.0010649627263045794	48	TCRBV15-01*02	TCRBV15	TCRBV15-01	02								TCRBD01,TCRBD02	TCRBD01-01,TCRBD02-01		TCRBJ01-01*01	TCRBJ01	TCRBJ01-01	01				0	1	4	4	7	1	33	50	57	61	62	1	In	VDJ
GAGTCCGCCAGCACCAACCAGACATCTATGTACCTCTGTGCCAGCAGTTCCCCGACAGTTATTAATGAAAAACTGTTTTTTGGCAGT	CASSSPTVINEKLFF	1	0.0010649627263045794	45	TCRBV28-01*01	TCRBV28	TCRBV28-01	01				TCRBD01-01*01	TCRBD01	TCRBD01-01	01				TCRBJ01-04*01	TCRBJ01	TCRBJ01-04	01				4	4	2	5	4	4	36	49	53	58	62	1	In	VDJ
GTGACCAGTGCCCATCCTGAAGACAGCAGCTTCTACATCTGCAGTGCTAGAGATGGGGACAGGGGTCAGCCCCAGCATTTTGGTGAT	CSARDGDRGQPQHF	1	0.0010649627263045794	42	TCRBV20	TCRBV20				TCRBV20-01,TCRBV20-or09_02		TCRBD01-01*01	TCRBD01	TCRBD01-01	01				TCRBJ01-05*01	TCRBJ01	TCRBJ01-05	01				0	0	0	2	2	6	39	53	55	-1	65	1	In	VDJ
AGTTCTAAGAAGCTCCTTCTCAGTGACTCTGGCTTCTATCTCTGTGCCTGGAGTTCGGGGGGGCTAAGGGGCTACACCTTCGGTTCG	CAWSSGGLRGYTF	1	0.0010649627263045794	39	TCRBV30-01*01	TCRBV30	TCRBV30-01	01				TCRBD02-01*01	TCRBD02	TCRBD02-01	01				TCRBJ01-02*01	TCRBJ01	TCRBJ01-02	01				2	6	8	0	1	8	42	54	55	63	69	1	In	VDJ
CCTCACGTTGGCGTCTGCTGTACCCTCTCAGACATCTGTGTACTTCTGTGCCAGCAGTGACCCCCCTGGGAGCAGTACTTCGGGCCG		1	0.0010649627263045794	35	TCRBV06-04*01	TCRBV06	TCRBV06-04	01								TCRBD01,TCRBD02	TCRBD01-01,TCRBD02-01		TCRBJ02-07*01	TCRBJ02	TCRBJ02-07	01				2	0	0	10	6	7	46	61	67	-1	69	1	Out	VDJ
GTGACCAGTGCCCATCCTGAAGACAGCAGCTTCTACATCTGCAGTGCTAGCCCAGGACAACTGGGGAACACCATATATTTTGGAGAG	CSASPGQLGNTIYF	1	0.0010649627263045794	42	TCRBV20	TCRBV20				TCRBV20-01,TCRBV20-or09_02		TCRBD01-01*01	TCRBD01	TCRBD01-01	01				TCRBJ01-03*01	TCRBJ01	TCRBJ01-03	01				3	7	1	6	4	7	39	50	54	59	66	1	In	VDJ
CAGCGCACAGAGCAGGAGGACTCCGCCGTGTATCTCTGTGCCAGCAGCTTGGTTGGGACCTCTGGAAACACCATATATTTTGGAGAG	CASSLVGTSGNTIYF	1	0.0010649627263045794	45	TCRBV07-08*01	TCRBV07	TCRBV07-08	01								TCRBD01,TCRBD02	TCRBD01-01,TCRBD02-01		TCRBJ01-03*01	TCRBJ01	TCRBJ01-03	01				3	0	0	7	4	0	36	50	54	-1	59	1	In	VDJ
AGTCTGCTGCCTCCTCCCAGACATCTGTATATTTCTGCGCCAGCACCCACCCGCCCTGGGAGCTACAATGAGCAGTTCTTCGGGCCA		1	0.0010649627263045794	46	TCRBV10-01	TCRBV10	TCRBV10-01				01,03	TCRBD02-01*02	TCRBD02	TCRBD02-01	02				TCRBJ02-01*01	TCRBJ02	TCRBJ02-01	01				7	0	9	2	12	3	35	45	57	-1	62	1	Out	VDJ
CCCTGATCCTGGAGTCGCCCAGCCCCAACCAGACCTCTCTGTACTTCTGTGCCAGCAGTTTATGGAGGGGGTCAGTACTTCGGGCCA		1	0.0010649627263045794	34	TCRBV27-01*01	TCRBV27	TCRBV27-01	01								TCRBD01,TCRBD02	TCRBD01-01,TCRBD02-01		TCRBJ02-05*01	TCRBJ02	TCRBJ02-05	01				1	1	5	1	2	11	47	63	65	71	72	1	Out	VDJ
ATCCAGCCTGCAGAGCTTGGGGACTCGGCCGTGTATCTCTGTGCCAGCAGCCTAAGGCTGGGGACCGGGGAGCTGTTTTTTGGAGAA	CASSLRLGTGELFF	1	0.0010649627263045794	42	TCRBV11-03*01	TCRBV11	TCRBV11-03	01								TCRBD01,TCRBD02	TCRBD01-01,TCRBD02-01		TCRBJ02-02*01	TCRBJ02	TCRBJ02-02	01				5	0	6	2	8	5	39	51	59	-1	63	1	In	VDJ
GGTGCAGCCTGCAGAACTGGAGGATTCTGGAGTTTATTTCTGTGCCAGCAGCCAAAGGGGGACAGCGAAAAACTGTTTTTTGGCAGT		1	0.0010649627263045794	41	TCRBV14-01*01	TCRBV14	TCRBV14-01	01				TCRBD01-01*01	TCRBD01	TCRBD01-01	01				TCRBJ01-04*01	TCRBJ01	TCRBJ01-04	01				2	1	0	5	3	8	40	55	58	65	66	1	Out	VDJ
NTGTCGGCTGCTCCCTCCCAGACATCTGTGTACTTCTGTGCCAGCAGCGCTACACAGGGGGGATATCAGCCCCAGCATTTTGGTGAT	CASSATQGGYQPQHF	1	0.0010649627263045794	45	TCRBV06-05*01	TCRBV06	TCRBV06-05	01				TCRBD01-01*01	TCRBD01	TCRBD01-01	01				TCRBJ01-05*01	TCRBJ01	TCRBJ01-05	01				6	3	3	1	6	5	36	47	53	61	64	1	In	VDJ
TGCAGAGCTTGGGGACTCGGCCATGTATCTCTGTGCCAGCAGCGTGTGAAATAAGGCTGGAAAGACCATGGCTACACCTTCGGTTCG		1	0.0010649627263045794	50	TCRBV11-01*01	TCRBV11	TCRBV11-01	01								TCRBD01,TCRBD02	TCRBD01-01,TCRBD02-01		TCRBJ01-02*01	TCRBJ01	TCRBJ01-02	01				5	6	1	8	15	6	31	43	58	61	67	1	Out	VDJ
AAGATCCAGCGCACAGAGCAGCGGGACTCAGCCATGTATCGCTGTGCCAGCAGCCCGGGACCACCTAGCGAGCAGTACTTCGGGCCG	CASSPGPPSEQYF	1	0.0010649627263045794	39	TCRBV07	TCRBV07				TCRBV07-06,TCRBV07-07						TCRBD01,TCRBD02	TCRBD01-01,TCRBD02-01		TCRBJ02-07*01	TCRBJ02	TCRBJ02-07	01				5	7	0	7	2	6	42	54	56	61	68	1	In	VDJ
TGACCAGTGCCCATCCTGAAGACAGCAGCTTCTACATCTGCAGTGCTAGATGTGGCTAGCGTATCCTACGAGCAGTACTTCGGGCCG		1	0.0010649627263045794	43	TCRBV20	TCRBV20				TCRBV20-01,TCRBV20-or09_02		TCRBD02-01	TCRBD02	TCRBD02-01				01,02	TCRBJ02-07*01	TCRBJ02	TCRBJ02-07	01				2	2	4	6	5	1	38	50	55	61	63	1	Out	VDJ
NTGTCGGCTGCTCCCTCCCAGACATCTGTGTACTTCTGTGCCAGCAGTGGCCGGGACAGGGCCACAGATACGCAGTATTTTGGCCCA	CASSGRDRATDTQYF	1	0.0010649627263045794	45	TCRBV06	TCRBV06				TCRBV06-01,TCRBV06-05		TCRBD01-01*01	TCRBD01	TCRBD01-01	01				TCRBJ02-03*01	TCRBJ02	TCRBJ02-03	01				4	1	0	3	3	2	36	49	52	61	62	1	In	VDJ
CACACCCTGCAGCCAGAAGACTCGGCCCTGTATCTCTGTGCCAGCAGCTCTTGCTGCAAAGGTTGCTATGGCTACACCTTCGGTTCG	CASSSCCKGCYGYTF	1	0.0010649627263045794	45	TCRBV04-02*01	TCRBV04	TCRBV04-02	01								TCRBD01,TCRBD02	TCRBD01-01,TCRBD02-01		TCRBJ01-02*01	TCRBJ01	TCRBJ01-02	01				5	3	5	4	11	4	36	48	59	62	65	1	In	VDJ
CAGCAGGTAGTGCGAGGAGATTCGGCAGCTTATTTCTGTGCCAGCTCACCACCGATCGGGGCTGTCTACGAGCAGTACTTCGGGCCG	CASSPPIGAVYEQYF	1	0.0010649627263045794	45	TCRBV18-01*01	TCRBV18	TCRBV18-01	01								TCRBD01,TCRBD02	TCRBD01-01,TCRBD02-01		TCRBJ02-07*01	TCRBJ02	TCRBJ02-07	01				0	3	7	0	4	3	36	53	57	62	65	1	In	VDJ
GATCCAGTCCACGGAGTCAGGGGACACAGCACTGTATTTCTGTGCCACTTCCAAAGGTTGCTCGAGAACATTCAGTACTTCGGCGCC		1	0.0010649627263045794	41	TCRBV21-01*01	TCRBV21	TCRBV21-01	01								TCRBD01,TCRBD02	TCRBD01-01,TCRBD02-01		TCRBJ02-04*01	TCRBJ02	TCRBJ02-04	01				10	9	5	4	7	7	40	47	54	57	66	1	Out	VDJ
CCCCAACCAGACAGCTCTTTACTTCTGTGCCTCGAATACCCGGGGACTAGCGGGGGGGCTCGATACAATGAGCAGTTCTTCGGGCCA		1	0.0010649627263045794	56	TCRBV24-01*01	TCRBV24	TCRBV24-01	01				TCRBD02-01*01	TCRBD02	TCRBD02-01	01				TCRBJ02-01*01	TCRBJ02	TCRBJ02-01	01				12	5	0	0	11	4	25	31	42	58	63	1	Out	VDJ
AAGATCCGGTCCACAAAGCTGGAGGACTCAGCCATGTACTTCTGTGCCAGCAGCCCCGGACCCGCCTACGAGCAGTACTTCGGGCCG	CASSPGPAYEQYF	1	0.0010649627263045794	39	TCRBV02-01	TCRBV02	TCRBV02-01				01,03					TCRBD01,TCRBD02	TCRBD01-01,TCRBD02-01		TCRBJ02-07*01	TCRBJ02	TCRBJ02-07	01				6	3	1	7	4	2	42	53	57	61	64	1	In	VDJ
CTCTCACTGTGACATCGGCCCAAAAGAACCCGACAGCTTTCTATCTCTGTGCCAGTAGTATGGAGGGGAACCATATATTTTGGAGAG		1	0.0010649627263045794	34	TCRBV19-01*01	TCRBV19	TCRBV19-01	01				TCRBD02-01*02	TCRBD02	TCRBD02-01	02				TCRBJ01-03*01	TCRBJ01	TCRBJ01-03	01				3	2	10	0	0	10	47	-1	61	67	69	1	Out	VDJ
CCCTCCCAGACATCTGTGTACTTCTGTGCCAGCAGTTACTCGACTTGGACAGGGGACTTTGGGAGATCACCCCTCCACTTTGGGAAC	CASSYSTWTGDFGRSPLHF	1	0.0010649627263045794	57	TCRBV06	TCRBV06				TCRBV06-05,TCRBV06-06		TCRBD01-01*01	TCRBD01	TCRBD01-01	01				TCRBJ01-06*02	TCRBJ01	TCRBJ01-06	02				0	11	1	2	5	10	24	41	46	55	66	1	In	VDJ
ATCCAGCGCACAGAGCAGGAGGACTCGGCCGTGTATCTCTGTGCCAGCAGCTTACTTCTAGTAGGTAATGAGCAGTTCTTCGGGCCA	CASSLLLVGNEQFF	1	0.0010649627263045794	42	TCRBV07-02	TCRBV07	TCRBV07-02				01,02	TCRBD02-01	TCRBD02	TCRBD02-01				01,02	TCRBJ02-01*01	TCRBJ02	TCRBJ02-01	01				2	5	4	8	3	7	39	54	57	61	66	1	In	VDJ
NNNNTGTCGGCTGCTCCCTCCCAGACATCTGTGTACTTCTGTGCCAGCAGCCTAGAGGGAGGGACCGATACGCAGTATTTTGGCCCA	CASSLEGGTDTQYF	1	0.0010649627263045794	42	TCRBV06-05*01	TCRBV06	TCRBV06-05	01				TCRBD02-01*02	TCRBD02	TCRBD02-01	02				TCRBJ02-03*01	TCRBJ02	TCRBJ02-03	01				6	3	9	0	6	6	39	50	56	63	66	1	In	VDJ
TCCAGCGCACAGAGCGGGGGGACTCAGCCGTGTATCTCTGTGCCAGCAGCCGAACAGGGGATGAATGAAAAACTGTTTTTTGGCAGT		1	0.0010649627263045794	43	TCRBV07-03*01	TCRBV07	TCRBV07-03	01				TCRBD01-01*01	TCRBD01	TCRBD01-01	01				TCRBJ01-04*01	TCRBJ01	TCRBJ01-04	01				5	3	3	2	3	5	38	50	53	60	63	1	Out	VDJ
ACAGAGCGGGGGGACTCAGCCGTGTATCTCTGTGCCAGCAGCTCCAGGATTCGGCTAGCGGGAGGGCCGAAGCAGTTCTTCGGGCCA	CASSSRIRLAGGPKQFF	1	0.0010649627263045794	51	TCRBV07-03*01	TCRBV07	TCRBV07-03	01				TCRBD02-01*02	TCRBD02	TCRBD02-01	02				TCRBJ02-01*01	TCRBJ02	TCRBJ02-01	01				4	4	4	0	11	11	30	43	54	66	70	1	In	VDJ
CTGACTGTGAGCAACATGAGCCCTGAAGACAGCAGCATATATCTCTGCAGCGTTGTTGGGTTCAACACTGAAGCTTTCTTTGGACAA	CSVVGFNTEAFF	1	0.0010649627263045794	36	TCRBV29-01	TCRBV29	TCRBV29-01				01,02					TCRBD01,TCRBD02	TCRBD01-01,TCRBD02-01		TCRBJ01-01*01	TCRBJ01	TCRBJ01-01	01				4	3	0	9	2	2	45	55	57	60	63	1	In	VDJ
GAGTCCGCCAGCACCAACCAGACATCTATGTACCTCTGTGCCGGCAGTTCCCCGACAGTTATTAATGAAAAACTGTTTTTTGGCAGT	CAGSSPTVINEKLFF	1	0.0010649627263045794	45	TCRBV28-01*01	TCRBV28	TCRBV28-01	01				TCRBD01-01*01	TCRBD01	TCRBD01-01	01				TCRBJ01-04*01	TCRBJ01	TCRBJ01-04	01				4	4	2	5	4	4	36	49	53	58	62	1	In	VDJ
GCTCCCTCCCAGACATCTGTGTACTTCTGTGCCAGCAGTTATCGGGCCGGCGGGGCGGGGGGCTCCTACGAGCAGTACTTCGGGCCG	CASSYRAGGAGGSYEQYF	1	0.0010649627263045794	54	TCRBV06	TCRBV06				TCRBV06-05,TCRBV06-06		TCRBD02-01*01	TCRBD02	TCRBD02-01	01				TCRBJ02-07*01	TCRBJ02	TCRBJ02-07	01				3	0	7	1	13	0	27	41	54	-1	62	1	In	VDJ
ATCCGGTCCACAAAGCTGGAGGACTCAGCCATGTACTTCTGTGCCAGCAGTTCGGACTTGACCTACAATGAGCAGTTCTTCGGGCCA	CASSSDLTYNEQFF	1	0.0010649627263045794	42	TCRBV02-01	TCRBV02	TCRBV02-01				01,03	TCRBD02-01	TCRBD02	TCRBD02-01				01,02	TCRBJ02-01*01	TCRBJ02	TCRBJ02-01	01				5	3	1	10	2	2	39	51	53	58	61	1	In	VDJ
CCCTCAGAACCCAGGGACTCAGCTGTGTACTTCTGTGCCAGCAGTTCTTCGTCGACAGGCCGGACCGGGGAGCTGTTTTTTGGAGAA	CASSSSSTGRTGELFF	1	0.0010649627263045794	48	TCRBV12	TCRBV12				TCRBV12-03/12-04,TCRBV12-04		TCRBD01-01*01	TCRBD01	TCRBD01-01	01				TCRBJ02-02*01	TCRBJ02	TCRBJ02-02	01				4	4	2	4	7	5	33	46	53	59	63	1	In	VDJ
CTGATTCTGGAGTCCGCCAGCACCAACCAGACATCTATGTACCTCTGTGCCAGCAGTTTGTCCCCTCGAGAAGCTTTCTTTGGACAA	CASSLSPREAFF	1	0.0010649627263045794	36	TCRBV28-01*01	TCRBV28	TCRBV28-01	01								TCRBD01,TCRBD02	TCRBD01-01,TCRBD02-01		TCRBJ01-01*01	TCRBJ01	TCRBJ01-01	01				3	0	2	8	8	8	45	59	67	-1	69	1	In	VDJ
CAGCGCACAGAGCAGGAGGACTCGGCCGTGTATCTCTGTGCCAGCAGCCCCGGGACAGCGAGCAATCAGCCCCAGCATTTTGGTGAT	CASSPGTASNQPQHF	1	0.0010649627263045794	45	TCRBV07-02	TCRBV07	TCRBV07-02				01,02	TCRBD01-01*01	TCRBD01	TCRBD01-01	01				TCRBJ01-05*01	TCRBJ01	TCRBJ01-05	01				5	2	0	5	3	1	36	48	51	58	60	1	In	VDJ
TGGAGCTTGGTGACTCTGCTGTGTATTTCTGTGCCAGCAGCTAGCCCTATCCCATTACACGCACGAAACACCATATATTTTGGAGAG		1	0.0010649627263045794	52	TCRBV03-01/03-02*01	TCRBV03	TCRBV03-01/03-02	01				TCRBD02-01	TCRBD02	TCRBD02-01				01,02	TCRBJ01-03*01	TCRBJ01	TCRBJ01-03	01				5	19	5	7	0	5	29	-1	41	45	64	1	Out	VDJ
CTGGAGTCAGCTACCAGCTCCCAGACATCTGTGTACTTCTGTGCCATCAGTGAGTCATTGGACCAAGAGACCCAGTACTTCGGGCCA	CAISESLDQETQYF	1	0.0010649627263045794	42	TCRBV10-03*01	TCRBV10	TCRBV10-03	01								TCRBD01,TCRBD02	TCRBD01-01,TCRBD02-01		TCRBJ02-05*01	TCRBJ02	TCRBJ02-05	01				0	0	0	10	3	0	39	56	59	-1	61	1	In	VDJ
CTGACAGTGACCAGTGCCCATCCTGAAGACAGCAGCTTCTACATCTGCAGTGCTAGAACAGGCACAGATACGCAGTATTTTGGCCCA	CSARTGTDTQYF	2	0.002129925452609159	36	TCRBV20	TCRBV20				TCRBV20-01,TCRBV20-or09_02		TCRBD01-01*01	TCRBD01	TCRBD01-01	01				TCRBJ02-03*01	TCRBJ02	TCRBJ02-03	01				2	0	3	5	0	1	45	-1	57	-1	61	2	In	VDJ
CCACGGAGTCAGGGGACACAGCACTGTATTTCTGTGCCAGCAGGCTGAGACTAGCTACCAATTCGCACTGAAGCTTTCTTTGGACAA		1	0.0010649627263045794	49	TCRBV21-01*01	TCRBV21	TCRBV21-01	01				TCRBD02-01	TCRBD02	TCRBD02-01				01,02	TCRBJ01-01*01	TCRBJ01	TCRBJ01-01	01				6	10	2	7	5	4	32	43	48	55	65	1	Out	VDJ
AATGTGAACGCCTTGGAGCTGGACGACTCGGCCCTGTATCTCTGTGCCAGCAGCTTGTTTGGGGGTGGTGGCTACACCTTCGGTTCG	CASSLFGGGGYTF	1	0.0010649627263045794	39	TCRBV05-04*01	TCRBV05	TCRBV05-04	01								TCRBD01,TCRBD02	TCRBD01-01,TCRBD02-01		TCRBJ01-02*01	TCRBJ01	TCRBJ01-02	01				1	3	6	1	3	7	42	57	60	65	68	1	In	VDJ
CACATCAATTCCCTGGAGCTTGGTGACTCTGCTGTGTATTTCTGTGCCAGCAGCCGAAGTCCTAACTATGGCTACACCTTCGGTTCG	CASSRSPNYGYTF	1	0.0010649627263045794	39	TCRBV03-01/03-02*01	TCRBV03	TCRBV03-01/03-02	01								TCRBD01,TCRBD02	TCRBD01-01,TCRBD02-01		TCRBJ01-02*01	TCRBJ01	TCRBJ01-02	01				4	4	2	8	0	0	42	-1	55	57	61	1	In	VDJ
GTGAGCACCTTGGAGCTGGGGGACTCGGCCCTTTATCTTTGCGCCAGCAGCTTGGTAGGGTCTGGAAACACCACATATTTTGGAGAG	CASSLVGSGNTTYF	1	0.0010649627263045794	42	TCRBV05-01*01	TCRBV05	TCRBV05-01	01								TCRBD01,TCRBD02	TCRBD01-01,TCRBD02-01		TCRBJ01-03*01	TCRBJ01	TCRBJ01-03	01				0	14	5	3	1	15	39	55	56	60	74	1	In	VDJ
CACAGAGCGGGGGGACTCAGCCGTGTATCTCTGTGCCAGCAGCCCCCGGGAGCGGACGGGGGGCAAGAGACCCAGTACTTCGGGCCA		1	0.0010649627263045794	50	TCRBV07-03*01	TCRBV07	TCRBV07-03	01				TCRBD02-01*01	TCRBD02	TCRBD02-01	01				TCRBJ02-05*01	TCRBJ02	TCRBJ02-05	01				5	0	8	1	13	2	31	43	56	-1	63	1	Out	VDJ
ATCCAGCAGGTAGTGCGAGGAGATTCGGCAGCTTATTTCTGTGCCAGCTGGGGACAGGGGCTCACCGGGGAGCTGTTTTTTGGAGAA	CASWGQGLTGELFF	1	0.0010649627263045794	42	TCRBV18-01*01	TCRBV18	TCRBV18-01	01				TCRBD01-01*01	TCRBD01	TCRBD01-01	01				TCRBJ02-02*01	TCRBJ02	TCRBJ02-02	01				7	2	0	2	1	4	39	49	50	60	62	1	In	VDJ
ATTCAGCGCACAGAGCGGGGGGACTCAGCCGTGTATCTCTGTGCCAGCAGCCCCTCGACAGGGGTGGCTGAAGCTTTCTTTGGACAA	CASSPSTGVAEAFF	1	0.0010649627263045794	42	TCRBV07-03*01	TCRBV07	TCRBV07-03	01				TCRBD01-01*01	TCRBD01	TCRBD01-01	01				TCRBJ01-01*01	TCRBJ01	TCRBJ01-01	01				5	3	2	2	5	6	39	51	56	64	67	1	In	VDJ
TCACCAGGCCTGGGGGACGCAGCCATGTACCTGTGTGCCACCAGCAGAGTGGGCGGGAGTGGGGCCAATGAGCAGTTCTTCGGGCCA	CATSRVGGSGANEQFF	1	0.0010649627263045794	48	TCRBV15-01*02	TCRBV15	TCRBV15-01	02				TCRBD02-01*02	TCRBD02	TCRBD02-01	02				TCRBJ02-01*01	TCRBJ02	TCRBJ02-01	01				1	6	7	2	3	6	33	49	52	59	65	1	In	VDJ
CTCTGGAGCTGGGGGACTCAGCTTTGTATTTCTGTGCCAGCAGCGTCCCACGGAGCAGTCAGCACAGATACGCAGTATTTTGGCCCA		2	0.002129925452609159	49	TCRBV09-01*01	TCRBV09	TCRBV09-01	01				TCRBD02-01*02	TCRBD02	TCRBD02-01	02				TCRBJ02-03*01	TCRBJ02	TCRBJ02-03	01				2	5	10	2	5	0	32	46	51	55	60	2	Out	VDJ
GGAGCTTGGTGACTCTGCTGTGTATTTCTGTGCCAGCAGCGCGAAGAGTCCCATTTCAGGCTTACCGGGGAGCTGTTTTTTGGAGAA		1	0.0010649627263045794	53	TCRBV03-01/03-02*01	TCRBV03	TCRBV03-01/03-02	01				TCRBD01-01*01	TCRBD01	TCRBD01-01	01				TCRBJ02-02*01	TCRBJ02	TCRBJ02-02	01				5	3	4	4	16	5	28	40	56	60	63	1	Out	VDJ
CGGTCCACAAAGCTGGAGGACTCAGCCATGTACTTCTGTGCCAGCAGTGAAGCGGCGGCAGGACTATCGCCCCAGCATTTTGGTGAT	CASSEAAAGLSPQHF	1	0.0010649627263045794	45	TCRBV02-01	TCRBV02	TCRBV02-01				01,03	TCRBD02-01	TCRBD02	TCRBD02-01				01,02	TCRBJ01-05*01	TCRBJ01	TCRBJ01-05	01				0	2	1	9	7	9	36	53	60	66	68	1	In	VDJ
GCGATTCAGCGCACAGAGCAGGGGGACTCGGCCATGTATCTCTGTGCCAGCAGCGAAGGGACGATATCTGGCTACACCTTCGGTTCG	CASSEGTISGYTF	1	0.0010649627263045794	39	TCRBV07-09*01	TCRBV07	TCRBV07-09	01								TCRBD01,TCRBD02	TCRBD01-01,TCRBD02-01		TCRBJ01-02*01	TCRBJ01	TCRBJ01-02	01				5	6	0	7	3	7	42	54	57	62	68	1	In	VDJ
GCCCTGCAGCCAGAAGACTCAGCCCTGTATCTCTGCGCCAGCAGCCCGCCTACCGCAGGCTTGAGGTATGGCTACACCTTCGGTTCG	CASSPPTAGLRYGYTF	1	0.0010649627263045794	48	TCRBV04-01*01	TCRBV04	TCRBV04-01	01								TCRBD01,TCRBD02	TCRBD01-01,TCRBD02-01		TCRBJ01-02*01	TCRBJ01	TCRBJ01-02	01				4	7	4	4	9	5	33	46	55	59	66	1	In	VDJ
TCCCCAACCAGACAGCTCTTTACTTCTGTGCCTCGAATACCCGGGGACTAGCGGGGGGCTCGATACAATGAGCAGTTCTTCGGGCCA		1	0.0010649627263045794	55	TCRBV24-01*01	TCRBV24	TCRBV24-01	01				TCRBD02-01*01	TCRBD02	TCRBD02-01	01				TCRBJ02-01*01	TCRBJ02	TCRBJ02-01	01				12	5	0	1	11	4	26	32	43	58	63	1	Out	VDJ
ATCCAGCCCTCAGAACCCAGGGACTCAGCTGTGTACTTCTGTGCCAGCAGTTCCCTGGGTCTCCACAATGAGCAGTTCTTCGGGCCA	CASSSLGLHNEQFF	1	0.0010649627263045794	42	TCRBV12	TCRBV12				TCRBV12-03/12-04,TCRBV12-04						TCRBD01,TCRBD02	TCRBD01-01,TCRBD02-01		TCRBJ02-01*01	TCRBJ02	TCRBJ02-01	01				4	5	0	9	4	5	39	52	56	59	64	1	In	VDJ
ACTGTGACATCGGCCCAAAAGAACCCGACAGCTTTCTACCTCTGTGCCAGTACCCTCGGTGTACCCGGGGAGCTGTTTTTTGGAGAA	CASTLGVPGELFF	1	0.0010649627263045794	39	TCRBV19-01*01	TCRBV19	TCRBV19-01	01				TCRBD02-01	TCRBD02	TCRBD02-01				01,02	TCRBJ02-02*01	TCRBJ02	TCRBJ02-02	01				7	5	8	5	4	6	42	52	56	59	64	1	In	VDJ
CATCGGCCCAAAAGAACCCGACAGCTTTCTATCTCTGTGCCAGTAGTATGGCAGACAGCACCACCTGAAAAACTGTTTTTTGGCAGT		1	0.0010649627263045794	46	TCRBV19-01*01	TCRBV19	TCRBV19-01	01				TCRBD01-01*01	TCRBD01	TCRBD01-01	01				TCRBJ01-04*01	TCRBJ01	TCRBJ01-04	01				3	7	2	5	4	7	35	49	53	58	65	1	Out	VDJ
GAGCGGGGGGACTCAGCCGTGTATCTCTGTGCCAGCAGCGGGGACTAGCGGGTGAGCTCTGGGGCCAACGTCCTGACTTTCGGGGCC	CASSGD*RVSSGANVLTF	1	0.0010649627263045794	54	TCRBV07-03*01	TCRBV07	TCRBV07-03	01				TCRBD02-01	TCRBD02	TCRBD02-01				01,02	TCRBJ02-06*01	TCRBJ02	TCRBJ02-06	01				5	4	0	4	1	0	27	39	40	52	56	1	Stop	VDJ
GAGATCCAGTCCACGGAGTCAGGGGACACAGCACTGTATTTCTGTGCCAGCAGCAAATCCCCCACTGATACGCAGTATTTTGGCCCA	CASSKSPTDTQYF	1	0.0010649627263045794	39	TCRBV21-01*01	TCRBV21	TCRBV21-01	01				TCRBD02-01	TCRBD02	TCRBD02-01				01,02	TCRBJ02-03*01	TCRBJ02	TCRBJ02-03	01				2	0	3	10	6	6	42	57	63	-1	66	1	In	VDJ
AAGTCTGCCAGGCCCTCACATACCTCTCAGTACCTCTGTGCCAGCAGTGAATCCGATTCCCCCACAGATACGCAGTATTTTGGCCCA	CASSESDSPTDTQYF	1	0.0010649627263045794	45	TCRBV25-01*01	TCRBV25	TCRBV25-01	01								TCRBD01,TCRBD02	TCRBD01-01,TCRBD02-01		TCRBJ02-03*01	TCRBJ02	TCRBJ02-03	01				1	6	2	8	2	2	36	52	54	56	62	1	In	VDJ
CTCCCTCCCAGACATCTGTGTACTTCTGTGCCAGCACTCTCGGGGGGTCCAGGGGTAAGTTGCGCCACTGAAGCTTTCTTTGGACAA		1	0.0010649627263045794	55	TCRBV06	TCRBV06				TCRBV06-01,TCRBV06-05,TCRBV06-06		TCRBD02-01*01	TCRBD02	TCRBD02-01	01				TCRBJ01-01*01	TCRBJ01	TCRBJ01-01	01				7	18	8	1	4	4	26	36	40	47	65	1	Out	VDJ
CCCTCAGAACCCAGGGACTCAGCTGTGTATTTTTGTGCTAGTGGCTGGGACACCAACGCAACTAACTATGGCTACACCTTCGGTTCG	CASGWDTNATNYGYTF	1	0.0010649627263045794	48	TCRBV12-05*01	TCRBV12	TCRBV12-05	01				TCRBD01-01*01	TCRBD01	TCRBD01-01	01				TCRBJ01-02*01	TCRBJ01	TCRBJ01-02	01				6	9	0	6	2	0	33	44	46	52	61	1	In	VDJ
TCCGCCAGCACCAACCAGACATCTATGTACCTCTGTGCCAGCAGTCTCATTACAGGGGCCGTCTCCAACGAGCAGTACTTCGGGCCG	CASSLITGAVSNEQYF	1	0.0010649627263045794	48	TCRBV28-01*01	TCRBV28	TCRBV28-01	01				TCRBD01-01*01	TCRBD01	TCRBD01-01	01				TCRBJ02-07*01	TCRBJ02	TCRBJ02-07	01				5	9	3	2	6	5	33	45	51	58	67	1	In	VDJ
NTGTCGGCTGCTCCCTCCCAAACATCTGTGTACTTCTGTGCCAGCAGTGACGGGGACAGGGTTAATTCACCCCTCCACTTTGGGAAC	CASSDGDRVNSPLHF	1	0.0010649627263045794	45	TCRBV06-02/06-03*01	TCRBV06	TCRBV06-02/06-03	01				TCRBD01-01*01	TCRBD01	TCRBD01-01	01				TCRBJ01-06*02	TCRBJ01	TCRBJ01-06	02				5	1	0	3	4	6	36	48	52	61	62	1	In	VDJ
ACCTTGGAGCTGGGGGACTCAGCCCTTTATCTTTGCGCCAGCAGCTTGTGGGTTACTAGCGGGATCAATGAGCAGTTCTTCGGGCCA	CASSLWVTSGINEQFF	1	0.0010649627263045794	48	TCRBV05-01*01	TCRBV05	TCRBV05-01	01				TCRBD02-01*02	TCRBD02	TCRBD02-01	02				TCRBJ02-01*01	TCRBJ02	TCRBJ02-01	01				1	1	3	3	6	6	33	48	54	64	65	1	In	VDJ
NNNNNNNTGTCGGCTGCTCCCTCCCAGACATCTGTGTACTTCTGTGCCAGCAGGGCGGGACAGTTAAATACGCAGTATTTTGGCCCA	CASRAGQLNTQYF	1	0.0010649627263045794	39	TCRBV06-05*01	TCRBV06	TCRBV06-05	01				TCRBD01-01*01	TCRBD01	TCRBD01-01	01				TCRBJ02-03*01	TCRBJ02	TCRBJ02-03	01				6	4	0	5	3	7	42	53	56	63	67	1	In	VDJ
TGCAGCCAGAAGACTCAGCCCTGTATCTCTGCGCCAGCAGCCGCCCACACTAGCGGGAGGCCCGACGGGGAGCTGTTTTTTGGAGAA		1	0.0010649627263045794	52	TCRBV04-01*01	TCRBV04	TCRBV04-01	01				TCRBD02-01*02	TCRBD02	TCRBD02-01	02				TCRBJ02-02*01	TCRBJ02	TCRBJ02-02	01				4	5	3	1	6	7	29	42	48	60	65	1	Out	VDJ
TGGAGCTTGGTGACTCTGCTGTGTATTTCTGTGCCAGCAGCGCGAAGAGTCCCATTTCAGGCTTACCGGGGAGCTGTTTTTGGAGAA		1	0.0010649627263045794	52	TCRBV03-01/03-02*01	TCRBV03	TCRBV03-01/03-02	01				TCRBD02-01	TCRBD02	TCRBD02-01				01,02	TCRBJ02-02*01	TCRBJ02	TCRBJ02-02	01				5	5	8	3	25	18	29	41	66	71	76	1	Out	VDJ
CTGAAGATCCGGTCCACAAAGCTGGAGGACTCAGCCATGTACTTCTGTGCCAGCAGTGGGGGACGTCAGCCCCAGCATTTTGGTGAT	CASSGGRQPQHF	6	0.006389776357827476	36	TCRBV02-01	TCRBV02	TCRBV02-01				01,03					TCRBD01,TCRBD02	TCRBD01-01,TCRBD02-01		TCRBJ01-05*01	TCRBJ01	TCRBJ01-05	01				4	1	0	7	1	6	45	58	59	64	65	6	In	VDJ
GTGAACGCCTTGTTGCTGGGGGACTCGGCCCTCTATCTCTGTGCCAGCAGCCAGTGGGAGGCTAACTATGGCTACACCTTCGGTTCG	CASSQWEANYGYTF	1	0.0010649627263045794	42	TCRBV05-06*01	TCRBV05	TCRBV05-06	01				TCRBD02-01*02	TCRBD02	TCRBD02-01	02				TCRBJ01-02*01	TCRBJ01	TCRBJ01-02	01				4	0	9	1	4	0	39	51	55	-1	61	1	In	VDJ
CTTCACATCAATTCCCTGGAGCTTGGTGACTCTGCTGTGTATTTCTGTGCCAGCAGCCACTAGCGAGAGACCCAGTACTTCGGGCCA	CASSH*RETQYF	2	0.002129925452609159	36	TCRBV03-01/03-02*01	TCRBV03	TCRBV03-01/03-02	01				TCRBD02-01	TCRBD02	TCRBD02-01				01,02	TCRBJ02-05*01	TCRBJ02	TCRBJ02-05	01				3	0	4	6	0	4	45	-1	59	-1	65	2	Stop	VDJ
TCCGCCAGCACCAACCAGACATCTATGTACCTCTGTGCCAGCAGTTCCCGAAAAGACAGGGTGGTGTCACCCCTCCACTTTGGGAAT	CASSSRKDRVVSPLHF	1	0.0010649627263045794	48	TCRBV28-01*01	TCRBV28	TCRBV28-01	01				TCRBD01-01*01	TCRBD01	TCRBD01-01	01				TCRBJ01-06*01	TCRBJ01	TCRBJ01-06	01				4	5	2	3	8	10	33	46	54	61	66	1	In	VDJ
CCCTGGAGCTTGGTGACTCTGCTGTGTATTTCTATGCCAGCAGCAGTATTAATCCCATTTGTGTTAGACGAGCAGTACTTCGGGCCG		1	0.0010649627263045794	49	TCRBV03-01/03-02*01	TCRBV03	TCRBV03-01/03-02	01				TCRBD02-01	TCRBD02	TCRBD02-01				01,02	TCRBJ02-07*01	TCRBJ02	TCRBJ02-07	01				5	0	5	8	20	5	32	44	64	-1	67	1	Out	VDJ
ACTCTGACAGTGACCAGTGCCCATCCTGAAGACAGCAGCTTCTACATCTGCAGTGCTAGAGCAGACAATGAGCAGTTCTTCGGGCCA	CSARADNEQFF	1	0.0010649627263045794	33	TCRBV20-01*01	TCRBV20	TCRBV20-01	01				TCRBD01-01*01	TCRBD01	TCRBD01-01	01				TCRBJ02-01*01	TCRBJ02	TCRBJ02-01	01				1	0	4	5	0	5	48	-1	61	-1	64	1	In	VDJ
CACTCTCAAGATCCAGCCTGCAGAGCTTGGGGACTCGGCCGTGTATCTCTGTGCCAGCAGATACAAATCACCCAGTACTTCGGGCCA		1	0.0010649627263045794	32	TCRBV11-03*01	TCRBV11	TCRBV11-03	01				TCRBD01-01*01	TCRBD01	TCRBD01-01	01				TCRBJ02-05*01	TCRBJ02	TCRBJ02-05	01				6	4	3	6	2	8	49	60	62	65	69	1	Out	VDJ
ACCTTGGAGCTGGGGGACTCGGCCCTTTATCTTTGCGCCAGCAGCCCCCACAGGGGGACAGGGGCCAACGTCCTGACTTTCGGGGCC	CASSPHRGTGANVLTF	1	0.0010649627263045794	48	TCRBV05-01*01	TCRBV05	TCRBV05-01	01				TCRBD01-01*01	TCRBD01	TCRBD01-01	01				TCRBJ02-06*01	TCRBJ02	TCRBJ02-06	01				4	3	3	1	4	4	33	45	49	57	60	1	In	VDJ
ACCTTGGAGCTGGGGGACTCGGCCCTTTATCTTTGCGCCAGCAGCTTGTCCCAAGTCGAGGTTACCGGGGAGCTGTTTTTTGGAGAA	CASSLSQVEVTGELFF	1	0.0010649627263045794	48	TCRBV05-01*01	TCRBV05	TCRBV05-01	01				TCRBD02-01*02	TCRBD02	TCRBD02-01	02				TCRBJ02-02*01	TCRBJ02	TCRBJ02-02	01				1	2	11	1	9	5	33	48	57	61	63	1	In	VDJ
GCCAGCACCAACCAGACATCTATGTACCTCTGTGCCAGCAGTTTTTGGGCCGTCCGCAGTAATAACTATGGCTACACCTTCGGTTCG	CASSFWAVRSNNYGYTF	1	0.0010649627263045794	51	TCRBV28-01*01	TCRBV28	TCRBV28-01	01				TCRBD01-01*01	TCRBD01	TCRBD01-01	01				TCRBJ01-02*01	TCRBJ01	TCRBJ01-02	01				3	12	8	0	2	1	30	44	46	50	62	1	In	VDJ
GAGTCCGCCAGCACCAACCAGACATCTATGTACCTCTGTGCCAGCAGTCCCAGCCAAACAGGGTTTAGGCGCTACACCTTCGGTTCG	CASSPSQTGFRRYTF	1	0.0010649627263045794	45	TCRBV28-01*01	TCRBV28	TCRBV28-01	01				TCRBD01-01*01	TCRBD01	TCRBD01-01	01				TCRBJ01-02*01	TCRBJ01	TCRBJ01-02	01				5	7	3	3	9	9	36	48	57	63	70	1	In	VDJ
CAGCCCTCAGAACCCAGGGACTCAGCTGTGTACTTCTGTGCCAGCAGGGGTCCGGGACCCCAGAACACTGAAGCTTTCTTTGGACAA	CASRGPGPQNTEAFF	1	0.0010649627263045794	45	TCRBV12	TCRBV12				TCRBV12-03/12-04,TCRBV12-04						TCRBD01,TCRBD02	TCRBD01-01,TCRBD02-01		TCRBJ01-01*01	TCRBJ01	TCRBJ01-01	01				6	4	0	7	6	1	36	47	53	58	62	1	In	VDJ
CGGTCCACAAAGCTGGAGGACTCAGCCATGTACTTCTGTGCCAGCAGTGAAGGTTCCTTTGGGGCCAACGTCCTGACTTTCGGGGCC	CASSEGSFGANVLTF	1	0.0010649627263045794	45	TCRBV02-01	TCRBV02	TCRBV02-01				01,03	TCRBD02-01	TCRBD02	TCRBD02-01				01,02	TCRBJ02-06*01	TCRBJ02	TCRBJ02-06	01				1	1	4	10	4	3	36	52	56	58	59	1	In	VDJ
ACTGTGAGCAACATGAGCCCTGAAGACAGCAGCATATATCTCTGCAGCGTTGAGTCGAAGGGTCCAGATACGCAGTATTTTGGCCCA	CSVESKGPDTQYF	1	0.0010649627263045794	39	TCRBV29-01	TCRBV29	TCRBV29-01				01,02					TCRBD01,TCRBD02	TCRBD01-01,TCRBD02-01		TCRBJ02-03*01	TCRBJ02	TCRBJ02-03	01				3	2	5	3	5	4	42	53	58	62	64	1	In	VDJ
TCTAAGAAGCTCCTTCTCAGTGACTCTGGCTTCTATCTCTGTGCCTATAAGCGGGGGGAGAACACCGGGGAGCTGTTTTTTGGAGAA	CAYKRGENTGELFF	1	0.0010649627263045794	42	TCRBV30-01	TCRBV30	TCRBV30-01				01,05	TCRBD02-01*01	TCRBD02	TCRBD02-01	01				TCRBJ02-02*01	TCRBJ02	TCRBJ02-02	01				7	1	6	1	3	1	39	46	49	58	59	1	In	VDJ
CACGCCCTGCAGCCAGAAGACTCAGCCCTGTATCTCTGCGCCAGCAGCCAAGACGGGACAGGGAATTCACCCCTCCACTTTGGGAAT	CASSQDGTGNSPLHF	1	0.0010649627263045794	45	TCRBV04-01*01	TCRBV04	TCRBV04-01	01				TCRBD01-01*01	TCRBD01	TCRBD01-01	01				TCRBJ01-06*01	TCRBJ01	TCRBJ01-06	01				0	0	0	3	1	7	36	53	54	-1	63	1	In	VDJ
AACGCCTTGTTGCTGGGGGACTCGGCCCTGTATCTCTGTGCCAGCAGAGATGGACCGAGTTCTAACTATGGCTACACCTTCGGTTCG	CASRDGPSSNYGYTF	1	0.0010649627263045794	45	TCRBV05-05*01	TCRBV05	TCRBV05-05	01								TCRBD01,TCRBD02	TCRBD01-01,TCRBD02-01		TCRBJ01-02*01	TCRBJ01	TCRBJ01-02	01				5	6	1	7	4	0	36	47	51	55	61	1	In	VDJ
CAGCCTGCAGAGCTTGGGGACTCGGCCATGTATCTCTGTGCCAGCAGCTTAGCACCTGACGTTCGGGAGACCCAGTACTTCGGGCCA	CASSLAPDVRETQYF	1	0.0010649627263045794	45	TCRBV11-01*01	TCRBV11	TCRBV11-01	01								TCRBD01,TCRBD02	TCRBD01-01,TCRBD02-01		TCRBJ02-05*01	TCRBJ02	TCRBJ02-05	01				0	6	2	7	4	5	36	53	57	60	66	1	In	VDJ
AAGATCCAGCCCTCAGAACCCAGGGACTCAGCTGTGTACTTCTGTGCCAGCCTCGGGAAGAACACCGGGGAGCTGTTTTTTGGAGAA	CASLGKNTGELFF	1	0.0010649627263045794	39	TCRBV12-03/12-04*01	TCRBV12	TCRBV12-03/12-04	01				TCRBD02-01*02	TCRBD02	TCRBD02-01	02				TCRBJ02-02*01	TCRBJ02	TCRBJ02-02	01				8	1	8	3	2	1	42	51	53	58	59	1	In	VDJ
GTGAACGCCTTGTTGCTGGGGGACTCGGCCCTGTATCTCTGTGCCAGCAGCTTGTGAGGGCCCCTCTACGAGCAGTACTTCGGGCCG	CASSL*GPLYEQYF	1	0.0010649627263045794	42	TCRBV05-05*01	TCRBV05	TCRBV05-05	01				TCRBD02-01*02	TCRBD02	TCRBD02-01	02				TCRBJ02-07*01	TCRBJ02	TCRBJ02-07	01				1	5	11	0	1	3	39	54	55	60	65	1	Stop	VDJ
NCTCTGAAGATCCGGTCCACAAAGCTGGAGGACTCAGCCATGTACTTCTGTGCCAGCAGTGGGTACTACGAGCAGTACTTCGGGCCG	CASSGYYEQYF	1	0.0010649627263045794	33	TCRBV02-01	TCRBV02	TCRBV02-01				01,03					TCRBD01,TCRBD02	TCRBD01-01,TCRBD02-01		TCRBJ02-07*01	TCRBJ02	TCRBJ02-07	01				4	2	0	10	0	3	48	-1	61	63	65	1	In	VDJ
ACTGTGACATCGGCCCAAAAGAACCCGACAGCTTTCTATCTCTGTGCCAGTAGTATAGAAGGGACCACTGAAGCTTTCTTTGGACAA	CASSIEGTTEAFF	1	0.0010649627263045794	39	TCRBV19-01*01	TCRBV19	TCRBV19-01	01								TCRBD01,TCRBD02	TCRBD01-01,TCRBD02-01		TCRBJ01-01*01	TCRBJ01	TCRBJ01-01	01				0	0	0	7	1	4	42	59	60	-1	65	1	In	VDJ
AAGATCCAGCCCTCAGAACCCAGGGACTCAGCTGTGTACTTCTGTGCCAGCAGTTTAAACACGAACACTGAAGCTTTCTTTGGACAA	CASSLNTNTEAFF	1	0.0010649627263045794	39	TCRBV12-03/12-04*01	TCRBV12	TCRBV12-03/12-04	01				TCRBD01-01*01	TCRBD01	TCRBD01-01	01				TCRBJ01-01*01	TCRBJ01	TCRBJ01-01	01				2	1	3	6	1	1	42	57	58	61	62	1	In	VDJ
CAGCCTGCAGAGCTTGAGGACTCGGCCGTGTATCTCTGTGCCAGCAGCTTTGGTCGGGAGGTTACCTACGAGCAGTACTTCGGGCCG	CASSFGREVTYEQYF	1	0.0010649627263045794	45	TCRBV11	TCRBV11				TCRBV11-02,TCRBV11-03		TCRBD02-01*02	TCRBD02	TCRBD02-01	02				TCRBJ02-07*01	TCRBJ02	TCRBJ02-07	01				3	3	8	1	4	2	36	50	54	61	64	1	In	VDJ
ACCAGTGCCCATCCTGAAGACAGCAGCTTCTACATCTGCAGTGCTAGAGATCGGGCGGGAGGGATTGACGAGCAGTACTTCGGGCCG	CSARDRAGGIDEQYF	1	0.0010649627263045794	45	TCRBV20	TCRBV20				TCRBV20-01,TCRBV20-or09_02		TCRBD02-01*02	TCRBD02	TCRBD02-01	02				TCRBJ02-07*01	TCRBJ02	TCRBJ02-07	01				0	4	7	0	4	5	36	50	54	63	67	1	In	VDJ
AGCACCTTGGAGCTGGGGGACTCGGCCCTTTATCTTTGCGCCAGCAGCTTGGGTCCGGGAGATAATTCACCCCTCCACTTTGGGAAC	CASSLGPGDNSPLHF	1	0.0010649627263045794	45	TCRBV05-01*01	TCRBV05	TCRBV05-01	01				TCRBD02-01*02	TCRBD02	TCRBD02-01	02				TCRBJ01-06*02	TCRBJ01	TCRBJ01-06	02				0	0	8	2	3	5	36	52	55	-1	61	1	In	VDJ
GAGCTTGGTGACTCTGCTGTGTATTTCTGTGCCAGCAGCCAAGTTCCGCTAGCGGGGGGTAGCACCGGGGAGCTGTTTTTTGGAGAA	CASSQVPLAGGSTGELFF	2	0.002129925452609159	54	TCRBV03-01/03-02*01	TCRBV03	TCRBV03-01/03-02	01				TCRBD02-01*01	TCRBD02	TCRBD02-01	01				TCRBJ02-02*01	TCRBJ02	TCRBJ02-02	01				1	3	4	1	5	4	27	43	48	59	62	2	In	VDJ
GAGTCCGCCAGCACCAACCAGACATCTATGTACCTCTGTGCCAGCAGAGAGGCCGGGACAATCGCCGATGGCTACACCTTCGGTTCG	CASREAGTIADGYTF	1	0.0010649627263045794	45	TCRBV28-01*01	TCRBV28	TCRBV28-01	01				TCRBD01-01*01	TCRBD01	TCRBD01-01	01				TCRBJ01-02*01	TCRBJ01	TCRBJ01-02	01				6	7	0	6	7	6	36	47	54	60	67	1	In	VDJ
CACATCAATTCCCTGGAGCTTGGTGACTCTGCTGTGTATTTCTGTGCCAGCAGCCATCCACCCTTTAATGGCTACACCTTCGGTTCG	CASSHPPFNGYTF	1	0.0010649627263045794	39	TCRBV03-01/03-02*01	TCRBV03	TCRBV03-01/03-02	01								TCRBD01,TCRBD02	TCRBD01-01,TCRBD02-01		TCRBJ01-02*01	TCRBJ01	TCRBJ01-02	01				3	6	3	7	3	6	42	56	59	61	67	1	In	VDJ
ACTCTGGAGTCTGCTGCCTCCTCCCAGACATCTGTATATTTCTGCGCCAGCTCGGCCAACCCGAACACTGAAGCTTTCTTTGGACAA	CASSANPNTEAFF	1	0.0010649627263045794	39	TCRBV10-01*01	TCRBV10	TCRBV10-01	01								TCRBD01,TCRBD02	TCRBD01-01,TCRBD02-01		TCRBJ01-01*01	TCRBJ01	TCRBJ01-01	01				8	6	9	0	2	1	42	51	53	56	62	1	In	VDJ
CCTAGAGTCTGCCATCCCCAACCAGACAGCTCTTTACTTCTGTGCCACTGAAACCGGGACAGGAATTCACCCCTCCACTTTGGGAAT		1	0.0010649627263045794	41	TCRBV24-01*01	TCRBV24	TCRBV24-01	01				TCRBD01-01*01	TCRBD01	TCRBD01-01	01				TCRBJ01-06*01	TCRBJ01	TCRBJ01-06	01				10	0	0	4	7	7	40	48	55	-1	63	1	Out	VDJ
TTGTTGCTGGGGGACTCGGCCCTGTATCTCTGTGCCAGCAACCAGGGACAGGGGGCTTCTTACATCTATGGCTACACCTTCGGTTCG	CASNQGQGASYIYGYTF	1	0.0010649627263045794	51	TCRBV05-05*01	TCRBV05	TCRBV05-05	01				TCRBD01-01*01	TCRBD01	TCRBD01-01	01				TCRBJ01-02*01	TCRBJ01	TCRBJ01-02	01				6	9	0	0	4	4	30	40	44	56	65	1	In	VDJ
NNNNNNNTGTCGGCTGCTCCCTCCCAGACATCTGTGTACTTCTGTGCCAGCAGTTACGATTCTAACTATGGCTACACCTTCGGTTCG	CASSYDSNYGYTF	1	0.0010649627263045794	39	TCRBV06-05*01	TCRBV06	TCRBV06-05	01								TCRBD01,TCRBD02	TCRBD01-01,TCRBD02-01		TCRBJ01-02*01	TCRBJ01	TCRBJ01-02	01				2	2	2	8	0	0	42	-1	57	59	61	1	In	VDJ
ATCCGGTCCACAAAGCTGGAGGACTCAGCCATGTACTTCTGTGCCAGCAGTGAAACCGGGAGCTCTCGCGAGCAGTACTTCGGGCCG	CASSETGSSREQYF	2	0.002129925452609159	42	TCRBV02-01	TCRBV02	TCRBV02-01				01,03	TCRBD02-01*02	TCRBD02	TCRBD02-01	02				TCRBJ02-07*01	TCRBJ02	TCRBJ02-07	01				2	6	8	2	2	6	39	54	56	62	68	2	In	VDJ
CACATCAATTCCCTGGAGCTTGGTGACTCTGCTGTGTATTTCTGTGCCAGCAGCCGCAGGGAGCCCGATGGCTACACCTTCGGTTCG	CASSRREPDGYTF	1	0.0010649627263045794	39	TCRBV03-01/03-02*01	TCRBV03	TCRBV03-01/03-02	01								TCRBD01,TCRBD02	TCRBD01-01,TCRBD02-01		TCRBJ01-02*01	TCRBJ01	TCRBJ01-02	01				4	6	4	3	1	6	42	55	56	61	67	1	In	VDJ
AATGTGAACGCCTTGGAGCTGGAGGACTCGGCCCTGTATCTCTGTGCCAGCAGCCTGTGGGGGGGGCATGGCTACACCTTCGGTTCG	CASSLWGGHGYTF	1	0.0010649627263045794	39	TCRBV05-08*01	TCRBV05	TCRBV05-08	01				TCRBD02-01*01	TCRBD02	TCRBD02-01	01				TCRBJ01-02*01	TCRBJ01	TCRBJ01-02	01				4	2	9	0	4	6	42	54	58	65	67	1	In	VDJ
CTCACTCTGGAGTCAGCTACCCGCTCCCAGACATCTGTGTATTTCTGCGCCAGCAGCCCCTCTGGGAATGAGCAGTTCTTCGGGCCA	CASSPSGNEQFF	1	0.0010649627263045794	36	TCRBV10-02*01	TCRBV10	TCRBV10-02	01								TCRBD01,TCRBD02	TCRBD01-01,TCRBD02-01		TCRBJ02-01*01	TCRBJ02	TCRBJ02-01	01				6	0	0	9	7	7	45	56	63	-1	66	1	In	VDJ
GTGAACGCCTTGTTGCTGGGGGACTCGGCCCTCTATCTCTGTGCCAGCAGCTTGTGGGAGGGCAACTATGGCTACACCTTCGGTTCG	CASSLWEGNYGYTF	1	0.0010649627263045794	42	TCRBV05-06*01	TCRBV05	TCRBV05-06	01				TCRBD02-01*02	TCRBD02	TCRBD02-01	02				TCRBJ01-02*01	TCRBJ01	TCRBJ01-02	01				1	1	9	0	1	2	39	54	55	62	63	1	In	VDJ
CTGACAGTGACCAGTGCCCATCCTGAAGACAGCAGCTTCTACATCTGCAGTGCTAGAGTACCAGGTAGCGGCTACACCTTCGGTTCG	CSARVPGSGYTF	2	0.002129925452609159	36	TCRBV20	TCRBV20				TCRBV20-01,TCRBV20-or09_02						TCRBD01,TCRBD02	TCRBD01-01,TCRBD02-01		TCRBJ01-02*01	TCRBJ01	TCRBJ01-02	01				1	4	4	4	3	8	45	58	61	65	69	2	In	VDJ
AGCTCTCTGGAGCTGGGGGACTCAGCTTTGTATTTCTGTGCCAGCAGCGTAGAAGGGTCCTATAATTCACCCCTCCACTTTGGGAAC	CASSVEGSYNSPLHF	1	0.0010649627263045794	45	TCRBV09-01*01	TCRBV09	TCRBV09-01	01								TCRBD01,TCRBD02	TCRBD01-01,TCRBD02-01		TCRBJ01-06*02	TCRBJ01	TCRBJ01-06	02				0	0	5	3	1	1	36	52	53	-1	57	1	In	VDJ
GCCTGGGGGACGCAGCCATGTACCTGTGTGCCACCAGCAGGGCCACCACGGCGGTCGGGAGAAACAGATACGCAGTATTTTGGCCCA		1	0.0010649627263045794	55	TCRBV15-01*02	TCRBV15	TCRBV15-01	02				TCRBD02-01*02	TCRBD02	TCRBD02-01	02				TCRBJ02-03*01	TCRBJ02	TCRBJ02-03	01				3	2	8	2	15	3	26	40	55	61	63	1	Out	VDJ
CAGCCCTCAGAACCCAGGGACTCAGCTGTGTACTTCTGTGCCAGCAGCCCCTATGTCGGACTGAACACTGAAGCTTTCTTTGGACAA	CASSPYVGLNTEAFF	1	0.0010649627263045794	45	TCRBV12	TCRBV12				TCRBV12-03/12-04,TCRBV12-04						TCRBD01,TCRBD02	TCRBD01-01,TCRBD02-01		TCRBJ01-01*01	TCRBJ01	TCRBJ01-01	01				6	0	1	7	10	0	36	47	57	-1	61	1	In	VDJ
CTCACTCTGGAGTCCGCTACCAGCTCCCAGACATCTGTGTACTTCTGTGCCATCAGTGATATCCGGACACTCTACACCTTCGGTTCG	CAISDIRTLYTF	1	0.0010649627263045794	36	TCRBV10-03*01	TCRBV10	TCRBV10-03	01				TCRBD01-01*01	TCRBD01	TCRBD01-01	01				TCRBJ01-02*01	TCRBJ01	TCRBJ01-02	01				3	2	1	6	5	10	45	59	64	69	71	1	In	VDJ
TCCGGTCCACAAAGCTGGAGGACTCAGCCATGTACTTCTGTGCCAGCAGGCCGACAGTGCGAAGGAAACACCATATATTTTGGAGAG		1	0.0010649627263045794	43	TCRBV02-01	TCRBV02	TCRBV02-01				01,03	TCRBD01-01*01	TCRBD01	TCRBD01-01	01				TCRBJ01-03*01	TCRBJ01	TCRBJ01-03	01				6	6	2	5	3	4	38	49	52	57	63	1	Out	VDJ
ACCCTGCAGCCAGAAGACTCGGCCCTGTATCTCTGTGCCAGCAGCCCCCAAGGGGGGGAGGCCCGGAACATTCAGTACTTCGGCGCC	CASSPQGGEARNIQYF	1	0.0010649627263045794	48	TCRBV04-02*01	TCRBV04	TCRBV04-02	01				TCRBD02-01*01	TCRBD02	TCRBD02-01	01				TCRBJ02-04*01	TCRBJ02	TCRBJ02-04	01				4	8	9	0	5	7	33	46	51	58	66	1	In	VDJ
ATCCAGCCTGCAGAGCTTGGGGACTCGGCCGTGTATCTCTGTGCCAGCAGCTTAGATCGAGTCCATGGTGAGCAGTTCTTCGGGCCA	CASSLDRVHGEQFF	4	0.004259850905218318	42	TCRBV11-03*01	TCRBV11	TCRBV11-03	01				TCRBD02-01*02	TCRBD02	TCRBD02-01	02				TCRBJ02-01*01	TCRBJ02	TCRBJ02-01	01				0	7	11	2	2	9	39	56	58	61	68	4	In	VDJ
TTGTTGCTGGGGGACTCGGCCCTCTATCTCTGTGCCAGCAGCCGGATTAAGGACAGGGGAATCAATCAGCCCCAGCATTTTGGTGAT	CASSRIKDRGINQPQHF	1	0.0010649627263045794	51	TCRBV05-06*01	TCRBV05	TCRBV05-06	01				TCRBD01-01*01	TCRBD01	TCRBD01-01	01				TCRBJ01-05*01	TCRBJ01	TCRBJ01-05	01				4	3	1	2	8	3	30	42	50	59	62	1	In	VDJ
CCATCCTGAAGACAGCAGCTTCTACATCTGCAGTGCTAGGTGGCCTAGCGGGGGCCCGGACCCCAAGAGACCCAGTACTTCGGGCCA		1	0.0010649627263045794	53	TCRBV20	TCRBV20				TCRBV20-01,TCRBV20-or09_02		TCRBD02-01*01	TCRBD02	TCRBD02-01	01				TCRBJ02-05*01	TCRBJ02	TCRBJ02-05	01				3	8	4	2	5	1	28	39	44	54	62	1	Out	VDJ
AGAGCTTGGGGACTCGGCCGTGTATCTCTGTGCCAGCAGCTTTCAGCCCGTGGGCAGGCCATGAACACTGAAGCTTTCTTTGGACAA		2	0.002129925452609159	53	TCRBV11-03*01	TCRBV11	TCRBV11-03	01				TCRBD01-01*01	TCRBD01	TCRBD01-01	01				TCRBJ01-01*01	TCRBJ01	TCRBJ01-01	01				3	3	4	4	12	0	28	42	54	58	61	2	Out	VDJ
ATCCTGGAGTCGCCCAGCCCCAACCAGACCTCTCTGTACTTCTGTGCCAGCAGTTCGATCCCGGGCTATGGCTACACCTTCGGTTCG	CASSSIPGYGYTF	1	0.0010649627263045794	39	TCRBV27-01*01	TCRBV27	TCRBV27-01	01				TCRBD02-01	TCRBD02	TCRBD02-01				01,02	TCRBJ01-02*01	TCRBJ01	TCRBJ01-02	01				4	0	8	4	6	4	42	55	61	-1	65	1	In	VDJ
ATCCTGGAGTCGCCCAGCCCCAACCAGACCTCTCTGTACTTCTGTGCCAGCAGTACTAGCGGGGGGTAGGAGCAGTACTTCGGGCCG	CASSTSGG*EQYF	1	0.0010649627263045794	39	TCRBV27-01*01	TCRBV27	TCRBV27-01	01				TCRBD02-01*01	TCRBD02	TCRBD02-01	01				TCRBJ02-07*01	TCRBJ02	TCRBJ02-07	01				5	3	3	1	0	7	42	-1	54	66	69	1	Stop	VDJ
TCGGCCCAAAAGAACCCGACAGCTTTCTATCTCTGTGCCAGTAGTGACAGGGGGCGAAGTTTTGGGAACGAGCAGTACTTCGGGCCG	CASSDRGRSFGNEQYF	1	0.0010649627263045794	48	TCRBV19-01*01	TCRBV19	TCRBV19-01	01				TCRBD01-01*01	TCRBD01	TCRBD01-01	01				TCRBJ02-07*01	TCRBJ02	TCRBJ02-07	01				5	12	2	0	0	5	33	-1	45	55	67	1	In	VDJ
GTGAGCAACATGAGCCCTGAAGACAGCAGCATATATCTCTGCAGCGTAGGCCGGGACATCTATTCCAATGAGCAGTTCTTCGGGCCA	CSVGRDIYSNEQFF	1	0.0010649627263045794	42	TCRBV29-01	TCRBV29	TCRBV29-01				01,02	TCRBD01-01*01	TCRBD01	TCRBD01-01	01				TCRBJ02-01*01	TCRBJ02	TCRBJ02-01	01				6	7	0	6	5	6	39	47	52	58	65	1	In	VDJ
CAGCGCACAGAGCAGGAGGACTCGGCCGTGTATCTCTGTGCCAGCAGCTCCGAGGGACAGGGTTCGCGTGAGCAGTACTTCGGGCCG	CASSSEGQGSREQYF	1	0.0010649627263045794	45	TCRBV07-02	TCRBV07	TCRBV07-02				01,02	TCRBD01-01*01	TCRBD01	TCRBD01-01	01				TCRBJ02-07*01	TCRBJ02	TCRBJ02-07	01				4	7	0	3	4	7	36	49	53	62	69	1	In	VDJ
CGCTCACCAGGCCTGGGGGACGCAGCCATGTACCTGTGTGCCACCAGCAGAGATGGGGGAGAAGGGGTCGAGCAGTACTTCGGGCCG	CATSRDGGEGVEQYF	1	0.0010649627263045794	45	TCRBV15-01*02	TCRBV15	TCRBV15-01	02								TCRBD01,TCRBD02	TCRBD01-01,TCRBD02-01		TCRBJ02-07*01	TCRBJ02	TCRBJ02-07	01				0	1	5	2	9	6	36	53	62	67	68	1	In	VDJ
CAGGCCCTCACATACCTCTCAGTACCTCTGTGCCAGCAGTGATCTCCCCTTAGGAGGGGACTAGCAAACGAGCAGTACTTCGGGCCG		1	0.0010649627263045794	53	TCRBV25-01*01	TCRBV25	TCRBV25-01	01				TCRBD02-01	TCRBD02	TCRBD02-01				01,02	TCRBJ02-07*01	TCRBJ02	TCRBJ02-07	01				3	2	0	7	14	5	28	42	56	65	67	1	Out	VDJ
CGCCAGCACCAACCAGACATCTATGTACCTCTGTGCCAGCAGTTTCCGCCCATAGGGGCCGGGGCCAACGTCCTGACTTTCGGGGCC		1	0.0010649627263045794	50	TCRBV28-01*01	TCRBV28	TCRBV28-01	01				TCRBD01-01*01	TCRBD01	TCRBD01-01	01				TCRBJ02-06*01	TCRBJ02	TCRBJ02-06	01				3	2	5	2	8	4	31	45	53	58	60	1	Out	VDJ
GCACTGCAGCAAGAAGACTCAGCTGCGTATCTCTGCACCAGCAGCATATCCCCGGGACTAGCATAGGGTGAGCAGTTCTTCGGGCCA	CTSSISPGLA*GEQFF	1	0.0010649627263045794	48	TCRBV01-01*01	TCRBV01	TCRBV01-01	01				TCRBD02-01	TCRBD02	TCRBD02-01				01,02	TCRBJ02-01*01	TCRBJ02	TCRBJ02-01	01				5	6	0	7	8	9	33	45	53	62	68	1	Stop	VDJ
ACAAAGCTGGAGGACTCAGCCATGTACTTCTGTGCCAGCAGTGGACTTAGCGGGGGGGCTGGCACAGATACGCAGTATTTTGGCCCA	CASSGLSGGAGTDTQYF	1	0.0010649627263045794	51	TCRBV02-01	TCRBV02	TCRBV02-01				01,03	TCRBD02-01*01	TCRBD02	TCRBD02-01	01				TCRBJ02-03*01	TCRBJ02	TCRBJ02-03	01				4	3	5	0	4	1	30	43	47	58	61	1	In	VDJ
ATCCGGTCCACAAAGCTGGAGGACTCAGCCATGTACTTCTGTGCCAGCAAGCTAGCGACTAGCACAGATACGCAGTATTTTGGCCCA	CASKLATSTDTQYF	1	0.0010649627263045794	42	TCRBV02-01	TCRBV02	TCRBV02-01				01,03	TCRBD02-01	TCRBD02	TCRBD02-01				01,02	TCRBJ02-03*01	TCRBJ02	TCRBJ02-03	01				7	3	4	6	2	0	39	49	51	57	60	1	In	VDJ
CCCTCAGAACCCAGGGACTCAGCTGTGTACTTCTGTGCCAGCAGTTTTTCCACAGGGCGCCGGAACACTGAAGCTTTCTTTGGACAA	CASSFSTGRRNTEAFF	1	0.0010649627263045794	48	TCRBV12	TCRBV12				TCRBV12-03/12-04,TCRBV12-04		TCRBD01-01*01	TCRBD01	TCRBD01-01	01				TCRBJ01-01*01	TCRBJ01	TCRBJ01-01	01				3	5	3	3	4	1	33	47	51	57	62	1	In	VDJ
AGTGCCCATCCTGAAGACAGCAGCTTCTACATCTGCAGTGCTAGAGACCGGGACAGGGGGCCACCAGATACGCAGTATTTTGGCCCA	CSARDRDRGPPDTQYF	1	0.0010649627263045794	48	TCRBV20	TCRBV20				TCRBV20-01,TCRBV20-or09_02		TCRBD01-01*01	TCRBD01	TCRBD01-01	01				TCRBJ02-03*01	TCRBJ02	TCRBJ02-03	01				0	3	0	0	2	4	33	47	49	61	64	1	In	VDJ
CCTCAGAACCCAGGGACTCAGCTGTGTACTTCTGTGCCAGCAGTCCAAAAATGGACAGCCCCGAACACTGAAGCTTTCTTTGGACAA		2	0.002129925452609159	49	TCRBV12	TCRBV12				TCRBV12-03/12-04,TCRBV12-04		TCRBD01-01*01	TCRBD01	TCRBD01-01	01				TCRBJ01-01*01	TCRBJ01	TCRBJ01-01	01				5	4	1	5	8	1	32	44	52	58	62	2	Out	VDJ
TCCCTGGAGCTTGGTGACTCTGCTGTGTATTTCTGTGCCAGCAGCCAAGATCCCGGGACAGGGGGCGAAAAACTGTTTTTTGGCAGT	CASSQDPGTGGEKLFF	1	0.0010649627263045794	48	TCRBV03-01/03-02*01	TCRBV03	TCRBV03-01/03-02	01				TCRBD01-01*01	TCRBD01	TCRBD01-01	01				TCRBJ01-04*01	TCRBJ01	TCRBJ01-04	01				0	0	0	0	4	8	33	50	54	-1	66	1	In	VDJ
GGGGGACTCAGCTTTGTATTTCTGTGCCAGCAGCGTCCCTCAAGCTAAGGGGACAGGGGGCTTGTCAATGAGCAGTTCTTCGGGCCA		1	0.0010649627263045794	59	TCRBV09-01*01	TCRBV09	TCRBV09-01	01				TCRBD01-01*01	TCRBD01	TCRBD01-01	01				TCRBJ02-01*01	TCRBJ02	TCRBJ02-01	01				2	4	0	0	13	6	22	36	49	61	65	1	Out	VDJ
ACCTTCACCTACACGCCCTGCAGCCAGAAGACTCAGCCCTGTATCTCTGCGCCAGCAGCCAGATAAGATACGCAGTATTTTGGCCCA		1	0.0010649627263045794	34	TCRBV04-01*01	TCRBV04	TCRBV04-01	01								TCRBD01,TCRBD02	TCRBD01-01,TCRBD02-01		TCRBJ02-03*01	TCRBJ02	TCRBJ02-03	01				3	2	2	8	0	5	47	-1	61	63	65	1	Out	VDJ
CTGGAGTCCGCCAGCACCAACCAGACATCTATGTACCTCTGTGCCAGCAGTTTAGGCGCGGATCACTATGGCTACACCTTCGGTTCG	CASSLGADHYGYTF	1	0.0010649627263045794	42	TCRBV28-01*01	TCRBV28	TCRBV28-01	01				TCRBD02-01	TCRBD02	TCRBD02-01				01,02	TCRBJ01-02*01	TCRBJ01	TCRBJ01-02	01				2	3	7	5	3	3	39	54	57	61	64	1	In	VDJ
AAGATCCAGCCTGCAGAGCTTGGGGACTCGGCCATGTATCTCTGTGCCAGCAGCTTTCGACAGGGCAGCGAGCAGTACTTCGGGCCG	CASSFRQGSEQYF	2	0.002129925452609159	39	TCRBV11-01*01	TCRBV11	TCRBV11-01	01				TCRBD01-01*01	TCRBD01	TCRBD01-01	01				TCRBJ02-07*01	TCRBJ02	TCRBJ02-07	01				3	3	2	3	2	6	42	56	58	65	68	2	In	VDJ
AAGAAGCTCCTTCTCAGTGACTCTGGCTTCTATCTCTGTGCCTGGAGTCGGGACAGCACGAACACCGGGGAGCTGTTTTTTGGAGAA	CAWSRDSTNTGELFF	1	0.0010649627263045794	45	TCRBV30-01*01	TCRBV30	TCRBV30-01	01				TCRBD01-01*01	TCRBD01	TCRBD01-01	01				TCRBJ02-02*01	TCRBJ02	TCRBJ02-02	01				2	2	0	5	1	0	36	48	49	56	58	1	In	VDJ
ATCCAGCGCACAGAGCAGCGGGACTCGGCCATGTATCGCTGTGCCAGCAGCTTGAATCCGTCCTTGGGCGGCTACACCTTCGGTTCG	CASSLNPSLGGYTF	1	0.0010649627263045794	42	TCRBV07-06*01	TCRBV07	TCRBV07-06	01				TCRBD01-01*01	TCRBD01	TCRBD01-01	01				TCRBJ01-02*01	TCRBJ01	TCRBJ01-02	01				3	0	8	0	12	8	39	53	65	-1	69	1	In	VDJ
ACCAGTGCCCATCCTGAAGACAGCAGCTTCTACATCTGCAGTGCTAGAGACCCAAGGGGGACCTACTCCGAGCAGTACTTCGGGCCG	CSARDPRGTYSEQYF	1	0.0010649627263045794	45	TCRBV20	TCRBV20				TCRBV20-01,TCRBV20-or09_02		TCRBD01-01*01	TCRBD01	TCRBD01-01	01				TCRBJ02-07*01	TCRBJ02	TCRBJ02-07	01				0	8	5	1	4	6	36	50	54	60	68	1	In	VDJ
CTGGAGTCTGCTGCCTCCTCCCAGACATCTGTATATTTCTGCGCCAGCAGTGAGTCGGGAATAGGGTACGAGCAGTACTTCGGGCCG	CASSESGIGYEQYF	1	0.0010649627263045794	42	TCRBV10-01*01	TCRBV10	TCRBV10-01	01								TCRBD01,TCRBD02	TCRBD01-01,TCRBD02-01		TCRBJ02-07*01	TCRBJ02	TCRBJ02-07	01				0	6	0	8	0	4	39	-1	56	60	66	1	In	VDJ
CTGGAGTCCGCCAGCACCAACCAGACATCTATGTACCTCTGTGCCAGCTCATCTAGGGGACACTCCTACGAGCAGTACTTCGGGCCG	CASSSRGHSYEQYF	1	0.0010649627263045794	42	TCRBV28-01*01	TCRBV28	TCRBV28-01	01				TCRBD01-01*01	TCRBD01	TCRBD01-01	01				TCRBJ02-07*01	TCRBJ02	TCRBJ02-07	01				8	0	0	6	8	0	39	48	56	-1	62	1	In	VDJ
CAATCCTGTCCTCAGAACCGGGAGACACGGCACTGTATCTCTGCGCCAGCAGTCAGTGGCACACCATACGAGCAGTACTTCGGGCCG		1	0.0010649627263045794	40	TCRBV23-01*01	TCRBV23	TCRBV23-01	01				TCRBD01-01*01	TCRBD01	TCRBD01-01	01				TCRBJ02-07*01	TCRBJ02	TCRBJ02-07	01				3	3	3	6	5	4	41	55	60	63	66	1	Out	VDJ
TCTGCTGTACCCTCTCAGACATCTGTGTACTTCTGTGCCAGCAGTGAAATCGGTAGCGGAGATTACAATGAGCAGTTCTTCGGGCCA	CASSEIGSGDYNEQFF	1	0.0010649627263045794	48	TCRBV06-04*01	TCRBV06	TCRBV06-04	01				TCRBD02-01	TCRBD02	TCRBD02-01				01,02	TCRBJ02-01*01	TCRBJ02	TCRBJ02-01	01				3	4	5	5	6	4	33	47	53	59	63	1	In	VDJ
AGTGCCCATCCTGAAGACAGCAGCTTCTACATCTGCAGTGCTGAAGTTTTGGACTACGGTCAGTACAATGAGCAGTTCTTCGGGCCA	CSAEVLDYGQYNEQFF	1	0.0010649627263045794	48	TCRBV20	TCRBV20				TCRBV20-01,TCRBV20-or09_02		TCRBD02-01	TCRBD02	TCRBD02-01				01,02	TCRBJ02-01*01	TCRBJ02	TCRBJ02-01	01				5	7	1	9	8	4	33	42	50	56	63	1	In	VDJ
CCAGTCCACGGAGTCAGGGGACACAGCACTGTATTTCTGTGCCAGCAGCCCCCGGGACAGGCCACCGGGGAGCTGTTTTTTGGAGAA		2	0.002129925452609159	44	TCRBV21-01*01	TCRBV21	TCRBV21-01	01				TCRBD01-01*01	TCRBD01	TCRBD01-01	01				TCRBJ02-02*01	TCRBJ02	TCRBJ02-02	01				5	1	0	4	4	4	37	49	53	61	62	2	Out	VDJ
CAGCCTGCAGAGCTTGAGGACTCGGCCGTGTATCTCTGTGCCAGCAGCTTTTAACGGTAAAACACCGGGGAGCTGTTTTTTGGAGAA	CASSF*R*NTGELFF	1	0.0010649627263045794	45	TCRBV11	TCRBV11				TCRBV11-02,TCRBV11-03		TCRBD02-01	TCRBD02	TCRBD02-01				01,02	TCRBJ02-02*01	TCRBJ02	TCRBJ02-02	01				3	3	8	5	4	2	36	50	54	57	60	1	Stop	VDJ
CCCAGCCCCAACCAGACCTCTCTGTACTTCTGTGCCAGCAGTTACCGGACAGGGGGTGAAGGGAGCACTGAAGCTTTCTTTGGACAA	CASSYRTGGEGSTEAFF	1	0.0010649627263045794	51	TCRBV27-01*01	TCRBV27	TCRBV27-01	01				TCRBD01-01*01	TCRBD01	TCRBD01-01	01				TCRBJ01-01*01	TCRBJ01	TCRBJ01-01	01				4	9	1	1	3	4	30	43	46	56	65	1	In	VDJ
ACCTTGGAGCTGGGGGACTCGGCCCTTTATCTTTGCGCCAGCAGCTTGATGCTAGCGGGGGGCACAGATACGCAGTATTTTGGCCCA	CASSLMLAGGTDTQYF	1	0.0010649627263045794	48	TCRBV05-01*01	TCRBV05	TCRBV05-01	01				TCRBD02-01*01	TCRBD02	TCRBD02-01	01				TCRBJ02-03*01	TCRBJ02	TCRBJ02-03	01				1	0	4	2	3	1	33	48	51	-1	61	1	In	VDJ
AGTTCTAAGAAGCTCCTTCTCAGTGACTCTGGCTTCTATCTCTGTGCCTGGAGTACGCGGTGGGAGGAAAAACTGTTTTTTGGCAGT	CAWSTRWEEKLFF	1	0.0010649627263045794	39	TCRBV30-01*01	TCRBV30	TCRBV30-01	01				TCRBD02-01*02	TCRBD02	TCRBD02-01	02				TCRBJ01-04*01	TCRBJ01	TCRBJ01-04	01				2	0	9	2	7	8	42	54	61	-1	66	1	In	VDJ
CCGCCAGCACCAACCAGACATCTATGTACCTCTGTGCCAGCAGTCCCCACAAGGACTAGCGGGAGCTACGAGCAGTACTTCGGGCCG		1	0.0010649627263045794	49	TCRBV28-01*01	TCRBV28	TCRBV28-01	01				TCRBD02-01*02	TCRBD02	TCRBD02-01	02				TCRBJ02-07*01	TCRBJ02	TCRBJ02-07	01				5	0	1	2	8	3	32	44	52	-1	65	1	Out	VDJ
GCCAGGCCCTCACATACCTCTCAGTACCTCTGTGCCAGCAGAGAGTAGGAGGGCCCGGGACGAACCTACGAGCAGTACTTCGGGCCG	CASRE*EGPGRTYEQYF	2	0.002129925452609159	51	TCRBV25-01*01	TCRBV25	TCRBV25-01	01				TCRBD02-01*02	TCRBD02	TCRBD02-01	02				TCRBJ02-07*01	TCRBJ02	TCRBJ02-07	01				6	11	10	0	6	2	30	41	47	53	64	2	Stop	VDJ
TCCTGAGTTCTAAGAAGCTCCTTCTCAGTGACTCTGGCTTCTATCTCTGTGCCTGGAGTGTGAGTGAGGGAAAGGTTCTTCGGGCCA		2	0.002129925452609159	34	TCRBV30-01*01	TCRBV30	TCRBV30-01	01				TCRBD02-01*02	TCRBD02	TCRBD02-01	02				TCRBJ02-01*01	TCRBJ02	TCRBJ02-01	01				0	4	11	0	4	15	47	61	65	70	74	2	Out	VDJ
GCGCACAGAGCAGGGGGACTCAGCTGTGTATCTCTGTGCCAGCAACCCCGGAGGGGGAGGGCCTACAATGAGCAGTTCTTCGGGCCA		1	0.0010649627263045794	47	TCRBV07-04	TCRBV07	TCRBV07-04				01,02	TCRBD02-01*02	TCRBD02	TCRBD02-01	02				TCRBJ02-01*01	TCRBJ02	TCRBJ02-01	01				7	0	9	0	10	2	34	44	54	-1	61	1	Out	VDJ
NNNNTGTCGGCTGCTCCCTCCCAGACATCTGTGTACTTCTGTGCCAGCAGTGAACCCGGGCTCGGAGGGGAGCTGTTTTTTGGAGAA	CASSEPGLGGELFF	1	0.0010649627263045794	42	TCRBV06-01*01	TCRBV06	TCRBV06-01	01								TCRBD01,TCRBD02	TCRBD01-01,TCRBD02-01		TCRBJ02-02*01	TCRBJ02	TCRBJ02-02	01				2	5	8	0	3	8	39	54	57	61	66	1	In	VDJ
ACATCGGCCCAAAAGAACCCGACAGCTTTCTATCTCTGTGCCAGTAGGACTTCTCGGACGGGCAATCAGCCCCAGCATTTTGGTGAT	CASRTSRTGNQPQHF	1	0.0010649627263045794	45	TCRBV19-01*01	TCRBV19	TCRBV19-01	01								TCRBD01,TCRBD02	TCRBD01-01,TCRBD02-01		TCRBJ01-05*01	TCRBJ01	TCRBJ01-05	01				6	2	1	7	8	2	36	47	55	59	61	1	In	VDJ
GTGAGCACCTTGGAGCTGGGGGACTCGGCCCTTTATCTTTGCGCCAGCAGCTTGAGAGGAGGGGCCGGGGAGCTGTTTTTTGGAGAA	CASSLRGGAGELFF	1	0.0010649627263045794	42	TCRBV05-01*01	TCRBV05	TCRBV05-01	01				TCRBD02-01*02	TCRBD02	TCRBD02-01	02				TCRBJ02-02*01	TCRBJ02	TCRBJ02-02	01				1	1	10	0	3	6	39	54	57	63	64	1	In	VDJ
TGCAGAACTGGAGGATTCTGGAGTTTATTTCTGTGCCAGCAGCTAGTCGGTTTGCGGGGAGACACCGGGGAGCTGTTTTTTGGAGAA		1	0.0010649627263045794	50	TCRBV14-01*01	TCRBV14	TCRBV14-01	01				TCRBD02-01*01	TCRBD02	TCRBD02-01	01				TCRBJ02-02*01	TCRBJ02	TCRBJ02-02	01				5	2	7	3	10	3	31	43	53	59	61	1	Out	VDJ
AATTCCCTGGAGCTTGGTGACTCTGCTGTGTATTTCTGTGCCAGCAGCCACCACGGGGCGCGTAACACTGAAGCTTTCTTTGGACAA	CASSHHGARNTEAFF	1	0.0010649627263045794	45	TCRBV03-01/03-02*01	TCRBV03	TCRBV03-01/03-02	01								TCRBD01,TCRBD02	TCRBD01-01,TCRBD02-01		TCRBJ01-01*01	TCRBJ01	TCRBJ01-01	01				3	4	7	0	4	2	36	50	54	59	63	1	In	VDJ
TCCGCCAGCACCAACCAGACATCTATGTACCTCTGTGCCAGCAGAATGATGGCGGGGGGCACAAATGAAAAACTGTTTTTTGGCAGT	CASRMMAGGTNEKLFF	1	0.0010649627263045794	48	TCRBV28-01*01	TCRBV28	TCRBV28-01	01				TCRBD02-01*01	TCRBD02	TCRBD02-01	01				TCRBJ01-04*01	TCRBJ01	TCRBJ01-04	01				6	4	7	1	7	5	33	44	51	59	63	1	In	VDJ
ATCCAGCGCACAGAGCAGGGGGACTCGGCCATGTATCTCTGTGCCAGCAGCTTTTCGACAGCGAATTCACCCCTCCACTTTGGGAAT	CASSFSTANSPLHF	1	0.0010649627263045794	42	TCRBV07-09*01	TCRBV07	TCRBV07-09	01				TCRBD01-01*01	TCRBD01	TCRBD01-01	01				TCRBJ01-06*01	TCRBJ01	TCRBJ01-06	01				3	2	2	5	3	7	39	53	56	61	63	1	In	VDJ
ACATCGGCCCAAAAGAACCCGACAGCTTTCTATCTCTGTGCCAGTACCCTCGCGGGGGGGGGACTAACCGGCTACACCTTCGGTTCG	CASTLAGGGLTGYTF	1	0.0010649627263045794	45	TCRBV19-01*01	TCRBV19	TCRBV19-01	01				TCRBD02-01*01	TCRBD02	TCRBD02-01	01				TCRBJ01-02*01	TCRBJ01	TCRBJ01-02	01				7	9	7	0	5	8	36	46	51	60	69	1	In	VDJ
AAGATCCGGTCCACAAAGCTGGAGGACTCAGCCATGTACTTCTGTGCCAGCAGGCCTAGTCTAGCCTCCGAGCAGTACTTCGGGCCG	CASRPSLASEQYF	1	0.0010649627263045794	39	TCRBV02-01	TCRBV02	TCRBV02-01				01,03	TCRBD02-01	TCRBD02	TCRBD02-01				01,02	TCRBJ02-07*01	TCRBJ02	TCRBJ02-07	01				6	3	4	7	7	6	42	53	60	65	68	1	In	VDJ
CTGGAGTCAGCTACCCGCTCCCAGACATCTGTGTATTTCTGTGCCAGCTCGGGACTAGCGGGCTCCTACGAGCAGTACTTCGGGCCG	CASSGLAGSYEQYF	1	0.0010649627263045794	42	TCRBV10-02*01	TCRBV10	TCRBV10-02	01				TCRBD02-01	TCRBD02	TCRBD02-01				01,02	TCRBJ02-07*01	TCRBJ02	TCRBJ02-07	01				8	0	0	4	2	0	39	48	50	-1	62	1	In	VDJ
CGCACAGAGCAGGGGGACTCGGCCATGTATCTCTGTGCCAGCAGCTTAGGTCCAGGGGGCCTTCAAGAGACCCAGTACTTCGGGCCA	CASSLGPGGLQETQYF	1	0.0010649627263045794	48	TCRBV07-09*01	TCRBV07	TCRBV07-09	01				TCRBD01-01*01	TCRBD01	TCRBD01-01	01				TCRBJ02-05*01	TCRBJ02	TCRBJ02-05	01				1	3	4	0	3	2	33	49	52	60	63	1	In	VDJ
GGAGCTGGGGGACTCGGCCCTTTATCTTTGCGCCAGCAGCTAAAGGGTCAAGAGACACCCTCTAACTATGGCTACACCTTCGGTTCG		2	0.002129925452609159	53	TCRBV05-01*01	TCRBV05	TCRBV05-01	01								TCRBD01,TCRBD02	TCRBD01-01,TCRBD02-01		TCRBJ01-02*01	TCRBJ01	TCRBJ01-02	01				3	4	2	6	12	0	28	41	53	57	61	2	Out	VDJ
AAAAGAACCCGACAGCTTTCTATCTCTGTGCCAGTAAACATCGCGGACCACCCGGGGATCTCTGGAAACACCATATATTTTGGAGAG		1	0.0010649627263045794	55	TCRBV19-01*01	TCRBV19	TCRBV19-01	01				TCRBD02-01*01	TCRBD02	TCRBD02-01	01				TCRBJ01-03*01	TCRBJ01	TCRBJ01-03	01				7	2	8	3	16	0	26	36	52	57	59	1	Out	VDJ
AACATGAGCCCTGAAGACAGCAGCATATATCTCTGCAGCGTCGATGGAACGACTAGCGGGGGGGCAAATGAGCAGTTCTTCGGGCCA	CSVDGTTSGGANEQFF	1	0.0010649627263045794	48	TCRBV29-01	TCRBV29	TCRBV29-01				01,02	TCRBD02-01*01	TCRBD02	TCRBD02-01	01				TCRBJ02-01*01	TCRBJ02	TCRBJ02-01	01				6	2	2	0	9	7	33	41	50	64	66	1	In	VDJ
TCTCTGGAGCTGGGGGACTCAGCTTTGTATTTCTGTGCCAGCAGCTCATCCGGGACAGGGGGCCTGGATACGCAGTATTTTGGCCCA	CASSSSGTGGLDTQYF	1	0.0010649627263045794	48	TCRBV09-01*01	TCRBV09	TCRBV09-01	01				TCRBD01-01*01	TCRBD01	TCRBD01-01	01				TCRBJ02-03*01	TCRBJ02	TCRBJ02-03	01				4	3	0	0	6	6	33	45	51	63	66	1	In	VDJ
GTGACATCGGCCCAAAAGAACCCGACAGCTTTCTATCTCTGTGCCAGTAGGGAAGACAGGGCCACAGATACGCAGTATTTTGGCCCA	CASREDRATDTQYF	1	0.0010649627263045794	42	TCRBV19-01*01	TCRBV19	TCRBV19-01	01				TCRBD01-01*01	TCRBD01	TCRBD01-01	01				TCRBJ02-03*01	TCRBJ02	TCRBJ02-03	01				6	1	2	3	4	2	39	50	54	61	62	1	In	VDJ
ATCCGCTCACCAGGCCTGGGGGACGCAGCCATGTACCTGTGTGCCACCAGCGAGGTGGCAGCGAACACTGAAGCTTTCTTTGGACAA	CATSEVAANTEAFF	1	0.0010649627263045794	42	TCRBV15-01*02	TCRBV15	TCRBV15-01	02				TCRBD02-01*02	TCRBD02	TCRBD02-01	02				TCRBJ01-01*01	TCRBJ01	TCRBJ01-01	01				5	7	11	1	0	1	39	-1	51	55	62	1	In	VDJ
ACTCTGAAGATCCAGCGCACAGAGCAGGGGGACTCGGCCATGTATCTCTGTGCCAGCAGCACTCCCTACGAGCAGTACTTCGGGCCG	CASSTPYEQYF	1	0.0010649627263045794	33	TCRBV07-09*01	TCRBV07	TCRBV07-09	01				TCRBD02-01	TCRBD02	TCRBD02-01				01,02	TCRBJ02-07*01	TCRBJ02	TCRBJ02-07	01				5	1	3	10	0	2	48	-1	60	63	64	1	In	VDJ
ATCCAGCGCACAGAGCAGGAGGACTCGGCCGTGTATCTCTGTGCCAGCAGCTTAGGGTTTAGGACTGAGCCCCAGCATTTTGGTGAT	CASSLGFRTEPQHF	1	0.0010649627263045794	42	TCRBV07-02	TCRBV07	TCRBV07-02				01,02	TCRBD02-01	TCRBD02	TCRBD02-01				01,02	TCRBJ01-05*01	TCRBJ01	TCRBJ01-05	01				1	1	1	10	6	8	39	55	61	66	67	1	In	VDJ
TCCAGCGCACAGAGCAGCGGGACTCGGCCATGTATCGCTGTGCCAGCAGCGGCAACAGGGGGATGCGATGGCTATACCTTCGGTTCG		1	0.0010649627263045794	43	TCRBV07-06*01	TCRBV07	TCRBV07-06	01				TCRBD01-01*01	TCRBD01	TCRBD01-01	01				TCRBJ01-02*01	TCRBJ01	TCRBJ01-02	01				5	13	3	1	4	14	38	50	54	62	75	1	Out	VDJ
GTGACATCGGCCCAAAAGAACCCGACAGCTTTCTATCTCTGTGCCAGTAGTTTGAGACCCGTCGGATACGAGCAGTACTTCGGGCCG	CASSLRPVGYEQYF	1	0.0010649627263045794	42	TCRBV19-01*01	TCRBV19	TCRBV19-01	01								TCRBD01,TCRBD02	TCRBD01-01,TCRBD02-01		TCRBJ02-07*01	TCRBJ02	TCRBJ02-07	01				5	0	1	8	12	4	39	51	63	-1	66	1	In	VDJ
CGTTGGCGTCTGCTGTACCCTCTCAGACATCTGTGTACTTCTGTGCCAGCAGGGGACAGGGGACATACTGAAGCTTTCTTTGGACAA		1	0.0010649627263045794	40	TCRBV06-04*01	TCRBV06	TCRBV06-04	01				TCRBD01-01*01	TCRBD01	TCRBD01-01	01				TCRBJ01-01*01	TCRBJ01	TCRBJ01-01	01				6	4	0	2	0	5	41	-1	52	62	66	1	Out	VDJ
AAGATCCGGTCCACAAAGCTGGAGGACTCAGCCATGTACTTCTGTGCCAGCAGTAGGACAGGGTCCACTGAAGCTTTCTTTGGACAA	CASSRTGSTEAFF	1	0.0010649627263045794	39	TCRBV02-01	TCRBV02	TCRBV02-01				01,03	TCRBD01-01*01	TCRBD01	TCRBD01-01	01				TCRBJ01-01*01	TCRBJ01	TCRBJ01-01	01				5	2	1	3	1	4	42	54	55	63	65	1	In	VDJ
GCCTTGGAGCTGGACGACTCGGCCCTGTATCTCTGTGCCAGCAGCCCTACACCGGGACAGGGGGCGAGGGCCCAGCATTTTGGTGAT	CASSPTPGQGARAQHF	1	0.0010649627263045794	48	TCRBV05-04*01	TCRBV05	TCRBV05-04	01				TCRBD01-01*01	TCRBD01	TCRBD01-01	01				TCRBJ01-05*01	TCRBJ01	TCRBJ01-05	01				4	5	0	0	8	11	33	45	53	65	70	1	In	VDJ
CAGCGCACAGAGCAGGGGGACTCGGCCATGTATCTCTGTGCCAGCAGCTTCGGTAGCGGAGCGGCCAATGAGCAGTTCTTCGGGCCA	CASSFGSGAANEQFF	1	0.0010649627263045794	45	TCRBV07-09*01	TCRBV07	TCRBV07-09	01				TCRBD02-01	TCRBD02	TCRBD02-01				01,02	TCRBJ02-01*01	TCRBJ02	TCRBJ02-01	01				3	6	5	5	3	6	36	50	53	59	65	1	In	VDJ
ACCCTGCAGCCAGAAGACTCGGCCCTGTATCTCTGTGCCAGCAGCCAAGATAACCCTTCTGGCGGAGAGACCCAGTACTTCGGGCCA	CASSQDNPSGGETQYF	1	0.0010649627263045794	48	TCRBV04-02*01	TCRBV04	TCRBV04-02	01				TCRBD02-01	TCRBD02	TCRBD02-01				01,02	TCRBJ02-05*01	TCRBJ02	TCRBJ02-05	01				0	0	7	5	11	4	33	50	61	-1	65	1	In	VDJ
TGCCCATCCTGAAGACAGCAGCTTCTACATCTGCAGTGCTAGATCCTTAAGGGACAGGGAGGGACCGGGGAGCTGTTTTTTGGAGAA		1	0.0010649627263045794	50	TCRBV20	TCRBV20				TCRBV20-01,TCRBV20-or09_02		TCRBD01-01*01	TCRBD01	TCRBD01-01	01				TCRBJ02-02*01	TCRBJ02	TCRBJ02-02	01				2	4	0	3	7	5	31	43	50	59	63	1	Out	VDJ
CGCACAGAGCAGGGGGACTCGGCCATGTATCTCTGTGCCAGCAGCTTAGTGAGGGCCACCAACACCGGGGAGCTGTTTTTTGGAGAA	CASSLVRATNTGELFF	1	0.0010649627263045794	48	TCRBV07-09*01	TCRBV07	TCRBV07-09	01				TCRBD02-01*02	TCRBD02	TCRBD02-01	02				TCRBJ02-02*01	TCRBJ02	TCRBJ02-02	01				1	5	11	0	1	2	33	49	50	55	60	1	In	VDJ
ATCAATTCCCTGGAGCTTGGTGACTCTGCTGTGTATTTCTGTGCCAGCAGCCTGGACAGGGGTCGAACTGGCTACACCTTCGGTTCG	CASSLDRGRTGYTF	1	0.0010649627263045794	42	TCRBV03-01/03-02*01	TCRBV03	TCRBV03-01/03-02	01				TCRBD01-01*01	TCRBD01	TCRBD01-01	01				TCRBJ01-02*01	TCRBJ01	TCRBJ01-02	01				4	6	1	2	1	7	39	52	53	62	68	1	In	VDJ
ACCTTGGAGCTGGGGGACTCGGCCCTTTATCTTTGCGCCAGCAGCCCAAAAGCGGGGCCAGGGGTCAATGAGCAGTTCTTCGGGCCA	CASSPKAGPGVNEQFF	1	0.0010649627263045794	48	TCRBV05-01*01	TCRBV05	TCRBV05-01	01				TCRBD02-01*01	TCRBD02	TCRBD02-01	01				TCRBJ02-01*01	TCRBJ02	TCRBJ02-01	01				4	8	6	3	5	6	33	45	50	57	65	1	In	VDJ
CTGGAGTCCGCTACCAGCTCCCAGACATCTGTGTACTTCTGTGCCATCTCCCTGGCAGGGGACACCGGGGAGCTGTTTTTTGGAGAA	CAISLAGDTGELFF	1	0.0010649627263045794	42	TCRBV10-03*01	TCRBV10	TCRBV10-03	01				TCRBD01-01*01	TCRBD01	TCRBD01-01	01				TCRBJ02-02*01	TCRBJ02	TCRBJ02-02	01				8	0	4	2	7	3	39	48	55	-1	61	1	In	VDJ
AAGATCCAGCCTGCAGAGCTTGGGGACTCGGCCGTGTATCTCTGTGCCAGCAGCTTAAATCGGTTCGGAAAACTGTTTTTTGGCAGT	CASSLNRFGKLFF	1	0.0010649627263045794	39	TCRBV11-03*01	TCRBV11	TCRBV11-03	01				TCRBD02-01	TCRBD02	TCRBD02-01				01,02	TCRBJ01-04*01	TCRBJ01	TCRBJ01-04	01				2	5	8	5	3	10	42	57	60	63	68	1	In	VDJ
CTGCAGCCAGAAGACTCGGCCCTGTATCTCTGTGCCAGCAGCCAAGTCGGGACAGGGGACAGAAATCAGCCCCAGCATTTTGGTGAT	CASSQVGTGDRNQPQHF	1	0.0010649627263045794	51	TCRBV04-02*01	TCRBV04	TCRBV04-02	01				TCRBD01-01*01	TCRBD01	TCRBD01-01	01				TCRBJ01-05*01	TCRBJ01	TCRBJ01-05	01				1	5	0	2	2	4	30	46	48	58	63	1	In	VDJ
AAGATCCAGCGCACAGAGCAGGGGGACTCGGCCATGTATCTCTGTGCCAGCAGCACCCAGACGGACCTATTCTACACCTTCGGTTCG	CASSTQTDLFYTF	1	0.0010649627263045794	39	TCRBV07-09*01	TCRBV07	TCRBV07-09	01								TCRBD01,TCRBD02	TCRBD01-01,TCRBD02-01		TCRBJ01-02*01	TCRBJ01	TCRBJ01-02	01				5	5	1	7	8	10	42	54	62	66	71	1	In	VDJ
ATCCGGTCCACAAAGCTGGAGGACTCAGCCATGTACTTCTGTGCCAGCAGTGAGTCCCAGTCGATCAATGAGCAGTTCTTCGGGCCA	CASSESQSINEQFF	1	0.0010649627263045794	42	TCRBV02-01	TCRBV02	TCRBV02-01				01,03	TCRBD01-01*01	TCRBD01	TCRBD01-01	01				TCRBJ02-01*01	TCRBJ02	TCRBJ02-01	01				3	5	4	5	4	6	39	53	57	60	65	1	In	VDJ
GAGCTCTCTGGAGCTGGGGGACTCAGCTTTGTATTTCTGTGCCAGACGCAGGGCGGACATAACTACAATGAGCAGTTCTTCGGGCCA		1	0.0010649627263045794	44	TCRBV09-01*01	TCRBV09	TCRBV09-01	01				TCRBD01-01*01	TCRBD01	TCRBD01-01	01				TCRBJ02-01*01	TCRBJ02	TCRBJ02-01	01				8	3	1	6	9	3	37	45	54	59	62	1	Out	VDJ
GTGCAGCCTGCAGAACTGGAGGATTCTGGAGTTTATTTCTGTGCCAGCAGTGGTCAGGACTGGGGAGGGACCCAGTACTTCGGGCCA	CASSGQDWGGTQYF	1	0.0010649627263045794	42	TCRBV14-01*01	TCRBV14	TCRBV14-01	01				TCRBD02-01*02	TCRBD02	TCRBD02-01	02				TCRBJ02-05*01	TCRBJ02	TCRBJ02-05	01				6	0	9	1	12	7	39	50	62	-1	68	1	In	VDJ
GCCCAAAAGAACCCGACAGCTTTCTATCTCTGTGCCAGTAGTGGTCCGGGACAGGGGGGCAGGACAGATACGCAGTATTTTGGCCCA	CASSGPGQGGRTDTQYF	1	0.0010649627263045794	51	TCRBV19-01*01	TCRBV19	TCRBV19-01	01				TCRBD01-01*01	TCRBD01	TCRBD01-01	01				TCRBJ02-03*01	TCRBJ02	TCRBJ02-03	01				5	5	0	1	5	3	30	42	47	58	63	1	In	VDJ
AACCAGACCTCTCTGTACTTCTGTGCCAGCAGTTTTATTGTACGCCGCAGCAGAGGAGGGCACCAAATAAAGCAGTATTTTGGCCCA	CASSFIVRRSRGGHQIKQYF	1	0.0010649627263045794	60	TCRBV27-01*01	TCRBV27	TCRBV27-01	01				TCRBD02-01*02	TCRBD02	TCRBD02-01	02				TCRBJ02-03*01	TCRBJ02	TCRBJ02-03	01				3	11	10	0	19	11	21	35	54	60	71	1	In	VDJ
TTGGAGCTGGGGGACTCGGCCCTTTATCTTTGCGCCAGCAGCGCACGGGACTCCGGGACAGATTTCTCTGGCTACACCTTCGGTTCG	CASSARDSGTDFSGYTF	1	0.0010649627263045794	51	TCRBV05-01*01	TCRBV05	TCRBV05-01	01				TCRBD01-01*01	TCRBD01	TCRBD01-01	01				TCRBJ01-02*01	TCRBJ01	TCRBJ01-02	01				4	7	0	5	12	7	30	42	54	61	68	1	In	VDJ
ATCCAGCGCACAGAGCAGGAGGACTCCGCCGTGTATCTCTGTGCCAGCAGTCCACAGGGGGGCCTCTACGAGCAGTACTTCGGGCCG	CASSPQGGLYEQYF	1	0.0010649627263045794	42	TCRBV07-08	TCRBV07	TCRBV07-08				01,03	TCRBD01-01*01	TCRBD01	TCRBD01-01	01				TCRBJ02-07*01	TCRBJ02	TCRBJ02-07	01				6	4	3	1	3	3	39	50	53	61	65	1	In	VDJ
TCGCCCAGCCCCAACCAGACCTCTCTGTACTTCTGTGCCAGCAGTTTGGGGGCTCCAGGGTTTGGAAACACCATATATTTTGGAGAG	CASSLGAPGFGNTIYF	1	0.0010649627263045794	48	TCRBV27-01*01	TCRBV27	TCRBV27-01	01				TCRBD01-01*01	TCRBD01	TCRBD01-01	01				TCRBJ01-03*01	TCRBJ01	TCRBJ01-03	01				3	9	6	0	0	3	33	-1	47	53	62	1	In	VDJ
CACGCCCTGCAGCCAGAAGACTCAGCCCTGTATCTCTGCGCCAGCAGCCAAGGACTAGCGGGAGGTGGAGAGCAGTTCTTCGGGCCA	CASSQGLAGGGEQFF	1	0.0010649627263045794	45	TCRBV04-01*01	TCRBV04	TCRBV04-01	01				TCRBD02-01*02	TCRBD02	TCRBD02-01	02				TCRBJ02-01*01	TCRBJ02	TCRBJ02-01	01				1	4	2	1	0	10	36	-1	52	65	69	1	In	VDJ
CTCTGACGATCCAGCGCACAGAGCAGCGGGACTCAGCCATGTATCGCTGTGCTAGCAGCCTCGGCCGGGACCCAGTACTTCGGGCCA		1	0.0010649627263045794	34	TCRBV07	TCRBV07				TCRBV07-06,TCRBV07-07						TCRBD01,TCRBD02	TCRBD01-01,TCRBD02-01		TCRBJ02-05*01	TCRBJ02	TCRBJ02-05	01				5	3	9	0	3	7	47	59	62	65	68	1	Out	VDJ
GTGACCAGTGCCCATCCTGAAGACAGCAGCTTCTACATCTGCAGCTCAGCGGGGCGCAGCGGCACAGATACGCAGTATTTTGGCCCA	CSSAGRSGTDTQYF	1	0.0010649627263045794	42	TCRBV20	TCRBV20				TCRBV20-01,TCRBV20-or09_02		TCRBD02-01*01	TCRBD02	TCRBD02-01	01				TCRBJ02-03*01	TCRBJ02	TCRBJ02-03	01				9	7	6	3	3	1	39	44	47	54	61	1	In	VDJ
CGCACAGAGCAGCGGGACTCGGCCATGTATCGCTGTGCCAGCAGCTTAGAAGCAGCTCCAAGCACAGATACGCAGTATTTTGGCCCA	CASSLEAAPSTDTQYF	1	0.0010649627263045794	48	TCRBV07-06*01	TCRBV07	TCRBV07-06	01								TCRBD01,TCRBD02	TCRBD01-01,TCRBD02-01		TCRBJ02-03*01	TCRBJ02	TCRBJ02-03	01				1	5	4	5	3	0	33	49	52	55	60	1	In	VDJ
GCCAGCACCAACCAGACATCTATGTACCTCTGTGCCAGCAGTCTTGAGAGACTAGCGGCCCGCGAAGATACGCAGTATTTTGGCCCA	CASSLERLAAREDTQYF	1	0.0010649627263045794	51	TCRBV28-01*01	TCRBV28	TCRBV28-01	01				TCRBD02-01	TCRBD02	TCRBD02-01				01,02	TCRBJ02-03*01	TCRBJ02	TCRBJ02-03	01				5	7	2	5	7	5	30	42	49	58	65	1	In	VDJ
ATGAATGTGAGCACCTTGGAGCTGGGGGACTCGGCCCTTTATCTTTGCGCCAGCATCGGACATCAAGATACGCAGTATTTTGGCCCA	CASIGHQDTQYF	1	0.0010649627263045794	36	TCRBV05-01*01	TCRBV05	TCRBV05-01	01				TCRBD01-01*01	TCRBD01	TCRBD01-01	01				TCRBJ02-03*01	TCRBJ02	TCRBJ02-03	01				6	3	1	6	2	5	45	55	57	62	65	1	In	VDJ
CAGCCCTCAGAACCCAGGGACTCAGCTGTGTACTTCTGTGCCAGCAGCCGCCTTTTAATCCCTACCTATGGCTACACCTTCGGTTCG	CASSRLLIPTYGYTF	1	0.0010649627263045794	45	TCRBV12	TCRBV12				TCRBV12-03/12-04,TCRBV12-04		TCRBD02-01	TCRBD02	TCRBD02-01				01,02	TCRBJ01-02*01	TCRBJ01	TCRBJ01-02	01				6	1	4	9	14	4	36	47	61	64	65	1	In	VDJ
GTGAGCACCTTGGAGCTGGGGGACTCGGCCCTTTATCTTTGCGCCAGCAGCTTCGGGGAAGGGGTAAATGAGCAGTTCTTCGGGCCA	CASSFGEGVNEQFF	2	0.002129925452609159	42	TCRBV05-01*01	TCRBV05	TCRBV05-01	01								TCRBD01,TCRBD02	TCRBD01-01,TCRBD02-01		TCRBJ02-01*01	TCRBJ02	TCRBJ02-01	01				2	2	5	2	6	7	39	53	59	64	66	2	In	VDJ
CCTGAGCTCTCTGGAGCTGGGGGACTCAGCTTTGTATTTCTGTGCCAGCAGCGTAGTCACTCCGTGGATACGCAGTATTTTGGCCCA		1	0.0010649627263045794	41	TCRBV09-01*01	TCRBV09	TCRBV09-01	01				TCRBD02-01	TCRBD02	TCRBD02-01				01,02	TCRBJ02-03*01	TCRBJ02	TCRBJ02-03	01				0	5	3	10	2	6	40	56	58	61	66	1	Out	VDJ
ATCCAGCCCTCAGAACCCAGGGACTCAGCTGTGTACTTCTGTGCCAGCGGACAAGGGAGGATGAACACTGAAGCTTTCTTTGGACAA	CASGQGRMNTEAFF	1	0.0010649627263045794	42	TCRBV12	TCRBV12				TCRBV12-03/12-04,TCRBV12-04		TCRBD02-01*02	TCRBD02	TCRBD02-01	02				TCRBJ01-01*01	TCRBJ01	TCRBJ01-01	01				8	1	9	1	6	0	39	48	54	60	61	1	In	VDJ
CAGCAGGTAGTGCGAGGAGATTCGGCAGCTTATTTCTGTGCCAGCTCACCACCGTCAGGGTCGCCTTACGAGCAGTACTTCGGGCCG	CASSPPSGSPYEQYF	1	0.0010649627263045794	45	TCRBV18-01*01	TCRBV18	TCRBV18-01	01				TCRBD01-01*01	TCRBD01	TCRBD01-01	01				TCRBJ02-07*01	TCRBJ02	TCRBJ02-07	01				0	6	4	3	2	4	36	53	55	60	66	1	In	VDJ
AATGTGAGCACCTTGGAGCTGGGGGACTCGGCCCTTTATCTTTGCGCCAGCAGCACCGAGCGCACGGAGACCCAGTACTTCGGGCCA	CASSTERTETQYF	2	0.002129925452609159	39	TCRBV05-01*01	TCRBV05	TCRBV05-01	01				TCRBD02-01	TCRBD02	TCRBD02-01				01,02	TCRBJ02-05*01	TCRBJ02	TCRBJ02-05	01				4	4	6	6	4	5	42	54	58	62	66	2	In	VDJ
TCCGCCAGCACCAACCAGACATCTATGTACCTCTGTGCCAGCACCCCAAGGGGGGGAGGGACAGCTTACGAGCAGTACTTCGGGCCG	CASTPRGGGTAYEQYF	1	0.0010649627263045794	48	TCRBV28-01*01	TCRBV28	TCRBV28-01	01								TCRBD01,TCRBD02	TCRBD01-01,TCRBD02-01		TCRBJ02-07*01	TCRBJ02	TCRBJ02-07	01				7	2	0	5	14	4	33	43	57	64	66	1	In	VDJ
CAGCAGGTAGTGCGAGGAGATTCGGCAGCTTATTTCTGTGCCAGCCAAGACGGGGGGAGCTCCTACAATGAGCAGTTCTTCGGGCCA	CASQDGGSSYNEQFF	1	0.0010649627263045794	45	TCRBV18-01*01	TCRBV18	TCRBV18-01	01				TCRBD02-01*01	TCRBD02	TCRBD02-01	01				TCRBJ02-01*01	TCRBJ02	TCRBJ02-01	01				8	2	8	1	5	0	36	45	50	57	59	1	In	VDJ
GAGCAGGGGGACTCGGCCATGTATCTCTGTGCCAGCAGCTCCGTAGGCTGGGCTACAGTAAGCACAGATACGCAGTATTTTGGCCCA	CASSSVGWATVSTDTQYF	1	0.0010649627263045794	54	TCRBV07-09*01	TCRBV07	TCRBV07-09	01				TCRBD01-01*01	TCRBD01	TCRBD01-01	01				TCRBJ02-03*01	TCRBJ02	TCRBJ02-03	01				4	2	3	5	14	0	27	40	54	58	60	1	In	VDJ
ATCCAGCCTGCAGAGCTTGAGGACTCGGCCGTGTATCTCTGTGCCAGCAGCTTAACCGGAGAACGGACTGAAGCTTTCTTTGGACAA	CASSLTGERTEAFF	3	0.003194888178913738	42	TCRBV11	TCRBV11				TCRBV11-02,TCRBV11-03		TCRBD02-01*02	TCRBD02	TCRBD02-01	02				TCRBJ01-01*01	TCRBJ01	TCRBJ01-01	01				2	5	10	2	3	5	39	54	57	61	66	3	In	VDJ
TGGACGACTCGGCCCTGTATCTCTGTGCCAGCAGCTTCCCCTGCTGGCAACTTAAGCCCAGGGGAACTAAAACTGTTTTTTGGCAGT		2	0.002129925452609159	58	TCRBV05-04*01	TCRBV05	TCRBV05-04	01				TCRBD01-01*01	TCRBD01	TCRBD01-01	01				TCRBJ01-04*01	TCRBJ01	TCRBJ01-04	01				2	4	4	2	21	10	23	37	58	64	68	2	Out	VDJ
NNNNNNNTGTCGGCTGCTCCCTCCCAGACATCTGTGTACTTCTGTGCCAGCCGGGAGACGGTGAATCAGCCCCAGCATTTTGGTGAT	CASRETVNQPQHF	1	0.0010649627263045794	39	TCRBV06-05*01	TCRBV06	TCRBV06-05	01				TCRBD02-01*02	TCRBD02	TCRBD02-01	02				TCRBJ01-05*01	TCRBJ01	TCRBJ01-05	01				8	6	8	2	0	4	42	-1	51	57	63	1	In	VDJ
CAGCAGGTAGTGCGAGGAGATTCGGCAGCTTATTTCTGTGCCAGCTCACCCTCATTGGGGGCTCGGGATGGCTACACCTTCGGTTCG	CASSPSLGARDGYTF	1	0.0010649627263045794	45	TCRBV18-01*01	TCRBV18	TCRBV18-01	01				TCRBD01-01*01	TCRBD01	TCRBD01-01	01				TCRBJ01-02*01	TCRBJ01	TCRBJ01-02	01				3	5	6	0	6	6	36	50	56	62	67	1	In	VDJ
TGTCCCTAGAGTCTGCCATCCCCAACCAGACAGCTCTTTACTTCTGTGCCACCAGTGATTTGTGACAATGGCTACACCTTCGGTTCG		1	0.0010649627263045794	37	TCRBV24-01*01	TCRBV24	TCRBV24-01	01				TCRBD01-01*01	TCRBD01	TCRBD01-01	01				TCRBJ01-02*01	TCRBJ01	TCRBJ01-02	01				0	0	2	6	1	6	44	62	63	-1	67	1	Out	VDJ
ACAGTGACCAGTGCCCATCCTGAAGACAGCAGCTTCTACATCTGCAGTGCTAGAGCGGACAAGTACGCCGAGCAGTACTTCGGGCCG	CSARADKYAEQYF	1	0.0010649627263045794	39	TCRBV20	TCRBV20				TCRBV20-01,TCRBV20-or09_02		TCRBD01-01*01	TCRBD01	TCRBD01-01	01				TCRBJ02-07*01	TCRBJ02	TCRBJ02-07	01				1	7	1	6	1	6	42	55	56	61	68	1	In	VDJ
GTGACATCGGCCCAAAAGAACCCGACAGCTTTCTATCTCTGTGCCAGTAGCCCAGCGGGGGGTAAGGAGACCCAGTACTTCGGGCCA	CASSPAGGKETQYF	1	0.0010649627263045794	42	TCRBV19-01*01	TCRBV19	TCRBV19-01	01				TCRBD02-01*01	TCRBD02	TCRBD02-01	01				TCRBJ02-05*01	TCRBJ02	TCRBJ02-05	01				6	4	6	1	3	5	39	50	53	62	66	1	In	VDJ
NNNNNNNTGTCGGCTGCTCCCTCCCAGACATCTGTGTACTTCTGTGCCAGCGGACAGCTTTCTGGCGATACGCAGTATTTTGGCCCA	CASGQLSGDTQYF	2	0.002129925452609159	39	TCRBV06-05*01	TCRBV06	TCRBV06-05	01				TCRBD01-01*01	TCRBD01	TCRBD01-01	01				TCRBJ02-03*01	TCRBJ02	TCRBJ02-03	01				8	9	1	5	0	6	42	-1	51	57	66	2	In	VDJ
CCTGCAGAGCTTGAGGACTCGGCCGTGTATCTCTGTGCCAGCAGCTTAGAGGGGGGACTAGCGTTAGATACGCAGTATTTTGGCCCA	CASSLEGGLALDTQYF	1	0.0010649627263045794	48	TCRBV11	TCRBV11				TCRBV11-02,TCRBV11-03		TCRBD02-01	TCRBD02	TCRBD02-01				01,02	TCRBJ02-03*01	TCRBJ02	TCRBJ02-03	01				0	2	0	6	3	5	33	50	53	63	65	1	In	VDJ
ACTGTGAGCAACATGAGCCCTGAAGACAGCAGCATATATCTCTGCAGCGCACGGACAGGGAACAATCAGCCCCAGCATTTTGGTGAT	CSARTGNNQPQHF	1	0.0010649627263045794	39	TCRBV29-01*03	TCRBV29	TCRBV29-01	03				TCRBD01-01*01	TCRBD01	TCRBD01-01	01				TCRBJ01-05*01	TCRBJ01	TCRBJ01-05	01				6	2	1	3	2	3	42	50	52	60	62	1	In	VDJ
NNNNNNNNNNNNNTGTCGGCTGCTCCCTCCCAGACATCTGTGTACTTCTGTGCCAGCACGGGACTCTACGAGCAGTACTTCGGGCCG	CASTGLYEQYF	1	0.0010649627263045794	33	TCRBV06-05*01	TCRBV06	TCRBV06-05	01				TCRBD02-01	TCRBD02	TCRBD02-01				01,02	TCRBJ02-07*01	TCRBJ02	TCRBJ02-07	01				7	0	0	10	1	3	48	58	59	-1	65	1	In	VDJ
AGCACCTTGGAGCTGGGGGACTCGGCCCTTTATCTTTGCGCCAGCAGCTTGGGGCCTGGGGACAATTCACCCCTCCACTTTGGGAAC	CASSLGPGDNSPLHF	1	0.0010649627263045794	45	TCRBV05-01*01	TCRBV05	TCRBV05-01	01								TCRBD01,TCRBD02	TCRBD01-01,TCRBD02-01		TCRBJ01-06*02	TCRBJ01	TCRBJ01-06	02				0	0	0	7	6	7	36	52	58	-1	63	1	In	VDJ
TCCAGTCCACGGAGTCAGGGGACACAGCACTGTATTTCTGTGCCAGCAGCATGGGGACGATCCCCCAATGAGCAGTTCTTCGGGCCA		1	0.0010649627263045794	43	TCRBV21-01*01	TCRBV21	TCRBV21-01	01								TCRBD01,TCRBD02	TCRBD01-01,TCRBD02-01		TCRBJ02-01*01	TCRBJ02	TCRBJ02-01	01				4	7	0	7	2	6	38	51	53	58	65	1	Out	VDJ
AACCAGACCTCTCTGTACTTCTGTGCCAGCAGCCGCCCGGACTAGCGGGGATAGTAGAGCTCCTACAATGAGCAGTTCTTCGGGCCA	CASSRPD*RG**SSYNEQFF	1	0.0010649627263045794	60	TCRBV27-01*01	TCRBV27	TCRBV27-01	01				TCRBD02-01*01	TCRBD02	TCRBD02-01	01				TCRBJ02-01*01	TCRBJ02	TCRBJ02-01	01				6	9	1	3	6	0	21	32	38	50	59	1	Stop	VDJ
GTGACCAGTGCCCATCCTGAAGACAGCAGCTTCTACATCTGCAGTGCTAGAGACCCCAGGTTCTACTATGGCTACACCTTCGGTTCG	CSARDPRFYYGYTF	1	0.0010649627263045794	42	TCRBV20	TCRBV20				TCRBV20-01,TCRBV20-or09_02		TCRBD01-01*01	TCRBD01	TCRBD01-01	01				TCRBJ01-02*01	TCRBJ01	TCRBJ01-02	01				0	4	4	4	3	3	39	53	56	60	64	1	In	VDJ
NTGTCGGCTGCTCCCTCCCAGACATCTGTGTACTTCTGTGCCAGCATTTGGTTACTCCGAGAAGGAAACACCATATATTTTGGAGAG	CASIWLLREGNTIYF	2	0.002129925452609159	45	TCRBV06-05*01	TCRBV06	TCRBV06-05	01				TCRBD02-01	TCRBD02	TCRBD02-01				01,02	TCRBJ01-03*01	TCRBJ01	TCRBJ01-03	01				7	7	3	10	7	4	36	46	53	56	63	2	In	VDJ
TCTCTGGAGCTGGGGGACTCAGCTTTGTATTTCTGTGCCAGCAGCGAAGGGCGGGGGGGGTACCAAGAGACCCAGTACTTCGGGCCA	CASSEGRGGYQETQYF	1	0.0010649627263045794	48	TCRBV09-01*01	TCRBV09	TCRBV09-01	01				TCRBD02-01*01	TCRBD02	TCRBD02-01	01				TCRBJ02-05*01	TCRBJ02	TCRBJ02-05	01				3	2	7	0	4	0	33	46	50	59	61	1	In	VDJ
TCGGCTGCTCCCTCCCAGACATCTGTGTACTTCTGTGCCAGCAGTGAAAGAATAGGTCAGGGTGACGAAAAACTGTTTTTTGGCAGT	CASSERIGQGDEKLFF	1	0.0010649627263045794	48	TCRBV06-01*01	TCRBV06	TCRBV06-01	01				TCRBD01-01*01	TCRBD01	TCRBD01-01	01				TCRBJ01-04*01	TCRBJ01	TCRBJ01-04	01				2	4	4	3	9	8	33	48	57	62	66	1	In	VDJ
CAGCCTGCAGAGCTTGAGGACTCGGCCGTGTATCTCTGTGCCAGCAGCTTAGATGGAGGAGGGAATCAGCCCCAGCATTTTGGTGAT	CASSLDGGGNQPQHF	1	0.0010649627263045794	45	TCRBV11	TCRBV11				TCRBV11-02,TCRBV11-03		TCRBD02-01*02	TCRBD02	TCRBD02-01	02				TCRBJ01-05*01	TCRBJ01	TCRBJ01-05	01				0	0	10	0	4	4	36	53	57	-1	63	1	In	VDJ
TGAACGCCTTGTTGCTGGGGGACTCGGCCCTGTATCTCTGTGCCAGCAGTCCGGGACACCAATTACGGCGAGCAGTACTTCGGGCCG		1	0.0010649627263045794	43	TCRBV05-05*01	TCRBV05	TCRBV05-05	01				TCRBD01-01*01	TCRBD01	TCRBD01-01	01				TCRBJ02-07*01	TCRBJ02	TCRBJ02-07	01				5	10	0	6	3	6	38	49	52	58	68	1	Out	VDJ
CCTGAAGACAGCAGCTTCTACATCTGCAGTGCTAGAGCCACCTGGGGGGGGGCGCGGGGGACTTTCTACGAGCAGTACTTCGGGCCG	CSARATWGGARGTFYEQYF	1	0.0010649627263045794	57	TCRBV20	TCRBV20				TCRBV20-01,TCRBV20-or09_02		TCRBD02-01*01	TCRBD02	TCRBD02-01	01				TCRBJ02-07*01	TCRBJ02	TCRBJ02-07	01				1	5	7	2	16	3	24	37	53	60	65	1	In	VDJ
CAGCGCACAGAGCAGCGGGACTCGGCCATGTATCGTTGTGCCAGCAGCTTAAGCCAGGGTAGGGTATGGGAGCAGTTCTTCGGGCCA	CASSLSQGRVWEQFF	1	0.0010649627263045794	45	TCRBV07-06*01	TCRBV07	TCRBV07-06	01				TCRBD01-01*01	TCRBD01	TCRBD01-01	01				TCRBJ02-01*01	TCRBJ02	TCRBJ02-01	01				2	10	4	3	3	10	36	51	54	59	69	1	In	VDJ
AGTTCTAAGAAGCTCCTTCTCAGTGACTCTGGCTTCTATCTCTGTGCCTGGGGGGGGTACGGCACAGATACGCAGTATTTTGGCCCA	CAWGGYGTDTQYF	1	0.0010649627263045794	39	TCRBV30-01*05	TCRBV30	TCRBV30-01	05								TCRBD01,TCRBD02	TCRBD01-01,TCRBD02-01		TCRBJ02-03*01	TCRBJ02	TCRBJ02-03	01				3	4	6	2	0	1	42	-1	53	57	61	1	In	VDJ
AAAGCTGGAGGACTCAGCCATGTACTTCTGTGCCTCTAGAGGCCAAGGGGGATCCGATTCTCCTACAATGAGCAGTTCTTCGGGCCA		1	0.0010649627263045794	53	TCRBV02-01	TCRBV02	TCRBV02-01				01,03	TCRBD01-01*01	TCRBD01	TCRBD01-01	01				TCRBJ02-01*01	TCRBJ02	TCRBJ02-01	01				11	8	5	1	11	0	28	34	45	51	59	1	Out	VDJ
GAGTCCGCCAGCACCAACCAGACATCTATGTACCTCTGTGCCAGCACCTGGGGGACAGGGGTTCGAGAGACCCAGTACTTCGGGCCA	CASTWGTGVRETQYF	1	0.0010649627263045794	45	TCRBV28-01*01	TCRBV28	TCRBV28-01	01				TCRBD01-01*01	TCRBD01	TCRBD01-01	01				TCRBJ02-05*01	TCRBJ02	TCRBJ02-05	01				7	4	0	2	5	4	36	46	51	61	65	1	In	VDJ
AGCACCTTGGAGCTGGGGGACTCGGCCCTTTATCTTTGCGCCAGCAGCTTGGCCGGCGGGTCCACAGATACGCAGTATTTTGGCCCA	CASSLAGGSTDTQYF	1	0.0010649627263045794	45	TCRBV05-01*01	TCRBV05	TCRBV05-01	01				TCRBD02-01	TCRBD02	TCRBD02-01				01,02	TCRBJ02-03*01	TCRBJ02	TCRBJ02-03	01				0	2	7	4	3	2	36	52	55	60	62	1	In	VDJ
CAGCCCTCAGAACCCAGGGACTCAGCTGTGTACTTCTGTGCCAGCAGTTTGGACAGGGAAAGACAAGCTGAAGCTTTCTTTGGACAA	CASSLDRERQAEAFF	2	0.002129925452609159	45	TCRBV12	TCRBV12				TCRBV12-03/12-04,TCRBV12-04		TCRBD01-01*01	TCRBD01	TCRBD01-01	01				TCRBJ01-01*01	TCRBJ01	TCRBJ01-01	01				3	9	1	3	0	6	36	-1	50	58	67	2	In	VDJ
CAGTCCACGGAGTCAGGGGACACAGCACTGTATTTCTGTGCCAGCAGCAGCGCGCGTTCAACTAATGAAAAACTGTTTTTTGGCAGT	CASSSARSTNEKLFF	1	0.0010649627263045794	45	TCRBV21-01*01	TCRBV21	TCRBV21-01	01				TCRBD02-01	TCRBD02	TCRBD02-01				01,02	TCRBJ01-04*01	TCRBJ01	TCRBJ01-04	01				4	6	7	6	0	0	36	-1	49	52	58	1	In	VDJ
AACCTGAGCTCTCTGGAGCTGGGGGACTCAGCTTTGTATTTCTGTGCCAGCGGAGGGGCTTAAGTCTATGGCTACACCTTCGGTTCG	CASGGA*VYGYTF	1	0.0010649627263045794	39	TCRBV09-01*01	TCRBV09	TCRBV09-01	01				TCRBD02-01*02	TCRBD02	TCRBD02-01	02				TCRBJ01-02*01	TCRBJ01	TCRBJ01-02	01				7	8	10	0	0	4	42	-1	51	57	65	1	Stop	VDJ
CCCAGCCCCAACCAGACCTCTCTGTACTTCTGTGCCAGCAGTTTATCGGTTGGGACTAGCGGGGTAAACATTCAGTACTTCGGCGCC	CASSLSVGTSGVNIQYF	1	0.0010649627263045794	51	TCRBV27-01*01	TCRBV27	TCRBV27-01	01				TCRBD02-01*01	TCRBD02	TCRBD02-01	01				TCRBJ02-04*01	TCRBJ02	TCRBJ02-04	01				0	1	0	3	4	6	30	47	51	64	65	1	In	VDJ
NNNNNNNNNNTGTCGGCTGCTCCCTCCCAAACATCTGTGTACTTCTGTGCCACCGCCCGACAGGGGAATGAGCAGTTCTTCGGGCCA	CATARQGNEQFF	1	0.0010649627263045794	36	TCRBV06	TCRBV06				TCRBV06-02/06-03,TCRBV06-02		TCRBD01-01*01	TCRBD01	TCRBD01-01	01				TCRBJ02-01*01	TCRBJ02	TCRBJ02-01	01				10	0	2	2	6	7	45	52	58	-1	66	1	In	VDJ
GAGTCCGCCAGCACCAACCAGACATCTATGTACCTCTGTGCCAGCAGTCCGACAAGTTACTCCTACAATGAGCAGTTCTTCGGGCCA	CASSPTSYSYNEQFF	1	0.0010649627263045794	45	TCRBV28-01*01	TCRBV28	TCRBV28-01	01				TCRBD01-01*01	TCRBD01	TCRBD01-01	01				TCRBJ02-01*01	TCRBJ02	TCRBJ02-01	01				5	5	2	6	2	0	36	48	50	54	59	1	In	VDJ
CAGCCAGAAGACTCAGCCCTGTATCTCTGCGCCAGCAGCCAAGAGCCCCTAGGGGGCGATAACACCGGGGAGCTGTTTTTTGGAGAA	CASSQEPLGGDNTGELFF	1	0.0010649627263045794	54	TCRBV04-01*01	TCRBV04	TCRBV04-01	01				TCRBD01-01*01	TCRBD01	TCRBD01-01	01				TCRBJ02-02*01	TCRBJ02	TCRBJ02-02	01				0	3	5	0	6	2	27	44	50	57	60	1	In	VDJ
GAACTGAACATGAGCTCCTTGGAGCTAGGGGACTCAGCCCTGTACTTCTGTGCCAGCAGCTACGGGGACGAAGCTTTCTTTGGACAA	CASSYGDEAFF	1	0.0010649627263045794	33	TCRBV13-01*01	TCRBV13	TCRBV13-01	01								TCRBD01,TCRBD02	TCRBD01-01,TCRBD02-01		TCRBJ01-01*01	TCRBJ01	TCRBJ01-01	01				4	0	0	7	3	8	48	61	64	-1	69	1	In	VDJ
NNNNTGTCGGCTGCTCCCTCCCAGACATCTGTGTACTTCTGTGCCAGCAGTGCCGGGACTAGCGGCTACGAGCAGTACTTCGGGCCG	CASSAGTSGYEQYF	1	0.0010649627263045794	42	TCRBV06	TCRBV06				TCRBV06-01,TCRBV06-05		TCRBD02-01	TCRBD02	TCRBD02-01				01,02	TCRBJ02-07*01	TCRBJ02	TCRBJ02-07	01				4	0	0	5	2	3	39	52	54	-1	65	1	In	VDJ
GTGACCAGTGCCCATCCTGAAGACAGCAGCTTCTACATCTGCAGTGCTCCACGAGGGGGCGCTTCCTACGAGCAGTACTTCGGGCCG	CSAPRGGASYEQYF	1	0.0010649627263045794	42	TCRBV20	TCRBV20				TCRBV20-01,TCRBV20-or09_02		TCRBD01-01*01	TCRBD01	TCRBD01-01	01				TCRBJ02-07*01	TCRBJ02	TCRBJ02-07	01				5	3	5	0	5	1	39	48	53	60	63	1	In	VDJ
CTCAGGCTGGAGTCGGCTGCTCCCTCCCAGACATCTGTGTACTTCTGTGCCAGCAGTTCCGGATACAATGAGCAGTTCTTCGGGCCA	CASSSGYNEQFF	1	0.0010649627263045794	36	TCRBV06-01*01	TCRBV06	TCRBV06-01	01								TCRBD01,TCRBD02	TCRBD01-01,TCRBD02-01		TCRBJ02-01*01	TCRBJ02	TCRBJ02-01	01				5	0	1	8	3	4	45	57	60	-1	63	1	In	VDJ
CTGGAGTCGCCCAGCCCCAACCAGACCTCTCTGTACTTCTGTGCCAGCAGTTTTTTTCGGGGGGGCACTGAAGCTTTCTTTGGACAA	CASSFFRGGTEAFF	2	0.002129925452609159	42	TCRBV27-01*01	TCRBV27	TCRBV27-01	01				TCRBD02-01*01	TCRBD02	TCRBD02-01	01				TCRBJ01-01*01	TCRBJ01	TCRBJ01-01	01				3	0	8	0	4	4	39	53	57	-1	65	2	In	VDJ
CAGCAGGTAGTGCGAGGAGATTCGGCAGCTTATTTCTGTGCCAGCTCAATTACAGGGGGGACAAATGAAAAACTGTTTTTTGGCAGT	CASSITGGTNEKLFF	1	0.0010649627263045794	45	TCRBV18-01*01	TCRBV18	TCRBV18-01	01				TCRBD01-01*01	TCRBD01	TCRBD01-01	01				TCRBJ01-04*01	TCRBJ01	TCRBJ01-04	01				5	4	3	1	3	5	36	48	51	59	63	1	In	VDJ
CAGCCTGCAGAACTGGAGGATTCTGGAGTTTATTTCTGTGCCAGCAGCCAAGTCCCAGGGGGCATCTACGAGCAGTACTTCGGGCCG	CASSQVPGGIYEQYF	1	0.0010649627263045794	45	TCRBV14-01*01	TCRBV14	TCRBV14-01	01				TCRBD01-01*01	TCRBD01	TCRBD01-01	01				TCRBJ02-07*01	TCRBJ02	TCRBJ02-07	01				1	2	4	0	3	3	36	52	55	63	65	1	In	VDJ
ATCAATTCCCTGGAGCTTGGTGACTCTGCTGTGTATTTCTGTGCCAGCAGCCCAACTAGCGGGGCCTACGAGCAGTACTTCGGGCCG	CASSPTSGAYEQYF	1	0.0010649627263045794	42	TCRBV03-01/03-02*01	TCRBV03	TCRBV03-01/03-02	01				TCRBD02-01*01	TCRBD02	TCRBD02-01	01				TCRBJ02-07*01	TCRBJ02	TCRBJ02-07	01				4	0	3	3	2	2	39	52	54	-1	64	1	In	VDJ
TTGGAGCTGGGGGACTCGGCCCTTTATCTTTGCGCCAGCACCTAGACAGGGGGCGAAATTAAGAGGAACGAGCAGTACTTCGGGCCG	CAST*TGGEIKRNEQYF	1	0.0010649627263045794	51	TCRBV05-01*01	TCRBV05	TCRBV05-01	01				TCRBD01-01*01	TCRBD01	TCRBD01-01	01				TCRBJ02-07*01	TCRBJ02	TCRBJ02-07	01				6	13	2	0	4	5	30	40	44	54	67	1	Stop	VDJ
CAGCGCACAGAGCAGGGGGACTCGGCCATGTATCTCTGTGCCAGCAGCTACATCGGACTGGGGGACAATGAGCAGTTCTTCGGGCCA	CASSYIGLGDNEQFF	1	0.0010649627263045794	45	TCRBV07-09*01	TCRBV07	TCRBV07-09	01								TCRBD01,TCRBD02	TCRBD01-01,TCRBD02-01		TCRBJ02-01*01	TCRBJ02	TCRBJ02-01	01				4	0	6	1	10	5	36	49	59	-1	64	1	In	VDJ
NNNNTGTCGGCTGCTCCCTCCCAGACATCTGTGTACTTCTGTGCCAGCAGTGAAATCCCAGGACCTTATGGCTACACCTTCGGTTCG	CASSEIPGPYGYTF	1	0.0010649627263045794	42	TCRBV06-01*01	TCRBV06	TCRBV06-01	01								TCRBD01,TCRBD02	TCRBD01-01,TCRBD02-01		TCRBJ01-02*01	TCRBJ01	TCRBJ01-02	01				2	2	1	7	6	5	39	54	60	64	66	1	In	VDJ
ACAGAGCAGGGGGACTCGGCCATGTATCTCTGTGCCAGCAGCTTAGAAGTCTCAATCTCGGCAGGATATGGCTACACCTTCGGTTCG	CASSLEVSISAGYGYTF	1	0.0010649627263045794	51	TCRBV07-09*01	TCRBV07	TCRBV07-09	01				TCRBD01-01*01	TCRBD01	TCRBD01-01	01				TCRBJ01-02*01	TCRBJ01	TCRBJ01-02	01				1	1	4	4	15	5	30	46	61	65	66	1	In	VDJ
CCTGAAGACAGCAGCTTCTACATCTGCAGTGCTAGAGCCACCTGGGGGGGGTCGCGGGGGACTTTCTACGAGCAGTACTTCGGGCCG	CSARATWGGSRGTFYEQYF	1	0.0010649627263045794	57	TCRBV20	TCRBV20				TCRBV20-01,TCRBV20-or09_02		TCRBD02-01*01	TCRBD02	TCRBD02-01	01				TCRBJ02-07*01	TCRBJ02	TCRBJ02-07	01				1	5	7	2	16	3	24	37	53	60	65	1	In	VDJ
NTGTCGGCTGCTCCCTCCCAGACATCTGTGTACTTCTGTGCCAGCAGTGAAGGGTGGACAGGGGGCTACGAGCAGTACTTCGGGCCG	CASSEGWTGGYEQYF	2	0.002129925452609159	45	TCRBV06-01*01	TCRBV06	TCRBV06-01	01				TCRBD01-01*01	TCRBD01	TCRBD01-01	01				TCRBJ02-07*01	TCRBJ02	TCRBJ02-07	01				1	0	1	1	3	3	36	52	55	-1	65	2	In	VDJ
CAGCGCACAGAGCGGGGGGACTCAGCCGTGTATCTCTGTGCCAGCAGCAAGTCAGCGGCGGTGGGGGAGACCCAGTACTTCGGGCCA	CASSKSAAVGETQYF	1	0.0010649627263045794	45	TCRBV07-03*01	TCRBV07	TCRBV07-03	01				TCRBD02-01	TCRBD02	TCRBD02-01				01,02	TCRBJ02-05*01	TCRBJ02	TCRBJ02-05	01				5	8	6	5	5	5	36	48	53	58	66	1	In	VDJ
ACAGAGCGGGGGGACTCAGCCGTGTATCTCTGTGCCAGCAGCCCAACCGGGACAGGGGCTACGACCGGGGAGCTGTTTTTTGGAGAA	CASSPTGTGATTGELFF	1	0.0010649627263045794	51	TCRBV07-03*01	TCRBV07	TCRBV07-03	01				TCRBD01-01*01	TCRBD01	TCRBD01-01	01				TCRBJ02-02*01	TCRBJ02	TCRBJ02-02	01				5	5	0	2	6	5	30	42	48	58	63	1	In	VDJ
ACTGTGAGCAACATGAGCCCTGAAGACAGCAGCATATATCTCTGCAGCTGCCGAGACAACTTCAATCAGCCCCAGCATTTTGGTGAT	CSCRDNFNQPQHF	1	0.0010649627263045794	39	TCRBV29-01	TCRBV29	TCRBV29-01				01,02,03	TCRBD01-01*01	TCRBD01	TCRBD01-01	01				TCRBJ01-05*01	TCRBJ01	TCRBJ01-05	01				8	4	2	6	6	3	42	48	54	58	62	1	In	VDJ
TGTCCCTAGAGTCTGCCATCCCCAACCAGACAGCTCTTTACTTCTGTGCCACCAGTCCTGAGATGCTATGGCTACACCTTCGGTTCG		1	0.0010649627263045794	37	TCRBV24-01*01	TCRBV24	TCRBV24-01	01				TCRBD02-01*02	TCRBD02	TCRBD02-01	02				TCRBJ01-02*01	TCRBJ01	TCRBJ01-02	01				6	3	11	2	3	4	44	56	59	62	65	1	Out	VDJ
CCCTCAGAACCCAGGGACTCAGCTGTGTACTTCTGTGCCAGCAGTGGGGACAGGACAGATGTAAAGGATGGCTACACCTTCGGTTCG	CASSGDRTDVKDGYTF	1	0.0010649627263045794	48	TCRBV12	TCRBV12				TCRBV12-03/12-04,TCRBV12-04		TCRBD01-01*01	TCRBD01	TCRBD01-01	01				TCRBJ01-02*01	TCRBJ01	TCRBJ01-02	01				5	13	0	4	1	6	33	45	46	54	67	1	In	VDJ
NTGTCGGCTGCTCCCTCCCAAACATCTGTGTACTTCTGTGCCAGCAGTTACTCACCTAGCGGGAGTCTGGAGCAGTACTTCGGGCCG	CASSYSPSGSLEQYF	1	0.0010649627263045794	45	TCRBV06-02/06-03*01	TCRBV06	TCRBV06-02/06-03	01				TCRBD02-01*02	TCRBD02	TCRBD02-01	02				TCRBJ02-07*01	TCRBJ02	TCRBJ02-07	01				0	4	4	2	2	7	36	53	55	65	69	1	In	VDJ
ATCCAGCCCTCAGAACCCAGGGACTCAGCTGTGTACTTCTGTGCCAGCAGCCCCGGGGGAGGAGTGGAGACCCAGTACTTCGGGCCA	CASSPGGGVETQYF	1	0.0010649627263045794	42	TCRBV12	TCRBV12				TCRBV12-03/12-04,TCRBV12-04		TCRBD02-01	TCRBD02	TCRBD02-01				01,02	TCRBJ02-05*01	TCRBJ02	TCRBJ02-05	01				6	7	8	2	3	5	39	50	53	59	66	1	In	VDJ
CTCACTGTGACATCGGCCCAAAAGAACCCGACAGCTTTCTATCTCTGTGCCAGTAGTATGGTGGTTACCGAGCAGTTCTTCGGGCCA	CASSMVVTEQFF	1	0.0010649627263045794	36	TCRBV19-01*01	TCRBV19	TCRBV19-01	01								TCRBD01,TCRBD02	TCRBD01-01,TCRBD02-01		TCRBJ02-01*01	TCRBJ02	TCRBJ02-01	01				3	8	0	10	0	10	45	-1	59	61	69	1	In	VDJ
CCTGTCCCTAGAGTCTGCCATCCCCAACCAGACAGCTCTTTACTTCTGTGCCACCAGTGCCAGGCACCAGAGCAGTTCTTCGGGCCA		1	0.0010649627263045794	35	TCRBV24-01*01	TCRBV24	TCRBV24-01	01				TCRBD01-01*01	TCRBD01	TCRBD01-01	01				TCRBJ02-01*01	TCRBJ02	TCRBJ02-01	01				5	5	4	4	1	10	46	59	60	64	69	1	Out	VDJ
NTGTCGGCTGCTCCCTCCCAGACATCTGTGTACTTCTGTGCCAGCGGATTTCGACTCCCCTCGAGGGAGACCCAGTACTTCGGGCCA	CASGFRLPSRETQYF	1	0.0010649627263045794	45	TCRBV06-05*01	TCRBV06	TCRBV06-05	01				TCRBD02-01	TCRBD02	TCRBD02-01				01,02	TCRBJ02-05*01	TCRBJ02	TCRBJ02-05	01				8	10	2	10	7	5	36	45	52	56	66	1	In	VDJ
ACAAAGCTGGAGGACTCAGCCATGTACTTCTGTGCCAGCAGTGGACCTAGCGGGGGGGCTGGCACAGATACGCAGTATTTTGGCCCA	CASSGPSGGAGTDTQYF	1	0.0010649627263045794	51	TCRBV02-01	TCRBV02	TCRBV02-01				01,03	TCRBD02-01*01	TCRBD02	TCRBD02-01	01				TCRBJ02-03*01	TCRBJ02	TCRBJ02-03	01				4	3	4	0	3	1	30	43	46	58	61	1	In	VDJ
CTGGAGCTTGGTGACTCTGCTGTGTATTTCTGTGCCAGCAGCGACCTCGGTCCCATTTGCATGCAAGATACGCAGTATTTTGGCCCA	CASSDLGPICMQDTQYF	1	0.0010649627263045794	51	TCRBV03-01/03-02*01	TCRBV03	TCRBV03-01/03-02	01								TCRBD01,TCRBD02	TCRBD01-01,TCRBD02-01		TCRBJ02-03*01	TCRBJ02	TCRBJ02-03	01				5	20	2	7	0	5	30	-1	42	45	65	1	In	VDJ
ACTGTGAGCAACATGAGCCCTGAAGACAGCAGCATATATCTCTGCAGCTTTGAAACCACCTTGAACACTGAAGCTTTCTTTGGACAA	CSFETTLNTEAFF	1	0.0010649627263045794	39	TCRBV29-01	TCRBV29	TCRBV29-01				01,02					TCRBD01,TCRBD02	TCRBD01-01,TCRBD02-01		TCRBJ01-01*01	TCRBJ01	TCRBJ01-01	01				2	5	3	7	0	0	42	-1	54	56	61	1	In	VDJ
AGGATCCAGCAGGTAGTGCGAGGAGATTCGGCAGCTTATTTCTGTGCCAGCTCACCTCAGGAGAACACTGAAGCTTTCTTTGGACAA	CASSPQENTEAFF	1	0.0010649627263045794	39	TCRBV18-01*01	TCRBV18	TCRBV18-01	01				TCRBD01-01*01	TCRBD01	TCRBD01-01	01				TCRBJ01-01*01	TCRBJ01	TCRBJ01-01	01				3	1	4	4	1	1	42	56	57	61	62	1	In	VDJ
CAGCAGGTAGTGCGAGGAGATTCGGCAGCTTATTTCTGTGCCAGCTCACCACCCCAGACAGAGTACTATGGCTACACCTTCGGTTCG	CASSPPQTEYYGYTF	1	0.0010649627263045794	45	TCRBV18-01*01	TCRBV18	TCRBV18-01	01				TCRBD01-01*01	TCRBD01	TCRBD01-01	01				TCRBJ01-02*01	TCRBJ01	TCRBJ01-02	01				0	3	2	5	3	3	36	53	56	61	64	1	In	VDJ
CTGACTGTGAGCAACATGAGCCCTGAAGACAGCAGCATATATCTCTGCAGCGGGGGAGAAGCTAACTATGGCTACACCTTCGGTTCG	CSGGEANYGYTF	1	0.0010649627263045794	36	TCRBV29-01*03	TCRBV29	TCRBV29-01	03								TCRBD01,TCRBD02	TCRBD01-01,TCRBD02-01		TCRBJ01-02*01	TCRBJ01	TCRBJ01-02	01				3	2	2	8	1	0	45	56	57	59	61	1	In	VDJ
ATCAATTCCCTGGAGCTTGGTGACTCTGCTGTGTATTTCTGTGCCAGCAGCCCAACTAGCAGGGCCTACGAGCAGTACTTCGGGCCG	CASSPTSRAYEQYF	1	0.0010649627263045794	42	TCRBV03-01/03-02*01	TCRBV03	TCRBV03-01/03-02	01				TCRBD02-01	TCRBD02	TCRBD02-01				01,02	TCRBJ02-07*01	TCRBJ02	TCRBJ02-07	01				4	4	3	7	2	2	39	52	54	60	64	1	In	VDJ
TCGGCCCAAAAGAACCCGACAGCTTTCTATCTCTGTGCCGGTAGTGACAGGGGGCGAAGTTTTGGGAACGAGCAGTACTTCGGGCCG	CAGSDRGRSFGNEQYF	1	0.0010649627263045794	48	TCRBV19-01*01	TCRBV19	TCRBV19-01	01				TCRBD01-01*01	TCRBD01	TCRBD01-01	01				TCRBJ02-07*01	TCRBJ02	TCRBJ02-07	01				5	12	2	0	0	5	33	-1	45	55	67	1	In	VDJ
ATCCAGCGCACAGAGCAGGGGGACTCGGCCATGTATCTCTGTGCCAGCAGCCCGGACCGGCGGCGGGACACCATATATTTTGGAGAG	CASSPDRRRDTIYF	4	0.004259850905218318	42	TCRBV07-09*01	TCRBV07	TCRBV07-09	01				TCRBD02-01	TCRBD02	TCRBD02-01				01,02	TCRBJ01-03*01	TCRBJ01	TCRBJ01-03	01				5	0	7	4	11	8	39	51	62	-1	67	4	In	VDJ
TCGGCTGCTCCCTCCCAGACATCTGTGTACTTCTGTGCCAGCAGTGGTTTAGCGGGAGGGTCCTACAATGAGCAGTTCTTCGGGCCA	CASSGLAGGSYNEQFF	1	0.0010649627263045794	48	TCRBV06-01*01	TCRBV06	TCRBV06-01	01				TCRBD02-01*02	TCRBD02	TCRBD02-01	02				TCRBJ02-01*01	TCRBJ02	TCRBJ02-01	01				4	0	5	0	3	1	33	46	49	-1	60	1	In	VDJ
GGGACTCAGCCGTGTATCTCTGTGCCAGCAGTTGCTAGGCTGCCGGGCACCTAGCGGGAGGAACACAATGAGCAGTTCTTCGGGCCA		1	0.0010649627263045794	61	TCRBV07-03*01	TCRBV07	TCRBV07-03	01				TCRBD02-01*02	TCRBD02	TCRBD02-01	02				TCRBJ02-01*01	TCRBJ02	TCRBJ02-01	01				6	3	4	1	19	5	20	31	50	61	64	1	Out	VDJ
ATCCAGCGCACAGAGCAGGGGGACTCGGCCATGTATCTCTGTGCCAGCCTCAAGGGACAGCTGAACAATGAGCAGTTCTTCGGGCCA	CASLKGQLNNEQFF	1	0.0010649627263045794	42	TCRBV07-09	TCRBV07	TCRBV07-09				01,05,06	TCRBD01-01*01	TCRBD01	TCRBD01-01	01				TCRBJ02-01*01	TCRBJ02	TCRBJ02-01	01				8	4	0	5	5	5	39	48	53	60	64	1	In	VDJ
TGCTCCCTCCCAGACATCTGTATACTTCTGTGCCAGCAGCGACTAGCGGGGAGATTGGGGGGCGGAAATGAGCAGTTCTTCGGGCCA		1	0.0010649627263045794	53	TCRBV06-09*01	TCRBV06	TCRBV06-09	01				TCRBD02-01*01	TCRBD02	TCRBD02-01	01				TCRBJ02-01*01	TCRBJ02	TCRBJ02-01	01				6	15	2	3	1	7	28	39	40	51	66	1	Out	VDJ
TGTGGCGCGCCGTTTTTTGTGTCTGAAGATCCAGCGCACAGAGCCCAGGGACTCAGCTGGGGGCTGGATACGCAGTATTTTGGCCCA		1	0.0010649627263045794	14					TCRBV12,TCRBV07	TCRBV12-03/12-04,TCRBV12-05,TCRBV07-04		TCRBD01-01*01	TCRBD01	TCRBD01-01	01				TCRBJ02-03*01	TCRBJ02	TCRBJ02-03	01				25	2	7	0	0	6	67	-1	59	64	66	1	Out	VDJ
GTGAACGCCTTGTTGCTGGGGGACTCGGCCCTCTATCTCTGTGCCAGCAGCTTATGGGAAGGGACAAATGGCTACACCTTCGGTTCG	CASSLWEGTNGYTF	1	0.0010649627263045794	42	TCRBV05-06*01	TCRBV05	TCRBV05-06	01				TCRBD01-01*01	TCRBD01	TCRBD01-01	01				TCRBJ01-02*01	TCRBJ01	TCRBJ01-02	01				2	1	0	6	7	6	39	53	60	66	67	1	In	VDJ
TCCACAAAGCTGGAGGACTCAGCCATGTACTTCTGTGCCAGCAGCCAACAGGTGACTAGCGGGGGGGACGTCCAGTACTTCGGCGCC	CASSQQVTSGGDVQYF	1	0.0010649627263045794	48	TCRBV02-01	TCRBV02	TCRBV02-01				01,03	TCRBD02-01*01	TCRBD02	TCRBD02-01	01				TCRBJ02-04*01	TCRBJ02	TCRBJ02-04	01				6	5	2	0	9	13	33	44	53	67	72	1	In	VDJ
GAGTCTGCCATCCCCAACCAGACAGCTCTTTACTTCTGTGCCACCAGTGAAAATACCCCCTACACAGATACGCAGTATTTTGGCCCA	CATSENTPYTDTQYF	1	0.0010649627263045794	45	TCRBV24-01*01	TCRBV24	TCRBV24-01	01				TCRBD02-01	TCRBD02	TCRBD02-01				01,02	TCRBJ02-03*01	TCRBJ02	TCRBJ02-03	01				4	0	4	9	9	2	36	50	59	-1	62	1	In	VDJ
TCTGAAGGTGCAGCCTGCAGAACTGGAGGATTCTGGAGTTTATTTCTGTGCCAGCAGGTCGGGAACACTGAAGCTTTCTTTGGACAA		1	0.0010649627263045794	35	TCRBV14-01*01	TCRBV14	TCRBV14-01	01				TCRBD02-01	TCRBD02	TCRBD02-01				01,02	TCRBJ01-01*01	TCRBJ01	TCRBJ01-01	01				6	0	8	5	2	1	46	57	59	-1	62	1	Out	VDJ
GGAGTCCGCCAGCACCAACCAGACATCTATGTACCTCTGTGCCAGCAGTTTGAGGACAGGAGCACAGATACGCAGTATTTTGGCCCA		1	0.0010649627263045794	44	TCRBV28-01*01	TCRBV28	TCRBV28-01	01				TCRBD01-01*01	TCRBD01	TCRBD01-01	01				TCRBJ02-03*01	TCRBJ02	TCRBJ02-03	01				3	0	1	4	2	0	37	51	53	-1	60	1	Out	VDJ
CAGCGCACAGAGCAGGAGGACTCCGCCGTGTATCTCTGTGCCAGCAGGACCCCGGGACAGGGGACCGGGGAGCTGTTTTTTGGAGAA	CASRTPGQGTGELFF	1	0.0010649627263045794	45	TCRBV07-08	TCRBV07	TCRBV07-08				01,03	TCRBD01-01*01	TCRBD01	TCRBD01-01	01				TCRBJ02-02*01	TCRBJ02	TCRBJ02-02	01				6	0	0	2	6	5	36	47	53	-1	63	1	In	VDJ
CACGCCCTGCAGCCAGAAGACTCAGCCCTGTATCTCTGCGCCAGCAGCCAAGAACCGCGGAACACCGGGGAGCTGTTTTTTGGAGAA	CASSQEPRNTGELFF	1	0.0010649627263045794	45	TCRBV04-01*01	TCRBV04	TCRBV04-01	01				TCRBD02-01	TCRBD02	TCRBD02-01				01,02	TCRBJ02-02*01	TCRBJ02	TCRBJ02-02	01				0	0	7	6	3	1	36	53	56	-1	59	1	In	VDJ
ACAGTGACCAGTGCCCATCCTGAAGACAGCAGCTTCTACATCTGCAGTGCTAGGGGGGGACAGAACACTGAAGCTTTCTTTGGACAA	CSARGGQNTEAFF	1	0.0010649627263045794	39	TCRBV20	TCRBV20				TCRBV20-01,TCRBV20-or09_02						TCRBD01,TCRBD02	TCRBD01-01,TCRBD02-01		TCRBJ01-01*01	TCRBJ01	TCRBJ01-01	01				3	0	0	6	3	1	42	53	56	-1	62	1	In	VDJ
CACACCCTGCAGCCAGAAGACTCGGCCCTGTATCTCTGTGCCAGCAGCCAAGAAACAGCCTCTGGAAACACCATATATTTTGGAGAG	CASSQETASGNTIYF	2	0.002129925452609159	45	TCRBV04-02*01	TCRBV04	TCRBV04-02	01				TCRBD01-01*01	TCRBD01	TCRBD01-01	01				TCRBJ01-03*01	TCRBJ01	TCRBJ01-03	01				0	1	3	5	1	0	36	53	54	58	59	2	In	VDJ
GTCCACGGAGTCAGGGGACACAGCACTGTATTTCTGTGCCAGCAGAGGGCACCTAGCACAATTCGCACTGAAGCTTTCTTTGGACAA		1	0.0010649627263045794	47	TCRBV21-01*01	TCRBV21	TCRBV21-01	01				TCRBD02-01	TCRBD02	TCRBD02-01				01,02	TCRBJ01-01*01	TCRBJ01	TCRBJ01-01	01				6	8	4	7	7	4	34	45	52	57	65	1	Out	VDJ
GAGTCCGCCAGCACCAACCAGACATCTATGTACCTCTGTGCCAGCAGTGTCAAAAGCAACAGGGTCACTGAAGCTTTCTTTGGACAA	CASSVKSNRVTEAFF	2	0.002129925452609159	45	TCRBV28-01*01	TCRBV28	TCRBV28-01	01				TCRBD01-01*01	TCRBD01	TCRBD01-01	01				TCRBJ01-01*01	TCRBJ01	TCRBJ01-01	01				5	1	3	3	10	4	36	48	58	64	65	2	In	VDJ
NAGCTCTGAGCTGAATGTGAACGCCTTGGAGCTGGAGGACTCGGCCCTGTATCTCTGTGCCAGCAGCGTCCGGGACAGTAAGGTTCG		1	0.0010649627263045794	26	TCRBV05-08*01	TCRBV05	TCRBV05-08	01				TCRBD01-01*01	TCRBD01	TCRBD01-01	01				TCRBJ01-02*01	TCRBJ01	TCRBJ01-02	01				4	3	0	5	4	20	55	67	71	78	81	1	Out	VDJ
ACATCGGCCCAAAAGAACCCGACAGCTTTCTATCTCTGTGCCAGTAGTGCCATTAGCGGGACCAGAGGGACCCAGTACTTCGGGCCA	CASSAISGTRGTQYF	1	0.0010649627263045794	45	TCRBV19-01*01	TCRBV19	TCRBV19-01	01				TCRBD02-01*02	TCRBD02	TCRBD02-01	02				TCRBJ02-05*01	TCRBJ02	TCRBJ02-05	01				5	7	5	3	5	7	36	48	53	61	68	1	In	VDJ
TCTGAGCTGAATGTGAACGCCTTGGAGCTGGAGGACTCGGCCCTGTATCTCTGTGCCAGCAGCTTTTACGAGCAGTACTTCGGGCCG	CASSFYEQYF	2	0.002129925452609159	30	TCRBV05-08*01	TCRBV05	TCRBV05-08	01											TCRBJ02-07*01	TCRBJ02	TCRBJ02-07	01				2	1	0	0	0	4	51	-1	-1	65	66	2	In	VJ
ACATCGGCCCAAAAGAACCCGACAGCTTTCTATCTCTGTGCCAGTAGTGCGCGGGGCAGGTCCTACAATGAGCAGTTCTTCGGGCCA	CASSARGRSYNEQFF	1	0.0010649627263045794	45	TCRBV19-01*01	TCRBV19	TCRBV19-01	01				TCRBD02-01*01	TCRBD02	TCRBD02-01	01				TCRBJ02-01*01	TCRBJ02	TCRBJ02-01	01				5	4	7	3	2	1	36	48	50	56	60	1	In	VDJ
AACGCCTTGTTGCTGGGGGACTCGGCCCTCTATCTCTGTGCCAGCACCCAAGGACAGGACTCCTCCGTTGGGCTGTTTTTTGGAGAA	CASTQGQDSSVGLFF	1	0.0010649627263045794	45	TCRBV05-06*01	TCRBV05	TCRBV05-06	01				TCRBD01-01*01	TCRBD01	TCRBD01-01	01				TCRBJ02-02*01	TCRBJ02	TCRBJ02-02	01				6	13	1	4	5	13	36	46	51	58	71	1	In	VDJ
CCCTGGAGCTTGGTGACTCTGCTGTGTATTTCTGTGCCAGCAGCCAAGGGGACTAGCGGGAGGGACAATGAGCAGTTCTTCGGGCCA		1	0.0010649627263045794	49	TCRBV03-01/03-02*01	TCRBV03	TCRBV03-01/03-02	01				TCRBD02-01*02	TCRBD02	TCRBD02-01	02				TCRBJ02-01*01	TCRBJ02	TCRBJ02-01	01				1	0	0	0	0	5	32	-1	48	-1	64	1	Out	VDJ
NNNNTGAAGATCCAGCCCTCAGAACCCAGGGACTCAGCTGTGTACTTCTGTGCCAGCAGTTACCAAGAGACCCAGTACTTCGGGCCA	CASSYQETQYF	2	0.002129925452609159	33	TCRBV12-03/12-04*01	TCRBV12	TCRBV12-03/12-04	01											TCRBJ02-05*01	TCRBJ02	TCRBJ02-05	01				4	0	0	0	0	0	48	-1	-1	-1	61	2	In	VJ
CACCTTGGAGCTGGGGGACTCGGCCCTTTATCTTTGCGCCAGCAGCTTCACTGGGACCTAGTTAAAGAGACCCAGTACTTCGGGCCA		1	0.0010649627263045794	47	TCRBV05-01*01	TCRBV05	TCRBV05-01	01								TCRBD01,TCRBD02	TCRBD01-01,TCRBD02-01		TCRBJ02-05*01	TCRBJ02	TCRBJ02-05	01				2	7	0	7	4	3	34	48	52	57	64	1	Out	VDJ
ACAGTGACCAGTGCCCATCCTGAAGACAGCAGCTTCTACATCTGCAGTGCGTATCCGGGATCTGAAAACATTCAGTACTTCGGCGCC	CSAYPGSENIQYF	1	0.0010649627263045794	39	TCRBV20	TCRBV20				TCRBV20-01,TCRBV20-or09_02		TCRBD02-01*02	TCRBD02	TCRBD02-01	02				TCRBJ02-04*01	TCRBJ02	TCRBJ02-04	01				6	4	8	3	5	5	42	50	55	60	64	1	In	VDJ
ATCCGCTCACCAGGCCTGGGGGACGCAGCCATGTACCTGTGTGCCACCGGAGGCCCTAAGGGTGACCATGAGCAGTTCTTCGGGCCA	CATGGPKGDHEQFF	1	0.0010649627263045794	42	TCRBV15-01*02	TCRBV15	TCRBV15-01	02				TCRBD02-01*02	TCRBD02	TCRBD02-01	02				TCRBJ02-01*01	TCRBJ02	TCRBJ02-01	01				8	14	10	1	0	8	39	-1	48	53	67	1	In	VDJ
CCACGGAGTCAGGGGACACAGCACTGTATTTCTGTGCCAGCAGCAAACGTGGAGGAATGAAACCAAGAGACCCAGTACTTCGGGCCA		1	0.0010649627263045794	49	TCRBV21-01*01	TCRBV21	TCRBV21-01	01				TCRBD02-01*02	TCRBD02	TCRBD02-01	02				TCRBJ02-05*01	TCRBJ02	TCRBJ02-05	01				2	6	10	1	3	0	32	47	50	55	61	1	Out	VDJ
GGAGTCCGCTACCAGCTCCCAGACATCTGTGTACTTCTGTGCCATCGAAGAAGACAGCTGAACACCGGGGAGCTGTTTTTTGGAGAA		1	0.0010649627263045794	44	TCRBV10-03*01	TCRBV10	TCRBV10-03	01				TCRBD01-01*01	TCRBD01	TCRBD01-01	01				TCRBJ02-02*01	TCRBJ02	TCRBJ02-02	01				8	2	2	5	6	1	37	46	52	57	59	1	Out	VDJ
TCCTTGGAGCTGGGGGACTCAGCCCTGTACTTCTGTGCCAGCAGCGTAGGGACTAGCGGGTCCTACAATGAGCAGTTCTTCGGGCCA	CASSVGTSGSYNEQFF	1	0.0010649627263045794	48	TCRBV13-01*01	TCRBV13	TCRBV13-01	01				TCRBD02-01	TCRBD02	TCRBD02-01				01,02	TCRBJ02-01*01	TCRBJ02	TCRBJ02-01	01				0	0	2	4	0	1	33	-1	50	-1	60	1	In	VDJ
ACATCGGCCCAAAAGAACCCGACAGCTTTCTATCTCTGTGCCAGTAGTCCAGGGACGGTGAACACCGGGGAGCTGTTTTTTGGAGAA	CASSPGTVNTGELFF	1	0.0010649627263045794	45	TCRBV19-01*01	TCRBV19	TCRBV19-01	01								TCRBD01,TCRBD02	TCRBD01-01,TCRBD02-01		TCRBJ02-02*01	TCRBJ02	TCRBJ02-02	01				5	3	0	7	3	1	36	48	51	56	59	1	In	VDJ
AGCTCTCTGGAGCTGGGGGACTCAGCTTTGTATTTCTGTGCCAGCAGCGTTGCTGCGGACGGGAATGAAAAACTGTTTTTTGGCAGT	CASSVAADGNEKLFF	1	0.0010649627263045794	45	TCRBV09-01*01	TCRBV09	TCRBV09-01	01								TCRBD01,TCRBD02	TCRBD01-01,TCRBD02-01		TCRBJ01-04*01	TCRBJ01	TCRBJ01-04	01				2	3	1	7	6	5	36	50	56	60	63	1	In	VDJ
CTGGAGTCCGCCAGCACCAACCAGACATCTATGTACCTCTGTGCCAGCAGTTTCCTTGGGGTTTTCCAGCCCCAGCATTTTGGTGAT	CASSFLGVFQPQHF	1	0.0010649627263045794	42	TCRBV28-01*01	TCRBV28	TCRBV28-01	01								TCRBD01,TCRBD02	TCRBD01-01,TCRBD02-01		TCRBJ01-05*01	TCRBJ01	TCRBJ01-05	01				3	5	6	2	4	7	39	53	57	61	66	1	In	VDJ
CACATCAATTCCCTGGAGCTTGGTGACTCTGCTGTGTATTTCTGTGCCAGCAGCAAGGGGGGGTACAATGAGCAGTTCTTCGGGCCA	CASSKGGYNEQFF	1	0.0010649627263045794	39	TCRBV03-01/03-02*01	TCRBV03	TCRBV03-01/03-02	01				TCRBD02-01*01	TCRBD02	TCRBD02-01	01				TCRBJ02-01*01	TCRBJ02	TCRBJ02-01	01				5	0	9	0	2	4	42	54	56	-1	63	1	In	VDJ
CCCTGTCCCTAGAGTCTGCCATCCCCAACCAGACAGCTCTTTACTTCTGTGCCACCAGTGATGGTAGACGGCTACACCTTCGGTTCG		1	0.0010649627263045794	34	TCRBV24-01*01	TCRBV24	TCRBV24-01	01								TCRBD01,TCRBD02	TCRBD01-01,TCRBD02-01		TCRBJ01-02*01	TCRBJ01	TCRBJ01-02	01				3	0	2	7	4	8	47	62	66	-1	69	1	Out	VDJ
CAGCCCTCAGAACCCAGGGACTCAGCTGTGTACTTCTGTGCCAGCAGGAGCCCGACAGGGTTCCACAATGAGCAGTTCTTCGGGCCA	CASRSPTGFHNEQFF	1	0.0010649627263045794	45	TCRBV12	TCRBV12				TCRBV12-03/12-04,TCRBV12-04		TCRBD01-01*01	TCRBD01	TCRBD01-01	01				TCRBJ02-01*01	TCRBJ02	TCRBJ02-01	01				6	4	2	3	6	5	36	47	53	60	64	1	In	VDJ
AAGATCCGGTCCACAAAGCTGGAGGACTCAGCCATGTACTTCTGTGCCAGCACCGGGGAGGGACCCGGGGAGCTGTTTTTTGGAGAA	CASTGEGPGELFF	1	0.0010649627263045794	39	TCRBV02-01	TCRBV02	TCRBV02-01				01,03	TCRBD02-01*02	TCRBD02	TCRBD02-01	02				TCRBJ02-02*01	TCRBJ02	TCRBJ02-02	01				7	2	9	0	3	6	42	52	55	62	64	1	In	VDJ
ACTCTGACAGTGACCAGTGCCCATCCTGAAGACAGCAGCTTCTACATCTGCAGTGCTAGAATAGGGTACGAGCAGTACTTCGGGCCG	CSARIGYEQYF	1	0.0010649627263045794	33	TCRBV20-01*01	TCRBV20	TCRBV20-01	01								TCRBD01,TCRBD02	TCRBD01-01,TCRBD02-01		TCRBJ02-07*01	TCRBJ02	TCRBJ02-07	01				2	0	5	3	2	4	48	60	62	-1	66	1	In	VDJ
ATCCAGCCTGCAGAGCTTGGGGACTCGGCCGTGTATCTCTGTGCCAGCAGCTTAGGTGGTCCAGCGGATGAGCAGTTCTTCGGGCCA	CASSLGGPADEQFF	1	0.0010649627263045794	42	TCRBV11-03*01	TCRBV11	TCRBV11-03	01				TCRBD02-01	TCRBD02	TCRBD02-01				01,02	TCRBJ02-01*01	TCRBJ02	TCRBJ02-01	01				1	0	6	5	7	8	39	55	62	-1	67	1	In	VDJ
CTGGAGTCTGCTGCCTCCTCCCAGACATCTGTATATTTCTGCGCCAGCAGTGAGTCTGGGACAGGGCACGAGCAGTTCTTCGGGCCA	CASSESGTGHEQFF	1	0.0010649627263045794	42	TCRBV10-01*01	TCRBV10	TCRBV10-01	01				TCRBD01-01*01	TCRBD01	TCRBD01-01	01				TCRBJ02-01*01	TCRBJ02	TCRBJ02-01	01				0	3	0	3	1	10	39	56	57	66	69	1	In	VDJ
GAGTCCGCCAGCACCAACCAGACATCTATGTACCTCTGTGCCAGCAGTCCACTCAGGGTCCCCCTCACTGAAGCTTTCTTTGGACAA	CASSPLRVPLTEAFF	1	0.0010649627263045794	45	TCRBV28-01*01	TCRBV28	TCRBV28-01	01				TCRBD01-01*01	TCRBD01	TCRBD01-01	01				TCRBJ01-01*01	TCRBJ01	TCRBJ01-01	01				5	7	4	3	5	4	36	48	53	58	65	1	In	VDJ
ACTCTGGAGTCCGCTACCAGCTCCCAGACATCTGTGTACTTCTGTGCCATCAGGACAGGGGCGGACACTGAAGCTTTCTTTGGACAA	CAIRTGADTEAFF	1	0.0010649627263045794	39	TCRBV10-03*01	TCRBV10	TCRBV10-03	01				TCRBD01-01*01	TCRBD01	TCRBD01-01	01				TCRBJ01-01*01	TCRBJ01	TCRBJ01-01	01				6	3	2	2	0	3	42	-1	53	61	64	1	In	VDJ
CAGCCCTCAGAACCCAGGGACTCAGCTGTGTACTTCTGTGCCAGCAGCCGCTCCACCGGGACAGGCGGAAAACTGTTTTTTGGCAGT	CASSRSTGTGGKLFF	1	0.0010649627263045794	45	TCRBV12	TCRBV12				TCRBV12-03/12-04,TCRBV12-04		TCRBD01-01*01	TCRBD01	TCRBD01-01	01				TCRBJ01-04*01	TCRBJ01	TCRBJ01-04	01				6	3	0	4	10	10	36	47	57	65	68	1	In	VDJ
ATCCAGCCCTCAGAACCCAGGGACTCAGCTGTGTACTTCTGTGCCAGCGGCCGTGGACATAGCAATCAGCCCCAGCATTTTGGTGAT	CASGRGHSNQPQHF	1	0.0010649627263045794	42	TCRBV12	TCRBV12				TCRBV12-03/12-04,TCRBV12-04		TCRBD01-01*01	TCRBD01	TCRBD01-01	01				TCRBJ01-05*01	TCRBJ01	TCRBJ01-05	01				8	0	1	6	6	0	39	48	54	-1	59	1	In	VDJ
TCTTGACATCCGCTCACCAGGCCTGGGGGACGCAGCCATGTACCTGTGTGCCAGCCGACAGGGGGGTATGGCTACACCTTCGGTTCG		1	0.0010649627263045794	35	TCRBV15-01*02	TCRBV15	TCRBV15-01	02				TCRBD01-01*01	TCRBD01	TCRBD01-01	01				TCRBJ01-02*01	TCRBJ01	TCRBJ01-02	01				10	1	2	1	3	5	46	53	56	65	66	1	Out	VDJ
ACCAGTGCCCATCCTGAAGACAGCAGCTTCTACATCTGCAGTGCTAGAGAAGGACAGGGCGGTTACGGCACCATATATTTTGGAGAG	CSAREGQGGYGTIYF	1	0.0010649627263045794	45	TCRBV20	TCRBV20				TCRBV20-01,TCRBV20-or09_02		TCRBD01-01*01	TCRBD01	TCRBD01-01	01				TCRBJ01-03*01	TCRBJ01	TCRBJ01-03	01				0	9	1	3	1	9	36	50	51	59	68	1	In	VDJ
TCTGCCATCCCCAACCAGACAGCTCTTTACTTCTGTGCCACCAGCTCCTCCGGGACAGGGGCGCGGGAGACCCAGTACTTCGGGCCA	CATSSSGTGARETQYF	1	0.0010649627263045794	48	TCRBV24-01*01	TCRBV24	TCRBV24-01	01				TCRBD01-01*01	TCRBD01	TCRBD01-01	01				TCRBJ02-05*01	TCRBJ02	TCRBJ02-05	01				7	5	0	2	7	5	33	44	51	61	66	1	In	VDJ
TCTAAGAAGCTCCTTCTCAGTGACTCTGGCTTCTATCTCTGTGCCTGGAGTCGGCAGGCCTCTTCCTACGAGCAGTACTTCGGGCCG	CAWSRQASSYEQYF	1	0.0010649627263045794	42	TCRBV30-01*01	TCRBV30	TCRBV30-01	01				TCRBD01-01*01	TCRBD01	TCRBD01-01	01				TCRBJ02-07*01	TCRBJ02	TCRBJ02-07	01				2	5	4	4	3	1	39	51	54	58	63	1	In	VDJ
CGCTCACCAGGCCTGGGGGACGCAGCCATATACCTGTGTGCCACCAGCAGAGTAGGACAGGTGGGGGATACGCAGTATTTTGGCCCA	CATSRVGQVGDTQYF	1	0.0010649627263045794	45	TCRBV15-01*02	TCRBV15	TCRBV15-01	02				TCRBD01-01*01	TCRBD01	TCRBD01-01	01				TCRBJ02-03*01	TCRBJ02	TCRBJ02-03	01				1	5	1	4	2	6	36	52	54	61	66	1	In	VDJ
TCTAAGAAGCTCCTTCTCAGTGACTCTGGCTTCTATCTCTGTGCCTGGAGTACACAGGGGGACACCGGGGAGCTGTTTTTTGGAGAA	CAWSTQGDTGELFF	1	0.0010649627263045794	42	TCRBV30-01*01	TCRBV30	TCRBV30-01	01				TCRBD01-01*01	TCRBD01	TCRBD01-01	01				TCRBJ02-02*01	TCRBJ02	TCRBJ02-02	01				2	0	3	1	2	3	39	51	53	-1	61	1	In	VDJ
AGTGCCCATCCTGAAGACAGCAGCTTCTACATCTGCAGTGCTAGATCGAAACGACAGGGGATAACCGGGGAGCTGTTTTTTGGAGAA	CSARSKRQGITGELFF	1	0.0010649627263045794	48	TCRBV20	TCRBV20				TCRBV20-01,TCRBV20-or09_02		TCRBD01-01*01	TCRBD01	TCRBD01-01	01				TCRBJ02-02*01	TCRBJ02	TCRBJ02-02	01				2	3	2	2	7	5	33	45	52	60	63	1	In	VDJ
GTGAACGCCTTGGAGCTGGAGGACTCGGCCCTGTATCTCTGTGCCAGCAGCGGACTTCTCTCTGGAAACACCATATATTTTGGAGAG	CASSGLLSGNTIYF	1	0.0010649627263045794	42	TCRBV05-08*01	TCRBV05	TCRBV05-08	01				TCRBD02-01	TCRBD02	TCRBD02-01				01,02	TCRBJ01-03*01	TCRBJ01	TCRBJ01-03	01				4	3	1	10	0	0	39	-1	51	56	59	1	In	VDJ
ACTGTGACATCGGCCCAAAAGAACCCGACAGCTTTCTATCTCTGTGCCAGTAGTACCGCTTTGACAGATACGCAGTATTTTGGCCCA	CASSTALTDTQYF	1	0.0010649627263045794	39	TCRBV19-01*01	TCRBV19	TCRBV19-01	01								TCRBD01,TCRBD02	TCRBD01-01,TCRBD02-01		TCRBJ02-03*01	TCRBJ02	TCRBJ02-03	01				4	4	10	0	2	3	42	55	57	59	63	1	In	VDJ
TTGGAGCTGGACGACTCGGCCCTGTATCTCTGTGCCAGCAGCTTGGCCTGGGGGAGCGGGAACACCGGGGAGCTGTTTTTTGGAGAA	CASSLAWGSGNTGELFF	1	0.0010649627263045794	51	TCRBV05-04*01	TCRBV05	TCRBV05-04	01								TCRBD01,TCRBD02	TCRBD01-01,TCRBD02-01		TCRBJ02-02*01	TCRBJ02	TCRBJ02-02	01				0	5	6	1	3	1	30	46	49	54	59	1	In	VDJ
AGTGCCCATCCTGAAGACAGCAGCTTCTACATCTGCAGTGCTAGATCCCTCGAGAGGGCAACTAATGAAAAACTGTTTTTTGGCAGT	CSARSLERATNEKLFF	1	0.0010649627263045794	48	TCRBV20	TCRBV20				TCRBV20-01,TCRBV20-or09_02		TCRBD02-01*02	TCRBD02	TCRBD02-01	02				TCRBJ01-04*01	TCRBJ01	TCRBJ01-04	01				2	0	11	0	8	0	33	45	53	-1	58	1	In	VDJ
CACCTTGGAGCTGGGGGACTCGGCCCTTTATCTTTGCGCCAGCAGACCCGGTTTCGACCCAAGAGGAATGAGCAGTTCTTCGGGCCA		1	0.0010649627263045794	47	TCRBV05-01*01	TCRBV05	TCRBV05-01	01				TCRBD02-01*02	TCRBD02	TCRBD02-01	02				TCRBJ02-01*01	TCRBJ02	TCRBJ02-01	01				5	0	11	1	17	7	34	45	62	-1	66	1	Out	VDJ
CTGACTGTGAGCAACATGAGCCCTGAAGACAGCAGCATATATCTCTGCAGCGTCGGACAGGGGGGAGATACGCAGTATTTTGGCCCA	CSVGQGGDTQYF	1	0.0010649627263045794	36	TCRBV29-01	TCRBV29	TCRBV29-01				01,02	TCRBD01-01*01	TCRBD01	TCRBD01-01	01				TCRBJ02-03*01	TCRBJ02	TCRBJ02-03	01				6	1	1	1	1	5	45	53	54	64	65	1	In	VDJ
AGAGTCTGCCATCCCCAACCAGACAGCTCTTTACTTCTGTGCCACCAGTGATTTGTCATTAGCAATCAGCCCCAGCATTTTGGTGAT		1	0.0010649627263045794	44	TCRBV24-01*01	TCRBV24	TCRBV24-01	01				TCRBD01-01*01	TCRBD01	TCRBD01-01	01				TCRBJ01-05*01	TCRBJ01	TCRBJ01-05	01				0	1	4	6	1	0	37	55	56	58	59	1	Out	VDJ
NTGTCGGCTGCTCCCTCCCAGACATCTGTGTACTTCTGTGCCAGCAACCAGAATCCCTTAGCTGGACAGCCCCAGCATTTTGGTGAT	CASNQNPLAGQPQHF	1	0.0010649627263045794	45	TCRBV06-05*01	TCRBV06	TCRBV06-05	01				TCRBD02-01	TCRBD02	TCRBD02-01				01,02	TCRBJ01-05*01	TCRBJ01	TCRBJ01-05	01				7	4	5	7	12	7	36	46	58	62	66	1	In	VDJ
CTGCTGCCTCCTCCCAGACATCTGTATATTTCTGCGCCAGCAGTGATTCGTGACAGGGGGCTATAAGAGACCCAGTACTTCGGGCCA		1	0.0010649627263045794	49	TCRBV10-01	TCRBV10	TCRBV10-01				01,03	TCRBD01-01*01	TCRBD01	TCRBD01-01	01				TCRBJ02-05*01	TCRBJ02	TCRBJ02-05	01				3	3	2	0	5	3	32	46	51	61	64	1	Out	VDJ
ACTGTGACATCGGCCCAAAAGAACCCGACAGCTTTCTATCTCTGTGCCAGTAGTATAACTAGTGTGGATACGCAGTATTTTGGCCCA	CASSITSVDTQYF	1	0.0010649627263045794	39	TCRBV19-01*01	TCRBV19	TCRBV19-01	01				TCRBD02-01	TCRBD02	TCRBD02-01				01,02	TCRBJ02-03*01	TCRBJ02	TCRBJ02-03	01				2	4	3	8	0	6	42	-1	57	62	66	1	In	VDJ
CAGCCTGCAGAGCTTGGGGACTCGGCCATGTATCTCTGTGCCAGCAGCTTAGCGGGCAGAAACACCGGGGAGCTGTTTTTTGGAGAA	CASSLAGRNTGELFF	1	0.0010649627263045794	45	TCRBV11-01*01	TCRBV11	TCRBV11-01	01				TCRBD01-01*01	TCRBD01	TCRBD01-01	01				TCRBJ02-02*01	TCRBJ02	TCRBJ02-02	01				0	3	8	0	0	2	36	-1	53	57	60	1	In	VDJ
GTTCTAAGAAGCTCCTTCTCAGTGACTCTGGCTTCTATCTCTGTGCCTGGGGCGGGACACGACAATTCACCCCTCCACTTTGGGAAC		1	0.0010649627263045794	40	TCRBV30-01*05	TCRBV30	TCRBV30-01	05				TCRBD01-01*01	TCRBD01	TCRBD01-01	01				TCRBJ01-06*02	TCRBJ01	TCRBJ01-06	02				3	4	0	6	1	7	41	52	53	59	63	1	Out	VDJ
ATCCGCTCACCAGGCCTGGGGGACGCAGCCATGTACCTGTGTGCCACCAGCAGATCCGTGGGGCCGGAGACCCAGTACTTCGGGCCA	CATSRSVGPETQYF	1	0.0010649627263045794	42	TCRBV15-01*02	TCRBV15	TCRBV15-01	02				TCRBD01-01*01	TCRBD01	TCRBD01-01	01				TCRBJ02-05*01	TCRBJ02	TCRBJ02-05	01				2	2	7	0	5	5	39	54	59	64	66	1	In	VDJ
GAGTCTGCCATCCCCAACCAGACAGCTCTTTACTTCTGTGCCACCAGTGATGGGACAGGAAAACAAGAGACCCAGTACTTCGGGCCA	CATSDGTGKQETQYF	1	0.0010649627263045794	45	TCRBV24-01*01	TCRBV24	TCRBV24-01	01				TCRBD01-01*01	TCRBD01	TCRBD01-01	01				TCRBJ02-05*01	TCRBJ02	TCRBJ02-05	01				3	4	0	4	0	2	36	-1	51	59	63	1	In	VDJ
CTGAAGATCCAGCGCACAGAGCAGCGGGACTCGGCCATGTATCGCTGTGCCAGCAGCTTGGGAGCCGGGGAGCTGTTTTTTGGAGAA	CASSLGAGELFF	1	0.0010649627263045794	36	TCRBV07-06*01	TCRBV07	TCRBV07-06	01				TCRBD02-01*02	TCRBD02	TCRBD02-01	02				TCRBJ02-02*01	TCRBJ02	TCRBJ02-02	01				3	0	9	2	0	6	45	-1	59	-1	64	1	In	VDJ
GAGTCGCCCAGCCCCAACCAGACCTCTCTGTACTTCTGTGCCAGCAGTTTAAACGGCAGGGTCGACACTGAAGCTTTCTTTGGACAA	CASSLNGRVDTEAFF	1	0.0010649627263045794	45	TCRBV27-01*01	TCRBV27	TCRBV27-01	01				TCRBD01-01*01	TCRBD01	TCRBD01-01	01				TCRBJ01-01*01	TCRBJ01	TCRBJ01-01	01				2	3	4	3	5	3	36	51	56	61	64	1	In	VDJ
CAGGGGGACTCGGCCATGTATCTCTGTGCCAGCAGTCCTCGGCAAAGGCAGGGACCGTACGGGAACACTGAAGCTTTCTTTGGACAA	CASSPRQRQGPYGNTEAFF	1	0.0010649627263045794	57	TCRBV07-09*01	TCRBV07	TCRBV07-09	01								TCRBD01,TCRBD02	TCRBD01-01,TCRBD02-01		TCRBJ01-01*01	TCRBJ01	TCRBJ01-01	01				6	7	0	7	15	1	24	35	50	55	62	1	In	VDJ
AGTTCTAAGAAGCTCCTTCTCAGTGACTCTGGCTTCTATCTCTGTGCCTGGTCGACAGGGTGGGGTCAGCCCCAGCATTTTGGTGAT	CAWSTGWGQPQHF	1	0.0010649627263045794	39	TCRBV30-01	TCRBV30	TCRBV30-01				01,05	TCRBD01-01*01	TCRBD01	TCRBD01-01	01				TCRBJ01-05*01	TCRBJ01	TCRBJ01-05	01				5	5	2	3	2	6	42	51	53	60	65	1	In	VDJ
ATCCAGCAGGTAGTGCGAGGAGATTCGGCAGCTTATTTCTGTGCCAGCTCAAAGGGACAGAATAATTCACCCCTCCACTTTGGGAAT	CASSKGQNNSPLHF	1	0.0010649627263045794	42	TCRBV18-01*01	TCRBV18	TCRBV18-01	01				TCRBD01-01*01	TCRBD01	TCRBD01-01	01				TCRBJ01-06*01	TCRBJ01	TCRBJ01-06	01				5	1	0	5	2	5	39	51	53	60	61	1	In	VDJ
ATCCGCTCACCAGGCCTGGGGGACGCAGCCATGTACCTGTGTGCCACCAGCACGAGAAAGACAGGGATCGAGCAGTACTTCGGGCCG	CATSTRKTGIEQYF	1	0.0010649627263045794	42	TCRBV15-01*02	TCRBV15	TCRBV15-01	02				TCRBD01-01*01	TCRBD01	TCRBD01-01	01				TCRBJ02-07*01	TCRBJ02	TCRBJ02-07	01				4	2	2	3	7	6	39	52	59	66	68	1	In	VDJ
AATTCCCTGGAGCTTGGTGACTCTGCTGTGTATTTCTGTGCCAGCAGCCAAGCTCCAGGGCCAGGAAACACCATATATTTTGGAGAG	CASSQAPGPGNTIYF	1	0.0010649627263045794	45	TCRBV03-01/03-02*01	TCRBV03	TCRBV03-01/03-02	01				TCRBD01-01*01	TCRBD01	TCRBD01-01	01				TCRBJ01-03*01	TCRBJ01	TCRBJ01-03	01				1	3	4	3	3	4	36	52	55	60	63	1	In	VDJ
ACTGTGAGCAACATGAGCCCTGAAGACAGCAGCATATATCTCTGCAGCGTTGATCCTTGGCTAGAGAATGAGCAGTTCTTCGGGCCA	CSVDPWLENEQFF	1	0.0010649627263045794	39	TCRBV29-01	TCRBV29	TCRBV29-01				01,02	TCRBD02-01	TCRBD02	TCRBD02-01				01,02	TCRBJ02-01*01	TCRBJ02	TCRBJ02-01	01				3	2	4	8	7	7	42	53	60	64	66	1	In	VDJ
ATCCAGCCTGCAGAGCTTGGGGACTCGGCCATGTATCTCTGTGCCAGCAGCTTAGCGACAGGGCAGACTGAAGCTTTCTTTGGACAA	CASSLATGQTEAFF	1	0.0010649627263045794	42	TCRBV11-01*01	TCRBV11	TCRBV11-01	01				TCRBD01-01*01	TCRBD01	TCRBD01-01	01				TCRBJ01-01*01	TCRBJ01	TCRBJ01-01	01				0	3	2	3	0	5	39	-1	56	63	66	1	In	VDJ
CAGCCCTCAGAACCCAGGGACTCAGCTGTGTACTTCTGTGCCAGCACCACAGGGAGGGCCGAGTCCTACGAGCAGTACTTCGGGCCG	CASTTGRAESYEQYF	1	0.0010649627263045794	45	TCRBV12	TCRBV12				TCRBV12-03/12-04,TCRBV12-04		TCRBD02-01*02	TCRBD02	TCRBD02-01	02				TCRBJ02-07*01	TCRBJ02	TCRBJ02-07	01				7	5	9	0	5	1	36	46	51	58	63	1	In	VDJ
AAGATCCAGCGCACAGAGCAGCGGGACTCGGCCATGTATCGCTGTGCCAGCAGCTTATCTGGGGCCAACGTCCTGACTTTCGGGGCC	CASSLSGANVLTF	2	0.002129925452609159	39	TCRBV07-06*01	TCRBV07	TCRBV07-06	01											TCRBJ02-06*01	TCRBJ02	TCRBJ02-06	01				2	0	0	0	0	1	42	-1	-1	-1	57	2	In	VJ
GAGTCGCCCAGCCCCAACCAGACCTCTCTGTACTTCTGTGCCAGCAGTTTATGGGGCAGCATGAACACTGAAGCTTTCTTTGGACAA	CASSLWGSMNTEAFF	1	0.0010649627263045794	45	TCRBV27-01*01	TCRBV27	TCRBV27-01	01				TCRBD01-01*01	TCRBD01	TCRBD01-01	01				TCRBJ01-01*01	TCRBJ01	TCRBJ01-01	01				1	4	7	0	0	0	36	-1	52	57	61	1	In	VDJ
GTGAACGCCTTGTTGCTGGGGGACTCGGCCCTCTATCTCTGTGCCAGCAGCGGCCCTTGGGGGGGGTCTGGCTACACCTTCGGTTCG	CASSGPWGGSGYTF	1	0.0010649627263045794	42	TCRBV05-06*01	TCRBV05	TCRBV05-06	01				TCRBD02-01*01	TCRBD02	TCRBD02-01	01				TCRBJ01-02*01	TCRBJ01	TCRBJ01-02	01				4	3	9	0	7	7	39	51	58	65	68	1	In	VDJ
TGGCGTCTGCTGTACCCTCTCAGACATCTGTGTACTTCTGTGCCAGCAGTCTTACAGGGAGCCGAGTACGAGCAGTACTTCGGGCCG		1	0.0010649627263045794	43	TCRBV06-04*01	TCRBV06	TCRBV06-04	01				TCRBD01-01*01	TCRBD01	TCRBD01-01	01				TCRBJ02-07*01	TCRBJ02	TCRBJ02-07	01				5	7	3	3	3	4	38	50	53	59	66	1	Out	VDJ
NNNNTGTCGGCTGCTCCCTCCCAGACATCTGTGTACTTCTGTGCCAGCAAAATGTCACAGGGACTAACGGCCCAGTACTTCGGGCCA	CASKMSQGLTAQYF	1	0.0010649627263045794	42	TCRBV06-05*01	TCRBV06	TCRBV06-05	01				TCRBD02-01	TCRBD02	TCRBD02-01				01,02	TCRBJ02-05*01	TCRBJ02	TCRBJ02-05	01				7	4	0	9	10	9	39	49	59	66	70	1	In	VDJ
GCCTTGGAGCTGGACGACTCGGCCCTGTATCTCTGTGCCAGCAGATCCTTTTTGGGAGGGCCTACAGATACGCAGTATTTTGGCCCA	CASRSFLGGPTDTQYF	1	0.0010649627263045794	48	TCRBV05-04*01	TCRBV05	TCRBV05-04	01				TCRBD02-01*02	TCRBD02	TCRBD02-01	02				TCRBJ02-03*01	TCRBJ02	TCRBJ02-03	01				5	3	9	0	9	3	33	44	53	60	63	1	In	VDJ
CGGTCCACAAAGCTGGAGGACTCAGCCATGTACTTCTGTGCCAGCATGGTACTAGCTACGAACACCGGGGAGCTGTTTTTTGGAGAA	CASMVLATNTGELFF	1	0.0010649627263045794	45	TCRBV02-01	TCRBV02	TCRBV02-01				01,03	TCRBD02-01	TCRBD02	TCRBD02-01				01,02	TCRBJ02-02*01	TCRBJ02	TCRBJ02-02	01				7	2	3	7	4	0	36	46	50	56	58	1	In	VDJ
AAGCTGGAGGACTCAGCCATGTACTTCTGTGCCAGCAGTGAAGCGGACAGGGTGCCTGGTAGCAATCAGCCCCAGCATTTTGGTGAT	CASSEADRVPGSNQPQHF	1	0.0010649627263045794	54	TCRBV02-01	TCRBV02	TCRBV02-01				01,03	TCRBD01-01*01	TCRBD01	TCRBD01-01	01				TCRBJ01-05*01	TCRBJ01	TCRBJ01-05	01				0	7	1	3	0	0	27	-1	44	52	59	1	In	VDJ
TCCCCAACCAGACAGCTCTTTACTTCTGTGCCACCAGTTCCCCTTTGGGGGACAGGGACGTGGCGCTATGGCTACACCTTCGGTTCG		1	0.0010649627263045794	55	TCRBV24-01*01	TCRBV24	TCRBV24-01	01				TCRBD01-01*01	TCRBD01	TCRBD01-01	01				TCRBJ01-02*01	TCRBJ01	TCRBJ01-02	01				6	8	0	3	10	4	26	38	48	57	65	1	Out	VDJ
AAGATCCAGCCCTCAGAACCCAGGGACTCAGCTGTGTACTTCTGTGCCAGCAGTTTAGCCCGGGGCTACGAGCAGTACTTCGGGCCG	CASSLARGYEQYF	1	0.0010649627263045794	39	TCRBV12-03/12-04*01	TCRBV12	TCRBV12-03/12-04	01				TCRBD02-01*01	TCRBD02	TCRBD02-01	01				TCRBJ02-07*01	TCRBJ02	TCRBJ02-07	01				0	0	8	3	1	3	42	59	60	-1	65	1	In	VDJ
CAGTCCACGGAGTCAGGGGACACAGCACTGTATTTCTGCTAGGATGGGGGATACCAAGGGAAAGGCTACGAGCAGTACTTCGGGCCG	C*DGGYQGKGYEQYF	1	0.0010649627263045794	45	TCRBV21-01*01	TCRBV21	TCRBV21-01	01								TCRBD01,TCRBD02	TCRBD01-01,TCRBD02-01		TCRBJ02-07*01	TCRBJ02	TCRBJ02-07	01				15	15	6	1	7	3	36	38	45	50	65	1	Stop	VDJ
GTGAGCACCTTGGAGCTGGGGGACTCGGCCCTTTATCTTTGCGCCAGCAGCCTCACAGGGGGCAACACTGAAGCTTTCTTTGGACAA	CASSLTGGNTEAFF	1	0.0010649627263045794	42	TCRBV05-01*01	TCRBV05	TCRBV05-01	01				TCRBD01-01*01	TCRBD01	TCRBD01-01	01				TCRBJ01-01*01	TCRBJ01	TCRBJ01-01	01				4	0	3	0	3	2	39	51	54	-1	63	1	In	VDJ
CGGTCCACAAAGCTGGAGGACTCAGCCATGTACTTCTGTGCCAGCAGTGAGACAGGGGGCGATAGTGAAAAACTGTTTTTTGGCAGT	CASSETGGDSEKLFF	1	0.0010649627263045794	45	TCRBV02-01	TCRBV02	TCRBV02-01				01,03	TCRBD01-01*01	TCRBD01	TCRBD01-01	01				TCRBJ01-04*01	TCRBJ01	TCRBJ01-04	01				3	5	2	0	0	7	36	-1	50	60	65	1	In	VDJ
AAGATCCAGCGCACAGAGCAGGAGGACTCGGCCGTGTATCTCTGTGCCAGCAGCAAGGGGGGTAACTATGGCTACACCTTCGGTTCG	CASSKGGNYGYTF	1	0.0010649627263045794	39	TCRBV07-02	TCRBV07	TCRBV07-02				01,02					TCRBD01,TCRBD02	TCRBD01-01,TCRBD02-01		TCRBJ01-02*01	TCRBJ01	TCRBJ01-02	01				5	1	5	1	1	1	42	54	55	61	62	1	In	VDJ
ATCCAGCCTGCAGAGCTTGAGGACTCGGCCGTGTATCTCTGTGCCAGCAGCCATCGAAGGCACCTCTGGGAGCAGTACTTCGGGCCG	CASSHRRHLWEQYF	1	0.0010649627263045794	42	TCRBV11	TCRBV11				TCRBV11-02,TCRBV11-03						TCRBD01,TCRBD02	TCRBD01-01,TCRBD02-01		TCRBJ02-07*01	TCRBJ02	TCRBJ02-07	01				5	9	5	4	6	7	39	51	57	60	69	1	In	VDJ
NTGTCGGCTGCTCCCTCCCAGACATCTATGTACTTCTGTGCCAGCAGTGAACAATGGGGTGGCGGGGCCGAGCAGTACTTCGGGCCG	CASSEQWGGGAEQYF	1	0.0010649627263045794	45	TCRBV06-01*01	TCRBV06	TCRBV06-01	01				TCRBD02-01*01	TCRBD02	TCRBD02-01	01				TCRBJ02-07*01	TCRBJ02	TCRBJ02-07	01				2	1	7	3	10	6	36	51	61	67	68	1	In	VDJ
NCTCTGAAGATCCGGTCCACAAAGCTGGAGGACTCAGCCATGTACTTCTGTGCCAGCAGTTCTAGTGGTGAGCAGTTCTTCGGGCCA	CASSSSGEQFF	1	0.0010649627263045794	33	TCRBV02-01	TCRBV02	TCRBV02-01				01,03	TCRBD02-01	TCRBD02	TCRBD02-01				01,02	TCRBJ02-01*01	TCRBJ02	TCRBJ02-01	01				5	3	4	8	1	9	48	60	61	65	68	1	In	VDJ
GAGCTGGGGGACTCAGCTTTGTATTTCTGTGCCAGCAGCACCGGACTAGCGGGAGGGATAATCGGTGTCGGGCTGTTTTTTGGAGAA	CASSTGLAGGIIGVGLFF	1	0.0010649627263045794	54	TCRBV09-01*01	TCRBV09	TCRBV09-01	01				TCRBD02-01*02	TCRBD02	TCRBD02-01	02				TCRBJ02-02*01	TCRBJ02	TCRBJ02-02	01				4	14	1	0	3	13	27	39	42	57	71	1	In	VDJ
ATCCAGCCCTCAGAACCCAGGGACTCAGCTGTGTACTTCTGTGCCAGCAGTTTATGGGGATCTAATGAAAAACTGTTTTTTGGCAGT	CASSLWGSNEKLFF	1	0.0010649627263045794	42	TCRBV12	TCRBV12				TCRBV12-03/12-04,TCRBV12-04						TCRBD01,TCRBD02	TCRBD01-01,TCRBD02-01		TCRBJ01-04*01	TCRBJ01	TCRBJ01-04	01				2	1	0	8	2	3	39	54	56	60	61	1	In	VDJ
NNNTGTCGGCTGCTCCCTCCCAGACATCTGTGTACTTCTGTGCCAGCAGTGAAGAAGCACAGGCTCCACGAGCAGTACTTCGGGCCG		1	0.0010649627263045794	43	TCRBV06-01*01	TCRBV06	TCRBV06-01	01				TCRBD01-01*01	TCRBD01	TCRBD01-01	01				TCRBJ02-07*01	TCRBJ02	TCRBJ02-07	01				1	4	3	4	4	5	38	54	58	63	67	1	Out	VDJ
CTGGAGTCCGCTACCAGCTCCCAGACATCTGTGTACTTCTGTGCCATCAGTGAAGGGACTAGCGGCAACGAGCAGTACTTCGGGCCG	CAISEGTSGNEQYF	1	0.0010649627263045794	42	TCRBV10-03*01	TCRBV10	TCRBV10-03	01				TCRBD02-01	TCRBD02	TCRBD02-01				01,02	TCRBJ02-07*01	TCRBJ02	TCRBJ02-07	01				3	2	0	5	1	5	39	53	54	65	67	1	In	VDJ
ACAGTGACCAGTGCCCATCCTGAAGACAGCAGCTTCTACATCTGCAGTGCTAGCTTATCACTGTTCAATGAGCAGTTCTTCGGGCCA	CSASLSLFNEQFF	1	0.0010649627263045794	39	TCRBV20	TCRBV20				TCRBV20-01,TCRBV20-or09_02		TCRBD02-01	TCRBD02	TCRBD02-01				01,02	TCRBJ02-01*01	TCRBJ02	TCRBJ02-01	01				3	3	3	10	6	6	42	53	59	62	65	1	In	VDJ
ACCCTGCAGCCAGAAGACTCGGCCCTGTATCTCTGTGCCAGCAGCCAAGAGAGGCCCCCCACCAGCAATGAGCAGTTCTTCGGGCCA	CASSQERPPTSNEQFF	1	0.0010649627263045794	48	TCRBV04-02*01	TCRBV04	TCRBV04-02	01				TCRBD02-01*02	TCRBD02	TCRBD02-01	02				TCRBJ02-01*01	TCRBJ02	TCRBJ02-01	01				0	11	11	1	0	6	33	-1	50	54	65	1	In	VDJ
ACAGAGCAGGGGGACTCGGCCATGTATCTCTGTGCCAGCAGCTTAGCCCGACAGGGTGGGGGCCAAGAGACCCAGTACTTCGGGCCA	CASSLARQGGGQETQYF	1	0.0010649627263045794	51	TCRBV07-09*01	TCRBV07	TCRBV07-09	01				TCRBD01-01*01	TCRBD01	TCRBD01-01	01				TCRBJ02-05*01	TCRBJ02	TCRBJ02-05	01				0	6	2	3	2	1	30	47	49	56	62	1	In	VDJ
GTGAACGCCTTGGAGCTGGACGACTCGGCCCTATATCTCTGTGCCAGCAGCTTGGGAGGGAGGCAGGCTGAAGCTTTCTTTGGACAA	CASSLGGRQAEAFF	1	0.0010649627263045794	42	TCRBV05-04*01	TCRBV05	TCRBV05-04	01				TCRBD02-01*02	TCRBD02	TCRBD02-01	02				TCRBJ01-01*01	TCRBJ01	TCRBJ01-01	01				0	4	9	1	2	6	39	55	57	63	67	1	In	VDJ
CTGGAGTCGGCTGCTCCCTCCCAGACATCTGTGTACTTCTGTGCCAGCAGTCGAGGGGCCCCAGGGTATGGCTACACCTTCGGTTCG	CASSRGAPGYGYTF	1	0.0010649627263045794	42	TCRBV06	TCRBV06				TCRBV06-01,TCRBV06-06						TCRBD01,TCRBD02	TCRBD01-01,TCRBD02-01		TCRBJ01-02*01	TCRBJ01	TCRBJ01-02	01				5	0	4	3	10	5	39	51	61	-1	66	1	In	VDJ
NNNNNNNTGTCGGCTGCTCCCTCCCAGACATCTGTGTACTTCTGTGCCAGCAGGCCGGGTCTGCGGACTGAAGCTTTCTTTGGACAA	CASRPGLRTEAFF	1	0.0010649627263045794	39	TCRBV06-05*01	TCRBV06	TCRBV06-05	01				TCRBD02-01	TCRBD02	TCRBD02-01				01,02	TCRBJ01-01*01	TCRBJ01	TCRBJ01-01	01				6	0	7	5	9	5	42	53	62	-1	66	1	In	VDJ
ATCCGGTCCACAAAGCTGGAGGACTCAGCCATGTACTTCTGTGCCAGCACCGCCATAAGAGGGGGAGGGGGCTACACCTTCGGTTCG	CASTAIRGGGGYTF	1	0.0010649627263045794	42	TCRBV02-01	TCRBV02	TCRBV02-01				01,03	TCRBD02-01*02	TCRBD02	TCRBD02-01	02				TCRBJ01-02*01	TCRBJ01	TCRBJ01-02	01				7	0	9	0	13	8	39	49	62	-1	69	1	In	VDJ
ACTCTGACAGTGACCAGTGCCCATCCTGAAGACAGCAGCTTCTACATCTGCAGTGCTGCCACGTCCTACGAGCAGTACTTCGGGCCG	CSAATSYEQYF	1	0.0010649627263045794	33	TCRBV20-01	TCRBV20	TCRBV20-01				01,04					TCRBD01,TCRBD02	TCRBD01-01,TCRBD02-01		TCRBJ02-07*01	TCRBJ02	TCRBJ02-07	01				5	1	3	7	3	1	48	57	60	62	63	1	In	VDJ
AGCTCCTTGGAGCTGGGGGACTCAGCCCTGTACTTCTGTGCCAGCAGTCCCTCGGGCGGAGGGTCCACTGAAGCTTTCTTTGGACAA	CASSPSGGGSTEAFF	1	0.0010649627263045794	45	TCRBV13-01*01	TCRBV13	TCRBV13-01	01				TCRBD02-01*02	TCRBD02	TCRBD02-01	02				TCRBJ01-01*01	TCRBJ01	TCRBJ01-01	01				6	2	10	0	10	4	36	47	57	63	65	1	In	VDJ
AGGCCTGGGGGACGCAGCCATGTACCTGTGTGCCACCAGCCCAAACACTAGGTCGATAATAGCAATCAGCCCCAGCATTTTGGTGAT		2	0.002129925452609159	53	TCRBV15-01*02	TCRBV15	TCRBV15-01	02				TCRBD02-01	TCRBD02	TCRBD02-01				01,02	TCRBJ01-05*01	TCRBJ01	TCRBJ01-05	01				5	8	3	8	6	0	28	40	46	51	59	2	Out	VDJ
AAGGTGCAGCCTGCAGAACTGGAGGATTCTGGAGTTTATTTCTGTGCCAGCAGCCAAGTCGGGGGTGGTGGCTACACCTTCGGTTCG	CASSQVGGGGYTF	1	0.0010649627263045794	39	TCRBV14-01*01	TCRBV14	TCRBV14-01	01				TCRBD02-01*01	TCRBD02	TCRBD02-01	01				TCRBJ01-02*01	TCRBJ01	TCRBJ01-02	01				1	3	8	2	1	7	42	58	59	65	68	1	In	VDJ
CTGAAGATCCAGCGCACAGAGCAGCGGGACTCAGCCATGTATCGCTGTGCTAGCAGCAATACAGGGAATGAGCAGTTCTTCGGGCCA	CASSNTGNEQFF	1	0.0010649627263045794	36	TCRBV07	TCRBV07				TCRBV07-06,TCRBV07-07		TCRBD01-01*01	TCRBD01	TCRBD01-01	01				TCRBJ02-01*01	TCRBJ02	TCRBJ02-01	01				5	0	3	3	3	7	45	57	60	-1	66	1	In	VDJ
AAGATCCAGCCCTCAGAACCCAGGGACTCAGCTGTGTACTTCTGTGCCAGCAGCTTGGGCGCGGCGCGGACCCAGTACTTCGGGCCA	CASSLGAARTQYF	1	0.0010649627263045794	39	TCRBV12-03/12-04*01	TCRBV12	TCRBV12-03/12-04	01								TCRBD01,TCRBD02	TCRBD01-01,TCRBD02-01		TCRBJ02-05*01	TCRBJ02	TCRBJ02-05	01				6	8	8	0	3	7	42	53	56	60	68	1	In	VDJ
GAGTCTGCCATCCCCAACCAGACAGCTCTTTACTTCTGTGCCACCCAGATGGGGGGGCAGGGTAATGAAAAACTGTTTTTTGGCAGT	CATQMGGQGNEKLFF	1	0.0010649627263045794	45	TCRBV24-01*01	TCRBV24	TCRBV24-01	01				TCRBD02-01*01	TCRBD02	TCRBD02-01	01				TCRBJ01-04*01	TCRBJ01	TCRBJ01-04	01				9	5	9	0	5	4	36	45	50	57	62	1	In	VDJ
TCAACTCTGACTGTGAGCAACATGAGCCCTGAAGACAGCAGCATATATCTCTGCAGCGTTGGAGAAGATGGCTACACCTTCGGTTCG	CSVGEDGYTF	1	0.0010649627263045794	30	TCRBV29-01*01	TCRBV29	TCRBV29-01	01								TCRBD01,TCRBD02	TCRBD01-01,TCRBD02-01		TCRBJ01-02*01	TCRBJ01	TCRBJ01-02	01				0	0	5	5	0	6	51	-1	65	-1	67	1	In	VDJ
ATCCGGTCCACAAAGCTGGAGGACTCAGCCATGTACTTCTGTGCCAGCAGTTGGACAGGGGGCTCCTACGAGCAGTACTTCGGGCCG	CASSWTGGSYEQYF	1	0.0010649627263045794	42	TCRBV02-01	TCRBV02	TCRBV02-01				01,03	TCRBD01-01*01	TCRBD01	TCRBD01-01	01				TCRBJ02-07*01	TCRBJ02	TCRBJ02-07	01				5	0	1	1	1	0	39	51	52	-1	62	1	In	VDJ
GAGTTGGCTGCTCCCTCCCAGACATCTGTGTACTTCTGTGCCAGCAGCCCGAAGGGGGCAGGGAGTGACGAGCAGTACTTCGGGCCG	CASSPKGAGSDEQYF	1	0.0010649627263045794	45	TCRBV06-06	TCRBV06	TCRBV06-06				01,04	TCRBD01-01*01	TCRBD01	TCRBD01-01	01				TCRBJ02-07*01	TCRBJ02	TCRBJ02-07	01				6	8	5	0	5	5	36	47	52	59	67	1	In	VDJ
CAGCGCACAGAGCAGGAGGACTCGGCCGTGTATCTCTGTGCCAGCAGCCCAGCGGGGTCCCTCCAAGAGACCCAGTACTTCGGGCCA	CASSPAGSLQETQYF	1	0.0010649627263045794	45	TCRBV07-02	TCRBV07	TCRBV07-02				01,02	TCRBD02-01*01	TCRBD02	TCRBD02-01	01				TCRBJ02-05*01	TCRBJ02	TCRBJ02-05	01				5	5	6	3	2	1	36	48	50	57	62	1	In	VDJ
NTGAAGATCCAGCCCTCAGAACCCAGGGACTCAGCTGTGTACTTCTGTGCCAGCAGATCCATCGGGGATACGCAGTATTTTGGCCCA	CASRSIGDTQYF	1	0.0010649627263045794	36	TCRBV12-03/12-04*01	TCRBV12	TCRBV12-03/12-04	01				TCRBD02-01	TCRBD02	TCRBD02-01				01,02	TCRBJ02-03*01	TCRBJ02	TCRBJ02-03	01				6	0	8	4	6	6	45	56	62	-1	66	1	In	VDJ
AATTCCCTGGAGCTTGGTGACTCTGCTGTGTATTTCTGTGCCAGCAGCCAAGACCCGTTCCCGAACACTGAAGCTTTCTTTGGACAA	CASSQDPFPNTEAFF	1	0.0010649627263045794	45	TCRBV03-01/03-02*01	TCRBV03	TCRBV03-01/03-02	01				TCRBD02-01	TCRBD02	TCRBD02-01				01,02	TCRBJ01-01*01	TCRBJ01	TCRBJ01-01	01				0	5	8	6	2	1	36	53	55	57	62	1	In	VDJ
AAGATCCAGCCTGCAGAGCTTGAGGACTCGGCCGTGTATCTCTGTGCCAGCGGAACAGGGGGATCTCAGCCCCAGCATTTTGGTGAT	CASGTGGSQPQHF	1	0.0010649627263045794	39	TCRBV11	TCRBV11				TCRBV11-02,TCRBV11-03		TCRBD01-01*01	TCRBD01	TCRBD01-01	01				TCRBJ01-05*01	TCRBJ01	TCRBJ01-05	01				8	3	3	1	3	6	42	51	54	62	65	1	In	VDJ
CTGAAGATCCAGCGCACAGAGCAGGGGGACTCGGCCATGTATCTCTGTGCCAGCAGCTTAGACGACTCACCCCTCCACTTTGGGAAT	CASSLDDSPLHF	1	0.0010649627263045794	36	TCRBV07-09*01	TCRBV07	TCRBV07-09	01								TCRBD01,TCRBD02	TCRBD01-01,TCRBD02-01		TCRBJ01-06*01	TCRBJ01	TCRBJ01-06	01				1	0	2	7	2	10	45	61	63	-1	66	1	In	VDJ
GCCCAAAAGAACCCGACAGCTTTCTATCTCTGTGCCAGCTCAAAGCGGGACAGGGGGCACCTGGGCTATGGCTACACCTTCGGTTCG	CASSKRDRGHLGYGYTF	1	0.0010649627263045794	51	TCRBV19-01*01	TCRBV19	TCRBV19-01	01				TCRBD01-01*01	TCRBD01	TCRBD01-01	01				TCRBJ01-02*01	TCRBJ01	TCRBJ01-02	01				9	7	0	0	8	4	30	38	46	58	65	1	In	VDJ
ATTCTGGAGTCCGCCAGCACCAACCAGACATCTATGTACCTCTGTGCCAGCAGTTCAGAGCTTAACTATGGCTACACCTTCGGTTCG	CASSSELNYGYTF	2	0.002129925452609159	39	TCRBV28-01*01	TCRBV28	TCRBV28-01	01								TCRBD01,TCRBD02	TCRBD01-01,TCRBD02-01		TCRBJ01-02*01	TCRBJ01	TCRBJ01-02	01				4	4	4	5	0	1	42	-1	55	58	62	2	In	VDJ
AGTTCTAAGAAGCTCCTTCTCAGTGACTCTGGCTTCTATCTCTGTGCCTGGTTTCGTGGCGGGGCCAACGTCCTGACTTTCGGGGCC	CAWFRGGANVLTF	1	0.0010649627263045794	39	TCRBV30-01	TCRBV30	TCRBV30-01				01,05	TCRBD01-01*01	TCRBD01	TCRBD01-01	01				TCRBJ02-06*01	TCRBJ02	TCRBJ02-06	01				5	0	9	0	6	4	42	51	57	-1	60	1	In	VDJ
GAGTCCGCCAGCACCAACCAGACATCTATGTACCTCTGTGCCAGCAGTCCGCCCGGGACGCTGGGAGAGACCCAGTACTTCGGGCCA	CASSPPGTLGETQYF	1	0.0010649627263045794	45	TCRBV28-01*01	TCRBV28	TCRBV28-01	01								TCRBD01,TCRBD02	TCRBD01-01,TCRBD02-01		TCRBJ02-05*01	TCRBJ02	TCRBJ02-05	01				5	6	0	7	6	4	36	48	54	59	65	1	In	VDJ
ATCCAGCGCACAGAGCAGCGGGACTCGGCCATGTATCGCTGTGCCAGCAGCTTAGCACTTCGCGCGGATACGCAGTATTTTGGCCCA	CASSLALRADTQYF	1	0.0010649627263045794	42	TCRBV07-06*01	TCRBV07	TCRBV07-06	01				TCRBD02-01	TCRBD02	TCRBD02-01				01,02	TCRBJ02-03*01	TCRBJ02	TCRBJ02-03	01				0	7	3	10	0	6	39	-1	56	59	66	1	In	VDJ
AAGATCCAGCCCTCAGAACCCAGGGACTCAGCTGTGTACTTCTGTGCCAGCAAGGGACCATTAGCAGATACGCAGTATTTTGGCCCA	CASKGPLADTQYF	1	0.0010649627263045794	39	TCRBV12-03/12-04*01	TCRBV12	TCRBV12-03/12-04	01								TCRBD01,TCRBD02	TCRBD01-01,TCRBD02-01		TCRBJ02-03*01	TCRBJ02	TCRBJ02-03	01				7	6	0	7	1	4	42	52	53	58	64	1	In	VDJ
ATCCAGCAGGTAGTGCGAGGAGATTCGGCAGCTTATTTCTGTGCCAGCTCCAAAACACAGGGGCCCGGGGAGCTGTTTTTTGGAGAA	CASSKTQGPGELFF	1	0.0010649627263045794	42	TCRBV18-01*01	TCRBV18	TCRBV18-01	01				TCRBD01-01*01	TCRBD01	TCRBD01-01	01				TCRBJ02-02*01	TCRBJ02	TCRBJ02-02	01				6	1	3	2	6	6	39	50	56	63	64	1	In	VDJ
NNNNNNNNNNNNNTGTCGGCTGCTCCCTCCCAGACATCTGTGTACTTCTGTGCCAGCAGGACGGTCTATGGCTACACCTTCGGTTCG	CASRTVYGYTF	1	0.0010649627263045794	33	TCRBV06-05*01	TCRBV06	TCRBV06-05	01								TCRBD01,TCRBD02	TCRBD01-01,TCRBD02-01		TCRBJ01-02*01	TCRBJ01	TCRBJ01-02	01				6	3	2	7	0	4	48	-1	59	62	65	1	In	VDJ
CGCTCACCAGGCCTGGGGGACGCAGCCATGTACCTGTGTGCCACCAGCAGAGATCGGGGCAGGGGAGGCGGCTACACCTTCGGTTCG	CATSRDRGRGGGYTF	1	0.0010649627263045794	45	TCRBV15-01*02	TCRBV15	TCRBV15-01	02								TCRBD01,TCRBD02	TCRBD01-01,TCRBD02-01		TCRBJ01-02*01	TCRBJ01	TCRBJ01-02	01				0	4	4	2	6	8	36	53	59	65	69	1	In	VDJ
ATCCAGCCCTCAGAACCCAGGGACTCAGCTGTGTACTTCTGTGCCAGCGGTCCGAGCTCCTATAATTCACCCCTCCACTTTGGGAAC	CASGPSSYNSPLHF	1	0.0010649627263045794	42	TCRBV12	TCRBV12				TCRBV12-03/12-04,TCRBV12-04		TCRBD02-01*02	TCRBD02	TCRBD02-01	02				TCRBJ01-06*02	TCRBJ01	TCRBJ01-06	02				8	0	11	2	5	0	39	48	53	-1	56	1	In	VDJ
TTGGCGTCTGCTGTACCCTCTCAGACATCTGTGTACTTCTGTGCCAGCAGTTATAGGCCTTTAGGTGGTGAGCAGTTCTTCGGGCCA	CASSYRPLGGEQFF	1	0.0010649627263045794	42	TCRBV06-04*01	TCRBV06	TCRBV06-04	01								TCRBD01,TCRBD02	TCRBD01-01,TCRBD02-01		TCRBJ02-01*01	TCRBJ02	TCRBJ02-01	01				5	11	5	4	3	9	39	51	54	57	68	1	In	VDJ
GTCTGCTGCCTCCTCCCAGACATCTGTATATTTCTGCGCCAGCAGTAAAATAACGGGGGGTCCGCCGGGGAGCTGTTTTTTGGAGAA		1	0.0010649627263045794	47	TCRBV10-01	TCRBV10	TCRBV10-01				01,03	TCRBD02-01*01	TCRBD02	TCRBD02-01	01				TCRBJ02-02*01	TCRBJ02	TCRBJ02-02	01				5	4	8	1	7	6	34	46	53	60	64	1	Out	VDJ
ACCTTGGAGCTGGGGGACTCGGCCCTTTATCTTTGCGCCAGCAGCATGGCCGGGGACTGGGGTCCCGGGGAGCTGTTTTTTGGAGAA	CASSMAGDWGPGELFF	1	0.0010649627263045794	48	TCRBV05-01*01	TCRBV05	TCRBV05-01	01				TCRBD02-01	TCRBD02	TCRBD02-01				01,02	TCRBJ02-02*01	TCRBJ02	TCRBJ02-02	01				0	6	0	10	3	6	33	49	52	58	64	1	In	VDJ
GAGCAACATGAGCCCTGAAGACAGCAGCATATATCTCTGCAGCGTGAAACGGTGTGCGGATAGAACACTGAAGCTTTCTTTGGACAA		2	0.002129925452609159	44	TCRBV29-01	TCRBV29	TCRBV29-01				01,02	TCRBD02-01	TCRBD02	TCRBD02-01				01,02	TCRBJ01-01*01	TCRBJ01	TCRBJ01-01	01				6	3	7	5	10	1	37	45	55	59	62	2	Out	VDJ
CAGCGCACAGAGCAGGGGGACTCGGCCATGTATCTCTGTGCCAGCAGCCCGGGGGCAGGGAGCGGTGAAAAACTGTTTTTTGGCAGT	CASSPGAGSGEKLFF	1	0.0010649627263045794	45	TCRBV07-09*01	TCRBV07	TCRBV07-09	01								TCRBD01,TCRBD02	TCRBD01-01,TCRBD02-01		TCRBJ01-04*01	TCRBJ01	TCRBJ01-04	01				5	9	6	0	2	7	36	48	50	56	65	1	In	VDJ
CAGGTAGTGCGAGGAGATTCGGCAGCTTATTTCTGTGCCAGCTCACACATCCCCAGGGGAACTAATGAAAAACTGTTTTTTGGCAGT	CASSHIPRGTNEKLFF	1	0.0010649627263045794	48	TCRBV18-01*01	TCRBV18	TCRBV18-01	01				TCRBD01-01*01	TCRBD01	TCRBD01-01	01				TCRBJ01-04*01	TCRBJ01	TCRBJ01-04	01				4	0	4	2	7	1	33	46	53	-1	59	1	In	VDJ
ATCCGGTCCACAAAGCTGGAGGACTCAGCCATGTACTTCTGTGCCAGCAGTCCAAGACCAGGGCCCTATGGCTACACCTTCGGTTCG	CASSPRPGPYGYTF	1	0.0010649627263045794	42	TCRBV02-01	TCRBV02	TCRBV02-01				01,03	TCRBD01-01*01	TCRBD01	TCRBD01-01	01				TCRBJ01-02*01	TCRBJ01	TCRBJ01-02	01				5	2	4	3	7	4	39	51	58	63	65	1	In	VDJ
CAGCCCATGGAACCCAGGGACTTGGGCCTATATTTCTGTGCCAGCAGCTGTTTAGCGGGTCGACCCTACGAGCAGTACTTCGGGCCG	CASSCLAGRPYEQYF	1	0.0010649627263045794	45	TCRBV12-01*01	TCRBV12	TCRBV12-01	01				TCRBD02-01	TCRBD02	TCRBD02-01				01,02	TCRBJ02-07*01	TCRBJ02	TCRBJ02-07	01				4	5	5	4	3	2	36	49	52	59	64	1	In	VDJ
AAGATCCAGCCTGCAGAGCTTGGGGACTCGGCCATGTATCTCTGTGCCAGCAGCTTCCGTACAGGGGCCGAGCAGTACTTCGGGCCG	CASSFRTGAEQYF	1	0.0010649627263045794	39	TCRBV11-01*01	TCRBV11	TCRBV11-01	01				TCRBD01-01*01	TCRBD01	TCRBD01-01	01				TCRBJ02-07*01	TCRBJ02	TCRBJ02-07	01				3	1	3	2	4	6	42	56	60	67	68	1	In	VDJ
TCGGCTGCTCCCTCCCAGACATCTGTGTACTTCTGTGCCAGCAGTGATAGTGGACTAGCGGGACGAGATACGCAGTATTTTGGCCCA	CASSDSGLAGRDTQYF	1	0.0010649627263045794	48	TCRBV06-01*01	TCRBV06	TCRBV06-01	01				TCRBD02-01*02	TCRBD02	TCRBD02-01	02				TCRBJ02-03*01	TCRBJ02	TCRBJ02-03	01				3	2	1	3	4	5	33	47	51	63	65	1	In	VDJ
ACATCGGCCCAAAAGAACCCGACAGCTTTCTATCTCTGTGCCAGTAGCTCTCCACGGACAGGCCCTCAGCCCCAGCATTTTGGTGAT	CASSSPRTGPQPQHF	1	0.0010649627263045794	45	TCRBV19-01*01	TCRBV19	TCRBV19-01	01				TCRBD01-01*01	TCRBD01	TCRBD01-01	01				TCRBJ01-05*01	TCRBJ01	TCRBJ01-05	01				6	3	1	4	8	6	36	47	55	62	65	1	In	VDJ
GTGACCAGTGCCCATCCTGAAGACAGCAGCTTCTACATCTGCAGTGCTGCAAACCCGATCGGCAATCAGCCCCAGCATTTTGGTGAT	CSAANPIGNQPQHF	1	0.0010649627263045794	42	TCRBV20	TCRBV20				TCRBV20-01,TCRBV20-or09_02						TCRBD01,TCRBD02	TCRBD01-01,TCRBD02-01		TCRBJ01-05*01	TCRBJ01	TCRBJ01-05	01				5	3	2	8	8	2	39	48	56	58	61	1	In	VDJ
NNNNTGTCGGCTGCTCCCTCCCAGACATCTGTGTACTTCTGTGCCAGCAGTGATGTGAGGGGAAGCCAGCCCCAGCATTTTGGTGAT	CASSDVRGSQPQHF	1	0.0010649627263045794	42	TCRBV06-01*01	TCRBV06	TCRBV06-01	01								TCRBD01,TCRBD02	TCRBD01-01,TCRBD02-01		TCRBJ01-05*01	TCRBJ01	TCRBJ01-05	01				3	4	5	2	4	7	39	53	57	62	66	1	In	VDJ
AGCACCTTGGAGCTGGGGGACTCGGCCCTTTATCTTTGCGCCAGCAGCCCGGCCGGGGGCTTCCAAGAGACCCAGTACTTCGGGCCA	CASSPAGGFQETQYF	1	0.0010649627263045794	45	TCRBV05-01*01	TCRBV05	TCRBV05-01	01								TCRBD01,TCRBD02	TCRBD01-01,TCRBD02-01		TCRBJ02-05*01	TCRBJ02	TCRBJ02-05	01				4	2	6	0	6	1	36	48	54	60	62	1	In	VDJ
GAGCTGGACGACTCGGCCCTGTATCTCTGTGCCAGCAGCCCTTTTAGCGGGGGGGTCATAAGCACAGATACGCAGTATTTTGGCCCA	CASSPFSGGVISTDTQYF	1	0.0010649627263045794	54	TCRBV05-04*01	TCRBV05	TCRBV05-04	01				TCRBD02-01*01	TCRBD02	TCRBD02-01	01				TCRBJ02-03*01	TCRBJ02	TCRBJ02-03	01				4	5	5	0	5	0	27	39	44	55	60	1	In	VDJ
CATGAGCCCTGAAGACAGCAGCATATATCTCTGCAGCAGAGGTGGGACAGATTCACGGACCACACAGATACGCAGTATTTTGGCCCA		1	0.0010649627263045794	50	TCRBV29-01	TCRBV29	TCRBV29-01				01,02,03	TCRBD01-01*01	TCRBD01	TCRBD01-01	01				TCRBJ02-03*01	TCRBJ02	TCRBJ02-03	01				8	12	0	5	6	2	31	37	43	50	62	1	Out	VDJ
ACATCGGCCCAAAAGAACCCGACAGCTTTCTATCTCTGTGCCAGTAGTATAGGCGGAGAGGGCAACACTGAAGCTTTCTTTGGACAA	CASSIGGEGNTEAFF	1	0.0010649627263045794	45	TCRBV19-01*01	TCRBV19	TCRBV19-01	01				TCRBD02-01*02	TCRBD02	TCRBD02-01	02				TCRBJ01-01*01	TCRBJ01	TCRBJ01-01	01				1	1	11	0	5	2	36	52	57	62	63	1	In	VDJ
AATCTTCACATCAATTCCCTGGAGCTTGGTGACTCTGCTGTGTATTTCTGTGCCAGCAGCACGAACTACGAGCAGTACTTCGGGCCG	CASSTNYEQYF	1	0.0010649627263045794	33	TCRBV03-01/03-02*01	TCRBV03	TCRBV03-01/03-02	01								TCRBD01,TCRBD02	TCRBD01-01,TCRBD02-01		TCRBJ02-07*01	TCRBJ02	TCRBJ02-07	01				5	1	2	8	2	3	48	60	62	64	65	1	In	VDJ
TCTGCTGTACCCTCTCAGACATCTGTGTACTTCTGTGCCAGCAATAACCGGGACTAGCGGGAGCTCCACGAGCAGTACTTCGGGCCG	CASNNRD*RELHEQYF	1	0.0010649627263045794	48	TCRBV06-04*01	TCRBV06	TCRBV06-04	01				TCRBD02-01*02	TCRBD02	TCRBD02-01	02				TCRBJ02-07*01	TCRBJ02	TCRBJ02-07	01				7	4	0	2	6	5	33	43	49	63	67	1	Stop	VDJ
CTAGAGTCTGCCATCCCCAACCAGACAGCTCTTTACTTCTGTGCCACCAGCCACGCGGCGGGCCTAGAGACCCAGTACTTTGGGCCA	CATSHAAGLETQYF	1	0.0010649627263045794	42	TCRBV24-01*01	TCRBV24	TCRBV24-01	01				TCRBD02-01	TCRBD02	TCRBD02-01				01,02	TCRBJ02	TCRBJ02				TCRBJ02-01,TCRBJ02-05		7	19	7	4	7	22	39	50	57	62	81	1	In	VDJ
ATCCGGTCCACAAAGCTGGAGGACTCAGCCATGTACTTCTGTGCCAGCAGCGCCGGGACTAGCAGGGATGAGCAGTTCTTCGGGCCA	CASSAGTSRDEQFF	1	0.0010649627263045794	42	TCRBV02-01	TCRBV02	TCRBV02-01				01,03	TCRBD02-01	TCRBD02	TCRBD02-01				01,02	TCRBJ02-01*01	TCRBJ02	TCRBJ02-01	01				6	4	0	7	4	8	39	50	54	63	67	1	In	VDJ
GTGAGCAACATGAGCCCTGAAGACAGCAGCATATATCTCTGCAGCGCTAATAGCGGGATCGATTCCAATGAGCAGTTCTTCGGGCCA	CSANSGIDSNEQFF	1	0.0010649627263045794	42	TCRBV29-01*03	TCRBV29	TCRBV29-01	03				TCRBD02-01*02	TCRBD02	TCRBD02-01	02				TCRBJ02-01*01	TCRBJ02	TCRBJ02-01	01				6	7	5	3	3	6	39	47	50	58	65	1	In	VDJ
CGGTCCACAAAGCTGGAGGACTCAGCCATGTACTTCTGTGCCAGCTGTGGGACCTACGGGGCTTACAATGAGCAGTTCTTCGGGCCA	CASCGTYGAYNEQFF	1	0.0010649627263045794	45	TCRBV02-01	TCRBV02	TCRBV02-01				01,03					TCRBD01,TCRBD02	TCRBD01-01,TCRBD02-01		TCRBJ02-01*01	TCRBJ02	TCRBJ02-01	01				4	1	7	0	8	4	36	49	57	62	63	1	In	VDJ
NTGTCGGCTGCTCCCTCCCAGACATCTGTGTACTTCTGTGCCAGCAGTTACGAGGCTAGCGGGACCGGGGAGCTGTTTTTTGGAGAA	CASSYEASGTGELFF	1	0.0010649627263045794	45	TCRBV06-05*01	TCRBV06	TCRBV06-05	01				TCRBD02-01	TCRBD02	TCRBD02-01				01,02	TCRBJ02-02*01	TCRBJ02	TCRBJ02-02	01				2	0	4	4	4	5	36	51	55	-1	63	1	In	VDJ
ACCTTGGAGCTGGGGGACTCGGCCCTTTATCTTTGCGCCAGCAGCTTGGATGGCAGACCAACTAATGAAAAACTGTTTTTTGGCAGT	CASSLDGRPTNEKLFF	1	0.0010649627263045794	48	TCRBV05-01*01	TCRBV05	TCRBV05-01	01								TCRBD01,TCRBD02	TCRBD01-01,TCRBD02-01		TCRBJ01-04*01	TCRBJ01	TCRBJ01-04	01				0	0	2	7	6	0	33	49	55	-1	58	1	In	VDJ
CTGAGCTCTCTGGAGCTGGGGGACTCAGCTTTGTATTTCTGTGCCAGCAGCCCCCGGACGGCCTCCTACGAGCAGTACTTCGGGCCG	CASSPRTASYEQYF	1	0.0010649627263045794	42	TCRBV09-01*01	TCRBV09	TCRBV09-01	01								TCRBD01,TCRBD02	TCRBD01-01,TCRBD02-01		TCRBJ02-07*01	TCRBJ02	TCRBJ02-07	01				4	3	1	7	4	0	39	51	55	59	62	1	In	VDJ
TTCTAAGAAGCTCCTTCTCAGTGACTCTGGCTTCTATCTCTGTGCCTGGAGCCTGACAGGGGGCCCTACGAGCAATACTTCGGGCCG		1	0.0010649627263045794	41	TCRBV30-01*01	TCRBV30	TCRBV30-01	01				TCRBD01-01*01	TCRBD01	TCRBD01-01	01				TCRBJ02-07*01	TCRBJ02	TCRBJ02-07	01				3	11	2	0	3	13	40	51	54	64	75	1	Out	VDJ
CTGATTCTGGAGTCCGCCAGCACCAACCAGACATCTATGTACCTCTGTGCCAGCAGTTTCGCAGGGGGCCCCCAGCATTTTGGTGAT	CASSFAGGPQHF	2	0.002129925452609159	36	TCRBV28-01*01	TCRBV28	TCRBV28-01	01				TCRBD01-01*01	TCRBD01	TCRBD01-01	01				TCRBJ01-05*01	TCRBJ01	TCRBJ01-05	01				3	0	4	0	2	10	45	59	61	-1	69	2	In	VDJ
AGCTGCTCCCTCTCAGACTTCTGTTTACTTCTGTGCCAGCAGTTACTCCTTCGGGGAAAGTGGCGAAACGAGCAGTACTTCGGGCCG		1	0.0010649627263045794	50	TCRBV06-07*01	TCRBV06	TCRBV06-07	01				TCRBD02-01*01	TCRBD02	TCRBD02-01	01				TCRBJ02-07*01	TCRBJ02	TCRBJ02-07	01				0	11	8	3	3	5	31	48	51	56	67	1	Out	VDJ
NTGTCGGCTGCTCCCTCCCAGACATCTGTGTACTTCTGTGCCAGCAGGGATAGCGGGGGGGTCACAGATACGCAGTATTTTGGCCCA	CASRDSGGVTDTQYF	1	0.0010649627263045794	45	TCRBV06-05*01	TCRBV06	TCRBV06-05	01				TCRBD02-01*01	TCRBD02	TCRBD02-01	01				TCRBJ02-03*01	TCRBJ02	TCRBJ02-03	01				6	1	5	0	3	2	36	47	50	61	62	1	In	VDJ
ACTCTGACTGTGAGCAACATGAGCCCTGAAGACAGCAGCATATATCTCTGCAGCGTCCGGGGGCGTGGTGAAGCTTTCTTTGGACAA	CSVRGRGEAFF	1	0.0010649627263045794	33	TCRBV29-01*01	TCRBV29	TCRBV29-01	01								TCRBD01,TCRBD02	TCRBD01-01,TCRBD02-01		TCRBJ01-01*01	TCRBJ01	TCRBJ01-01	01				6	4	6	0	2	7	48	56	58	64	68	1	In	VDJ
GAGTCGCCCAGCCCCAACCAGACCTCTCTGTACTTCTGTGCCAGCAGGACCGGACCGGGGAGCAATCAGCCCCAGCATTTTGGTGAT	CASRTGPGSNQPQHF	2	0.002129925452609159	45	TCRBV27-01*01	TCRBV27	TCRBV27-01	01				TCRBD02-01*01	TCRBD02	TCRBD02-01	01				TCRBJ01-05*01	TCRBJ01	TCRBJ01-05	01				6	0	8	3	8	1	36	47	55	-1	60	2	In	VDJ
TCGGCTGCTCCCTCCCAGACATCTGTGTACTTCTGTGCCAGCAGCAGGGACACACAGGGACTCTACAATGAGCAGTTCTTCGGGCCA	CASSRDTQGLYNEQFF	1	0.0010649627263045794	48	TCRBV06	TCRBV06				TCRBV06-01,TCRBV06-05						TCRBD01,TCRBD02	TCRBD01-01,TCRBD02-01		TCRBJ02-01*01	TCRBJ02	TCRBJ02-01	01				6	10	0	6	2	3	33	44	46	52	62	1	In	VDJ
CTGAGTTCTAAGAAGCTCCTTCTCAGTGACTCTGGCTTCTATCTCTGTGCCTGGGGGGACTATGGGACTGAAGCTTTCTTTGGACAA	CAWGDYGTEAFF	1	0.0010649627263045794	36	TCRBV30-01*05	TCRBV30	TCRBV30-01	05				TCRBD02-01	TCRBD02	TCRBD02-01				01,02	TCRBJ01-01*01	TCRBJ01	TCRBJ01-01	01				3	4	1	9	0	5	45	-1	56	62	66	1	In	VDJ
GGCAATCCTGTCCTCAGAACCGGGAGACACGGCACTGTATCTCTGCGCCAGCAGTCAATACCGAAGTATGGCTACACCTTCGGTTCG		1	0.0010649627263045794	38	TCRBV23-01*01	TCRBV23	TCRBV23-01	01								TCRBD01,TCRBD02	TCRBD01-01,TCRBD02-01		TCRBJ01-02*01	TCRBJ01	TCRBJ01-02	01				1	2	2	8	3	5	43	59	62	64	66	1	Out	VDJ
GAGTCCGCCAGCACCAACCAGACATCTATGTACCTCTGTGCCAGCAGTGGGGCCGGGACACGCTCCTACGAGCAGTACTTCGGGCCG	CASSGAGTRSYEQYF	1	0.0010649627263045794	45	TCRBV28-01*01	TCRBV28	TCRBV28-01	01				TCRBD01-01*01	TCRBD01	TCRBD01-01	01				TCRBJ02-07*01	TCRBJ02	TCRBJ02-07	01				5	2	0	6	6	0	36	48	54	60	62	1	In	VDJ
CGCACAGAGCAGGGGGACTCGGCCATGTATCTCTGTGCCAGCAGCCCGGGGACCACCACGAGCACAGATACGCAGTATTTTGGCCCA	CASSPGTTTSTDTQYF	1	0.0010649627263045794	48	TCRBV07-09*01	TCRBV07	TCRBV07-09	01								TCRBD01,TCRBD02	TCRBD01-01,TCRBD02-01		TCRBJ02-03*01	TCRBJ02	TCRBJ02-03	01				5	7	0	7	3	0	33	45	48	53	60	1	In	VDJ
AATGTGAACGCCTTGTTGCTGGGGGACTCGGCCCTCTATCTCTGTGCCAGCAGCTTGGGGGCGAGAGCCAAGCAGCATTTTGGTGAT	CASSLGARAKQHF	1	0.0010649627263045794	39	TCRBV05-06*01	TCRBV05	TCRBV05-06	01				TCRBD01-01*01	TCRBD01	TCRBD01-01	01				TCRBJ01-05*01	TCRBJ01	TCRBJ01-05	01				0	10	8	0	0	13	42	-1	58	62	72	1	In	VDJ
CTGGAGTCCGCCAGCACCAACCAGACATCTATGTACCTCTGTGCCAGCAGCCCCCAGCGGGGCTCCCCCCCCCTCCACTTTGGGAAT	CASSPQRGSPPLHF	1	0.0010649627263045794	42	TCRBV28-01*01	TCRBV28	TCRBV28-01	01				TCRBD02-01*01	TCRBD02	TCRBD02-01	01				TCRBJ01-06*01	TCRBJ01	TCRBJ01-06	01				6	7	6	3	5	13	39	50	55	62	69	1	In	VDJ
AACGCCTTGGAGCTGGAGGACTCGGCCCTGTATCTCTGTGCCAGCAGCTTACAAGAAGTCCATAATTCACCCCTCCACTTTGGGAAC	CASSLQEVHNSPLHF	1	0.0010649627263045794	45	TCRBV05-08*01	TCRBV05	TCRBV05-08	01				TCRBD01-01*01	TCRBD01	TCRBD01-01	01				TCRBJ01-06*02	TCRBJ01	TCRBJ01-06	02				2	8	3	6	0	5	36	-1	50	53	61	1	In	VDJ
ATCCAGCGCACAGAGCAGGGGGACTCGGCCATGTATCTCTGTGCCAGCAGCTTAGAACAGTATAATTCACCCCTCCACTTTGGGAAT	CASSLEQYNSPLHF	1	0.0010649627263045794	42	TCRBV07-09*01	TCRBV07	TCRBV07-09	01				TCRBD01-01*01	TCRBD01	TCRBD01-01	01				TCRBJ01-06*01	TCRBJ01	TCRBJ01-06	01				1	0	3	5	1	4	39	55	56	-1	60	1	In	VDJ
CGCTCAGGCTGGAGTTGGCTGCTCCCTCCCAGACATCTGTGTACTTCTGTGCCAGCAGTTACGTCGGGTGGCTACACCTTCGGTTCG		1	0.0010649627263045794	34	TCRBV06-06*01	TCRBV06	TCRBV06-06	01				TCRBD02-01	TCRBD02	TCRBD02-01				01,02	TCRBJ01-02*01	TCRBJ01	TCRBJ01-02	01				2	0	8	4	2	7	47	62	64	-1	68	1	Out	VDJ
ATCCGCTCACCAGGCCTGGGGGACGCAGCCATGTACCTGTGTGCCACCAGCACTAGGACAGGATCCGAGACCCAGTACTTCGGGCCA	CATSTRTGSETQYF	2	0.002129925452609159	42	TCRBV15-01*02	TCRBV15	TCRBV15-01	02				TCRBD01-01*01	TCRBD01	TCRBD01-01	01				TCRBJ02-05*01	TCRBJ02	TCRBJ02-05	01				4	4	1	4	3	5	39	52	55	62	66	2	In	VDJ
CTCACTCTGGAGTCAGCTACCAGCTCCCAGACATCTGTGTACTTCTGTGCCATCAGTGATATCCGGACACTCTACACCTTCGGTTCG	CAISDIRTLYTF	1	0.0010649627263045794	36	TCRBV10-03*01	TCRBV10	TCRBV10-03	01				TCRBD01-01*01	TCRBD01	TCRBD01-01	01				TCRBJ01-02*01	TCRBJ01	TCRBJ01-02	01				3	2	1	6	5	10	45	59	64	69	71	1	In	VDJ
TGAGGATCCAGCAGGTAGTGCGAGGAGATTCGGCAGCTTATTTCTGTGCCAGCTCACCAGGCAGGGGGTGGCTACACCTTCGGTTCG		1	0.0010649627263045794	37	TCRBV18-01*01	TCRBV18	TCRBV18-01	01				TCRBD01-01*01	TCRBD01	TCRBD01-01	01				TCRBJ01-02*01	TCRBJ01	TCRBJ01-02	01				2	0	4	1	2	7	44	59	61	-1	68	1	Out	VDJ
ACTGTGACATCGGCCCAAAAGAACCCGACAGCTTTCTATCTCTGTGCCAGTAGTACCAGACAGGGGGATGGCTACACCTTCGGTTCG	CASSTRQGDGYTF	1	0.0010649627263045794	39	TCRBV19-01*01	TCRBV19	TCRBV19-01	01				TCRBD01-01*01	TCRBD01	TCRBD01-01	01				TCRBJ01-02*01	TCRBJ01	TCRBJ01-02	01				4	0	2	1	3	6	42	55	58	-1	67	1	In	VDJ
CAGCCCTCAGAACCCAGGGACTCAGCTGTGTACTTCTGTGCCAGCAGTTTAGTGACGGTCGCTGGAAACACCATATATTTTGGAGAG	CASSLVTVAGNTIYF	1	0.0010649627263045794	45	TCRBV12	TCRBV12				TCRBV12-03/12-04,TCRBV12-04						TCRBD01,TCRBD02	TCRBD01-01,TCRBD02-01		TCRBJ01-03*01	TCRBJ01	TCRBJ01-03	01				1	5	2	7	1	2	36	52	53	56	61	1	In	VDJ
TGGAGCTTGGTGACTCTGCTGTGTATTTCTGTGCCAGCAGCCAAGATCTTGGGCCTAACCGCAGGAAACACCATATATTTTGGAGAG		1	0.0010649627263045794	52	TCRBV03-01/03-02*01	TCRBV03	TCRBV03-01/03-02	01				TCRBD01-01*01	TCRBD01	TCRBD01-01	01				TCRBJ01-03*01	TCRBJ01	TCRBJ01-03	01				0	9	8	0	4	4	29	46	50	54	63	1	Out	VDJ
ATCCGCTCACCAGGCCTGGGGGACGCAGCCATGTACCTGTGTGCCACCAGCAGGACAGGGCGAGTAGAGACCCAGTACTTCGGGCCA	CATSRTGRVETQYF	1	0.0010649627263045794	42	TCRBV15-01*02	TCRBV15	TCRBV15-01	02				TCRBD01-01*01	TCRBD01	TCRBD01-01	01				TCRBJ02-05*01	TCRBJ02	TCRBJ02-05	01				3	5	2	3	0	4	39	-1	53	60	65	1	In	VDJ
AGCTCTCTGGAGCTGGGGGACTCAGCTTTGTATTTCTGTGCCAGCAGCGTAGGGAGCAGGAGTACAGATACGCAGTATTTTGGCCCA	CASSVGSRSTDTQYF	2	0.002129925452609159	45	TCRBV09-01*01	TCRBV09	TCRBV09-01	01								TCRBD01,TCRBD02	TCRBD01-01,TCRBD02-01		TCRBJ02-03*01	TCRBJ02	TCRBJ02-03	01				0	3	4	4	4	3	36	52	56	60	63	2	In	VDJ
ACCCTGCAGCCAGAAGACTCGGCCCTGTATCTCTGTGCCAGCAGCCAAGAGAGGAAGGCCCCGGGGACTGAAGCTTTCTTTGGACAA	CASSQERKAPGTEAFF	1	0.0010649627263045794	48	TCRBV04-02*01	TCRBV04	TCRBV04-02	01				TCRBD02-01*01	TCRBD02	TCRBD02-01	01				TCRBJ01-01*01	TCRBJ01	TCRBJ01-01	01				0	0	8	3	11	5	33	50	61	-1	66	1	In	VDJ
ATCCAGCCCTCAGAACCCAGGGACTCAGCTGTGTACTTCTGTGCCAGCAGTGTCGGACAGGGGAGCACTGAAGCTTTCTTTGGACAA	CASSVGQGSTEAFF	1	0.0010649627263045794	42	TCRBV12	TCRBV12				TCRBV12-03/12-04,TCRBV12-04		TCRBD01-01*01	TCRBD01	TCRBD01-01	01				TCRBJ01-01*01	TCRBJ01	TCRBJ01-01	01				5	2	1	2	3	4	39	51	54	63	65	1	In	VDJ
NTGTCGGCTGCTCCCTCCCAGACATCTGTGTACTTCTGTGCCAGCAGGTTTCACAGGGGGGCCAACACTGAAGCTTTCTTTGGACAA	CASRFHRGANTEAFF	1	0.0010649627263045794	45	TCRBV06-05*01	TCRBV06	TCRBV06-05	01				TCRBD01-01*01	TCRBD01	TCRBD01-01	01				TCRBJ01-01*01	TCRBJ01	TCRBJ01-01	01				6	3	3	1	5	2	36	47	52	60	63	1	In	VDJ
CCCTAGAGTCTGCCATCCCCAACCAGACAGCTCTTTACTTCTGTGCCACCATTTAGGGGAATCAATCAGCCCCAGCATTTTGGTGAT		1	0.0010649627263045794	40	TCRBV24-01*01	TCRBV24	TCRBV24-01	01				TCRBD01-01*01	TCRBD01	TCRBD01-01	01				TCRBJ01-05*01	TCRBJ01	TCRBJ01-05	01				8	3	5	2	3	3	41	51	54	59	62	1	Out	VDJ
CTGGAGTCGCCCAGCCCCAACCAGACCTCTCTGTACTTCTGTGCCAGCAGTTTAAGACGTGATTTCGGGGGCTACACCTTCGGTTCG	CASSLRRDFGGYTF	1	0.0010649627263045794	42	TCRBV27-01*01	TCRBV27	TCRBV27-01	01				TCRBD02-01	TCRBD02	TCRBD02-01				01,02	TCRBJ01-02*01	TCRBJ01	TCRBJ01-02	01				2	0	8	4	11	8	39	54	65	-1	69	1	In	VDJ
ATGAATGTGAGCACCTTGGAGCTGGGGGACTCGGCCCTTTATCTTTGCGCCAGCAGCCCGGACAGGGTTTGGGCTTTCTTTGGACAA	CASSPDRVWAFF	1	0.0010649627263045794	36	TCRBV05-01*01	TCRBV05	TCRBV05-01	01				TCRBD01-01*01	TCRBD01	TCRBD01-01	01				TCRBJ01-01*01	TCRBJ01	TCRBJ01-01	01				4	5	1	3	2	11	45	57	59	67	72	1	In	VDJ
NTGTCGGCTGCTCCCTCCCAGACATCTGTGTACTTCTGTGCCAGCAGTTTACGTACGAGGTCTCCCACTGAAGCTTTCTTTGGACAA	CASSLRTRSPTEAFF	1	0.0010649627263045794	45	TCRBV06-05*01	TCRBV06	TCRBV06-05	01				TCRBD02-01*02	TCRBD02	TCRBD02-01	02				TCRBJ01-01*01	TCRBJ01	TCRBJ01-01	01				4	5	11	1	7	4	36	49	56	60	65	1	In	VDJ
GCTGCTCCCTCCCAGACATCTGTGTACTTCTGTGCCAGCAGTTACCCTCCTCAGGGGGGTCTGAACACTGAAGCTTTCTTTGGACAA	CASSYPPQGGLNTEAFF	1	0.0010649627263045794	51	TCRBV06	TCRBV06				TCRBV06-05,TCRBV06-06		TCRBD01-01*01	TCRBD01	TCRBD01-01	01				TCRBJ01-01*01	TCRBJ01	TCRBJ01-01	01				2	3	4	1	6	0	30	45	51	58	61	1	In	VDJ
GCTCCCTCCCAGACATCTGTGTACTTCTGTGCCAGCAGTGAAGCGACAGGGGCTTTCGCGTCCAAAAACATTCAGTACTTCGGCGCC	CASSEATGAFASKNIQYF	1	0.0010649627263045794	54	TCRBV06-01*01	TCRBV06	TCRBV06-01	01				TCRBD01-01*01	TCRBD01	TCRBD01-01	01				TCRBJ02-04*01	TCRBJ02	TCRBJ02-04	01				0	9	2	2	0	2	27	-1	44	52	61	1	In	VDJ
AGGATCCAGCAGGTAGTGCGAGGAGATTCGGCAGCTTATTTCTGTGCCAGCTCACTCGGGACAGGGGTTGAAGCTTTCTTTGGACAA	CASSLGTGVEAFF	1	0.0010649627263045794	39	TCRBV18-01*01	TCRBV18	TCRBV18-01	01				TCRBD01-01*01	TCRBD01	TCRBD01-01	01				TCRBJ01-01*01	TCRBJ01	TCRBJ01-01	01				4	1	0	2	2	7	42	55	57	67	68	1	In	VDJ
AGCAGGGGGACTCAGCTGTGTATCTCTGTGCCAGCAGCGCACGCATTTCAGCTCACAAAGTCGGCCAACGTCCTGACTTTCGGGGCC		1	0.0010649627263045794	55	TCRBV07-04	TCRBV07	TCRBV07-04				01,02					TCRBD01,TCRBD02	TCRBD01-01,TCRBD02-01		TCRBJ02-06*01	TCRBJ02	TCRBJ02-06	01				5	5	3	6	16	6	26	38	54	57	62	1	Out	VDJ
ACCAGTGCCCATCCTGAAGACAGCAGCTTCTACATCTGCAGCACCCGACGCGGGCACCTAGGGCCAGATACGCAGTATTTTGGCCCA	CSTRRGHLGPDTQYF	1	0.0010649627263045794	45	TCRBV20	TCRBV20				TCRBV20-01,TCRBV20-or09_02		TCRBD02-01	TCRBD02	TCRBD02-01				01,02	TCRBJ02-03*01	TCRBJ02	TCRBJ02-03	01				9	10	7	4	8	4	36	41	49	54	64	1	In	VDJ
NNNNNNTGTCGGCTGCTCCCTCCCAGACATCTGTGTACTTCTGTGCCAGCATATTACAGGGGCAATCAGCCCCAGCATTTTGGTGAT		1	0.0010649627263045794	40	TCRBV06-05*01	TCRBV06	TCRBV06-05	01				TCRBD01-01*01	TCRBD01	TCRBD01-01	01				TCRBJ01-05*01	TCRBJ01	TCRBJ01-05	01				7	0	3	3	4	2	41	51	55	-1	61	1	Out	VDJ
CAGAGCAGCGGGACTCGGCCATGTATCGCTGTGCCAGCAGCAACCCTCGTGAATCTCGAAAGGACCTATGGCTACACCTTCGGTTCG		1	0.0010649627263045794	52	TCRBV07-06*01	TCRBV07	TCRBV07-06	01								TCRBD01,TCRBD02	TCRBD01-01,TCRBD02-01		TCRBJ01-02*01	TCRBJ01	TCRBJ01-02	01				5	0	1	7	20	4	29	41	61	-1	65	1	Out	VDJ
TGTGAGCAACATGAGCCCTGAAGACAGCAGCATATATCTCTGCAGCGTTGAAGATGGCTGGGGAACTATGGCTACACCTTCGGTTCG		1	0.0010649627263045794	41	TCRBV29-01	TCRBV29	TCRBV29-01				01,02					TCRBD01,TCRBD02	TCRBD01-01,TCRBD02-01		TCRBJ01-02*01	TCRBJ01	TCRBJ01-02	01				0	0	6	2	5	2	40	54	59	-1	63	1	Out	VDJ
NNNNTGTCGGCTGCTCCCTCCCAGACATCTGTGTACTTCTGTGCCAGCAGTGGGACTAGCGGGAGGTCCGTGCAGTTCTTCGGGCCA	CASSGTSGRSVQFF	1	0.0010649627263045794	42	TCRBV06	TCRBV06				TCRBV06-01,TCRBV06-05		TCRBD02-01*02	TCRBD02	TCRBD02-01	02				TCRBJ02-01*01	TCRBJ02	TCRBJ02-01	01				4	5	1	1	0	12	39	-1	52	66	71	1	In	VDJ
ACCAGTGCCCATCCTGAAGACAGCAGCTTCTACATCTGCAGTGCTTCTTTTAGCGGGTACTCCTACAATGAGCAGTTCTTCGGGCCA	CSASFSGYSYNEQFF	1	0.0010649627263045794	45	TCRBV20	TCRBV20				TCRBV20-01,TCRBV20-or09_02		TCRBD02-01	TCRBD02	TCRBD02-01				01,02	TCRBJ02-01*01	TCRBJ02	TCRBJ02-01	01				5	2	5	4	5	0	36	45	50	57	59	1	In	VDJ
GAGTCGCCCAGCCCCAACCAGACCTCTCTGTACTTCTGTGCCAGCAGTTTATTTGGGGACAGGGTGGGCGAGCAGTTCTTCGGGCCA	CASSLFGDRVGEQFF	1	0.0010649627263045794	45	TCRBV27-01*01	TCRBV27	TCRBV27-01	01				TCRBD01-01*01	TCRBD01	TCRBD01-01	01				TCRBJ02-01*01	TCRBJ02	TCRBJ02-01	01				1	5	0	3	3	10	36	52	55	64	69	1	In	VDJ
GCCTTGTTGCTGGGGGACTCGGCCCTCTATCTCTGTGCCAGCAGCTTGGATCCGGGCATACACCAAGAGACCCAGTACTTCGGGCCA	CASSLDPGIHQETQYF	1	0.0010649627263045794	48	TCRBV05-06*01	TCRBV05	TCRBV05-06	01								TCRBD01,TCRBD02	TCRBD01-01,TCRBD02-01		TCRBJ02-05*01	TCRBJ02	TCRBJ02-05	01				0	4	8	0	4	0	33	49	53	57	61	1	In	VDJ
ATCCAGCCCTCAGAACCCAGGGACTTAGCTGTGTACTTCTGTGCCAGCAGCCCCACGGCGAGGCCAGATACGCAGTATTTTGGCCCA	CASSPTARPDTQYF	1	0.0010649627263045794	42	TCRBV12	TCRBV12				TCRBV12-03/12-04,TCRBV12-04		TCRBD02-01*02	TCRBD02	TCRBD02-01	02				TCRBJ02-03*01	TCRBJ02	TCRBJ02-03	01				6	1	11	1	9	4	39	50	59	63	64	1	In	VDJ
ATCCAGCCCTCAGAACCCAGGGACTCAGCTGTGTACTTCTGTGCCAGCAGTTTCCAGGGGAACACCGGGGAGCTGTTTTTTGGAGAA	CASSFQGNTGELFF	1	0.0010649627263045794	42	TCRBV12	TCRBV12				TCRBV12-03/12-04,TCRBV12-04		TCRBD01-01*01	TCRBD01	TCRBD01-01	01				TCRBJ02-02*01	TCRBJ02	TCRBJ02-02	01				3	0	4	3	1	1	39	53	54	-1	59	1	In	VDJ
CAGCCTGCAGAGCTTGAGGACTCGGCCGTGTATCTCTGTGCCAGCAGTCTGGGACTAGCCAACACCGGGGAGCTGTTTTTTGGAGAA	CASSLGLANTGELFF	1	0.0010649627263045794	45	TCRBV11	TCRBV11				TCRBV11-02,TCRBV11-03		TCRBD02-01	TCRBD02	TCRBD02-01				01,02	TCRBJ02-02*01	TCRBJ02	TCRBJ02-02	01				6	1	0	7	3	2	36	47	50	59	60	1	In	VDJ
ATCCAGCCTGCAGAGCTTGGGGACTCGGCCATGTCTCTCTGTGCCAGCAGCTTAGCGACAGGGCAGACTGAAGCTTTCTTTGGACAA	CASSLATGQTEAFF	1	0.0010649627263045794	42	TCRBV11-01*01	TCRBV11	TCRBV11-01	01				TCRBD01-01*01	TCRBD01	TCRBD01-01	01				TCRBJ01-01*01	TCRBJ01	TCRBJ01-01	01				0	3	2	3	0	5	39	-1	56	63	66	1	In	VDJ
TCGGCTGCTCCCTCCCAGACATCTGTGTACTTCTGTGCCAGCAGTTACTCGACCGTTGGGCTGAACACTGAAGCTTTCTTTGGACAA	CASSYSTVGLNTEAFF	1	0.0010649627263045794	48	TCRBV06-05*01	TCRBV06	TCRBV06-05	01				TCRBD01-01*01	TCRBD01	TCRBD01-01	01				TCRBJ01-01*01	TCRBJ01	TCRBJ01-01	01				0	0	8	0	7	0	33	50	57	-1	61	1	In	VDJ
ACCTTGGAGCTGGGGGACTCGGCCCTTTATCTTTGCGCCAGCAGCTTGGATGGCAGGCCAACTAATGAAAAACTGTTTTTTGGCAGT	CASSLDGRPTNEKLFF	1	0.0010649627263045794	48	TCRBV05-01*01	TCRBV05	TCRBV05-01	01				TCRBD01-01*01	TCRBD01	TCRBD01-01	01				TCRBJ01-04*01	TCRBJ01	TCRBJ01-04	01				0	1	4	4	4	0	33	49	53	57	58	1	In	VDJ
GAGCAGCGGGACTCGGCCATGTATCGCTGTGCCAGCAGCTTAGTAAGCCCCGGACAGGGCAATAATTCACCCCTCCACTTTGGGAAT	CASSLVSPGQGNNSPLHF	1	0.0010649627263045794	54	TCRBV07-06*01	TCRBV07	TCRBV07-06	01				TCRBD01-01*01	TCRBD01	TCRBD01-01	01				TCRBJ01-06*01	TCRBJ01	TCRBJ01-06	01				1	2	1	3	8	5	27	43	51	59	61	1	In	VDJ
CAGCGCACAGAGCAGGGGGACTCGGCCATGTATCTCTGTGCCAGCAGCGCTAGCGGGGGAAATGGCAATGAGCAGTTCTTCGGGCCA	CASSASGGNGNEQFF	1	0.0010649627263045794	45	TCRBV07-09*01	TCRBV07	TCRBV07-09	01				TCRBD02-01*01	TCRBD02	TCRBD02-01	01				TCRBJ02-01*01	TCRBJ02	TCRBJ02-01	01				5	6	4	2	1	6	36	48	49	59	65	1	In	VDJ
TCGGCCCAAAAGAACCCGACAGATTTCTATCTCTGTGCCAGTAGTACCAGCGGGGGGGCCAACACCGGGGAGCTGTTTTTTGGAGAA	CASSTSGGANTGELFF	1	0.0010649627263045794	48	TCRBV19-01*01	TCRBV19	TCRBV19-01	01				TCRBD02-01*01	TCRBD02	TCRBD02-01	01				TCRBJ02-02*01	TCRBJ02	TCRBJ02-02	01				4	2	6	0	2	2	33	46	48	58	60	1	In	VDJ
ATCCAGCCTGCAAAGCTTGAGGACTCGGCCGTGTATCTCTGTGCCAGCAGCTCCACCCCAGAGGGGGAAGGGGCTTTCTTTGGACAA	CASSSTPEGEGAFF	1	0.0010649627263045794	42	TCRBV11-02*01	TCRBV11	TCRBV11-02	01				TCRBD01-01*01	TCRBD01	TCRBD01-01	01				TCRBJ01-01*01	TCRBJ01	TCRBJ01-01	01				4	5	5	1	9	11	39	52	61	67	72	1	In	VDJ
CAGCCAGAAGACTCAGCCCTGTATCTCTGCGCCAGCAGCCAAGATCTTAGGGCAGGGGGGAGAAATGAAAAACTGTTTTTTGGCAGT	CASSQDLRAGGRNEKLFF	1	0.0010649627263045794	54	TCRBV04-01*01	TCRBV04	TCRBV04-01	01				TCRBD01-01*01	TCRBD01	TCRBD01-01	01				TCRBJ01-04*01	TCRBJ01	TCRBJ01-04	01				0	4	4	1	8	5	27	44	52	59	63	1	In	VDJ
NNNNTGTCGGCTGCTCCCTCCCAGACATCTGTGTACTTCTGTGCCAGCAGAGTCCTGACAGGAAGTGGGGGCTACACCTTCGGTTCG	CASRVLTGSGGYTF	1	0.0010649627263045794	42	TCRBV06-05*01	TCRBV06	TCRBV06-05	01				TCRBD01-01*01	TCRBD01	TCRBD01-01	01				TCRBJ01-02*01	TCRBJ01	TCRBJ01-02	01				6	7	2	4	6	8	39	50	56	62	69	1	In	VDJ
AACGCCTTGGAGCTGGACGACTCGGCCCTGTATCTCTGTGCCAGCGGACGGGGGGATAGCTCCTACAATGAGCAGTTCTTCGGGCCA	CASGRGDSSYNEQFF	1	0.0010649627263045794	45	TCRBV05-04*01	TCRBV05	TCRBV05-04	01				TCRBD02-01*01	TCRBD02	TCRBD02-01	01				TCRBJ02-01*01	TCRBJ02	TCRBJ02-01	01				7	4	8	1	3	0	36	45	48	55	59	1	In	VDJ
AGCTACCAGCTCCCAGACATCTGTGTACTTCTGTGCCATCAGTGAGTCGAAAGGGACAGGGGGCGAAGGGCCCAGTACTTCGGGCCA		1	0.0010649627263045794	50	TCRBV10-03*01	TCRBV10	TCRBV10-03	01				TCRBD01-01*01	TCRBD01	TCRBD01-01	01				TCRBJ02-05*01	TCRBJ02	TCRBJ02-05	01				0	6	0	0	4	9	31	48	52	64	70	1	Out	VDJ
AAGATCCAGCGCACAGAGCAGGGGGACTCGGCCATGTATCTCTGTGCCAGCGGGGGACAGGGAGGAGAGACCCAGTACTTCGGGCCA	CASGGQGGETQYF	1	0.0010649627263045794	39	TCRBV07-09	TCRBV07	TCRBV07-09				01,05,06	TCRBD01-01*01	TCRBD01	TCRBD01-01	01				TCRBJ02-05*01	TCRBJ02	TCRBJ02-05	01				8	3	0	3	2	4	42	51	53	62	65	1	In	VDJ
TCCTGTCCTCAGAACCGGGAGACACGGCACTGTATCTCTGCGCCAGCAGTCACCTTATCTAGCACAGATACGCAGTATTTTGGCCCA		1	0.0010649627263045794	43	TCRBV23-01*01	TCRBV23	TCRBV23-01	01				TCRBD02-01	TCRBD02	TCRBD02-01				01,02	TCRBJ02-03*01	TCRBJ02	TCRBJ02-03	01				3	5	4	10	1	0	38	52	53	55	60	1	Out	VDJ
ACATCAATTCCCTGGAGCTTGGTGACTCTGCTGTGTATTTCTGTGCCAGCAGCCAAGATATGGGATCGGGAGCTGTTTTTTGGAGAA		1	0.0010649627263045794	40	TCRBV03-01/03-02*01	TCRBV03	TCRBV03-01/03-02	01								TCRBD01,TCRBD02	TCRBD01-01,TCRBD02-01		TCRBJ02-02*01	TCRBJ02	TCRBJ02-02	01				0	2	0	8	3	9	41	58	61	65	67	1	Out	VDJ
NNNNNNNTGTCGGCTGCTCCCTCCCAGACATCTGTGTACTTCTGTGCCAGCAGCCGAACGTCCTCTCAGCCCCAGCATTTTGGTGAT	CASSRTSSQPQHF	1	0.0010649627263045794	39	TCRBV06-05*01	TCRBV06	TCRBV06-05	01								TCRBD01,TCRBD02	TCRBD01-01,TCRBD02-01		TCRBJ01-05*01	TCRBJ01	TCRBJ01-05	01				6	8	2	8	2	6	42	53	55	57	65	1	In	VDJ
ATTCTGGAGTCCGCCAGCACCAACCAGACATCTATGTACCTCTGTGCCAGCAGTTCAGAGCTTAACTATGGCCACACCTTCGGTTCG	CASSSELNYGHTF	1	0.0010649627263045794	39	TCRBV28-01*01	TCRBV28	TCRBV28-01	01				TCRBD02-01	TCRBD02	TCRBD02-01				01,02	TCRBJ01-02*01	TCRBJ01	TCRBJ01-02	01				4	5	3	9	9	12	42	55	64	68	73	1	In	VDJ
NNNNTGTCGGCTGCTCCCTCCCAGACATCTGTGTACTTCTGTGCCACCAACTTTGGGGGGCCTACGGACGAGCAGTACTTCGGGCCG	CATNFGGPTDEQYF	1	0.0010649627263045794	42	TCRBV06-05*01	TCRBV06	TCRBV06-05	01								TCRBD01,TCRBD02	TCRBD01-01,TCRBD02-01		TCRBJ02-07*01	TCRBJ02	TCRBJ02-07	01				10	6	6	0	9	5	39	46	55	61	67	1	In	VDJ
ATCCAGCCCTCAGAACCCAGGGACTCAGCTGTGTACTTCTGTGCCAGCAGCTCGGGATTCACAGCCCGAGAGCAGTACTTCGGGCCG	CASSSGFTAREQYF	1	0.0010649627263045794	42	TCRBV12	TCRBV12				TCRBV12-03/12-04,TCRBV12-04		TCRBD02-01*02	TCRBD02	TCRBD02-01	02				TCRBJ02-07*01	TCRBJ02	TCRBJ02-07	01				6	12	8	3	2	7	39	50	52	57	69	1	In	VDJ
CTGGAGTCCGCCAGCACCAACCAGACATCTATGTACCTCTGTGCCAGCAGCCCCCAGCGGGGCTCCCCCCCCCTCCACTTTGGGAAC	CASSPQRGSPPLHF	1	0.0010649627263045794	42	TCRBV28-01*01	TCRBV28	TCRBV28-01	01				TCRBD02-01*01	TCRBD02	TCRBD02-01	01				TCRBJ01-06*02	TCRBJ01	TCRBJ01-06	02				6	7	6	3	5	13	39	50	55	62	69	1	In	VDJ
TCTGCCATCCCCAACCAGACAGCTCTTTACTTCTGTGCCACCAGTGATGGCGTGGGGACAGGCTACAATGAGCAGTTCTTCGGGCCA	CATSDGVGTGYNEQFF	1	0.0010649627263045794	48	TCRBV24-01*01	TCRBV24	TCRBV24-01	01				TCRBD01-01*01	TCRBD01	TCRBD01-01	01				TCRBJ02-01*01	TCRBJ02	TCRBJ02-01	01				3	0	0	4	6	3	33	48	54	-1	62	1	In	VDJ
GCTGCTCCCTCCCAGACATCTGTGTACTTCTGTGCCAGCAGTGATGTACTAGCGGGGATTTCCTACAATGAGCAGTTCTTCGGGCCA	CASSDVLAGISYNEQFF	1	0.0010649627263045794	51	TCRBV06-01*01	TCRBV06	TCRBV06-01	01				TCRBD02-01*01	TCRBD02	TCRBD02-01	01				TCRBJ02-01*01	TCRBJ02	TCRBJ02-01	01				3	3	3	3	3	1	30	44	47	57	60	1	In	VDJ
CTGAATGTGAACGCCTTGTTGCTGGGGGACTCGGCCCTCTATCTCTGTGCCAGCAGTTACGGGGACCTTGAAGCTTTCTTTGGACAA	CASSYGDLEAFF	1	0.0010649627263045794	36	TCRBV05-06*01	TCRBV05	TCRBV05-06	01								TCRBD01,TCRBD02	TCRBD01-01,TCRBD02-01		TCRBJ01-01*01	TCRBJ01	TCRBJ01-01	01				5	2	0	7	5	7	45	56	61	66	68	1	In	VDJ
CTGACTGTGAGCAACATGAGCCCTGAAGACAGCAGCATATATCTCTGCAGCGTTGTGGAAACACACACTGAAGCTTTCTTTGGACAA	CSVVETHTEAFF	1	0.0010649627263045794	36	TCRBV29-01	TCRBV29	TCRBV29-01				01,02					TCRBD01,TCRBD02	TCRBD01-01,TCRBD02-01		TCRBJ01-01*01	TCRBJ01	TCRBJ01-01	01				4	5	1	8	1	3	45	55	56	59	64	1	In	VDJ
CGCCCAGCCCCAACCAGACCTCTCTGTACTTCTGTGCCAGCAGTTCCTACAGGGCCCAAGGGTGGATACGAGCAGTACTTCGGGCCG		1	0.0010649627263045794	49	TCRBV27-01*01	TCRBV27	TCRBV27-01	01				TCRBD01-01*01	TCRBD01	TCRBD01-01	01				TCRBJ02-07*01	TCRBJ02	TCRBJ02-07	01				4	12	3	3	3	4	32	45	48	54	66	1	Out	VDJ
CACCTTGGAGCTGGGGGACTCGGCCCTTTATCTTTGCGCCAGCAGCCTCTCCGGGGGGGATCAATGAATGAGCAGTTCTTCGGGCCA		1	0.0010649627263045794	47	TCRBV05-01*01	TCRBV05	TCRBV05-01	01				TCRBD02-01*01	TCRBD02	TCRBD02-01	01				TCRBJ02-01*01	TCRBJ02	TCRBJ02-01	01				4	7	8	0	5	7	34	46	51	59	66	1	Out	VDJ
TCTGCTGTACCCTCTCAGACATCTGTGTACTTCTGTGCCAGCAGTGCCCACGGGTCGGGGGGGAACACTGAAGCTTTCTTTGGACAA	CASSAHGSGGNTEAFF	1	0.0010649627263045794	48	TCRBV06-04*01	TCRBV06	TCRBV06-04	01				TCRBD02-01*01	TCRBD02	TCRBD02-01	01				TCRBJ01-01*01	TCRBJ01	TCRBJ01-01	01				4	0	8	1	9	1	33	46	55	-1	62	1	In	VDJ
ATCCGGTGCACAGAGTTGGAGGACTCAGCCATGTACTTCTGTGCCAGCAGTGATTGGCAGTCGAATCAGCCCCAGCATTTTGGTGAT	CASSDWQSNQPQHF	1	0.0010649627263045794	42	TCRBV02-01	TCRBV02	TCRBV02-01				01,03	TCRBD01-01*01	TCRBD01	TCRBD01-01	01				TCRBJ01-05*01	TCRBJ01	TCRBJ01-05	01				3	3	4	5	4	4	39	53	57	60	63	1	In	VDJ
TGACTGTGAGCAACATGAGCCCTGAAGACAGCAGCATATATCTCTGCAGCGTTGAGGGCAGACAATCAGCCCCAGCATTTTGGTGAT		1	0.0010649627263045794	37	TCRBV29-01	TCRBV29	TCRBV29-01				01,02	TCRBD01-01*01	TCRBD01	TCRBD01-01	01				TCRBJ01-05*01	TCRBJ01	TCRBJ01-05	01				3	3	8	0	0	3	44	-1	55	59	62	1	Out	VDJ
TTTGACGGCCTTGTTGCTGGGGGACTCGGCCCTCTATCTCTGTGCCAGCAGCGGCCCTTGGGGGGGTCTGGCTACACCTTCGGTTCG		1	0.0010649627263045794	41	TCRBV05-06*01	TCRBV05	TCRBV05-06	01				TCRBD02-01*01	TCRBD02	TCRBD02-01	01				TCRBJ01-02*01	TCRBJ01	TCRBJ01-02	01				4	2	9	0	7	7	40	52	59	66	68	1	Out	VDJ
CCAGCCCATGGAACCCAGGGACTTGGGCCTATATTTCTGTGCCAGCAGCTGTTAGCGGGTCGACCCTACGAGCAGTACTTCGGGCCG		1	0.0010649627263045794	44	TCRBV12-01*01	TCRBV12	TCRBV12-01	01				TCRBD02-01	TCRBD02	TCRBD02-01				01,02	TCRBJ02-07*01	TCRBJ02	TCRBJ02-07	01				4	5	5	4	2	2	37	50	52	59	64	1	Out	VDJ
ATTCAGCGCACAGAGCAGGGGGACTCGGCCATGTATCTCTGTGCCAGCAGCTTAAGCACCGCCAACTACGAGCAGTACTTCGGGCCG	CASSLSTANYEQYF	1	0.0010649627263045794	42	TCRBV07-09*01	TCRBV07	TCRBV07-09	01				TCRBD02-01	TCRBD02	TCRBD02-01				01,02	TCRBJ02-07*01	TCRBJ02	TCRBJ02-07	01				2	8	6	7	0	3	39	-1	54	57	65	1	In	VDJ
TTCCAGCGCACAGAGCAGGAGGACTCGGCCGTGTATCTCTGTGCCAGCAGCTTAGGGGGGGACGAAGAGACCCAGTACTTCGGGCCA	CASSLGGDEETQYF	1	0.0010649627263045794	42	TCRBV07-02	TCRBV07	TCRBV07-02				01,02	TCRBD02-01*01	TCRBD02	TCRBD02-01	01				TCRBJ02-05*01	TCRBJ02	TCRBJ02-05	01				1	3	9	1	0	3	39	-1	55	61	64	1	In	VDJ
GAGTCCGCCAGCACCAACCAGACATCTATGTACCTCTGTGCCAGCAGTTCACCCGGGACTAGTTGGCATGAGCAGTTCTTCGGGCCA	CASSSPGTSWHEQFF	1	0.0010649627263045794	45	TCRBV28-01*01	TCRBV28	TCRBV28-01	01				TCRBD02-01	TCRBD02	TCRBD02-01				01,02	TCRBJ02-01*01	TCRBJ02	TCRBJ02-01	01				4	5	0	8	5	8	36	49	54	62	67	1	In	VDJ
ACAGTGACCAGTGCCCATCCTGAAGACAGCAGCTTCTACATCTGCAGTGCTAGTACCCGGAGCCAAGAGACCCAGTACTTCGGGCCA	CSASTRSQETQYF	1	0.0010649627263045794	39	TCRBV20-01*04	TCRBV20	TCRBV20-01	04				TCRBD02-01*02	TCRBD02	TCRBD02-01	02				TCRBJ02-05*01	TCRBJ02	TCRBJ02-05	01				2	0	10	2	4	1	42	54	58	-1	62	1	In	VDJ
ATCAATTCCCTGGAGCTTGGTGACTCTGCTGTGTATTTCTGTGCCAGCAGCCAAGCACGGAGTAATGAAAAACTGTTTTTTGGCAGT	CASSQARSNEKLFF	1	0.0010649627263045794	42	TCRBV03-01/03-02*01	TCRBV03	TCRBV03-01/03-02	01				TCRBD02-01*02	TCRBD02	TCRBD02-01	02				TCRBJ01-04*01	TCRBJ01	TCRBJ01-04	01				1	0	10	2	3	4	39	55	58	-1	62	1	In	VDJ
NNNNTGTCGGCTGCTCCCTCCCAAACATCTGTGTACTTCTGTGCCAGCAGTTATCCGGACGTTACAGATACGCAGTATTTTGGCCCA	CASSYPDVTDTQYF	2	0.002129925452609159	42	TCRBV06-02/06-03*01	TCRBV06	TCRBV06-02/06-03	01								TCRBD01,TCRBD02	TCRBD01-01,TCRBD02-01		TCRBJ02-03*01	TCRBJ02	TCRBJ02-03	01				3	3	1	7	3	3	39	53	56	60	63	2	In	VDJ
AACGCCTTGGAGCTGGACGACTCGGCCCTGTATCTCTGTGCCAGCAGCCCGGGGGCAGCGGGGGCAGAGACCCAGTACTTCGGGCCA	CASSPGAAGAETQYF	1	0.0010649627263045794	45	TCRBV05-04*01	TCRBV05	TCRBV05-04	01				TCRBD02-01*01	TCRBD02	TCRBD02-01	01				TCRBJ02-05*01	TCRBJ02	TCRBJ02-05	01				4	1	6	2	8	4	36	48	56	64	65	1	In	VDJ
ATGAGCTCCTTGGAGCTGGGGGACTCAGCCCTGTACTTCTGTGCCAGCAGCTTCCCGGGACAGGGTGACGAGCAGTACTTCGGGCCG	CASSFPGQGDEQYF	1	0.0010649627263045794	42	TCRBV13-01*01	TCRBV13	TCRBV13-01	01				TCRBD01-01*01	TCRBD01	TCRBD01-01	01				TCRBJ02-07*01	TCRBJ02	TCRBJ02-07	01				3	2	0	3	3	5	39	53	56	65	67	1	In	VDJ
CCCAGCCCCAACCAGACCTCTCTGTACTTCTGTGCCAGCACCGCCGCGGGGGGCGCGTTGATGGTGGAAGGCTACACCTTCGGTTCG	CASTAAGGALMVEGYTF	1	0.0010649627263045794	51	TCRBV27-01*01	TCRBV27	TCRBV27-01	01				TCRBD02-01*01	TCRBD02	TCRBD02-01	01				TCRBJ01-02*01	TCRBJ01	TCRBJ01-02	01				7	16	7	1	5	8	30	40	45	53	69	1	In	VDJ
ACATCGGCCCAAAAGAACCCGACAGCTTTCTATCTCTGTGCCAGTAACATGGGAGGCCCTAGCAATCAGCCCCAGCATTTTGGTGAT	CASNMGGPSNQPQHF	1	0.0010649627263045794	45	TCRBV19-01*01	TCRBV19	TCRBV19-01	01				TCRBD02-01*02	TCRBD02	TCRBD02-01	02				TCRBJ01-05*01	TCRBJ01	TCRBJ01-05	01				7	3	9	1	4	0	36	46	50	56	59	1	In	VDJ
AATTCCCTGGAGCTTGGTGACTCTGCTGTGTATTTCTGTGCCAGCAGCCAAGAAATGAGCTCCTACAATGAGCAGTTCTTCGGGCCA	CASSQEMSSYNEQFF	1	0.0010649627263045794	45	TCRBV03-01/03-02*01	TCRBV03	TCRBV03-01/03-02	01				TCRBD02-01*02	TCRBD02	TCRBD02-01	02				TCRBJ02-01*01	TCRBJ02	TCRBJ02-01	01				0	0	11	2	3	0	36	53	56	-1	59	1	In	VDJ
CTTCACCTACACGCCCTGCAGCCAGAAGACTCAGCCCTGTATCTCTGCGCCAGCAGCCAAGAACCCCGCGAGCTGTTTTTTGGAGAA	CASSQEPRELFF	1	0.0010649627263045794	36	TCRBV04-01*01	TCRBV04	TCRBV04-01	01								TCRBD01,TCRBD02	TCRBD01-01,TCRBD02-01		TCRBJ02-02*01	TCRBJ02	TCRBJ02-02	01				0	5	3	7	0	11	45	-1	62	64	69	1	In	VDJ
ATCCAGCAGGTAGTGCGAGGAGATTCGGCAGCTTATTTCTGTGCCAGCTCACGGACAGGGGTAAATTCACCCCTCCACTTTGGGAAC	CASSRTGVNSPLHF	1	0.0010649627263045794	42	TCRBV18-01*01	TCRBV18	TCRBV18-01	01				TCRBD01-01*01	TCRBD01	TCRBD01-01	01				TCRBJ01-06*02	TCRBJ01	TCRBJ01-06	02				4	2	1	2	0	7	39	-1	52	61	63	1	In	VDJ
TTGGAGCTGGACGACTCGGCCCTGTATCTCTGTGCCAGCAGCTTGGGTCACGGTTCTGGACGATCGGGTGAGCAGTACTTCGGGCCG	CASSLGHGSGRSGEQYF	1	0.0010649627263045794	51	TCRBV05-04*01	TCRBV05	TCRBV05-04	01								TCRBD01,TCRBD02	TCRBD01-01,TCRBD02-01		TCRBJ02-07*01	TCRBJ02	TCRBJ02-07	01				0	8	1	7	11	7	30	46	57	61	69	1	In	VDJ
CACGGAGTCAGGGGACACAGCACTGTATTTCTGTGCCAGCAGCCTTTAAAAGGGGGACAGTTATGTGCCGAGCAGTACTTCGGGCCG		1	0.0010649627263045794	50	TCRBV21-01*01	TCRBV21	TCRBV21-01	01				TCRBD01-01*01	TCRBD01	TCRBD01-01	01				TCRBJ02-07*01	TCRBJ02	TCRBJ02-07	01				5	8	0	5	10	6	31	43	53	60	68	1	Out	VDJ
AGTGCCCATCCTGAAGACAGCAGCTTCTACATCTGCAGTGCTGGGACCCCGCGGGAGGCCTCCTACAATGAGCAGTTCTTCGGGCCA	CSAGTPREASYNEQFF	1	0.0010649627263045794	48	TCRBV20	TCRBV20				TCRBV20-01,TCRBV20-or09_02		TCRBD02-01*02	TCRBD02	TCRBD02-01	02				TCRBJ02-01*01	TCRBJ02	TCRBJ02-01	01				5	1	7	1	8	0	33	42	50	58	59	1	In	VDJ
GTGACATCGGCCCAAAAGAACCCGACAGCTTTCTATCTCTGTGCCAGTAGTGCCACAGGGGGTGGTCAGCCCCAGCATTTTGGTGAT	CASSATGGGQPQHF	1	0.0010649627263045794	42	TCRBV19-01*01	TCRBV19	TCRBV19-01	01				TCRBD01-01*01	TCRBD01	TCRBD01-01	01				TCRBJ01-05*01	TCRBJ01	TCRBJ01-05	01				5	3	3	1	3	6	39	51	54	62	65	1	In	VDJ
CTGAAGATCCGGTCCACAAAGCTGGAGGACTCAGCCATGTACTTCTGTGCCAGTGACCAGGGGCGAAGTGGCTACACCTTCGGTTCG	CASDQGRSGYTF	1	0.0010649627263045794	36	TCRBV02-01	TCRBV02	TCRBV02-01				01,03	TCRBD01-01*01	TCRBD01	TCRBD01-01	01				TCRBJ01-02*01	TCRBJ01	TCRBJ01-02	01				9	5	4	2	4	7	45	53	57	63	68	1	In	VDJ
CTGGAGTCCGCTACCAGCTCCCAGACATCTGTGTACTTCTGTGCCATCAGTGTTCGAGACGGCACTTATGGCTACACCTTCGGTTCG	CAISVRDGTYGYTF	1	0.0010649627263045794	42	TCRBV10-03*01	TCRBV10	TCRBV10-03	01								TCRBD01,TCRBD02	TCRBD01-01,TCRBD02-01		TCRBJ01-02*01	TCRBJ01	TCRBJ01-02	01				4	6	2	7	5	5	39	52	57	60	66	1	In	VDJ
NNNNTGAAGATCCAGCCCTCAGAACCCAGGGACTCAGCTGTGTACTTCTGTGCCAGCAGTAGCTCCTACGAGCAGTACTTCGGGCCG	CASSSSYEQYF	1	0.0010649627263045794	33	TCRBV12-03/12-04*01	TCRBV12	TCRBV12-03/12-04	01								TCRBD01,TCRBD02	TCRBD01-01,TCRBD02-01		TCRBJ02-07*01	TCRBJ02	TCRBJ02-07	01				5	0	5	5	0	0	48	-1	60	-1	62	1	In	VDJ
ACCTTGGAGCTGGGGGACTCGGCCCTTTATCTTTGCGCCAGCAGCTTTAGCGAGGCCCTCGGGGGCGGGGAGCTGTTTTTTGGAGAA	CASSFSEALGGGELFF	1	0.0010649627263045794	48	TCRBV05-01*01	TCRBV05	TCRBV05-01	01				TCRBD02-01*01	TCRBD02	TCRBD02-01	01				TCRBJ02-02*01	TCRBJ02	TCRBJ02-02	01				2	0	8	2	12	7	33	47	59	-1	65	1	In	VDJ
ATCCAGCGCACAGAGCAGGAGGACTCGGCCGTGTATCTCTGTGCCAGCGGAGCGGGGGGGCGCTCCTACGAGCAGTACTTCGGGCCG	CASGAGGRSYEQYF	1	0.0010649627263045794	42	TCRBV07-02	TCRBV07	TCRBV07-02				01,02	TCRBD02-01*01	TCRBD02	TCRBD02-01	01				TCRBJ02-07*01	TCRBJ02	TCRBJ02-07	01				8	2	6	0	2	0	39	48	50	60	62	1	In	VDJ
ACTCTGACTGTGAGCAACATGAGCCCTGAAGACAGCAGCATATATCTCTGCAGCGTTGAAGAGGGGAATGGCTACACCTTCGGTTCG	CSVEEGNGYTF	1	0.0010649627263045794	33	TCRBV29-01*01	TCRBV29	TCRBV29-01	01								TCRBD01,TCRBD02	TCRBD01-01,TCRBD02-01		TCRBJ01-02*01	TCRBJ01	TCRBJ01-02	01				0	0	0	8	1	6	48	62	63	-1	67	1	In	VDJ
CTGACTGTGAGCAACATGAGCCCTGAAGACAGCAGCATATATCTCTGCAGCTTTAGAGACTTAGGTTACGAGCAGTACTTCGGGCCG	CSFRDLGYEQYF	1	0.0010649627263045794	36	TCRBV29-01	TCRBV29	TCRBV29-01				01,02,03	TCRBD02-01	TCRBD02	TCRBD02-01				01,02	TCRBJ02-07*01	TCRBJ02	TCRBJ02-07	01				8	5	2	10	6	4	45	51	57	61	66	1	In	VDJ
TGAATGTGAACGCCTTGTTGCTGGGGGACTCGGCCCTGTATCTCTGTGCCAGCAGCTTCAGGGGAGGAGACCCAGTACTTCGGGCCA		1	0.0010649627263045794	37	TCRBV05-05*01	TCRBV05	TCRBV05-05	01				TCRBD01-01*01	TCRBD01	TCRBD01-01	01				TCRBJ02-05*01	TCRBJ02	TCRBJ02-05	01				2	2	4	2	0	5	44	-1	58	64	66	1	Out	VDJ
AAGATCCAGCCCTCAGAACCCAGGGACTCAGCTGTGTACTTCTGTGCCAGCAGCCCAGACCCAGACTATGGCTACACCTTCGGTTCG	CASSPDPDYGYTF	1	0.0010649627263045794	39	TCRBV12-03/12-04*01	TCRBV12	TCRBV12-03/12-04	01								TCRBD01,TCRBD02	TCRBD01-01,TCRBD02-01		TCRBJ01-02*01	TCRBJ01	TCRBJ01-02	01				6	4	2	7	4	3	42	53	57	60	64	1	In	VDJ
AGATGAATGTGAGCACCTTGGAGCTGGGGGACTCGGCCCTTTATCTTTGCGCCAACGGCAGGTATCCTGGACCAGTACTTCGGGCCA		1	0.0010649627263045794	34	TCRBV05-01*01	TCRBV05	TCRBV05-01	01				TCRBD01-01*01	TCRBD01	TCRBD01-01	01				TCRBJ02-05*01	TCRBJ02	TCRBJ02-05	01				9	9	4	4	4	10	47	54	58	62	71	1	Out	VDJ
GTGACCAGTGCCCATCCTGAAGACAGCAGCTTCTACATCTGCAGTGCTAGTTCGGGTGGGAGCACAGATACGCAGTATTTTGGCCCA	CSASSGGSTDTQYF	1	0.0010649627263045794	42	TCRBV20-01*04	TCRBV20	TCRBV20-01	04				TCRBD02-01	TCRBD02	TCRBD02-01				01,02	TCRBJ02-03*01	TCRBJ02	TCRBJ02-03	01				2	4	8	4	1	0	39	51	52	56	60	1	In	VDJ
GGGACTCGGCCCTTTATCTTTGCGCCAGCAGCCGCGCACACAGGGGCCAGGACTAAGGGTTGACCCGGGGAGCTGTTTTTTGGAGAA		1	0.0010649627263045794	61	TCRBV05-01*01	TCRBV05	TCRBV05-01	01				TCRBD01-01*01	TCRBD01	TCRBD01-01	01				TCRBJ02-02*01	TCRBJ02	TCRBJ02-02	01				4	18	3	2	7	6	20	32	39	46	64	1	Out	VDJ
TCGGCTGCTCCCTCCCAGACATCTGTGTACTTCTGTGCCAGCAGTTACATGGACAGAAAATACCGGGATGGCTACACCTTCGGTTCG	CASSYMDRKYRDGYTF	1	0.0010649627263045794	48	TCRBV06-05*01	TCRBV06	TCRBV06-05	01				TCRBD01-01*01	TCRBD01	TCRBD01-01	01				TCRBJ01-02*01	TCRBJ01	TCRBJ01-02	01				2	11	1	5	2	6	33	48	50	56	67	1	In	VDJ
ACCCTGCAGCCAGAAGACTCGGCCCTGTATCTCTGTGCCAGCAGCCCCTGGCCGAGGTCGGTGGCCTACGAGCAGTACTTCGGGCCG	CASSPWPRSVAYEQYF	1	0.0010649627263045794	48	TCRBV04-02*01	TCRBV04	TCRBV04-02	01				TCRBD02-01*02	TCRBD02	TCRBD02-01	02				TCRBJ02-07*01	TCRBJ02	TCRBJ02-07	01				4	7	11	1	7	2	33	46	53	57	64	1	In	VDJ
GCTGCTCCCTCCCAGACATCTGTGTACTTCTGTGCCAGCAGCTACTCCCCGGACTCTCGCTCCTACAATGAGCAGTTCTTCGGGCCA	CASSYSPDSRSYNEQFF	1	0.0010649627263045794	51	TCRBV06	TCRBV06				TCRBV06-05,TCRBV06-06		TCRBD02-01	TCRBD02	TCRBD02-01				01,02	TCRBJ02-01*01	TCRBJ02	TCRBJ02-01	01				0	4	1	10	3	0	30	47	50	55	59	1	In	VDJ
CTGAATGTGAACGCCTTGGAGCTGGACGACTCGGCCCTGTATCTCTGTGCCAGCAGCGTCGGGTGGCAGACCCAGTACTTCGGGCCA	CASSVGWQTQYF	1	0.0010649627263045794	36	TCRBV05-04*01	TCRBV05	TCRBV05-04	01				TCRBD02-01	TCRBD02	TCRBD02-01				01,02	TCRBJ02-05*01	TCRBJ02	TCRBJ02-05	01				4	4	8	4	2	6	45	57	59	63	67	1	In	VDJ
AGCTCTCTCTTAAACCTTCACCTACACGCCCTGCAGCCAGAAGACTCAGCCCTGTATCTCTGCGCCAGCAGACCTAACTTCGGGCCG	CASRPNF	1	0.0010649627263045794	21	TCRBV04-01*01	TCRBV04	TCRBV04-01	01				TCRBD02-01	TCRBD02	TCRBD02-01				01,02	TCRBJ02-07*01	TCRBJ02	TCRBJ02-07	01				6	0	4	9	2	14	60	71	73	-1	76	1	In	VDJ
CTCTCTGGAGCTGGGGGACTCAGCTTTGTATTTCTGTGCCAGCAGCGTAGACTAGCGGGAGGGCTCAATGAGCAGTTCTTCGGGCCA		1	0.0010649627263045794	47	TCRBV09-01*01	TCRBV09	TCRBV09-01	01				TCRBD02-01*02	TCRBD02	TCRBD02-01	02				TCRBJ02-01*01	TCRBJ02	TCRBJ02-01	01				0	2	3	0	0	6	34	-1	50	63	65	1	Out	VDJ
ATCCGGTCCACAAAGCTGGAGGACTCAGCCATGTACTTCTGTGCCAGCAGTGTGATAGGGTCGAGGGCTGAAGCTTTCTTTGGACAA	CASSVIGSRAEAFF	1	0.0010649627263045794	42	TCRBV02-01	TCRBV02	TCRBV02-01				01,03	TCRBD02-01*02	TCRBD02	TCRBD02-01	02				TCRBJ01-01*01	TCRBJ01	TCRBJ01-01	01				4	0	11	0	10	6	39	52	62	-1	67	1	In	VDJ
ACTGTGACATCGGCCCAAAAGAACCCGACAGCTTTCTATCTCTGTGCCAGTACCCTCGGTGTACCCGGGGAGCTGTTTTTTGGAGAA	CASTLGVPGELFF	1	0.0010649627263045794	39	TCRBV19-01*01	TCRBV19	TCRBV19-01	01				TCRBD02-01	TCRBD02	TCRBD02-01				01,02	TCRBJ02-02*01	TCRBJ02	TCRBJ02-02	01				7	5	8	5	4	6	42	52	56	59	64	1	In	VDJ
ATCCAGCGCACAGAGCAGGAGGACTCCGCCGTGTATCTCTGTGCCAGCAGCTTCAGGGGAGGTGGCACTGAAGCTTTCTTTGGACAA	CASSFRGGGTEAFF	1	0.0010649627263045794	42	TCRBV07-08*01	TCRBV07	TCRBV07-08	01								TCRBD01,TCRBD02	TCRBD01-01,TCRBD02-01		TCRBJ01-01*01	TCRBJ01	TCRBJ01-01	01				3	6	4	2	0	4	39	-1	53	59	65	1	In	VDJ
TGAAGATCCAGCGCACAGAGCAGGGGGACTCGGCCATGTATCTCTGTGCCAGCAGCTTATACCGAATACGAGCAGTACTTCGGGCCG		1	0.0010649627263045794	37	TCRBV07-09*01	TCRBV07	TCRBV07-09	01								TCRBD01,TCRBD02	TCRBD01-01,TCRBD02-01		TCRBJ02-07*01	TCRBJ02	TCRBJ02-07	01				2	1	2	8	4	4	44	59	63	65	66	1	Out	VDJ
NNNNNNNNNNTGTCGGCTGCTCCCTCCCAAACATCTGTGTACTTCTGTGCCAGCATGCGGGGGGACACTGAAGCTTTCTTTGGACAA	CASMRGDTEAFF	1	0.0010649627263045794	36	TCRBV06	TCRBV06				TCRBV06-02/06-03,TCRBV06-02		TCRBD02-01*01	TCRBD02	TCRBD02-01	01				TCRBJ01-01*01	TCRBJ01	TCRBJ01-01	01				7	0	7	1	1	3	45	55	56	-1	64	1	In	VDJ
ATCCAGCCCTCAGAACCCAGGGACTCAGCTGTGTACTTCTGTGCCAGCAGGCTGACAGGGATGAACACTGAAGCTTTCTTTGGACAA	CASRLTGMNTEAFF	1	0.0010649627263045794	42	TCRBV12	TCRBV12				TCRBV12-03/12-04,TCRBV12-04		TCRBD01-01*01	TCRBD01	TCRBD01-01	01				TCRBJ01-01*01	TCRBJ01	TCRBJ01-01	01				6	1	2	3	3	0	39	50	53	60	61	1	In	VDJ
TTGTTGCTGGGGGACTCGGCCCTCTATCTCTGTGCCAGCAGCTTGGGCCCGGACCTTGGAGGGGGGCAGCCCCAGCATTTTGGTGAT	CASSLGPDLGGGQPQHF	1	0.0010649627263045794	51	TCRBV05-06*01	TCRBV05	TCRBV05-06	01								TCRBD01,TCRBD02	TCRBD01-01,TCRBD02-01		TCRBJ01-05*01	TCRBJ01	TCRBJ01-05	01				0	1	5	1	13	7	30	46	59	65	66	1	In	VDJ
ATCCAGCCTGCAGAGCTTGGGGACTCGGCCGTGTATCTCTGTGCCAGCAGCCTCAGACAGGGTCAATACGAGCAGTACTTCGGGCCG	CASSLRQGQYEQYF	1	0.0010649627263045794	42	TCRBV11-03*01	TCRBV11	TCRBV11-03	01				TCRBD01-01*01	TCRBD01	TCRBD01-01	01				TCRBJ02-07*01	TCRBJ02	TCRBJ02-07	01				5	4	2	3	4	4	39	51	55	62	66	1	In	VDJ
CTGAGTTCTAAGAAGCTCCTTCTCAGTGACTCTGGCTTCTATCTCTGTGCCTGGAAACAGCGGGGAGAGACCCAGTACTTCGGGCCA	CAWKQRGETQYF	1	0.0010649627263045794	36	TCRBV30-01*01	TCRBV30	TCRBV30-01	01				TCRBD02-01*01	TCRBD02	TCRBD02-01	01				TCRBJ02-05*01	TCRBJ02	TCRBJ02-05	01				4	0	6	3	3	4	45	55	58	-1	65	1	In	VDJ
GAGCTGGGGGACTCGGCCCTTTATCTTTGCGCCAGCAGCTTGGTAGGGACAGGGAGGCACTTGACAGATACGCAGTATTTTGGCCCA	CASSLVGTGRHLTDTQYF	1	0.0010649627263045794	54	TCRBV05-01*01	TCRBV05	TCRBV05-01	01				TCRBD01-01*01	TCRBD01	TCRBD01-01	01				TCRBJ02-03*01	TCRBJ02	TCRBJ02-03	01				0	9	0	3	2	3	27	43	45	54	63	1	In	VDJ
ACATCGGCCCAAAAGAACCCGACAGCTTTCTATCTCTGTGCCACCTTAGGGTACGGCAGGCCGGCGGGGGAGCTGTTTTTTGGAGAA	CATLGYGRPAGELFF	1	0.0010649627263045794	45	TCRBV19-01*01	TCRBV19	TCRBV19-01	01								TCRBD01,TCRBD02	TCRBD01-01,TCRBD02-01		TCRBJ02-02*01	TCRBJ02	TCRBJ02-02	01				10	6	4	4	13	8	36	43	56	60	66	1	In	VDJ
CTACACGCCCTGCAGCCAGAAGACTCAGCCCTGTATCTCTGCGCCAGCAGCTCCCGGCGAGGCAATCAGCCCCAGCATTTTGGTGAT	CASSSRRGNQPQHF	1	0.0010649627263045794	42	TCRBV04-01*01	TCRBV04	TCRBV04-01	01								TCRBD01,TCRBD02	TCRBD01-01,TCRBD02-01		TCRBJ01-05*01	TCRBJ01	TCRBJ01-05	01				5	3	9	0	4	2	39	51	55	58	61	1	In	VDJ
CATCCTGAAGACAGCAGCTTCTACATCTGCAGTGCTGCCAAGGGGACCCGGGACTAGCGGAAGACCTACGAGCAGTACTTCGGGCCG	CSAAKGTRD*RKTYEQYF	1	0.0010649627263045794	54	TCRBV20	TCRBV20				TCRBV20-01,TCRBV20-or09_02		TCRBD02-01	TCRBD02	TCRBD02-01				01,02	TCRBJ02-07*01	TCRBJ02	TCRBJ02-07	01				5	4	0	5	13	2	27	36	49	60	64	1	Stop	VDJ
AGCGCACAGAGCGGGGGGACTCAGCCGTGTATCTCTGTGCCAGCAGCTTTAAACAGGGGAAGGGAATACGAGCAGTACTTCGGGCCG		1	0.0010649627263045794	46	TCRBV07-03*01	TCRBV07	TCRBV07-03	01				TCRBD01-01*01	TCRBD01	TCRBD01-01	01				TCRBJ02-07*01	TCRBJ02	TCRBJ02-07	01				3	7	3	2	3	4	35	49	52	59	66	1	Out	VDJ
GGTCCACAAAGCTGGAGGACTCAGCCATGTACTTCTGTGCCAGCAGTCAGGACTAGCGGGAGTCTCAATGAGCAGTTCTTCGGGCCA		1	0.0010649627263045794	46	TCRBV02-01	TCRBV02	TCRBV02-01				01,03	TCRBD02-01*02	TCRBD02	TCRBD02-01	02				TCRBJ02-01*01	TCRBJ02	TCRBJ02-01	01				5	3	1	2	2	6	35	47	49	62	65	1	Out	VDJ
TCTGCCATCCCCAACCAGACAGCTCTTTACTTCTGTGCCACCAGTGGGAATCTGTGAAGGGTCGGGGTGGAGGCTTTCTTTGGACAA	CATSGNL*RVGVEAFF	1	0.0010649627263045794	48	TCRBV24-01*01	TCRBV24	TCRBV24-01	01				TCRBD02-01*01	TCRBD02	TCRBD02-01	01				TCRBJ01-01*01	TCRBJ01	TCRBJ01-01	01				5	5	8	3	16	11	33	46	62	67	72	1	Stop	VDJ
CGGTCCACAAAGCTGGAGGACTCAGCCATGTACTTCTGTGCCAGCAGTGAATTGACAGCCTTGGGGACTGAAGCTTTCTTTGGACAA	CASSELTALGTEAFF	1	0.0010649627263045794	45	TCRBV02-01	TCRBV02	TCRBV02-01				01,03	TCRBD01-01*01	TCRBD01	TCRBD01-01	01				TCRBJ01-01*01	TCRBJ01	TCRBJ01-01	01				2	8	2	5	2	5	36	51	53	58	66	1	In	VDJ
AGTCGGCTGCTCCCTCCCAGACATCTGTGTACTTCTGTGCCAGCAGTTACTCGTCGAGGCGTTAATGAAAAACTGTTTTTTGGCAGT		1	0.0010649627263045794	46	TCRBV06-05*01	TCRBV06	TCRBV06-05	01				TCRBD02-01*02	TCRBD02	TCRBD02-01	02				TCRBJ01-04*01	TCRBJ01	TCRBJ01-04	01				0	3	11	1	3	4	35	52	55	59	62	1	Out	VDJ
GCTGCTCCCTCCCAGACATCTGTGTACTTCTGTGCCAGCAGTTACTCCGCCGTAGCTACAGGGAACTATGGCTACACCTTCGGTTCG	CASSYSAVATGNYGYTF	1	0.0010649627263045794	51	TCRBV06	TCRBV06				TCRBV06-05,TCRBV06-06		TCRBD01-01*01	TCRBD01	TCRBD01-01	01				TCRBJ01-02*01	TCRBJ01	TCRBJ01-02	01				0	0	3	3	10	2	30	47	57	-1	63	1	In	VDJ
CTGACTGTGAGCAACATGAGCCCTGAAGACAGCAGCATATATCTCTGCAGCGTTACCTCGACAGGGCAGATTCAGTACTTCGGCGCC	CSVTSTGQIQYF	1	0.0010649627263045794	36	TCRBV29-01	TCRBV29	TCRBV29-01				01,02	TCRBD01-01*01	TCRBD01	TCRBD01-01	01				TCRBJ02-04*01	TCRBJ02	TCRBJ02-04	01				5	3	2	3	5	10	45	54	59	66	69	1	In	VDJ
NTGTCGGCTGCTCCCTCCCAGACATCTGTGTACTTCTGTGCCAGCAGCCTACTATGGACAGGTTCGAATGAGCAGTTCTTCGGGCCA	CASSLLWTGSNEQFF	1	0.0010649627263045794	45	TCRBV06-05*01	TCRBV06	TCRBV06-05	01				TCRBD01-01*01	TCRBD01	TCRBD01-01	01				TCRBJ02-01*01	TCRBJ02	TCRBJ02-01	01				6	4	1	4	8	7	36	47	55	62	66	1	In	VDJ
TCTGCCATCCCCAACCAGACAGCTCTTTACTTCTGTGCCACCAGTGCCCTAGGGGCGGCCTCCTACAATGAGCAGTTCTTCGGGCCA	CATSALGAASYNEQFF	1	0.0010649627263045794	48	TCRBV24-01*01	TCRBV24	TCRBV24-01	01				TCRBD01-01*01	TCRBD01	TCRBD01-01	01				TCRBJ02-01*01	TCRBJ02	TCRBJ02-01	01				5	4	5	2	4	0	33	46	50	55	59	1	In	VDJ
GTGACATCGGCCCAAAAGAACCCGACAGCTTTCTATCTCTGTGCCAGTCACGGACAGGGAGGGACCTATGGCTACACCTTCGGTTCG	CASHGQGGTYGYTF	1	0.0010649627263045794	42	TCRBV19-01*01	TCRBV19	TCRBV19-01	01				TCRBD01-01*01	TCRBD01	TCRBD01-01	01				TCRBJ01-02*01	TCRBJ01	TCRBJ01-02	01				8	6	1	3	3	4	39	48	51	59	65	1	In	VDJ
TCCCTGTCCCTAGAGTCTGCCATCCCCAACCAGACAGCTCTTTACTTCTGTGCCACCAGCGGTGGGGATGAGCAGTTCTTCGGGCCA	CATSGGDEQFF	1	0.0010649627263045794	33	TCRBV24-01*01	TCRBV24	TCRBV24-01	01								TCRBD01,TCRBD02	TCRBD01-01,TCRBD02-01		TCRBJ02-01*01	TCRBJ02	TCRBJ02-01	01				7	0	6	2	4	8	48	59	63	-1	67	1	In	VDJ
CGGTCCACAAAGCTGGAGGACTCAGCCATGTACTTCTGTGCCAGCAGTGAATTATCGGGAGGATCCTACGAGCAGTACTTCGGGCCG	CASSELSGGSYEQYF	1	0.0010649627263045794	45	TCRBV02-01	TCRBV02	TCRBV02-01				01,03	TCRBD02-01*02	TCRBD02	TCRBD02-01	02				TCRBJ02-07*01	TCRBJ02	TCRBJ02-07	01				2	1	8	1	4	1	36	51	55	62	63	1	In	VDJ
GCCCTGCAGCCAGAAGACTCAGCCCTGTATCTCTGCGCCAGCAGCCGCATAACTAGTGGAAACACCGGGGAGCTGTTTTTTGGAGAA	CASSRITSGNTGELFF	1	0.0010649627263045794	48	TCRBV04-01*01	TCRBV04	TCRBV04-01	01				TCRBD02-01	TCRBD02	TCRBD02-01				01,02	TCRBJ02-02*01	TCRBJ02	TCRBJ02-02	01				4	4	3	8	5	2	33	46	51	56	60	1	In	VDJ
ACTGTGACATCGGCCCAAAAGAACCCGACAGCTTTCTATCTCTGTGCCAGTAGTTGGTCGGGGGAGACTGAAGCTTTCTTTGGACAA	CASSWSGETEAFF	1	0.0010649627263045794	39	TCRBV19-01*01	TCRBV19	TCRBV19-01	01				TCRBD02-01*01	TCRBD02	TCRBD02-01	01				TCRBJ01-01*01	TCRBJ01	TCRBJ01-01	01				5	2	8	2	4	5	42	54	58	64	66	1	In	VDJ
TCCAGCCCTCAGAACCCAGGGACTCAGCTGTGTACTTCTGTGCCAGCAGTTTATAGGGTTAAGAACACTGAAGCTTTCTTTGGACAA		1	0.0010649627263045794	43	TCRBV12	TCRBV12				TCRBV12-03/12-04,TCRBV12-04						TCRBD01,TCRBD02	TCRBD01-01,TCRBD02-01		TCRBJ01-01*01	TCRBJ01	TCRBJ01-01	01				2	4	5	3	1	1	38	53	54	58	62	1	Out	VDJ
AGCACCTTGGAGCTGGGGGACTCGGCCCTTTATCTTTGCGCCAGCAGCTTGAGGCCTCCAGGGTCCTACGAGCAGTACTTCGGGCCG	CASSLRPPGSYEQYF	1	0.0010649627263045794	45	TCRBV05-01*01	TCRBV05	TCRBV05-01	01				TCRBD01-01*01	TCRBD01	TCRBD01-01	01				TCRBJ02-07*01	TCRBJ02	TCRBJ02-07	01				1	0	4	3	7	1	36	51	58	-1	63	1	In	VDJ
AAGATCCAGCCCTCAGAACCCAGGGACTCAGCTGTGTACTTCTGTGCCAGCACCCTCGGATCCTACAATGAGCAGTTCTTCGGGCCA	CASTLGSYNEQFF	1	0.0010649627263045794	39	TCRBV12-03/12-04*01	TCRBV12	TCRBV12-03/12-04	01								TCRBD01,TCRBD02	TCRBD01-01,TCRBD02-01		TCRBJ02-01*01	TCRBJ02	TCRBJ02-01	01				7	0	1	8	5	1	42	52	57	-1	60	1	In	VDJ
TTGGAGCTGGACGACTCGGCCCTGTATCTCTGTGCCAGCAGCTCAGGACTAGCGGGGGTACAAACAGATACGCAGTATTTTGGCCCA	CASSSGLAGVQTDTQYF	1	0.0010649627263045794	51	TCRBV05-04*01	TCRBV05	TCRBV05-04	01				TCRBD02-01*01	TCRBD02	TCRBD02-01	01				TCRBJ02-03*01	TCRBJ02	TCRBJ02-03	01				3	5	1	2	2	3	30	43	45	58	63	1	In	VDJ
ACAGTGACCAGTGCCCATCCTGAAGACAGCAGCTTCTACATCTGCAGTGCTGGAGGCACGTTAAATGAAAAACTGTTTTTTGGCAGT	CSAGGTLNEKLFF	1	0.0010649627263045794	39	TCRBV20	TCRBV20				TCRBV20-01,TCRBV20-or09_02						TCRBD01,TCRBD02	TCRBD01-01,TCRBD02-01		TCRBJ01-04*01	TCRBJ01	TCRBJ01-04	01				1	4	3	7	2	5	42	55	57	59	63	1	In	VDJ
CTGAAGATCCAGCGCACAGAGCAGGGGGACTCGGCCATGTATTTCTGTGCCAGCAGCTTAGATGGCTATGGCTACACCTTCGGTTCG	CASSLDGYGYTF	1	0.0010649627263045794	36	TCRBV07-09*01	TCRBV07	TCRBV07-09	01								TCRBD01,TCRBD02	TCRBD01-01,TCRBD02-01		TCRBJ01-02*01	TCRBJ01	TCRBJ01-02	01				1	0	0	10	2	4	45	61	63	-1	65	1	In	VDJ
NNNNTGAAGATCCAGCCCTCAGAACCCAGGGACTCAGCTGTGTACTTCTGTGCCAGCAGTGGTCCGGGACGGACGTACTTCGGGCCG	CASSGPGRTYF	1	0.0010649627263045794	33	TCRBV12-03/12-04*01	TCRBV12	TCRBV12-03/12-04	01								TCRBD01,TCRBD02	TCRBD01-01,TCRBD02-01		TCRBJ02-07*01	TCRBJ02	TCRBJ02-07	01				5	4	0	7	5	12	48	60	65	70	74	1	In	VDJ
CCTAGAGTCTGCCATCTCCAACCAGACAGCTCTTTACTTCTGTGCCACCTGGGGGATCTTTTTCCCGGGGAGCTGTTTTTTGGAGAA		1	0.0010649627263045794	41	TCRBV24-01*01	TCRBV24	TCRBV24-01	01								TCRBD01,TCRBD02	TCRBD01-01,TCRBD02-01		TCRBJ02-02*01	TCRBJ02	TCRBJ02-02	01				9	9	6	1	1	6	40	49	50	55	64	1	Out	VDJ
AAGCTCCTTCTCAGTGACTCTGGCTTCTATCTCTGTGCCTGGGACGCAACAGGAATCTCCTATAATTCACCCCTCCACTTTGGGAAC	CAWDATGISYNSPLHF	1	0.0010649627263045794	48	TCRBV30-01*05	TCRBV30	TCRBV30-01	05				TCRBD01-01*01	TCRBD01	TCRBD01-01	01				TCRBJ01-06*02	TCRBJ01	TCRBJ01-06	02				4	3	3	4	5	0	33	43	48	53	56	1	In	VDJ
ATCCAGCCCTCAGAACCCAGGGACTCAGCTGTGTACTTCTGTGCCAGCAGCTAATCCGGGACAGAAGAGACCCAGTACTTCGGGCCA	CASS*SGTEETQYF	1	0.0010649627263045794	42	TCRBV12	TCRBV12				TCRBV12-03/12-04,TCRBV12-04		TCRBD01-01*01	TCRBD01	TCRBD01-01	01				TCRBJ02-05*01	TCRBJ02	TCRBJ02-05	01				6	0	0	5	7	3	39	50	57	-1	64	1	Stop	VDJ
ATCAATTCCCTGGAGCTTGGTGACTCTGCTGTGTATTTCTGTGCCAGCAGCCAAGGTGACACCGGCTATGGCTACACCTTCGGTTCG	CASSQGDTGYGYTF	1	0.0010649627263045794	42	TCRBV03-01/03-02*01	TCRBV03	TCRBV03-01/03-02	01				TCRBD01-01*01	TCRBD01	TCRBD01-01	01				TCRBJ01-02*01	TCRBJ01	TCRBJ01-02	01				1	4	2	6	2	4	39	55	57	61	65	1	In	VDJ
CACGCCCTGCAGCCAGAAGACTCAGCCCTGTATCTCTGCGCCAGCAGCCAAGATAGGGGGCAAGCCTATGGCTACACCTTCGGTTCG	CASSQDRGQAYGYTF	1	0.0010649627263045794	45	TCRBV04-01*01	TCRBV04	TCRBV04-01	01				TCRBD01-01*01	TCRBD01	TCRBD01-01	01				TCRBJ01-02*01	TCRBJ01	TCRBJ01-02	01				0	4	5	0	1	4	36	53	54	61	65	1	In	VDJ
CAGCGCACAGAGCAGCGGGACTCGGCCATGTATCGCTGTGCCAGCTCCCCAACAGGGGGTACTAATTCACCCCTCCACTTTGGGAAC	CASSPTGGTNSPLHF	1	0.0010649627263045794	45	TCRBV07-06*01	TCRBV07	TCRBV07-06	01				TCRBD01-01*01	TCRBD01	TCRBD01-01	01				TCRBJ01-06*02	TCRBJ01	TCRBJ01-06	02				8	3	3	1	6	6	36	45	51	59	62	1	In	VDJ
NNNNNNNTGTCGGCTGCTCCCTCCCAGACATCTGTGTACTTCTGTGCCAGCGGAAAGGGGATGAATTCACCCCTCCACTTTGGGAAC	CASGKGMNSPLHF	1	0.0010649627263045794	39	TCRBV06-05*01	TCRBV06	TCRBV06-05	01				TCRBD01-01*01	TCRBD01	TCRBD01-01	01				TCRBJ01-06*02	TCRBJ01	TCRBJ01-06	02				8	3	5	2	4	7	42	51	55	60	63	1	In	VDJ
GAGTCTGCCATCCCCAACCAGACAGCTCTTTACTTCTGTGCCACCAGTGATTTAGGGCTAGACCTCAATGAGCAGTTCTTCGGGCCA	CATSDLGLDLNEQFF	1	0.0010649627263045794	45	TCRBV24-01*01	TCRBV24	TCRBV24-01	01								TCRBD01,TCRBD02	TCRBD01-01,TCRBD02-01		TCRBJ02-01*01	TCRBJ02	TCRBJ02-01	01				1	8	5	3	0	6	36	-1	53	57	65	1	In	VDJ
ATCCAGGCTACGAAGCTTGAGGATTCAGCAGTGTATTTTTGTGCCAGCAGCCAATCGCCCCAGACTTTCAGGGCTTTCTTTGGACAA	CASSQSPQTFRAFF	1	0.0010649627263045794	42	TCRBV16-01*01	TCRBV16	TCRBV16-01	01								TCRBD01,TCRBD02	TCRBD01-01,TCRBD02-01		TCRBJ01-01*01	TCRBJ01	TCRBJ01-01	01				0	0	4	4	12	11	39	56	68	-1	72	1	In	VDJ
GTGACCAGTGCCCATCCTGAAGACAGCAGCTTCTACATCTGCAGTGCCCCTACACTCTCTGGGGCCAACGTCCTGACTTTCGGGGCC	CSAPTLSGANVLTF	1	0.0010649627263045794	42	TCRBV20	TCRBV20				TCRBV20-01,TCRBV20-or09_02						TCRBD01,TCRBD02	TCRBD01-01,TCRBD02-01		TCRBJ02-06*01	TCRBJ02	TCRBJ02-06	01				6	2	3	6	4	0	39	47	51	54	56	1	In	VDJ
AACCAGACCTCTCTGTACTTCTGTGCCAGCAGTTTCGTGTACGGGGCAGTTAGCGGGAGGGCGAAAGATACGCAGTATTTTGGCCCA	CASSFVYGAVSGRAKDTQYF	1	0.0010649627263045794	60	TCRBV27-01*01	TCRBV27	TCRBV27-01	01				TCRBD02-01*02	TCRBD02	TCRBD02-01	02				TCRBJ02-03*01	TCRBJ02	TCRBJ02-03	01				3	4	5	0	15	5	21	35	50	61	65	1	In	VDJ
ACAGTGACCAGTGCCCATCCTGAAGACAGCAGCTTCTACATCTGCAGTGCTAGAGACCCGAGAACCGGGGAGCTGTTTTTTGGAGAA	CSARDPRTGELFF	1	0.0010649627263045794	39	TCRBV20	TCRBV20				TCRBV20-01,TCRBV20-or09_02		TCRBD02-01*02	TCRBD02	TCRBD02-01	02				TCRBJ02-02*01	TCRBJ02	TCRBJ02-02	01				0	1	11	2	3	5	42	56	59	62	63	1	In	VDJ
AAGATCCAGCGCACAGAGCAGGGGGACTCGGCCATGTATCTCTGTGCCAGCTCGCTCAGGGAGGACACTGAAGCTTTCTTTGGACAA	CASSLREDTEAFF	1	0.0010649627263045794	39	TCRBV07-09	TCRBV07	TCRBV07-09				01,05,06	TCRBD02-01*02	TCRBD02	TCRBD02-01	02				TCRBJ01-01*01	TCRBJ01	TCRBJ01-01	01				8	0	9	1	7	3	42	51	58	-1	64	1	In	VDJ
AGCACCTTGGAGCTGGGGGACTCGGCCCTTTATCTTTGCGCCAGCAGCCCGGGACAGTGGGGGGATCAGCCCCAGCATTTTGGTGAT	CASSPGQWGDQPQHF	1	0.0010649627263045794	45	TCRBV05-01*01	TCRBV05	TCRBV05-01	01				TCRBD01-01*01	TCRBD01	TCRBD01-01	01				TCRBJ01-05*01	TCRBJ01	TCRBJ01-05	01				4	7	0	5	2	5	36	48	50	57	64	1	In	VDJ
CTGACTGTGAGCAACATGAGCCCTGAAGACAGCAGCATATATCTCTGCAGCGTTGACTACGGCAACTATGGCTACACCTTCGGTTCG	CSVDYGNYGYTF	1	0.0010649627263045794	36	TCRBV29-01	TCRBV29	TCRBV29-01				01,02					TCRBD01,TCRBD02	TCRBD01-01,TCRBD02-01		TCRBJ01-02*01	TCRBJ01	TCRBJ01-02	01				3	0	9	0	4	2	45	56	60	-1	63	1	In	VDJ
NNNNTGTCGGCTGCTCCCTCCCAGACATCTGTGTACTTCTGTGCCAGCACCAAGGGACACCGGGGGGAGACCCAGTACTTCGGGCCA	CASTKGHRGETQYF	1	0.0010649627263045794	42	TCRBV06-05*01	TCRBV06	TCRBV06-05	01								TCRBD01,TCRBD02	TCRBD01-01,TCRBD02-01		TCRBJ02-05*01	TCRBJ02	TCRBJ02-05	01				7	7	0	6	4	5	39	49	53	59	66	1	In	VDJ
GTGAGCAACATGAGCCCTGAAGACAGCAGCATATATCTCTGCAGCGTTGAAGGACAGGGGCTCACAGATACGCAGTATTTTGGCCCA	CSVEGQGLTDTQYF	1	0.0010649627263045794	42	TCRBV29-01	TCRBV29	TCRBV29-01				01,02	TCRBD01-01*01	TCRBD01	TCRBD01-01	01				TCRBJ02-03*01	TCRBJ02	TCRBJ02-03	01				1	2	2	2	0	2	39	-1	52	60	62	1	In	VDJ
GAGCTTGGTGACTCTGCTGTGTATTTCTGTGCCAGCAGCTCAAGAAACAGGGTAAGGGACGGAAGGAGTGAAGCTTTCTTTGGACAA	CASSSRNRVRDGRSEAFF	1	0.0010649627263045794	54	TCRBV03-01/03-02*01	TCRBV03	TCRBV03-01/03-02	01				TCRBD01-01*01	TCRBD01	TCRBD01-01	01				TCRBJ01-01*01	TCRBJ01	TCRBJ01-01	01				5	16	3	3	7	7	27	39	46	52	68	1	In	VDJ
CAGCCTGCAGAGCTTGAGGACTCGGCCGTGTATCTCTGTGCCAGCAGCTTACTGCCTAGCGGAGAGTACGAGCAGTACTTCGGGCCG	CASSLLPSGEYEQYF	1	0.0010649627263045794	45	TCRBV11	TCRBV11				TCRBV11-02,TCRBV11-03		TCRBD02-01	TCRBD02	TCRBD02-01				01,02	TCRBJ02-07*01	TCRBJ02	TCRBJ02-07	01				2	4	4	5	4	4	36	51	55	62	66	1	In	VDJ
GGTCGCACTGCAGCAAGAAGACTCAGCTGCGTATCTCTACACCAGCAGCCAAGTTGTTAGCGGTCCTACGAGCAGTACTTCGGGCCG		1	0.0010649627263045794	44	TCRBV01-01*01	TCRBV01	TCRBV01-01	01				TCRBD02-01	TCRBD02	TCRBD02-01				01,02	TCRBJ02-07*01	TCRBJ02	TCRBJ02-07	01				1	0	5	5	4	1	37	53	57	-1	63	1	Out	VDJ
CAGGTAGTGCGAGGAGATTCGGCAGCTTATTTCTGTGCCAGCTCACCATTTGGCGCCAGAGGATATAACGAGCAGTACTTCGGGCCG	CASSPFGARGYNEQYF	1	0.0010649627263045794	48	TCRBV18-01*01	TCRBV18	TCRBV18-01	01				TCRBD02-01*02	TCRBD02	TCRBD02-01	02				TCRBJ02-07*01	TCRBJ02	TCRBJ02-07	01				2	5	11	1	10	5	33	48	58	62	67	1	In	VDJ
ATCCAGCCTGCAGAGCTTGGGGACTCGGCCATGTATCTCTGTGCCAGCAGCTCGGACAGCCCCAATGAAAAACTGTTTTTTGGCAGT	CASSSDSPNEKLFF	1	0.0010649627263045794	42	TCRBV11-01*01	TCRBV11	TCRBV11-01	01				TCRBD01-01*01	TCRBD01	TCRBD01-01	01				TCRBJ01-04*01	TCRBJ01	TCRBJ01-04	01				4	4	1	5	1	5	39	52	53	59	63	1	In	VDJ
CTCAAGATCCAGCCTGCAGAGCTTGAGGACTCGGCCGTGTATCTCTGTGCCAGCAGCTTGGGGGGCAGTGAGCAGTTCTTCGGGCCA	CASSLGGSEQFF	1	0.0010649627263045794	36	TCRBV11	TCRBV11				TCRBV11-02,TCRBV11-03						TCRBD01,TCRBD02	TCRBD01-01,TCRBD02-01		TCRBJ02-01*01	TCRBJ02	TCRBJ02-01	01				3	2	6	0	1	9	45	59	60	66	68	1	In	VDJ
CTGAATGTGAACGCCTTGGAGCTGGACGACTCGGCCCTGTATCTCTGTGCCAGCAGCTCCCGAGGAGAGACCCAGTACTTCGGGCCA	CASSSRGETQYF	1	0.0010649627263045794	36	TCRBV05-04*01	TCRBV05	TCRBV05-04	01				TCRBD02-01*02	TCRBD02	TCRBD02-01	02				TCRBJ02-05*01	TCRBJ02	TCRBJ02-05	01				3	0	11	1	3	4	45	58	61	-1	65	1	In	VDJ
AAGATCCAGCGCACAGAGCGGGGGGACTCAGCCGTGTATCTCTGTGCCAGCGGCAGGGCCAGCGGTACTGAAGCTTTCTTTGGACAA	CASGRASGTEAFF	1	0.0010649627263045794	39	TCRBV07-03*01	TCRBV07	TCRBV07-03	01								TCRBD01,TCRBD02	TCRBD01-01,TCRBD02-01		TCRBJ01-01*01	TCRBJ01	TCRBJ01-01	01				8	8	4	3	2	5	42	51	53	58	66	1	In	VDJ
TCAGAACCCAGGGACTCAGCTGTGTACTTCTGTGCCAGCAGCCCTAGGGGTTGGCAGGGCAAGGAAGAGACCCAGTACTTCGGGCCA	CASSPRGWQGKEETQYF	1	0.0010649627263045794	51	TCRBV12	TCRBV12				TCRBV12-03/12-04,TCRBV12-04		TCRBD01-01*01	TCRBD01	TCRBD01-01	01				TCRBJ02-05*01	TCRBJ02	TCRBJ02-05	01				6	5	4	3	13	3	30	41	54	59	64	1	In	VDJ
TTGGAGCTGGGGGACTCGGCCCTTTATCTTTGCGCCAGCAGCTTGGCCCCCGGGACTAGCGGAGTTAATACGCAGTATTTTGGCCCA	CASSLAPGTSGVNTQYF	1	0.0010649627263045794	51	TCRBV05-01*01	TCRBV05	TCRBV05-01	01				TCRBD02-01	TCRBD02	TCRBD02-01				01,02	TCRBJ02-03*01	TCRBJ02	TCRBJ02-03	01				0	5	0	5	5	7	30	46	51	62	67	1	In	VDJ
CACGCCCTGCAGCCAGAAGACTCAGCCCTGTATCTCTGCGACAGCAGCCAAGCCCTCCCGAACACCGGGGAGCTGTTTTTTGGAGAA	CDSSQALPNTGELFF	1	0.0010649627263045794	45	TCRBV04-01*01	TCRBV04	TCRBV04-01	01				TCRBD02-01	TCRBD02	TCRBD02-01				01,02	TCRBJ02-02*01	TCRBJ02	TCRBJ02-02	01				1	2	4	10	2	0	36	52	54	56	58	1	In	VDJ
ACATCGGCCCAAAAGAACCCGACAGCTTTCTATCTCTGTGCCAGTAGTCTGGTCATTGCAACTAATGAAAAACTGTTTTTTGGCAGT	CASSLVIATNEKLFF	1	0.0010649627263045794	45	TCRBV19-01*01	TCRBV19	TCRBV19-01	01								TCRBD01,TCRBD02	TCRBD01-01,TCRBD02-01		TCRBJ01-04*01	TCRBJ01	TCRBJ01-04	01				5	6	0	10	2	0	36	48	50	52	58	1	In	VDJ
ATCCAGCGCACAGAGCAGGAGGACTCGGCCGTGTATCTCTGTGCCAGCAGCTTAAGGACAGGGTCTATCGAGCAGTACTTCGGGCCG	CASSLRTGSIEQYF	1	0.0010649627263045794	42	TCRBV07-02	TCRBV07	TCRBV07-02				01,02	TCRBD01-01*01	TCRBD01	TCRBD01-01	01				TCRBJ02-07*01	TCRBJ02	TCRBJ02-07	01				2	5	1	3	1	6	39	54	55	63	68	1	In	VDJ
ACATCGGCCCAAAAGAACCCGACAGCTTTCTATCTCTGTGCCAGTAGTCCCCTGGGGGACGGAACCTACGAGCAGTACTTCGGGCCG	CASSPLGDGTYEQYF	1	0.0010649627263045794	45	TCRBV19-01*01	TCRBV19	TCRBV19-01	01								TCRBD01,TCRBD02	TCRBD01-01,TCRBD02-01		TCRBJ02-07*01	TCRBJ02	TCRBJ02-07	01				5	4	0	7	7	2	36	48	55	60	64	1	In	VDJ
AGTGCCCATCCTGAAGACAGCAGCTTCTACATCTGCAGTGCTAGCCCCGCGGCTAGCGGGAGTATCTATGAGCAGTTCTTCGGGCCA	CSASPAASGSIYEQFF	1	0.0010649627263045794	48	TCRBV20	TCRBV20				TCRBV20-01,TCRBV20-or09_02		TCRBD02-01*02	TCRBD02	TCRBD02-01	02				TCRBJ02-01*01	TCRBJ02	TCRBJ02-01	01				3	5	4	2	8	8	33	44	52	62	67	1	In	VDJ
CTGGAGTCGCCCAGCCCCAACCAGACCTCTCTGTACTTCTGTGCCAGCAGTTTAGGGGGACGCTACAATGAGCAGTTCTTCGGGCCA	CASSLGGRYNEQFF	1	0.0010649627263045794	42	TCRBV27-01*01	TCRBV27	TCRBV27-01	01								TCRBD01,TCRBD02	TCRBD01-01,TCRBD02-01		TCRBJ02-01*01	TCRBJ02	TCRBJ02-01	01				2	1	0	7	2	3	39	54	56	61	62	1	In	VDJ
CTGAAGATCCAGCCTGCAGAGCTTGAGGACTCGGCCGTGTATCTCTGTGCCAGCAGCTTGTACTACAATGAGCAGTTCTTCGGGCCA	CASSLYYNEQFF	1	0.0010649627263045794	36	TCRBV11	TCRBV11				TCRBV11-02,TCRBV11-03		TCRBD02-01	TCRBD02	TCRBD02-01				01,02	TCRBJ02-01*01	TCRBJ02	TCRBJ02-01	01				3	0	5	9	1	3	45	59	60	-1	62	1	In	VDJ
CACTGCAGCAAGAAGACTCAGCTGCGTATCTCTGCACCCTACAATATTCGCGGGAGATTCAACACGGAGACCCAGTACTTCGGGCCA		1	0.0010649627263045794	49	TCRBV01-01*01	TCRBV01	TCRBV01-01	01				TCRBD02-01*02	TCRBD02	TCRBD02-01	02				TCRBJ02-05*01	TCRBJ02	TCRBJ02-05	01				11	10	7	2	11	5	32	38	49	56	66	1	Out	VDJ
CACGCCCTGCAGCCAGAAGACTCAGCCCTGTATCTCTGCGCCAGCAGCCAAGTGGTCCGGCTAAGTGAAAAACTGTTTTTTGGCAGT	CASSQVVRLSEKLFF	1	0.0010649627263045794	45	TCRBV04-01*01	TCRBV04	TCRBV04-01	01								TCRBD01,TCRBD02	TCRBD01-01,TCRBD02-01		TCRBJ01-04*01	TCRBJ01	TCRBJ01-04	01				1	4	9	0	6	7	36	52	58	61	65	1	In	VDJ
ACAGAGCAGGAGGACTCCGCCGTGTATCTCTGTGCCAGCAGCCCTGTCCGGCAGCTTGCAACTAATGAAAAACTGTTTTTTGGCAGT	CASSPVRQLATNEKLFF	1	0.0010649627263045794	51	TCRBV07-08*03	TCRBV07	TCRBV07-08	03								TCRBD01,TCRBD02	TCRBD01-01,TCRBD02-01		TCRBJ01-04*01	TCRBJ01	TCRBJ01-04	01				4	4	4	5	8	0	30	43	51	54	58	1	In	VDJ
CACTGTGACATCGGCCCAAAAGAACCCGACAGCTTTCTATCTCTGTGCCAGTAGTAACGGGGGTATCAGCCCCAGCATTTTGGTGAT		1	0.0010649627263045794	38	TCRBV19-01*01	TCRBV19	TCRBV19-01	01				TCRBD02-01*01	TCRBD02	TCRBD02-01	01				TCRBJ01-05*01	TCRBJ01	TCRBJ01-05	01				4	1	8	2	1	5	43	56	57	63	64	1	Out	VDJ
CTGGAGTCCGCTACCAGCTCCCAGACATCTGTGTACTTCTGTGCCATCAGCGACAGTTACTCTAACTATGGCTACACCTTCGGTTCG	CAISDSYSNYGYTF	1	0.0010649627263045794	42	TCRBV10-03*01	TCRBV10	TCRBV10-03	01				TCRBD01-01*01	TCRBD01	TCRBD01-01	01				TCRBJ01-02*01	TCRBJ01	TCRBJ01-02	01				6	5	2	5	1	0	39	50	51	56	61	1	In	VDJ
CCTGCAGAGCTTGAGGACTCGGCCGTGTATCTCTGTGCCAGCAGCTTAGAGGGGGGGGCGCTTTGGGACGGCTACACCTTCGGTTCG	CASSLEGGALWDGYTF	1	0.0010649627263045794	48	TCRBV11	TCRBV11				TCRBV11-02,TCRBV11-03		TCRBD02-01*01	TCRBD02	TCRBD02-01	01				TCRBJ01-02*01	TCRBJ01	TCRBJ01-02	01				0	12	9	0	0	8	33	-1	50	57	69	1	In	VDJ
CTGGAGCTGGGGGACTCAGCTTTGTATTTCTGTGCCAGCAGCGCAAACAAACAGGGAAACGGGGCCAACGTCCTGACTTTCGGGGCC	CASSANKQGNGANVLTF	1	0.0010649627263045794	51	TCRBV09-01*01	TCRBV09	TCRBV09-01	01				TCRBD01-01*01	TCRBD01	TCRBD01-01	01				TCRBJ02-06*01	TCRBJ02	TCRBJ02-06	01				3	4	3	3	7	4	30	43	50	56	60	1	In	VDJ
AGCACCTTGGAGCTGGGGGACTCGGCCCTTTATCTTTGCGCCAGCAGCTTGTCCCCCCGGATACGAGATACGCAGTATTTTGGCCCA	CASSLSPRIRDTQYF	1	0.0010649627263045794	45	TCRBV05-01*01	TCRBV05	TCRBV05-01	01								TCRBD01,TCRBD02	TCRBD01-01,TCRBD02-01		TCRBJ02-03*01	TCRBJ02	TCRBJ02-03	01				1	4	1	8	7	5	36	51	58	61	65	1	In	VDJ
ATCCGGTCCACAAAGCTGGAGGACTCAGCCATGTACTTCTGTGCCAGCACCGAGAGGACAGGAACTCTAGAAGCTTTCTTTGGACAA	CASTERTGTLEAFF	1	0.0010649627263045794	42	TCRBV02-01	TCRBV02	TCRBV02-01				01,03	TCRBD01-01*01	TCRBD01	TCRBD01-01	01				TCRBJ01-01*01	TCRBJ01	TCRBJ01-01	01				7	7	1	4	6	8	39	49	55	62	69	1	In	VDJ
GGCCCTCTATCTCTGTGCCAGCAGCTTGGTGGGGGGGCGAAGACTAGCCAACCCATCAGTGGTTCCTACGAGCAGTACTTCGGGCCG		1	0.0010649627263045794	68	TCRBV05	TCRBV05				TCRBV05-06,TCRBV05-07		TCRBD02-01	TCRBD02	TCRBD02-01				01,02	TCRBJ02-07*01	TCRBJ02	TCRBJ02-07	01				0	15	2	7	12	1	13	29	41	48	63	1	Out	VDJ
CCCTCAGAACCCAGGGACTCAGCTGTGTACTTCTGTGCCAGCAGTTTAAATACAGCGAACTCTGGAAACACCATATATTTTGGAGAG	CASSLNTANSGNTIYF	1	0.0010649627263045794	48	TCRBV12	TCRBV12				TCRBV12-03/12-04,TCRBV12-04						TCRBD01,TCRBD02	TCRBD01-01,TCRBD02-01		TCRBJ01-03*01	TCRBJ01	TCRBJ01-03	01				2	4	3	5	3	0	33	48	51	55	59	1	In	VDJ
AGCACCAACCAGACATCTATGTACCTCTGTGCCAGCAGTTTACAGGTTGGGGGCTTGGTTTCCAAAAACATTCAGTACTTCGGCGCC	CASSLQVGGLVSKNIQYF	1	0.0010649627263045794	54	TCRBV28-01*01	TCRBV28	TCRBV28-01	01				TCRBD01-01*01	TCRBD01	TCRBD01-01	01				TCRBJ02-04*01	TCRBJ02	TCRBJ02-04	01				2	7	6	0	6	2	27	42	48	54	61	1	In	VDJ
GTGACCAGTGCCCATCCTGAAGACAGCAGCTTCTACATCTGCAGTGCTAGAGTTGACGGGACTAATTCACCCCTCCACTTTGGGAAC	CSARVDGTNSPLHF	1	0.0010649627263045794	42	TCRBV20	TCRBV20				TCRBV20-01,TCRBV20-or09_02						TCRBD01,TCRBD02	TCRBD01-01,TCRBD02-01		TCRBJ01-06*02	TCRBJ01	TCRBJ01-06	02				1	0	0	7	5	6	39	52	57	-1	62	1	In	VDJ
AAGATCCAGCGCACAGAGCAGCGGGACTCGGCCATGTATCGCTGTGCCAGCAGCCCGAACCGGGAGGCTGAAGCTTTCTTTGGACAA	CASSPNREAEAFF	1	0.0010649627263045794	39	TCRBV07-06*01	TCRBV07	TCRBV07-06	01				TCRBD02-01*02	TCRBD02	TCRBD02-01	02				TCRBJ01-01*01	TCRBJ01	TCRBJ01-01	01				5	0	8	1	6	6	42	54	60	-1	67	1	In	VDJ
TGCCCATCCTGAAGACAGCAGCTTCTACATCTGCAGTGCTACTTCAGGACAGGGGAATCGGAGAACACTGAAGCTTTCTTTGGACAA		1	0.0010649627263045794	50	TCRBV20	TCRBV20				TCRBV20-01,TCRBV20-or09_02		TCRBD01-01*01	TCRBD01	TCRBD01-01	01				TCRBJ01-01*01	TCRBJ01	TCRBJ01-01	01				4	7	1	2	5	1	31	41	46	55	62	1	Out	VDJ
ATCCGCTCACCAGGCCTGGGGGACGCAGCCATGTACCTGTGTGCCACCAGCAGAGTAGGGCCGGGGGAAAAACTGTTTTTTGGCAGT	CATSRVGPGEKLFF	1	0.0010649627263045794	42	TCRBV15-01*02	TCRBV15	TCRBV15-01	02				TCRBD02-01*01	TCRBD02	TCRBD02-01	01				TCRBJ01-04*01	TCRBJ01	TCRBJ01-04	01				1	0	8	3	6	8	39	55	61	-1	66	1	In	VDJ
ATCAATTCCCTGGAGCTTGGTGACTCTGCTGTGTATTTCTGTGCCAGCAGCCAAGATAGGGCGAATCAGCCCCAGCATTTTGGTGAT	CASSQDRANQPQHF	1	0.0010649627263045794	42	TCRBV03-01/03-02*01	TCRBV03	TCRBV03-01/03-02	01								TCRBD01,TCRBD02	TCRBD01-01,TCRBD02-01		TCRBJ01-05*01	TCRBJ01	TCRBJ01-05	01				0	2	5	3	1	4	39	56	57	61	63	1	In	VDJ
AAGATCCAGCGCACAGAGCAGGGGGACTCGGCCATGTATCTCTGTGCCAGCAGCCTAGGGGGCTCCTACGAGCAGTACTTCGGGCCG	CASSLGGSYEQYF	1	0.0010649627263045794	39	TCRBV07-09*01	TCRBV07	TCRBV07-09	01								TCRBD01,TCRBD02	TCRBD01-01,TCRBD02-01		TCRBJ02-07*01	TCRBJ02	TCRBJ02-07	01				1	0	6	2	0	0	42	-1	58	-1	62	1	In	VDJ
AGCACCTTGGAGCTGGGGGACTCGGCCCTTTATCTTTGCGCCAGCACCAACACCGGGACTAGCGTATACAAGCAGTACTTCGGGCCG	CASTNTGTSVYKQYF	1	0.0010649627263045794	45	TCRBV05-01*01	TCRBV05	TCRBV05-01	01				TCRBD02-01	TCRBD02	TCRBD02-01				01,02	TCRBJ02-07*01	TCRBJ02	TCRBJ02-07	01				6	6	0	6	8	8	36	46	54	64	70	1	In	VDJ
ACAGAGCAGCGGGACTCGGCCATGTATCGCTGTGCCAGCAGCTTAAATGGGCGGGGGGCCCCTGGAAACACCATATATTTTGGAGAG	CASSLNGRGAPGNTIYF	1	0.0010649627263045794	51	TCRBV07-06*01	TCRBV07	TCRBV07-06	01				TCRBD02-01*01	TCRBD02	TCRBD02-01	01				TCRBJ01-03*01	TCRBJ01	TCRBJ01-03	01				2	3	7	1	5	2	30	45	50	58	61	1	In	VDJ
ATCCAGCGCACAGAGCAGGGGGACTCGGCCATGTATCTCTGTGCCAGCAGCTCACCACGAGGGATCAATGAGCAGTTCTTCGGGCCA	CASSSPRGINEQFF	1	0.0010649627263045794	42	TCRBV07-09*01	TCRBV07	TCRBV07-09	01				TCRBD02-01*02	TCRBD02	TCRBD02-01	02				TCRBJ02-01*01	TCRBJ02	TCRBJ02-01	01				4	2	11	0	6	6	39	52	58	63	65	1	In	VDJ
ATTCTGGAGTCCGCCAGCACCAACCAGACATCTATGTACCTCTGTGCCAGCAGTTTGCACGTTGCAGATACGCAGTATTTTGGCCCA	CASSLHVADTQYF	1	0.0010649627263045794	39	TCRBV28-01*01	TCRBV28	TCRBV28-01	01								TCRBD01,TCRBD02	TCRBD01-01,TCRBD02-01		TCRBJ02-03*01	TCRBJ02	TCRBJ02-03	01				3	4	3	7	2	4	42	56	58	60	64	1	In	VDJ
ACCCTGCAGCCAGAAGACTCGGCCCTGTATCTCTGTGCCAGCAGCCAAGAGAGGACAGCCTCTGGAAACACCATATATTTTGGAGAG	CASSQERTASGNTIYF	1	0.0010649627263045794	48	TCRBV04-02*01	TCRBV04	TCRBV04-02	01				TCRBD01-01*01	TCRBD01	TCRBD01-01	01				TCRBJ01-03*01	TCRBJ01	TCRBJ01-03	01				0	1	1	5	2	0	33	50	52	58	59	1	In	VDJ
AACGCCTTGTTGCTGGGGGACTCGGCCCTCTATCTCTGTGCCAGCAGCATACAGGGGCGCACTGGAAACACCATATATTTTGGAGAG	CASSIQGRTGNTIYF	1	0.0010649627263045794	45	TCRBV05-06*01	TCRBV05	TCRBV05-06	01				TCRBD01-01*01	TCRBD01	TCRBD01-01	01				TCRBJ01-03*01	TCRBJ01	TCRBJ01-03	01				4	4	3	2	2	2	36	48	50	57	61	1	In	VDJ
TCCACAAAGCTGGAGGACTCAGCCATGTACTTCTGTGCCAGCGGACTGACAGGGGGCATGGGCAGAAAGACCCAGTACTTCGGGCCA	CASGLTGGMGRKTQYF	1	0.0010649627263045794	48	TCRBV02-01	TCRBV02	TCRBV02-01				01,03	TCRBD01-01*01	TCRBD01	TCRBD01-01	01				TCRBJ02-05*01	TCRBJ02	TCRBJ02-05	01				8	10	2	0	5	6	33	42	47	57	67	1	In	VDJ
TCGGCCCAAAAGAACCCGACAGCTTTCTATCTCTGTGCCAGTAGTCATACTAGCGGGGACCTCACAGATACGCAGTATTTTGGCCCA	CASSHTSGDLTDTQYF	1	0.0010649627263045794	48	TCRBV19-01*01	TCRBV19	TCRBV19-01	01				TCRBD02-01*01	TCRBD02	TCRBD02-01	01				TCRBJ02-03*01	TCRBJ02	TCRBJ02-03	01				5	4	3	3	3	2	33	45	48	58	62	1	In	VDJ
AGCACCTTGGAGCTGGGGGACTCGGCCCTTTATCTTTGCGCCAGCAAAGGGACTAGCCAGAACACCGGGGAGCTGTTTTTTGGAGAA	CASKGTSQNTGELFF	1	0.0010649627263045794	45	TCRBV05-01*01	TCRBV05	TCRBV05-01	01				TCRBD02-01	TCRBD02	TCRBD02-01				01,02	TCRBJ02-02*01	TCRBJ02	TCRBJ02-02	01				6	2	0	7	2	1	36	46	48	57	59	1	In	VDJ
CAGCGCACAGAGCAGGAGGACTCCGCCGTGTATCTCTGTGCCAGCAGCTTATCCGGGACAGGGAACACTGAAGCTTTCTTTGGACAA	CASSLSGTGNTEAFF	1	0.0010649627263045794	45	TCRBV07-08*01	TCRBV07	TCRBV07-08	01				TCRBD01-01*01	TCRBD01	TCRBD01-01	01				TCRBJ01-01*01	TCRBJ01	TCRBJ01-01	01				2	0	0	4	3	1	36	51	54	-1	62	1	In	VDJ
GAGATCCAGGCTACGAAGCTTGAGGATTCAGCAGTGTATTTTTGTGCCAGCAGTCGGGACTTAAACTATGGCTACACCTTCGGTTCG	CASSRDLNYGYTF	1	0.0010649627263045794	39	TCRBV16-01*01	TCRBV16	TCRBV16-01	01				TCRBD02-01	TCRBD02	TCRBD02-01				01,02	TCRBJ01-02*01	TCRBJ01	TCRBJ01-02	01				6	2	0	10	2	2	42	53	55	61	63	1	In	VDJ
GTGACCAGTGCCCATCCTGAAGACAGCAGCTTCTACATCTGCAGTGCTGGCGCGGTGGCGGGACGGTACGAGCAGTACTTCGGGCCG	CSAGAVAGRYEQYF	1	0.0010649627263045794	42	TCRBV20	TCRBV20				TCRBV20-01,TCRBV20-or09_02		TCRBD02-01*02	TCRBD02	TCRBD02-01	02				TCRBJ02-07*01	TCRBJ02	TCRBJ02-07	01				5	3	7	3	9	4	39	48	57	63	66	1	In	VDJ
CTGAAGATCCGGTCCACAAAGCTGGAGGACTCAGCCATGTACTTCTGTGCCAGCAACATTCTGGGAAACGAGCAGTACTTCGGGCCG	CASNILGNEQYF	1	0.0010649627263045794	36	TCRBV02-01	TCRBV02	TCRBV02-01				01,03					TCRBD01,TCRBD02	TCRBD01-01,TCRBD02-01		TCRBJ02-07*01	TCRBJ02	TCRBJ02-07	01				7	1	0	8	7	5	45	55	62	66	67	1	In	VDJ
ACCTTGGAGCTGGGGGACTCGGCCCTTTATCTTTGCGCCAGCAGCTTGGGAGGGGGCAGGGTCACAGATACGCAGTATTTTGGCCCA	CASSLGGGRVTDTQYF	1	0.0010649627263045794	48	TCRBV05-01*01	TCRBV05	TCRBV05-01	01				TCRBD01-01*01	TCRBD01	TCRBD01-01	01				TCRBJ02-03*01	TCRBJ02	TCRBJ02-03	01				0	5	5	0	1	2	33	49	50	57	62	1	In	VDJ
NNNNNNNNNNNNNNNNTGTCGGCTGCTCCCTCCCAGACATCTGTGTACTTCTGTGCCAGCTCCCTTTACTTCTACACCTTCGGTTCG	CASSLYFYTF	1	0.0010649627263045794	30	TCRBV06-05*01	TCRBV06	TCRBV06-05	01				TCRBD02-01	TCRBD02	TCRBD02-01				01,02	TCRBJ01-02*01	TCRBJ01	TCRBJ01-02	01				8	1	3	10	7	10	51	60	67	70	71	1	In	VDJ
NNNNTGTCGGCTGCTCCCTCCCAGACATCTGTGTACTTCTGTGCCAGCACGGAACAGGGCGGGAGGGAGACCCAGTACTTCGGGCCA	CASTEQGGRETQYF	1	0.0010649627263045794	42	TCRBV06-05*01	TCRBV06	TCRBV06-05	01				TCRBD02-01*02	TCRBD02	TCRBD02-01	02				TCRBJ02-05*01	TCRBJ02	TCRBJ02-05	01				7	0	7	1	9	5	39	49	58	-1	66	1	In	VDJ
CAGGAGGACTCCGCCGTGTATCTCTGTGCCAGCAGCTTAGCCTCCATTTCGAGCGGGGGGATCACAGATACGCAGTATTTTGGCCCA	CASSLASISSGGITDTQYF	1	0.0010649627263045794	57	TCRBV07-08*01	TCRBV07	TCRBV07-08	01				TCRBD02-01*01	TCRBD02	TCRBD02-01	01				TCRBJ02-03*01	TCRBJ02	TCRBJ02-03	01				0	2	6	1	10	2	24	41	51	60	62	1	In	VDJ
NTGTCGGCTGCTCCCTCCCAAACATCTGTGTACTTCTGTGCCAGCAGTTACTCGGGTCAGGGTGGCGAAAAATTGTTTTTTGGCAGT	CASSYSGQGGEKLFF	1	0.0010649627263045794	45	TCRBV06-02/06-03*01	TCRBV06	TCRBV06-02/06-03	01				TCRBD01-01*01	TCRBD01	TCRBD01-01	01				TCRBJ01-04*01	TCRBJ01	TCRBJ01-04	01				0	11	4	3	4	15	36	53	57	62	73	1	In	VDJ
TCCGCTACCAGCTCCCAGACATCTGTGTACTTCTGTGCCATCAGGGACACTGGACAGGGGTCCTACAATGAGCAGTTCTTCGGGCCA	CAIRDTGQGSYNEQFF	1	0.0010649627263045794	48	TCRBV10-03*01	TCRBV10	TCRBV10-03	01				TCRBD01-01*01	TCRBD01	TCRBD01-01	01				TCRBJ02-01*01	TCRBJ02	TCRBJ02-01	01				6	0	1	2	7	1	33	44	51	-1	60	1	In	VDJ
AGCACCTTGGAGCTGGGGGACTCGGCCCTTTATCTTTGCGCCAGCAGCTTGGTTGAGACAGGGGGAAGTGGCTACACCTTCGGTTCG	CASSLVETGGSGYTF	1	0.0010649627263045794	45	TCRBV05-01*01	TCRBV05	TCRBV05-01	01				TCRBD01-01*01	TCRBD01	TCRBD01-01	01				TCRBJ01-02*01	TCRBJ01	TCRBJ01-02	01				0	3	2	1	4	7	36	52	56	65	68	1	In	VDJ
NNNTGTCGGCTGCTCCCTCCCAGACATCTGTGTACTTCTGTGCCAGCAGCGAGTAGTACTAGGGACAATGAGCAGTTCTTCGGGCCA		1	0.0010649627263045794	43	TCRBV06-05*01	TCRBV06	TCRBV06-05	01				TCRBD02-01	TCRBD02	TCRBD02-01				01,02	TCRBJ02-01*01	TCRBJ02	TCRBJ02-01	01				6	2	3	8	8	5	38	49	57	62	64	1	Out	VDJ
CAGCCTGCAGAGCTTGAGGACTCGGCCGTGTATCTCTGTGCCAGCAGCTTAGATGGTGGCAGGAGGACTGAAGCTTTCTTTGGACAA	CASSLDGGRRTEAFF	1	0.0010649627263045794	45	TCRBV11	TCRBV11				TCRBV11-02,TCRBV11-03		TCRBD02-01*02	TCRBD02	TCRBD02-01	02				TCRBJ01-01*01	TCRBJ01	TCRBJ01-01	01				0	0	10	1	8	5	36	53	61	-1	66	1	In	VDJ
AGCTCCTTGGAGCTGGGGGACTCAGCCCTGTACTTCTGTGCCAGCAGCCCCCGGGACACTTCGAACACTGAAGCTTTCTTTGGACAA	CASSPRDTSNTEAFF	1	0.0010649627263045794	45	TCRBV13-01*01	TCRBV13	TCRBV13-01	01				TCRBD01-01*01	TCRBD01	TCRBD01-01	01				TCRBJ01-01*01	TCRBJ01	TCRBJ01-01	01				5	4	0	6	4	1	36	48	52	58	62	1	In	VDJ
GAGTTCTAAGAAGCTCCTTCTCAGTGACTCTGGCTTCTATCTCTGTGCCTGGGGCGGGACTACGACCAGCCCCAGCATTTTGGTGAT		1	0.0010649627263045794	38	TCRBV30-01*05	TCRBV30	TCRBV30-01	05				TCRBD02-01	TCRBD02	TCRBD02-01				01,02	TCRBJ01-05*01	TCRBJ01	TCRBJ01-05	01				3	4	0	9	1	7	43	54	55	62	66	1	Out	VDJ
ATCCGGTCCACAAAGCTGGAGGACTCAGCCATGTACTTCTGTGCCAGCAAAGCCAACAAGAATAATTCACCCCTCCACTTTGGGAAT	CASKANKNNSPLHF	1	0.0010649627263045794	42	TCRBV02-01	TCRBV02	TCRBV02-01				01,03					TCRBD01,TCRBD02	TCRBD01-01,TCRBD02-01		TCRBJ01-06*01	TCRBJ01	TCRBJ01-06	01				7	3	3	6	6	5	39	49	55	58	61	1	In	VDJ
ATCCAGCCCTCAGAACCCAGGGACTCAGCTGTGTACTTCTGTGCCAGCAGCCGTCTAGGCGGGCCCTATGGCTACACCTTCGGTTCG	CASSRLGGPYGYTF	1	0.0010649627263045794	42	TCRBV12	TCRBV12				TCRBV12-03/12-04,TCRBV12-04		TCRBD02-01	TCRBD02	TCRBD02-01				01,02	TCRBJ01-02*01	TCRBJ01	TCRBJ01-02	01				6	2	7	4	8	4	39	50	58	63	65	1	In	VDJ
NTGTCGGCTGCTCCCTCCCAGACATCTGTGTACTTCTGTGCCAGCAGCGAGGGGGACAGGGGGTTCTACGAGCAGTACTTCGGGCCG	CASSEGDRGFYEQYF	1	0.0010649627263045794	45	TCRBV06-05*01	TCRBV06	TCRBV06-05	01				TCRBD01-01*01	TCRBD01	TCRBD01-01	01				TCRBJ02-07*01	TCRBJ02	TCRBJ02-07	01				6	2	0	1	5	3	36	47	52	63	65	1	In	VDJ
CAGCCCTCAGAACCCAGGGACTCAGCTGTGTACTTCTGTGCCAGCAGTTTGGGACTAGCGGGAGCCTACGAGCAGTACTTCGGGCCG	CASSLGLAGAYEQYF	1	0.0010649627263045794	45	TCRBV12	TCRBV12				TCRBV12-03/12-04,TCRBV12-04		TCRBD02-01*02	TCRBD02	TCRBD02-01	02				TCRBJ02-07*01	TCRBJ02	TCRBJ02-07	01				3	0	0	2	0	2	36	-1	50	-1	64	1	In	VDJ
ATCCTGAGTTCTAAGAAGCTCCTTCTCAGTGACTCTGGCTTCTATCTCTGTGCCGGGGACAGGGGCAATGAGCAGTTCTTCGGGCCA	CAGDRGNEQFF	1	0.0010649627263045794	33	TCRBV30-01*05	TCRBV30	TCRBV30-01	05				TCRBD01-01*01	TCRBD01	TCRBD01-01	01				TCRBJ02-01*01	TCRBJ02	TCRBJ02-01	01				4	0	3	2	0	6	48	-1	58	-1	65	1	In	VDJ
CTGACAGTGACCAGTGCCCATCCTGAAGACAGCAGCTTCTACATCTGCAGTGCTGACCGGAGATCCAATGAGCAGTTCTTCGGGCCA	CSADRRSNEQFF	1	0.0010649627263045794	36	TCRBV20	TCRBV20				TCRBV20-01,TCRBV20-or09_02		TCRBD02-01*02	TCRBD02	TCRBD02-01	02				TCRBJ02-01*01	TCRBJ02	TCRBJ02-01	01				5	3	10	2	4	6	45	54	58	62	65	1	In	VDJ
TCAGGGGACACAGCACTGTATTTCTGTGCCAGCAGCAAACCGGACTAGCGGGGAAAGAACTCCTACAATGAGCAGTTCTTCGGGCCA	CASSKPD*RGKNSYNEQFF	1	0.0010649627263045794	57	TCRBV21-01*01	TCRBV21	TCRBV21-01	01				TCRBD02-01*01	TCRBD02	TCRBD02-01	01				TCRBJ02-01*01	TCRBJ02	TCRBJ02-01	01				2	6	1	3	2	0	24	39	41	53	59	1	Stop	VDJ
CCAGGCCTGGGGGACGCAGCCATGTACCTGTGTGCCACCAGCAGAATTCTCGGGACAGGGCGAACAGATACGCAGTATTTTGGCCCA	CATSRILGTGRTDTQYF	1	0.0010649627263045794	51	TCRBV15-01*02	TCRBV15	TCRBV15-01	02				TCRBD01-01*01	TCRBD01	TCRBD01-01	01				TCRBJ02-03*01	TCRBJ02	TCRBJ02-03	01				2	3	0	3	6	3	30	45	51	60	63	1	In	VDJ
ATCCAGCGCACAGAGCAGGAGGACTCCGCCGTGTATCTCTGTGCCAGCAGCTTAGGGTTAATGAACACTGAAGCTTTCTTTGGACAA	CASSLGLMNTEAFF	1	0.0010649627263045794	42	TCRBV07-08*01	TCRBV07	TCRBV07-08	01								TCRBD01,TCRBD02	TCRBD01-01,TCRBD02-01		TCRBJ01-01*01	TCRBJ01	TCRBJ01-01	01				1	4	0	10	0	0	39	-1	55	57	61	1	In	VDJ
AACGCCTTGGAGCTGGACGACTCGGCCCTGTATCTCTGTGCCAGCAGCAACCGCGGGACAGGGGGCTACGAGCAGTACTTCGGGCCG	CASSNRGTGGYEQYF	1	0.0010649627263045794	45	TCRBV05-04*01	TCRBV05	TCRBV05-04	01				TCRBD01-01*01	TCRBD01	TCRBD01-01	01				TCRBJ02-07*01	TCRBJ02	TCRBJ02-07	01				4	0	0	1	6	3	36	48	54	-1	65	1	In	VDJ
TGCCATCCCCAACCAGACAGCTCTTTACTTCTGTGCCACCAGTGAGTAACGACAGGGTTCCAAGGTGACGAGCAGTACTTCGGGCCG		1	0.0010649627263045794	50	TCRBV24-01*01	TCRBV24	TCRBV24-01	01				TCRBD01-01*01	TCRBD01	TCRBD01-01	01				TCRBJ02-07*01	TCRBJ02	TCRBJ02-07	01				4	10	2	3	5	5	31	45	50	57	67	1	Out	VDJ
AGCTCTCTGGAGCTGGGGGACTCAGCTTTGTATTTCTGTGCCAGCAGCTTCAGCCTAGCGGGGGCAGAGACCCAGTACTTCGGGCCA	CASSFSLAGAETQYF	1	0.0010649627263045794	45	TCRBV09-01*01	TCRBV09	TCRBV09-01	01				TCRBD02-01*01	TCRBD02	TCRBD02-01	01				TCRBJ02-05*01	TCRBJ02	TCRBJ02-05	01				4	1	4	2	6	4	36	48	54	64	65	1	In	VDJ
ACAGTGACCAGTGCCCATCCTGAAGACAGCAGCTTCTACATCTGCAGTGCTAGTGGGCAGGGCCGTAGTTGGTCTTTCTTTGGACAA	CSASGQGRSWSFF	1	0.0010649627263045794	39	TCRBV20-01*04	TCRBV20	TCRBV20-01	04				TCRBD01-01*01	TCRBD01	TCRBD01-01	01				TCRBJ01-01*01	TCRBJ01	TCRBJ01-01	01				1	11	4	3	2	12	42	55	57	62	73	1	In	VDJ
CTGAGGATCCAGCAGGTAGTGCGAGGAGATTCGGCAGCTTATTTCTGTGCCAGCTCAGCGATGAACACTGAAGCTTTCTTTGGACAA	CASSAMNTEAFF	1	0.0010649627263045794	36	TCRBV18-01*01	TCRBV18	TCRBV18-01	01				TCRBD02-01	TCRBD02	TCRBD02-01				01,02	TCRBJ01-01*01	TCRBJ01	TCRBJ01-01	01				5	1	7	6	0	0	45	-1	57	60	61	1	In	VDJ
NNNNCTCTGAAGATCCGGTCCACAAAGCTGGAGGACTCAGCCATGTACTTCTGTGCCAGCGGGGTGACTCCTCGATTCTTTGGACAA	CASGVTPRFF	1	0.0010649627263045794	30	TCRBV02-01	TCRBV02	TCRBV02-01				01,03					TCRBD01,TCRBD02	TCRBD01-01,TCRBD02-01		TCRBJ01-01*01	TCRBJ01	TCRBJ01-01	01				8	11	6	2	0	14	51	-1	60	64	75	1	In	VDJ
NNNNNNNTGTCGGCTGCTCCCTCCCAGACATCTGTGTACTTCTGTGCCAGCAGTGAACAGGCCAATCAGCCCCAGCATTTTGGTGAT	CASSEQANQPQHF	1	0.0010649627263045794	39	TCRBV06-01*01	TCRBV06	TCRBV06-01	01				TCRBD01-01*01	TCRBD01	TCRBD01-01	01				TCRBJ01-05*01	TCRBJ01	TCRBJ01-05	01				2	1	4	4	0	3	42	-1	57	61	62	1	In	VDJ
AGATCCAGCGCACAGAGCAGGGGGACTCGGCCATGTATCTCTGTGCCAACTCGAGGGGGCTAAAATCAGCCCCAGCATTTTGGTGAT		1	0.0010649627263045794	40	TCRBV07-09	TCRBV07	TCRBV07-09				01,05,06	TCRBD01-01*01	TCRBD01	TCRBD01-01	01				TCRBJ01-05*01	TCRBJ01	TCRBJ01-05	01				10	3	5	0	5	4	41	48	53	60	63	1	Out	VDJ
CTGGAGTCCGCTACCCGCTCCCAGACATCTGTGTATTTCTGCGCCAGCTCGGGACTAGCGGGCTCCTACGAGCAGTACTTCGGGCCG	CASSGLAGSYEQYF	1	0.0010649627263045794	42	TCRBV10-02*01	TCRBV10	TCRBV10-02	01				TCRBD02-01	TCRBD02	TCRBD02-01				01,02	TCRBJ02-07*01	TCRBJ02	TCRBJ02-07	01				8	0	0	4	2	0	39	48	50	-1	62	1	In	VDJ
ACCCTGCAGCCAGAAGACTCGGCCCTGTATCTCTGTGCCAGCAGCCCCTGGCCGAGGTCGGTGGCCTACGAGCAGCACTTCGGGCCG	CASSPWPRSVAYEQHF	1	0.0010649627263045794	48	TCRBV04-02*01	TCRBV04	TCRBV04-02	01				TCRBD02-01*02	TCRBD02	TCRBD02-01	02				TCRBJ02-07*01	TCRBJ02	TCRBJ02-07	01				4	19	11	1	7	14	33	46	53	57	76	1	In	VDJ
CTGATTCTGGAGTCCGCCAGCACCAACCAGACATCTATGTACCTCTGTGCCAGCAGTTTAAGCAGTAACGTCCTGACTTTCGGGGCC	CASSLSSNVLTF	1	0.0010649627263045794	36	TCRBV28-01*01	TCRBV28	TCRBV28-01	01								TCRBD01,TCRBD02	TCRBD01-01,TCRBD02-01		TCRBJ02-06*01	TCRBJ02	TCRBJ02-06	01				2	1	4	5	2	10	45	60	62	65	66	1	In	VDJ
AGCCAGAAGACTCGGCCCTGTATCTCTGTGCCAGCAGCCAGTACAACAGAGGTTACAAAGTGGGCCAACGTCCTGACTTTCGGGGCC		1	0.0010649627263045794	55	TCRBV04-02*01	TCRBV04	TCRBV04-02	01								TCRBD01,TCRBD02	TCRBD01-01,TCRBD02-01		TCRBJ02-06*01	TCRBJ02	TCRBJ02-06	01				3	12	3	5	5	5	26	40	45	49	61	1	Out	VDJ
NNNNTGTCGGCTGCTCCCTCCCAGACATCTGTGTACTTCTGTGCCAGCAGAGACGGGGTGGAGCAAGAGACCCAGTACTTCGGGCCA	CASRDGVEQETQYF	1	0.0010649627263045794	42	TCRBV06-05*01	TCRBV06	TCRBV06-05	01				TCRBD02-01*01	TCRBD02	TCRBD02-01	01				TCRBJ02-05*01	TCRBJ02	TCRBJ02-05	01				6	5	8	3	3	2	39	50	53	58	63	1	In	VDJ
GTGAGCACCTTGGAGCTGGGGGACTCGGCCCTTTATCTTTGCGCCAGCAGCTCAGCGGGCACCACAGATACGCAGTATTTTGGCCCA	CASSSAGTTDTQYF	1	0.0010649627263045794	42	TCRBV05-01*01	TCRBV05	TCRBV05-01	01				TCRBD02-01	TCRBD02	TCRBD02-01				01,02	TCRBJ02-03*01	TCRBJ02	TCRBJ02-03	01				3	3	6	4	1	2	39	52	53	59	62	1	In	VDJ
TCCGCCAGCACCAACCAGACATCTATGTACCTCTGTGCCAGCAGTTTCCTCGGGGGGCGGACTAATGAAAAACTGTTTTTTGGCAGT	CASSFLGGRTNEKLFF	1	0.0010649627263045794	48	TCRBV28-01*01	TCRBV28	TCRBV28-01	01				TCRBD02-01*01	TCRBD02	TCRBD02-01	01				TCRBJ01-04*01	TCRBJ01	TCRBJ01-04	01				3	3	8	1	3	2	33	47	50	57	60	1	In	VDJ
CCTGGAGCTTGGTGACTCTGCTGTGTATTTCTGTGCCAGCAGCCAAGAGGGCTAGCGGGGGGAATGAGCGAGCAGTACTTCGGGCCG		1	0.0010649627263045794	50	TCRBV03-01/03-02*01	TCRBV03	TCRBV03-01/03-02	01				TCRBD02-01*01	TCRBD02	TCRBD02-01	01				TCRBJ02-07*01	TCRBJ02	TCRBJ02-07	01				0	6	4	1	3	6	31	48	51	62	68	1	Out	VDJ
ACCTTGGAGATCCAGCGCACAGAGCAGGGGGACTCGGCTATGTATCTCTGTGCCAGCAGCACTCCCTACGAGCAGTACTTCGGGCCG	CASSTPYEQYF	1	0.0010649627263045794	33	TCRBV07-09*01	TCRBV07	TCRBV07-09	01				TCRBD02-01	TCRBD02	TCRBD02-01				01,02	TCRBJ02-07*01	TCRBJ02	TCRBJ02-07	01				5	1	3	10	0	2	48	-1	60	63	64	1	In	VDJ
CAGAGCCGAGGGACTCAGCCGTGTATCTCTACAGTAGCAGTCCATTTATCCTGGACAAGTCGGGCCAACGTCCTGACTTTCGGGGCC		1	0.0010649627263045794	52	TCRBV17-01*01	TCRBV17	TCRBV17-01	01				TCRBD01-01*01	TCRBD01	TCRBD01-01	01				TCRBJ02-06*01	TCRBJ02	TCRBJ02-06	01				5	4	1	6	14	5	29	38	52	57	61	1	Out	VDJ
ACAGTGACCAGTGCCCATCCTGAAGACAGCAGCTTCTACATCTGCAGTGCTAGAACCACAGGGGCAGATACGCAGTATTTTGGCCCA	CSARTTGADTQYF	1	0.0010649627263045794	39	TCRBV20	TCRBV20				TCRBV20-01,TCRBV20-or09_02		TCRBD01-01*01	TCRBD01	TCRBD01-01	01				TCRBJ02-03*01	TCRBJ02	TCRBJ02-03	01				2	0	3	2	3	4	42	54	57	-1	64	1	In	VDJ
NTGTCGGCTGCTCCCTCCCAGACATCTGTGTACTTCTGTGCCAGCAGCGATAGGGGGGGTATTGGGACTGAAGCTTTCTTTGGACAA	CASSDRGGIGTEAFF	1	0.0010649627263045794	45	TCRBV06-05*01	TCRBV06	TCRBV06-05	01				TCRBD02-01*01	TCRBD02	TCRBD02-01	01				TCRBJ01-01*01	TCRBJ01	TCRBJ01-01	01				6	7	9	0	5	5	36	47	52	59	66	1	In	VDJ
TGCCTTGGAGCTGGGGGACTCGGCCCTGTATCTCTGTGCCAGAATGGAGCGAGTGGTGAAAAGACCCATGGCTGCACCTTCGGTTCG		1	0.0010649627263045794	47	TCRBV05-03	TCRBV05	TCRBV05-03				01,02	TCRBD02-01	TCRBD02	TCRBD02-01				01,02	TCRBJ01-02*01	TCRBJ01	TCRBJ01-02	01				6	23	6	6	3	13	34	44	47	51	74	1	Out	VDJ
ATCCAGCAGGTAGTGCGAGGAGATTCGGCAGCTTATTTCTGTGCCACCGTCGAGTTACAGGGGACCTATGGCTACACCTTCGGTTCG	CATVELQGTYGYTF	1	0.0010649627263045794	42	TCRBV18-01*01	TCRBV18	TCRBV18-01	01				TCRBD01-01*01	TCRBD01	TCRBD01-01	01				TCRBJ01-02*01	TCRBJ01	TCRBJ01-02	01				10	2	3	2	10	4	39	46	56	63	65	1	In	VDJ
AACGCCTTGTTGCTGGGGGACTCGGCCCTCTATCTCTGTGCCAGCAGCCCCGACAGGGGAGGGACCTACGAGCAGTACTTCGGGCCG	CASSPDRGGTYEQYF	1	0.0010649627263045794	45	TCRBV05-06*01	TCRBV05	TCRBV05-06	01				TCRBD01-01*01	TCRBD01	TCRBD01-01	01				TCRBJ02-07*01	TCRBJ02	TCRBJ02-07	01				4	5	2	2	3	2	36	48	51	59	64	1	In	VDJ
TCCGCCAGCACCAGCCAGACATCTATGTACCTCTGTGCCAGCAGTTTAGACATACGGATGTCTGGAAACACCATATATTTTGGAGAG	CASSLDIRMSGNTIYF	1	0.0010649627263045794	48	TCRBV28-01*01	TCRBV28	TCRBV28-01	01				TCRBD01-01*01	TCRBD01	TCRBD01-01	01				TCRBJ01-03*01	TCRBJ01	TCRBJ01-03	01				2	8	2	6	0	1	33	-1	48	52	60	1	In	VDJ
TTTCCTGTCCCTAGAGTCTGCCATCCCCAACCAGACAGCTCTTTACTTCTGTGCCACGGACCAGGGCGTGACGCTTTCTTTGGACAA		1	0.0010649627263045794	32	TCRBV24-01*01	TCRBV24	TCRBV24-01	01				TCRBD01-01*01	TCRBD01	TCRBD01-01	01				TCRBJ01-01*01	TCRBJ01	TCRBJ01-01	01				10	6	4	3	4	11	49	57	61	66	72	1	Out	VDJ
[truncated: 2 more columns]
