# Supplementary material for: Preoperative immune checkpoint inhibition and cryoablation in early-stage breast cancer
Source: iScience. 2024 Jan 12;27(2):108880. doi: 10.1016/j.isci.2024.108880 (PMC10850740; doi:10.1016/j.isci.2024.108880)
Supplement: Data S1. Metadata file for TCR clone abundance tables provided in the supplement [file mmc2.zip › 16-495-6TG_TCRB.tsv]

nucleotide	aminoAcid	count (templates/reads)	frequencyCount (%)	cdr3Length	vMaxResolved	vFamilyName	vGeneName	vGeneAllele	vFamilyTies	vGeneNameTies	vGeneAlleleTies	dMaxResolved	dFamilyName	dGeneName	dGeneAllele	dFamilyTies	dGeneNameTies	dGeneAlleleTies	jMaxResolved	jFamilyName	jGeneName	jGeneAllele	jFamilyTies	jGeneNameTies	jGeneAlleleTies	vDeletion	n1Insertion	d5Deletion	d3Deletion	n2Insertion	jDeletion	vIndex	n1Index	dIndex	n2Index	jIndex	estimatedNumberGenomes	sequenceStatus	cloneResolved	vOrphon	dOrphon	jOrphon	vFunction	dFunction	jFunction	fractionNucleated	vAlignLength	vAlignSubstitutionCount	vAlignSubstitutionIndexes
CACGCCCTGCAGCCAGAAGACTCAGCCCTGTATCTCTGCGCCAGCAGCCAAGCCCTCCCGAACACCGGGGAGCTGTTTTTTGGAGAA	CASSQALPNTGELFF	13	0.03494623655913978	45	TCRBV04-01*01	TCRBV04	TCRBV04-01	01				TCRBD02-01	TCRBD02	TCRBD02-01				01,02	TCRBJ02-02*01	TCRBJ02	TCRBJ02-02	01				1	2	4	10	2	0	36	52	54	56	58	13	In	VDJ
CTGAGCTCTCTGGAGCTGGGGGACTCAGCTTTGTATTTCTGTGCCAGCAGCCTCCTAGCGGGGGGCAACGAGCAGTACTTCGGGCCG	CASSLLAGGNEQYF	3	0.008064516129032258	42	TCRBV09-01*01	TCRBV09	TCRBV09-01	01				TCRBD02-01*01	TCRBD02	TCRBD02-01	01				TCRBJ02-07*01	TCRBJ02	TCRBJ02-07	01				4	2	4	1	3	5	39	51	54	65	67	3	In	VDJ
NNNNNNNNNNTGTCGGCTGCTCCCTCCCAGACATCTGTGTACTTCTGTGCCAGCAGTTACGGGGGAACTGAAGCTTTCTTTGGACAA	CASSYGGTEAFF	3	0.008064516129032258	36	TCRBV06-05*01	TCRBV06	TCRBV06-05	01								TCRBD01,TCRBD02	TCRBD01-01,TCRBD02-01		TCRBJ01-01*01	TCRBJ01	TCRBJ01-01	01				2	1	6	1	0	5	45	-1	60	65	66	3	In	VDJ
CCACTCTGACAGTGACCAGTGCCCATCCTGAAGACAGCAGCTTCTACATCTGCAGTGCCTTTTTTCCGGGAGCAGTTCTTCGGGCCA		1	0.002688172043010753	31	TCRBV20-01	TCRBV20	TCRBV20-01				01,04	TCRBD02-01	TCRBD02	TCRBD02-01				01,02	TCRBJ02-01*01	TCRBJ02	TCRBJ02-01	01				6	0	8	5	8	10	50	58	66	-1	69	1	Out	VDJ
GAGATCCAGTCCACGGAGTCAGGGGACACAGCACTGTATTTCTGTGCCAGCAGACTCCACGTGTTAGACGAGCAGTACTTCGGGCCG	CASRLHVLDEQYF	1	0.002688172043010753	39	TCRBV21-01*01	TCRBV21	TCRBV21-01	01				TCRBD02-01	TCRBD02	TCRBD02-01				01,02	TCRBJ02-07*01	TCRBJ02	TCRBJ02-07	01				6	11	3	10	0	5	42	-1	53	56	67	1	In	VDJ
AGCACCTTGGAGCTGGGGGACTCGGCCCTTTATCTTTGCGCCAGCAGCTTTCAGGGGGCAGTGGGCACTGAAGCTTTCTTTGGACAA	CASSFQGAVGTEAFF	1	0.002688172043010753	45	TCRBV05-01*01	TCRBV05	TCRBV05-01	01				TCRBD01-01*01	TCRBD01	TCRBD01-01	01				TCRBJ01-01*01	TCRBJ01	TCRBJ01-01	01				2	6	4	0	1	4	36	50	51	59	65	1	In	VDJ
TTGGAGCTGGGGGACTCGGCCCTTTATCTTTGCGCCAGCAGCGCACGGGACTCCGGGACAGATTTCTCTGGCTACACCTTCGGTTCG	CASSARDSGTDFSGYTF	1	0.002688172043010753	51	TCRBV05-01*01	TCRBV05	TCRBV05-01	01				TCRBD01-01*01	TCRBD01	TCRBD01-01	01				TCRBJ01-02*01	TCRBJ01	TCRBJ01-02	01				4	7	0	5	12	7	30	42	54	61	68	1	In	VDJ
GAGTCCGCCAGCACCAACCAGACATCTATGTACCTCTGTACCAGCAGTTTATACGGACAGACTTCCACTGAAGCTTTCTTTGGACAA	CTSSLYGQTSTEAFF	1	0.002688172043010753	45	TCRBV28-01*01	TCRBV28	TCRBV28-01	01				TCRBD01-01*01	TCRBD01	TCRBD01-01	01				TCRBJ01-01*01	TCRBJ01	TCRBJ01-01	01				1	5	1	5	2	4	36	52	54	60	65	1	In	VDJ
ACATCGGCCCAAAAGAACCCGACAGCTTTCTATCTCTGTGCCAGTAACATGGGAGGCCCTAGCAATCAGCCCCAGCATTTTGGTGAT	CASNMGGPSNQPQHF	2	0.005376344086021506	45	TCRBV19-01*01	TCRBV19	TCRBV19-01	01				TCRBD02-01*02	TCRBD02	TCRBD02-01	02				TCRBJ01-05*01	TCRBJ01	TCRBJ01-05	01				7	3	9	1	4	0	36	46	50	56	59	2	In	VDJ
TTGGAGCTGGGGGACTCGGCCCTTTATCTTTGCGCCAGCAGCTTAGACGCGCGGGACAGAGATAATTCACCCCTCCACTTTGGGAAT	CASSLDARDRDNSPLHF	2	0.005376344086021506	51	TCRBV05-01*01	TCRBV05	TCRBV05-01	01				TCRBD01-01*01	TCRBD01	TCRBD01-01	01				TCRBJ01-06*01	TCRBJ01	TCRBJ01-06	01				2	2	0	5	8	5	30	44	52	59	61	2	In	VDJ
AATGTGAGCACCTTGGAGCTGGGGGACTCGGCCCTTTATCTTTGCGCCAGCAGCTTGACAGGCCAAGAGACCCAGTACTTCGGGCCA	CASSLTGQETQYF	2	0.005376344086021506	39	TCRBV05-01*01	TCRBV05	TCRBV05-01	01				TCRBD01-01*01	TCRBD01	TCRBD01-01	01				TCRBJ02-05*01	TCRBJ02	TCRBJ02-05	01				1	0	3	4	0	1	42	-1	57	-1	62	2	In	VDJ
ATCCAGCCTGCAGAGCTTGGGGACTCGGCCATGTATCTCTGTGCCAGCAGCTTAGCGACAGGGCAGACTGAAGCTTTCTTTGGACAA	CASSLATGQTEAFF	1	0.002688172043010753	42	TCRBV11-01*01	TCRBV11	TCRBV11-01	01				TCRBD01-01*01	TCRBD01	TCRBD01-01	01				TCRBJ01-01*01	TCRBJ01	TCRBJ01-01	01				0	3	2	3	0	5	39	-1	56	63	66	1	In	VDJ
CTGAGCTCTCTGGAGCTGGGGGACTCAGCTTTGTATTTCTGTGCCAGCAGCGTCGGGACAGATTCCCAGCCGCAGTACTTCGGGCCG	CASSVGTDSQPQYF	1	0.002688172043010753	42	TCRBV09-01*01	TCRBV09	TCRBV09-01	01				TCRBD01-01*01	TCRBD01	TCRBD01-01	01				TCRBJ02-07*01	TCRBJ02	TCRBJ02-07	01				2	10	0	5	1	9	39	53	54	61	71	1	In	VDJ
AAGATCCGGTCCACAAAGCTGGAGGACTCAGCCATGTACTTCTGTGCCAGCAGTGAAACCACCCAGCACGAGCAGTACTTCGGGCCG	CASSETTQHEQYF	1	0.002688172043010753	39	TCRBV02-01	TCRBV02	TCRBV02-01				01,03					TCRBD01,TCRBD02	TCRBD01-01,TCRBD02-01		TCRBJ02-07*01	TCRBJ02	TCRBJ02-07	01				2	1	4	5	6	5	42	57	63	66	67	1	In	VDJ
GTTGCTGGGGGACTCGGCCCTCTATCTCTGTGCCAGCAGCTAATAAAAATGGGACAGGGAGATGGAAACACCATATATTTTGGAGAG		1	0.002688172043010753	53	TCRBV05-06*01	TCRBV05	TCRBV05-06	01				TCRBD01-01*01	TCRBD01	TCRBD01-01	01				TCRBJ01-03*01	TCRBJ01	TCRBJ01-03	01				3	3	0	3	9	3	28	41	50	59	62	1	Out	VDJ
TCAGGCTGGAGTCGGCTGCTCCCTCCCAGACATCTGTGTACTTCTGTGCCAGTAAGGGACAAGGGTAACATTCAGTACTTCGGCGCC		1	0.002688172043010753	37	TCRBV06-01*01	TCRBV06	TCRBV06-01	01				TCRBD01-01*01	TCRBD01	TCRBD01-01	01				TCRBJ02-04*01	TCRBJ02	TCRBJ02-04	01				9	5	0	6	3	7	44	52	55	61	66	1	Out	VDJ
AACGCCTTGTTGCTGGGGGACTCGGCCCTCTATCTCTGTGCCAGCGTCGAACGGTGGCGGGTCCAGGGTGAGCAGTTCTTCGGGCCA	CASVERWRVQGEQFF	1	0.002688172043010753	45	TCRBV05-06*01	TCRBV05	TCRBV05-06	01								TCRBD01,TCRBD02	TCRBD01-01,TCRBD02-01		TCRBJ02-01*01	TCRBJ02	TCRBJ02-01	01				7	0	4	3	18	9	36	45	63	-1	68	1	In	VDJ
CGGTCCACAAAGCTGGAGGACTCAGCCATGTACTTCTGTGCCAGCAGACTACAGGGAAGGGGTAACACTGAAGCTTTCTTTGGACAA	CASRLQGRGNTEAFF	1	0.002688172043010753	45	TCRBV02-01	TCRBV02	TCRBV02-01				01,03	TCRBD01-01*01	TCRBD01	TCRBD01-01	01				TCRBJ01-01*01	TCRBJ01	TCRBJ01-01	01				6	7	3	3	3	2	36	47	50	56	63	1	In	VDJ
CAGCCCTCAGAACCCAGGGACTCAGCTGTGTACTTCTGTGCCAGCACTTTAAAGGAGGGAATAAACTATGGCTACACCTTCGGTTCG	CASTLKEGINYGYTF	1	0.002688172043010753	45	TCRBV12	TCRBV12				TCRBV12-03/12-04,TCRBV12-04		TCRBD02-01*02	TCRBD02	TCRBD02-01	02				TCRBJ01-02*01	TCRBJ01	TCRBJ01-02	01				2	4	10	0	2	2	36	51	53	59	63	1	In	VDJ
CAGCCTGCAGAGCTTGGGGACTCGGCCATGTATCTCTGTGCCAGCAGCTTAGACAGGGGAGGACGGTACGAGCAGTACTTCGGGCCG	CASSLDRGGRYEQYF	1	0.002688172043010753	45	TCRBV11-01*01	TCRBV11	TCRBV11-01	01				TCRBD01-01*01	TCRBD01	TCRBD01-01	01				TCRBJ02-07*01	TCRBJ02	TCRBJ02-07	01				1	7	3	2	0	4	36	-1	52	59	66	1	In	VDJ
ACCAGTGCCCATCCTGAAGACAGCAGCTTCTACATCTGCAGTGCTAGAGATCCGGGGACGGTTACCTACGAGCAGTACTTCGGGCCG	CSARDPGTVTYEQYF	1	0.002688172043010753	45	TCRBV20	TCRBV20				TCRBV20-01,TCRBV20-or09_02						TCRBD01,TCRBD02	TCRBD01-01,TCRBD02-01		TCRBJ02-07*01	TCRBJ02	TCRBJ02-07	01				0	5	0	7	4	2	36	50	54	59	64	1	In	VDJ
AAGATCCGGTCCACAAAGCTGGAGGACTCAGCCATGTACTTCTGTGCCAGCAGGCCTAGTCTAGCCTCCGAGCAGTACTTCGGGCCG	CASRPSLASEQYF	1	0.002688172043010753	39	TCRBV02-01	TCRBV02	TCRBV02-01				01,03	TCRBD02-01	TCRBD02	TCRBD02-01				01,02	TCRBJ02-07*01	TCRBJ02	TCRBJ02-07	01				6	3	4	7	7	6	42	53	60	65	68	1	In	VDJ
AAGATCCGGTCCACAAAGCTGGAGGACTCAGCCATGTACTTCTGTGCCAGCAGGACGGACAGATACAATGAGCAGTTCTTCGGGCCA	CASRTDRYNEQFF	1	0.002688172043010753	39	TCRBV02-01	TCRBV02	TCRBV02-01				01,03	TCRBD01-01*01	TCRBD01	TCRBD01-01	01				TCRBJ02-01*01	TCRBJ02	TCRBJ02-01	01				6	1	1	5	3	4	42	53	56	62	63	1	In	VDJ
TGACATCGGCCCAAAAGAACCCGACAGCTTTCTATCTCTGTGCCAGTAGTCGGACTTCCCGCGGACAATGAGCAGTTCTTCGGGCCA		1	0.002688172043010753	43	TCRBV19-01*01	TCRBV19	TCRBV19-01	01				TCRBD02-01	TCRBD02	TCRBD02-01				01,02	TCRBJ02-01*01	TCRBJ02	TCRBJ02-01	01				5	8	1	10	1	5	38	50	51	56	64	1	Out	VDJ
AGCTGAATGTGAACGCCTTGGAGCTGGACGACTCGGCCCTGTATCTCTGTGCCAGCAGTTCGGGAGAGAGAAGCTTTCTTTGGACAA		1	0.002688172043010753	34	TCRBV05-04*01	TCRBV05	TCRBV05-04	01				TCRBD02-01*02	TCRBD02	TCRBD02-01	02				TCRBJ01-01*01	TCRBJ01	TCRBJ01-01	01				5	3	8	2	2	8	47	58	60	66	69	1	Out	VDJ
TCCCTGGAGCTTGGTGACTCTGCTGTGTATTTCTGTGCCAGCAGCCCCTATAGCGGGAGTAGCACAGATACGCAGTATTTTGGCCCA	CASSPYSGSSTDTQYF	1	0.002688172043010753	48	TCRBV03-01/03-02*01	TCRBV03	TCRBV03-01/03-02	01				TCRBD02-01*02	TCRBD02	TCRBD02-01	02				TCRBJ02-03*01	TCRBJ02	TCRBJ02-03	01				4	1	5	2	4	0	33	46	50	59	60	1	In	VDJ
CCTCAGAACCCAGGGACTCAGCTGTGTACTTCTGTGCCAGCAGCTGGGGACAGGGGGGAATATAATTCACCCCTCCACTTTGGGAAC		2	0.005376344086021506	49	TCRBV12	TCRBV12				TCRBV12-03/12-04,TCRBV12-04		TCRBD01-01*01	TCRBD01	TCRBD01-01	01				TCRBJ01-06*02	TCRBJ01	TCRBJ01-06	02				6	3	0	1	3	4	32	43	46	57	60	2	Out	VDJ
ACTCTGACTGTGAGCAACATGAGCCCTGAAGACAGCAGCATATATCTCTGCAGCGTCGGGGTAGGGGCCGGGCAGTTCTTCGGGCCA	CSVGVGAGQFF	2	0.005376344086021506	33	TCRBV29-01*01	TCRBV29	TCRBV29-01	01								TCRBD01,TCRBD02	TCRBD01-01,TCRBD02-01		TCRBJ02-01*01	TCRBJ02	TCRBJ02-01	01				6	4	5	2	6	12	48	56	62	67	71	2	In	VDJ
GAGCTTGGGGACTCGGCCGTGTATCTCTGTGCCAGCAGCCCCGGGACTAGCGGGAGCTTAAGATCAGATACGCAGTATTTTGGCCCA	CASSPGTSGSLRSDTQYF	1	0.002688172043010753	54	TCRBV11-03*01	TCRBV11	TCRBV11-03	01				TCRBD02-01*02	TCRBD02	TCRBD02-01	02				TCRBJ02-03*01	TCRBJ02	TCRBJ02-03	01				5	8	0	2	3	4	27	39	42	56	64	1	In	VDJ
GTCCACGGAGTCAGGGGACACAGCACTGTATTTCTGTGCCAGCAGCAACCCGTACAGGGCTCTGGAAACACCATATATTTTGGAGAG		1	0.002688172043010753	47	TCRBV21-01*01	TCRBV21	TCRBV21-01	01				TCRBD01-01*01	TCRBD01	TCRBD01-01	01				TCRBJ01-03*01	TCRBJ01	TCRBJ01-03	01				3	0	3	3	5	0	34	48	53	-1	59	1	Out	VDJ
ATCCAGCCCTCAGAACCCAGGGACTCAGCTGTGTACTTCTGTGCCAGCAGTTTATGGCAGGGGGCCGGGGAGCTGTTTTTTGGAGAA	CASSLWQGAGELFF	1	0.002688172043010753	42	TCRBV12	TCRBV12				TCRBV12-03/12-04,TCRBV12-04		TCRBD01-01*01	TCRBD01	TCRBD01-01	01				TCRBJ02-02*01	TCRBJ02	TCRBJ02-02	01				2	0	4	1	3	6	39	54	57	-1	64	1	In	VDJ
ACTCTCAAGATCCAGCCTGCAGAGCTTGAGGACTCGGCCGTGTATCTCTGTGCCAGCAGCTCCCAAGAGACCCAGTACTTCGGGCCA	CASSSQETQYF	1	0.002688172043010753	33	TCRBV11	TCRBV11				TCRBV11-02,TCRBV11-03									TCRBJ02-05*01	TCRBJ02	TCRBJ02-05	01				4	1	0	0	0	1	48	-1	-1	61	62	1	In	VJ
GAGTCCGCCAGCACCAACCAGACATCTATGTACCTCTGTGCCAGCGCCGGGGCGGGGGGATTTGTCCCTGAAGCTTTCTTTGGACAA	CASAGAGGFVPEAFF	1	0.002688172043010753	45	TCRBV28-01*01	TCRBV28	TCRBV28-01	01				TCRBD02-01*01	TCRBD02	TCRBD02-01	01				TCRBJ01-01*01	TCRBJ01	TCRBJ01-01	01				8	8	7	1	6	6	36	45	51	59	67	1	In	VDJ
CTCACTGTGACATCGGCCCAAAAGAACCCGACAGCTTTCTATCTCTGTGCCAGTACCTTCGGGACAGAAGAAGCTTTCTTTGGACAA	CASTFGTEEAFF	1	0.002688172043010753	36	TCRBV19-01*01	TCRBV19	TCRBV19-01	01				TCRBD01-01*01	TCRBD01	TCRBD01-01	01				TCRBJ01-01*01	TCRBJ01	TCRBJ01-01	01				7	2	0	5	5	8	45	55	60	67	69	1	In	VDJ
CCCAGGGACTCAGCTGTGTACTTCTGTGCCAGCAGGGGGTTTTTACAGACGACCGGGACTTTTGCCTACGAGCAGTACTTCGGGCCG	CASRGFLQTTGTFAYEQYF	1	0.002688172043010753	57	TCRBV12	TCRBV12				TCRBV12-03/12-04,TCRBV12-04		TCRBD02-01	TCRBD02	TCRBD02-01				01,02	TCRBJ02-07*01	TCRBJ02	TCRBJ02-07	01				6	4	0	10	19	2	24	35	54	60	64	1	In	VDJ
GGGGACACAGCACTGTATTTCTGTGCCAGCAGCAAGGCCCCTCCAGCCACCTAGCGGGAGTTATCCGGGGAGCTGTTTTTTGGAGAA	CASSKAPPAT*RELSGELFF	1	0.002688172043010753	60	TCRBV21-01*01	TCRBV21	TCRBV21-01	01				TCRBD02-01*02	TCRBD02	TCRBD02-01	02				TCRBJ02-02*01	TCRBJ02	TCRBJ02-02	01				3	4	4	2	15	6	21	35	50	60	64	1	Stop	VDJ
ATCCAGCCTGCAGAGCTTGAGGACTCGGCCGTGTATCTCTGTGCCAGCAGCTCGGGACAGATGAACACTGAAGCTTTCTTTGGACAA	CASSSGQMNTEAFF	1	0.002688172043010753	42	TCRBV11	TCRBV11				TCRBV11-02,TCRBV11-03		TCRBD01-01*01	TCRBD01	TCRBD01-01	01				TCRBJ01-01*01	TCRBJ01	TCRBJ01-01	01				4	1	0	5	1	0	39	52	53	60	61	1	In	VDJ
CTGACAGTGACCAGTGCCCATCCTGAAGACAGCAGCTTCTACATCTGCAGTGCTATCGTATTGATGGGACACCCGTTCTTTGGACAA	CSAIVLMGHPFF	1	0.002688172043010753	36	TCRBV20	TCRBV20				TCRBV20-01,TCRBV20-or09_02		TCRBD01-01*01	TCRBD01	TCRBD01-01	01				TCRBJ01-01*01	TCRBJ01	TCRBJ01-01	01				4	4	0	6	10	14	45	55	65	71	75	1	In	VDJ
CACACCCTGCAGCCAGAAGACTCGGCCCTGTATCTCTGTGCCAGCAGCCTTCGGACAGGGAGCTCTTACGAGCAGTACTTCGGGCCG	CASSLRTGSSYEQYF	1	0.002688172043010753	45	TCRBV04-02*01	TCRBV04	TCRBV04-02	01				TCRBD01-01*01	TCRBD01	TCRBD01-01	01				TCRBJ02-07*01	TCRBJ02	TCRBJ02-07	01				4	6	1	3	3	4	36	49	52	60	66	1	In	VDJ
CCCTCAGAACCCAGGGACTCAGCTGTGTACTTCTGTGCCAGCAGTTTAAGTCGTAGCGGCGCGACCTACGAGCAGTACTTCGGGCCG	CASSLSRSGATYEQYF	1	0.002688172043010753	48	TCRBV12	TCRBV12				TCRBV12-03/12-04,TCRBV12-04		TCRBD02-01	TCRBD02	TCRBD02-01				01,02	TCRBJ02-07*01	TCRBJ02	TCRBJ02-07	01				2	5	5	5	5	2	33	48	53	59	64	1	In	VDJ
AGTGCCCATCCTGAAGACAGCAGCTTCTACATCTGCAGTGCTAGAGATAGTACTAGCGGGAGTAACTACGAGCAGTACTTCGGGCCG	CSARDSTSGSNYEQYF	2	0.005376344086021506	48	TCRBV20	TCRBV20				TCRBV20-01,TCRBV20-or09_02		TCRBD02-01*02	TCRBD02	TCRBD02-01	02				TCRBJ02-07*01	TCRBJ02	TCRBJ02-07	01				0	3	3	2	4	3	33	47	51	62	65	2	In	VDJ
ACATCGGCCCAAAAGAACCCGACAGCTTTCTATCTCTGTGCCAGTAGTCGACTAGCGGCGATCTACAATGAGCAGTTCTTCGGGCCA	CASSRLAAIYNEQFF	1	0.002688172043010753	45	TCRBV19-01*01	TCRBV19	TCRBV19-01	01				TCRBD02-01	TCRBD02	TCRBD02-01				01,02	TCRBJ02-01*01	TCRBJ02	TCRBJ02-01	01				5	4	2	5	1	3	36	48	49	58	62	1	In	VDJ
ACAGTGACCAGTGCCCATCCTGAAGACAGCAGCTTCTACATCTGCAGTGCTAGGAAACAGGGGGCGAAAAGAGCTTTCTTTGGACAA	CSARKQGAKRAFF	2	0.005376344086021506	39	TCRBV20	TCRBV20				TCRBV20-01,TCRBV20-or09_02		TCRBD01-01*01	TCRBD01	TCRBD01-01	01				TCRBJ01-01*01	TCRBJ01	TCRBJ01-01	01				3	6	3	0	3	10	42	53	56	65	71	2	In	VDJ
CCTGCAGAGCTTGGGGACTCGGCCGTGTATCTCTGTGCCAGCAGCTCCACTTCGACAGGGCCCTACTACGAGCAGTACTTCGGGCCG	CASSSTSTGPYYEQYF	1	0.002688172043010753	48	TCRBV11-03*01	TCRBV11	TCRBV11-03	01				TCRBD01-01*01	TCRBD01	TCRBD01-01	01				TCRBJ02-07*01	TCRBJ02	TCRBJ02-07	01				4	5	2	3	7	3	33	46	53	60	65	1	In	VDJ
ACTGTGACATCGGCCCAAAAGAACCCGACAGCTTTCTATCTCTGTGCCAGCACGTACAGGGACAATCAGCCCCAGCATTTTGGTGAT	CASTYRDNQPQHF	2	0.005376344086021506	39	TCRBV19-01*01	TCRBV19	TCRBV19-01	01				TCRBD01-01*01	TCRBD01	TCRBD01-01	01				TCRBJ01-05*01	TCRBJ01	TCRBJ01-05	01				9	1	3	3	5	3	42	50	55	61	62	2	In	VDJ
CGCACAGAGCGGGGGGACTCAGCCGTGTATCTCTGTGCCAGCAGCTTAGGTAGTGGGGCTACGAACACTGAAGCTTTCTTTGGACAA	CASSLGSGATNTEAFF	1	0.002688172043010753	48	TCRBV07-03*01	TCRBV07	TCRBV07-03	01				TCRBD01-01*01	TCRBD01	TCRBD01-01	01				TCRBJ01-01*01	TCRBJ01	TCRBJ01-01	01				2	3	7	0	6	1	33	48	54	59	62	1	In	VDJ
ACATCGGCCCAAAAGAACCCGACAGCTTTCTATCTCTGTGCCAGTAGCTCTCCACGGACAGGCCCTCAGTCCCAGCATTTTGGTGAT	CASSSPRTGPQSQHF	1	0.002688172043010753	45	TCRBV19-01*01	TCRBV19	TCRBV19-01	01				TCRBD01-01*01	TCRBD01	TCRBD01-01	01				TCRBJ01-05*01	TCRBJ01	TCRBJ01-05	01				6	8	1	4	8	11	36	47	55	62	70	1	In	VDJ
CCTCCCAGACATCTGTGTACTTCTGTGCCAGCAGTTACTTGGTATAGGACAGGGTTCGAAAGTACAGATACGCAGTATTTTGGCCCA		1	0.002688172043010753	58	TCRBV06	TCRBV06				TCRBV06-05,TCRBV06-06		TCRBD01-01*01	TCRBD01	TCRBD01-01	01				TCRBJ02-03*01	TCRBJ02	TCRBJ02-03	01				1	9	1	3	7	3	23	39	46	54	63	1	Out	VDJ
AAGCTCCTTCTCAGTGACTCTGGCTTCTATCTCTGTGCCTGGGAGGAGGGGGTAAAGACTAGCACAGATACGCAGTATTTTGGCCCA	CAWEEGVKTSTDTQYF	1	0.002688172043010753	48	TCRBV30-01*05	TCRBV30	TCRBV30-01	05								TCRBD01,TCRBD02	TCRBD01-01,TCRBD02-01		TCRBJ02-03*01	TCRBJ02	TCRBJ02-03	01				4	8	5	1	3	0	33	43	46	52	60	1	In	VDJ
AAGAACCCGACAGCTTTCTATCTCTGTGCCAGTAGGGCCCTTCTTGCCTGGGCGGGAGGGCCCCCCGGGGAGCTGTTTTTTGGAGAA	CASRALLAWAGGPPGELFF	1	0.002688172043010753	57	TCRBV19-01*01	TCRBV19	TCRBV19-01	01				TCRBD02-01*02	TCRBD02	TCRBD02-01	02				TCRBJ02-02*01	TCRBJ02	TCRBJ02-02	01				6	4	7	0	16	6	24	35	51	60	64	1	In	VDJ
CCCTCAGAACCCAGGGACTCAGCTGTGTACTTCTGTGCCAGCAGTTTGAACGGGGCGGGGGGCAATCAGCCCCAGCATTTTGGTGAT	CASSLNGAGGNQPQHF	1	0.002688172043010753	48	TCRBV12	TCRBV12				TCRBV12-03/12-04,TCRBV12-04		TCRBD02-01*01	TCRBD02	TCRBD02-01	01				TCRBJ01-05*01	TCRBJ01	TCRBJ01-05	01				3	0	7	2	7	2	33	47	54	-1	61	1	In	VDJ
AGTCTGCCATCCCCAACCAGACAGCTCTTTACTTCTGTGCCACCAGTGACGTAATAGGGGGGTTGATGGGGCTACACCTTCGGTTCG		1	0.002688172043010753	46	TCRBV24-01*01	TCRBV24	TCRBV24-01	01								TCRBD01,TCRBD02	TCRBD01-01,TCRBD02-01		TCRBJ01-02*01	TCRBJ01	TCRBJ01-02	01				4	8	5	1	6	8	35	49	55	61	69	1	Out	VDJ
ATCCAGCGCACAGAGCAGGGGGACTCGGCCATGTATCTCTGTGCCAGCAGCTTATCTGGGACCACCAATGAGCAGTTCTTCGGGCCA	CASSLSGTTNEQFF	1	0.002688172043010753	42	TCRBV07-09*01	TCRBV07	TCRBV07-09	01								TCRBD01,TCRBD02	TCRBD01-01,TCRBD02-01		TCRBJ02-01*01	TCRBJ02	TCRBJ02-01	01				2	3	0	7	3	6	39	54	57	62	65	1	In	VDJ
ACTCTGGAGTCTGCTGCCTCCTCCCAGACATCTGTATATTTCTGCGCCAGCAGTGAGAACAGGGGAGATGGCTACACCTTCGGTTCG	CASSENRGDGYTF	1	0.002688172043010753	39	TCRBV10-01*01	TCRBV10	TCRBV10-01	01				TCRBD01-01*01	TCRBD01	TCRBD01-01	01				TCRBJ01-02*01	TCRBJ01	TCRBJ01-02	01				2	2	3	2	1	6	42	57	58	65	67	1	In	VDJ
CTGGAGTCCGCCAGCACCAACCAGACATCTATGTACCTCTGTGCCAGCAGCGACAGGGAGGGTAACTACGAGCAGTACTTCGGGCCG	CASSDREGNYEQYF	2	0.005376344086021506	42	TCRBV28-01*01	TCRBV28	TCRBV28-01	01								TCRBD01,TCRBD02	TCRBD01-01,TCRBD02-01		TCRBJ02-07*01	TCRBJ02	TCRBJ02-07	01				6	7	2	3	1	3	39	50	51	58	65	2	In	VDJ
GAGTCCGCTACCAGCTCCCAGACATCTGTGTACTTCTGTGCCATCAGTGAGTCAGGCGGGAGGAACTACGAGCAGTACTTCGGGCCG	CAISESGGRNYEQYF	1	0.002688172043010753	45	TCRBV10-03*01	TCRBV10	TCRBV10-03	01				TCRBD02-01*02	TCRBD02	TCRBD02-01	02				TCRBJ02-07*01	TCRBJ02	TCRBJ02-07	01				0	2	7	1	2	3	36	53	55	63	65	1	In	VDJ
AACCTGAGCTCTCTGGAGCTGGGGGACTCAGCTTTGTATTTCTGTGCCAGCGGAGGGGCTTAAGTCTATGGCTACACCTTCGGTTCG	CASGGA*VYGYTF	2	0.005376344086021506	39	TCRBV09-01*01	TCRBV09	TCRBV09-01	01				TCRBD02-01*02	TCRBD02	TCRBD02-01	02				TCRBJ01-02*01	TCRBJ01	TCRBJ01-02	01				7	8	10	0	0	4	42	-1	51	57	65	2	Stop	VDJ
CAGCCTGCAGAACTGGAGGATTCTGGAGTTTATTTCTGTGCCAGCAGTCCCACAGGGGCCTGGGGCTATGGCTACACCTTCGGTTCG	CASSPTGAWGYGYTF	1	0.002688172043010753	45	TCRBV14-01*01	TCRBV14	TCRBV14-01	01				TCRBD01-01*01	TCRBD01	TCRBD01-01	01				TCRBJ01-02*01	TCRBJ01	TCRBJ01-02	01				6	7	3	2	4	4	36	47	51	58	65	1	In	VDJ
TCCACGGAGTCAGGGGACACAGCACTGTATTTCTGTGCCAGCAGGCGTTGTTTACATTGGCATCATCAGCCCCAGCATTTTGGTGAT	CASRRCLHWHHQPQHF	1	0.002688172043010753	48	TCRBV21-01*01	TCRBV21	TCRBV21-01	01								TCRBD01,TCRBD02	TCRBD01-01,TCRBD02-01		TCRBJ01-05*01	TCRBJ01	TCRBJ01-05	01				6	8	3	6	9	5	33	44	53	56	64	1	In	VDJ
GTGACCAGTGCCCATCCTGAAGACAGCAGCTTCTACATCTGCAGTGCTACAGGACAGGGAGGTATCCGCGAGCAGTACTTCGGGCCG	CSATGQGGIREQYF	1	0.002688172043010753	42	TCRBV20	TCRBV20				TCRBV20-01,TCRBV20-or09_02		TCRBD01-01*01	TCRBD01	TCRBD01-01	01				TCRBJ02-07*01	TCRBJ02	TCRBJ02-07	01				4	9	1	3	2	6	39	49	51	59	68	1	In	VDJ
ATCCAGCCTGCAGAGCTTGAGGACTCGGCCGTGTATCTCTGTGCCAGCAGCTTAAGGCAGGCGGGAAACACCATATATTTTGGAGAG	CASSLRQAGNTIYF	1	0.002688172043010753	42	TCRBV11	TCRBV11				TCRBV11-02,TCRBV11-03		TCRBD01-01*01	TCRBD01	TCRBD01-01	01				TCRBJ01-03*01	TCRBJ01	TCRBJ01-03	01				2	2	4	4	3	4	39	54	57	61	63	1	In	VDJ
TCCAGCGCACAGAGCAGCGGGACTCGGCCATGTATCGCTGTGCCAGCAGCGGCAACAGGGGGATGCGATGGCTACACCTTCGGTTCG		2	0.005376344086021506	43	TCRBV07-06*01	TCRBV07	TCRBV07-06	01				TCRBD01-01*01	TCRBD01	TCRBD01-01	01				TCRBJ01-02*01	TCRBJ01	TCRBJ01-02	01				5	5	3	1	4	6	38	50	54	62	67	2	Out	VDJ
CTGACTGTGAGCAACATGAGCCCTGAAGACAGCAGCATATATCTCTGCAGCGTCCTACAGGGGGGGGACACCATATATTTTGGAGAG	CSVLQGGDTIYF	2	0.005376344086021506	36	TCRBV29-01	TCRBV29	TCRBV29-01				01,02	TCRBD01-01*01	TCRBD01	TCRBD01-01	01				TCRBJ01-03*01	TCRBJ01	TCRBJ01-03	01				6	3	3	1	3	8	45	53	56	64	67	2	In	VDJ
AATTCCCTGGAGCTTGGTGACTCTGCTGTGTATTTCTGTGCCAGCAGCCAAGATTCCCGTGGGGCCAACGTCCTGACTTTCGGGGCC	CASSQDSRGANVLTF	1	0.002688172043010753	45	TCRBV03-01/03-02*01	TCRBV03	TCRBV03-01/03-02	01				TCRBD02-01	TCRBD02	TCRBD02-01				01,02	TCRBJ02-06*01	TCRBJ02	TCRBJ02-06	01				0	0	8	6	4	3	36	53	57	-1	59	1	In	VDJ
NNNNNNNTGTCGGCTGCTCCCTCCCAGACATCTGTGTACTTCTGTGCCAGCAGGGCGGGACAGTTAAATACGCAGTATTTTGGCCCA	CASRAGQLNTQYF	4	0.010752688172043012	39	TCRBV06-05*01	TCRBV06	TCRBV06-05	01				TCRBD01-01*01	TCRBD01	TCRBD01-01	01				TCRBJ02-03*01	TCRBJ02	TCRBJ02-03	01				6	4	0	5	3	7	42	53	56	63	67	4	In	VDJ
CTGCAGCCAGAAGACTCAGCCCTGTATCTCTGCGCCAGCAGCCCAGCAGAGTAGCGGGCGAACACCGGGGAGCTGTTTTTTGGAGAA	CASSPAE*RANTGELFF	1	0.002688172043010753	51	TCRBV04-01*01	TCRBV04	TCRBV04-01	01				TCRBD02-01	TCRBD02	TCRBD02-01				01,02	TCRBJ02-02*01	TCRBJ02	TCRBJ02-02	01				4	0	5	4	8	0	30	43	51	-1	58	1	Stop	VDJ
ACTGTGAGCAACATGAGCCCTGAAGACAGCAGCATATATCTCTGCAGCGTTGACCTCTCTGGGGCCAACGTCCTGACTTTCGGGGCC	CSVDLSGANVLTF	1	0.002688172043010753	39	TCRBV29-01	TCRBV29	TCRBV29-01				01,02	TCRBD02-01	TCRBD02	TCRBD02-01				01,02	TCRBJ02-06*01	TCRBJ02	TCRBJ02-06	01				3	0	4	10	1	0	42	53	54	-1	56	1	In	VDJ
ACAGAGCAGGGGGACTCGGCCATGTATCTCTGTGCCAGCAGCCACGGACTAGCGGGAGTATCCTACAATGAGCAGTTCTTCGGGCCA	CASSHGLAGVSYNEQFF	1	0.002688172043010753	51	TCRBV07-09*01	TCRBV07	TCRBV07-09	01				TCRBD02-01*02	TCRBD02	TCRBD02-01	02				TCRBJ02-01*01	TCRBJ02	TCRBJ02-01	01				5	2	1	2	3	1	30	42	45	58	60	1	In	VDJ
ACTGTGACATCGGCCCAAAAGAACCCGACAGCTTTCTATCTCTGTGCCAGTACCCTCGGTGTACCCGGGGAGCTGTTTTTTGGAGAA	CASTLGVPGELFF	2	0.005376344086021506	39	TCRBV19-01*01	TCRBV19	TCRBV19-01	01				TCRBD02-01	TCRBD02	TCRBD02-01				01,02	TCRBJ02-02*01	TCRBJ02	TCRBJ02-02	01				7	5	8	5	4	6	42	52	56	59	64	2	In	VDJ
CTGGAGCTGGGGGACTCAGCTTTGTATTTCTGTGCCAGCAGCGTAGTTCCTTTTACAGGGGTGAACACTGAAGCTTTCTTTGGACAA	CASSVVPFTGVNTEAFF	2	0.005376344086021506	51	TCRBV09-01*01	TCRBV09	TCRBV09-01	01				TCRBD01-01*01	TCRBD01	TCRBD01-01	01				TCRBJ01-01*01	TCRBJ01	TCRBJ01-01	01				0	0	3	2	8	0	30	46	54	-1	61	2	In	VDJ
GTGAACGCCTTGTTGCTGGGGGACTCGGCCCTCTATCTCTGTGCCAGCAGCTAAAGGACGGAGAACACTGAAGCTTTCTTTGGACAA	CASS*RTENTEAFF	1	0.002688172043010753	42	TCRBV05-06*01	TCRBV05	TCRBV05-06	01								TCRBD01,TCRBD02	TCRBD01-01,TCRBD02-01		TCRBJ01-01*01	TCRBJ01	TCRBJ01-01	01				3	3	1	7	3	1	39	52	55	59	62	1	Stop	VDJ
ACTCTGGAGTCCGCTACCAGCTCCCAGACATCTGTGTACTTCTGTGCCATCAGTGAACCGGGCAATCAGCCCCAGCATTTTGGTGAT	CAISEPGNQPQHF	1	0.002688172043010753	39	TCRBV10-03*01	TCRBV10	TCRBV10-03	01				TCRBD02-01	TCRBD02	TCRBD02-01				01,02	TCRBJ01-05*01	TCRBJ01	TCRBJ01-05	01				3	0	8	5	2	2	42	56	58	-1	61	1	In	VDJ
TGGAGCTGGGGGACTCAGCTTTGTATTTCTGTGCCAGCAGCGTCTCTCCACCACCTCTCTGGGGCCAACGTCCTGACTTTCGGGGCC		1	0.002688172043010753	52	TCRBV09-01*01	TCRBV09	TCRBV09-01	01								TCRBD01,TCRBD02	TCRBD01-01,TCRBD02-01		TCRBJ02-06*01	TCRBJ02	TCRBJ02-06	01				2	5	3	7	6	0	29	43	49	51	56	1	Out	VDJ
CACATCAATTCCCTGGAGCTTGGTGACTCTGCTGTGTATTTCTGTGCCAGCAGGTCCGGAGTGGACAATGAGCAGTTCTTCGGGCCA	CASRSGVDNEQFF	2	0.005376344086021506	39	TCRBV03-01/03-02*01	TCRBV03	TCRBV03-01/03-02	01				TCRBD02-01*02	TCRBD02	TCRBD02-01	02				TCRBJ02-01*01	TCRBJ02	TCRBJ02-01	01				6	3	10	2	4	5	42	53	57	61	64	2	In	VDJ
CAGCCCTCAGAACCCAGGGACTCAGCTGTGTACTTCTGTGCCAGCAGTCAAGGTGACAGGGACTTAAATGAGCAGTTCTTCGGGCCA	CASSQGDRDLNEQFF	1	0.002688172043010753	45	TCRBV12	TCRBV12				TCRBV12-03/12-04,TCRBV12-04		TCRBD01-01*01	TCRBD01	TCRBD01-01	01				TCRBJ02-01*01	TCRBJ02	TCRBJ02-01	01				5	5	2	3	6	7	36	48	54	61	66	1	In	VDJ
NNNNNNNNNNNNNTGTCGGCTGCTCCCTCCCAGACATCTGTGTACTTCTGTGCCAGCAGTGAACGAGAGACCCAGTACTTCGGGCCA	CASSERETQYF	1	0.002688172043010753	33	TCRBV06-01*01	TCRBV06	TCRBV06-01	01				TCRBD02-01	TCRBD02	TCRBD02-01				01,02	TCRBJ02-05*01	TCRBJ02	TCRBJ02-05	01				2	0	8	6	0	4	48	-1	63	-1	65	1	In	VDJ
AGCAACATGAGCCCTGAAGACAGCAGCATATATCTCTGCAGCGTTGAAATAGGGACAGGGGGTCGAGAGGGATACACCTTCGGTTCG	CSVEIGTGGREGYTF	1	0.002688172043010753	45	TCRBV29-01	TCRBV29	TCRBV29-01				01,02	TCRBD01-01*01	TCRBD01	TCRBD01-01	01				TCRBJ01-02*01	TCRBJ01	TCRBJ01-02	01				2	10	0	1	3	11	36	48	51	62	72	1	In	VDJ
TCTCTGGAGCTGGGGGACTCAGCTTTGTATTTCTGTGCCAGCAGCGAAGGGCGGGGGGGGTACCAAGAGACCCAGTACTTCGGGCCA	CASSEGRGGYQETQYF	1	0.002688172043010753	48	TCRBV09-01*01	TCRBV09	TCRBV09-01	01				TCRBD02-01*01	TCRBD02	TCRBD02-01	01				TCRBJ02-05*01	TCRBJ02	TCRBJ02-05	01				3	2	7	0	4	0	33	46	50	59	61	1	In	VDJ
CCTCCCAGACATCTGTATACTTCTGTGCCAGCAGTTATCCAAGGAGGCACAGTGTGTGTAAGAAAAACTGAAGCTTTCTTTGGACAA		1	0.002688172043010753	58	TCRBV06-09*01	TCRBV06	TCRBV06-09	01				TCRBD02-01*02	TCRBD02	TCRBD02-01	02				TCRBJ01-01*01	TCRBJ01	TCRBJ01-01	01				2	19	10	1	4	5	23	38	42	47	66	1	Out	VDJ
GAGTTGGCTGCTCCCTCCCAGACATCTGTGTACTTCTGTGCCAGCAGTTAGCGGGGCTCGGGCACAGATACGCAGTATTTTGGCCCA	CASS*RGSGTDTQYF	1	0.002688172043010753	45	TCRBV06-06*01	TCRBV06	TCRBV06-06	01				TCRBD02-01*01	TCRBD02	TCRBD02-01	01				TCRBJ02-03*01	TCRBJ02	TCRBJ02-03	01				3	5	7	3	0	1	36	-1	50	56	61	1	Stop	VDJ
NNNNTGTCGGCTGCTCCCTCCCAGACATCTGTGTACTTCTGTGCCAGCAGCAGAACAGGGAATCTAGGGGGCTACACCTTCGGTTCG	CASSRTGNLGGYTF	1	0.002688172043010753	42	TCRBV06-05*01	TCRBV06	TCRBV06-05	01				TCRBD01-01*01	TCRBD01	TCRBD01-01	01				TCRBJ01-02*01	TCRBJ01	TCRBJ01-02	01				6	9	3	3	4	8	39	50	54	60	69	1	In	VDJ
AAGATCCAGCCCTCAGAACCCAGGGACTCAGCTGTGTACTTCTGTGCCAGCAGTTTAGCCCGGGGCTACGAGCAGTACTTCGGGCCG	CASSLARGYEQYF	2	0.005376344086021506	39	TCRBV12-03/12-04*01	TCRBV12	TCRBV12-03/12-04	01				TCRBD02-01*01	TCRBD02	TCRBD02-01	01				TCRBJ02-07*01	TCRBJ02	TCRBJ02-07	01				0	0	8	3	1	3	42	59	60	-1	65	2	In	VDJ
CTGGAGTTGGCTGCTCCCTCCCAGACATCTGTGTACTTCTGTGCCAGCACCGAAGGGGGGCCTCCCACTGAAGCTTTCTTTGGACAA	CASTEGGPPTEAFF	1	0.002688172043010753	42	TCRBV06-06	TCRBV06	TCRBV06-06				01,04					TCRBD01,TCRBD02	TCRBD01-01,TCRBD02-01		TCRBJ01-01*01	TCRBJ01	TCRBJ01-01	01				7	6	5	1	4	4	39	49	53	59	65	1	In	VDJ
GCCAGCACCAACCAGACATCTATGTACCTCTGTGCCAGCAGTTTTGGGGGGGGAAGGCTCTCTGGAAACACCATATATTTTGGAGAG	CASSFGGGRLSGNTIYF	1	0.002688172043010753	51	TCRBV28-01*01	TCRBV28	TCRBV28-01	01				TCRBD02-01*01	TCRBD02	TCRBD02-01	01				TCRBJ01-03*01	TCRBJ01	TCRBJ01-03	01				3	7	9	0	1	0	30	44	45	52	59	1	In	VDJ
TCCGCTACCAGCTCCCAGACATCTGTGTACTTCTGTGCCATCAGTGGGACTCAGGACAGGGGTAACTATGGCTACACCTTCGGTTCG	CAISGTQDRGNYGYTF	1	0.002688172043010753	48	TCRBV10-03*01	TCRBV10	TCRBV10-03	01				TCRBD01-01*01	TCRBD01	TCRBD01-01	01				TCRBJ01-02*01	TCRBJ01	TCRBJ01-02	01				4	0	1	2	7	1	33	46	53	-1	62	1	In	VDJ
NTGTCGGCTGCTCCCTCCCAGACATCTGTGTACTTCTGTGCCAGCAGGTCAGGTGGTACAGGGAAAGGGGAGCAGTTCTTCGGGCCA	CASRSGGTGKGEQFF	1	0.002688172043010753	45	TCRBV06-05*01	TCRBV06	TCRBV06-05	01				TCRBD01-01*01	TCRBD01	TCRBD01-01	01				TCRBJ02-01*01	TCRBJ02	TCRBJ02-01	01				6	6	3	3	10	10	36	47	57	63	69	1	In	VDJ
TCTCTGGAGCTGGGGGACTCAGCTTTGTATTTCTGTGCCAGCAGCGTAGCAGGGCTAGGGCACACAGATACGCAGTATTTTGGCCCA	CASSVAGLGHTDTQYF	1	0.002688172043010753	48	TCRBV09-01*01	TCRBV09	TCRBV09-01	01				TCRBD01-01*01	TCRBD01	TCRBD01-01	01				TCRBJ02-03*01	TCRBJ02	TCRBJ02-03	01				0	8	4	3	0	2	33	-1	49	54	62	1	In	VDJ
CTGACGATCCAGCGCACAGAGCAGGGGGACTCGGCCATGTATCTCTGTGCCAGCTCCCCTCCCGACCGTAGGCAGTTCTTCGGGCCA	CASSPPDRRQFF	1	0.002688172043010753	36	TCRBV07-09	TCRBV07	TCRBV07-09				01,05,06					TCRBD01,TCRBD02	TCRBD01-01,TCRBD02-01		TCRBJ02-01*01	TCRBJ02	TCRBJ02-01	01				8	5	2	7	9	12	45	54	63	66	71	1	In	VDJ
TCCGCCAGCACCAACCAGACATCTATGTACCTCTGTGCCACCATCTCCATAAGTCGGGGTAGCAATCAGCCCCAGCATTTTGGTGAT	CATISISRGSNQPQHF	1	0.002688172043010753	48	TCRBV28-01*01	TCRBV28	TCRBV28-01	01				TCRBD02-01*01	TCRBD02	TCRBD02-01	01				TCRBJ01-05*01	TCRBJ01	TCRBJ01-05	01				10	0	8	3	14	0	33	40	54	-1	59	1	In	VDJ
TGTTGCTGGGGGACTCGGCCCTCTATCTCTGTGCCAGCGTATGCAGCAATAGCACAAAGTCGGGCCAACGTCCTGACTTTCGGGGCC		1	0.002688172043010753	52	TCRBV05-06*01	TCRBV05	TCRBV05-06	01				TCRBD02-01	TCRBD02	TCRBD02-01				01,02	TCRBJ02-06*01	TCRBJ02	TCRBJ02-06	01				7	8	5	7	11	5	29	38	49	53	61	1	Out	VDJ
NNCTCTCACTGTGACATCGGCCCAAAAGAACCCGACAGCTTTCTATCTCTGTGCCAGTCTCCGGGGGAGACCCAGTACTTCGGGCCA		1	0.002688172043010753	32	TCRBV19-01*01	TCRBV19	TCRBV19-01	01				TCRBD02-01*01	TCRBD02	TCRBD02-01	01				TCRBJ02-05*01	TCRBJ02	TCRBJ02-05	01				8	0	8	3	3	5	49	58	61	-1	66	1	Out	VDJ
TGACTGTGAGCAACATGAGCCCTGAAGACAGCAGCATATATCTCTGCAGCGTCCTACAGGGGGGGGGACACCATATATTTTGGAGAG		1	0.002688172043010753	37	TCRBV29-01	TCRBV29	TCRBV29-01				01,02	TCRBD01-01*01	TCRBD01	TCRBD01-01	01				TCRBJ01-03*01	TCRBJ01	TCRBJ01-03	01				6	4	3	1	3	8	44	52	55	63	67	1	Out	VDJ
AATGTGAGCACCTTGGAGCTGGGGGACTCGGCCCTTTATCTTTGCGCCAGCAGCTTCTCGGGTGGTAATGAGCAGTTCTTCGGGCCA	CASSFSGGNEQFF	1	0.002688172043010753	39	TCRBV05-01*01	TCRBV05	TCRBV05-01	01				TCRBD02-01	TCRBD02	TCRBD02-01				01,02	TCRBJ02-01*01	TCRBJ02	TCRBJ02-01	01				2	4	8	4	2	7	42	56	58	62	66	1	In	VDJ
GCTGCTCCCTCCCAAACATCTGTGTACTTCTGTGCCAGCAGTTCGAAGCAAAATGTCGGAAGCAATCAGCCCCAGCATTTTGGTGAT	CASSSKQNVGSNQPQHF	1	0.002688172043010753	51	TCRBV06-02/06-03*01	TCRBV06	TCRBV06-02/06-03	01								TCRBD01,TCRBD02	TCRBD01-01,TCRBD02-01		TCRBJ01-05*01	TCRBJ01	TCRBJ01-05	01				4	0	1	8	14	1	30	43	57	-1	60	1	In	VDJ
NTGTCGGCTGCTCCCTCCCAAACATCTGTGTACTTCTGTGCCAGCACCGTGGCCCGGGACGGTACCTACGAGCAGTACTTCGGGCCG	CASTVARDGTYEQYF	1	0.002688172043010753	45	TCRBV06	TCRBV06				TCRBV06-02/06-03,TCRBV06-02						TCRBD01,TCRBD02	TCRBD01-01,TCRBD02-01		TCRBJ02-07*01	TCRBJ02	TCRBJ02-07	01				7	4	0	7	9	2	36	46	55	60	64	1	In	VDJ
AGTGCCCATCCTGAAGACAGCAGCTTCTACATCTGCAGTGCCCCGACCCTCATAGCGGGAGGGGGATACGAGCAGTACTTCGGGCCG	CSAPTLIAGGGYEQYF	1	0.002688172043010753	48	TCRBV20	TCRBV20				TCRBV20-01,TCRBV20-or09_02		TCRBD02-01*02	TCRBD02	TCRBD02-01	02				TCRBJ02-07*01	TCRBJ02	TCRBJ02-07	01				6	3	5	0	11	4	33	41	52	63	66	1	In	VDJ
TCGGCTGCTCCCTCCCAGTCATCTGTGTACTTCTGTGCCAGCAGTTACTCGACCGTTGGGCTGAACACTGAAGCTTTCTTTGGACAA	CASSYSTVGLNTEAFF	1	0.002688172043010753	48	TCRBV06-05*01	TCRBV06	TCRBV06-05	01				TCRBD01-01*01	TCRBD01	TCRBD01-01	01				TCRBJ01-01*01	TCRBJ01	TCRBJ01-01	01				0	0	8	0	7	0	33	50	57	-1	61	1	In	VDJ
TCCCTGGAGCTTGGTGACTCTGCTGTGTATTTCTGTGCCAGCAGCTCGGAGCATTCAGGCTTGACCGGGGAGCTGTTTTTTGGAGAA	CASSSEHSGLTGELFF	1	0.002688172043010753	48	TCRBV03-01/03-02*01	TCRBV03	TCRBV03-01/03-02	01								TCRBD01,TCRBD02	TCRBD01-01,TCRBD02-01		TCRBJ02-02*01	TCRBJ02	TCRBJ02-02	01				5	4	4	4	10	5	33	45	55	59	63	1	In	VDJ
ATTCCCTGGAGCTTGGTGACTCTGCTGTGTATTTCTGTGCCAGCAGCTCGACCCGTCCCTTCCGACAATGAGCAGTTCTTCGGGCCA		1	0.002688172043010753	46	TCRBV03-01/03-02*01	TCRBV03	TCRBV03-01/03-02	01								TCRBD01,TCRBD02	TCRBD01-01,TCRBD02-01		TCRBJ02-01*01	TCRBJ02	TCRBJ02-01	01				5	12	2	7	2	5	35	47	49	52	64	1	Out	VDJ
AAGATCCAGCCCTCAGAACCCAGGGACTCAGCTGTGTACTTCTGTGCCAGCAGGGGGGCGGGGCCGCAAGGCTACACCTTCGGTTCG	CASRGAGPQGYTF	1	0.002688172043010753	39	TCRBV12-03/12-04*01	TCRBV12	TCRBV12-03/12-04	01								TCRBD01,TCRBD02	TCRBD01-01,TCRBD02-01		TCRBJ01-02*01	TCRBJ01	TCRBJ01-02	01				6	10	6	0	0	8	42	-1	53	59	69	1	In	VDJ
CCCTCAGAACCCAGGGACTCAGCTGTGTACTTCTGTGCCAGCAGTGGGGACGGGACAGATGTAAAGGATGGCTACACCTTCGGTTCG	CASSGDGTDVKDGYTF	2	0.005376344086021506	48	TCRBV12	TCRBV12				TCRBV12-03/12-04,TCRBV12-04		TCRBD01-01*01	TCRBD01	TCRBD01-01	01				TCRBJ01-02*01	TCRBJ01	TCRBJ01-02	01				5	9	0	5	6	6	33	45	51	58	67	2	In	VDJ
ACTGTGACATCGGCCCAAAAGAACCCGACAGCTTTCTATCTCTGTGCCAGTAGGTTAGCGGGGCAAGAGACCCAGTACTTTGGGCCA	CASRLAGQETQYF	1	0.002688172043010753	39	TCRBV19-01*01	TCRBV19	TCRBV19-01	01				TCRBD02-01*01	TCRBD02	TCRBD02-01	01				TCRBJ02	TCRBJ02				TCRBJ02-01,TCRBJ02-05		6	18	5	3	2	22	42	53	55	63	81	1	In	VDJ
CTGCAGCCAGAAGACTCAGCCCTGTATCTCTGCGCCAGCAGCCTCTCTACTAGCGGGAGTGTCAAAAACATTCAGTACTTCGGCGCC	CASSLSTSGSVKNIQYF	1	0.002688172043010753	51	TCRBV04-01*01	TCRBV04	TCRBV04-01	01				TCRBD02-01*02	TCRBD02	TCRBD02-01	02				TCRBJ02-04*01	TCRBJ02	TCRBJ02-04	01				4	3	3	2	5	3	30	43	48	59	62	1	In	VDJ
GAGTCCGCCAGCACCAACCAGACATCTATGTACCTCTGTGCCAGCAGTTCCCAGAGCTCCTATAATTCACCCCTCCACTTTGGGAAT	CASSSQSSYNSPLHF	1	0.002688172043010753	45	TCRBV28-01*01	TCRBV28	TCRBV28-01	01								TCRBD01,TCRBD02	TCRBD01-01,TCRBD02-01		TCRBJ01-06*01	TCRBJ01	TCRBJ01-06	01				4	2	4	5	2	0	36	49	51	54	56	1	In	VDJ
ACATCGGCCCAAAAGAACCCGACAGCTTTCTATCTCTGTGCCAGTACCCTCGCGGGGGGGGGACTAACCGGCTACACCTTCGGTTCG	CASTLAGGGLTGYTF	2	0.005376344086021506	45	TCRBV19-01*01	TCRBV19	TCRBV19-01	01				TCRBD02-01*01	TCRBD02	TCRBD02-01	01				TCRBJ01-02*01	TCRBJ01	TCRBJ01-02	01				7	9	7	0	5	8	36	46	51	60	69	2	In	VDJ
GTGAGCACCTTGGAGCTGGGGGACTCGGCCCTTTATCTTTGCGCCAGCAGCATTAGCTCTGGACGGGAGACCCAGTACTTCGGGCCA	CASSISSGRETQYF	1	0.002688172043010753	42	TCRBV05-01*01	TCRBV05	TCRBV05-01	01								TCRBD01,TCRBD02	TCRBD01-01,TCRBD02-01		TCRBJ02-05*01	TCRBJ02	TCRBJ02-05	01				4	2	1	7	9	5	39	51	60	64	66	1	In	VDJ
GCCCATCCTGAAGACAGCAGCTTCTACATCTGCAGTGCTAGAGAAGGGGGCCCCCGCTCCTATAATTCACCCCTCCACTTTGGGAAC	CSAREGGPRSYNSPLHF	1	0.002688172043010753	51	TCRBV20	TCRBV20				TCRBV20-01,TCRBV20-or09_02		TCRBD01-01*01	TCRBD01	TCRBD01-01	01				TCRBJ01-06*02	TCRBJ01	TCRBJ01-06	02				0	5	5	0	0	0	30	-1	44	51	56	1	In	VDJ
GTGAACGCCTTGGAGCTGGACGACTCGGCCCTGTATCTCTGTGCCAGCAGCTTAGGAAGGAGCCAAGAGACCCAGTACTTCGGGCCA	CASSLGRSQETQYF	2	0.005376344086021506	42	TCRBV05-04*01	TCRBV05	TCRBV05-04	01				TCRBD02-01*02	TCRBD02	TCRBD02-01	02				TCRBJ02-05*01	TCRBJ02	TCRBJ02-05	01				2	0	10	2	5	1	39	53	58	-1	62	2	In	VDJ
ATCCAGCCTGCAGAGCTTGAGGACTCGGCCGTGTATCTCTGTGCCAGCAGCTTCACGCAGTACCACTACGAGCAGTACTTCGGGCCG	CASSFTQYHYEQYF	1	0.002688172043010753	42	TCRBV11	TCRBV11				TCRBV11-02,TCRBV11-03		TCRBD01-01*01	TCRBD01	TCRBD01-01	01				TCRBJ02-07*01	TCRBJ02	TCRBJ02-07	01				3	5	4	5	4	3	39	53	57	60	65	1	In	VDJ
TCGCCCAGCCCCAACCAGACCTCTCTGTACTTCTGTGCCAGCAGTCTAGAGGCGGGGAGCTATAATTCACCCCTCCACTTTGGGAAC	CASSLEAGSYNSPLHF	2	0.005376344086021506	48	TCRBV27-01*01	TCRBV27	TCRBV27-01	01				TCRBD02-01*01	TCRBD02	TCRBD02-01	01				TCRBJ01-06*02	TCRBJ01	TCRBJ01-06	02				5	2	7	3	6	3	33	45	51	57	59	2	In	VDJ
NNNNAAGAGGAATTTCCCCCTGATCCTGGAGTCGCCCAGCCCCAACCAGACCTCTCTGTACTTCTGTGCTCGGGGTACTTCGGGCCG		1	0.002688172043010753	17	TCRBV27-01*01	TCRBV27	TCRBV27-01	01				TCRBD02-01	TCRBD02	TCRBD02-01				01,02	TCRBJ02-07*01	TCRBJ02	TCRBJ02-07	01				12	0	8	4	1	12	64	69	70	-1	74	1	Out	VDJ
ACCAGTGCCCATCCTGAAGACAGCAGCTTCTACATCTGCAGTGCTCCGGGGGGAGCGGGAGGGCCCAACGAGCAGTACTTCGGGCCG	CSAPGGAGGPNEQYF	1	0.002688172043010753	45	TCRBV20	TCRBV20				TCRBV20-01,TCRBV20-or09_02		TCRBD02-01*02	TCRBD02	TCRBD02-01	02				TCRBJ02-07*01	TCRBJ02	TCRBJ02-07	01				5	4	6	0	8	5	36	45	53	63	67	1	In	VDJ
ATCAATTCCCTGGAGCTTGGTGACTCTGCTGTGTATTTCTGTGCCAGCAGCCAAGAGGGAGGATACACTGAAGCTTTCTTTGGACAA	CASSQEGGYTEAFF	1	0.002688172043010753	42	TCRBV03-01/03-02*01	TCRBV03	TCRBV03-01/03-02	01				TCRBD02-01*02	TCRBD02	TCRBD02-01	02				TCRBJ01-01*01	TCRBJ01	TCRBJ01-01	01				0	2	9	1	0	3	39	-1	56	62	64	1	In	VDJ
GAACGCCTTGTTGCTGGGGGACTCGGCCCTGTATCTCTGTGCCAGCAGCCGGTGAGGCCCTCCTCCTATGGCTACACCTTCGGTTCG		1	0.002688172043010753	44	TCRBV05-05*01	TCRBV05	TCRBV05-05	01				TCRBD02-01*02	TCRBD02	TCRBD02-01	02				TCRBJ01-02*01	TCRBJ01	TCRBJ01-02	01				4	8	11	1	4	4	37	49	53	57	65	1	Out	VDJ
NCTCTGAAGATCCGGTCCACAAAGCTGGAGGACTCAGCCATGTACTTCTGTGCCAGCAGAGGATTGGAGGTGCGGTACTTCGGGCCG	CASRGLEVRYF	1	0.002688172043010753	33	TCRBV02-01	TCRBV02	TCRBV02-01				01,03	TCRBD02-01*02	TCRBD02	TCRBD02-01	02				TCRBJ02-07*01	TCRBJ02	TCRBJ02-07	01				6	4	10	1	6	12	48	59	65	70	74	1	In	VDJ
AGGATCCAGCAGGTAGTGCGAGGAGATTCGGCAGCTTATTTCTGTGCCAGCTCAACCGGGGGAAACACTGAAGCTTTCTTTGGACAA	CASSTGGNTEAFF	1	0.002688172043010753	39	TCRBV18-01*01	TCRBV18	TCRBV18-01	01				TCRBD02-01*01	TCRBD02	TCRBD02-01	01				TCRBJ01-01*01	TCRBJ01	TCRBJ01-01	01				5	1	8	2	2	2	42	54	56	62	63	1	In	VDJ
ATTCTGGAGTCCGCCAGCACCAACCAGACATCTATGTACCTCTGTGCCAGCAAACAATCAGGGGCCTATGGCTACACCTTCGGTTCG	CASKQSGAYGYTF	1	0.002688172043010753	39	TCRBV28-01*01	TCRBV28	TCRBV28-01	01				TCRBD01-01*01	TCRBD01	TCRBD01-01	01				TCRBJ01-02*01	TCRBJ01	TCRBJ01-02	01				7	1	4	2	6	4	42	52	58	64	65	1	In	VDJ
GTGAGCAACATGAGCCCTGAAGACAGCAGCATATATCTCTGCAGCGTAGTTTGGGACAGAGGTCCCTACGAGCAGTACTTCGGGCCG	CSVVWDRGPYEQYF	1	0.002688172043010753	42	TCRBV29-01	TCRBV29	TCRBV29-01				01,02	TCRBD01-01*01	TCRBD01	TCRBD01-01	01				TCRBJ02-07*01	TCRBJ02	TCRBJ02-07	01				6	5	0	5	5	2	39	47	52	59	64	1	In	VDJ
ACCTTGGAGCTGGGGGACTCGGCCCTTTATCTTTGCGCCAGCAGCCCGAGTCGGAGCTCAAGACAAGAGACCCAGTACTTCGGGCCA	CASSPSRSSRQETQYF	1	0.002688172043010753	48	TCRBV05-01*01	TCRBV05	TCRBV05-01	01				TCRBD02-01*02	TCRBD02	TCRBD02-01	02				TCRBJ02-05*01	TCRBJ02	TCRBJ02-05	01				4	7	10	2	7	2	33	45	52	56	63	1	In	VDJ
CTAAACCTGAGCTCTCTGGAGCTGGGGGACTCAGCTTTGTATTTCTGTGCCAGCAGCGTAGGAGGTGGGGAGCTGTTTTTTGGAGAA	CASSVGGGELFF	1	0.002688172043010753	36	TCRBV09-01*01	TCRBV09	TCRBV09-01	01				TCRBD02-01*02	TCRBD02	TCRBD02-01	02				TCRBJ02-02*01	TCRBJ02	TCRBJ02-02	01				0	1	11	1	0	8	45	-1	61	65	66	1	In	VDJ
AAGATCCAGCGCACAGAGCAGGGGGACTCGGCCATGTATCTCTGTGCCAGCAGCTTAGGAAACAGAGAAAAACTGTTTTTTGGCAGT	CASSLGNREKLFF	1	0.002688172043010753	39	TCRBV07-09*01	TCRBV07	TCRBV07-09	01				TCRBD01-01*01	TCRBD01	TCRBD01-01	01				TCRBJ01-04*01	TCRBJ01	TCRBJ01-04	01				1	1	3	5	3	8	42	58	61	65	66	1	In	VDJ
ACCAGTGCCCATCCTGAAGACAGCAGCTTCTACATCTGCAGTGCTAGCATGGACAGTTTGGGGGGATATGGCTACACCTTCGGTTCG	CSASMDSLGGYGYTF	1	0.002688172043010753	45	TCRBV20	TCRBV20				TCRBV20-01,TCRBV20-or09_02						TCRBD01,TCRBD02	TCRBD01-01,TCRBD02-01		TCRBJ01-02*01	TCRBJ01	TCRBJ01-02	01				3	10	1	5	3	5	36	47	50	56	66	1	In	VDJ
TGTGACATCGGCCCAAAAGAACCCGACAGCTTTCTATCTCTGTGCCAGTAACTCGACGGGGGGCCCCATGGCTACACCTTCGGTTCG		1	0.002688172043010753	41	TCRBV19-01*01	TCRBV19	TCRBV19-01	01				TCRBD02-01*01	TCRBD02	TCRBD02-01	01				TCRBJ01-02*01	TCRBJ01	TCRBJ01-02	01				7	4	8	1	6	6	40	50	56	63	67	1	Out	VDJ
GAGTCCGCCAGCACCAACCAGACATCTATGTACCTCTGTGCCAGCAGTTTATCGTCAGATCTGACCGGGGAGCTGTTTTTTGGAGAA	CASSLSSDLTGELFF	1	0.002688172043010753	45	TCRBV28-01*01	TCRBV28	TCRBV28-01	01				TCRBD01-01*01	TCRBD01	TCRBD01-01	01				TCRBJ02-02*01	TCRBJ02	TCRBJ02-02	01				1	5	4	5	3	5	36	52	55	58	63	1	In	VDJ
TCTCTGGAGCTGGGGGACTCAGCTTTGTATTTCTGTGCCAGCAGCCTCGCCGAGGCGGGAGAGGCAGATACGCAGTATTTTGGCCCA	CASSLAEAGEADTQYF	1	0.002688172043010753	48	TCRBV09-01*01	TCRBV09	TCRBV09-01	01				TCRBD02-01*02	TCRBD02	TCRBD02-01	02				TCRBJ02-03*01	TCRBJ02	TCRBJ02-03	01				4	3	7	2	9	4	33	45	54	61	64	1	In	VDJ
GTGACCAGTGCCCATCCTGAAGACAGCAGCTTCTACATCTGCAGTGCTTCTTGGGGAGGGAGCACAGATACGCAGTATTTTGGCCCA	CSASWGGSTDTQYF	1	0.002688172043010753	42	TCRBV20	TCRBV20				TCRBV20-01,TCRBV20-or09_02		TCRBD02-01*02	TCRBD02	TCRBD02-01	02				TCRBJ02-03*01	TCRBJ02	TCRBJ02-03	01				5	0	9	0	5	0	39	48	53	-1	60	1	In	VDJ
CGGTCCACAAAGCTGGAGGACTCAGCCATGTACTTCTGTGCCAGCACTCGGACAGGGAGGGCGAACACTGAAGCTTTCTTTGGACAA	CASTRTGRANTEAFF	1	0.002688172043010753	45	TCRBV02-01	TCRBV02	TCRBV02-01				01,03	TCRBD01-01*01	TCRBD01	TCRBD01-01	01				TCRBJ01-01*01	TCRBJ01	TCRBJ01-01	01				7	5	1	3	3	1	36	46	49	57	62	1	In	VDJ
TCGGCCCAAAAGAACCCGACAGCTTTCTATCTCTGTGCCAGTAGTATTGGTAAGGGAACCGGCAGCTATGGCTACACCTTCGGTTCG	CASSIGKGTGSYGYTF	1	0.002688172043010753	48	TCRBV19-01*01	TCRBV19	TCRBV19-01	01								TCRBD01,TCRBD02	TCRBD01-01,TCRBD02-01		TCRBJ01-02*01	TCRBJ01	TCRBJ01-02	01				3	8	0	8	6	4	33	47	53	57	65	1	In	VDJ
ATCCAGCGCACAGAGCAGCGGGACTCAGCCATGTATCGCTGTGCCAGCGGGACAGGGGCGGGGGCCAACGTCCTGACTTTCGGGGCC	CASGTGAGANVLTF	1	0.002688172043010753	42	TCRBV07	TCRBV07				TCRBV07-06,TCRBV07-07		TCRBD01-01*01	TCRBD01	TCRBD01-01	01				TCRBJ02-06*01	TCRBJ02	TCRBJ02-06	01				8	2	0	2	0	4	39	-1	48	58	60	1	In	VDJ
CAGCGCACAGAGCAGGAGGACTCCGCCGTGTATCTCTGTGCCAGCAGCCCCAGGGGTTCCGGGGCCAACGTCCTGACTTTCGGGGCC	CASSPRGSGANVLTF	1	0.002688172043010753	45	TCRBV07-08*03	TCRBV07	TCRBV07-08	03				TCRBD01-01*01	TCRBD01	TCRBD01-01	01				TCRBJ02-06*01	TCRBJ02	TCRBJ02-06	01				4	4	4	2	1	4	36	49	50	56	60	1	In	VDJ
CTGACAGTGACCAGTGCCCATCCTGAAGACAGCAGCTTCTACATCTGCAGTGCCCCGTTCGAGTACAATGAGCAGTTCTTCGGGCCA	CSAPFEYNEQFF	1	0.002688172043010753	36	TCRBV20	TCRBV20				TCRBV20-01,TCRBV20-or09_02		TCRBD02-01*02	TCRBD02	TCRBD02-01	02				TCRBJ02-01*01	TCRBJ02	TCRBJ02-01	01				6	0	11	2	7	4	45	53	60	-1	63	1	In	VDJ
ACATCTATGTACCTCTGTGCCAGCAGTTTGGTATATAGGCTAGGAGAGGGACTCGCGACGGAACCCTACGAGCAGTACTTCGGGCCG	CASSLVYRLGEGLATEPYEQYF	1	0.002688172043010753	66	TCRBV28-01*01	TCRBV28	TCRBV28-01	01				TCRBD02-01	TCRBD02	TCRBD02-01				01,02	TCRBJ02-07*01	TCRBJ02	TCRBJ02-07	01				3	11	0	10	18	2	15	29	47	53	64	1	In	VDJ
GTGACCAGTGCCCATCCTGAAGACAGCAGCTTCTACATCTGCAGTGCCCAGGACGGGCGTCAGAATTCACCCCTCCACTTTGGGAAT	CSAQDGRQNSPLHF	1	0.002688172043010753	42	TCRBV20	TCRBV20				TCRBV20-01,TCRBV20-or09_02						TCRBD01,TCRBD02	TCRBD01-01,TCRBD02-01		TCRBJ01-06*01	TCRBJ01	TCRBJ01-06	01				6	9	1	7	3	7	39	47	50	54	63	1	In	VDJ
ACCTTGGAGCTGGGGGACTCGGCCCTTTATCTTTGCGCCAGCAGCTTGTCCCAAGTCGAGGTTACCGGGGAGCTGTTTTTTGGAGAA	CASSLSQVEVTGELFF	1	0.002688172043010753	48	TCRBV05-01*01	TCRBV05	TCRBV05-01	01				TCRBD02-01*02	TCRBD02	TCRBD02-01	02				TCRBJ02-02*01	TCRBJ02	TCRBJ02-02	01				1	2	11	1	9	5	33	48	57	61	63	1	In	VDJ
AAGATCCAGCGCACAGAGCAGGAGGACTCGGCCGTGTATCTCTGTGCCAGCAGCAAGGGGGGTAACTATGGCTACACCTTCGGTTCG	CASSKGGNYGYTF	1	0.002688172043010753	39	TCRBV07-02	TCRBV07	TCRBV07-02				01,02					TCRBD01,TCRBD02	TCRBD01-01,TCRBD02-01		TCRBJ01-02*01	TCRBJ01	TCRBJ01-02	01				5	1	5	1	1	1	42	54	55	61	62	1	In	VDJ
TCCGCTACCAGCTCCCAGACATCTGTGTACTTCTGTGCCACCGCCCGGGCGGGACTAGCGGGAGGAGAGACCCAGTACTTCGGGCCA	CATARAGLAGGETQYF	1	0.002688172043010753	48	TCRBV10-03*01	TCRBV10	TCRBV10-03	01				TCRBD02-01*02	TCRBD02	TCRBD02-01	02				TCRBJ02-05*01	TCRBJ02	TCRBJ02-05	01				10	0	0	1	10	4	33	40	50	-1	65	1	In	VDJ
CTGATTCTGGAGTCCGCCAGCACCAACCAGACATCTATGTACCTCTGTGCCAGCAGTTTTGAGTACAATACGCAGTATTTTGGCCCA	CASSFEYNTQYF	1	0.002688172043010753	36	TCRBV28-01*01	TCRBV28	TCRBV28-01	01								TCRBD01,TCRBD02	TCRBD01-01,TCRBD02-01		TCRBJ02-03*01	TCRBJ02	TCRBJ02-03	01				3	0	3	6	5	7	45	59	64	-1	67	1	In	VDJ
TCTCTGGAGCTGGGGGACTCAGCTTTGTATTTCTGTGCCAGCAGCGTAGACCTGCGGGGAGGGGGAGATACGCAGTATTTTGGCCCA	CASSVDLRGGGDTQYF	1	0.002688172043010753	48	TCRBV09-01*01	TCRBV09	TCRBV09-01	01				TCRBD02-01*02	TCRBD02	TCRBD02-01	02				TCRBJ02-03*01	TCRBJ02	TCRBJ02-03	01				0	2	9	0	7	5	33	49	56	63	65	1	In	VDJ
TCTCTGGAGCTGGGGGACTCAGCTTTGTATTTCTGTGCCAGCAGCGTAGGGAAGGGTTGGGACACCGGGGAGCTGTTTTTTGGAGAA	CASSVGKGWDTGELFF	1	0.002688172043010753	48	TCRBV09-01*01	TCRBV09	TCRBV09-01	01								TCRBD01,TCRBD02	TCRBD01-01,TCRBD02-01		TCRBJ02-02*01	TCRBJ02	TCRBJ02-02	01				0	5	5	3	3	3	33	49	52	56	61	1	In	VDJ
CTACACACCCTGCAGCCAGAAGACTCGGCCCTGTATCTCTGTGCCAGCAGCCAAGGGACACTGAACACTGAAGCTTTCTTTGGACAA	CASSQGTLNTEAFF	1	0.002688172043010753	42	TCRBV04-02*01	TCRBV04	TCRBV04-02	01				TCRBD01-01*01	TCRBD01	TCRBD01-01	01				TCRBJ01-01*01	TCRBJ01	TCRBJ01-01	01				1	1	1	6	0	0	39	-1	55	60	61	1	In	VDJ
TCGGCTGCTCCCTCCCAGACATCTGTGTACTTCTGTGCCAGCAGTTCCCATAGCGGGAGCTCCTACAATGAGCAGTTCTTCGGGCCA	CASSSHSGSSYNEQFF	1	0.002688172043010753	48	TCRBV06-05*01	TCRBV06	TCRBV06-05	01				TCRBD02-01*02	TCRBD02	TCRBD02-01	02				TCRBJ02-01*01	TCRBJ02	TCRBJ02-01	01				4	0	5	2	4	0	33	46	50	-1	59	1	In	VDJ
TCGGCTGCTCCCTCCCAGACATCTGTGTACTTCTGTGCCAGCAGTGTTGGACAGGTTACTATGAACACTGAAGCTTTCTTTGGACAA	CASSVGQVTMNTEAFF	1	0.002688172043010753	48	TCRBV06-01*01	TCRBV06	TCRBV06-01	01				TCRBD01-01*01	TCRBD01	TCRBD01-01	01				TCRBJ01-01*01	TCRBJ01	TCRBJ01-01	01				4	6	1	4	2	0	33	46	48	55	61	1	In	VDJ
CTGGAGTCCGCCAGCACCAACCAGACATCTATGTACCTCTGTGCCAGCAGTGACCGACAGGGACTCTACGAGCAGTACTTCGGGCCG	CASSDRQGLYEQYF	2	0.005376344086021506	42	TCRBV28-01*01	TCRBV28	TCRBV28-01	01				TCRBD01-01*01	TCRBD01	TCRBD01-01	01				TCRBJ02-07*01	TCRBJ02	TCRBJ02-07	01				5	3	2	3	4	3	39	51	55	62	65	2	In	VDJ
CACGCCCTGCAGCCAGAAGACTCAGCCCTGTATCTCTGCGCCAGCAGCCATCAAGGGGGGGGGACCTATGGCTACACCTTCGGTTCG	CASSHQGGGTYGYTF	1	0.002688172043010753	45	TCRBV04-01*01	TCRBV04	TCRBV04-01	01				TCRBD02-01*01	TCRBD02	TCRBD02-01	01				TCRBJ01-02*01	TCRBJ01	TCRBJ01-02	01				3	4	9	0	4	4	36	50	54	61	65	1	In	VDJ
CTGAAGATCCAGCGCACAGAGCAGGGGGACTCGGCCATGTATCTCTGTGCCAGCTCCCCTCCCGACCGTAGGCAGTTCTTCGGGCCA	CASSPPDRRQFF	1	0.002688172043010753	36	TCRBV07-09	TCRBV07	TCRBV07-09				01,05,06					TCRBD01,TCRBD02	TCRBD01-01,TCRBD02-01		TCRBJ02-01*01	TCRBJ02	TCRBJ02-01	01				8	5	2	7	9	12	45	54	63	66	71	1	In	VDJ
ATCCGCTCACCAGGCCTGGGGGACGCAGCCATGTACCTGTGTGCCACCGGAACCCGGCAGACTTACAATGAGCAGTTCTTCGGGCCA	CATGTRQTYNEQFF	1	0.002688172043010753	42	TCRBV15-01*02	TCRBV15	TCRBV15-01	02				TCRBD02-01	TCRBD02	TCRBD02-01				01,02	TCRBJ02-01*01	TCRBJ02	TCRBJ02-01	01				8	0	2	10	11	4	39	48	59	-1	63	1	In	VDJ
GACAGTGACCAGTGCCCATCCTGAAGACAGCAGCTTCTACATCTGCAGTGCTAGAGACAGAGAGGGTCCGAGCAGTACTTCGGGCCG		2	0.005376344086021506	38	TCRBV20	TCRBV20				TCRBV20-01,TCRBV20-or09_02		TCRBD02-01*02	TCRBD02	TCRBD02-01	02				TCRBJ02-07*01	TCRBJ02	TCRBJ02-07	01				0	2	11	0	4	6	43	57	61	66	68	2	Out	VDJ
TCGGCTGCTCCCTCCCAGACATCTGTGTACTTCTGTGCCAGCAGCAGGGACACACAGGGACTCTACAATGAGCAGTTCTTCGGGCCA	CASSRDTQGLYNEQFF	1	0.002688172043010753	48	TCRBV06	TCRBV06				TCRBV06-01,TCRBV06-05						TCRBD01,TCRBD02	TCRBD01-01,TCRBD02-01		TCRBJ02-01*01	TCRBJ02	TCRBJ02-01	01				6	10	0	6	2	3	33	44	46	52	62	1	In	VDJ
CAGCCTGCAAAGCTTGAGGACTCGGCCGTGTATCTCTGTGCCAGCAGCTTACTGGGATGGGGGGAAGAGACCCAGTACTTCGGGCCA	CASSLLGWGEETQYF	1	0.002688172043010753	45	TCRBV11-02*01	TCRBV11	TCRBV11-02	01				TCRBD02-01*01	TCRBD02	TCRBD02-01	01				TCRBJ02-05*01	TCRBJ02	TCRBJ02-05	01				2	0	9	1	7	3	36	51	58	-1	64	1	In	VDJ
AACCTGAGCTCTCTGGAGCTGGGGGACTCAGCTTTGTATTTCTGTGCCAGCAGCGTAGGGCGCACCGGGGAGCTGTTTTTTGGAGAA	CASSVGRTGELFF	1	0.002688172043010753	39	TCRBV09-01*01	TCRBV09	TCRBV09-01	01								TCRBD01,TCRBD02	TCRBD01-01,TCRBD02-01		TCRBJ02-02*01	TCRBJ02	TCRBJ02-02	01				0	1	9	0	0	4	42	-1	58	61	62	1	In	VDJ
CTGACTGTGAGCAACATGAGCCCTGAAGACAGCAGCATATATCTCTGCAGCGTTCTCCAGGGAGGCGAAAAACTGTTTTTTGGCAGT	CSVLQGGEKLFF	1	0.002688172043010753	36	TCRBV29-01	TCRBV29	TCRBV29-01				01,02	TCRBD02-01*02	TCRBD02	TCRBD02-01	02				TCRBJ01-04*01	TCRBJ01	TCRBJ01-04	01				5	1	9	1	5	8	45	54	59	65	66	1	In	VDJ
GTCGCCCAGCCCCAACCAGACCTCTCTGTACTTCTGTGCCAGCCGGGACAAGCAGTTGCGGAGAATCAGCCCCAGCATTTTGGTGAT		1	0.002688172043010753	47	TCRBV27-01*01	TCRBV27	TCRBV27-01	01				TCRBD01-01*01	TCRBD01	TCRBD01-01	01				TCRBJ01-05*01	TCRBJ01	TCRBJ01-05	01				8	13	0	6	1	4	34	43	44	50	63	1	Out	VDJ
GCTCCCTCCCAAACATCTGTGTACTTCTGTGCCAGCAGTTATAATAGGGGACTGAGCTATAGCAATCAGCCCCAGCATTTTGGTGAT	CASSYNRGLSYSNQPQHF	1	0.002688172043010753	54	TCRBV06-02/06-03*01	TCRBV06	TCRBV06-02/06-03	01				TCRBD02-01	TCRBD02	TCRBD02-01				01,02	TCRBJ01-05*01	TCRBJ01	TCRBJ01-05	01				3	6	0	10	6	0	27	41	47	53	59	1	In	VDJ
TCAGAACCCAGGGACTCAGCTGTGTACTTCTGTGCCAGCAGTTGGGGTCCTGGCGGGGAGTACCAAGAGACCCAGTACTTCGGGCCA	CASSWGPGGEYQETQYF	1	0.002688172043010753	51	TCRBV12	TCRBV12				TCRBV12-03/12-04,TCRBV12-04		TCRBD02-01*01	TCRBD02	TCRBD02-01	01				TCRBJ02-05*01	TCRBJ02	TCRBJ02-05	01				4	3	7	3	9	0	30	43	52	58	61	1	In	VDJ
TCCGCCAGCACCAACCAGACATCTATGTACCTCTGTGCCAGCAGTTTATATCTAGCGGGAGTGGGCCACGAGCAGTACTTCGGGCCG	CASSLYLAGVGHEQYF	1	0.002688172043010753	48	TCRBV28-01*01	TCRBV28	TCRBV28-01	01				TCRBD02-01*02	TCRBD02	TCRBD02-01	02				TCRBJ02-07*01	TCRBJ02	TCRBJ02-07	01				1	6	4	2	2	5	33	49	51	61	67	1	In	VDJ
NTGTCGGCTGCTCCCTCCCAGACATCTGTGTACTTCTGTGCCAGCACCCCCTTTGAGTTTCTCAATCAGCCCCAGCATTTTGGTGAT	CASTPFEFLNQPQHF	1	0.002688172043010753	45	TCRBV06-05*01	TCRBV06	TCRBV06-05	01				TCRBD02-01*02	TCRBD02	TCRBD02-01	02				TCRBJ01-05*01	TCRBJ01	TCRBJ01-05	01				7	5	11	2	8	3	36	46	54	57	62	1	In	VDJ
GTGAACGCCTTGTTGCTGGGGGACTCGGCCCTCTATCTCTGTGCCAGCAGCCGCGGGACGGACAATCAGCCCCAGCATTTTGGTGAT	CASSRGTDNQPQHF	1	0.002688172043010753	42	TCRBV05-06*01	TCRBV05	TCRBV05-06	01				TCRBD02-01*02	TCRBD02	TCRBD02-01	02				TCRBJ01-05*01	TCRBJ01	TCRBJ01-05	01				4	4	7	3	1	3	39	51	52	58	62	1	In	VDJ
TCGGCTGCTCCCTCCCAGACATCTGTGTACTTCTGTGCCAGCAGTTACTCGACCGTTGGGCTGAACACTGAAGCTTTCTTTGGACAA	CASSYSTVGLNTEAFF	1	0.002688172043010753	48	TCRBV06-05*01	TCRBV06	TCRBV06-05	01				TCRBD01-01*01	TCRBD01	TCRBD01-01	01				TCRBJ01-01*01	TCRBJ01	TCRBJ01-01	01				0	0	8	0	7	0	33	50	57	-1	61	1	In	VDJ
ATCCAGCCTGCAGAGCTTGAGGACTCGGCCGTGTATCTCTGTGCCAGCAGCTTAACCGGAGAACGGACTGAAGCTTTCTTTGGACAA	CASSLTGERTEAFF	2	0.005376344086021506	42	TCRBV11	TCRBV11				TCRBV11-02,TCRBV11-03		TCRBD02-01*02	TCRBD02	TCRBD02-01	02				TCRBJ01-01*01	TCRBJ01	TCRBJ01-01	01				2	5	10	2	3	5	39	54	57	61	66	2	In	VDJ
ATCAATTCCCTGGAGCTTGGTGACTCTGCTGTGTATTTCTGTGCCAGTAGCCAAGAGGGAGGATACACTGAAGCTTTCTTTGGACAA	CASSQEGGYTEAFF	1	0.002688172043010753	42	TCRBV03-01/03-02*01	TCRBV03	TCRBV03-01/03-02	01				TCRBD02-01*02	TCRBD02	TCRBD02-01	02				TCRBJ01-01*01	TCRBJ01	TCRBJ01-01	01				0	2	9	1	0	3	39	-1	56	62	64	1	In	VDJ
ATTCAGCGCACAGAGCAGGGGGACTCGGCCATGTATCTCTGTGCCAGCAGCACAGGGACACTGAACACTGAAGCTTTCTTTGGACAA	CASSTGTLNTEAFF	1	0.002688172043010753	42	TCRBV07-09*01	TCRBV07	TCRBV07-09	01				TCRBD01-01*01	TCRBD01	TCRBD01-01	01				TCRBJ01-01*01	TCRBJ01	TCRBJ01-01	01				5	1	0	6	3	0	39	51	54	60	61	1	In	VDJ
TCGGCTGCTCCCTCCCAGACATCTGTGTACTTCTGTGCCAGCAGCAGGGACACACAGGGACTCTACAATGAGCAGTTCTTTGGGCCA	CASSRDTQGLYNEQFF	1	0.002688172043010753	48	TCRBV06	TCRBV06				TCRBV06-01,TCRBV06-05						TCRBD01,TCRBD02	TCRBD01-01,TCRBD02-01		TCRBJ02	TCRBJ02				TCRBJ02-01,TCRBJ02-05		6	29	0	6	2	22	33	44	46	52	81	1	In	VDJ
NNNNTGAAGATCCAGCCCTCAGAACCCAGGGACTCAGCTGTGTACTTCTGTGCCAGCAGTTCATTCGATGAGCAGTTCTTCGGGCCA	CASSSFDEQFF	1	0.002688172043010753	33	TCRBV12-03/12-04*01	TCRBV12	TCRBV12-03/12-04	01								TCRBD01,TCRBD02	TCRBD01-01,TCRBD02-01		TCRBJ02-01*01	TCRBJ02	TCRBJ02-01	01				4	4	4	6	0	8	48	-1	61	63	67	1	In	VDJ
TCTCTGGAGCTGGGGGACTCAGCTTTGTATTTCTGTGCCAGCGGGAATTCAAGCGGGAGCTCCTACAATGAGCAGTTCTTCGGGCCA	CASGNSSGSSYNEQFF	1	0.002688172043010753	48	TCRBV09-01*01	TCRBV09	TCRBV09-01	01				TCRBD02-01*02	TCRBD02	TCRBD02-01	02				TCRBJ02-01*01	TCRBJ02	TCRBJ02-01	01				7	0	6	2	9	0	33	42	51	-1	59	1	In	VDJ
AAGATCCAGCGCACAGAGCAGGGGGACTCGGCCATGTATCTCTGTGCCAGCTCGCTCAGGGAGGACACTGAAGCTTTCTTTGGACAA	CASSLREDTEAFF	1	0.002688172043010753	39	TCRBV07-09	TCRBV07	TCRBV07-09				01,05,06	TCRBD02-01*02	TCRBD02	TCRBD02-01	02				TCRBJ01-01*01	TCRBJ01	TCRBJ01-01	01				8	0	9	1	7	3	42	51	58	-1	64	1	In	VDJ
CCTGCAGCCAGAAGACTCGGCCCTGTATCTCTGTGCCAGCAGCCAGCGGGTCAAAGGTTGAAAGACCATGGCTACACCTTCGGTTCG		1	0.002688172043010753	50	TCRBV04-02*01	TCRBV04	TCRBV04-02	01				TCRBD02-01	TCRBD02	TCRBD02-01				01,02	TCRBJ01-02*01	TCRBJ01	TCRBJ01-02	01				3	17	7	4	0	6	31	-1	45	50	67	1	Out	VDJ
GACATCGGCCCAAAAGAACCCGACAGCTTTCTATCTCTGTGCCAGTACCCTCGCGGGGGGGGACTAACCGGCTACACCTTCGGTTCG		1	0.002688172043010753	44	TCRBV19-01*01	TCRBV19	TCRBV19-01	01				TCRBD02-01*01	TCRBD02	TCRBD02-01	01				TCRBJ01-02*01	TCRBJ01	TCRBJ01-02	01				7	8	7	0	5	8	37	47	52	61	69	1	Out	VDJ
CTCAGGCTGGAGTCAGCTGCTCCCTCCCAGACATCTGTGTACTTCTGTGCCAGCAGTTCTTTAGTCGGTGAGCAGTTCTTCGGGCCA	CASSSLVGEQFF	1	0.002688172043010753	36	TCRBV06-09*01	TCRBV06	TCRBV06-09	01				TCRBD02-01	TCRBD02	TCRBD02-01				01,02	TCRBJ02-01*01	TCRBJ02	TCRBJ02-01	01				4	4	5	8	3	9	45	58	61	64	68	1	In	VDJ
AAGATCCGGTCCACAAAGCTGGAGGACTCAGCCATGTACTTCTGTGCCAGCGGACTAGCTGTACTAGATACGCAGTATTTTGGCCCA	CASGLAVLDTQYF	1	0.002688172043010753	39	TCRBV02-01	TCRBV02	TCRBV02-01				01,03	TCRBD02-01	TCRBD02	TCRBD02-01				01,02	TCRBJ02-03*01	TCRBJ02	TCRBJ02-03	01				8	6	1	7	0	5	42	-1	51	59	65	1	In	VDJ
GAACGCCTTGGAGCTGGACGACTCGGCCCTGTATCTCTGTGCCAGCAGCTGGAATCTTACTATACCTATGGCTACACCTTCGGTTCG		1	0.002688172043010753	44	TCRBV05-04*01	TCRBV05	TCRBV05-04	01				TCRBD02-01	TCRBD02	TCRBD02-01				01,02	TCRBJ01-02*01	TCRBJ01	TCRBJ01-02	01				3	3	3	9	8	4	37	50	58	62	65	1	Out	VDJ
ACAGTGACCAGTGCCCATCCTGAAGACAGCAGCTTCTACATCTGCAGTGCTAGTCGGGTAGCGGAAAACATTCAGTACTTCGGCGCC	CSASRVAENIQYF	1	0.002688172043010753	39	TCRBV20-01*04	TCRBV20	TCRBV20-01	04				TCRBD02-01	TCRBD02	TCRBD02-01				01,02	TCRBJ02-04*01	TCRBJ02	TCRBJ02-04	01				2	0	5	5	4	5	42	54	58	-1	64	1	In	VDJ
ATTCTGGAGTCCGCCAGCACCAACCAGACATCTATGTACCTCTGTGCCAGCAGTATCGGACAGGGCTACGAGCAGTACTTCGGGCCG	CASSIGQGYEQYF	1	0.002688172043010753	39	TCRBV28-01*01	TCRBV28	TCRBV28-01	01				TCRBD01-01*01	TCRBD01	TCRBD01-01	01				TCRBJ02-07*01	TCRBJ02	TCRBJ02-07	01				5	0	1	3	3	3	42	54	57	-1	65	1	In	VDJ
GTGACATCGGCCCAAAAGAACCCGACAGCTTTCTATCTCTGTGCCAGTAGTATGGCAGGACAGGGGACTGAAGCTTTCTTTGGACAA	CASSMAGQGTEAFF	1	0.002688172043010753	42	TCRBV19-01*01	TCRBV19	TCRBV19-01	01				TCRBD01-01*01	TCRBD01	TCRBD01-01	01				TCRBJ01-01*01	TCRBJ01	TCRBJ01-01	01				3	0	1	2	4	5	39	53	57	-1	66	1	In	VDJ
GTGAACGCCTTGTTGCTGGGGGACTCGGCCCTCTATCTCTGTGCCAGCAGCCAGTGGGAGGCTAACTATGGCTACACCTTCGGTTCG	CASSQWEANYGYTF	2	0.005376344086021506	42	TCRBV05-06*01	TCRBV05	TCRBV05-06	01				TCRBD02-01*02	TCRBD02	TCRBD02-01	02				TCRBJ01-02*01	TCRBJ01	TCRBJ01-02	01				4	0	9	1	4	0	39	51	55	-1	61	2	In	VDJ
GAGTCCGCCAGCACCAACCAGACATCTATGTACCTCTGTGCCAGCAGTGTCAAAAGCAACAGGGTCACTGAAGCTTTCTTTGGACAA	CASSVKSNRVTEAFF	1	0.002688172043010753	45	TCRBV28-01*01	TCRBV28	TCRBV28-01	01				TCRBD01-01*01	TCRBD01	TCRBD01-01	01				TCRBJ01-01*01	TCRBJ01	TCRBJ01-01	01				5	1	3	3	10	4	36	48	58	64	65	1	In	VDJ
GTGAACGCCTTGTTGCTGGGGGACTCGGCCCTCTATCTCTGTGCCAGCAGCGCGGGGGGTTCCAATCAGCCCCAGCATTTTGGTGAT	CASSAGGSNQPQHF	1	0.002688172043010753	42	TCRBV05-06*01	TCRBV05	TCRBV05-06	01				TCRBD02-01*01	TCRBD02	TCRBD02-01	01				TCRBJ01-05*01	TCRBJ01	TCRBJ01-05	01				4	3	7	1	0	3	39	-1	51	59	62	1	In	VDJ
GTGACATCGGCCCAAAAGAACCCGACAGCTTTCTATCTCTGTGCCAGTAGTATAGGGCTCGACAGACAGGAGGACACCTTCGGTTCG	CASSIGLDRQEDTF	1	0.002688172043010753	42	TCRBV19-01*01	TCRBV19	TCRBV19-01	01				TCRBD01-01*01	TCRBD01	TCRBD01-01	01				TCRBJ01-02*01	TCRBJ01	TCRBJ01-02	01				1	3	2	4	9	12	39	55	64	70	73	1	In	VDJ
CAGCCCTCAGAACCCAGGGACTCAGCTGTGTACTTCTGTGCCAGCAGTTTGATAGGGGCCAACCAAGAGACCCAGTACTTCGGGCCA	CASSLIGANQETQYF	1	0.002688172043010753	45	TCRBV12	TCRBV12				TCRBV12-03/12-04,TCRBV12-04		TCRBD01-01*01	TCRBD01	TCRBD01-01	01				TCRBJ02-05*01	TCRBJ02	TCRBJ02-05	01				3	3	5	2	3	0	36	50	53	58	61	1	In	VDJ
ACAGTGACCAGTGCCCATCCTGAAGACAGCAGCTTCTACATCTGCAGTGCTAGGGACAGGGACTGGTATGGCTACACCTTCGGTTCG	CSARDRDWYGYTF	1	0.002688172043010753	39	TCRBV20	TCRBV20				TCRBV20-01,TCRBV20-or09_02		TCRBD01-01*01	TCRBD01	TCRBD01-01	01				TCRBJ01-02*01	TCRBJ01	TCRBJ01-02	01				3	5	1	3	0	5	42	-1	53	61	66	1	In	VDJ
GAGTCCGCCAGCACCAACCAGACATCTATGTACCTCTGTGCCAGCAGTCCACAGGGGGAGGGCAATCAGCCCCAGCATTTTGGTGAT	CASSPQGEGNQPQHF	1	0.002688172043010753	45	TCRBV28-01*01	TCRBV28	TCRBV28-01	01				TCRBD01-01*01	TCRBD01	TCRBD01-01	01				TCRBJ01-05*01	TCRBJ01	TCRBJ01-05	01				5	3	3	1	2	2	36	48	50	58	61	1	In	VDJ
CTGGAGTCCGCTACCAGCTCCCAGACATCTGTGTACTTCTGTGCCATCAGTGAGTCATTGGACCAAGAGACCCAGTACTTCGGGCCA	CAISESLDQETQYF	1	0.002688172043010753	42	TCRBV10-03*01	TCRBV10	TCRBV10-03	01								TCRBD01,TCRBD02	TCRBD01-01,TCRBD02-01		TCRBJ02-05*01	TCRBJ02	TCRBJ02-05	01				0	0	0	10	3	0	39	56	59	-1	61	1	In	VDJ
AGCTCTCTGGAGCTGGGGGACTCAGCTTTGTATTTCTGTGCCAGCTCTCGAACCGGGACAGGGAACACTGAAGCTTTCTTTGGACAA	CASSRTGTGNTEAFF	1	0.002688172043010753	45	TCRBV09-01*01	TCRBV09	TCRBV09-01	01				TCRBD01-01*01	TCRBD01	TCRBD01-01	01				TCRBJ01-01*01	TCRBJ01	TCRBJ01-01	01				7	0	0	4	9	1	36	45	54	-1	62	1	In	VDJ
ATCCGGTCCACAAAGCTGGAGGACTCAGCCATGTACTTCTGTGCCAGCAGTGAAAGTGGCCGTCACTACGAGCAGTACTTCGGGCCG	CASSESGRHYEQYF	1	0.002688172043010753	42	TCRBV02-01	TCRBV02	TCRBV02-01				01,03	TCRBD01-01*01	TCRBD01	TCRBD01-01	01				TCRBJ02-07*01	TCRBJ02	TCRBJ02-07	01				2	5	9	0	3	3	39	54	57	60	65	1	In	VDJ
CTGAGGATCCAGCAGGTAGTGCGAGGAGATTCGGCAGCTTATTTCTGTGCCAGCTCATCCCAGGGACCCGAGCAGTACTTCGGGCCG	CASSSQGPEQYF	2	0.005376344086021506	36	TCRBV18-01*01	TCRBV18	TCRBV18-01	01								TCRBD01,TCRBD02	TCRBD01-01,TCRBD02-01		TCRBJ02-07*01	TCRBJ02	TCRBJ02-07	01				5	1	0	7	5	6	45	57	62	67	68	2	In	VDJ
AATTCCCTGGAGCTTGGTGACTCTGCTGTGTATTTCTGTGCCAGCAGCCCCTATGAGGGGGCGAAGAATGAGCAGTTCTTCGGGCCA	CASSPYEGAKNEQFF	1	0.002688172043010753	45	TCRBV03-01/03-02*01	TCRBV03	TCRBV03-01/03-02	01				TCRBD01-01*01	TCRBD01	TCRBD01-01	01				TCRBJ02-01*01	TCRBJ02	TCRBJ02-01	01				4	4	5	0	6	7	36	49	55	62	66	1	In	VDJ
NTGTCGGCTGCTCCCTCCCAAACATCTGTGTACTTCTGTGCCAGCAGTTCACGGGGACAGGGAACAGATACGCAGTATTTTGGCCCA	CASSSRGQGTDTQYF	1	0.002688172043010753	45	TCRBV06-02/06-03*01	TCRBV06	TCRBV06-02/06-03	01				TCRBD01-01*01	TCRBD01	TCRBD01-01	01				TCRBJ02-03*01	TCRBJ02	TCRBJ02-03	01				4	1	0	3	4	3	36	49	53	62	63	1	In	VDJ
AGTGCCTTGGAGCTGGGGGACTCGGCCCTGTATCTCTGTGCCAGAAGCTTATGTGGGGGGTCCTTCTATGGCTACACCTTCGGTTCG	CARSLCGGSFYGYTF	1	0.002688172043010753	45	TCRBV05-03	TCRBV05	TCRBV05-03				01,02	TCRBD02-01*01	TCRBD02	TCRBD02-01	01				TCRBJ01-02*01	TCRBJ01	TCRBJ01-02	01				2	5	9	1	4	4	36	50	54	60	65	1	In	VDJ
NNNNTGTCGGCTGCTCCCTCCCAGACATCTGTGTACTTGTGTGCCAGCAGTTAGACGTGGGGCAGGGCCGAGCAGTACTTCGGGCCG	CASS*TWGRAEQYF	1	0.002688172043010753	42	TCRBV06-08*01	TCRBV06	TCRBV06-08	01				TCRBD01-01*01	TCRBD01	TCRBD01-01	01				TCRBJ02-07*01	TCRBJ02	TCRBJ02-07	01				3	1	4	3	9	6	39	53	62	67	68	1	Stop	VDJ
CTGCTGCCTCCTCCCAGACATCTGTATATTTCTGCGCCAGCAGTCCCGGCGAGCGGGAATAGCACAGATACGCAGTATTTTGGCCCA		1	0.002688172043010753	49	TCRBV10-01	TCRBV10	TCRBV10-01				01,03	TCRBD02-01*02	TCRBD02	TCRBD02-01	02				TCRBJ02-03*01	TCRBJ02	TCRBJ02-03	01				5	2	6	3	7	0	32	44	51	58	60	1	Out	VDJ
ATTCTGGAGTCCGCCAGCACCAACCAGACATCTATGTACCTCTGTGCCAGCAGTTCAGAGCTTAACTATGGCTACACCTTCGGTTCG	CASSSELNYGYTF	1	0.002688172043010753	39	TCRBV28-01*01	TCRBV28	TCRBV28-01	01								TCRBD01,TCRBD02	TCRBD01-01,TCRBD02-01		TCRBJ01-02*01	TCRBJ01	TCRBJ01-02	01				4	4	4	5	0	1	42	-1	55	58	62	1	In	VDJ
CTGAGCTCTCTGGAGCTGGGGGACTCAGCTTTGTATTTCTGTGCCAGCAGCGACGACGGTTCCTCCTACGAGCAGTACTTCGGGCCG	CASSDDGSSYEQYF	1	0.002688172043010753	42	TCRBV09-01*01	TCRBV09	TCRBV09-01	01								TCRBD01,TCRBD02	TCRBD01-01,TCRBD02-01		TCRBJ02-07*01	TCRBJ02	TCRBJ02-07	01				3	5	2	7	2	0	39	52	54	57	62	1	In	VDJ
AGCTCTCTGGAGCTGGGGGACTCAGCTTTGTATTTCTGTGCCAGCAGCGTAGGGGACAGGGGGTTATACGAGCAGTACTTCGGGCCG	CASSVGDRGLYEQYF	1	0.002688172043010753	45	TCRBV09-01*01	TCRBV09	TCRBV09-01	01				TCRBD01-01*01	TCRBD01	TCRBD01-01	01				TCRBJ02-07*01	TCRBJ02	TCRBJ02-07	01				0	3	0	1	0	4	36	-1	52	63	66	1	In	VDJ
ATGTGAACGCCTTGTTGCTAGGGGACTCGGCCCTCTATCTCTGTGCCAGCAGCAAAACTACAGGGAACTGAGCAGTTCTTCGGGCCA		1	0.002688172043010753	40	TCRBV05-07*01	TCRBV05	TCRBV05-07	01				TCRBD01-01*01	TCRBD01	TCRBD01-01	01				TCRBJ02-01*01	TCRBJ02	TCRBJ02-01	01				4	3	3	3	6	9	41	53	59	65	68	1	Out	VDJ
GCACCAACCAGACATCTATGTACCTCTGTGCCAGCACTACTGGGACTAGCGGGAGTGCCTCCCTACAATGAGCAGTTCTTCGGGCCA		1	0.002688172043010753	55	TCRBV28-01*01	TCRBV28	TCRBV28-01	01				TCRBD02-01*02	TCRBD02	TCRBD02-01	02				TCRBJ02-01*01	TCRBJ02	TCRBJ02-01	01				7	6	0	2	5	2	26	36	41	55	61	1	Out	VDJ
AGCTCTCTGGAGCTGGGGGACTCAGCTTTGTATTTCTGTGCCAGCAGCCCCCAGAGTGTAGACTACTATGGCTACACCTTCGGTTCG	CASSPQSVDYYGYTF	1	0.002688172043010753	45	TCRBV09-01*01	TCRBV09	TCRBV09-01	01				TCRBD02-01	TCRBD02	TCRBD02-01				01,02	TCRBJ01-02*01	TCRBJ01	TCRBJ01-02	01				4	0	2	10	12	3	36	48	60	-1	64	1	In	VDJ
AGCACCTTGGAGCTGGGGGACTCGGCCCTTTATCTTTGCGCCAGCAGCTTGGACGGACAGGGCCTCTACGAGCAGTACTTCGGGCCG	CASSLDGQGLYEQYF	1	0.002688172043010753	45	TCRBV05-01*01	TCRBV05	TCRBV05-01	01				TCRBD01-01*01	TCRBD01	TCRBD01-01	01				TCRBJ02-07*01	TCRBJ02	TCRBJ02-07	01				0	3	1	3	2	3	36	52	54	62	65	1	In	VDJ
CTGGAGTCGCCCAGCCCCAACCAGACCTCTCTGTACTTCTGTGCCAGCAGTTTTTTTCGGGGGGGCACTGAAGCTTTCTTTGGACAA	CASSFFRGGTEAFF	1	0.002688172043010753	42	TCRBV27-01*01	TCRBV27	TCRBV27-01	01				TCRBD02-01*01	TCRBD02	TCRBD02-01	01				TCRBJ01-01*01	TCRBJ01	TCRBJ01-01	01				3	0	8	0	4	4	39	53	57	-1	65	1	In	VDJ
AGTGCCCATCCTGAAGACAGCAGCTTCTACATCTGCAGTGCTAGAGGACGGGTGAGCTCCTATAATTCACCCCTCCACTTTGGGAAC	CSARGRVSSYNSPLHF	1	0.002688172043010753	48	TCRBV20	TCRBV20				TCRBV20-01,TCRBV20-or09_02		TCRBD02-01	TCRBD02	TCRBD02-01				01,02	TCRBJ01-06*02	TCRBJ01	TCRBJ01-06	02				1	4	8	4	2	0	33	46	48	52	56	1	In	VDJ
CAGCGCACAGAGCAGGAGGACTCGGCCGTGTATCTCTGTGCCAGCAGCTTAGAAGCAGGGGTCTCCTACGAGCAGTACTTCGGGCCG	CASSLEAGVSYEQYF	1	0.002688172043010753	45	TCRBV07-02	TCRBV07	TCRBV07-02				01,02	TCRBD01-01*01	TCRBD01	TCRBD01-01	01				TCRBJ02-07*01	TCRBJ02	TCRBJ02-07	01				1	1	4	2	3	0	36	52	55	61	62	1	In	VDJ
CTGAGCTCTCTGGAGCTGGGGGACTCAGCTTTGTATTTCTGTGCCAGCAGCCCCCGGGAGGAGAACACTGAAGCTTTCTTTGGACAA	CASSPREENTEAFF	1	0.002688172043010753	42	TCRBV09-01*01	TCRBV09	TCRBV09-01	01				TCRBD02-01*02	TCRBD02	TCRBD02-01	02				TCRBJ01-01*01	TCRBJ01	TCRBJ01-01	01				4	1	8	1	3	1	39	51	54	61	62	1	In	VDJ
NNNNTGTCGGCTGCTCCCTCCCAGACATCTGTGTACTTCTGTGCCAGCAGTGTTCTAGCGGGAGTGTACGAGCAGTACTTCGGGCCG	CASSVLAGVYEQYF	1	0.002688172043010753	42	TCRBV06	TCRBV06				TCRBV06-01,TCRBV06-05		TCRBD02-01*02	TCRBD02	TCRBD02-01	02				TCRBJ02-07*01	TCRBJ02	TCRBJ02-07	01				4	2	4	2	2	4	39	52	54	64	66	1	In	VDJ
GTGCAGCCTGCAGAACTGGAGGATTCTGGAGTTTATTTCTGTGCCAGCAGCCGCCTACAGGGTATCGACGAGCAGTACTTCGGGCCG	CASSRLQGIDEQYF	1	0.002688172043010753	42	TCRBV14-01*01	TCRBV14	TCRBV14-01	01				TCRBD01-01*01	TCRBD01	TCRBD01-01	01				TCRBJ02-07*01	TCRBJ02	TCRBJ02-07	01				4	5	3	3	4	5	39	52	56	62	67	1	In	VDJ
ATGAGCTCCTTGGAGCTGGGGGACTCAGCCCTGTACTTCTGTGCCAGCAGCTTAAACCAACTAGCGTATGAGCAGTTCTTCGGGCCA	CASSLNQLAYEQFF	1	0.002688172043010753	42	TCRBV13-01*01	TCRBV13	TCRBV13-01	01				TCRBD02-01	TCRBD02	TCRBD02-01				01,02	TCRBJ02-01*01	TCRBJ02	TCRBJ02-01	01				2	1	3	6	5	8	39	54	59	66	67	1	In	VDJ
AACGCCTTGTTGCTGGGGGACTCGGCCCTGTATCTCTGTGCCAGCAGCTTAGGGCTGAGCTCCTACAATGAGCAGTTCTTCGGGCCA	CASSLGLSSYNEQFF	1	0.002688172043010753	45	TCRBV05-05*01	TCRBV05	TCRBV05-05	01								TCRBD01,TCRBD02	TCRBD01-01,TCRBD02-01		TCRBJ02-01*01	TCRBJ02	TCRBJ02-01	01				2	5	5	3	0	0	36	-1	50	54	59	1	In	VDJ
AGATCCAGCGCACAGAGCAGGGGGACTCAGCTGTGTATCTCTGTGCCAGCAGACCGACAGGTCGGACAGCCCCAGCATTTTGGTGAT		1	0.002688172043010753	40	TCRBV07-04	TCRBV07	TCRBV07-04				01,02	TCRBD01-01*01	TCRBD01	TCRBD01-01	01				TCRBJ01-05*01	TCRBJ01	TCRBJ01-05	01				6	5	2	4	3	7	41	52	55	61	66	1	Out	VDJ
CGGCTGCTCCCTCCCAGACATCTGTGTACTTCTGTGCCAGCAGTTACCAGGCGTCCCATAGCCAAAAACATTCAGTACTTCGGCGCC		1	0.002688172043010753	49	TCRBV06-05*01	TCRBV06	TCRBV06-05	01				TCRBD01-01*01	TCRBD01	TCRBD01-01	01				TCRBJ02-04*01	TCRBJ02	TCRBJ02-04	01				2	8	4	4	0	0	32	-1	47	51	59	1	Out	VDJ
ACAGTGACCAGTGCCCATCCTGAAGACAGCAGCTTCTACATCTGCAGTGCTAGGGGGGACTTCCAAGAGACCCAGTACTTCGGGCCA	CSARGDFQETQYF	1	0.002688172043010753	39	TCRBV20	TCRBV20				TCRBV20-01,TCRBV20-or09_02		TCRBD02-01	TCRBD02	TCRBD02-01				01,02	TCRBJ02-05*01	TCRBJ02	TCRBJ02-05	01				3	1	0	10	2	1	42	53	55	61	62	1	In	VDJ
ACATCGGCCCAAAAGAACCCGACAGCTTTCTATCTCTGTGCCAGCAGCTCCGGACAGGGGGCTTCCTACGAGCAGTACTTCGGGCCG	CASSSGQGASYEQYF	1	0.002688172043010753	45	TCRBV19-01*01	TCRBV19	TCRBV19-01	01				TCRBD01-01*01	TCRBD01	TCRBD01-01	01				TCRBJ02-07*01	TCRBJ02	TCRBJ02-07	01				9	1	1	0	7	1	36	44	51	62	63	1	In	VDJ
TCTCTGGAGCTGGGGGACTCAGCTTTGTATTTCTGTGCCAGCAGCGTATCCGGAACGGGAGGACGGTACGAGCAGTACTTCGGGCCG	CASSVSGTGGRYEQYF	1	0.002688172043010753	48	TCRBV09-01*01	TCRBV09	TCRBV09-01	01				TCRBD02-01*02	TCRBD02	TCRBD02-01	02				TCRBJ02-07*01	TCRBJ02	TCRBJ02-07	01				1	4	8	1	7	4	33	48	55	62	66	1	In	VDJ
GCCTTGGAGCTGGACGACTCGGCCCTGTATCTCTGTGCCAGCAGCTTGGCCGGGAGACCTGTAATCGATGAGCAGTTCTTCGGGCCA	CASSLAGRPVIDEQFF	1	0.002688172043010753	48	TCRBV05-04*01	TCRBV05	TCRBV05-04	01				TCRBD02-01*02	TCRBD02	TCRBD02-01	02				TCRBJ02-01*01	TCRBJ02	TCRBJ02-01	01				0	11	8	2	1	8	33	49	50	56	67	1	In	VDJ
ACCAGTGCCCATCCTGAAGACAGCAGCTTCTACATCTGCAGTGCTAGTAGGCCTCCGAGCTCCTACAATGAGCAGTTCTTCGGGCCA	CSASRPPSSYNEQFF	1	0.002688172043010753	45	TCRBV20-01*04	TCRBV20	TCRBV20-01	04								TCRBD01,TCRBD02	TCRBD01-01,TCRBD02-01		TCRBJ02-01*01	TCRBJ02	TCRBJ02-01	01				2	8	5	4	0	0	36	-1	48	51	59	1	In	VDJ
AGCTCTCTGGAGCTGGGGGACTCAGCTTTGTATTTCTGTGCCAGCAGCGTAGAAGGCGGATACACGAATACGCAGTATTTTGGCCCA	CASSVEGGYTNTQYF	1	0.002688172043010753	45	TCRBV09-01*01	TCRBV09	TCRBV09-01	01				TCRBD02-01	TCRBD02	TCRBD02-01				01,02	TCRBJ02-03*01	TCRBJ02	TCRBJ02-03	01				0	8	7	5	3	7	36	52	55	59	67	1	In	VDJ
CCCTCCCAGACATCTGTGTACTTCTGTGCCAGCAGTACAAAGAGGACAGGGGAATTAATGGTAAATCAGCCCCAGCATTTTGGTGAT	CASSTKRTGELMVNQPQHF	1	0.002688172043010753	57	TCRBV06	TCRBV06				TCRBV06-01,TCRBV06-05,TCRBV06-06		TCRBD01-01*01	TCRBD01	TCRBD01-01	01				TCRBJ01-05*01	TCRBJ01	TCRBJ01-05	01				5	11	1	2	7	4	24	36	43	52	63	1	In	VDJ
TCCACTCTGACAGTGACCAGTGCCCATCCTGAAGACAGCAGCTTCTACATCTGCAGTGCTAGTTCCTACGAGCAGTACTTCGGGCCG	CSASSYEQYF	1	0.002688172043010753	30	TCRBV20-01*04	TCRBV20	TCRBV20-01	04											TCRBJ02-07*01	TCRBJ02	TCRBJ02-07	01				2	0	0	0	0	1	51	-1	-1	-1	63	1	In	VJ
GTGACCAGTGCCCATCCTGAAGACAGCAGCTTCTACATCTGCAGTGCTCAAGCTAGCGGGCGGTGGGATACGCAGTATTTTGGCCCA	CSAQASGRWDTQYF	1	0.002688172043010753	42	TCRBV20	TCRBV20				TCRBV20-01,TCRBV20-or09_02		TCRBD02-01	TCRBD02	TCRBD02-01				01,02	TCRBJ02-03*01	TCRBJ02	TCRBJ02-03	01				5	6	4	4	4	6	39	48	52	60	66	1	In	VDJ
ACAGAGCAGGGGGACTCGGCCATGTATCTCTGTGCCAGCAGCTCTAGGGGGACTAGCGGGGGCCCCTACGAGCAGTACTTCGGGCCG	CASSSRGTSGGPYEQYF	1	0.002688172043010753	51	TCRBV07-09*01	TCRBV07	TCRBV07-09	01				TCRBD02-01*01	TCRBD02	TCRBD02-01	01				TCRBJ02-07*01	TCRBJ02	TCRBJ02-07	01				4	2	0	2	5	2	30	43	48	62	64	1	In	VDJ
CTGGAGCTTGGTGACTCTGCTGTGTATTTCTGTGCCAGCAGCGGGTTCTTTCCCATTTCGTGTTAAGACGAGCAGTACTTCGGGCCG	CASSGFFPISC*DEQYF	1	0.002688172043010753	51	TCRBV03-01/03-02*01	TCRBV03	TCRBV03-01/03-02	01								TCRBD01,TCRBD02	TCRBD01-01,TCRBD02-01		TCRBJ02-07*01	TCRBJ02	TCRBJ02-07	01				5	22	0	9	0	5	30	-1	42	45	67	1	Stop	VDJ
CTGGAGCTTGGTGACTCTGCTGTGTATTTCTGTGCCAGCAGCCGCGGAAGTGGGACAGGGGAATTCAATGAGCAGTTCTTCGGGCCA	CASSRGSGTGEFNEQFF	1	0.002688172043010753	51	TCRBV03-01/03-02*01	TCRBV03	TCRBV03-01/03-02	01				TCRBD01-01*01	TCRBD01	TCRBD01-01	01				TCRBJ02-01*01	TCRBJ02	TCRBJ02-01	01				4	4	0	2	8	6	30	43	51	61	65	1	In	VDJ
GAGGACTCGGCCGTGTATCTCTGTGCCAGCAGCTTAACCCGGGACTAGCGGGCAACACCAAACACCGGGGAGCTGTTTTTTGGAGAA	CASSLTRD*RATPNTGELFF	1	0.002688172043010753	60					TCRBV11,TCRBV07	TCRBV11-02,TCRBV07-02		TCRBD02-01	TCRBD02	TCRBD02-01				01,02	TCRBJ02-02*01	TCRBJ02	TCRBJ02-02	01				2	8	0	4	4	2	21	36	40	52	60	1	Stop	VDJ
NNNNTGTCGGCTGCTCCCTCCCAAACATCTGTGTACTTCTGTGCCAGCAGTTACGCGACTAGAACAGATACGCAGTATTTTGGCCCA	CASSYATRTDTQYF	1	0.002688172043010753	42	TCRBV06-02/06-03*01	TCRBV06	TCRBV06-02/06-03	01				TCRBD02-01	TCRBD02	TCRBD02-01				01,02	TCRBJ02-03*01	TCRBJ02	TCRBJ02-03	01				2	1	2	8	2	3	39	54	56	62	63	1	In	VDJ
ATCCAGCCCTCAGAACCCAGGGACTCAGCTGTGTATTTTTGTGCTAGTGGTTTGGGGCAGAGGCCCACTGAAGCTTTCTTTGGACAA	CASGLGQRPTEAFF	1	0.002688172043010753	42	TCRBV12-05*01	TCRBV12	TCRBV12-05	01				TCRBD02-01*02	TCRBD02	TCRBD02-01	02				TCRBJ01-01*01	TCRBJ01	TCRBJ01-01	01				1	2	11	1	4	4	39	55	59	63	65	1	In	VDJ
ACTCTGACAGTGACCAGTGCCCATCCTGAAGACAGCAGCTTCTACATCTGCAGTGCTAACAGGGTTTATGGCTACACCTTCGGTTCG	CSANRVYGYTF	1	0.002688172043010753	33	TCRBV20-01	TCRBV20	TCRBV20-01				01,04	TCRBD01-01*01	TCRBD01	TCRBD01-01	01				TCRBJ01-02*01	TCRBJ01	TCRBJ01-02	01				4	2	3	3	0	5	48	-1	58	64	66	1	In	VDJ
GGGAGACACGGCACTGTATTTCTGCGCCAGCAGTCAGGTAAATGGGGCCCCGGGACTTTGTTATCCAATGAGCAGTTCTTCGGGCCA		1	0.002688172043010753	59	TCRBV23-01*01	TCRBV23	TCRBV23-01	01				TCRBD02-01	TCRBD02	TCRBD02-01				01,02	TCRBJ02-01*01	TCRBJ02	TCRBJ02-01	01				3	8	0	10	15	6	22	36	51	57	65	1	Out	VDJ
AATTCCCTGGAGCTTGGTGACTCTGCTGTGTATTTCTGTGCCAGCAGCCAATCGCTAGGAATCTACAATGAGCAGTTCTTCGGGCCA	CASSQSLGIYNEQFF	1	0.002688172043010753	45	TCRBV03-01/03-02*01	TCRBV03	TCRBV03-01/03-02	01				TCRBD02-01	TCRBD02	TCRBD02-01				01,02	TCRBJ02-01*01	TCRBJ02	TCRBJ02-01	01				2	4	4	8	3	3	36	51	54	58	62	1	In	VDJ
TCGGCTGCTCCCTCCCAGACATCTGTGTACTTCTGTGCCAGCAGTCTCACCACTAGCGTCATAGAGGATACGCAGTATTTTGGCCCA	CASSLTTSVIEDTQYF	1	0.002688172043010753	48	TCRBV06	TCRBV06				TCRBV06-01,TCRBV06-05		TCRBD02-01	TCRBD02	TCRBD02-01				01,02	TCRBJ02-03*01	TCRBJ02	TCRBJ02-03	01				5	8	3	6	6	6	33	45	51	58	66	1	In	VDJ
ACAGAGCAGGGGGACTCGGCCATGTATCTCTGTGCCAGCAGCCCGGGGGGGACAGGGGGCATAGCAGATACGCAGTATTTTGGCCCA	CASSPGGTGGIADTQYF	1	0.002688172043010753	51	TCRBV07-09*01	TCRBV07	TCRBV07-09	01				TCRBD01-01*01	TCRBD01	TCRBD01-01	01				TCRBJ02-03*01	TCRBJ02	TCRBJ02-03	01				5	4	0	0	6	4	30	42	48	60	64	1	In	VDJ
AGCTCTCTGGAGCTGGGGGACTCAGCTTTGCATTTCTGTGCCAGCAGCGTAGAAGGCGGATACACGAATACGCAGTATTTTGGCCCA	CASSVEGGYTNTQYF	1	0.002688172043010753	45	TCRBV09-01*01	TCRBV09	TCRBV09-01	01				TCRBD02-01	TCRBD02	TCRBD02-01				01,02	TCRBJ02-03*01	TCRBJ02	TCRBJ02-03	01				0	8	7	5	3	7	36	52	55	59	67	1	In	VDJ
TCCTTCTCAGTGACTCTGGCTTCTATCTCTGTGCCTGGTTGTGTTAGCGTATAACAAAGTCGGGCCAACGTCCTGACTTTCGGGGCC		1	0.002688172043010753	52	TCRBV30-01	TCRBV30	TCRBV30-01				01,05	TCRBD02-01	TCRBD02	TCRBD02-01				01,02	TCRBJ02-06*01	TCRBJ02	TCRBJ02-06	01				5	12	5	6	6	5	29	38	44	49	61	1	Out	VDJ
TGGAGCTTGGTGACTCTGCTGTGTATTTCTGTGCCAGCAGCTCACTGGGTCCCATTGCAAAGAAAAAACATTCAGTACTTCGGCGCC		1	0.002688172043010753	52	TCRBV03-01/03-02*01	TCRBV03	TCRBV03-01/03-02	01								TCRBD01,TCRBD02	TCRBD01-01,TCRBD02-01		TCRBJ02-04*01	TCRBJ02	TCRBJ02-04	01				5	14	0	9	5	4	29	41	46	49	63	1	Out	VDJ
GTGACATCGGCCCAAAAGAACCCGACAGCTTTCTATCTCTGTGCCAGTAGTCCACTACAGGGGTCAGATACGCAGTATTTTGGCCCA	CASSPLQGSDTQYF	1	0.002688172043010753	42	TCRBV19-01*01	TCRBV19	TCRBV19-01	01				TCRBD01-01*01	TCRBD01	TCRBD01-01	01				TCRBJ02-03*01	TCRBJ02	TCRBJ02-03	01				5	1	3	2	5	4	39	51	56	63	64	1	In	VDJ
ATCCAGCGCACAGAGCGGGGGGACTCAGCCGTGTATCTCTGTGCCAGCAGCCCAACAGGGGGCTCCTATGGCTACACCTTCGGTTCG	CASSPTGGSYGYTF	1	0.002688172043010753	42	TCRBV07-03*01	TCRBV07	TCRBV07-03	01				TCRBD01-01*01	TCRBD01	TCRBD01-01	01				TCRBJ01-02*01	TCRBJ01	TCRBJ01-02	01				5	2	3	0	3	4	39	51	54	63	65	1	In	VDJ
CTGGAGGATTCTGGAGTTTATTTCTGTGCCAGCAGCATGCGTTTGTAATCTGACAAAAGTCGGGCCAACGTCCTGACTTTCGGGGCC	CASSMRL*SDKSRANVLTF	1	0.002688172043010753	57	TCRBV14-01*01	TCRBV14	TCRBV14-01	01				TCRBD01-01*01	TCRBD01	TCRBD01-01	01				TCRBJ02-06*01	TCRBJ02	TCRBJ02-06	01				5	6	2	6	15	5	24	36	51	55	61	1	Stop	VDJ
AGCTTGGTGACTCTGCTGTGTATTTCTGCGCCAGCAGCCAAAAAAATCCCATTTCATACATCAAATTCACCCCTCCACTTTGGGAAC		1	0.002688172043010753	55	TCRBV03-01/03-02*01	TCRBV03	TCRBV03-01/03-02	01				TCRBD01-01*01	TCRBD01	TCRBD01-01	01				TCRBJ01-06*02	TCRBJ01	TCRBJ01-06	02				2	3	3	6	16	7	26	41	57	60	63	1	Out	VDJ
GTCGGCTGCTCCCTCCCAAACATCTGTGTACTTCTGTGCCAGCAGTTCCGGCTAGCGGGCCCCCAGCGGACGCAGTATTTTGGCCCA		1	0.002688172043010753	47	TCRBV06-02/06-03*01	TCRBV06	TCRBV06-02/06-03	01				TCRBD02-01	TCRBD02	TCRBD02-01				01,02	TCRBJ02-03*01	TCRBJ02	TCRBJ02-03	01				4	10	4	4	4	9	34	47	51	59	69	1	Out	VDJ
ACAGAGCAGGAGGACTCCGCCGTGTATCTCTGTGCCAGCAGCCTGGGGAGGAGCGGTGCGAACACCGGGGAGCTGTTTTTTGGAGAA	CASSLGRSGANTGELFF	1	0.002688172043010753	51	TCRBV07-08*03	TCRBV07	TCRBV07-08	03				TCRBD02-01*02	TCRBD02	TCRBD02-01	02				TCRBJ02-02*01	TCRBJ02	TCRBJ02-02	01				4	7	9	1	2	0	30	43	45	51	58	1	In	VDJ
TCAGAACCCAGGGACTCAGCTGTGTACTTCTGTGCCAGCAGTCACCCAACAGGGGGCGGTAGCGACACTGAAGCTTTCTTTGGACAA	CASSHPTGGGSDTEAFF	1	0.002688172043010753	51	TCRBV12	TCRBV12				TCRBV12-03/12-04,TCRBV12-04		TCRBD01-01*01	TCRBD01	TCRBD01-01	01				TCRBJ01-01*01	TCRBJ01	TCRBJ01-01	01				5	7	3	0	6	3	30	42	48	57	64	1	In	VDJ
TCAGAACCCAGGGACTCAGCTGTGTACTTCTGTGCCAGCAGTTTATCCAGGGGGCTCACGGAGAACACTGAAGCTTTCTTTGGACAA	CASSLSRGLTENTEAFF	1	0.002688172043010753	51	TCRBV12	TCRBV12				TCRBV12-03/12-04,TCRBV12-04		TCRBD01-01*01	TCRBD01	TCRBD01-01	01				TCRBJ01-01*01	TCRBJ01	TCRBJ01-01	01				2	7	4	0	2	1	30	45	47	55	62	1	In	VDJ
ACCAGTGCCCATCCTGAAGACAGCAGCTTCTACATCTGCAGTGCTAGAGACGGGCTATCGGGCACAGATACGCAGTATTTTGGCCCA	CSARDGLSGTDTQYF	1	0.002688172043010753	45	TCRBV20	TCRBV20				TCRBV20-01,TCRBV20-or09_02						TCRBD01,TCRBD02	TCRBD01-01,TCRBD02-01		TCRBJ02-03*01	TCRBJ02	TCRBJ02-03	01				0	6	8	0	1	1	36	50	51	55	61	1	In	VDJ
NTGTCGGCTGCTCCCTCCCAGACATCTGTGTACTTCTGTGCCAGCAGTGAAGGGTGGACAGGGGGCTACGAGCAGTACTTCGGGCCG	CASSEGWTGGYEQYF	1	0.002688172043010753	45	TCRBV06-01*01	TCRBV06	TCRBV06-01	01				TCRBD01-01*01	TCRBD01	TCRBD01-01	01				TCRBJ02-07*01	TCRBJ02	TCRBJ02-07	01				1	0	1	1	3	3	36	52	55	-1	65	1	In	VDJ
CTCCCTCCCAAACATCTGTGTACTTCTGTGCCAGCAGTAGCCAAGCCTGCATCGACAAGTCGGGCCAACGTCCTGACTTTCGGGGCC		1	0.002688172043010753	55	TCRBV06-02/06-03*01	TCRBV06	TCRBV06-02/06-03	01				TCRBD01-01*01	TCRBD01	TCRBD01-01	01				TCRBJ02-06*01	TCRBJ02	TCRBJ02-06	01				5	4	2	6	15	5	26	38	53	57	61	1	Out	VDJ
CTGAAGATCCAGCGCACAGAGCAGGGGGACTCGGCCATGTATCTCTGTGCCAGCAGCGCACCAGGGGTTGAGCAGTTCTTCGGGCCA	CASSAPGVEQFF	1	0.002688172043010753	36	TCRBV07-09*01	TCRBV07	TCRBV07-09	01				TCRBD01-01*01	TCRBD01	TCRBD01-01	01				TCRBJ02-01*01	TCRBJ02	TCRBJ02-01	01				5	1	4	2	4	9	45	57	61	67	68	1	In	VDJ
ATCCAGCGCACAGAGCGGGGGGACTCAGCCGTGTATCTCTGTGCCAGCAGCTTAGGGGGCAGCCAGGGTACGCAGTATTTTGGCCCA	CASSLGGSQGTQYF	1	0.002688172043010753	42	TCRBV07-03*01	TCRBV07	TCRBV07-03	01				TCRBD01-01*01	TCRBD01	TCRBD01-01	01				TCRBJ02-03*01	TCRBJ02	TCRBJ02-03	01				2	8	6	0	0	8	39	-1	54	60	68	1	In	VDJ
GGTGACTCTGCTGTGTATTTCTGTGCCAGCAGCTTCCTGACAGGGGGGGTATACGGGACTAGCACAGATACGCAGTATTTTGGCCCA	CASSFLTGGVYGTSTDTQYF	1	0.002688172043010753	60	TCRBV03-01/03-02*01	TCRBV03	TCRBV03-01/03-02	01				TCRBD01-01*01	TCRBD01	TCRBD01-01	01				TCRBJ02-03*01	TCRBJ02	TCRBJ02-03	01				5	13	2	1	5	0	21	33	38	47	60	1	In	VDJ
ACGATCCAGCGCACAGAGCAGGGGGACTCGGCCATGTATCTCTGTGCCAGCTCGCTCAGGGAGGACACTGAAGCTTTCTTTGGACAA	CASSLREDTEAFF	1	0.002688172043010753	39	TCRBV07-09	TCRBV07	TCRBV07-09				01,05,06	TCRBD02-01*02	TCRBD02	TCRBD02-01	02				TCRBJ01-01*01	TCRBJ01	TCRBJ01-01	01				8	0	9	1	7	3	42	51	58	-1	64	1	In	VDJ
NNNNTGAAGATCCAGCCCTCAGAACCCAGGGACTCAGCTGTGTACTTCTGTGCCACCTCCTCTGGAAACACCATATATTTTGGAGAG	CATSSGNTIYF	1	0.002688172043010753	33	TCRBV12-03/12-04*01	TCRBV12	TCRBV12-03/12-04	01				TCRBD02-01	TCRBD02	TCRBD02-01				01,02	TCRBJ01-03*01	TCRBJ01	TCRBJ01-03	01				10	1	4	10	1	0	48	55	56	58	59	1	In	VDJ
ATCCAGCCTGCAGAGCTTGGGGACTCGGCCGTGTATCTCTGTGCCAGCAGCTTAGATCGAGTCCATGGTGAGCAGTTCTTCGGGCCA	CASSLDRVHGEQFF	1	0.002688172043010753	42	TCRBV11-03*01	TCRBV11	TCRBV11-03	01				TCRBD02-01*02	TCRBD02	TCRBD02-01	02				TCRBJ02-01*01	TCRBJ02	TCRBJ02-01	01				0	7	11	2	2	9	39	56	58	61	68	1	In	VDJ
GTGACATCGGCCCAAAAGAACCCGACAGCTTTCTATCTCTGTGCCAGTAGGGCCCCGGGTGGATACAATGAGCAGTTCTTCGGGCCA	CASRAPGGYNEQFF	1	0.002688172043010753	42	TCRBV19-01*01	TCRBV19	TCRBV19-01	01				TCRBD02-01	TCRBD02	TCRBD02-01				01,02	TCRBJ02-01*01	TCRBJ02	TCRBJ02-01	01				6	4	8	4	5	4	39	50	55	59	63	1	In	VDJ
GAGGACTCAGCCATGTACTTCTGTGCCAGCAAGGGGGCACGACTAGCGAGTGGGGGAACCGTCCGGGAGACCCAGTACTTCGGGCCA	CASKGARLASGGTVRETQYF	1	0.002688172043010753	60	TCRBV02-01	TCRBV02	TCRBV02-01				01,03	TCRBD02-01	TCRBD02	TCRBD02-01				01,02	TCRBJ02-05*01	TCRBJ02	TCRBJ02-05	01				7	18	2	6	9	5	21	31	40	48	66	1	In	VDJ
CAGCGCACAGAGCAGGAGGACTCGGCCGTGTATCTCTGTGCCAGCAGCTTAGACAGGCGAAGCTCCTACGAGCAGTACTTCGGGCCG	CASSLDRRSSYEQYF	1	0.002688172043010753	45	TCRBV07-02	TCRBV07	TCRBV07-02				01,02	TCRBD01-01*01	TCRBD01	TCRBD01-01	01				TCRBJ02-07*01	TCRBJ02	TCRBJ02-07	01				1	5	3	4	0	0	36	-1	52	57	62	1	In	VDJ
GAGCTTGGTGACTCTGCTGTGTATTTCTGTGCCAGCAGCAAGGTCGGTCCCATTTGCAAAGAAAAAAACATTCAGTACTTCGGCGCC	CASSKVGPICKEKNIQYF	1	0.002688172043010753	54	TCRBV03-01/03-02*01	TCRBV03	TCRBV03-01/03-02	01								TCRBD01,TCRBD02	TCRBD01-01,TCRBD02-01		TCRBJ02-04*01	TCRBJ02	TCRBJ02-04	01				5	20	5	4	1	4	27	39	40	43	63	1	In	VDJ
GATCCTGGAGTCGCCCAGCCCCAACCAGACCTCTCTGTACTTCTGTGCCAGCAGTTTATGCGGGAATACGAGCAGTACTTCGGGCCG		1	0.002688172043010753	38	TCRBV27-01*01	TCRBV27	TCRBV27-01	01				TCRBD02-01*02	TCRBD02	TCRBD02-01	02				TCRBJ02-07*01	TCRBJ02	TCRBJ02-07	01				1	1	7	3	0	4	43	-1	59	65	66	1	Out	VDJ
TCCGCTACCAGCTCCCAGACATCTGTGTACTTCTGTGCCATCAGTGAAAAGGACAGGCCTTTAGGAAACACCATATATTTTGGAGAG	CAISEKDRPLGNTIYF	1	0.002688172043010753	48	TCRBV10-03*01	TCRBV10	TCRBV10-03	01				TCRBD01-01*01	TCRBD01	TCRBD01-01	01				TCRBJ01-03*01	TCRBJ01	TCRBJ01-03	01				3	6	1	4	3	4	33	47	50	57	63	1	In	VDJ
CAGCGCACAGAGCAGGGGGACTCGGCCATGTATCTCTGTGCCAGCAGCTTAGCAGCGGGAGGTCAAGAGACCCAGTACTTCGGGCCA	CASSLAAGGQETQYF	1	0.002688172043010753	45	TCRBV07-09*01	TCRBV07	TCRBV07-09	01				TCRBD02-01*02	TCRBD02	TCRBD02-01	02				TCRBJ02-05*01	TCRBJ02	TCRBJ02-05	01				0	1	6	1	0	2	36	-1	53	62	63	1	In	VDJ
AAGATCCGGTCCACAAAGCTGGAGGACTCAGCCATGTACTTCTGTGCCAGCAGATACGGACAGGGTAGGGAAGCTTTCTTTGGACAA	CASRYGQGREAFF	1	0.002688172043010753	39	TCRBV02-01	TCRBV02	TCRBV02-01				01,03	TCRBD01-01*01	TCRBD01	TCRBD01-01	01				TCRBJ01-01*01	TCRBJ01	TCRBJ01-01	01				6	4	1	3	4	8	42	53	57	65	69	1	In	VDJ
TCCCTGGAGCTTGGTGACTCTGCTGTGTATTTCTGTGCCAGCTCCGTGAGTCCCATTGTCATGCAAGATACGCAGTATTTTGGCCCA	CASSVSPIVMQDTQYF	1	0.002688172043010753	48	TCRBV03-01/03-02*01	TCRBV03	TCRBV03-01/03-02	01				TCRBD02-01*02	TCRBD02	TCRBD02-01	02				TCRBJ02-03*01	TCRBJ02	TCRBJ02-03	01				8	15	11	2	5	5	33	42	47	50	65	1	In	VDJ
GAGTCCGCCAGCACCAACCAGACATCTATGTACCTCTGTGCCAGCAGTTTATACGGACAGACTTCCACTGAAGCTTTCTTTGGACAA	CASSLYGQTSTEAFF	1	0.002688172043010753	45	TCRBV28-01*01	TCRBV28	TCRBV28-01	01				TCRBD01-01*01	TCRBD01	TCRBD01-01	01				TCRBJ01-01*01	TCRBJ01	TCRBJ01-01	01				1	5	1	5	2	4	36	52	54	60	65	1	In	VDJ
CAGCCTGCAGAGCTTGGGGACTCGGCCGTGTATCTCTGTGCCAGCAGCGCCGGGACAGGCTTCTACAATGAGCAGTTCTTCGGGCCA	CASSAGTGFYNEQFF	1	0.002688172043010753	45	TCRBV11-03*01	TCRBV11	TCRBV11-03	01				TCRBD01-01*01	TCRBD01	TCRBD01-01	01				TCRBJ02-01*01	TCRBJ02	TCRBJ02-01	01				5	3	0	4	3	3	36	48	51	59	62	1	In	VDJ
TTGGAGCTGGACGACTCGGCCCTGTATCTCTGTGCCAGCAGCTTCTTGCAGGGGGCGGCTCTCGCCTATGGCTACACCTTCGGTTCG	CASSFLQGAALAYGYTF	1	0.002688172043010753	51	TCRBV05-04*01	TCRBV05	TCRBV05-04	01				TCRBD01-01*01	TCRBD01	TCRBD01-01	01				TCRBJ01-02*01	TCRBJ01	TCRBJ01-02	01				2	9	4	0	4	4	30	44	48	56	65	1	In	VDJ
CCAGCCTGCAGAGCTTGGGGACTCGGCCATGTATCTCTGTGCCAGCAGCTTTTAGGTCTCTACCATTCACCCCTCCACTTTGGGAAC		1	0.002688172043010753	44	TCRBV11-01*01	TCRBV11	TCRBV11-01	01								TCRBD01,TCRBD02	TCRBD01-01,TCRBD02-01		TCRBJ01-06*02	TCRBJ01	TCRBJ01-06	02				3	8	5	4	2	8	37	51	53	56	64	1	Out	VDJ
ACTGTGACATCGGCCCAAAAGAACCCGACAGCTTTCTATCTCTGTGCCAGTAGTTTTACAGGCGACACTGAAGCTTTCTTTGGACAA	CASSFTGDTEAFF	1	0.002688172043010753	39	TCRBV19-01*01	TCRBV19	TCRBV19-01	01				TCRBD01-01*01	TCRBD01	TCRBD01-01	01				TCRBJ01-01*01	TCRBJ01	TCRBJ01-01	01				5	2	3	4	3	3	42	54	57	62	64	1	In	VDJ
CTCACTCTGGAGTCAGCTACCCGCTCCCAGACATCTGTGTATTTCTGCGCCAGCAGTGAGTCTAGAGCAGCCATATATTTTGGAGAG	CASSESRAAIYF	1	0.002688172043010753	36	TCRBV10-02*01	TCRBV10	TCRBV10-02	01								TCRBD01,TCRBD02	TCRBD01-01,TCRBD02-01		TCRBJ01-03*01	TCRBJ01	TCRBJ01-03	01				0	0	4	5	5	11	45	62	67	-1	70	1	In	VDJ
ATTCTGGAGTCCGCCAGCACCAACCAGACATCTATGTACCTCTGTGCCAGCAAAGGGCTTTCGAACACTGAAGCTTTCTTTGGACAA	CASKGLSNTEAFF	1	0.002688172043010753	39	TCRBV28-01*01	TCRBV28	TCRBV28-01	01								TCRBD01,TCRBD02	TCRBD01-01,TCRBD02-01		TCRBJ01-01*01	TCRBJ01	TCRBJ01-01	01				7	5	5	3	1	1	42	52	53	57	62	1	In	VDJ
AAGCTGGAGGACTCAGCCATGTACTTCTGTGCCAGCAGTGAAGCGGACAGGGTGCCTGGTAGCAATCAGCCCCAGCATTTTGGTGAT	CASSEADRVPGSNQPQHF	1	0.002688172043010753	54	TCRBV02-01	TCRBV02	TCRBV02-01				01,03	TCRBD01-01*01	TCRBD01	TCRBD01-01	01				TCRBJ01-05*01	TCRBJ01	TCRBJ01-05	01				0	7	1	3	0	0	27	-1	44	52	59	1	In	VDJ
GTGACCAGTGCCCATCCTGAAGACAGCAGCTTCTACATCTGCAGTGCTAGTGATGTGGCGGGGGACTATGGCTACACCTTCGGTTCG	CSASDVAGDYGYTF	1	0.002688172043010753	42	TCRBV20-01*04	TCRBV20	TCRBV20-01	04				TCRBD02-01*01	TCRBD02	TCRBD02-01	01				TCRBJ01-02*01	TCRBJ01	TCRBJ01-02	01				0	0	7	2	4	3	39	53	57	-1	64	1	In	VDJ
ACCTTGGAGCTGGGGGACTCGGCCCTTTATCTTTGCGCCAGCAGCCCCCGGACAGGGGGGAACACCGGGGAGCTGTTTTTTGGAGAA	CASSPRTGGNTGELFF	1	0.002688172043010753	48	TCRBV05-01*01	TCRBV05	TCRBV05-01	01				TCRBD01-01*01	TCRBD01	TCRBD01-01	01				TCRBJ02-02*01	TCRBJ02	TCRBJ02-02	01				4	0	1	1	4	1	33	45	49	-1	59	1	In	VDJ
TCCCTGGAGCTTGGTGACTCTGCTGTGTATTTCTGTGCCAGCAGCCAAGTAGGGACAGGGAGGGGGTATGGCTACACCTTCGGTTCG	CASSQVGTGRGYGYTF	1	0.002688172043010753	48	TCRBV03-01/03-02*01	TCRBV03	TCRBV03-01/03-02	01				TCRBD01-01*01	TCRBD01	TCRBD01-01	01				TCRBJ01-02*01	TCRBJ01	TCRBJ01-02	01				1	6	0	3	2	5	33	49	51	60	66	1	In	VDJ
NNNNNNNTGTCGGCTGCTCCCTCCCAGACATCTGTGTACTTCTGTGCCAGCAGCCCGGACAGGGGCACTGAAGCTTTCTTTGGACAA	CASSPDRGTEAFF	1	0.002688172043010753	39	TCRBV06-05*01	TCRBV06	TCRBV06-05	01				TCRBD01-01*01	TCRBD01	TCRBD01-01	01				TCRBJ01-01*01	TCRBJ01	TCRBJ01-01	01				6	0	1	2	3	4	42	53	56	-1	65	1	In	VDJ
CTGAATGTGAACGCCTTGTTGCTGGGGGACTCGGCCCTCTATCTCTGTGCCAGCAGCTTGGCAGGGTTGCCCCAGCATTTTGGTGAT	CASSLAGLPQHF	1	0.002688172043010753	36	TCRBV05-06*01	TCRBV05	TCRBV05-06	01				TCRBD01-01*01	TCRBD01	TCRBD01-01	01				TCRBJ01-05*01	TCRBJ01	TCRBJ01-05	01				0	2	4	3	0	9	45	-1	61	66	68	1	In	VDJ
NNNCTTGGAGATCCAGTCCACGGAGTCAGGGGACACAGCACTGTATTTCTGTGCCAGTTACACCGACCCGGTTAGTTCTTCGGGCCA		1	0.002688172043010753	32	TCRBV21-01*01	TCRBV21	TCRBV21-01	01								TCRBD01,TCRBD02	TCRBD01-01,TCRBD02-01		TCRBJ02-01*01	TCRBJ02	TCRBJ02-01	01				9	6	2	7	7	14	49	57	64	67	73	1	Out	VDJ
TCCACAAAGCTGGAGGACTCAGCCATGTACTTCTGTGCCAGCAGTGGGGACAGGGAGCTACTGAACACTGAAGCTTTCTTTGGACAA	CASSGDRELLNTEAFF	1	0.002688172043010753	48	TCRBV02-01	TCRBV02	TCRBV02-01				01,03	TCRBD01-01*01	TCRBD01	TCRBD01-01	01				TCRBJ01-01*01	TCRBJ01	TCRBJ01-01	01				4	6	0	3	0	0	33	-1	46	55	61	1	In	VDJ
AGCTCTCTGGAGCTGGGGGACTCAGCTTTGTATTTCTGTGCCAGCAGTTTTTCCGGGACATTTAATTCACCCCTCCACTTTGGGAAT	CASSFSGTFNSPLHF	1	0.002688172043010753	45	TCRBV09-01*01	TCRBV09	TCRBV09-01	01				TCRBD01-01*01	TCRBD01	TCRBD01-01	01				TCRBJ01-06*01	TCRBJ01	TCRBJ01-06	01				5	2	0	6	7	6	36	47	54	60	62	1	In	VDJ
CTGGAGTCCGCTACCCGCTCCCAGACATCTGTGTATTTCTGCGCCAGCTCGGGACTAGCGGGCTCCTACGAGCAGTACTTCGGGCCG	CASSGLAGSYEQYF	1	0.002688172043010753	42	TCRBV10-02*01	TCRBV10	TCRBV10-02	01				TCRBD02-01	TCRBD02	TCRBD02-01				01,02	TCRBJ02-07*01	TCRBJ02	TCRBJ02-07	01				8	0	0	4	2	0	39	48	50	-1	62	1	In	VDJ
ACAGTGACCAGTGCCCATCCTGAAGACAGCAGCTTCTACATCTGCAGTGCAGGAGGGCGGGGGGGCCATGAGCAGTTCTTCGGGCCA	CSAGGRGGHEQFF	1	0.002688172043010753	39	TCRBV20	TCRBV20				TCRBV20-01,TCRBV20-or09_02		TCRBD02-01*01	TCRBD02	TCRBD02-01	01				TCRBJ02-01*01	TCRBJ02	TCRBJ02-01	01				6	2	7	0	6	8	42	50	56	65	67	1	In	VDJ
CGGTCCACAAAGCTGGAGGACTCAGCCATGTACTTCTGTGCCAGCAGTCAAAGAGAGCTTTCCTACAATGAGCAGTTCTTCGGGCCA	CASSQRELSYNEQFF	1	0.002688172043010753	45	TCRBV02-01	TCRBV02	TCRBV02-01				01,03	TCRBD02-01	TCRBD02	TCRBD02-01				01,02	TCRBJ02-01*01	TCRBJ02	TCRBJ02-01	01				5	2	6	7	7	1	36	48	55	58	60	1	In	VDJ
ACCCTGCAGCCAGAAGACTCGGCCCTGTATCTCTGTGCCAGCAGCCCAAAAGAGGGGGCTCAAAATTCACCCCTCCACTTTGGGAAC	CASSPKEGAQNSPLHF	1	0.002688172043010753	48	TCRBV04-02*01	TCRBV04	TCRBV04-02	01				TCRBD01-01*01	TCRBD01	TCRBD01-01	01				TCRBJ01-06*02	TCRBJ01	TCRBJ01-06	02				4	4	5	0	6	7	33	46	52	59	63	1	In	VDJ
ACTCTGACTGTGAGCAACATGAGCCCTGAAGACAGCAGCATATATCTCTGCAGCGTTGGAGTCGGTGAGACCCAGTACTTCGGGCCA	CSVGVGETQYF	1	0.002688172043010753	33	TCRBV29-01*01	TCRBV29	TCRBV29-01	01				TCRBD02-01	TCRBD02	TCRBD02-01				01,02	TCRBJ02-05*01	TCRBJ02	TCRBJ02-05	01				4	1	8	5	4	5	48	58	62	65	66	1	In	VDJ
GCCCAAAAGAACCCGACAGCTTTCTATCTCTGTGCCAGTAGTATATCGTAGGACAGGGTGATGAACACTGAAGCTTTCTTTGGACAA	CASSIS*DRVMNTEAFF	1	0.002688172043010753	51	TCRBV19-01*01	TCRBV19	TCRBV19-01	01				TCRBD01-01*01	TCRBD01	TCRBD01-01	01				TCRBJ01-01*01	TCRBJ01	TCRBJ01-01	01				2	3	1	3	5	0	30	45	50	58	61	1	Stop	VDJ
CTGAAGGTGCAGCCTGCAGAACTGGAGGATTCTGGAGTTTATTTCTGTGCCAGCAGCCCCCCTCAAAAGACCCAGTACTTCGGGCCA	CASSPPQKTQYF	1	0.002688172043010753	36	TCRBV14-01*01	TCRBV14	TCRBV14-01	01								TCRBD01,TCRBD02	TCRBD01-01,TCRBD02-01		TCRBJ02-05*01	TCRBJ02	TCRBJ02-05	01				4	2	4	6	5	6	45	58	63	65	67	1	In	VDJ
ACAGAGCAGGAGGACTCGGCCGTGTATCTCTGTGCCAGCAGCTTAGTCCGACTAGCGGGATCTCGGGCCGAGCAGTACTTCGGGCCG	CASSLVRLAGSRAEQYF	1	0.002688172043010753	51	TCRBV07-02	TCRBV07	TCRBV07-02				01,02	TCRBD02-01*02	TCRBD02	TCRBD02-01	02				TCRBJ02-07*01	TCRBJ02	TCRBJ02-07	01				1	8	2	3	3	6	30	46	49	60	68	1	In	VDJ
NTGTCGGCTGCTCCCTCCCAGACATCTGTGTACTTCTGTGCCAGCAGTGTGGAGGTCGCAGGGGCCAACGTCCTGACTTTCGGGGCC	CASSVEVAGANVLTF	1	0.002688172043010753	45	TCRBV06	TCRBV06				TCRBV06-01,TCRBV06-05		TCRBD02-01*02	TCRBD02	TCRBD02-01	02				TCRBJ02-06*01	TCRBJ02	TCRBJ02-06	01				4	5	10	1	1	4	36	49	50	55	60	1	In	VDJ
AAGATCCAGCGCACAGAGCAGGGGGACTCGGCCATGTATCTCTGTGCCAGCAGCTTTTTGACAAACACTGAAGCTTTCTTTGGACAA	CASSFLTNTEAFF	1	0.002688172043010753	39	TCRBV07-09*01	TCRBV07	TCRBV07-09	01				TCRBD01-01*01	TCRBD01	TCRBD01-01	01				TCRBJ01-01*01	TCRBJ01	TCRBJ01-01	01				3	0	2	6	3	2	42	56	59	-1	63	1	In	VDJ
ACTGTGAGCAACATGAGCCCTGAAGACAGCAGCATATATCTCTGCAGCGTTAGACAGGGGGGCACAGATACGCAGTATTTTGGCCCA	CSVRQGGTDTQYF	1	0.002688172043010753	39	TCRBV29-01	TCRBV29	TCRBV29-01				01,02	TCRBD01-01*01	TCRBD01	TCRBD01-01	01				TCRBJ02-03*01	TCRBJ02	TCRBJ02-03	01				5	0	2	1	1	1	42	51	52	-1	61	1	In	VDJ
NNNNNNNNNNTGTCGGCTGCTCCCTCCCAGACATCTGTGTACTTCTGTGCCAGCAAGGGGGCCGGGGTGGAAGCTTTCTTTGGACAA	CASKGAGVEAFF	1	0.002688172043010753	36	TCRBV06-05*01	TCRBV06	TCRBV06-05	01				TCRBD01-01*01	TCRBD01	TCRBD01-01	01				TCRBJ01-01*01	TCRBJ01	TCRBJ01-01	01				7	7	5	0	0	8	45	-1	55	62	69	1	In	VDJ
CCTGTCCCTAGAGTCTGCCATCCCCAACCAGACAGCTCTTTACTTCTGTGCCACCTGGGGACGGATCATGGCTACACCTTCGGTTCG		1	0.002688172043010753	35	TCRBV24-01*01	TCRBV24	TCRBV24-01	01								TCRBD01,TCRBD02	TCRBD01-01,TCRBD02-01		TCRBJ01-02*01	TCRBJ01	TCRBJ01-02	01				9	5	0	7	2	6	46	55	57	62	67	1	Out	VDJ
AGCGCACAGAGCGGGGGGACTCAGCCGTGTATCTCTGTGCCAGCAGCTTTAAACAGGGGAAGGGAATACGAGCAGTACTTCGGGCCG		1	0.002688172043010753	46	TCRBV07-03*01	TCRBV07	TCRBV07-03	01				TCRBD01-01*01	TCRBD01	TCRBD01-01	01				TCRBJ02-07*01	TCRBJ02	TCRBJ02-07	01				3	7	3	2	3	4	35	49	52	59	66	1	Out	VDJ
CTGACAGTGACCAGTGCCCATCCTGAAGACAGCAGCTTCTACATCTGCAGTGCCCAAGGGGTGAGCAACGAGCAGTTCTTCGGGCCA	CSAQGVSNEQFF	1	0.002688172043010753	36	TCRBV20	TCRBV20				TCRBV20-01,TCRBV20-or09_02		TCRBD01-01*01	TCRBD01	TCRBD01-01	01				TCRBJ02-01*01	TCRBJ02	TCRBJ02-01	01				6	8	5	2	3	10	45	53	56	61	69	1	In	VDJ
CTGCTCCCTCCCAGACATCTGTGTACTTCTGTGCCAGCAGTGAAGTTGGGACCACAAAGAACTAATGAAAAACTGTTTTTTGGCAGT		1	0.002688172043010753	52	TCRBV06-01*01	TCRBV06	TCRBV06-01	01								TCRBD01,TCRBD02	TCRBD01-01,TCRBD02-01		TCRBJ01-04*01	TCRBJ01	TCRBJ01-04	01				1	7	0	7	2	1	29	45	47	52	59	1	Out	VDJ
AACGCCTTGTTGCTGGGGGACTCGGCCCTGTATCTCTGTGCCAGCAGCTCCGGACAGGGTTTGAACACTGAAGCTTTCTTTGGACAA	CASSSGQGLNTEAFF	1	0.002688172043010753	45	TCRBV05-05*01	TCRBV05	TCRBV05-05	01				TCRBD01-01*01	TCRBD01	TCRBD01-01	01				TCRBJ01-01*01	TCRBJ01	TCRBJ01-01	01				3	2	1	3	2	0	36	49	51	59	61	1	In	VDJ
ACTGTGAGCAACATGAGCCCTGAAGACAGCAGCATATATCTCTGCAGCGGACAGGTGGACCCCAATCAGCCCCAGCATTTTGGTGAT	CSGQVDPNQPQHF	1	0.002688172043010753	39	TCRBV29-01	TCRBV29	TCRBV29-01				01,02,03	TCRBD01-01*01	TCRBD01	TCRBD01-01	01				TCRBJ01-05*01	TCRBJ01	TCRBJ01-05	01				7	7	2	4	0	3	42	-1	49	55	62	1	In	VDJ
AAGATCCAGCGCACAGAGCAGCGGGACTCGGCCATGTATCGCTGTGCCAGCAGCTTACGGGATAATCAGCCCCAGCATTTTGGTGAT	CASSLRDNQPQHF	1	0.002688172043010753	39	TCRBV07-06*01	TCRBV07	TCRBV07-06	01				TCRBD02-01*02	TCRBD02	TCRBD02-01	02				TCRBJ01-05*01	TCRBJ01	TCRBJ01-05	01				2	1	8	3	0	4	42	-1	57	62	63	1	In	VDJ
CAGGTAGTGCGAGGAGATTCGGCAGCTTATTTCTGTGCCAGCTCACCTACCGGGACAGGGAGCTCCTACGAGCAGTACTTCGGGCCG	CASSPTGTGSSYEQYF	1	0.002688172043010753	48	TCRBV18-01*01	TCRBV18	TCRBV18-01	01				TCRBD01-01*01	TCRBD01	TCRBD01-01	01				TCRBJ02-07*01	TCRBJ02	TCRBJ02-07	01				3	2	0	3	4	0	33	47	51	60	62	1	In	VDJ
ACCTTGGAGCTGGGGGACTCGGCCCTTTATCTTTGCGCCAGCATGAAGGATTTGGGGGCGTTGGCCTACGAGCAGTACTTCGGGCCG	CASMKDLGALAYEQYF	1	0.002688172043010753	48	TCRBV05-01*01	TCRBV05	TCRBV05-01	01				TCRBD01-01*01	TCRBD01	TCRBD01-01	01				TCRBJ02-07*01	TCRBJ02	TCRBJ02-07	01				6	5	6	0	10	2	33	43	53	59	64	1	In	VDJ
CGCACAGAGCAGGAGGACTCGGCCGTGTATCTCTGTGCCAGCAGGAGGATAGCGGGGGCCGCTTTGAATGAGCAGTTCTTCGGGCCA	CASRRIAGAALNEQFF	1	0.002688172043010753	48	TCRBV07-02	TCRBV07	TCRBV07-02				01,02	TCRBD02-01*01	TCRBD02	TCRBD02-01	01				TCRBJ02-01*01	TCRBJ02	TCRBJ02-01	01				6	8	5	2	5	7	33	44	49	58	66	1	In	VDJ
AAGCTTGAGGATTCAGCAGTGTATTTTTGTGCCAGCAGCTACTCATTGGTCGTTAACAGTCGGGCCAACGTCCTGACTTTCGGGGCC	CASSYSLVVNSRANVLTF	1	0.002688172043010753	54	TCRBV16-01*01	TCRBV16	TCRBV16-01	01				TCRBD01-01*01	TCRBD01	TCRBD01-01	01				TCRBJ02-06*01	TCRBJ02	TCRBJ02-06	01				5	2	3	5	16	5	27	39	55	59	61	1	In	VDJ
TCGCCCAGCCCCAACCAGACCTCTCTGTACTTCTGTGCCAACAGTCTAGAGGCGGGGAGCTATAATTCACCCCTCCACTTTGGGAAC	CANSLEAGSYNSPLHF	1	0.002688172043010753	48	TCRBV27-01*01	TCRBV27	TCRBV27-01	01				TCRBD02-01*01	TCRBD02	TCRBD02-01	01				TCRBJ01-06*02	TCRBJ01	TCRBJ01-06	02				5	2	7	3	6	3	33	45	51	57	59	1	In	VDJ
CCATCCTGAAGACAGCAGCTTCTACATCTGCAGTGCTAGAAAAAACAGGGACAGGGGTGGGAGCAAGAGACCCAGTACTTCGGGCCA		1	0.002688172043010753	53	TCRBV20	TCRBV20				TCRBV20-01,TCRBV20-or09_02		TCRBD01-01*01	TCRBD01	TCRBD01-01	01				TCRBJ02-05*01	TCRBJ02	TCRBJ02-05	01				2	6	0	2	7	2	28	40	47	57	63	1	Out	VDJ
TCCACGGAGTCAGGGGACACAGCACTGTATTTCTGTGCCAGCAGCAAAGAGGCCAGACAGACCCCCTATGGCTACACCTTCGGTTCG	CASSKEARQTPYGYTF	1	0.002688172043010753	48	TCRBV21-01*01	TCRBV21	TCRBV21-01	01				TCRBD01-01*01	TCRBD01	TCRBD01-01	01				TCRBJ01-02*01	TCRBJ01	TCRBJ01-02	01				1	5	2	5	6	4	33	49	55	60	65	1	In	VDJ
AGTCCGCTACCAGCTCCCAGACATCTGTGTACTTCTGTGCCATCAGTGAGGGTCCGGGACTGAACAGATACGCAGTATTTTGGCCCA		1	0.002688172043010753	46	TCRBV10-03*01	TCRBV10	TCRBV10-03	01				TCRBD02-01	TCRBD02	TCRBD02-01				01,02	TCRBJ02-03*01	TCRBJ02	TCRBJ02-03	01				2	2	0	10	5	3	35	50	55	61	63	1	Out	VDJ
CTGGAGTCTGCCAGGCCCTCACATACCTCTCAGTACCTCTGTGCCAGCGACACAAAGAGCTCTGGAAACACCATATATTTTGGAGAG	CASDTKSSGNTIYF	1	0.002688172043010753	42	TCRBV25-01*01	TCRBV25	TCRBV25-01	01				TCRBD01-01*01	TCRBD01	TCRBD01-01	01				TCRBJ01-03*01	TCRBJ01	TCRBJ01-03	01				8	7	2	6	0	0	39	-1	48	52	59	1	In	VDJ
TCGGCCCAAAAGAACCCGACAGCTTTCTATCTCTGTGCCAGTAGTAAAATAGCGGGTGCCTTCTACAATGAGCAGTTCTTCGGGCCA	CASSKIAGAFYNEQFF	1	0.002688172043010753	48	TCRBV19-01*01	TCRBV19	TCRBV19-01	01				TCRBD02-01	TCRBD02	TCRBD02-01				01,02	TCRBJ02-01*01	TCRBJ02	TCRBJ02-01	01				4	6	5	4	3	3	33	46	49	56	62	1	In	VDJ
ACAGTGACCAGTGCCCATCCTGAAGACAGCAGCTTCTACATCTGCAGTGCTCCGGACAGGGGCGACAATGAGCAGTTCTTCGGGCCA	CSAPDRGDNEQFF	1	0.002688172043010753	39	TCRBV20	TCRBV20				TCRBV20-01,TCRBV20-or09_02		TCRBD01-01*01	TCRBD01	TCRBD01-01	01				TCRBJ02-01*01	TCRBJ02	TCRBJ02-01	01				5	2	1	2	2	5	42	51	53	62	64	1	In	VDJ
ACCTTGGAGCTGGGGGACTCGGCCCTTTATCTTTGCGCCAGCAGCCGGGACCTTGGGGGGACTAATGAAAAACTGTTTTTTGGCAGT	CASSRDLGGTNEKLFF	1	0.002688172043010753	48	TCRBV05-01*01	TCRBV05	TCRBV05-01	01				TCRBD02-01*01	TCRBD02	TCRBD02-01	01				TCRBJ01-04*01	TCRBJ01	TCRBJ01-04	01				4	0	9	1	9	2	33	45	54	-1	60	1	In	VDJ
CAGCGCACAGAGCAGCGGGACTCAGCCATGTATCGCTGTGCTAGCAGCTTAGGAGCGGGAGACACAGATACGCAGTATTTTGGCCCA	CASSLGAGDTDTQYF	1	0.002688172043010753	45	TCRBV07-07*01	TCRBV07	TCRBV07-07	01				TCRBD02-01*02	TCRBD02	TCRBD02-01	02				TCRBJ02-03*01	TCRBJ02	TCRBJ02-03	01				1	1	6	2	1	2	36	52	53	61	62	1	In	VDJ
GTGACCAGTGCCCATCCTGAAGACAGCAGCTTCTACATCTGCAGTGCCGAATCGGACAGGGATAATTCACCCCTCCACTTTGGGAAT	CSAESDRDNSPLHF	1	0.002688172043010753	42	TCRBV20	TCRBV20				TCRBV20-01,TCRBV20-or09_02		TCRBD01-01*01	TCRBD01	TCRBD01-01	01				TCRBJ01-06*01	TCRBJ01	TCRBJ01-06	01				6	0	1	3	6	5	39	47	53	-1	61	1	In	VDJ
CAGCCCTCAGAACCCAGGGACTCAGCTGTGTATTTTTGTGCTAGTGGTTTTCCTGGACAGGGTCGGAGCGAGCAGTACTTCGGGCCG	CASGFPGQGRSEQYF	1	0.002688172043010753	45	TCRBV12-05*01	TCRBV12	TCRBV12-05	01				TCRBD01-01*01	TCRBD01	TCRBD01-01	01				TCRBJ02-07*01	TCRBJ02	TCRBJ02-07	01				3	6	1	3	4	6	36	50	54	62	68	1	In	VDJ
CTGAGGATCCAGCAGGTAGTGCGAGGAGATTCGGCAGCTTATTTCTGTGCCAGCTCACAGGAGGAAGATACGCAGTATTTTGGCCCA	CASSQEEDTQYF	1	0.002688172043010753	36	TCRBV18-01*01	TCRBV18	TCRBV18-01	01				TCRBD02-01*02	TCRBD02	TCRBD02-01	02				TCRBJ02-03*01	TCRBJ02	TCRBJ02-03	01				4	1	10	1	1	5	45	58	59	64	65	1	In	VDJ
ACAGAGCAGGAGGACTCGGCCGTGTATCTCTGTGCCAGCAGCCCCCAGGGTGGAGCGGGAGGCCCCTGGGAGCAGTACTTCGGGCCG	CASSPQGGAGGPWEQYF	1	0.002688172043010753	51	TCRBV07-02	TCRBV07	TCRBV07-02				01,02	TCRBD02-01*02	TCRBD02	TCRBD02-01	02				TCRBJ02-07*01	TCRBJ02	TCRBJ02-07	01				5	7	6	1	11	7	30	42	53	62	69	1	In	VDJ
AGAGCAGGGGGACTCGGCCATGTATCTCTGTGCCAGCAGCTTAGCGGTAGCGGGAGGGCCCCACAAGAGACCCAGTACTTCGGGCCA		1	0.002688172043010753	53	TCRBV07-09*01	TCRBV07	TCRBV07-09	01				TCRBD02-01*02	TCRBD02	TCRBD02-01	02				TCRBJ02-05*01	TCRBJ02	TCRBJ02-05	01				0	5	5	0	2	2	28	45	47	58	63	1	Out	VDJ
TCCGCCAGCACCAACCAGACATCTATGTACCTCTGTGCCAGCAGAAGGAGCTCCGGTATTTACACCGGGGAGCTGTTTTTTGGAGAA	CASRRSSGIYTGELFF	1	0.002688172043010753	48	TCRBV28-01*01	TCRBV28	TCRBV28-01	01				TCRBD02-01*02	TCRBD02	TCRBD02-01	02				TCRBJ02-02*01	TCRBJ02	TCRBJ02-02	01				6	11	10	2	2	3	33	44	46	50	61	1	In	VDJ
CTCAGGCTGGAGTTGGCTGCTCCCTCCCAGACATCTGTGTACTTCTGTGCCAGCAGCCCGTCAGCCTACGAGCAGTACTTCGGGCCG	CASSPSAYEQYF	1	0.002688172043010753	36	TCRBV06-06	TCRBV06	TCRBV06-06				01,04	TCRBD01-01*01	TCRBD01	TCRBD01-01	01				TCRBJ02-07*01	TCRBJ02	TCRBJ02-07	01				6	0	4	5	5	2	45	56	61	-1	64	1	In	VDJ
GCTCCCTCCCAGACATCTGTGTACTTCTGTGCCAGCAGTTACCCTCGGACTAGCAGATATGAATCAGATACGCAGTATTTTGGCCCA	CASSYPRTSRYESDTQYF	1	0.002688172043010753	54	TCRBV06	TCRBV06				TCRBV06-05,TCRBV06-06		TCRBD02-01	TCRBD02	TCRBD02-01				01,02	TCRBJ02-03*01	TCRBJ02	TCRBJ02-03	01				2	10	1	7	4	4	27	42	46	54	64	1	In	VDJ
AAGATCCAGCGCACAGAGCAGGGGGACTCGGCCATGTATCTCTGTGCCAGCAGCCAGACAGAGCAAGAGACCCAGTACTTCGGGCCA	CASSQTEQETQYF	1	0.002688172043010753	39	TCRBV07-09*01	TCRBV07	TCRBV07-09	01				TCRBD01-01*01	TCRBD01	TCRBD01-01	01				TCRBJ02-05*01	TCRBJ02	TCRBJ02-05	01				5	2	2	5	2	2	42	54	56	61	63	1	In	VDJ
GTGACCAGTGCCCATCCTGAAGACAGCAGCTTCTACATCTGCAGTGCTAGGACAGGGGCCAAGGGGGCTGAAGCTTTCTTTGGACAA	CSARTGAKGAEAFF	1	0.002688172043010753	42	TCRBV20	TCRBV20				TCRBV20-01,TCRBV20-or09_02		TCRBD01-01*01	TCRBD01	TCRBD01-01	01				TCRBJ01-01*01	TCRBJ01	TCRBJ01-01	01				3	9	2	2	0	6	39	-1	50	58	67	1	In	VDJ
GTGAGCACCTTGGAGCTGGGGGACTCGGCCCTTTATCTTTGCGCCAGCAGGGTAAAAGTGGATCGATCTGGCTACACCTTCGGTTCG	CASRVKVDRSGYTF	1	0.002688172043010753	42	TCRBV05-01*01	TCRBV05	TCRBV05-01	01								TCRBD01,TCRBD02	TCRBD01-01,TCRBD02-01		TCRBJ01-02*01	TCRBJ01	TCRBJ01-02	01				5	6	1	8	9	7	39	50	59	62	68	1	In	VDJ
AGCACCTTGGAGCTGGGGGACTCGGCCCTTTATCTTTGCGCCAGCACTCCCGGCAGGGGGTGGGTAGAGACCCAGTACTTCGGGCCA	CASTPGRGWVETQYF	1	0.002688172043010753	45	TCRBV05-01*01	TCRBV05	TCRBV05-01	01				TCRBD01-01*01	TCRBD01	TCRBD01-01	01				TCRBJ02-05*01	TCRBJ02	TCRBJ02-05	01				6	5	4	1	7	4	36	46	53	60	65	1	In	VDJ
CATCCGCTCACCAGGCCTGGGGGACGCAGCCATGTACCTGTGTGCCACCAGCGATAGGACAGGCGAGGGGAGCAGTACTTCGGGCCG		1	0.002688172043010753	41	TCRBV15-01*02	TCRBV15	TCRBV15-01	02				TCRBD01-01*01	TCRBD01	TCRBD01-01	01				TCRBJ02-07*01	TCRBJ02	TCRBJ02-07	01				5	6	1	4	4	7	40	52	56	63	69	1	Out	VDJ
ATCCAGCCTGCAGAGCTTGAGGACTCGGCCGTGTATCTCTGTGCCAGCAGCGCCCGGGTGGGGAGAGAAAAACTGTTTTTTGGCAGT	CASSARVGREKLFF	1	0.002688172043010753	42	TCRBV11	TCRBV11				TCRBV11-02,TCRBV11-03		TCRBD02-01*02	TCRBD02	TCRBD02-01	02				TCRBJ01-04*01	TCRBJ01	TCRBJ01-04	01				5	1	9	2	9	8	39	51	60	65	66	1	In	VDJ
AGGTAGTGCGAGGAGATTCGGCAGCTTATTTCTGTGCCAGCTCACCCCTACACCTATAGCAGGGGAGATGGCTACACCTTCGGTTCG		1	0.002688172043010753	49	TCRBV18-01*01	TCRBV18	TCRBV18-01	01				TCRBD01-01*01	TCRBD01	TCRBD01-01	01				TCRBJ01-02*01	TCRBJ01	TCRBJ01-02	01				3	2	4	2	13	6	32	46	59	65	67	1	Out	VDJ
TCTCCCTGTCCCTAGAGTCTGCCATCCCCAACCAGACAGCTCTTTACTTCTGTGCCACCAGTGATCTACGAGCAGTACTTCGGGCCG		1	0.002688172043010753	31	TCRBV24-01*01	TCRBV24	TCRBV24-01	01											TCRBJ02-07*01	TCRBJ02	TCRBJ02-07	01				3	0	0	0	0	3	50	-1	-1	-1	65	1	Out	VJ
CAGCCCTCAGAACCCAGGGACTCAGCTGTGTATTTTTGTGCTAGTGGTTTTCCTGGACAGGGTCGGAGCGAGCAGTACCTCGGGCCG	CASGFPGQGRSEQYL	1	0.002688172043010753	45	TCRBV12-05*01	TCRBV12	TCRBV12-05	01				TCRBD01-01*01	TCRBD01	TCRBD01-01	01				TCRBJ02-07	TCRBJ02	TCRBJ02-07				01,02	3	17	1	3	4	17	36	50	54	62	79	1	In	VDJ
AGAGCGGGGGGACTCAGCCGTGTATCTCTGTGCCAGCAGCTTAAGAGATATAGCGGGGGCCGCACAGATACGCAGTATTTTGGCCCA		1	0.002688172043010753	53	TCRBV07-03*01	TCRBV07	TCRBV07-03	01				TCRBD02-01*01	TCRBD02	TCRBD02-01	01				TCRBJ02-03*01	TCRBJ02	TCRBJ02-03	01				1	2	5	2	6	1	28	44	50	59	61	1	Out	VDJ
NNNNTGTCGGCTGCTCCCTCCCAGACATCTGTGTACTTCTGTGCCAGCAGACCGACAGCCCAGAACACTGAAGCTTTCTTTGGACAA	CASRPTAQNTEAFF	1	0.002688172043010753	42	TCRBV06-05*01	TCRBV06	TCRBV06-05	01				TCRBD01-01*01	TCRBD01	TCRBD01-01	01				TCRBJ01-01*01	TCRBJ01	TCRBJ01-01	01				6	4	2	5	3	1	39	50	53	58	62	1	In	VDJ
GCTGCTCCCTCCCAGACATCTGTGTACTTCTGTGCCAGCAGTTACTCGGGGGGACAGGGGGAAAATCAGCCCCAGCATTTTGGTGAT	CASSYSGGQGENQPQHF	1	0.002688172043010753	51	TCRBV06	TCRBV06				TCRBV06-05,TCRBV06-06		TCRBD01-01*01	TCRBD01	TCRBD01-01	01				TCRBJ01-05*01	TCRBJ01	TCRBJ01-05	01				0	2	0	1	3	4	30	47	50	61	63	1	In	VDJ
ACAAAGCTGGAGGACTCAGCCATGTACTTCTGTGCCAGCAGCATGGTTGGTGGGAGGGTAGCCAAAAACATTCAGTACTTCGGCGCC	CASSMVGGRVAKNIQYF	1	0.002688172043010753	51	TCRBV02-01	TCRBV02	TCRBV02-01				01,03	TCRBD02-01*02	TCRBD02	TCRBD02-01	02				TCRBJ02-04*01	TCRBJ02	TCRBJ02-04	01				6	1	9	0	10	0	30	41	51	58	59	1	In	VDJ
AAGATCCAGCGCACAGAGCAGGAGGACTCCGCCGTGTATCTCTGTGCCAGCAGCCCCCCTCGGGAGGATACGCAGTATTTTGGCCCA	CASSPPREDTQYF	1	0.002688172043010753	39	TCRBV07-08*03	TCRBV07	TCRBV07-08	03				TCRBD02-01*02	TCRBD02	TCRBD02-01	02				TCRBJ02-03*01	TCRBJ02	TCRBJ02-03	01				4	0	8	2	5	6	42	55	60	-1	66	1	In	VDJ
TGACAGTGACCAGTGCCCATCCTGAAGACAGCAGCTTCTACATCTGCAGTGCTAGAGGGCCCCGCCGGGGAGCTGTTTTTTGGAGAA		1	0.002688172043010753	37	TCRBV20	TCRBV20				TCRBV20-01,TCRBV20-or09_02		TCRBD01-01*01	TCRBD01	TCRBD01-01	01				TCRBJ02-02*01	TCRBJ02	TCRBJ02-02	01				1	4	9	0	0	6	44	-1	57	60	64	1	Out	VDJ
NNNNNNNNNNNTGTCGGCTGCTCCCTCCCAGACATCTGTGTACTTCTGTGCCAGCAGTTACGGGGAACTGAAGCTTTCTTTGGACAA		1	0.002688172043010753	35	TCRBV06-05*01	TCRBV06	TCRBV06-05	01								TCRBD01,TCRBD02	TCRBD01-01,TCRBD02-01		TCRBJ01-01*01	TCRBJ01	TCRBJ01-01	01				2	0	0	8	1	5	46	61	62	-1	66	1	Out	VDJ
ACACGCCCTGCAGCCAGAAGACTCAGCCCTGTATCTCTGCGCCAGCAGCCAAGCCCTCCCGAACACCGGGGAGCTGTTTTTGGAGAA		1	0.002688172043010753	44	TCRBV04-01*01	TCRBV04	TCRBV04-01	01				TCRBD02-01	TCRBD02	TCRBD02-01				01,02	TCRBJ02-02*01	TCRBJ02	TCRBJ02-02	01				1	5	8	3	13	18	37	53	66	71	76	1	Out	VDJ
[truncated: 2 more columns]
